# Supplementary material for: Convergent eusocial evolution is based on a shared reproductive groundplan plus lineage-specific plastic genes
Source: Nat Commun. 2019 Jun 14;10:2651. doi: 10.1038/s41467-019-10546-w (PMC6570765; doi:10.1038/s41467-019-10546-w)
Supplement: Supplementary file 4 — Source Data [file 41467_2019_10546_MOESM4_ESM.zip]

Archive with 32 entries (32 files):
- SourceData_Supplementary_Fig2b.txt
- SourceData_Supplementary_Fig3.txt
- SourceData_Supplementary_Fig4a.txt
- SourceData_Supplementary_Fig4b.txt
- SourceData_Supplementary_Fig5.txt
- SourceData_Supplementary_Fig6.txt
- SourceData_Supplementary_Fig7.txt
- SourceData_Supplementary_Fig8a.txt
- SourceData_Supplementary_Fig8b.txt
- SourceData_Supplementary_Fig9.txt
- SourceData_Supplementary_Fig10a.txt
- SourceData_Supplementary_Fig10b.txt
- SourceData_Supplementary_Fig11a.txt
- SourceData_Supplementary_Fig11b.txt
- SourceData_Supplementary_Fig12.txt
- SourceData_Supplementary_Fig13a.txt
- SourceData_Supplementary_Fig13b.txt
- SourceData_Supplementary_Fig14a.txt
- SourceData_Supplementary_Fig14b.txt
- SourceData_Fig1a.txt
- SourceData_Fig1b.txt
- SourceData_Fig1c.txt
- SourceData_Fig2.txt
- SourceData_Fig3a.txt
- SourceData_Fig3b.txt
- SourceData_Fig3c.txt
- SourceData_Fig3d.txt
- SourceData_Fig4.txt
- SourceData_Supplementary_Fig1a.txt
- SourceData_Supplementary_Fig1b.txt
- SourceData_Supplementary_Fig1c.txt
- SourceData_Supplementary_Fig2a.txt
