# Supplementary material for: Convergent eusocial evolution is based on a shared reproductive groundplan plus lineage-specific plastic genes
Source: Nat Commun. 2019 Jun 14;10:2651. doi: 10.1038/s41467-019-10546-w (PMC6570765; doi:10.1038/s41467-019-10546-w)
Supplement: Supplementary file 4 — Source Data [file 41467_2019_10546_MOESM4_ESM.zip › SourceData_Supplementary_Fig2b.txt]

"Stage" "cor" "c1" "c2" "pval"
"L2" 0.0150753959582137 -0.00820673751321924 0.0383411937142336 0.204391375965185
"L3" 0.0324666865479114 0.00919438229764019 0.0557038389405214 0.00626061182446589
"L4" -0.0481210929884521 -0.0713204515364551 -0.0248696992339666 5.05116770174883e-05
"L5" 0.028678949906626 0.00540330391847132 0.0519235378449509 0.01574690274148
"pupa" -0.0667797485078307 -0.089919215019543 -0.043568225550445 1.82425018442768e-08
"head" 0.0892484765599474 0.0661065687059707 0.112294422777858 5.14904967886465e-14
"thorax" 0.160889600749344 0.138127689419158 0.183481643842157 2.5557051397765e-42
"abdomen" 0.275048465968934 0.253391659871067 0.296429702795016 2.98691164271833e-123
