# Supplementary material for: Convergent eusocial evolution is based on a shared reproductive groundplan plus lineage-specific plastic genes
Source: Nat Commun. 2019 Jun 14;10:2651. doi: 10.1038/s41467-019-10546-w (PMC6570765; doi:10.1038/s41467-019-10546-w)
Supplement: Supplementary file 4 — Source Data [file 41467_2019_10546_MOESM4_ESM.zip › SourceData_Supplementary_Fig3.txt]

"Stage" "cor" "c1" "c2" "pval"
"head" 0.0699967524325004 0.0467937481747756 0.0931242624082952 3.64255585972632e-09
"thorax" 0.0312964596077926 0.00802305150140068 0.0545359803378848 0.00840818360821842
"abdomen" 0.0507648222317189 0.0275180888389286 0.0739566760272673 1.90103198282458e-05
