# Supplementary material for: Convergent eusocial evolution is based on a shared reproductive groundplan plus lineage-specific plastic genes
Source: Nat Commun. 2019 Jun 14;10:2651. doi: 10.1038/s41467-019-10546-w (PMC6570765; doi:10.1038/s41467-019-10546-w)
Supplement: Supplementary file 4 — Source Data [file 41467_2019_10546_MOESM4_ESM.zip › SourceData_Supplementary_Fig4a.txt]

"larva" "pupa" "head" "thorax" "abdomen" "phylostra"
"1" -0.257217623985952 -0.568689660400245 -2.81598097450468 -1.08475970024311 -1.76554377252676 "ancient"
"2" 1.65707844520268 -0.263147818390103 0.217723190231632 -0.893642548884567 -0.736714912998428 "ancient"
"3" -0.410889258256524 -0.608376827758982 -1.0551087902514 -1.43205756691173 -0.909376182136288 "ancient"
"4" 0.565010389295948 3.41222196266522 0.0476975003292919 2.03638085187732 9.6837632654251 "ancient"
"5" 0.429809311235013 -0.15461552026068 -0.493916080359184 -0.433383060010262 0.857318044951555 "ancient"
"6" 0.143230129340715 -0.044931405496038 0.170304089862916 2.2178492404472 -0.546828731976402 "ancient"
"7" 0.580285397628919 -2.65887015960527 2.32132547598349 -0.371516142604878 -2.16512327831348 "ant"
"8" -0.94306368449638 -1.08579001056257 -0.202881998301507 0.524107736595277 -2.50930599906009 "insect"
"9" -1.17348529661274 -0.125202779330471 -0.871530609006407 -1.32122100418893 -3.48465329848448 "ancient"
"10" 0.987076572338121 -4.46205050913856 -5.28090480419361 1.59640740354562 -4.35204782043807 "ancient"
"11" -2.41400588888973 0.354175256460833 1.47831420085329 -3.26007278927852 1.26630671758978 "hymenopteran"
"12" -0.118023562777852 0.166476493352841 0.10706039124147 0.677274005700325 -0.327094270743173 "ancient"
"13" -1.17974748492768 -0.708154985926085 -1.41945402733967 -0.0894451860706885 -4.1634006658622 "ancient"
"14" 0.130809993093455 0.892355542597093 -0.650157094337705 -0.285703446931902 0.556396325398091 "ancient"
"15" -0.719373377778952 -0.391163313458488 0.412662240319643 0.232322687942808 -0.0953890674816981 "ancient"
"16" 0.508295958193696 -0.447819762012796 -0.028403336800013 -0.843548580494113 0.145965388308387 "ancient"
"17" -0.0871741831508042 0.0556820802296311 -0.479299514479366 -0.635743119409838 0.734892131711796 "ancient"
"18" -0.253101049559742 -0.438744761541405 -0.463575201759947 1.55801160190606 1.75275866074007 "ancient"
"19" -0.893383630886774 1.45898932568628 0.541984279308451 2.29809021742837 2.14637571903578 "ancient"
"20" 0.160200598290524 -0.0868012563386012 0.901965335708228 -0.452807153672662 0.561238869616928 "ancient"
"21" 0.0190495454019053 -0.301365218455139 -0.365233193881538 -1.45411482053484 -0.524232285418786 "ancient"
"22" 0.156809926366717 -0.294869715059614 -0.708000792691654 1.26059955384863 -0.761887366850851 "ancient"
"23" 0.144705639758916 -0.597588705143473 0.265322468551336 -0.504790300546394 1.63001004950697 "insect"
"24" 0.00923675485737557 0.364115261291577 0.427508324431602 1.33842272058883 -1.02934016586938 "ancient"
"25" -0.189938488628788 0.0150700084948112 0.45249261933664 0.498034439428138 -0.417310569731596 "ancient"
"26" -0.291686527870499 -0.430054255199822 -0.100113775111048 0.3554154903786 0.548508848430437 "ancient"
"27" 0.155148918593624 -0.77427069445924 -0.0718655123670824 -1.64024660686472 2.14569148860934 "ancient"
"28" 0.0426625780724528 -0.248381759368437 0.018044959056255 -0.0749527526641652 0.722906651821873 "ancient"
"29" -0.344853270087405 0.285854554778772 -0.0397973024953829 0.285171573799191 -0.16015925100237 "insect"
"30" 0.073841874467265 0.6006090553587 0.33643522689206 0.963499622201357 1.14360795551735 "ancient"
"31" 0.200704240959354 0.235678808494195 0.647097259110029 0.711044466527817 -1.22110616000077 "ancient"
"32" 0.457320622725152 -1.6630449689955 -3.42697876315738 -2.89647542640132 2.36947242695241 "insect"
"33" 0.0444215798702845 0.465035207864206 0.97196631171747 1.35171397498017 -1.0723380545079 "ancient"
"34" 1.65708184338551 -0.263151903583601 0.217723292656428 -0.893639045934543 -0.736728990338372 "ancient"
"35" -0.557237516307335 0.0302572390918844 0.581629582922791 1.85208314727448 0.0550048278186266 "ancient"
"36" 0.305041636731114 0.683784467256006 -3.77956475003598 -3.0507829155866 -1.17570712108641 "ancient"
"37" 0.0136141517675914 -0.844987735167972 -1.22804696057604 -0.756219830020806 -1.23085557384619 "ancient"
"38" -0.11415512895382 -0.187124519856161 0.476567351842508 0.090539047468588 -0.307702491838756 "ancient"
"39" -0.299253137373855 1.03988386910402 -0.54600369074747 -0.642335608755389 -1.36211706785331 "ancient"
"40" 0.0366011358208739 -0.469650842997205 -1.06437261845867 -0.404650940147647 0.548114116786776 "ancient"
"41" 0.395696972203397 -0.934071121479559 0.16002350326236 0.402148913269678 0.946559514219132 "ancient"
"42" 0.768620193997487 1.49069695860657 -0.455088096410601 -2.74600572755007 3.80572306249248 "ancient"
"43" 0.288721753138466 -1.68438036208463 0.251502293177535 -1.74359719672392 -0.351581050388189 "ancient"
"44" -0.200365174767945 1.10378794855071 -1.12761747074455 -1.12201490470779 -0.060470975478161 "ancient"
"45" 0.087031731985929 0.457141915976407 0.136599892361868 -0.232129088501279 2.03080004231474 "ancient"
"46" 1.15916095144532 -0.142292215334495 2.00534125469305 4.20576399155256 1.51803452140724 "hymenopteran"
"47" 0.56688666430801 -0.989924542813664 0.559850821268707 0.97535585249787 2.08557863584984 "insect"
"48" 0.0396164016301901 -0.270924920633312 -0.765138017546581 -0.245603962987801 2.41044145318177 "ancient"
"49" 0.193008351129734 0.259086031497984 -0.126885620009643 1.45312684341053 0.531860460251357 "ancient"
"50" 0.377985320154766 0.745835626902363 -1.84700433428891 -1.82877525727696 1.53463236643549 "ancient"
"51" -0.498621753370349 -0.504849271247498 -0.154362560945642 -2.46751224725983 -1.94529595172953 "ancient"
"52" -0.378421619171323 -0.559293492523913 0.133690519656923 0.0139776109583429 -0.977201467065279 "ancient"
"53" -0.0886739347730854 -1.35718719696795 -0.74130157061163 -0.919421520851062 -1.5124578240511 "ancient"
"54" 1.04368863195126 0.164389440315035 -0.434617954611769 -1.13309578704994 0.720520239801855 "ancient"
"55" 0.0613942410413122 -0.912134836067437 -0.0711973550415043 -0.240292310136194 0.221897621408611 "ancient"
"56" -0.340099420567947 -0.356519005094687 -0.517927248272745 -0.513869866717468 1.42059400820859 "ancient"
"57" 0.820279096897127 -4.01625982166872 -3.63400531198305 0.529931275365003 -3.00051238265372 "ancient"
"58" -0.395513358106575 0.0775419713264346 0.0091396799237095 0.510537506377709 0.0472046518446347 "ancient"
"59" -0.292993640452646 -0.619682885362196 0.326379334789705 -1.03698594850967 2.05977995054035 "ancient"
"60" -0.135118873653801 -0.0142029348476975 -0.157390940575251 -0.872151066348091 1.35879345895099 "ancient"
"61" -1.36778030519043 0.594061022966944 -1.22672351141751 2.54284724412362 -3.10213096688125 "ancient"
"62" 0.30898269272528 4.32615497761151 4.82570938399972 4.64541545611092 -5.17482637115624 "ancient"
"63" -1.30345075835962 3.03667543022997 4.39456204700705 3.58570848397817 -2.92807931908978 "insect"
"64" -2.01078380957176 -4.30597274947595 0.705224810563698 -1.75125290640243 -5.69320832760947 "ancient"
"65" -0.935426483569073 -0.676000489105272 1.23013604786784 1.18738432058203 -2.48132334282704 "ancient"
"66" -1.75108948099231 -1.56285294927245 1.45053353000142 -0.0243045346275107 2.29594064903745 "ancient"
"67" -1.78395581436319 -0.277661846533019 2.04292176202646 2.90650424585771 -2.3644572660859 "ancient"
"68" 0.318001237029443 -0.0213311821458329 -0.866219288895289 0.638659221820927 -0.704306642925617 "ancient"
"69" -0.0699534557052121 0.0233072450789728 0.261480906055815 0.356910457726779 -1.25954621325508 "ancient"
"70" 1.49787353738522 0 0.0476975003292919 0.134560626360156 -0.194616212600544 "insect"
"71" -0.095580974279716 -0.587581199865348 1.50168878429188 0.724073444301702 -0.774447709058635 "ancient"
"72" -0.0458252285976914 -4.38812717303478 -0.372181899724529 0.134560626360156 -0.194616212600544 "ancient"
"73" 0.186284731444984 0.302838290348253 -1.6685447519528 -0.875438924014173 -3.81229759970459 "hymenopteran"
"74" -0.686158350423633 -0.320312171722988 -2.46249276376211 0.134560626360156 -0.194616212600544 "ant"
"75" 0.944111083252765 0.649592860476802 -4.04597561400942 -1.17369704148526 -1.90532224823527 "insect"
"76" -2.36324197729726 2.15870580497932 0.0476975003292919 0.134560626360156 -0.194616212600544 "insect"
"77" 0.32620047417898 -0.0671901001570199 -0.822672542700675 0.589249149242427 -0.797303992239221 "ancient"
"78" -0.0026548851378113 0.0277926882896403 0.226632972323946 0.4451965187319 -1.13893388281244 "ant"
"79" -0.0026548851378113 0.0277926882896403 0.226632972323946 0.4451965187319 -1.13893388281244 "ancient"
"80" -0.987950428522507 1.00313719101512 0.591260308757996 1.66761642275925 -0.642018747704833 "ancient"
"81" 1.1533844769681 0 0.0476975003292919 0.134560626360156 -1.99243096781696 "insect"
"82" -1.07606372852599 -0.756903988814674 -0.74922653650582 0.79713879867919 4.62019975789466 "ant"
"83" -1.357907246761 -0.6011519218046 -1.53782605451676 -2.58410767024437 -1.89663522524547 "ancient"
"84" -0.187777257347029 -5.04923080872041 0.492598261293658 -0.987238294213345 1.2959650382137 "insect"
"85" -2.5461808952447 0 0.0476975003292919 -1.4013527654438 4.70230519203647 "insect"
"86" 0.0260653902560913 0.241303229117644 0.0822257199205887 0.349992214260182 0.154296199884357 "ancient"
"87" 0.183906042750885 0.123092104207395 0.421448288070719 0.473727425517186 0.984965499876439 "ancient"
"88" 0.589423847172858 -2.25169321092294 -3.25416011704468 -3.28084733049074 -3.14885288398894 "ancient"
"89" 2.28122991119573 6.68743910889295 0.842509011699511 1.94322754526079 0.735079100233879 "ancient"
"90" -0.113465025654851 1.15740118016078 0.714249517759687 3.48285189727815 0.259890819123665 "ancient"
"91" 1.88139055687438 -2.38184796399887 -4.70743654899119 4.65924753648827 -0.194616212600544 "ancient"
"92" -1.40966506446063 0.0171650451610934 -0.888873149886112 -2.07473370437554 0.203647743971208 "insect"
"93" -0.0959582201332567 0.985520161881542 -0.974732975426671 -1.59107373669338 -1.27908799707323 "ancient"
"94" 0.0458253718724025 -0.355832532948574 0.330980854772823 -0.205801875555885 -0.0583204277608904 "ancient"
"95" 0.304634695567719 -0.941202467200965 -0.378980299722099 0.717520010543486 2.32487069235685 "ancient"
"96" -0.256893521402797 2.07264115989967 -3.08864423163891 0.134560626360156 2.92543185238067 "ancient"
"97" -0.0235654241792781 0.167193720476079 -0.037136652587931 0.419024871636042 1.99157908957402 "ancient"
"98" 0.31270417970617 -2.11487330350051 0.85210247296046 1.28139354058624 3.16326710845825 "ancient"
"99" 2.32868027191609 -3.16508854112775 0.0476975003292919 -0.0283301254374531 8.73333787410647 "ancient"
"100" -0.638967162625818 -0.473992183117116 -0.237885750735641 0.763754275761606 1.41902424975625 "hymenopteran"
"101" 0.302781335526513 0.166950944680543 0.483407012722415 1.2351566040387 -0.930566603325967 "ant"
"102" 0.00950603233766863 0.340962178862627 0.0215622043606991 0.82590350108179 -0.955153696251589 "novel"
"103" -0.34144760232498 -0.853993712103432 -0.593486296270215 -1.94394482912112 -3.91528997990462 "ancient"
"104" -0.0153781324761797 0.28173980976186 -0.400339453379861 -0.228612407611446 -0.563554239368158 "ancient"
"105" 1.20846407817047 0.103060824214715 -1.78312252881978 -1.70430019782282 -4.70694323191255 "hymenopteran"
"106" -1.07271692671317 0.00715505286310832 0.228955349327154 -0.788909747458014 -2.97328842576594 "ancient"
"107" -1.98018454511656 1.86691096073615 -0.00131553424317216 -0.750302297543301 -0.396510375187812 "hymenopteran"
"108" 0.323752285705311 -2.02282940935371 -0.724902013124174 -1.34811253729086 -1.40244143998977 "ant"
"109" -0.16531471195875 -0.89580503527891 1.08137581773662 -0.784657548661663 -3.01317490548706 "aculeate"
"110" 0.181906565335883 -0.368054307717983 0.601647540849708 0.171741990591199 -1.08928295957289 "ancient"
"111" -0.256938512090381 -0.0255161765334521 -0.166497193683997 0.40694695639231 1.24638568262339 "ancient"
"112" 0.504715919698532 -0.192249943180204 -0.743192040615782 0.794814424741223 3.83973615097658 "ancient"
"113" 0.265170515487395 1.08507510224062 -0.520878480651611 2.64502537556318 -0.0446677070273151 "ancient"
"114" -0.0979516912919568 0.434244443341971 0.272744210663684 0.85352513017241 2.8449520081976 "ancient"
"115" -0.203441609475029 -0.571333625948809 -0.279372527342085 0.190286425791939 -0.0511650780141084 "ancient"
"116" 1.958997151432 3.062835297759 0.703896268358162 -2.17568952048158 -0.233971177772861 "hymenopteran"
"117" 0.0529662239333978 0.116945866565091 0.573739670180612 0.371366678365162 1.15548361302112 "ancient"
"118" -0.299825064656143 -0.332927472371599 -0.00480094270396942 0.0882807705026552 0.325282740842115 "ancient"
"119" -0.109960632383129 -3.00333010736253 -0.638689174448796 -2.93059152058239 0.178956726747999 "ancient"
"120" 0.263041309935715 -1.16078192014072 0.995650151682141 -0.17362138965487 2.86447264325235 "ancient"
"121" -0.894431862364772 -0.00698637063432403 0.580531782782747 -0.337369453971378 -0.0104573760613068 "ancient"
"122" -0.725076534180815 -1.83250533855377 0.0476975003292919 0.134560626360156 -0.746376903095666 "insect"
"123" -0.648931909999273 -0.154519904015978 -0.613292142941453 -1.02554323298462 -0.206140069483554 "ancient"
"124" -0.0649032743427982 -0.630423846718019 -0.0348651414632252 0.489502489505987 0.0123090713806824 "ancient"
"125" 0.250209608182202 -0.924191185069147 -0.203055748408902 -1.27433917579933 0.373103809436226 "ancient"
"126" 0.456823775302291 -0.184981081027171 0.291795908919759 0.0300378603173674 1.74147202054583 "ancient"
"127" -0.272298962253885 0.144870242738623 0.424906722474383 0.59927259842766 -0.883745329631125 "ancient"
"128" -0.424846591865434 0.190841289685376 0.684078099836201 0.746570717933334 0.481794610970722 "ancient"
"129" -0.0879390144320121 -0.483949325348339 0.079523784512069 -0.772928492043514 0.56231345221669 "ancient"
"130" 0.933921383878982 0.454413133856829 -0.178577265527159 -1.80186588188462 -0.234035657098453 "ancient"
"131" 1.15552431121984 1.42613573219379 1.55291566295764 1.34995005542014 2.04103501677309 "ant"
"132" 1.78407136066737 2.00723574340042 2.09099836841362 1.26991726897104 -0.190461656121952 "ancient"
"133" 0.799205809711665 0.432631009164203 0.695382649801965 0.82086191025914 0.133257992083442 "ancient"
"134" -0.65986622182001 0.212761586120412 -0.294867271951728 -0.13251882813256 1.47884483156074 "insect"
"135" -1.20705144882399 -0.76188072503566 1.67488720707555 0.134560626360156 -5.13680182967056 "ant"
"136" 0.620866959003103 0.717567402511506 7.10839179109103 3.69624865017261 -2.46513573690984 "ant"
"137" -1.95342467478321 -0.980721285238345 0.10927717092714 1.77105063852957 -0.939367527992473 "ant"
"138" -0.436979899941364 -1.37979566284133 -0.0902847289409065 1.06680122062213 0.767879538761761 "insect"
"139" -0.392684172625569 0.406351376622726 0.572191935295394 0.915656345218258 -0.160490815735033 "ancient"
"140" 0.570440705585625 -0.628582097774519 -0.565796215515292 -2.19591181753003 -3.13163645186551 "hymenopteran"
"141" 2.56949228355358 -5.91063846336272 1.91760998858818 -2.56404099746328 -4.74011412410752 "hymenopteran"
"142" -0.456538316613893 -0.669522493721156 -0.123835146435272 -1.33654518184104 -1.20696602920752 "insect"
"143" 0.625394196311532 -1.94063822075858 -3.14918421601977 -2.98602018727571 1.69226993660126 "ancient"
"144" -0.107407907930779 -0.371929765012201 0.106348362587818 0.38538447300077 0.0262875335604398 "ancient"
"145" -0.392713371139018 0.36256308998562 0.902374065668474 1.17882345759143 -0.0234477107418991 "ancient"
"146" -0.0453609960061336 -4.89201332778532 -3.003853092191 -3.15385775127828 -8.58987466003759 "ant"
"147" 0.136134853340524 0.291011188158574 -0.214967095625897 -0.00806717668089454 1.60134667707677 "ancient"
"148" -0.492950998073807 0.37305297046567 0.163795859485458 -0.752412617416312 0.506581830848414 "ancient"
"149" 0.260504292612307 0.570908780250874 0.608770696421229 1.29704514019116 0.0152707990185067 "ancient"
"150" 0.192334721038702 0.265439384587004 0.321066801013238 -0.638567873603954 0.0242651958163689 "ancient"
"151" -0.770135208539573 -1.17271731716182 0.877922991301593 0.13240348341343 0.431487168307944 "ancient"
"152" 0.327653286089413 0.0153955160937569 0.20932762231969 0.0986301996280471 0.711777869197285 "ancient"
"153" 0.322443550314663 -0.306852118318783 0.275443203589407 -1.76709944290922 1.61503697418836 "ancient"
"154" 0.0858840097991353 0.491368661242324 0.209598927874699 -0.233222779443212 -0.369473522373391 "ancient"
"155" -0.0198210666165654 -1.06195618435218 0.184197731446976 -0.153456289968357 1.18822154808592 "ancient"
"156" -0.130782692657695 -0.794611486127647 1.67759684326309 0.471485989209567 4.21746210237149 "ancient"
"157" 0.0417089463633833 -0.127898896458777 -0.403068428350885 0.780153205081405 0.784066078294848 "ancient"
"158" -0.0193207299083449 -0.0115797700303739 0.976568930402642 1.22933798600307 -1.11718881187268 "ancient"
"159" 1.00503829096816 -0.134187403108843 0.580883196574688 -2.31363639403833 -2.93215346578927 "ancient"
"160" 0.520166158025272 1.17611515490457 0.164658634229448 2.36023276467147 2.98402535939357 "ancient"
"161" 3.53825519774759 3.74254279519878 0.0476975003292919 0.134560626360156 4.77825861333715 "ancient"
"162" 0.576262012157549 0.304450462574027 -0.456203339736086 -0.727203294154068 2.83567049928782 "ancient"
"163" -1.24016743313737 0.280264520098987 -1.89408414161231 -0.270709639097544 3.11603993658159 "ancient"
"164" 0.562913296743343 0.46287945572649 -0.0463670450038967 -0.898045771009162 2.63621833270205 "ancient"
"165" -0.156003826881566 0.442249908781296 -0.424854976894166 -0.526412899101904 0.923911410725738 "ancient"
"166" -0.157456448636438 -0.357355045243814 -0.109746202338285 -0.646329622163896 0.740285157659118 "ancient"
"167" 0.324253642975413 0.759844413856403 -0.0144666674349397 -0.299171888074451 -1.2270485348686 "ancient"
"168" 0.676092068185697 -0.106270832156532 -0.906853116456607 3.16540587755616 -0.287850461607236 "ancient"
"169" -0.153683396223603 0.0115412417723872 0.865598509395707 3.26474767722553 -0.334224245461703 "ancient"
"170" 0.211973472271133 0.199631758257157 0.490980522540572 1.00540904352912 1.03900874068139 "ancient"
"171" 0.0670248538718913 -0.756553864081835 0.0894516432135629 2.01424322083402 1.34805376009647 "ancient"
"172" -2.35273194492569 0 -3.00892274414069 0.134560626360156 -0.194616212600544 "ancient"
"173" 0.621654981186916 -1.20031773052779 -0.595318914322597 -0.644299891851729 2.3548561287482 "hymenopteran"
"174" 0.0544443899113044 0.897931155111067 -0.671550381287225 -1.00634264739318 -2.26427949599755 "ancient"
"175" 0.228248519188125 -0.0639521663098478 0.327967787917461 0.823630533659375 0.391491429032061 "ancient"
"176" -0.119397965563717 0.106123901115611 -0.396558175181601 0.332524408967686 0.556074864379785 "hymenopteran"
"177" -1.58719125786495 -0.201712107101238 -1.06067657172001 0.414645348164858 -3.10008724462479 "ancient"
"178" -0.279192997651719 -0.190953314414785 0.135245821070598 -0.0238944975436723 -0.169555073608081 "ancient"
"179" 0.561839803853785 0.846381417054557 -0.678584977173803 -1.41058072911939 1.56164048200261 "ancient"
"180" -0.215700953549988 0.607238762736059 0.464581710145972 -1.69456473080626 1.52336703902235 "insect"
"181" 0.865142356657804 -0.283619736953969 -2.46908743719554 -1.00377131429676 4.02042343363493 "ancient"
"182" 0.369164632492274 -0.151029765882815 0.393393028606542 -0.335398526920884 -0.814775184333251 "ancient"
"183" -0.203044446657948 2.19977451355216 -0.999037653239056 -1.56037802484865 -4.14260213155514 "ant"
"184" 0.502195465963962 -5.01580933646261 -1.98959704413033 0.134560626360156 2.71412353865256 "insect"
"185" -0.0458252285976914 -1.87437647652954 0.0476975003292919 0.134560626360156 -0.194616212600544 "insect"
"186" 0.990168087729436 -0.269441521776024 2.41806873234384 -1.80240890020663 -2.31490403452023 "insect"
"187" 1.55616704862997 0 0.0476975003292919 1.74233022695951 6.78429705181132 "ancient"
"188" -2.72528161895235 -5.49676166913602 -4.28951837750775 -3.24462943259532 -0.249011923788223 "ancient"
"189" -0.505021761563445 0.419469786836281 1.38800622603213 -0.720930108369566 0.525604853621859 "ancient"
"190" 0.0208493591182524 -1.28123341681994 0.492829597669037 -0.0258614823121575 1.07358802724736 "ancient"
"191" 0.238433192977271 0.611511005947069 0.597995970798231 -0.348451054001436 -0.896182463148963 "ancient"
"192" 0.245350151043812 0.0527032765529795 -0.938135445669503 1.63798901699918 1.53852266541033 "ancient"
"193" 0.692794006445439 0.177181365271847 -0.204839881185127 -1.03832627529276 0.720930117625882 "ancient"
"194" 0.304812988686475 0.0138718547234001 -0.420849078389156 -0.661439112488093 2.62822340616355 "ancient"
"195" -0.111419153652998 -0.290537805639348 -0.00106663304051173 0.543666084561504 0.423337967678576 "ancient"
"196" 0.562553731403581 1.02432611530699 -0.323060995284701 0.0444975639441907 0.393546362502486 "ancient"
"197" -0.479992070772315 -0.930823794115674 -2.30333545324744 -1.98230565034206 -0.0773338531067553 "ancient"
"198" 0.0678983991535793 0.29361799249774 -0.700655390505085 0.409770460162041 1.57765845917521 "ancient"
"199" -0.0458252285976914 5.78174736252812 0.0476975003292919 0.134560626360156 -0.201549772230767 "ancient"
"200" 0.122468010567294 1.74358576245554 0.412665974727073 -1.24026227552593 2.81001121507657 "ancient"
"201" -0.150778236180103 0.426184655734021 0.163891719955265 -0.185780771685719 -1.09133164190731 "ancient"
"202" -0.108543806816377 -0.186211443266855 0.174716020743734 0.0105708905219459 -0.444288011249982 "insect"
"203" 0.583629489042104 0.380149312977804 0.36064300272034 -0.700746876743415 0.618268663280823 "ancient"
"204" 0.110637599634764 1.27569535315447 -0.41277403518712 -0.016762970548249 -2.81785393874362 "ancient"
"205" 0.268030825836721 -1.4850046961316 -1.08753465175148 -0.963923650065561 -0.314421205522285 "ancient"
"206" -0.2392475334037 0.685197158275457 1.13610575860143 0.805456424214377 1.76163371349227 "insect"
"207" 0.49056408433473 4.10464883759857 1.68984676609997 0.86765446214274 8.05165574987737 "ant"
"208" -0.976137617497944 0.763377176948332 0.106737495063199 3.13106245910606 6.95492312655404 "aculeate"
"209" -0.384036804400921 -0.50553994222247 -0.768020171276521 -0.605373371600832 -0.0888007309764338 "ancient"
"210" -0.320217924165013 0.981002586566768 0.380499745900909 -0.532404224066238 1.50110563117254 "ancient"
"211" -0.0252076066905694 0.616306919413879 0.440513353254805 0.812004332637353 0.642892102288264 "ancient"
"212" -0.498110420968631 0.325187800340434 0.404784114348395 -0.0780425081017544 0.0239801987749843 "insect"
"213" 0.188505886958681 0.257163120580308 -0.934788835010256 0.42218688355711 0.667554813550171 "ancient"
"214" 0.72574428882285 0.0881930533274321 -0.896117648788504 -6.36568122525919 -1.28055233580648 "hymenopteran"
"215" 0.182045253838794 -0.1972598428713 0.0345040923748034 1.76267145672893 -1.99929924625923 "ancient"
"216" 1.357970784256 0.963082832164578 -0.839232999505194 -0.306778421915786 5.86755262834882 "ancient"
"217" -0.525639927623248 -0.922048619626156 0.170766270167316 0.118913437078509 0.805727799932003 "insect"
"218" -0.0418333691167952 0.420412052731676 0.168902727784363 -0.509316963113948 0.272431042556311 "ancient"
"219" -0.321780791812061 0.185305503351047 0.677493467598577 0.29119972974499 -0.609191186022781 "ant"
"220" 0.0913146948275827 0.294184365555441 0.673695452666616 0.755120081434339 -1.13232501126689 "ancient"
"221" -1.94763085242675 3.09436655051788 3.06981882514017 0.134560626360156 3.3356169491002 "insect"
"222" -0.615515485050699 -0.504447675435381 0.0905614989850444 -0.594671764982498 0.248238291002282 "insect"
"223" -0.422558027519644 0.150239671156986 0.503655732851044 0.423205473731352 1.00391341802597 "ancient"
"224" -0.300791046108263 0.245056766117672 0.517055731146877 1.24567027768623 0.962529248191569 "ancient"
"225" 0.204854352365627 -0.530708062537221 -2.16375455280461 -0.520081973202868 2.86368392991521 "ancient"
"226" 0.318467064850173 -2.27742774907979 -0.58540640785716 -1.20162785188682 -0.455792817723138 "insect"
"227" 0.371903590774755 0.995043685538636 -1.31543592546603 -2.55809821477891 -0.447628930310085 "ancient"
"228" -0.448457152638259 -0.0540307918804112 0.755311903032112 1.09527471728147 2.45692378305102 "insect"
"229" -0.0458252285976914 -6.69882873939483 0.0476975003292919 -1.62824433361353 -0.194616212600544 "ant"
"230" -0.296433340064262 0.272889626668719 0.656731131939213 0.25118175610216 -0.563707137888416 "ancient"
"231" 0.470685817291401 1.07813465139287 2.11632288458393 1.00821137655555 -0.784846273051062 "ancient"
"232" -0.42709706404 0.08998940119927 0.400831689354303 0.488265861900668 0.932267045267611 "ancient"
"233" 0.0826574306496135 0.0264065094894016 -0.211299148995538 0.248631863485205 -1.42189597693578 "ancient"
"234" 1.0435660769174 0.0576219438288965 -2.74167150510732 -1.6956598009302 1.53268513589623 "ant"
"235" -0.265832217737825 -0.229683324591035 1.81338019932868 3.01108664852688 2.9389864617492 "insect"
"236" 1.41556539681825 1.17223506406411 2.63260910116756 -0.256343645963193 6.05265682793583 "insect"
"237" -0.434044211008019 0.349281393766006 -1.43333970781728 -3.14637089375223 0.429972963223648 "ancient"
"238" 1.35200542728133 -0.96786410397711 -0.11527804638701 -0.797675548227343 3.3763007078932 "ancient"
"239" 1.25868841252897 -3.27342827581497 -0.882626778584638 0.134560626360156 3.29551812342023 "insect"
"240" -0.464284086115767 -1.53804059571537 0.140710781685662 0.672664918092726 -0.331264155398222 "ancient"
"241" -0.00976781688347782 0.131163560847441 1.34519920921841 1.21246263196081 -0.734567268418996 "ancient"
"242" 0.23863287545434 0.594569000424816 0.128630776637348 0.243774568320406 -0.410024341999841 "ancient"
"243" 0.280979460351075 -0.320835113077617 -0.944406902532904 0.594046866193354 0.687974354065219 "ancient"
"244" 0.0457910480132621 -0.270100678333728 -0.128875702759794 -0.461924705017147 0.527529181642165 "ancient"
"245" -0.279311039888905 3.14542595396441 0.824630538209873 -0.550333389602095 -2.31600575280197 "hymenopteran"
"246" 0.635602918817299 -0.303645127975235 0.655459434826264 -0.0126958591593562 0.513337657034952 "ancient"
"247" -0.353307587134653 0.176699047396759 0.708818081946455 0.244521906503464 -0.543094113629142 "hymenopteran"
"248" -0.441246208645624 0.222409121620097 0.354694115086215 0.196496653536155 0.300144810145849 "ancient"
"249" 0.0974486668747793 0.649807922900706 -0.220929795439056 1.94335418920374 -0.767329823508091 "ancient"
"250" -0.0837328022184977 0.216711547555707 0.717273104611078 -0.302920481505598 -0.390068381759933 "ancient"
"251" 0.606989927369775 -0.613074666733112 4.16972282687822 3.80225125653676 -2.30238868938951 "ancient"
"252" -0.743627160098493 -0.706660601132432 -4.65768472221981 -4.05059581013895 -2.99327496963183 "hymenopteran"
"253" 0.291507293047683 1.19374773238159 0.53083530312245 2.47805906757506 -1.45125955385264 "ancient"
"254" 0.198195924120937 -1.64074861339319 0.334143542198203 -1.94341159128517 -0.822660260237467 "ancient"
"255" 0.8339562327315 -0.0698817503619463 1.06168939927347 1.09576700597681 4.45611602646433 "novel"
"256" 0.446427141241647 0.423475728360092 0.30940113890198 0.53214832712499 2.30802700549676 "ancient"
"257" 0.350505672025451 0.274291961414733 0.408574079999513 0.332155787648482 0.148503844621638 "ancient"
"258" -0.899099915071936 0.0134566029012438 0.542008998272876 0.212799624344591 0.144508576338444 "ancient"
"259" -0.462884581327462 0.170655009862052 1.20803402570076 -2.09817318841972 -3.01683734694562 "ancient"
"260" -0.0363704428607329 -0.110161973150057 0.436738617619051 0.326644454501459 -1.00132550045087 "ancient"
"261" 0.083560053625239 0.459430177810742 0.885158953609539 1.58009659338921 1.05842119783984 "ancient"
"262" 1.35909468790622 -0.121591582174089 2.49598443411653 4.65924271225832 2.83523391720255 "ancient"
"263" 0.206973182422706 0.622735914073463 0.800120729346511 0.496237072179679 1.56403963262562 "ancient"
"264" -0.159421865403458 0.0308382294106016 -1.03735315325541 -0.851063935884457 -0.109161604041818 "ancient"
"265" -0.0365563064069934 -0.134072383848088 -0.536909791962444 0.497885616218343 1.5706220754375 "insect"
"266" 0.227557740918867 -2.26569134217447 0.512612113817997 -1.91072815777118 -0.671663746292129 "ancient"
"267" -3.36734977560798 -0.0293166077265935 2.27395951928641 -5.07997134961395 -1.14744451140392 "ancient"
"268" -0.236242348772497 -0.212931697212599 -0.172778352866483 -0.375875145790216 -1.80893874396839 "novel"
"269" -0.27327579588558 -1.18116935961617 -0.0824498983899186 0.714489241128082 0.0852625191845726 "ancient"
"270" 0.296515439501887 1.50512516631986 0.308701334094428 0.167454862398254 1.56510915295777 "ancient"
"271" -0.196726042787689 -0.101335003214187 -0.18570588330784 0.285747242059102 -0.0491262085977486 "ancient"
"272" 0.184466528924985 0.225493142433413 0.218764121948336 -0.337264288444219 0.67660215577597 "ancient"
"273" -2.0201285127586 -1.63693886493843 -0.0230290187632699 -2.33342023702455 -2.64475257389576 "hymenopteran"
"274" -0.382874692805356 -0.307450789964757 0.128368098727623 -0.192278238504059 0.00570326434861709 "ancient"
"275" 0.397464458183677 -0.358966562490508 -0.5761435921859 -0.164269017667943 0.760176181099244 "ancient"
"276" -0.0445198790175607 0.0443053005057729 -0.348458007360011 -0.160565250941874 0.627714010551129 "ancient"
"277" 2.02365622536074 -0.85378614959877 -1.26687330544055 0.398419548698987 -2.15309400023709 "ancient"
"278" -0.110945022060304 0.0957085266467253 0.00653232973652944 0.224870422767631 -0.752992229258418 "insect"
"279" -0.102779647154726 -0.00836863604538738 0.395914912527776 1.03145188019681 -0.273248461594086 "ancient"
"280" -1.05104567398363 0.747327403391768 0.0152472254235545 0.711361789143262 -1.72344854706633 "ancient"
"281" 0.260271529533873 -0.86744951690264 -1.25529540455937 -1.04679206222094 -0.502935469500002 "ancient"
"282" 0.792384590925419 0.228611838733333 -0.373174255539746 -0.148813882848101 0.594440230075131 "ancient"
"283" -0.107057288506129 -0.0498264803281616 -0.314310442014999 -0.509593922240379 0.344142183153183 "ancient"
"284" -0.706219549658204 0.388051509309903 0.80527607593405 0.265634395597136 -0.399401912628246 "ancient"
"285" 0.140695358437474 -0.247256789642913 -0.416943860269092 0.135988389055623 2.18275774232785 "ancient"
"286" -0.589124773591705 -0.0840328725238106 0.343722354183684 0.283101939322473 -0.0346074630360084 "ancient"
"287" -0.166763181736067 -1.30520435790482 -1.08072785240734 -0.199120995393718 0.369484502897744 "ancient"
"288" 1.10242181456775 0.87791177839599 0.511596243213951 0.477311974448689 0.70449292341604 "ancient"
"289" -2.36852577042606 -2.55563102995538 2.11673816695315 -1.0360520728396 -2.40022124938393 "insect"
"290" -1.76601210887088 -1.87437647652954 0.0476975003292919 -1.84168064277515 -0.194616212600544 "novel"
"291" 0.0354100956446963 0.422258574827585 0.695535717093694 0.707783188123724 0.335777900226373 "ancient"
"292" -0.0383358313950326 0.0686082390545161 -0.555591201033979 -0.553739013625705 -0.112551877710698 "ancient"
"293" -0.161990161805732 0.808498762721861 0.647825002571435 0.138727344054645 1.26861686218574 "ancient"
"294" 0.0872042143708113 0.270256610278294 -0.0722899607485314 0.103043529580606 -0.33422286311857 "ancient"
"295" 0.584892785538257 0.335643493324291 0.973209840450136 -0.806269924443027 1.78961596105782 "ancient"
"296" 1.61524814934838 0 0.455142923446601 -4.4258548603742 4.54982199115275 "ancient"
"297" 0.307884562990423 -0.14354099019378 0.239238834992295 -0.25230010305705 0.119408839095819 "ancient"
"298" -0.660662016165271 0.443624766903737 -2.37480483540548 -2.28803640715531 -2.82223715892652 "ancient"
"299" 1.65493154753878 -2.83372581555838 -0.959280837425804 -2.93087189364077 3.25236139937234 "ancient"
"300" -0.0125953759625462 0.100556629656941 0.378541466058542 0.612143922344879 -0.534031259431833 "ancient"
"301" 0.313462977020407 -0.117381264480002 -0.270828177885458 -0.848519249558973 1.03274465085534 "insect"
"302" -0.431522123846003 0.794319937338724 0.526430446423587 0.238515129089234 2.12148860182205 "ancient"
"303" 1.26764871536546 -0.746262630183186 3.06981882514017 1.25289957866932 0.204126510795446 "ancient"
"304" 0.351375390056764 -0.348334316629461 0.763567839486072 0.410277369218141 -0.25613333691514 "ancient"
"305" -0.664389676902626 -0.177784860655231 0.42142580123197 -0.184188114715944 -1.10708932690146 "ancient"
"306" -0.200094088059236 -0.22641857654111 -0.388835374814119 0.347505608817029 -0.769841519358736 "ancient"
"307" 0.523167352419425 -0.783541150231421 -0.0371429290007558 1.62909732176693 0.450962093519359 "hymenopteran"
"308" 0.997872404962662 -0.852683304158516 1.19726846411669 1.06306110307025 -0.585041263179947 "ancient"
"309" -0.417030528049643 -0.897317466528318 -0.643229406296321 -0.33688850047099 1.14397775889724 "ancient"
"310" 0.662074064553119 -0.587752344540572 -1.6267792668629 0.736219504056414 1.63622096448603 "ancient"
"311" 0.0613036940595219 -0.102726830144715 0.44333165163648 -0.240524406715032 -0.0297094692581816 "ancient"
"312" -2.90806214133992 -3.7088103724888 0.156919563144352 -0.946001464582208 -2.72354469550082 "insect"
"313" 0.322096606289448 -0.305981951445097 -0.0923994351541086 0.774134040709461 1.67166340881122 "ancient"
"314" -0.463696534645703 0.329674307919208 0.55721593003915 0.583570634843609 1.18661890656835 "hymenopteran"
"315" 0.46521058969176 -1.27704889367358 0.552073848912377 -1.62158835540794 -0.157846257225848 "ancient"
"316" 0.180230354835432 0.795665914435724 -0.577974343267773 0.31708254790041 2.79538278962377 "ancient"
"317" -1.85458511343886 -1.11556480633901 -1.14591922872978 -1.24717106924703 -5.38128558504418 "ancient"
"318" 0.312439294303996 0.596695637051783 -0.495265184446671 -0.269483243038805 -0.0192021330815824 "ancient"
"319" 2.47016136856883 4.03435159575228 0.0476975003292919 3.5887463392339 1.66630385480494 "ancient"
"320" 0.112187340325653 -0.142854907595601 0.333688188766934 0.70563525461935 -0.0344882925293817 "ant"
"321" 1.05413039098317 0.251974377923639 0.60780294904405 2.55974764601192 1.39908676196856 "ancient"
"322" 0.750228755756837 0.24796867693003 -0.122282571118796 0.842813528101025 1.31630832369618 "ancient"
"323" -0.0898366454924447 0.180757728719036 -0.0530538228451151 -2.22314051719024 0.0804076995043566 "ancient"
"324" -0.129760379118296 0.809394759684915 -2.67244072424161 0.260324356630927 3.91005214143123 "ancient"
"325" -0.833205648325089 0.0740384716987066 -0.0679996039542787 -0.131197092962776 -1.26727519906719 "ancient"
"326" 0.40627447936957 0.682102119389865 0.95625237434188 0.257429143438644 -0.80896517875063 "ancient"
"327" 0.281882453628917 0.211905874104377 0.720416247344295 6.2462393483491 7.0172920482465 "ancient"
"328" 0.830966111305357 1.49043573487974 0.652429879098995 1.23387528881698 2.31992705410173 "ancient"
"329" 0.39284974869 -1.24202585633317 0.868262172769161 1.40935387155993 -0.806234318387471 "ancient"
"330" 0.115254462540263 0.331565880904786 2.46293926505044 3.23554296680936 0.588438941175077 "insect"
"331" 1.22772084384659 1.45628543229545 -0.159317435656502 1.54943315876535 -2.75057131169088 "ancient"
"332" -0.884918309808587 -0.0576434685063138 0.594925618552671 1.00849187415464 -0.182978607696211 "ant"
"333" 0.0475301027439526 -0.673331073799933 0.1510230547067 0.0925600290544086 -0.130635674998928 "ancient"
"334" -0.941830500144565 -0.0546433175498167 -0.800832427954052 -1.04505987040512 -1.53930270009475 "ancient"
"335" -0.99992811835375 0.148238463079844 0.882317583632515 -1.56412504203388 -3.1672095297854 "ancient"
"336" 0.386734600042449 0.504859293356615 0.361744969761383 0.311779188685432 0.279274290942079 "ancient"
"337" -0.130063504636233 0.0308596502833472 0.323033425879881 0.603435889403034 -0.5369255417369 "ancient"
"338" 0.37067104349329 -0.155536045073386 -2.06409006082477 0.401903796152339 3.28225489439807 "ancient"
"339" 0.239836740084554 0.818328342745457 0.974751045181477 -0.560716936124956 4.34713798725068 "ancient"
"340" -0.082460650638627 1.13171636349528 1.18454022054227 0.936816194312992 1.97298783488401 "ancient"
"341" -0.196057468395819 0.288616025884323 0.234445915653858 0.220192270172377 0.941508111429067 "ancient"
"342" -0.350320788487848 0.144338485852574 0.801997924319366 -0.0239807678376069 0.411721053540957 "ancient"
"343" 0.236312111064725 0.436689720902803 -0.0116362404583302 0.460436771956913 1.64011776467472 "hymenopteran"
"344" -0.112572534840289 -0.156308003379898 -0.567455608043884 0.75004618872368 1.58026906915855 "insect"
"345" 0.707117419779788 0.285486388574801 0.0862221267225126 -1.40025923423909 1.51616451234419 "ancient"
"346" -0.0217837206309797 -0.695817785484473 0.272465055783082 -0.293149210914273 1.96543872726952 "ancient"
"347" -0.287136071758319 -0.824490989901457 -0.584784800771796 -1.52518012423747 2.08778384534773 "ancient"
"348" 0.0672219177660011 -1.02527831656672 -1.19644167719692 -1.95281320472334 -0.08738897027096 "ancient"
"349" 0.717387681625582 0.13819714682033 -0.599850732523367 -0.446382291634089 2.87767385318851 "ancient"
"350" 0.696778790611139 0.660789029548462 2.00302394051803 1.56362731919199 0.771526871276864 "novel"
"351" -0.613465237714383 -0.896260328155139 -0.490047707848824 -0.0699342279922965 -2.61317211955198 "insect"
"352" -0.251482387628016 -0.598008255939505 -0.201359887301027 -2.14319990259128 -2.57125858187365 "ancient"
"353" 0.197609494383608 0.323197880950546 0.5693860149494 0.842669717931253 -0.346954951830818 "ancient"
"354" -0.774174688226973 2.0260585754508 -3.98050816527962 -1.58587770116551 -1.63371005413974 "ancient"
"355" -0.0528001518048896 -0.470596117886445 0.860631634830021 0.336209984872635 0.126333841361965 "insect"
"356" 0.867668252592328 0.420575400193036 0.739865003571119 -0.951257131787402 2.39389361376674 "ancient"
"357" 0.370305888534393 0.874022364285067 1.0583177025507 -0.826542053884234 2.25633362406585 "ancient"
"358" 0.00428742833644985 -0.659465171375928 -0.547834389295129 0.0437858144531257 0.366781564809914 "ancient"
"359" -1.90228275424969 -0.692473623928255 -1.08618223514999 -2.71929374018422 -2.29972101832309 "ancient"
"360" 0.627402089537463 0 0.0476975003292919 0.134560626360156 1.66630385480494 "ancient"
"361" -0.686243665613659 -1.88798722647724 0.576934284424743 -1.47988482433101 0.0226722865428929 "ancient"
"362" 0.192638501535469 0.100220007922984 -0.124041855527826 -0.741910772220979 0.838969957513976 "ancient"
"363" 0.526067307397308 0.557373021381418 -0.00459714183230042 -0.413247752263711 0.540808100047567 "insect"
"364" 1.097955485216 2.25734565430148 -0.564402135531008 -0.152219395529468 -1.06095827139622 "ancient"
"365" 0.129033498842962 -0.109545749633682 0.363975098533109 0.142701635209711 -0.126234136774633 "ancient"
"366" -0.955179836387313 -0.521335975998386 -0.346816265422786 0.0139405696141654 0.511883763603119 "ancient"
"367" -0.151214224055222 0.293777644399653 -0.0126828431692065 0.172355800428438 1.21081828726721 "ancient"
"368" 0.285415274148817 0.0525102201278891 -0.130182061540417 0.100422964958787 1.30923935798205 "ancient"
"369" -0.125349350001839 0.0367327865369799 -0.783326410756003 -0.762212031682609 0.762898542027209 "ancient"
"370" -0.781187843089114 1.35995102948041 -0.160354752579176 -1.16325389206911 -3.14086659237138 "insect"
"371" 1.03570461896948 -1.08067265201705 -3.71634035131779 -0.432499493916474 7.98981718835799 "ancient"
"372" -0.952788785686798 0.353866081161931 2.31534468271512 -0.45610180122226 -0.793738293774529 "ancient"
"373" 0.129251673599512 0.223870341523182 -0.21098707220409 0.0736065295349159 1.94005245053579 "ancient"
"374" 0.825901695130683 -0.166347922224974 -0.384315919843548 -1.6317882616821 1.50815332867576 "ancient"
"375" 0.13864768522014 0.999393181141566 -0.427668738357195 -5.81854039913537 0.735909015111572 "ancient"
"376" -0.822390941657065 -0.412739840832689 0.44396971192198 0.995698810690281 -1.62060277484033 "ancient"
"377" 0.538777677345496 0.0715867894836217 -1.32544098334428 -0.259237138237573 0.210232536513122 "hymenopteran"
"378" -0.482889742081742 0.0915505417888354 0.931318223434979 0.584510139299644 -1.26903208268075 "ancient"
"379" 0.271063744351176 -1.25400426000394 0.700663693696685 -2.71102696902646 -2.8925144551101 "ancient"
"380" -0.346480136064727 -2.30427480998118 0.714109895152182 -0.384923324634467 0.163372792592634 "insect"
"381" 0.611333237969824 0.598808807512642 1.00185659346108 -1.40901567874988 1.43338285279223 "ancient"
"382" 0.553722611432471 0.158251691496918 -0.336540268036163 -0.262238685414259 0.755614483733256 "ancient"
"383" -0.456288572515505 0.127911121535375 -0.474039162068895 -0.643952426956494 0.426278342173587 "ancient"
"384" -0.0680423529802803 -0.00890675391188144 0.173637919135976 0.099157215858847 -0.787144874337316 "ancient"
"385" -0.434001394384102 0.409880712683939 0.2018588322825 -1.11473033507843 -2.78123150371008 "insect"
"386" -0.512410561104946 0.682550889351703 0.424317946665645 -0.629207865416269 1.50119380877379 "ancient"
"387" -0.282840546229796 0.82288921425196 1.35825423974198 0.302352704324565 2.4072496023133 "ancient"
"388" -0.406441213594556 4.95609414690706 3.95317763518707 -1.19778200035225 -1.56839276734429 "ancient"
"389" 0.0792672105388008 0.0280195446098871 -0.0522750164463872 6.35734590906378e-05 -0.0177218772329163 "ancient"
"390" -0.174147934353208 -0.0442778936643853 0.0641307360793742 1.05565141477637 1.10598100351981 "ancient"
"391" 0.218142108869631 0.189406780426585 -0.367900528746567 1.28475174708245 -0.0583069303902402 "ancient"
"392" -0.755560241767511 -0.642682885225052 -3.54290379899912 -2.93278636248772 -6.5611165790742 "insect"
"393" -1.37089660052359 0 0.0476975003292919 0.134560626360156 -0.194616212600544 "aculeate"
"394" 1.43546299803639 -2.0119400749321 -0.334184180732702 2.0525147265976 3.11451310861006 "ancient"
"395" -0.288859585255772 -0.413432335023086 0.387181631657204 0.643361867528591 -1.16314336894175 "ancient"
"396" 0.705466235532017 -1.51207641965438 -0.95662337798056 1.41555475153514 -0.547209718869966 "ancient"
"397" 2.51224428929982 1.27227805507593 -0.0973589843783633 -0.172918815016306 -3.25768631918214 "hymenopteran"
"398" 0.551391547575536 0.804609028750762 -1.32451665960433 -1.3765329338298 -1.50606271745421 "hymenopteran"
"399" 0.365079470403422 0.687696787037975 0.518491577734812 0.669613325192107 -1.5927478929724 "ancient"
"400" 0.0719500246899175 -0.381488006224515 -0.140473903294586 -0.23554956367429 -1.04210185938086 "ancient"
"401" -0.0935171940648974 -2.06796585829308 -0.871867097437065 -0.311703839054036 2.05788721645268 "insect"
"402" 0.0734549653290852 0.350744447481456 0.248768592823445 -0.0749958833327435 0.140090547094073 "ancient"
"403" 0.273220407862369 -0.0294013299129207 0.0698226425153181 0.678977728619059 -0.0555171739578599 "ancient"
"404" -0.121528136586945 -0.321386050128691 0.406423336224572 0.945038006616437 -0.233441208950089 "ancient"
"405" 0.393874769562137 0.54499666393203 0.403923642637277 -0.455206345050469 2.95752791748566 "ancient"
"406" -2.21421084871466 0.448617658970417 0.448751679015467 1.01087602299218 -2.93500830962284 "hymenopteran"
"407" 0.597336372927199 -0.736266696042217 -2.10415168725714 0.134560626360156 0.514820730384085 "ancient"
"408" 0.122844078244952 0.501156329878466 -0.223003083327754 -0.330242895826231 -1.41638778499336 "ancient"
"409" 0.122844078244952 0.501156329878466 -0.223003083327754 -0.330242895826231 -1.41638778499336 "ancient"
"410" -0.0755557749025429 -0.156260400642161 -0.204156498146674 -0.154513557965816 0.169372923850916 "ancient"
"411" 0.0668984505840648 0.012767667098534 -1.23280390561283 -1.05068806108664 -0.531964635749342 "ancient"
"412" 0.385849061548771 -0.232331846676191 0.332503691951286 -1.07187163048762 2.35746070360268 "ancient"
"413" -0.00396461415288879 0.179562251690961 -0.168099378025119 -1.39024439655609 2.09126186174992 "ancient"
"414" -0.566821392781776 0.710299007087589 -3.08349128211703 -0.189266280438217 -4.55419212668628 "hymenopteran"
"415" -0.00288396047756583 0.0429407648423142 -0.106717081692349 -0.15300659593687 1.82078185320817 "ancient"
"416" -0.041836428038144 -0.282577447456438 -0.477722460414776 -0.763564796733135 0.312054407009141 "ancient"
"417" -0.529614511262511 0.00142817327959586 -1.27594431557801 -0.0511507144591986 -0.519297289219844 "ancient"
"418" 0.529962627416842 -0.725495698500035 -1.20058697758378 0.309131325098361 1.28051709695548 "ancient"
"419" -0.225876704679453 0.728587531037796 0.281539579493788 0.799473215225292 -0.480241192275262 "ancient"
"420" 0.224012596191161 -0.636233179858228 -0.458556115206271 1.34873563255014 0.882694683118495 "ancient"
"421" 0.560941549053562 2.77285164466119 0.0476975003292919 -1.51130899795565 -3.29592833891241 "insect"
"422" 0.405538836773027 -0.404580270557399 -1.89923263359716 -4.43412487900192 -4.26611963086832 "ancient"
"423" 0.741138112459252 0.79331717125013 -0.094153173504318 0.5536581248727 0.527428448852578 "ancient"
"424" 1.74377011873992 -0.336504579940526 -0.049964159642409 0.710339959201818 -0.327210473323643 "hymenopteran"
"425" 1.74377011873992 -0.336504579940526 -0.049964159642409 0.710339959201818 -0.327210473323643 "ancient"
"426" -0.0195478857248249 0.227706157711489 0.193026577954773 0.658761352148857 -0.0712418234963077 "ancient"
"427" 0.674834456353849 0.90843350675821 -2.95568211769091 0.134560626360156 -0.194616212600544 "hymenopteran"
"428" -0.972324642682751 -0.0807630606232431 -0.465307236891105 -0.942291686024806 1.33995960320936 "ancient"
"429" 1.31945837009735 -1.3910169074657 -0.157514545078872 -1.29127607336028 6.6862538377544 "ancient"
"430" 0.282770544825226 0.328914235184136 0.686429787748541 -0.0894979253368333 -3.12166565177482 "ancient"
"431" -0.293414370032375 -0.447949458263222 0.219425381807232 0.235440499698146 -0.621012096783983 "ancient"
"432" 1.38533951089376 0.626439268782957 -1.25606628490119 1.45541894442222 3.30816457810599 "hymenopteran"
"433" -0.118620402877667 1.55162735283836 -0.029126178780359 0.468988974203965 -1.27296359380117 "insect"
"434" 0.750500534315445 0.741364708589458 0.735903604223421 -0.627694632285767 0.384690037118917 "ancient"
"435" 0.153865884812854 -0.0596771525168586 1.08390270156385 0.210474751669035 -1.17123555216112 "ancient"
"436" 0.282945282731313 -0.319547085569974 -0.720010918979947 -0.567795909053185 1.37044989192725 "ancient"
"437" 0.0327151705796305 0.0646124955980198 0.534742479509827 4.1073144962029 -1.23933853146525 "ancient"
"438" 1.82353564857043 5.70672702504122 2.48711944315456 1.73714760394827 1.3649069967637 "ancient"
"439" 3.24675133240492 -1.63089231014385 0.0476975003292919 0.134560626360156 -0.194616212600544 "insect"
"440" -0.193853412126724 -0.364379001825041 0.120201685300278 -0.143659203220472 -0.655524967337863 "ancient"
"441" -0.566865934583632 -0.900336782196562 -0.398872272576105 -0.786757252798604 1.60237824937161 "ancient"
"442" 0.654122627743607 -0.708872921485074 0.616474311464693 0.830538581175892 -0.0812930119852162 "ancient"
"443" -0.130113021775732 0.945753568399971 -0.149306338961925 0.0809738994469571 -0.226248388481591 "ancient"
"444" -0.281269751939209 -0.285288605876069 -0.508909732273272 -0.522368793792981 1.3422386848176 "ancient"
"445" 0.00605738128868251 0.233057027006042 -0.423391194415851 -0.055609840724599 0.560137752373544 "ancient"
"446" -0.0457300969558801 0.392139905917259 -0.352322992537904 -0.38239261316254 -0.807490884247141 "ancient"
"447" 0.0502596885382142 -0.0580386725341186 -0.408615494447762 -0.796077026019994 -1.10100364723146 "ancient"
"448" 0.0456018278025586 -0.00681268408267213 0.506513181706331 -4.28221311426385 -0.211650221821566 "hymenopteran"
"449" 0.873532098521953 -0.686108107035647 -1.82803835114452 -2.59482457788167 4.71904583062841 "ancient"
"450" 0.0795795625650686 -0.273119868630924 -1.48906085051998 -0.670601791245993 1.69275123471452 "ancient"
"451" -0.56660435197133 1.21536268223266 0.93423682943249 2.52344246275676 -1.19835559200652 "ancient"
"452" -0.428994128343194 1.09608659935686 0.430763701015321 2.83637697675994 -0.501352210785287 "ant"
"453" -1.39069167525598 -2.54505415134766 1.13137223040844 -0.55473281238679 4.12042790157093 "insect"
"454" -0.514643334551925 1.17596077973607 0.683096693941992 3.94248446039233 0.298696336368221 "insect"
"455" 1.00114514114135 2.7740803406338 0.0281802770840639 0.149439255078186 -4.3432781476336 "insect"
"456" 0.951427043643051 0.642176687760699 -0.95463787087841 -1.04061565998076 -3.94256345655217 "insect"
"457" -0.139239806370052 0.440409369764777 0.322554113927211 0.212738780867825 0.0208059705821796 "ancient"
"458" -0.445483080861019 -7.71236049465438 -0.394711500266163 0.134560626360156 -0.194616212600544 "insect"
"459" -0.203768975619678 0.48659907739491 -0.450795536068863 0.930092357104332 -1.21224471045598 "ancient"
"460" 2.74828090638462 0.876837120838363 0.0476975003292919 0.134560626360156 -6.21202685767722 "ancient"
"461" 0.0131572863192972 -0.0485816087946849 1.41243740906121 -0.44995211118102 -0.941263345033208 "ancient"
"462" -0.0172637359138451 -0.516759798298488 -0.0345515329373543 0.502865629302371 -0.943205286940654 "ancient"
"463" -0.358168106698835 -0.204877027019087 0.397876588203461 -0.173529504011487 -1.10188253629466 "ancient"
"464" 0.0766474872000427 -0.194252542523816 -0.0779016468950774 0.115520501635228 0.65045950439499 "ancient"
"465" -0.217759659503676 0.0625226138914336 -0.372766819744346 -0.507536566983979 0.304775282737713 "ancient"
"466" 0.713948278840197 0.683443274685867 1.98575496607469 1.33799787690106 -1.59739974993545 "insect"
"467" -0.514600980136268 -1.04085303254261 -0.606705163550408 1.86442028474124 -1.39617140788337 "insect"
"468" -1.28680622084915 0 -2.28516508609047 -1.02926403311036 -2.10710189685475 "insect"
"469" 0.0396516213734946 -1.54814453545722 -0.831011032862551 -1.06606383580272 4.40112252986126 "ancient"
"470" -0.191521830027248 1.01429501049003 -2.50597304173547 -0.941237839972699 -4.39308285069945 "insect"
"471" -0.180238158651517 -0.78557068915929 0.848347711582575 0.551627523074475 -2.07295291666469 "ancient"
"472" 0.709729298529829 0.325034888253712 -1.31841658704252 0.224073565221812 0.997678279339933 "ancient"
"473" 1.7087580910423 1.68504420399997 -1.17608817347175 0.134560626360156 -6.84478742042679 "insect"
"474" 1.52932957767976 0.83179239165663 -1.87788444997072 -2.13283217211598 -2.94243052781231 "insect"
"475" 0.725913341140682 0.154913046504512 0.139726245841064 -3.97372956854296 1.1335023925001 "hymenopteran"
"476" 0.414796083689752 0.235698598157792 0.415874625668412 0.728711536484743 0.543072779807671 "ancient"
"477" 0.950125616431685 0.3520651584004 2.64517388707719 2.0653432057464 3.16439039570544 "ancient"
"478" 0.110948211963881 -0.724860771804163 -0.256509062583607 -0.245377605353615 -0.1894307628882 "ancient"
"479" -0.639248555030978 0.483066924818413 0.449021097480484 -2.31186562640648 -1.45838870474787 "ancient"
"480" -0.397089528652892 0.217935032939701 0.570177009568639 0.49974061295187 1.39393117100955 "ancient"
"481" 0.128883342062518 0.0385038474639523 -0.0334723804386435 -0.0918285228284302 0.89111281623316 "ancient"
"482" -0.332179325780232 0.108967469356492 0.642198404571675 -0.109179304402465 0.842833769369767 "ancient"
"483" 0.0131046306922863 0.0647943917721019 -0.345383782680161 -0.0581071589110106 0.126483003522222 "ancient"
"484" -0.228935328107291 -0.0995657472129862 0.468931495601874 0.821882816989508 -0.643324801930217 "ancient"
"485" -0.0502219191503239 -0.790307493382645 -0.166462042759278 -0.20601054661787 0.88212036175427 "insect"
"486" 1.26762516321158 -0.710492151075957 -0.863556530441143 0.380860364984231 -2.06105949247822 "insect"
"487" 0.330014390160139 -0.206062375181161 -0.182190366945678 1.01941416523579 0.721865507858076 "ancient"
"488" 0.0632564026605522 -0.0933929496416018 -0.257210993405465 -0.551080029693197 -0.534460756316427 "ancient"
"489" -0.0578635497660559 0.117890951377825 -0.0576581967683782 0.185310872026566 -0.295913636352685 "ancient"
"490" -0.445036663741205 -0.286089449833495 1.0240009082732 0.502643079776925 -1.52664095618472 "ancient"
"491" 0.445255289568846 0.21203187594679 -1.11188969350065 0.688149125991767 0.323802528824497 "ancient"
"492" -0.0346378091736528 0.0106390064823489 0.0859263419267678 1.88642306889604 -0.487820637956809 "ancient"
"493" -2.62685532929839 -0.621965673346479 -2.60293383963687 -0.653591166262302 4.36156053412627 "hymenopteran"
"494" -0.466410656280804 -0.227711646547847 1.75881049146206 1.88101775184403 0.893568884341597 "insect"
"495" 0.103023663074291 -0.0493054533049945 -0.137109312048891 -0.130464985147086 0.175173442005519 "ancient"
"496" -0.0302649249955067 -0.332364680855862 1.37274775765768 0.808139814397715 -0.507650109457204 "ancient"
"497" 0.132861911882756 -0.182183224226137 -0.304680541240439 -0.77205508944917 -0.729066486063619 "ancient"
"498" 2.92428931199848 -1.23430953684253 -0.0134411140058145 -0.183054225261651 -0.764487224404308 "ancient"
"499" -0.736840362112124 -4.4115978803045 -1.22672351141751 5.01229904722356 1.0398801856361 "ant"
"500" -0.206714180125933 -1.2358805659857 -0.438729952751061 0.100171004795285 -3.14216877050806 "ancient"
"501" -2.11819882834989 -1.00741265024199 -0.842561453561766 -1.22616299888814 -8.11599895598093 "insect"
"502" 0.562178806823209 -0.126918807078406 0.165267944327011 1.98000851479775 -1.75309119602849 "ancient"
"503" 0.695394997170043 0.82772289918135 0.766954623684645 1.80217098821961 -2.60801850674192 "ancient"
"504" 0.286804488149728 -2.44240649612795 -0.507333335545396 0.830866423527534 -2.97734372641204 "ancient"
"505" -0.210481890693391 -0.837956650331256 0.201402437663418 1.60364260679911 -1.76524870025413 "ancient"
"506" -0.088850828950144 -0.789014923912146 -0.991124950517281 0.0638755968126631 0.434300442359803 "ancient"
"507" 0.226183552674807 0.0641687229772089 0.417378884658366 -1.18360016033638 -1.05945972628832 "ancient"
"508" 0.171530042076681 -0.197771570834599 0.280009812026704 -2.96963936379054 -2.14400400648567 "insect"
"509" 1.6971432071312 -1.5670913359896 -0.490789966845894 -1.98597778273533 -2.79499068702802 "ancient"
"510" 0.831436121572659 1.27640543727578 0.184584577328633 -1.23450633483023 -0.041279799427513 "ancient"
"511" 1.62876749031289 0.475117392744676 0.867439808109595 1.14291182792524 1.30118874825875 "ancient"
"512" -1.17780398314807 -0.462267529678745 0.0282828551895974 -1.07679302398153 -2.35953717644967 "ancient"
"513" -0.51264134895016 0.605247778770407 0.129872794211805 0.495395060575112 -0.108131119235436 "ancient"
"514" 0.692829077483525 -0.759344237266467 -0.141105549052134 -0.82572407504587 1.43992091644761 "ancient"
"515" 0.195595364641506 -1.31838262474492 0.548013991291269 0.472978006703385 -1.9795642214437 "ancient"
"516" -1.53829466022063 -0.785959181050383 0.0729511902876182 -0.134447126221586 -1.39173145650629 "ancient"
"517" 0.00836412157727828 0.0415839535180898 0.0575653556255399 -0.31158030518928 -0.869039305835202 "insect"
"518" -0.504198513902103 -0.68194322551985 -0.634960854227227 -0.829036969589115 -1.56493039751646 "ancient"
"519" 0.94008214168485 0.320748654792325 -0.489387407924984 0.155225181156959 2.50559867417985 "ancient"
"520" -0.417728030461965 -1.51919125481748 -5.77821809482572 -2.76533592600543 -0.960632157684381 "ancient"
"521" -0.650573664729776 -0.386928379469352 -0.0436371633206459 -0.419825499993387 -0.448790198076334 "ancient"
"522" 0.160764823668021 0.176003363498233 -0.605261053986381 0.482928473294529 -0.0768106526356056 "ancient"
"523" -0.62307358532146 0.262026004561754 0.527435501087707 0.796822100557962 0.335384865739637 "ancient"
"524" 0.303673009528008 0.236088012113394 -3.05470874545788 -3.20128752181313 0.91686402193893 "ancient"
"525" 1.2159628371647 0.13970266226532 0.901118704816422 -1.20449480882013 -0.0491052798325519 "ancient"
"526" -0.099666121198724 -0.148269748061691 1.91542908542081 1.85962920491372 -0.160842082787397 "ancient"
"527" 0.255301231995925 0.528169811771116 0.415822674986005 1.05651522294655 2.24903268621184 "ancient"
"528" 1.23467742011155 0.423387755266896 0.436955676019773 -0.0183230785278245 0.921651458836932 "ancient"
"529" -0.881381098001406 -1.84738484022929 -1.194079722578 -2.12246844061443 3.59264237819538 "ancient"
"530" 0.0878414384868001 -1.80763746639487 1.53847616118837 -0.0105227422753656 1.9875386266079 "ancient"
"531" -2.18241227523883 -0.714032797550504 0.071484637836744 -1.71599808543717 -2.67317043123873 "ancient"
"532" 0.0647197565669343 -1.13959491718535 -0.866721679537887 -1.15304076359692 1.29879520779376 "hymenopteran"
"533" -0.569740284746212 -0.397566023092682 0.496593544369681 0.98559863260698 -2.01345535984813 "hymenopteran"
"534" -0.301459387382284 0.345456816637347 0.250799687297023 -0.658032042326849 -2.18673283184126 "novel"
"535" -0.285775654988372 0.305502604085947 0.606699344564538 1.12249033323617 0.710949270321768 "ancient"
"536" -0.0940037730973412 0.3023100767884 0.34853630430943 -0.609209692905603 -0.222725308810368 "ancient"
"537" 0.747137823421267 -0.453721386915058 0.550318043793885 0.804764116150461 -0.217605506594392 "ancient"
"538" -1.20865081918653 -1.114497880791 0.0584597916830204 -1.07648050401882 -0.0754048385865966 "insect"
"539" 0.00305196434511459 0.968482686664353 0.0912204528400885 -1.09856409393521 -0.488603483851338 "ancient"
"540" -0.0943244240816497 -0.0889161638556707 -0.100011291358416 0.487355626616212 0.708706998307417 "ancient"
"541" -0.395905559727063 0.623543917444174 0.227777873118141 1.00932629842058 0.0578677149389728 "ancient"
"542" -0.5223510486161 -0.0481349825306954 0.157288835966288 0.718979349681018 0.354599843169338 "insect"
"543" -0.595441563346329 -0.936147264032978 0.777629706117688 0.681337267827925 1.33853115446832 "ancient"
"544" 0.0930134789749731 -0.503208350803386 -0.281743276755742 0.187227100706107 0.784194354569204 "ancient"
"545" 2.51967500763433 -3.83425025756252 -0.0383622833634507 0.134560626360156 1.9269681549289 "ancient"
"546" -0.545866249494596 -0.765298877078689 -0.14988926275555 -0.513907470589311 1.73618880504008 "ancient"
"547" -0.671902460438208 -0.26619495853394 -0.00571701812581855 -0.160404053760375 0.681171174964766 "ancient"
"548" -2.49112359268195 0.44937215273446 0.0282230862943025 1.32854401341849 0.283582679327319 "ancient"
"549" 0.319749132287581 5.63430708559066 -2.48704720722068 -0.819417099115077 1.55900969523627 "ancient"
"550" 0.319749132287581 5.63430708559066 -2.48704720722068 -0.819417099115077 1.55900969523627 "ancient"
"551" -0.25452238633326 0.0263946398338229 -0.00648297257940079 -0.21916034398587 -1.0795616581845 "ancient"
"552" -0.0916322749772016 0.137264762297249 0.044282181093034 -0.186271877242279 -0.664050943255476 "ancient"
"553" -0.313108369553567 0.91355322454633 -1.21454259001947 -0.72139518957415 -1.83026879912573 "ancient"
"554" 0.344843449144118 1.4208716331914 0.0245655479123384 -1.6464248486889 -1.28134891952404 "ancient"
"555" 0.0738333060688365 0.312582805030905 0.680258249477846 1.33084360435297 1.59551495971279 "ancient"
"556" -0.24016674755509 0.107254496826558 0.0974660569494354 -0.633774573561672 1.37454672829751 "insect"
"557" 2.88887449500511 -0.0966691164696502 1.44542880133098 0.645852652674377 -0.779446688390872 "ancient"
"558" -0.348568590656828 0.349078860055364 -0.498814087064981 0.318533356037013 -0.0834215506750188 "ancient"
"559" -0.0138848173640083 0.484004591365943 1.73476996552039 1.68320041856104 0.763477992184154 "ancient"
"560" 0.15977861340293 0.318214566694655 -0.530332411395109 -0.0334062530078182 0.341211132274627 "ancient"
"561" 0.558087339751757 1.52513601720764 -1.84699420403046 -1.68884339150557 -5.71465316989077 "ancient"
"562" -0.609808572737173 0.0564387458000182 1.60390480538152 0.134560626360156 -3.50878149157657 "ancient"
"563" 0.122634773972899 -1.55933010825406 -0.698535234844958 -1.12714442134865 1.68188970836823 "ancient"
"564" 0.262422073138749 0.240825619284349 -0.486188044006133 1.14107826455778 -0.956507924877211 "ancient"
"565" 0.604386917514415 0.212473433564119 1.3467030269559 -0.323527464232878 0.405898467799226 "ancient"
"566" 0.319881296796388 2.11979252711806 -1.78343771556859 1.11469967452911 0.664943329515965 "ancient"
"567" 0.462914946002549 -0.214738614909841 -0.329485118713395 1.20955677616492 -3.21488358677138 "ancient"
"568" 1.48560308778401 0.0397229387455967 -3.11063694231654 1.99745535653286 -2.48812309690325 "insect"
"569" 0.242383401662761 -0.554519193436508 0.092708168331435 -0.148080497933649 -1.32348979338669 "ancient"
"570" 1.13167356645222 -2.62806160449049 2.34884655603737 0.80565369956645 -2.30395955295675 "insect"
"571" 0.604571715430452 -0.221739676781488 -0.848138999158983 -1.25000101901796 0.627460111930389 "ancient"
"572" 0.205198604674471 2.10285882623317 0.145023190452608 -2.41505120952357 0.460131986747922 "insect"
"573" -0.944532204579793 -0.0853819314944182 1.40258219976627 -0.158871214719781 -2.05253160438693 "insect"
"574" 0.916573506320694 1.62911968647389 0.558492129699045 -3.36282281023472 -4.65831084086167 "insect"
"575" -0.383102901109965 -0.165584743007122 0.122116494010763 -0.0714272906046823 1.18460132440743 "ancient"
"576" -0.222923783268978 -1.30305382888488 -1.79484920557709 -1.92077341328118 0.255317264061586 "insect"
"577" 0.0582788916637757 0.785892461612857 -0.310303938975503 -1.14554651558697 3.40630751335242 "ancient"
"578" 0.301183290843582 -0.324435301441698 0.207626833332348 -0.357130000226533 1.67937758265598 "ancient"
"579" -1.08745924204453 -0.461536870657009 3.02413707728285 -2.71454866817732 -2.1428751036565 "ancient"
"580" -0.0727613298694448 0.44593046759008 -0.227509191462129 0.184494876295615 0.125712455459983 "ancient"
"581" 0.0680034149745825 0.822767066984088 -0.091885763397204 1.06232086000158 2.93283168802825 "ancient"
"582" -0.305599052654278 -7.07452543742285 4.27866028205659 0.134560626360156 -3.45950370876941 "ancient"
"583" 0.258137007990734 0.226727080510006 -0.17899613317958 0.861094061957831 1.7100884407537 "ancient"
"584" 0.853687217930455 -2.24730962720164 -1.00276710534197 1.74233022695951 2.62663387399935 "insect"
"585" -0.884213361253547 -0.0667582844051871 0.0247439010483664 -1.97218995031856 1.34291975876112 "ancient"
"586" 0.0397007874557144 -0.853297583861661 -0.0329899732373258 -0.0502934288884817 1.14950013667517 "hymenopteran"
"587" -0.603468858250588 -0.235857644155182 0.934271576457906 -0.439965377084118 0.692846523102252 "ancient"
"588" -0.496929936041306 -0.0498015858265791 -0.234331658855681 -2.09366073788421 -1.65841103325332 "ancient"
"589" 0.503847398159219 0.390322213280477 0.616134204039913 -0.30545793861834 2.75210139282181 "ancient"
"590" -0.546703541404228 1.37136363079214 0.508054054029365 2.0359966163805 1.09079078136186 "ant"
"591" 0.748598082714163 -0.101122024764983 -0.718363815819127 -1.17667693451859 1.5175012195361 "ancient"
"592" -0.319417172958513 0.0834384795908984 1.27131393149659 0.472826005093798 2.85179455779538 "ancient"
"593" 0.711840778898756 1.05636324728185 2.78858394536035 -1.9701659634296 -3.62786747474724 "ancient"
"594" 0.0345396809151367 -0.340887365803437 0.256703564329438 -0.0344471412605497 0.787477344510857 "ancient"
"595" 0.0247468266615097 -0.242356520669909 0.0654538087187778 1.34743327177333 0.600022251280028 "ancient"
"596" -0.16187172528518 0.0358697962330546 -0.121526776443665 -1.0614009825743 0.655022550782435 "ancient"
"597" -0.438314140750723 0.183082899405219 0.534533739729654 0.862790007741348 0.197340413305644 "hymenopteran"
"598" -0.21274340969886 0.365943012285858 0.682861973274749 0.489052868539531 0.348682429723089 "hymenopteran"
"599" -0.320665171736449 0.0547264297715419 -0.247199880565401 -0.135825569993353 -0.792695900828617 "ancient"
"600" 0.0446918897710669 -1.1177045803998 -0.411474102284949 -0.381662789776008 -0.015634099140735 "ancient"
"601" -2.4227967352938 -2.66402922088407 0.241952334678822 -2.09872504715235 -5.74146595314705 "ancient"
"602" -0.424429499694164 0.611332273475265 0.75504976839251 1.1978997885529 -0.794992058275793 "ancient"
"603" 0.806440653843357 0.0224221642495057 -0.302042116540072 -0.228732790412107 1.6087444786713 "ancient"
"604" -0.0682744702603004 0.0137358644591089 -3.09665920229442 -0.480275188595647 -1.85124596405419 "insect"
"605" -0.763311227394438 2.95676243843589 -0.7690408153306 -1.45438891663946 -1.29350313206917 "ancient"
"606" -0.105990289082497 -0.37459817872882 0.00283308556052664 -0.0876452483564364 -1.00010268282102 "ancient"
"607" -0.541951719287363 -0.0971390160655557 -0.589741677998622 -0.888497709361989 2.62432470839197 "ancient"
"608" -0.0304105152873041 -0.0703436327149963 -0.0160075738145851 0.167477901349147 0.320470294650525 "ancient"
"609" 2.14202742340968 -1.29614611882294 -0.737132433338183 -1.46603910386642 1.12834948392956 "ancient"
"610" -0.116305719779358 -0.182408177704815 0.289542472162774 0.0855611930747054 -0.307553462573034 "ancient"
"611" -1.1168517264363 0.376331052981865 -0.280600634668316 -1.45885861352195 0.995488993130849 "insect"
"612" -1.35565011988661 -1.06080226635669 2.09889304580592 -2.91559087253743 2.32444828295224 "ancient"
"613" -0.401101453101753 1.33811314717923 3.73828160143786 3.24889198586285 -0.427291021847209 "insect"
"614" -0.426097145296757 0.418354865920887 4.31760662252321 4.01210788099109 -0.739770305604523 "ancient"
"615" 2.42853787131197 0 -1.17608817347175 0.134560626360156 0.931908524890283 "ancient"
"616" 0.17392960985096 0.287023169211115 -0.274344188941227 0.0463704445509489 -0.138567486538789 "ancient"
"617" 1.1594509699205 0.478819945360772 1.77720295540137 1.16497843194973 0.965632230231395 "ancient"
"618" -0.074252137322745 -0.0622183821191851 -0.27233235055883 0.523776696521163 0.0571461613644937 "ancient"
"619" -0.0126297536678983 -0.412265856520327 -0.0372934584583894 -0.614665469063966 0.378472698944607 "ancient"
"620" -0.974521612601119 2.22213682208906 1.08576273147043 -2.49160115823924 0.0532429961019072 "ancient"
"621" -0.103916468718115 -1.07808065217142 -1.2487344035098 -1.62735740318363 -3.22210801111158 "ancient"
"622" 0.331018080213691 -0.0947957844388147 -0.354113142102541 -0.0351337568287748 -0.330639129678878 "ancient"
"623" 0.827916947843573 1.09422854826603 0.378158138459334 3.35589700470137 -2.61840886391781 "ancient"
"624" -0.0636561972412988 -0.562524158734095 -1.30922771099044 -1.18258861097603 1.53331607524876 "ancient"
"625" 0.269971510986481 0.53043819044063 0.594774844843771 0.136204162513982 -1.37515863454497 "ancient"
"626" 0.352983280483008 -0.0800577251589673 -0.335296343948732 -0.502748685185236 -0.347900864740339 "ancient"
"627" -0.184394735264497 -0.999169401153437 -0.448073708133742 -1.32746520831587 0.441813696151871 "ancient"
"628" -0.214221807520872 0.308297485378678 -0.85944807456437 -0.705764978050728 1.40188508697389 "ancient"
"629" 0.597300244170669 0.281753623770225 0.366782378191241 1.16749388739554 2.61964191389278 "ancient"
"630" -0.198907739810231 -2.46928291121158 -0.983494204881442 0.579733722595055 1.16149337512253 "ancient"
"631" -0.0458252285976914 0 1.64998531458147 0.134560626360156 -0.194616212600544 "ancient"
"632" 0.540967644862068 -1.50188415510888 -1.81099235969421 -1.34280249263293 0.336721120279459 "ancient"
"633" -1.76036965747116 -2.2007160285702 -1.17608817347175 -3.4647756794228 3.16087688861069 "insect"
"634" 0.92926944321436 -0.123860686343244 0.271261829021311 -0.841817903739946 2.58181472346326 "ancient"
"635" -0.0267849341466198 -0.422111538346489 0.748073708715424 0.885203389164127 2.45155052518645 "ancient"
"636" -1.38098686909751 -0.858565520239713 -1.84164190520153 1.68864184642481 -0.194616212600544 "hymenopteran"
"637" -0.719705276682572 -1.29653304341612 0.0476975003292919 0.134560626360156 -0.194616212600544 "hymenopteran"
"638" -0.0611136851593292 0.324224939937699 -0.218060175127639 0.138479181116704 -0.472993793282739 "ancient"
"639" 3.38687689647427 3.80655224987184 -0.986289996363148 -0.746132572780428 5.62504836204931 "ancient"
"640" -0.751256571792332 -1.10320965689895 0.290321713047102 0.0131837309437953 0.129649259307731 "ancient"
"641" 0.0848157643230252 0.00424560032558428 -0.100244123421315 0.190400622565843 1.91401178966801 "ancient"
"642" -0.375892744282719 0.0401801606940597 2.07227995010905 3.77437233949244 0.494920101403276 "ancient"
"643" 0.364912657075587 0.526794645358018 -0.343477313067335 -0.993887167117476 -1.32640041856745 "ancient"
"644" -1.73579706564048 1.57418978477315 -3.27303418189371 1.32498381046597 -1.86633657542734 "ancient"
"645" 0.289508268360232 -1.30207388830851 -0.756470834186319 -0.717524347193098 -1.12051318409414 "ancient"
"646" 0.0480825624239936 0.701595713643035 0.0385557957806353 -0.846515615810343 -1.20297386279216 "ancient"
"647" 0.103090574138787 1.17039648125613 -1.5831321751667 -2.16557693701603 2.34550029781467 "ancient"
"648" 0.383228357768874 1.16039092566099 -0.123398364522331 -0.50670088590773 0.340953339532446 "ancient"
"649" 0.56996923292262 0.153089322016789 -0.931170092184548 -0.673032715918523 2.09847958932881 "ancient"
"650" -0.234499957041402 -0.111133453565528 0.348831194754583 0.169909635906079 1.3950572788673 "insect"
"651" -0.233685471069624 0.180446807968023 -1.09245977911144 0.185292670710211 -1.26232573266222 "insect"
"652" 0.597118831850747 -0.130916738061801 -0.87805140039003 -0.953824255043892 -0.229196302475346 "ancient"
"653" -0.348127032948489 0.0144550926500513 -0.173649370843815 -0.0130679167801016 1.0222039733663 "ancient"
"654" 0.171488291959879 -0.388790918612093 -0.273069700907911 -1.16787893610363 -2.16505742055235 "novel"
"655" -0.347109042917743 -0.104160324596948 1.58782238390222 1.34735075459229 -0.518168461281152 "ancient"
"656" -0.269565360781683 0.444948172727549 0.290366419393327 0.925955935212979 -1.08370916955183 "ancient"
"657" -0.48532702678678 -1.21722367579735 1.61332713285022 4.8730453631021 0.143544924649158 "ancient"
"658" -0.194008867560808 0.514112281881709 0.673594593457888 -1.78245041657212 2.84862397240964 "ancient"
"659" -0.035994395203682 -0.413718946202307 -2.17993235400582 0.436761639382596 0.0747480868686876 "ancient"
"660" -0.0828713905165527 0.77175905305587 -1.15221586930476 -0.422140717383119 1.27880371129891 "ancient"
"661" -0.805585094257211 -0.413824945722708 -1.19704483240002 2.24602459099182 -0.0112233187334706 "ancient"
"662" 0.58988932567725 -1.13941996435096 -1.3840685604619 -1.56967095529033 0.832571754588973 "ancient"
"663" -0.218638016909133 -0.560326132508956 0.522178588002235 0.671216047839467 -3.53716557258682 "ancient"
"664" 0.174978892701394 -0.537754190254461 0.643154314945234 1.36129592923594 -3.07261098737914 "ancient"
"665" 0.211400706590964 -0.204880469239043 0.00826966425777118 -0.389430486647095 1.58731896531386 "ancient"
"666" 0.369030946381349 0.0390969084005561 -0.187387836299713 -1.39258280263663 -1.43377745821364 "ancient"
"667" -0.280951044948315 -0.26030506165912 0.800460375987214 1.44873734322877 0.211943495962177 "ancient"
"668" 0.348966024292001 -0.782129957416441 -0.955187726102564 -5.28039289205749 -3.91520276434833 "insect"
"669" -0.0541379403836958 0.0985282875988154 0.125279049847042 0.540048091522928 -0.0682150806429038 "ancient"
"670" -0.0389117621217854 -0.208020885445794 -0.340444989096328 0.0614806582383913 1.30694714986913 "ancient"
"671" 0.415007913946424 0.405409044144378 -0.159349895368888 0.372655679988222 1.04313957718008 "ancient"
"672" 0.918976968338988 -1.03272529278925 -0.727076965532769 0.0481456246460176 -2.61473190576271 "ancient"
"673" -0.591901038518724 0.208879330442865 0.591558187278033 -1.85980145448708 -1.13635957158383 "insect"
"674" 0.246504937700083 -3.33669929205434 -1.8319997503745 -4.78446544034732 -3.23669811342147 "novel"
"675" 0.881136474216944 -1.37977437916139 -2.27001403009379 -0.29661068048435 0.113493214844632 "ancient"
"676" -1.33108739774852 -3.53633874902613 -2.40288807782154 2.28041343809814 -1.95068471770379 "ancient"
"677" -0.203765752421131 0.56150579958874 -0.106226042430495 0.569071383715458 2.61642551283005 "ancient"
"678" 0.195734757476789 4.08111531444692 -1.32060501221876 0.939814935271345 4.31189898238551 "ancient"
"679" 0.243068913056328 0.692495781775565 -1.21396372098379 2.54934618221195 -1.08160640513884 "insect"
"680" -0.493277835292007 -4.59928784626929 1.77588466671201 6.27830959266822 -3.79852073133281 "aculeate"
"681" -0.236972214330418 0.480265158444218 2.72032156137941 0.134560626360156 -0.194616212600544 "hymenopteran"
"682" -0.375929655340583 0.0129302886895659 0.0214716450393278 0.764936196977455 -0.23115303618236 "ancient"
"683" 0.751893757615288 -0.440979367068538 1.47355271234929 -0.88726662155055 0.755685249376335 "ancient"
"684" 0.299164465725497 -0.840649603646814 0.616426259247535 -1.32583219002087 2.32859115557438 "ancient"
"685" -0.0190364615038016 0.542563665332731 0.667429767297821 -0.279305876386342 -0.0226736231606106 "insect"
"686" 0.275399123231208 -2.3081395007971 1.88514781510293 -5.61017891213492 4.61014666380364 "insect"
"687" 0.316257132760699 0.124257624877367 -0.444338711530017 -0.447063690265123 0.261343000664938 "ancient"
"688" -0.559803127761196 -2.9637724062797 -2.19253211443553 -1.81813705376779 -1.6008812873492 "aculeate"
"689" 0.778011624287296 -0.688021911909752 1.97648891393129 -0.243048654399702 0.363107946341427 "insect"
"690" -0.337196651411381 0.577489500148944 0.734907930428889 1.06350323031116 1.66558773029171 "ancient"
"691" 1.42682972157901 0.53470861626968 -1.3897635935915 -0.72755870943726 -0.435413934639153 "ancient"
"692" 1.32694347528941 0.364239929098304 0.973300830653045 1.39096200196202 -3.36380368127565 "ancient"
"693" 0.278033481467272 0.233091602330324 -0.625292346788789 -0.374304798428517 2.6194752762807 "ancient"
"694" 0.586934671316197 -0.507678979751449 -1.9335630644552 -3.40911614820446 -4.5527980860263 "ancient"
"695" -2.16110164365015 0.557384348707615 -0.410561356015409 -0.351264543952265 -2.22132281712311 "insect"
"696" -0.201924131370424 0.173858296476635 0.349372281914984 0.239530890021767 0.0343417337966327 "ancient"
"697" 2.22120927775615 -2.21512328476883 -2.1512500047433 -4.24700251292271 5.51380703544528 "ancient"
"698" 0.322655082383221 0.64286442502282 0.116349885766413 -0.220374256258578 1.0330654120039 "ancient"
"699" -1.82758505291058 -0.268260360257361 0.777873909290061 2.4614836794998 -2.33452796679553 "hymenopteran"
"700" -0.305705198300061 -0.420894831251306 0.585000378542571 0.273361500040424 2.05856959225687 "insect"
"701" 0.000918111702136779 0.217338180225738 0.459314762850283 -0.478524947447702 -0.457284329298848 "ancient"
"702" -0.232682461352797 0.236072696074711 1.5408110044882 1.3181765219482 -1.12636665309205 "ancient"
"703" 0.988460565943151 -0.212925067838077 -1.17608817347175 0.134560626360156 0.57847771177913 "ancient"
"704" 1.02656856608474 0.499665923426372 2.24842247392473 -0.108180858336317 4.6034029529553 "ancient"
"705" -0.495164369159121 -0.259126975132574 0.974318120811593 0.0956817110181093 -1.25473877833582 "insect"
"706" -0.319955592704481 0.0609102228458612 -0.36603961674148 -0.255935801456376 0.844610736667944 "ancient"
"707" 0.757224318595629 -3.27417425488087 1.26988425042815 2.37283958513946 -1.50370188533362 "novel"
"708" -2.95254556182694 -1.83250533855377 0.0476975003292919 0.134560626360156 -0.194616212600544 "ancient"
"709" 0.112465374992097 -0.143763235143758 -0.140232045010882 0.64039925070608 0.596313701299737 "ancient"
"710" -0.260996553445926 0.0487045369896125 -0.332658178954285 -0.243914638260514 -1.44561880903727 "ancient"
"711" -0.147225100161398 0.0947378675755299 0.876865428438765 1.97238460271564 -2.19663602600755 "ancient"
"712" -0.318804202334683 0.480828592977651 0.487387140833873 0.806348001270524 0.86415013665681 "ancient"
"713" 0.439046980912616 -0.814471636162171 -0.519760213972601 0.488772487985288 0.184876714202762 "ancient"
"714" -0.588721744368792 2.45721653361643 -0.102153557096532 -0.726329259485763 -0.471560624433982 "ancient"
"715" 0.0490261490835019 -0.449350085966656 0.466029718663929 0.881526596959433 0.161385034895518 "ancient"
"716" 0.526075076440828 -0.429117760820338 -0.0800069281558405 0.191556300003971 0.466800571302451 "hymenopteran"
"717" -0.572472847083488 -1.1432230612307 -0.0499058833833142 -1.46095039128118 -1.0603276591283 "ancient"
"718" 0.0350123465197183 -0.545951430722361 0.452612661836206 1.3282103023097 -2.10478341600389 "insect"
"719" -0.246738694857794 -1.13691575741935 0.922473488994019 1.00669126024942 -1.05451406474826 "ancient"
"720" 0.00221776051323787 -0.688639736255376 0.362933253794278 0.631362707295627 -2.0638770548976 "ancient"
"721" 0.201698296752582 0.171856824711042 0.326104802564524 1.53916283685138 -0.678728049074636 "ancient"
"722" -0.342525360223162 1.85861607495874 2.59196063380432 2.51799894981023 3.87423703768127 "insect"
"723" -0.459617172671059 0.60606392518035 0.574837860930645 0.733124915136914 -1.78645924656308 "ancient"
"724" -0.167921455372454 -0.974413565912297 -1.46733471226019 -2.49018843773341 -1.95459990140056 "hymenopteran"
"725" 0.700934317945432 0.430114774829569 -1.90303880369118 -2.98784010445153 1.89310845127603 "ancient"
"726" 1.13205028679559 2.14401358079205 -0.268035338053246 -2.54678642977448 2.40631743685249 "ancient"
"727" -0.190029757332112 0.0443690948471658 -0.0868163156864963 -0.222530728250357 -0.0212174013294887 "ancient"
"728" 0.165697051102874 0.0833737055938265 -0.920878779899267 0.257151737544432 0.923192185148176 "ancient"
"729" 0.255156276268493 0.12784944773233 0.794181736444703 0.155148823110745 0.319862136036968 "ancient"
"730" 0.653252470439928 0.06747278235512 1.07914742560509 1.86407329739001 -0.804133071644118 "ancient"
"731" 0.293997199103408 -0.107871435192508 0.538653821732679 0.245128994723592 -0.0439671677808498 "ancient"
"732" -0.220649328404225 0.374112118464554 -0.605032371122105 0.311104964888769 0.76882500567437 "ancient"
"733" 1.67709982400672 0.238277977671711 0.367041752548606 -3.06025806404096 3.61699630542604 "ancient"
"734" 0.842865865507958 0.621597224799596 1.37381200213623 -0.615654002354613 -0.15486594162676 "ancient"
"735" 0.170473628251049 -2.55885216791482 -2.65341112917142 2.88426024060515 -3.1826190050342 "insect"
"736" -0.242801797193549 -0.140321493578179 -1.02912880271368 1.39817952458236 -0.380553594128047 "ancient"
"737" 0.0108298951269498 -1.47256136654015 0.742957415973932 0.216622819734899 -0.187371973819136 "ancient"
"738" -0.194491035357878 -0.938725649799365 0.34182409053118 -0.729805114608688 -0.51922849641127 "ancient"
"739" 0.0330002481437353 0.0136394480739031 -0.013939827525327 -0.686242486909528 1.22537513785064 "ancient"
"740" 1.28698448829787 -0.780107932586341 -1.68941266113134 -0.466522790930384 -0.584347651304888 "ancient"
"741" 1.28452220691807 1.42403762475583 1.26611648239445 -6.40278535513412 -4.21642389407613 "insect"
"742" 2.14955758255356 1.50939125266404 0.22702002823769 -2.12842910120605 -3.14667844500443 "insect"
"743" -0.306627309245034 1.08250857024292 1.74333923564079 -3.28692796064436 -4.09543385192883 "insect"
"744" -0.237947180395619 2.68775580379691 2.76348002686229 -3.79078888809737 -5.90950368921542 "insect"
"745" -0.0458252285976914 0.818132897339844 0.0476975003292919 0.134560626360156 -0.194616212600544 "insect"
"746" -0.0458252285976914 0.50190662450232 0.0476975003292919 0.134560626360156 -0.194616212600544 "insect"
"747" -0.634460529828201 0.478197476837218 0.344257095453877 0.249018579506401 -0.0530119923713694 "insect"
"748" -0.317114083690097 3.72203352023895 0.0476975003292919 0.134560626360156 1.44909397997437 "ancient"
"749" 1.26612413008637 -0.329703294382634 4.7030404146141 0.886526440952945 3.31780576858953 "ancient"
"750" -1.0657646984006 0.185857093680508 -3.55538165955108 -0.394920739639246 -0.950340101256083 "ancient"
"751" 0.170718415474436 0.669763314291042 -0.454886509981858 -0.269160383786879 2.25964479332487 "hymenopteran"
"752" -1.2694826617506 1.1786762262384 0.908468526618012 3.3865866167595 8.83018033286572 "hymenopteran"
"753" -0.726479033854648 -1.17906162906951 -0.753919577250787 0.841788970746818 0.785708394691325 "ancient"
"754" 0.118980878285738 -7.31019470135747 0.0642636294641625 0.87471740970732 2.92108964026008 "ancient"
"755" 0.028315787989735 -0.019860829309152 -0.477564395439837 0.671682666256262 0.0149471142275363 "ancient"
"756" 0.0693732187092023 0.467828763831994 -0.346597340748045 0.657030166982061 0.0146698327797498 "ancient"
"757" -0.38676158477545 -0.86911806368716 -0.159189913615835 -0.325366886994938 -3.73557650661706 "insect"
"758" 0.311269493788015 -1.6630449689955 2.73252639550532 -2.25689406083788 -3.53508706132432 "novel"
"759" -1.05756483974726 1.01185755167097 -1.96156964481595 0.632605691226687 -0.691839425448425 "ancient"
"760" 0.305811387691146 1.25352333090251 1.1204412079044 -0.291111668065272 1.61673585558421 "ancient"
"761" 0.0681789581903018 -0.601286628837732 -0.0584432437181581 0.522961092137221 0.805358325270479 "ancient"
"762" 0.185309484730975 0.296012119330005 0.552237886807294 0.588014422798807 0.179344425433417 "ancient"
"763" 0.0653198384950087 0.167935263030568 0.555421393727389 0.985043840519751 -0.573443011790829 "ancient"
"764" 0.145145536935146 0.208164994757894 1.83594250754573 0.957382373315664 0.590807167846639 "ancient"
"765" 1.33335237952609 0.462190608057511 0.164306017484044 -0.559205438759578 2.98001342485212 "ancient"
"766" -0.063561255652511 0.0250553646465926 0.904030302975872 -0.486986609809471 -0.424891364207014 "ancient"
"767" 0.696186125911 -0.396811126925058 0.901498370316526 -0.196622277909783 0.980234611614884 "ancient"
"768" 0.0180466357951728 0.549377132227332 0.958514531565665 1.80581550833756 -0.253492894278796 "ancient"
"769" 0.492444910807206 0.940519999266241 0.189230623371285 -1.39287236887305 0.497024350190684 "ancient"
"770" -0.882118078437525 -0.387342707832326 0.304743727143199 -0.265563991933083 -1.10167408777443 "insect"
"771" -1.22401538897726 0.275374842503451 0.457571571675861 -0.562786266546975 -0.967864431684278 "ancient"
"772" 0.441080250053238 1.2743464669096 -0.985178424791957 -6.10117462256401 3.70748404735565 "ancient"
"773" 0.460519268048802 1.38231864469939 -0.384462510261561 0.15858609402103 1.76623240774443 "ancient"
"774" 0.703483559229743 0.402270173916364 0.0476975003292919 0.134560626360156 -0.194616212600544 "insect"
"775" 0.430386957175786 0.520334566403769 1.34737533174355 1.8387772315395 -0.548072686412503 "insect"
"776" 0.648198551333228 0.243276565126371 3.47433581587983 -4.20207405344254 -0.194616212600544 "hymenopteran"
"777" -1.17352672947417 -7.20566986946281 0.0476975003292919 0.134560626360156 1.38396234920977 "insect"
"778" 0.0755806785979569 1.5183608305489 0.0476975003292919 -2.16716053897603 4.89038394814419 "insect"
"779" 0.384951775877116 2.83531291430044 0.302380353023304 -5.27454454122384 -3.59991667948507 "insect"
"780" -3.14873632751503 0.43885229369982 0.0476975003292919 0.134560626360156 4.46878557987111 "insect"
"781" 1.41195412205705 -1.83672915945018 0.0476975003292919 0.134560626360156 -0.194616212600544 "insect"
"782" -0.715658742899832 0.500673796488676 0.0476975003292919 -1.18755065418042 -0.194616212600544 "insect"
"783" -0.0458252285976914 -0.147433216939872 0.0476975003292919 0.134560626360156 -0.194616212600544 "insect"
"784" 1.33117409838189 -4.48821299539864 -0.84450078427314 0.275715870465712 3.84344385198243 "ancient"
"785" -0.507957884905575 0.525865443908852 0.655226487139693 1.10468492771002 -0.724487676144994 "ancient"
"786" -0.405142301188306 -0.448073077671182 -0.17886181537074 -0.6535507237155 -0.919558273794667 "ancient"
"787" 0.0524575272208844 0.105344197074907 -0.240345362858336 0.0497179199404951 -0.502720789255468 "ancient"
"788" -0.512998909291072 -0.0652514619667425 0.0845447840376572 -1.336408986475 0.645778117212198 "ancient"
"789" 0.15457445673194 -0.00885042215882979 -0.102142856847895 0.373590505641879 0.445668819822511 "ancient"
"790" 0.0127911766144578 0.118041700512274 0.52463867986014 0.556051872730196 0.933101144949063 "ancient"
"791" -0.0144943909768099 -0.606550551173959 -1.11544974137104 0.17268763630662 0.463657144497561 "ancient"
"792" -0.366760033843261 1.30671341795504 1.41219735114926 1.56823197581914 -0.472954396877982 "ancient"
"793" -2.575014352477 -1.35433690046826 -1.84164190520153 -3.00699160045034 1.63541581529818 "insect"
"794" -1.45716874718127 -2.31372974526742 -3.55929791177663 -8.4316788752509 -2.87187810388676 "novel"
"795" -1.20438966989227 0.502152506685484 0.676582601891673 3.86342546623453 -0.0416650510556732 "aculeate"
"796" -1.07810052553489 0.202689233382791 0.908995069396533 -0.0759717660272729 -1.40926648620732 "ancient"
"797" 2.58955070081902 0.062848964118057 2.61430741514016 1.5362699903923 1.12886490925318 "hymenopteran"
"798" -0.438115368236628 -1.21490691355828 0.515899608832357 -1.72940702861705 -1.64555507162687 "hymenopteran"
"799" -0.394793461992956 -0.20766411877073 0.20544233074176 -0.127554859129108 -0.407681308907164 "insect"
"800" -0.38399977356172 -0.141308821322169 -0.432751739551777 0.589978853842 0.561894110166656 "ancient"
"801" -0.689925936227603 -1.70569476598555 -1.48044432830707 0.492858391025558 -2.41217482339817 "insect"
"802" -0.368490384832234 0.839005669292927 -0.671430754424982 -0.508883465915047 -2.48052788357305 "insect"
"803" 0.121044293152693 -0.502909245193984 0.131462004161135 0.388461857590495 2.50806460678484 "ancient"
"804" 0.204869611665868 0.8134997024104 -0.109504010064325 -1.62887382441407 -0.808712785630111 "insect"
"805" -0.204828969285166 0.124015850794151 0.52024703206879 0.449210040742597 -0.385663812965262 "hymenopteran"
"806" -3.18570209037451 0.109596772529011 -0.327063392452761 -0.275257935211204 -2.6356736896935 "insect"
"807" 1.37028998962502 0 -2.11225896628552 0.134560626360156 5.30413259753366 "ancient"
"808" 0.909338201909793 0.625910540211198 0.878249546418343 2.19920024727529 -1.56188414268828 "novel"
"809" -0.836969219336702 -1.18650442964511 -2.01586758195818 -0.915223507727714 -0.438465659762823 "insect"
"810" 0.130165963751695 -0.0327893450055136 0.125062295095488 -0.052733904035828 -0.18983742371854 "ancient"
"811" -0.189428595089191 0.825092748587755 -0.66974618196728 -2.25423940864329 -3.30367374336094 "novel"
"812" -0.220404389037038 -1.28825950930361 -1.5922393644744 0.986874693973563 4.58891417630315 "ancient"
"813" 1.60450362698167 1.16201859794015 1.40327846224169 1.03041477976204 2.19526983299486 "ancient"
"814" -1.56889694646387 0.773835512427988 -0.146907605117406 -0.288241348899565 0.724576792934063 "insect"
"815" -0.423790486494992 -0.921119366856463 1.08150684700261 -1.02851232810728 -4.31024950714157 "ancient"
"816" -0.147041819957276 -0.335941078846403 -0.643726735766061 1.20111874566078 0.530117771050039 "ancient"
"817" 1.23253810830207 -0.0170961613475038 0.196235066335768 -1.00950637926336 3.03222643615236 "ancient"
"818" -0.225749181987599 0.193877927093796 0.367078429210408 0.431634612639682 -0.213400887094936 "insect"
"819" 0.411427176791159 0.533992535406042 0.972181726937862 2.46924589920786 1.43505214646342 "ancient"
"820" -2.41530079320459 -3.29549660322618 -0.298546650416424 -2.01722547643058 -6.8919164083923 "ancient"
"821" -0.528069545608273 -0.142557924536269 -1.16424636959734 -0.398558699469073 -2.24882924779988 "ancient"
"822" -2.51165105936268 -0.0240669110464898 -0.332718396837625 0.134560626360156 -2.00904210863684 "hymenopteran"
"823" -0.19505164613553 0.654990277508086 -0.362597933158476 0.317176628316305 -0.488614002605961 "ancient"
"824" 0.914599604125868 3.44184052388435 0.0476975003292919 0.134560626360156 -2.2660749700345 "aculeate"
"825" 1.53087894267287 1.10538396769579 -0.0100259439051032 -0.592814804696289 0.494613010693063 "novel"
"826" -0.398057402351229 -0.508290813432809 -1.27785081896616 -2.28772700789557 -2.6254615312907 "hymenopteran"
"827" -0.389845283889137 -0.582641572738678 -1.89921292095117 -0.271293327039826 -0.786490559232631 "ancient"
"828" 0.158981103225892 0.856996850672417 0.280717048498699 -0.570564552305531 -1.60492185333251 "ancient"
"829" 0.622093553428402 -0.396462142048513 0.0137484437216596 1.48850736713071 0.650352877062376 "ancient"
"830" -0.0120266503922679 0.0174965353050575 -0.0719782774572794 -0.659626925963489 1.3414126317703 "insect"
"831" 0.353205138278081 2.9938853816479 -1.48963014824537 -0.65870754966608 0.749534759216251 "ancient"
"832" 0.476133008163142 0.0224737669160575 -0.588146489298411 0.367333897675925 -2.81228458769686 "insect"
"833" 0.609001669634662 0.181867724870646 -0.739263683637313 0.589191531319466 -1.11843759431196 "ancient"
"834" -1.51585028490207 -1.87437647652954 -2.66180924438687 -6.46449932112551 -1.42066411948811 "aculeate"
"835" -1.59503320040601 -4.18736358830248 -1.27570127151468 -0.833499604478505 -9.22034811695968 "insect"
"836" 0.604464810026133 0.312134399903141 0.242771051112995 -1.49542233645024 0.173089505668756 "ancient"
"837" -0.127096647125049 0.0247975944870899 -0.606066688539777 0.65529596118855 0.548670686407695 "ancient"
"838" -0.0799744585388233 0.307864506660425 0.294929637566351 0.812422811642919 1.25537345814519 "ancient"
"839" 0.147414266642771 -0.433378069889325 -0.439530375878498 -0.927455475407192 0.109556735130469 "ancient"
"840" 0.229784677353065 -0.415176531046166 -0.782239864754432 0.792503980586451 2.41699358249342 "ancient"
"841" 0.255737821858376 0.141592589499952 0.00822362171046381 -0.202234772877619 0.314414865812795 "ancient"
"842" 1.42337130903409 -0.237070845136427 0.267746550860666 -1.23946134057974 0.201324357550674 "ancient"
"843" -0.171707725252572 0.278430280274482 -0.0671822294067879 -0.188848350755564 0.0457458437936986 "ancient"
"844" -0.129893772303079 -0.0547173361596239 -0.396474561333384 -0.0775771627058737 -1.01039048307174 "ancient"
"845" -0.295678082976175 -5.9595427708868 -1.34179078423527 -1.18755065418042 2.1975005468219 "ancient"
"846" -0.15334201089894 1.66306495275285 0.371672924268236 1.49257712559412 -1.70123556493689 "ancient"
"847" 0.638945500784818 0.577642372608722 -0.0560018711424885 -0.892589928874816 3.21028048805699 "ancient"
"848" 0.425929395957213 -0.654131083064559 1.29228576438691 -6.48464164380539 4.84892591101633 "ancient"
"849" -0.326333945806432 -0.39335005553535 1.09042389904821 0.266625161000212 -0.767045460524269 "ancient"
"850" -1.01911437845675 -3.23362309187591 4.68027676423001 -3.95655306390563 -4.41937323950916 "insect"
"851" -0.0784163665184368 0.903966828177381 0.829687748509587 -0.686994288213942 2.28381027691027 "ancient"
"852" -0.0784163665184368 0.903966828177381 0.829687748509587 -0.686994288213942 2.28381027691027 "insect"
"853" 0.60900834403625 -0.117499884800284 0.226932883114896 -0.654670698273329 0.220173399553924 "ancient"
"854" -0.319796922046608 0.239430509115096 0.0405732497341205 0.155389710621266 -0.521910768635946 "ancient"
"855" -0.471837678926946 0.16320847138573 0.401338121269705 -0.479266851780773 -1.13445833214029 "ancient"
"856" 0.137014766421899 -0.120633844644497 -0.236270271531063 -1.42152185978027 -0.229291736798303 "ancient"
"857" 0.0687242566776425 -0.998865485950244 -0.758757449391636 -0.759797737291424 -0.599528894236715 "ancient"
"858" -0.0912799730821815 -0.847600867207559 0.199566177584288 -0.0224555469292505 1.48501772644029 "insect"
"859" 0.468925681681654 -0.6772016713095 -0.231323767403119 -4.04498776495183 4.08276155000705 "ancient"
"860" 0.147625280629067 -1.37076980203055 1.56902478799564 -0.657672551723589 0.829428381414289 "ancient"
"861" 0.467921336194536 0.959327617239861 -0.504945026976129 -0.452082802800108 -0.201855561622314 "insect"
"862" -0.230594496199905 2.0260585754508 1.55360856959416 1.74233022695951 -0.194616212600544 "aculeate"
"863" 0.112288858257524 0.114434072953033 -0.917401147215423 0.406911001329786 -1.21616684417063 "ancient"
"864" -0.073493194919305 -1.11935011625174 -0.772926565008705 -2.77332853448196 -0.628526393915249 "ancient"
"865" -0.112402364053307 -0.55268436946918 -0.161803111923469 -0.366533088455979 -1.7183509175425 "ancient"
"866" -0.166896258204617 -1.6630449689955 0.0476975003292919 0.134560626360156 -0.194616212600544 "ant"
"867" 0.349067931083919 0.108141605312666 -0.370724731464947 0.107117278420339 1.40205225212063 "ancient"
"868" 0.754118525370011 0.197126366919692 0.289039588818041 1.4536089285096 -1.54026033949549 "ancient"
"869" 0.76164655776417 -0.954481561506068 -1.25606628490119 0.134560626360156 -0.194616212600544 "insect"
"870" 0.442999264700173 0.171646113384018 0.18139362562129 1.20135103105701 -0.800367800985349 "ancient"
"871" -0.267148583689605 -0.186251758614817 0.343087329488266 0.352150696456171 -0.396409152335423 "ancient"
"872" -0.567371716141143 -0.814099822380465 -0.918278606769551 -0.202855233370198 0.717409651102173 "ancient"
"873" -1.43021733623507 1.81793599283741 1.34057361926236 2.20515006413729 -0.97355374076117 "insect"
"874" 0.335684251980438 0.00645514813972496 1.11905937375686 2.4561119515894 -0.437486954073456 "hymenopteran"
"875" 0.308121105243086 0.403425274199876 0.493393544811582 2.52880885007299 0.432952682991204 "ancient"
"876" -0.111610382468723 -0.871010278259073 -1.96489791488187 -0.403932146526976 -0.127633860460098 "insect"
"877" 0.152649871847906 0.565936771480011 0.919243315801168 3.63175253679574 1.59061424858065 "hymenopteran"
"878" -0.360752071887544 -0.267132313689167 0.284809340572007 0.162718801729428 0.421249706980425 "ancient"
"879" -0.161291964046116 -0.218424719650165 0.564080723352486 0.77129213309753 0.914318150588191 "ancient"
"880" 0.187472137966592 -0.136835813685336 0.132232292263079 -0.768785428111762 -1.46866449560749 "ancient"
"881" -0.166328286558665 0.810153761621184 -0.58085344731388 1.9795764845713 -2.20497106934385 "ancient"
"882" -1.21031435661943 -1.01564514186471 -0.55495763059235 4.59291848069795 -2.92643301742871 "ancient"
"883" 0.20708074951887 -2.89473527063668 -0.238631233192885 -0.498269138485694 2.06306019400656 "insect"
"884" 1.3828715756309 -0.120205090881158 -0.362434166704562 1.04070205328151 2.5618235932092 "ancient"
"885" -0.0458252285976914 0 0.446411304474869 0.134560626360156 -2.10710189685475 "ancient"
"886" -0.397352788301836 0.0238583544940816 0.471976338352265 -0.420699512466427 -0.413364342286976 "ancient"
"887" 0.574947595342904 0.651120600953073 0.722437470159192 0.609665262012137 -1.24068930296639 "ancient"
"888" 0.00866339481420288 -0.7670685550305 0.520251308005747 -1.12676755010475 -2.1786448887301 "ancient"
"889" 0.327118198256204 -0.894841461308793 0.715148017758827 -1.06635785353009 0.271846109749956 "ancient"
"890" -0.0440846778100435 1.3572977145167 -0.413559314424644 -0.558208171301886 1.45942298988374 "ancient"
"891" 0.114654438469419 0.233067815344138 -0.668895480398858 -0.370491854061424 0.308432691105255 "ancient"
"892" 0.0035528103035353 0.613481173650131 -2.47808591382395 0.683617050801929 1.36605642120215 "ancient"
"893" 0.187862763879909 -0.815685484689642 -0.839533305406531 -2.77600919330349 -3.44749571379185 "ancient"
"894" -0.0458252285976914 0 -2.64596362891437 0.134560626360156 -0.194616212600544 "insect"
"895" 0.834731532032051 -1.57323407846243 2.25508578990038 -1.62824433361353 2.13768627596494 "ancient"
"896" 2.29497828109879 -6.03029783614228 -0.263026604311149 -0.489853111315076 3.98474520353263 "insect"
"897" -0.274465747041662 0.122948038915808 -0.398513205998771 1.08516747798518 0.57188651665089 "ancient"
"898" 0.702545718804615 -0.0682884950956072 0.565812957134983 1.22609744108525 -2.02689166913517 "insect"
"899" -0.401309239390538 0.501664678143291 1.23348308691986 3.2519119402726 -1.71763720108591 "ancient"
"900" -0.948292672135555 -0.814108864649893 0.30814839636872 -1.08569973695241 -3.50555858606165 "ancient"
"901" -0.0508485452780592 0.5440758655673 0.729950984779915 0.0565698859581897 0.53068611298201 "ancient"
"902" 0.560849389901913 -0.435596226446678 -0.252370154551583 -0.0338137843979057 0.931069810568018 "ancient"
"903" 0.174102197414626 0.261792471523291 0.0355817546892014 -0.506055755851163 1.39508847573633 "ancient"
"904" 0.972844024157311 0.471522947651395 0.687194619541628 -0.282266152588032 0.244453967364934 "ancient"
"905" 0.663016219222388 -0.109086520974569 0.938033426566338 3.45624546401726 -1.98332954165898 "ancient"
"906" -0.422399006114601 -0.187159412508575 0.00899035396616501 0.697923384318697 0.578035007797544 "ancient"
"907" 0.0246313259680184 0.673361365276968 0.201137782478462 0.445124775913235 -0.381204621541029 "ancient"
"908" -4.65566783641843 2.12196330451572 -0.246571680080431 4.01237838309376 -3.19614751155297 "ancient"
"909" -0.144928619880672 -0.359591269091762 -0.677846900647841 0.284567956097258 0.290770589204375 "insect"
"910" 1.04984315133672 -2.56170006286158 0.291941812487405 0.607744344125676 1.4790209857178 "ancient"
"911" 0.0104240569989772 0.781269965167423 0.197442265802974 0.46196273052595 0.53437932338304 "ancient"
"912" -0.267351217715397 0.582975330660216 -0.178611191441872 0.311830212864897 1.2271290296123 "ancient"
"913" 0.832899277399574 -0.581203131060108 -0.420534871551142 -1.15381888447927 4.09374840353418 "ancient"
"914" 1.06671849802591 1.15613542659916 1.75375620537549 -0.284190471013347 3.66066036893459 "insect"
"915" -0.0629042768586276 0.621956627925859 0.423351126010788 2.89465939828322 2.26930823537399 "ancient"
"916" 0.0438785333501699 0.798528069322105 1.2428327078955 2.79037526277925 -2.2897728885267 "ancient"
"917" -0.261823852247236 1.48354906140412 -0.208670071319575 -0.48307451386877 -0.0667119109730513 "ancient"
"918" -0.170510779152269 0.393165271260325 -1.01935968034837 0.369814546610457 1.63756272149051 "ancient"
"919" -0.0257676301616505 0.199082087623606 0.134523026581941 0.227481316588176 -0.485992461027116 "ancient"
"920" 0.635210127275045 0.465861863301586 -0.186376946260179 -0.422633509409092 0.870813889777974 "ancient"
"921" 0.579302314833201 3.99111454856795 -2.19253211443553 0.134560626360156 3.20950936965223 "ancient"
"922" -0.261006775607849 0.251958251023976 -0.228535039876624 1.26803287785214 0.4342523447577 "ancient"
"923" 0.604513610973468 -0.74722462508021 -1.94609095822846 -0.493310256000685 0.501768944913529 "ancient"
"924" 0.366987218427001 0.268017866452796 -0.401342356570953 5.27283566465807 -0.881476792928693 "ancient"
"925" -0.504905780774315 -0.167257139889862 -1.00516927575434 -1.40299268776942 -0.0583296929065824 "ancient"
"926" 0.0622220254347335 -0.328579315295791 0.94041115010319 0.238178617173841 0.059817387928318 "ancient"
"927" -0.0864741045257023 0.387747922673701 1.58356718742408 1.16417179400872 -1.03024064023101 "insect"
"928" 0.29080970267569 0.566142701039388 -1.33410292060783 -2.19517264543253 0.461429458850094 "ancient"
"929" 0.942654770145243 0.717561875622192 0.591463337540488 1.92608940074609 2.23417870210033 "ancient"
"930" -0.336044517051504 0.0137421774406591 0.103693791259272 -1.96611929744685 1.1210351050417 "ancient"
"931" -0.487344938389336 -2.38411780796663 0.961483834676393 -1.39078112279649 -0.685331769161275 "ancient"
"932" -0.330911609962115 -0.610514017411188 -0.799743723436128 0.047511481666815 0.345354476690671 "ancient"
"933" 0.355509642249399 -0.0583817936190543 -0.127553384591801 -1.76107379905526 1.43977322529804 "ancient"
"934" -0.35621727451879 -4.14668831481379 -0.784878600313403 -0.955761356920802 -2.46562847230762 "hymenopteran"
"935" -0.361002085281701 -0.450060907766554 0.535129739023736 0.363024775118399 0.742748019974887 "ancient"
"936" -0.386751877366325 -0.486362591536856 0.834341421888571 1.38296140573787 0.882415477682861 "ancient"
"937" -0.344595171560022 0.380875941561624 -0.548846732189924 -3.44867990496686 -0.197087934391169 "ancient"
"938" -0.211502931705373 -2.49216628341547 0.534531464531287 -3.28720532965724 -4.34773369649381 "hymenopteran"
"939" -0.0139411848461802 -0.167657933538396 -0.0293462926958526 0.312774371987113 0.120859103100192 "ancient"
"940" -0.191343557861828 0.170299074544788 0.519500507464422 0.659392600068104 1.63380995767083 "ancient"
"941" -0.122116921581699 -0.151381607844737 0.303513557248538 0.419489105365918 0.18618640679772 "ancient"
"942" -0.160140069275132 0.173834173728994 -0.454574498567238 0.220384202418777 0.930460139957442 "ancient"
"943" 0.192364700356427 0.0511870830023311 -0.377479006233697 0.428916868755856 -0.124574029355688 "ancient"
"944" 0.0557616080938771 0.254226327790083 0.884382888612811 1.21854213543329 -1.04638273973986 "ancient"
"945" -0.0246917728353556 -0.787923352498258 -0.928911685511817 2.71804087456775 -1.12319158074012 "insect"
"946" 0.1456811268847 0.506927434079821 0.616575434494422 0.277559272598422 1.47268324842065 "ancient"
"947" 0.247247625764894 -0.413050541095663 -0.240114090104589 -0.400247871168719 -0.610217270111508 "ancient"
"948" 0.914599604125868 -1.20333631379825 0.0476975003292919 0.134560626360156 3.55210256392549 "hymenopteran"
"949" -1.98960693121158 0.879016376187435 0.0954740780573472 3.44316753332454 10.7519556034813 "hymenopteran"
"950" -0.712157780181461 -0.778590062473061 -1.17176037164218 0.134560626360156 -2.55066809372775 "ancient"
"951" 0.675738007442648 -1.31960778284835 0.363805407549419 -1.71255557425732 0.170240736367617 "ancient"
"952" 0.136445163645024 0.00168529370325435 0.0618327629219375 0.371390150330038 0.335381121729234 "ancient"
"953" 0.183293410434826 0.0745915150629486 0.0476975003292919 0.134560626360156 -0.289798852506252 "ant"
"954" 0.94563447841055 1.11455136594822 -1.81996478635379 -0.972533433854325 -6.86295686406551 "novel"
"955" 0.553482733527247 -1.25223895404146 0.198472986695192 0.931719991459755 1.80771394190538 "ancient"
"956" 0.478264014466414 0.514577855819552 0.884160604310259 1.53327987580959 2.37160288677123 "ancient"
"957" -0.764827794103593 -0.92020244283476 -0.953198866213911 -1.84245410925451 -0.878771566756961 "ancient"
"958" 0.36357417489599 -1.87745958195196 -0.909258098126744 -1.44982061733274 1.89317763419074 "ancient"
"959" -0.300377875821445 0.514663941501485 -0.507178130440116 -1.39404077647976 -0.251321620134564 "ancient"
"960" 1.01073473239603 1.34545434158613 -1.13434311001961 -0.398169196336093 -0.456893214051231 "ancient"
"961" -0.146103299494058 0.654658472828215 -1.01082998073028 1.63908181374473 0.506182921792958 "insect"
"962" -1.8729444637809 1.50647121069025 0.0476975003292919 0.134560626360156 -0.43988242105786 "insect"
"963" -0.530169997859707 -0.163112000523842 0.369149283986262 0.347896233259299 0.913903978815954 "insect"
"964" 0.0237849264736804 -0.193965341185892 -0.202202532434937 0.101001136411576 0.345990225347312 "ancient"
"965" 0.593583554745022 0.0819380636705189 -0.466096088660796 -2.68365423965442 1.15410672187549 "ancient"
"966" 0.534670517002479 1.6017011899854 -1.18050340662195 -1.03244758477677 0.552621901653989 "ancient"
"967" -0.0155687287003092 0.432327035691696 0.316317123742842 -0.325292370366561 1.16246024965382 "ancient"
"968" 0.0984884647257795 -0.0838215185641723 -0.337931982284992 0.702743714847091 1.60985143527476 "ancient"
"969" -0.213291386557846 0.172004640184258 -0.621647050894799 0.68060873278532 0.623711955589185 "ancient"
"970" 0.261748595523105 0.442073460786166 -0.652443234006958 -0.79113122339654 -0.587827693228985 "ancient"
"971" 0.977129085678181 0.0800385087788092 -0.0273492973886178 -1.32774414698121 4.05148716756837 "ancient"
"972" 0.645265591104971 -1.0679032564339 1.51966493468301 -1.69650687881048 0.501869702206242 "ancient"
"973" -0.440220027303849 0.813917168253412 2.00114459006711 1.38194602559059 -1.10650809510339 "ancient"
"974" -0.0643914255931375 0.1597501382469 0.822249655267848 2.22070529424694 0.116355609931094 "ancient"
"975" 1.09226619979167 -1.0037064239665 0.0726082800803897 0.134560626360156 -0.194616212600544 "ancient"
"976" -1.77915688885341 1.14879206493843 0.329108368666447 2.1905920932567 -1.86646066736274 "ancient"
"977" 1.70574811892125 -1.94958839138524 -0.623178547741904 -3.57185103193243 0.451308934753878 "hymenopteran"
"978" -0.205224504323068 0.379523523457542 0.551258721071884 0.896755610799862 0.000290752888523899 "ancient"
"979" -2.84080348404825 2.5402581286386 -3.42427159171879 -1.89345251699145 -0.33549309510836 "ancient"
"980" 0.324063526021848 0.465966731862467 -1.53504324574474 -0.501142098389292 2.05980585660421 "insect"
"981" -0.134928472408115 0.71636149171199 0.0556094827152057 1.24040940595932 -1.2491296431683 "insect"
"982" 0.538145822966532 -0.62392639472262 -0.259522645325688 2.1513436931958 -2.34220779308998 "ancient"
"983" 0.567336446059028 1.41513971670374 1.18675296590367 0.107606754641907 2.3425616215429 "ancient"
"984" -1.4560000126073 -0.441519203568008 -0.475980039520709 -3.4535843101808 -2.49771775317476 "ancient"
"985" -0.198244161561678 0.77740885625207 0.327078487672689 0.758140322565449 1.96502532640488 "ancient"
"986" 0.14051300425606 -1.4018078682671 0.63278429926521 -0.512066389530619 -1.08692141347231 "ancient"
"987" 0.196213854801625 -0.306700892478838 -0.219110955780231 -0.594797801190676 -0.98068309786987 "ancient"
"988" -0.189142660778101 -4.07295655532638 0.281070252342049 -2.19009109313006 0.369086682575271 "ancient"
"989" -0.542549820918188 0.0748307083872869 1.36463435739416 0.802247712962688 -0.906829932206429 "ancient"
"990" 0.114592208935642 -0.0788786816135766 0.61387443032231 1.02824666752073 0.370100449889056 "ancient"
"991" -0.747292680371007 -0.693308406406742 -0.235571328455971 0.242732503415009 0.675461691657974 "ancient"
"992" -0.637130053678508 -0.0763981202901066 -0.149973510280085 -0.302882087651035 -0.202403574854286 "ancient"
"993" -0.341206046910694 -0.0431545765072263 0.402304819707186 0.713516463047201 0.356152650496893 "hymenopteran"
"994" -0.664953833535188 3.92313048209629 2.86279281945531 1.45541894442222 4.80083492245726 "hymenopteran"
"995" 0.0581415239340708 -0.313251252397207 -0.0574343634596536 -0.662555674753901 1.15884852629376 "ancient"
"996" -0.166368974105479 0.16112283397981 -0.261279895610249 -0.316229815085008 0.795057094986959 "insect"
"997" -0.280320152045058 0.351325131942185 -1.61502941141688 -1.23499709094472 -2.73914474409339 "hymenopteran"
"998" -0.42516391360865 0.023052717073245 -0.233131661370226 -0.221639972779319 0.885062648167814 "ancient"
"999" 0.7547945642224 -4.66894844746774 1.23745998247561 1.74019219801474 1.82743286338488 "ancient"
"1000" -1.14418096976863 0 0.0476975003292919 0.134560626360156 -0.194616212600544 "ant"
"1001" 0.0304730325628088 -0.658950721597145 1.11964363776035 3.71175124059425 -0.667012174885542 "insect"
"1002" -0.235669847591733 -0.393211599306759 0.692230706603252 0.166375391609692 -0.457663110587925 "hymenopteran"
"1003" -0.982017335323465 2.17360032241662 -2.41432315565585 -0.827679193800637 -3.26318165655579 "hymenopteran"
"1004" 0.763512670531773 -0.12275613275458 0.812727163159007 0.91656176690729 1.54991430154523 "ancient"
"1005" 0.118463541241417 0.121516514216265 -1.08191488524621 -0.0853859954932538 -1.18347192116131 "insect"
"1006" -2.1681807851768 -0.761885006672473 0.692559197158879 -0.984605986277625 -0.200796076440625 "ancient"
"1007" 0.318977861655882 -1.08087614510379 0.95744400192414 -0.741663064265591 1.6041902017086 "ancient"
"1008" -0.198243106281679 -0.347539111123645 -2.50559412067902 0.0676218028755083 0.86120035830073 "ancient"
"1009" -0.19381221314455 0.448603015414019 0.421288084151227 0.252576323809598 -0.106587489441848 "ancient"
"1010" -1.0736774724926 -1.95202467223239 -1.23822510417557 -1.01320992257252 -1.3863224112657 "hymenopteran"
"1011" -0.260322858032841 -0.708683017241694 0.722498606838474 -1.71719301420886 0.163518428382311 "ancient"
"1012" -0.000121640436824423 0.151821867065998 0.127296805593502 0.698115934137999 -1.03887875653979 "ancient"
"1013" -0.127365135464932 0.963258648107153 0.471262810538163 -0.187640978984816 -0.887965603351926 "ancient"
"1014" 0.90537819931604 1.21960668478637 -0.673514794065592 -0.760481772836122 0.0140459345955215 "ancient"
"1015" 0.142847547339029 1.27696442147818 2.32834706523521 2.98827607874075 3.30225462703088 "insect"
"1016" -0.298399838534087 0.243230154948521 0.862360399782177 -0.384459070837784 -1.36058375991018 "ancient"
"1017" -0.737824993030331 -3.24676137693092 -1.31055168454801 -5.96961626508692 -2.17355615566258 "insect"
"1018" -0.834188518577751 -3.94958270382915 -3.39663589637642 -1.42143920436156 -1.46226753575224 "hymenopteran"
"1019" -0.307402355155584 -0.911206054112203 -0.999871157822058 0.0940324298874445 -0.524052670204852 "ancient"
"1020" 0.443006278600699 0 0.0476975003292919 0.134560626360156 -0.194616212600544 "ancient"
"1021" 0.145022722331118 0.0595177799973628 0.165526731467737 0.263705573565735 0.922443227051111 "ancient"
"1022" 1.0609566577546 0.0634167050071722 -0.489740092437847 1.11587819614526 0.810730804081453 "hymenopteran"
"1023" 0.73062026423956 -0.462587905837282 -0.949698104476638 1.16528631712731 -4.26919542675964 "hymenopteran"
"1024" 1.16530561749678 -0.383644693417322 -2.29164040735889 -1.38657975491248 -4.37301217940929 "insect"
"1025" 0.357075466276906 -0.0604615674849784 -1.32648225591291 -1.86910122724303 -3.40562636320406 "ancient"
"1026" 0.708863242494388 0.855995428231965 -1.55938447351849 3.18073923193744 0.387238870099642 "ancient"
"1027" 0.0355260231232508 -0.437674834997653 -0.303268965344789 0.778087263067326 1.57603595180012 "ancient"
"1028" 0.0319602554496383 -0.534038597236547 0.46305113435315 1.1387549554587 0.200820752012519 "ancient"
"1029" -0.328090437249509 -1.06876697049404 -0.544933763822752 -1.60536859183976 0.514593591646869 "ancient"
"1030" 0.0184151076235679 -0.544070739276487 -0.167192690801718 -1.22778045877213 0.101332370301599 "ancient"
"1031" 0.627402089537463 0 0.0476975003292919 0.134560626360156 -0.194616212600544 "hymenopteran"
"1032" 0.396973920420911 -1.87943299698811 -4.08002866240113 -2.29972859421347 2.10995421951651 "insect"
"1033" -0.583774863985633 -0.106465085519022 -0.142312314210225 -0.392960503343214 -2.01297880904442 "ancient"
"1034" -0.0458252285976914 2.72961899415256 0.0476975003292919 0.134560626360156 -0.194616212600544 "hymenopteran"
"1035" -0.0458252285976914 2.0260585754508 0.0476975003292919 0.134560626360156 -0.194616212600544 "hymenopteran"
"1036" -0.150886683835525 -0.332553306466627 0.894017007346325 -0.946918245540349 -0.419277296897334 "ancient"
"1037" 0.796685480172041 0.493174165890351 1.65356479457248 -0.537003553696331 3.3543811533376 "ancient"
"1038" 0.0442097223396009 0.329212357307226 0.0202213886732062 -0.163982203452267 -1.01452162319704 "ancient"
"1039" -0.480223994190633 0.409497411102843 0.287240982381778 0.385943610332147 -0.75445453189271 "ancient"
"1040" -0.120206862302076 0.153258498147929 0.0717583542980126 0.683180148160863 2.49060351828618 "ancient"
"1041" -0.00993180828610717 -0.301940600810602 0.280369571958917 1.32669257050196 0.731658861417844 "ancient"
"1042" -0.192086482038697 -0.32529944254749 -0.248948847415362 0.963322902089835 -1.202168969821 "ancient"
"1043" 0.0793268977673526 1.6311404598997 0.969471975697633 -0.0105383712283317 -0.695856674208841 "ancient"
"1044" 0.0628294929825038 -0.393147045145354 0.664067757224679 0.243156187854343 2.18083513612441 "ancient"
"1045" 0.221589795489186 0.892628383920305 1.63638478328286 1.15469207042546 1.9435442686843 "ancient"
"1046" 0.546609727882963 0.617121276170136 0.703023539882594 1.028273876262 1.89476292927929 "ancient"
"1047" 0.159444152374287 -1.38499660777638 -0.068795524138444 -0.677054044208555 0.474916657692326 "ancient"
"1048" -0.509556072748328 -0.445742846759373 0.340258982034433 0.0764553251831844 -1.14511804565929 "ancient"
"1049" -0.151970580378621 0.4568456648721 0.595351382831226 -0.549961625781533 3.97422495058428 "ancient"
"1050" -0.0329581687006786 -1.19962968912536 0.0355162570549631 -0.136783684808506 1.01513913711734 "ancient"
"1051" -0.0267587820071646 -0.544733850971719 0.108289701715429 0.265558564283351 -0.563635674586698 "ancient"
"1052" 0.0882197686584474 -0.657571636750355 0.181194393164446 -0.0263034322435121 0.44649784102303 "ancient"
"1053" -0.465854345661008 0.02629112450978 0.335465393198286 0.309934429811292 -2.38987756603131 "ancient"
"1054" 2.11147361823482 5.7503284537996 -0.642048101563546 2.55648796801143 1.3330574323617 "insect"
"1055" -0.0592348392948797 1.26323490342156 0.781143751172807 -0.688763705802206 -2.57723093746587 "ancient"
"1056" -1.01948194185281 -0.931385291876624 -0.326161592743864 0.998636312597145 -0.403063721708732 "ancient"
"1057" -2.67649939777096 1.86364305925689 1.01577671368747 -1.62824433361353 -0.299011733868627 "ancient"
"1058" 0.636097390188874 -4.01353963450321 -4.01749270202526 -3.90695716190351 1.53268513589623 "ancient"
"1059" -0.200780564199217 0.27913941848741 -0.0712305422673082 0.310848389358718 0.677914910823798 "ancient"
"1060" -0.881215645112083 -0.068841549950863 0.534602338248468 2.33083402834142 -2.65913432744764 "ancient"
"1061" -0.0878001187461669 -0.57098042541291 -0.961166501150695 0.395841273070288 0.516259013192912 "ancient"
"1062" 1.4577941609697 0.0372077638702338 0.309305973615374 0.31021368506538 2.62981101289134 "ancient"
"1063" 0.465188390619982 0.885294371792498 0.748995536928145 -0.233499339351646 2.38777113798305 "ancient"
"1064" 0.188686653748081 0.246551911966003 0.293711699130767 -0.964953389598707 0.614084009623101 "ancient"
"1065" 0.979832524474541 -1.04624163574328 1.6469063493807 1.29776931313704 0.0481254966304762 "ancient"
"1066" 0.172367605495443 -4.07247162085001 -0.0554709748356502 0.352488100290774 0.268453993553727 "insect"
"1067" -0.365889311049167 -0.0789862378680739 0.53809217459623 1.53730618116406 -0.810224594388122 "ancient"
"1068" -0.196946713196333 -0.385793034744453 -0.173673601220564 -1.19064539929861 -0.183908729119085 "ancient"
"1069" 0.156455182589513 0.724746316844385 1.37125686235794 -3.23698669478153 -1.63125513865205 "insect"
"1070" 0.745078462392072 0.0128333676293013 0.64704656801051 2.58705167810561 1.89782511785615 "ancient"
"1071" -0.431416114748057 0.105094474254965 -0.0279956585651699 -0.322048168750079 -0.560624717190864 "ancient"
"1072" 1.95690515551381 -2.09028957517939 -2.14746649879693 0.134560626360156 4.34468219578492 "insect"
"1073" -0.0458252285976914 0 0.0476975003292919 3.13107839210766 4.76113927540005 "insect"
"1074" 0.468385097072367 -0.906005968047203 -1.59447100544423 -1.46149025594017 -0.920670117190738 "ancient"
"1075" 0.0652453309098887 0.389626212372293 0.276369715957593 0.775680497053927 -1.64601844164308 "ancient"
"1076" -0.609660507405159 -0.25162503190095 0.19680801587862 -1.12702331242897 -0.0433100955509085 "ancient"
"1077" -0.686442905794515 0.140056672169923 -0.171017748198676 0.403494457522748 -2.60842277947606 "insect"
"1078" -0.145617034566406 -0.880454313448727 0.629027634994417 -0.36826579604453 -0.604555661510442 "ancient"
"1079" -0.898835992886105 1.34112543336308 0.305353374300809 0.791526644569401 -0.964752669240642 "insect"
"1080" 0.389850947373526 -0.0892787263676757 0.162391144598362 0.483801523357291 0.806165310545126 "ancient"
"1081" -0.192576624885074 0.326665959839705 0.991502406601135 0.26005129968663 0.894947951222215 "ancient"
"1082" -1.62838166614235 -0.270333224146159 0.669360682101809 -1.2564926970858 0.378083863497599 "ancient"
"1083" -0.361317610152252 0.0426333556140584 -0.90282768150954 -0.311827197106971 1.12926141426606 "ancient"
"1084" 0.401753730315956 0.878331323981567 -0.0889609274134925 1.51520873262896 0.983895420851833 "ancient"
"1085" 0.0154548841031397 -0.399732333713375 0.317046567427831 0.0352126738599327 0.899910167506495 "ancient"
"1086" -0.574647088106419 -1.44692320401545 -0.613441429176356 -3.46512897924865 -2.33342043683791 "hymenopteran"
"1087" 0.366805039752244 -2.62806160449049 0.0476975003292919 -1.58587770116551 1.35686599095972 "insect"
"1088" 0.188697756178261 0.21105607890523 0.331192724332089 -0.349240420929508 0.830910661781164 "ancient"
"1089" 0.0476410189296857 -0.202617739870494 -0.391183093091591 0.1652398428528 1.17843811683026 "ancient"
"1090" -0.0925901638563564 1.23221215787733 0.963695897981347 1.84824890736765 4.95269601755551 "ancient"
"1091" -0.320621498834848 0.702970243230177 -0.670236496034512 -0.171664314863104 0.328712964141541 "ancient"
"1092" 0.0577086139808611 0.256214593262026 0.0423422521229662 0.554337695243742 2.4770354679817 "ancient"
"1093" 1.25346734818692 0 1.49281929584674 1.45541894442222 1.59818121842906 "ancient"
"1094" 0.660150373547067 1.04173090775796 -1.31545364055071 1.47631274354805 1.51199803571748 "insect"
"1095" -0.179048675941078 0.681583836752345 -0.663816393771664 0.800646410741864 4.89065637762267 "ancient"
"1096" 1.24755323252079 3.99111454856795 -0.673475441896567 4.81960746555079 -1.28761962645003 "ant"
"1097" -0.0613456783171526 -0.579981277055268 0.206325502539763 -0.0142132348295987 0.228705418975329 "ancient"
"1098" -0.0505265179224635 -1.49438381580786 0.957054631105701 1.78626934534623 1.73049663661728 "ancient"
"1099" -1.39994148080507 -2.12416594941492 0.559851598597913 -0.814399294857314 0.0509715347929156 "ancient"
"1100" 0.328205652145076 0.0384325864746054 -0.755316383343538 0.491157710808976 -0.930266281198553 "ancient"
"1101" -0.256072443480684 -3.06011494639235 0.792746087176008 -1.52944855278351 -1.62563159990889 "ancient"
"1102" -0.0458252285976914 0 0.0476975003292919 -1.62824433361353 -0.194616212600544 "ancient"
"1103" 0.781224926513585 -0.202580580613395 -1.26260069112115 -1.20920166883647 0.444794630629293 "ancient"
"1104" 1.66043554460221 0.229575188445911 1.31112330569289 -0.788948150134144 3.25694723173222 "ancient"
"1105" 0.602987505717333 0.00169217763415772 -0.798487669025762 -1.42639228540313 -0.430290359995803 "ancient"
"1106" 0.762364557853585 -1.37552428602164 -1.30742732580738 -2.33999037083154 0.402870423219073 "ancient"
"1107" 0.250213629167198 -0.606408421596539 1.70365331336442 1.23545716135779 2.2680852102995 "ancient"
"1108" 0.699786235113098 0.82078136568571 -2.18767197769253 3.05527365113408 0.564307518553229 "ancient"
"1109" 2.31294654447603 2.84293462258306 0.0476975003292919 -0.704852457551246 4.44461888305776 "novel"
"1110" -0.180517221802732 -0.555704056842089 1.07045446573824 0.115412713958806 -2.11465965521038 "insect"
"1111" 0.706253456426869 0.112526089247765 -2.74070111145059 0.175514366936874 1.02981452487385 "ancient"
"1112" 1.36867893162231 0.744013781739826 1.99567897880495 3.39403672863464 -0.620742398871166 "ancient"
"1113" -1.01026507228266 0.0266491435409994 0.802502698722237 0.232268867026606 1.84670968938247 "hymenopteran"
"1114" 1.65530280321978 -0.884222481917667 -0.423592169958992 -0.781645879549801 -0.605913197820896 "insect"
"1115" 2.35473802774604 0.801304770986692 1.56621599413446 -2.41082606104365 0.484850714018188 "ancient"
"1116" -1.39275007551472 0.163795206669256 0.434172551529388 -1.54913584108783 -3.12199620573002 "ancient"
"1117" 0.797597167028781 0.424793652503415 0.931333858347646 2.43567125172114 0.496390540803409 "ancient"
"1118" -0.136093426529978 -2.69270273013839 0.710935489891528 1.13694455128851 -1.95839385951508 "insect"
"1119" 1.60792170200581 0.66504748714044 -0.980636645139752 0.848990245991887 1.00575358587572 "ancient"
"1120" -0.0285319955515929 -0.204819398320315 -0.260411160210789 0.067638839572391 -0.526352917125198 "ancient"
"1121" -0.0396436933748903 1.88751556069671 -3.92943141981875 -5.49129409881301 -3.1805725592896 "ancient"
"1122" 1.01435671996776 1.70716147062929 1.97376282942146 4.14216076579701 -1.35875978924691 "insect"
"1123" 1.96625570555786 -0.654214494442783 -3.41077640906632 -2.28785847576453 -1.60737941618149 "insect"
"1124" 1.37734536173574 -0.601974824657912 1.20031499586367 0.623508799801741 -1.6268358814561 "insect"
"1125" 0.507073636438777 0 -1.17608817347175 0.134560626360156 2.55241654802762 "ancient"
"1126" -0.500997009867893 -0.516988924710789 0.0160471736564044 -1.38190415670939 -1.30917008622919 "ancient"
"1127" -0.246045953627517 0.308621593543074 0.781215284337245 0.655812166187477 -0.920330188715868 "ancient"
"1128" 0.171120610750426 0.34534553222244 0.986143128148532 1.06222716013406 -1.51786741510528 "ancient"
"1129" 0.961112043317191 0.984220355943501 -1.34471048734182 -2.85061007182001 -0.600072199355632 "novel"
"1130" -0.141388729822538 0.90964202765893 1.83605332142544 0.243377655120358 3.68061200969853 "ancient"
"1131" -0.205070292783626 -0.29614955513148 0.145237811973494 0.111146256428717 0.652898854633118 "ancient"
"1132" -0.93260270706988 -0.28591172469244 0.0644828731356844 0.19150770324428 -0.800278664881219 "hymenopteran"
"1133" -1.21237227271228 0.357917861454243 0.790606240943563 0.862547144401558 -0.062242498356398 "hymenopteran"
"1134" 0.162368469356709 -1.14902678626717 0.346459663743421 -0.195140951581628 0.648042984538665 "ancient"
"1135" 0.156151413149434 0.417275471872016 0.127896567392237 0.292798544557207 1.6887603821204 "ancient"
"1136" 0.517056139514349 0.691366335735902 -0.0951222398145969 -0.85836894267767 -1.9433040690843 "ancient"
"1137" -0.0253168907832529 0.436008666520095 0.387402875445738 -0.552099008093546 1.14892394982868 "ancient"
"1138" 1.28009601868295 1.33887425036527 0.26283338561439 0.187915174299485 3.45026572736683 "ancient"
"1139" 0.00298422909949597 -0.826583883289617 0.0650034822899391 -0.340028173635582 0.319090395422182 "ancient"
"1140" -0.139126975727619 -0.629586779524179 -1.12025385809979 -0.698794655974924 -1.32788777341541 "ancient"
"1141" -0.556529187459237 -1.86908693476304 -0.866629268773337 -2.78813176799755 -1.51063918121055 "insect"
"1142" 0.673598532691051 -0.462766905848587 -0.420555103954922 -0.119642384257696 0.827501415493134 "ancient"
"1143" 1.33395045748066 1.86382923354447 0.0476975003292919 0.134560626360156 -2.52469707495442 "ancient"
"1144" 1.00222222506189 0.612905675386382 0.780028491274229 0.182786848095192 0.366408931149966 "ancient"
"1145" -0.263463245618252 -0.647730296606272 -1.36093206281249 0.921867742764928 1.90858288163271 "ancient"
"1146" -0.778844830297456 1.25432468769479 -0.0629687739387654 -0.761371891035237 -0.0966265087610342 "ancient"
"1147" -0.215782390938235 2.16010540079388 1.29929025094297 0.672872550180414 0.548313673937034 "ancient"
"1148" -0.362603144513807 -0.12214668986468 -0.388096813392402 -1.60699872867927 -1.07433185639131 "insect"
"1149" -0.306357601228513 0.423739618753509 -0.207066037647951 0.100772416461703 1.20731186604522 "ancient"
"1150" -0.365535572069832 0.310883253530908 0.878529048028779 0.725336135472463 -1.57140030476472 "insect"
"1151" -0.177650199272819 2.51514392717451 -1.02910648318495 -1.03188564832771 2.99147669727884 "ancient"
"1152" 0.108081746312417 -0.0971870890101105 -0.440566825731521 -0.979122588754714 -1.31799403803025 "ancient"
"1153" 0.123535628333054 1.2316681231909 -4.71602477642168 -0.566698799986624 6.31137755882626 "insect"
"1154" -0.670908841360348 -0.645230170471081 -0.83569330597062 -1.56407202941384 -2.39702426994891 "ancient"
"1155" -0.282491761241127 -0.221819959684253 -0.0661025951809024 -1.94840247248398 -1.10266746858329 "ancient"
"1156" 0.543794211345378 -1.6630449689955 0.0476975003292919 0.134560626360156 -0.194616212600544 "insect"
"1157" -4.25147694052436 -1.724348137617 -3.50089307177173 -1.18755065418042 4.67085387726224 "insect"
"1158" 0.311843443681523 0.146803468451437 0.0187630995030801 0.407840873079376 -0.370917534335659 "ancient"
"1159" 0.838351274313863 -1.93769565398932 0.478661366424726 0.706157220343144 -4.26868369035902 "insect"
"1160" -0.327437419732529 1.07353357897717 2.39049365070751 -1.7572149999456 -0.127924864626977 "ancient"
"1161" -0.855103094772097 -0.148972659395847 -0.355502533403199 0.301175836705464 0.912101973658549 "ancient"
"1162" -0.618153359322098 1.73509120017564 -0.740209296554773 0.134560626360156 -5.69340940551858 "novel"
"1163" -1.01245954492451 -2.16595146000382 0.0476975003292919 0.649522576326585 -0.773011991162414 "ancient"
"1164" 0.139225771645347 -0.0145084185354508 -0.970362734157783 1.14053809176102 -2.01170308096753 "ancient"
"1165" -0.916577952211357 -1.19500866237353 -1.18391597608658 -0.244830954463721 0.195927509325785 "ancient"
"1166" -0.771607695732708 -0.155271410267008 1.0990752848814 1.13375452851733 -0.0222761898023522 "ancient"
"1167" -0.0820778147939921 -1.47446159854758 -0.392726012437636 -0.162097678919961 0.0342111917719717 "ancient"
"1168" -0.183927412315907 0.0931892588164541 -0.0624109883181427 0.730420586122932 0.750595105007219 "ancient"
"1169" -0.294802660573932 -1.10984873409445 -1.29236012400672 0.485131120887251 2.63600087893817 "insect"
"1170" -1.26039547078795 -2.82439682109814 -1.4643759641833 -1.21445277484627 0.067028624921838 "ancient"
"1171" -0.57688809337717 -0.733710844427786 -0.0860913349883621 -0.480004359772669 -0.416152543460042 "ancient"
"1172" -0.138785234630536 0.879356789967951 -0.247638866696203 0.749814546951329 2.21154897361377 "ancient"
"1173" -0.132734748768072 0.991046468298625 -0.0235553939435528 0.839645863393374 3.43645687306831 "ancient"
"1174" -0.241407171690431 -0.367577819759111 -0.671081957889951 -1.37661016961774 -0.282173643977376 "ancient"
"1175" 0.697226199439862 0.342539202340729 0.86000262007697 -0.310436061030109 1.13720150593529 "ancient"
"1176" 1.18389762303804 1.03837493002587 1.00895504426638 1.26353130773919 2.6378213274836 "ancient"
"1177" -0.465580539867802 -0.553774610654694 -1.58473582566909 -0.772254875986366 0.921338784123055 "ancient"
"1178" -0.279967699213653 -1.4675767175966 1.4406517339975 -2.76233807399636 -0.620128266957554 "ancient"
"1179" -0.22192061540248 0.652057081477198 -2.02474648841951 -2.10691683239737 2.78807709599469 "ancient"
"1180" -0.135569785420019 0.363914004088361 -0.335454422440716 0.653061551043876 0.185457920586241 "ancient"
"1181" 1.37982416510052 0.83387796371784 -4.74066879381852 -0.356359646828637 3.29948684538055 "ancient"
"1182" 0.601343696697799 -0.179327858876445 -0.180472311188488 0.740590802102944 0.526684272997368 "ancient"
"1183" -0.796191082807181 0.819324810210832 -0.471928711661177 1.44659541335487 0.888975260927118 "ancient"
"1184" 1.89495412113099 -3.9143353932513 -0.620467565122858 -0.916494123565224 7.36069681038335 "ancient"
"1185" -1.05563249952669 0 -2.51646408757192 1.12088266316405 -4.32258470359509 "ancient"
"1186" 0.0870986003215126 0.397265438419422 1.08564955608734 0.803422168063233 1.23687096559178 "ancient"
"1187" 0.0122345534744746 -0.848566066037192 -0.813512959911575 -0.215122641308855 2.55213331106727 "ancient"
"1188" 0.0332703969767328 -1.8068839478252 -0.549383862840627 0.293176400610745 2.42447137452749 "ancient"
"1189" 0.254438722745381 0.03381190591312 0.0569801502750197 0.0119689422268451 0.433543781365774 "ancient"
"1190" 0.0681266566509925 0.147501372119919 -0.343522169905478 0.494600829640035 0.975866450415067 "ancient"
"1191" -0.1216560071685 -0.13638275301286 1.33762506063372 1.71273926642948 2.92233304437208 "ancient"
"1192" -0.0616775954268275 0.143193486748959 -0.0494752493376465 0.577802296574929 2.17284397144371 "ancient"
"1193" -0.337431659124116 -0.561405795836933 -0.326105072126425 0.929638374448302 1.01884715470969 "ancient"
"1194" -0.0268823393159784 -0.603667034393371 -0.124813251056419 -0.48467645279269 1.21080373288963 "ancient"
"1195" 0.456895041109481 0.574666488006167 0.151918062319232 -0.90329381737967 0.99885518939879 "ancient"
"1196" 0.0301808456645967 -0.960450328411068 0.0303493904122076 0.320323646191885 1.63148611420135 "insect"
"1197" 0.412639662031364 -0.623435691359712 0.371262304363179 -0.575239518199963 2.5947570556904 "ancient"
"1198" 0.787097126398599 0.148801845768002 0.322901946944646 -0.286741816988298 0.72960345101347 "ancient"
"1199" -0.261177793025622 -0.733106182174479 -0.428032088790935 -0.634115677590994 1.52296280830762 "ancient"
"1200" 0.0119551982448333 -0.481904407597544 -0.457659086475731 -0.460478200972343 0.320823147998724 "ancient"
"1201" -1.82161935986212 1.13674555145647 -6.86598197913923 -4.39550786606445 1.15495595094074 "ancient"
"1202" 0.462612098061863 0.56980750262104 0.725900874257651 0.057969583252259 -0.558007135656062 "ancient"
"1203" -0.605507436351544 0.863207739992406 0.918650567000085 0.229546936872734 -0.29829424688299 "insect"
"1204" 6.15040567066246 0.396809701924442 1.6305679730677 -1.47362123939072 -1.27426921242888 "insect"
"1205" 0.585693580378597 -1.31090683162553 0.118768800241683 0.653584858033603 1.86665412212669 "ancient"
"1206" -0.183374133614792 2.24211288934346 -1.31375867164225 -1.56277339656471 -0.975008590043725 "ancient"
"1207" -0.119848051589564 -0.40360525322262 -1.02045101218224 -1.12719510176626 0.0861155746027137 "ancient"
"1208" 0.836886283559388 1.95072353309973 0.821068956747555 1.18884054291048 2.3540558654381 "ancient"
"1209" -0.513216173480075 0.0516109971873393 -0.942524163609605 -0.766949647531985 -2.4330140021599 "ancient"
"1210" 0.580303976274747 0.749266350748082 -0.566463321614214 -1.11585725722992 -1.72641923163675 "ancient"
"1211" -0.395986964757334 -0.404918102287977 -0.610528205822479 -0.280117508915208 0.35173032524139 "ancient"
"1212" -0.295638661709982 0.581852058401497 0.570250274905226 0.772937869560715 -0.725885826085413 "ancient"
"1213" -0.381457334980606 -0.122404640351587 0.0647394489475528 -1.35815897544394 0.422950924948928 "ancient"
"1214" -0.130987710848546 0.508883323383547 -1.93724128474207 -0.751536390159019 -3.3788466244462 "ancient"
"1215" -0.581406958389634 -1.40377119232559 -0.507812788691427 0.10772262058003 1.27406956601951 "ancient"
"1216" -0.406886955491293 -0.0413330798939435 0.0892958465046173 0.439683990102773 -1.13119803922028 "insect"
"1217" -0.719705276682572 0 1.75375620537549 0.134560626360156 -2.71047937659363 "hymenopteran"
"1218" -0.206400668279405 0.386729743206151 0.895846198278405 1.03098698135735 -0.890707186159625 "ancient"
"1219" 1.3687547064165 0.226029514802187 0.904496024621994 1.05264386753481 0.641850552469984 "ancient"
"1220" -0.752309553551007 0.551181052330521 -0.792961900627986 1.23247828812688 5.13350675136145 "ancient"
"1221" 0.0385172827584987 -1.07673646161723 -2.36341926665377 -0.465148994585237 0.786560050473292 "ancient"
"1222" 0.216581266751691 1.89735548138414 -0.580921678583935 0.48739349111069 3.4327686554444 "ancient"
"1223" -0.0286798020171815 0.222195426249429 -0.460074989355554 -0.419769934383896 2.26862161326232 "ancient"
"1224" 2.44832035329219 0.926434524915949 -3.53984454954274 -2.2979573321594 -0.280854289525631 "ant"
"1225" -0.61796639569894 -1.2303092735065 0.866255524858391 3.95199345271455 3.43750898119958 "insect"
"1226" 1.57045475557428 0.334107139761557 1.42265854895314 -0.448331905779882 -0.898267569777686 "ancient"
"1227" 0.0894888387277792 -1.75460166050353 0.529616830660553 -5.00038714366427 2.44711905202211 "ancient"
"1228" 2.48691745903116 0.186936682799491 -0.850299686264749 -1.43367346520528 3.04993168239974 "ancient"
"1229" -0.414025370510261 0.827045443067935 -0.432226163026292 -0.191942984161242 0.259775699505295 "ancient"
"1230" 0.660370289118395 0.66353775573117 -0.315521420508853 3.37417602362924 2.97792981503681 "hymenopteran"
"1231" 0.0813513721227845 -0.152498583968491 0.139353013342892 -0.244943314387515 -0.489469968638016 "ancient"
"1232" -0.342276503172104 -0.495044737331755 0.155826127155149 0.183702022834385 -0.36139249158586 "hymenopteran"
"1233" 0.376724748254941 -0.246312771020269 -1.83471216195571 -2.23383263834218 -0.459030678975808 "ancient"
"1234" -0.244043410721277 -0.852059053102099 -1.2896711687253 -1.90150446824754 -2.11689728047534 "ancient"
"1235" -0.0732488692938212 0.0333733561205424 -0.548545297163951 -0.193917910507287 0.389567486390542 "insect"
"1236" -0.202287189388061 0.790864303983942 -0.640703717330511 0.465821554056196 1.77456319147044 "ancient"
"1237" 1.02885353202868 0.111149070095768 -0.512674647651252 -3.56469720965533 3.18893323514454 "ancient"
"1238" -0.578068300805998 0.25475821705293 0.167577675699479 -0.829352584548318 -0.531933161121659 "ancient"
"1239" -0.461781495466822 -0.604187138119718 -0.191491249562953 -0.118010205595929 -0.27353594032595 "ancient"
"1240" 0.756108891167503 0 1.39546069215398 0.134560626360156 0.828498205307689 "insect"
"1241" 0.854300060662322 -0.0204400165240216 0.392962016326118 1.13058216833944 -2.39139023770461 "ancient"
"1242" 0.435490640547765 0.679498219392688 -0.0549902023672414 -0.214210823753473 -1.96272561546723 "ancient"
"1243" -0.472799571269788 -0.0985090302600714 1.03259640517053 2.36002426156629 -0.230917926245118 "ancient"
"1244" 0.152029736008788 0.39427797362212 -0.133540117617554 1.40895795911344 2.50438383145276 "ancient"
"1245" -0.129730550640618 -0.612705015908026 -0.748750580329186 -1.53087109837245 0.723876858865532 "ancient"
"1246" 0.688505743850759 0.598807255419844 -0.0844443877436199 -0.483396123493075 1.05767247177628 "ancient"
"1247" 0.11737145426174 0.204351011410467 -0.090250773555464 -1.00542762813635 0.920132413249682 "ancient"
"1248" -0.0458252285976914 2.61337675591066 0.0476975003292919 -1.62824433361353 -0.194616212600544 "aculeate"
"1249" 0.332222391426562 -0.27942577353893 -0.197779394910607 -5.50532979784143 -0.391802122005569 "ancient"
"1250" 0.542266882996744 -2.46021604244933 -0.756039950457712 -1.96040405204789 -2.86938778019164 "ancient"
"1251" 2.19684486970257 -1.84580653304838 -0.567788366020733 -0.947626890706617 -0.0176680227388565 "ancient"
"1252" -0.361617976410193 0.286671178936422 -0.753159402534791 -2.26329120204018 -1.5903667432184 "ancient"
"1253" -0.0621830109074234 0.0970445032846117 -0.172744020646643 0.244458805554942 -0.698902959265217 "ancient"
"1254" -0.550087812102028 -0.213207458964386 1.18783200528992 2.58081168601259 -1.99630734791477 "insect"
"1255" -0.989843448902085 0.300115997664037 -0.90561745432449 -0.837708078167956 -2.79520696877466 "ant"
"1256" -0.531550477952769 0.199823602373483 -1.46279295579141 -0.420396426401457 -3.79957589979988 "ancient"
"1257" 0.443193975543648 0.57093770175474 1.07130159859536 1.86727544532495 3.1964319027151 "insect"
"1258" -1.27842332054793 0.0348326047665095 -3.31285486040203 -1.41883761224785 1.47600288227343 "ancient"
"1259" 0.767033002862383 -0.403153219603614 -2.65258129119443 1.21891549072013 -3.64618727465766 "ancient"
"1260" 0.187692762476793 3.10265061249808 3.73590777710709 -2.57728413288586 0.0360895184106509 "insect"
"1261" -1.706296054728 1.27659369184575 -0.570848531638966 1.38624628657664 -3.04354835439341 "insect"
"1262" -0.242601928641046 -0.424476897196211 0.0476975003292919 0.134560626360156 -2.87187810388676 "insect"
"1263" -3.24824236860382 -0.381473045888886 3.7701813813557 5.76010348119683 7.26312358233005 "insect"
"1264" 0.494435538358531 -1.31279509546885 -0.338638162090602 1.09085074233345 2.62007146761057 "ancient"
"1265" 0.874302994070926 -2.07750404324962 -2.31235395705201 -1.38527457926169 -0.403523188576896 "ancient"
"1266" 0.0723264859781243 0.199911700071246 -0.889532061576439 -2.72067197166896 -1.7068759717513 "ancient"
"1267" -2.11347903829186 -3.47614329841799 -1.22672351141751 0.134560626360156 3.49527078548293 "insect"
"1268" -0.966364442770777 -0.645022555739934 0.921023015581446 -0.153966227063616 -1.11528414168664 "ancient"
"1269" 0.199262495498903 0.35717652920097 0.340521127448529 -0.23774867167412 -0.0840490232709942 "ancient"
"1270" 0.0205757922087477 -0.0340949274920982 -0.107679657394378 0.0303615999247442 0.0361096913157035 "ancient"
"1271" 0.22350814252714 0.869778873428818 0.880993357678403 0.217866615678699 3.42466950221495 "ancient"
"1272" -2.44947579051502 -1.38053067440097 3.98268843230471 0.134560626360156 -0.194616212600544 "hymenopteran"
"1273" 0.081238358480355 0.0570442874539109 0.513847633400974 1.19067909729157 -0.852895200616594 "ancient"
"1274" -0.920736768816937 -3.30298818080949 -0.203831422352874 -4.14930478136678 1.36122753235829 "ancient"
"1275" 0.364537777397929 -0.0921026363592504 0.0240462871608282 -1.06577879099098 1.09118606648904 "ancient"
"1276" 0.67307638073856 2.62645232973844 -0.120121081032806 -0.476812096820521 2.71736534864225 "ancient"
"1277" 0.317131126677143 -0.566153906953309 0.638345107328761 -0.0359885620902202 1.14589958273381 "ancient"
"1278" -0.265934982739354 -0.195539657135949 -3.2098421862846 -4.02968474118781 -2.2423197143648 "ancient"
"1279" -0.423037710669589 -0.607688241344729 -0.317332062433588 -1.56367689742489 -0.850907405505971 "ancient"
"1280" -0.0684527796008328 0.0596982265924953 0.267484068065935 -0.399475916137549 -1.48081628647796 "ancient"
"1281" 0.375579960922015 0.682599949791962 -0.0768524721677432 -0.250131721373056 0.738341651337818 "ancient"
"1282" 0.529240783415309 0.719410567410438 0.430236082188592 -0.58403466100678 2.60937985673987 "ancient"
"1283" 0.463925746797384 -0.174018785838359 -0.695946554389696 -0.0517702299611076 1.08240159308014 "ancient"
"1284" -1.02188028788674 -0.440327211792261 -0.754090889768615 -1.18746233813304 2.1308739153907 "ancient"
"1285" 0.800359422651674 -0.0537886241601076 -0.359033363033295 0.681746130358666 -0.519508351479852 "ancient"
"1286" -1.05597367303326 -0.854853644421873 0.456866492305286 -0.83562421945436 0.313165949639024 "ancient"
"1287" -0.425101133663017 -6.34587287507387 -3.68380546017518 1.88469450991556 0.082682238308651 "ancient"
"1288" 0.519550865035059 -0.706031525435103 0.212051165973745 -0.00895731519063384 -1.32103976073848 "ancient"
"1289" -0.0749838210442996 -0.219561380945485 -1.45271371964839 -0.513563161916952 -1.58486114817459 "ancient"
"1290" -0.709897258334418 3.81559448087626 -1.925298620217 0.618388754251053 -2.88327405200259 "ancient"
"1291" -0.0784618797512433 0.112179427984446 0.16698371889337 0.467800162950522 -3.55207260057491 "ancient"
"1292" 0.274808047003227 0.223655992449922 -1.64259286343723 -0.772778492710569 -0.410217313204611 "ancient"
"1293" 1.81391739280377 1.23164372974837 -1.37979208828807 -2.44659697653378 3.00572508692767 "ancient"
"1294" 0.322905457371106 -1.17064323511583 -0.489344228577928 0.449435102130404 0.735589961950516 "ancient"
"1295" -0.143324628050372 -0.0275735975798272 0.131410245545518 0.299607771731415 0.83509899051767 "ancient"
"1296" 1.11418359200791 -0.392496405374351 0.259752021236214 0.744254380713423 1.18151681017847 "ancient"
"1297" 0.303467186178587 -0.772140390636148 -0.177506842123179 -0.526081550630472 1.21369770071626 "ancient"
"1298" 0.216225884128816 -1.11856989065778 -3.33644080926747 1.48894074890861 1.93162883460724 "ancient"
"1299" 0.192403531757334 0.388123215996447 -0.519124649677279 0.205396942832029 -0.059158994791198 "ancient"
"1300" -0.46356191880623 -0.696639048896047 0.218253293907208 0.34014393925423 0.035884010152916 "ancient"
"1301" -0.364458855955643 0.413335857286723 0.392957363889931 0.563071434342451 0.305831530036758 "ancient"
"1302" 0.11855441028346 -0.210335934320457 0.333195494218449 -0.482728963265726 -3.7747147518363 "insect"
"1303" 0.445248755315279 0.624864282625299 -0.0305729149403349 -0.0237823613420888 1.44614234815252 "ancient"
"1304" -0.0493339077109627 -2.12817224647743 -0.213337682582136 -3.75071250389081 -2.67066263173861 "ant"
"1305" 0.140326078685479 0.128522126536361 -0.297802692870835 -0.992706583020206 -2.04556539180458 "ancient"
"1306" -0.271391775206092 -0.183985595497822 2.13451551248595 2.29290985589714 -0.60134182973899 "ancient"
"1307" 0.126527451544585 0.616644587886487 0.337891565671173 1.01126909719396 -0.0883954427646745 "ancient"
"1308" 0.788145574368411 0.0116771246164901 -3.75897811752587 0.432508059898536 -0.582538916093992 "ancient"
"1309" 0.639506711740807 0.707959218902514 0.270655933378868 -0.413509263078724 0.0712186279676834 "insect"
"1310" -0.239027153127649 0 -0.947261225793519 0.134560626360156 -4.52553023138785 "ancient"
"1311" -1.17923492564365 -0.965543460936335 -0.535926689213137 -2.08187987068737 -2.83307961424412 "insect"
"1312" 0.683336140482154 0.430039312215436 -0.714004912773703 1.33485401271701 -0.403998016051971 "ancient"
"1313" 0.187409124512905 0.00345419617932882 1.06491206216376 0.572160186998346 -0.669330580338588 "ancient"
"1314" 1.2440846764027 -0.303894131230236 -1.74759244669124 -0.395009253945876 -0.813049634987985 "ancient"
"1315" -0.859872203397206 0.366836105575027 -0.589348168119658 0.0244292593536223 -2.41214567797737 "ant"
"1316" -0.189549391161463 -0.145404349585112 -0.311908429996411 0.831192144920196 1.70055187410362 "insect"
"1317" 0.160773817969106 0.00725931364014412 -1.47869107788031 0.018357436687453 0.423039369100666 "insect"
"1318" -0.462858841820088 1.76390810527656 -0.641824674310983 -0.685504590265159 -2.87114277256781 "insect"
"1319" -0.428079395645849 -2.95226105281616 -1.26683812968437 -1.71128742045278 -8.54890139499823 "ancient"
"1320" -1.06205061819453 0.231207917806822 0.537966680140961 -0.504891074300945 -0.680594842689641 "ancient"
"1321" -0.758068982381085 -2.57264400749198 -0.0147248194169571 -1.91671615350508 -1.41132373410124 "ancient"
"1322" 0.222040268903708 -0.169895625505014 -0.86131379797542 -0.00593622235300223 0.243703960633166 "insect"
"1323" -1.19193029852868 -0.218705947301094 -2.48766043864235 -1.20929706609936 -6.05646513665045 "hymenopteran"
"1324" -0.516410408878279 0.521616075139544 -1.70119366642082 -1.60082041362043 -1.32051827494512 "hymenopteran"
"1325" -0.245366457938662 -1.82018840546476 -2.17813744517102 1.19674532098851 -0.73953900500496 "ancient"
"1326" 0.246102578525023 0.680635941627101 0.650103074186301 0.12341810801047 -1.42419787355436 "ancient"
"1327" -0.110389094416991 0.121734033246126 0.305410282013809 0.623435327615482 -0.757596117815495 "ancient"
"1328" 0.581145850173862 -0.505323747438019 -1.42228174192698 -0.573261825416669 0.831599653383622 "ancient"
"1329" -1.34801338828531 -0.647656052558984 -0.561682461420151 -2.15996667608023 -0.785326782891526 "ancient"
"1330" -0.000557382681885606 2.40013210626933 -4.67402232375151 0.891526453411684 0.452694671479068 "ancient"
"1331" 0.880536524760861 0.370822221078803 0.281998836194905 -1.22552256511863 2.66943411229649 "ancient"
"1332" 0.222541881047157 0.764923665704299 0.90233439354072 0.899515342162805 0.86731380903083 "ancient"
"1333" 0.221727183650219 0 -0.0554709748356502 0.571529696879264 -0.889015471195015 "ancient"
"1334" 0.340594542369685 0.265029838471742 -0.432500988492476 -0.349016212500526 2.32775749436832 "ancient"
"1335" -0.529622633992704 2.16257650947509 2.22155323012924 2.22673407030946 -2.09419344725172 "ant"
"1336" -2.6736677772714 -0.304517200482508 -1.28973438882862 -1.13174365076679 -6.33913720329593 "insect"
"1337" -0.0268689463055509 -0.169596005730943 -1.09605210828557 0.0203869786123243 0.187814952928286 "ancient"
"1338" -2.76662503575207 -1.45870430686018 0.108265826560179 -0.962301647704285 -4.16203070889254 "ancient"
"1339" -0.102352154583557 -2.0148304495329 -0.511869242900651 -1.23929256400703 -3.01809320901106 "hymenopteran"
"1340" -0.0458252285976914 0 -1.89923263359716 0.134560626360156 -0.194616212600544 "aculeate"
"1341" 0.116530996353953 0.226100043072064 0.441967821637212 1.06464994939602 -0.293411792048421 "ancient"
"1342" -0.0797286560581256 -0.145261865046155 -0.4674938988856 0.176200350287721 0.66113438063895 "ancient"
"1343" -1.68951382702358 -2.48282183226581 -1.58844749227172 -0.300011049935277 2.79607923981065 "ancient"
"1344" 4.89842377599175 0 -1.54955003919211 0.134560626360156 -1.71254505384689 "ancient"
"1345" 0.107450193318463 0.508804202452584 -0.0643269810514316 -0.0604717901538519 -0.535384161646599 "ancient"
"1346" -0.0812680355491379 0.3221435736351 -3.47399332359922 0.355583353217993 -0.271206156212015 "insect"
"1347" -0.522452923417664 -0.920304631373037 -0.593948506949356 0.511797394068058 0.266523888590362 "insect"
"1348" -0.0989669149526057 0.4998105078347 -0.180166620971436 -0.335997828077613 0.477446195073183 "hymenopteran"
"1349" 0.398474163538686 1.86382923354447 1.12520092666165 2.50934760044802 6.63957648344563 "hymenopteran"
"1350" -0.36900056714433 -0.943071835591147 -0.253436722107796 -1.12006210418662 -0.0852224125877838 "ancient"
"1351" -0.269458120327769 -0.305135029170962 0.352730918631552 0.215798220459994 0.30249493460048 "ancient"
"1352" -0.388137390279282 -0.330618353494227 -2.65530246037942 -0.744064918935531 -2.87187810388676 "ancient"
"1353" -2.0458982545942 -0.655430859346817 -0.267023346627902 1.02567803863262 -5.46971953543254 "ant"
"1354" -0.829278046819111 -1.13560994068519 -1.44117348239638 -2.78608933168015 -0.230199930696419 "ancient"
"1355" 3.51064761723133 4.34750917437315 2.43284265596862 2.84382170126729 -1.55972870711319 "ancient"
"1356" 0.471542583717514 -0.326053618657567 0.623801730594439 1.20021859079849 -2.07122707970118 "ant"
"1357" -0.00320595585291141 -0.0575328340243797 -5.816039413642 -0.227436767428563 -0.941828835752045 "ancient"
"1358" 0.239387317835014 -0.147951212085483 -1.4365110679321 1.05946981616329 1.19243017028795 "ancient"
"1359" 0.594201340816486 -1.34696994821172 -1.74340689667186 2.1339433132792 -0.133755392781099 "hymenopteran"
"1360" -0.28296857309023 0.820804575481922 -0.308150553139247 0.58907704699204 -2.49342351880551 "ancient"
"1361" 0.744431196853785 -0.216620215594243 -0.0487110512803158 1.66694236341068 0.975850864117632 "insect"
"1362" 0.57371268216582 4.81542364099745 -0.377585515761816 1.96932921155341 0.013980260496931 "ancient"
"1363" 1.03704065044878 -2.25143545663061 2.02339436009118 5.07199844773459 -2.31809683852668 "ancient"
"1364" -0.884159377435206 -0.0481564738644446 -0.0866683282521995 0.217401418567353 0.608348055784244 "ancient"
"1365" -0.225839981253024 2.67424718129218 0.663732017720084 0.0558795782190496 -1.50468873662815 "ancient"
"1366" 0.60280167295841 -0.624268540448687 -0.733346516532494 -1.41555660415297 1.27804991653907 "ancient"
"1367" -0.0259629049130734 -0.395796285091026 -0.476688845438533 -0.84664842484375 0.00400718631137795 "insect"
"1368" -1.20809303629149 -0.38906523946538 -0.562366878378311 -1.28999210010887 -3.45263932187872 "insect"
"1369" -0.895693318135578 -0.545743939868962 2.03622806435691 -0.625667584057494 2.36346991544927 "hymenopteran"
"1370" 0.0477446339911595 0.478166390374908 0.547723048973128 1.01950162887581 0.631698933592407 "ancient"
"1371" 0.161246023029413 -1.21495506037493 1.90368724209508 1.73984595891096 -0.522391216833614 "ancient"
"1372" -0.284936442429993 1.05848640042894 -0.648039225139047 0.48559174524222 -0.119196304505306 "ancient"
"1373" 0.642345475383708 3.80426044148322 -1.11516891524191 -1.54495069819823 6.25266117494996 "ancient"
"1374" 1.84516402620572 0 0.0476975003292919 0.134560626360156 0.200487403893576 "insect"
"1375" 1.33485403154223 0.589675265500777 1.54764600255902 -0.536234540508198 -0.646081333838346 "ancient"
"1376" 1.13866809802586 0 0.0476975003292919 4.41172877133411 0.419966281845417 "insect"
"1377" -0.0933234128954416 0.373792027959258 -0.39334645508419 -0.90362789393535 -1.79863846165865 "insect"
"1378" 0.222507786693665 0.966587535878602 0.238421365665944 2.32862204369333 -1.64600637356529 "ancient"
"1379" 0.279432881749884 0.548746907552791 0.576874297248343 2.30625846383976 -1.57485508714427 "ancient"
"1380" -0.15209627756217 0.50304806905157 -0.665475301490357 -0.158008330970965 1.40182878216199 "insect"
"1381" -0.111377919723665 -0.780203210900622 0.0526884830708967 -0.34727894706945 0.50034540634462 "ancient"
"1382" -0.221830870045624 0.116967634368534 0.320788782078809 0.864713280936925 1.93677841718499 "ancient"
"1383" -0.337112823672656 -0.283421891432441 -0.0754267422398998 0.0190463598183045 -0.0245521553769227 "ancient"
"1384" -0.0946582172195594 -0.35336927633788 -0.11630696205474 0.101569443393388 0.0719371101208358 "ancient"
"1385" -0.648202474298663 0.0176777823272544 -0.278147416632315 -0.452564555815701 0.390782434032485 "ancient"
"1386" -0.207588358417251 -0.0594149711251744 0.185331960264616 -0.705347505063468 2.48417522254676 "ancient"
"1387" 0.47725065494865 1.53151789748942 0.787700225724225 0.521145641767011 -0.109437219665374 "hymenopteran"
"1388" 1.37712675722272 0.280741357845394 1.20460712600013 2.64196417079892 0.0374642113490654 "ancient"
"1389" 0.458028684545832 1.18886439637671 0.306538579140864 0.355325112134725 3.3924838084783 "ancient"
"1390" 0.214745239746557 0.147183148675947 -0.268127074602425 -0.848783129079799 -3.3951021692372 "ancient"
"1391" 0.675328059495567 -3.51793090969553 -0.604763751374894 4.03936030413877 1.38396234920977 "insect"
"1392" 0.863759210548755 -0.727197130897528 -1.47274761497618 -2.918303202296 -4.12003500160107 "insect"
"1393" -0.512819855920566 0.00277702658848688 -1.79103894893619 -3.7425897645169 -1.78977033320499 "insect"
"1394" 1.70211485968756 -4.74349759671601 1.13052928756764 -4.11260229390859 -0.194616212600544 "insect"
"1395" 1.97237695605748 -5.97598699339284 -0.787290994421932 -3.75022235808332 -3.50878149157657 "insect"
"1396" 0.89893314694978 -0.00293794820704805 -0.0518579061676669 -0.867322997621671 0.695429304484352 "ancient"
"1397" -0.243935364228185 -0.200421552203382 0.638378589487052 -1.39630372977342 -2.79318788036952 "insect"
"1398" -0.261583133413429 -0.820987493300468 0.242844939185174 -5.28425645516137 1.25632375376018 "ancient"
"1399" -0.279249326318067 0.145390523435461 0.714431808702156 -1.07249540782296 -0.908829358606088 "ancient"
"1400" 0.131523690507571 -1.6630449689955 -2.65979581924694 -1.53234364741138 -1.12300784544737 "insect"
"1401" -0.499278389979931 0.113029601110246 1.97647101830736 3.45364705847215 0.174420611189843 "insect"
"1402" 0.914599604125868 -3.99173125934887 1.75375620537549 0.132464308685964 -0.880384127559003 "hymenopteran"
"1403" 1.21686345894823 2.16411812997817 1.04719687478082 -2.11849354805191 -5.370237932262 "insect"
"1404" 0.12997195950167 -1.47455811457656 0.277973324970855 -0.705143864868674 -2.35109476291862 "insect"
"1405" 0.111757049394642 -0.223269761302114 0.594128360979446 -1.46533302721579 -0.396389009999575 "ancient"
"1406" -0.355598418439354 0.463179970755366 1.18570258591642 1.50713740941193 1.76645895338477 "ancient"
"1407" -0.388772653747023 -0.110967167995436 -0.396547894919228 -0.716568831368992 2.66907939300897 "ancient"
"1408" 0.24405329025792 -1.56332478863039 0.277177216979379 -0.810364523465246 -0.87177441071105 "ancient"
"1409" -0.226045880521551 0.239325295102949 0.0415458257520605 1.31307569621625 0.700490060983459 "ancient"
"1410" 0.223609967596209 0.255339052968752 -0.240428554392012 -0.0520781603324691 1.02795546758036 "ancient"
"1411" 0.0603526891061297 1.39753864093224 0.418914936011105 -0.151916693141906 -0.325747364832207 "ancient"
"1412" 1.04861414694623 3.1555171275393 1.56464874354503 -2.76601993562993 5.33076463920678 "insect"
"1413" 0.223777271213263 -0.568621453116074 -0.735955990305305 -1.00834806140632 0.0627322263011351 "ancient"
"1414" 0.0668388441759904 0.276929127570717 -0.693509798688058 -0.368113779056137 -0.676717574691191 "ancient"
"1415" -0.139833364902698 0.620814908466208 0.456714428511475 -0.724847940236856 0.310200709332093 "ancient"
"1416" 0.0883875960296584 -0.911146791116621 -1.128043218932 -1.05328165055715 2.577508569872 "ancient"
"1417" -2.87032738855765 -0.11192086709717 -0.278281766826902 5.87847616041048 -1.39927155641047 "hymenopteran"
"1418" -0.0645534343914235 0.270273268188519 0.605555257350387 -1.74180394079573 1.12704415015546 "ancient"
"1419" 0.151961165880218 2.59689618333603 -0.496379636270729 1.15837873306169 -0.627914233417729 "ancient"
"1420" 0.145388313053135 0.917687596179829 -0.158095274615443 0.290222038874203 0.00732984925395452 "ancient"
"1421" -0.520312249235624 -0.388475099675495 0.260683848960907 0.123774825702648 -0.44209009066541 "ancient"
"1422" -0.0760814616178806 0.410542520039136 0.196464619341349 1.02832778805699 1.49875589203688 "ancient"
"1423" -0.0841671760680105 -0.499671937399764 -0.124219059762681 -2.08830348907146 -1.12618683873598 "hymenopteran"
"1424" 2.2460741263273 -0.212020395439727 -1.68885140313956 1.27736876098398 5.15699655996556 "hymenopteran"
"1425" 0.32491798941984 -0.0520405606523721 -0.596143744771843 -0.0366219750064878 2.29516791928842 "ancient"
"1426" -0.018070817279673 -0.324918473984854 -3.32674266417856 0.555820943581534 1.99033721482405 "ancient"
"1427" 0.804369521026192 0.748047372389502 1.43720238677829 1.57691935076418 -0.593630691167928 "ancient"
"1428" 1.23033801041734 -0.267017600795284 -2.83770678993756 -0.611811219672071 -4.29782562595234 "ancient"
"1429" 0.319038437949046 -0.199030741801825 1.19374756565874 -0.439318795135092 -0.651815628889831 "ancient"
"1430" 0.724223308024078 0.364040795767708 -0.459951814204704 -0.660901923320657 2.2530665141903 "ancient"
"1431" 0.965541541648007 -0.806382579583667 -2.1972149622933 0.134560626360156 7.57778976101336 "ancient"
"1432" 0.107599564382789 0.472355813814059 -0.203574641583871 -0.146258587460626 -2.21528915595938 "ancient"
"1433" 0.191740855724897 0.556804778179399 -0.378008992742839 0.922381061712834 0.533847189776604 "ancient"
"1434" 0.246408424493929 0.519912130449562 -0.217551857524836 -0.217849151265447 1.52508888311426 "ancient"
"1435" -0.153032348547683 -0.279566420577967 -0.272696843219143 0.393597699900279 0.782335747063707 "ancient"
"1436" 0.0479008548715645 0.788651820664471 0.482626030723573 0.778642761560954 0.0438885854558443 "ancient"
"1437" -0.0406799644554435 0.280592076647792 0.261772562247924 1.1598971553008 0.341594836442887 "ancient"
"1438" -0.130426003254234 0.386800320270475 0.813206387685839 -0.0675824687645819 2.08614727857302 "ancient"
"1439" 0.453347728899379 -1.43887699847252 -1.56140355472255 0.847688989753982 0.905791562265279 "ancient"
"1440" 0.542975500350579 -0.15341539840338 0.185808770487346 0.17293093040355 -0.861014613677299 "insect"
"1441" -0.0596296039633624 0.303132173136733 -0.0941532312853676 -0.315330070041118 -2.46756216243036 "insect"
"1442" -0.428161804054321 -0.854778223018281 -1.18827143164291 0.400854636263115 0.683785630210969 "ancient"
"1443" -1.0645596191584 0.725525561264584 -0.254796139076324 -1.34251874753893 -1.87883931649855 "aculeate"
"1444" 0.0440991360878898 -0.40516844803288 -0.371463879742061 -0.202678436591224 0.935949823256244 "ancient"
"1445" -0.0264004757709122 0.462951206407219 0.719174760921445 -1.30153158002049 0.624669330100607 "ancient"
"1446" 1.87409521630703 1.35197565205594 -1.54695866013514 -0.665357836855342 -1.98354664288244 "insect"
"1447" 0.372454086968797 0.614273285036343 0.696468842157047 0.0372502928090055 0.405399174554517 "ancient"
"1448" -0.282829933209937 0.0427134443779524 0.00813720106398685 0.207599465686709 0.191527263038536 "ancient"
"1449" 0.461500165410773 -0.560147153659781 -0.872828293748088 0.736325989306235 0.224020098884223 "ancient"
"1450" 0.597978337050586 0.418266164206723 -0.164424749584209 -1.28537595470192 1.86283127520132 "ancient"
"1451" -0.26819981057729 -0.0197239117519866 -0.781489592772583 -1.3397556579441 1.11480774318222 "ancient"
"1452" -0.55663357066519 -2.54757050412863 -0.415547516244287 -2.08122228745292 -1.21968437403895 "ancient"
"1453" -0.291327001403443 -0.422190848244939 0.969963878771772 1.39359609581928 -1.01238288144292 "ancient"
"1454" 0.213086725439197 0.946266943246577 -0.146185657447134 0.112918900310152 0.892521910266376 "ancient"
"1455" -0.932184937071578 3.30382032129068 4.27062555152972 2.98675618096322 5.0022949344632 "ancient"
"1456" -0.0235403180147081 -0.107501789835474 0.378985581177155 0.389871028495898 -0.572917895410624 "ancient"
"1457" 0.00927088545912939 -0.0854961929147658 0.700005662702987 -0.393314304065402 -1.12813586162865 "ancient"
"1458" 1.20189888848617 1.797285265831 0.322099917292791 -1.17933788237807 -0.594316516890137 "ancient"
"1459" 0.0649817685948124 -0.454372438109499 -0.34707295031155 -0.72328816311421 0.397444468193969 "ancient"
"1460" 0.514913684990775 0.196983381633152 0.400758717670048 -0.934988064088434 2.35498332177102 "ancient"
"1461" 1.12200018100351 0.264539769819385 1.0420938926707 0.459787584756494 -2.07629880578187 "ancient"
"1462" -0.196415864240852 -0.102695083093979 0.151579283860102 1.38169264742932 1.91895078777305 "ancient"
"1463" 0.579395949678192 -1.18571809334546 0.2731117371894 -0.0783807236425372 0.239373692810151 "ancient"
"1464" 0.214844254583401 -0.635739523995695 -0.880091484762651 0.381934457201962 -0.394046012510939 "ancient"
"1465" -1.37872748371916 -2.0773195823263 -1.97538772973949 -2.38087488257316 -0.0347631895515827 "hymenopteran"
"1466" -1.3794889911631 1.35801593490495 5.25501769568446 3.20407983754914 2.21778427936118 "ancient"
"1467" 0.826575049434204 0.458181312413908 -0.0671069467924926 -1.95575164300586 -3.69738418736149 "insect"
"1468" -0.51456675339169 -1.2885008177302 0.409926444220135 0.134560626360156 -0.287320520068308 "ancient"
"1469" -0.304658397250852 2.43741283855447 -0.44436147893759 -3.55643570130713 -5.47470808958525 "hymenopteran"
"1470" -0.0125313673075328 -0.390345365940669 -0.313054772781471 -0.936729489292742 -2.29268190330258 "insect"
"1471" 0.323680680064045 -0.571183819218292 -0.0341198290912066 -0.376546473500814 1.34442428569641 "ancient"
"1472" -0.360000191773484 -0.399932868545263 1.44870925636949 0.164829634401584 -0.980073059251821 "ancient"
"1473" 1.0371260304388 3.32174147458148 0.961549261801761 -0.0328675786640116 1.47427814680872 "ancient"
"1474" 0.00469950006790093 1.34944799235203 -0.445027905727161 0.308412904533259 -0.193372650488527 "ancient"
"1475" -0.692549277313741 -1.68167742392621 -0.477026932917605 -1.50487301872234 -1.91900392060437 "hymenopteran"
"1476" 0.0398368324061941 -0.85660873664736 -1.21572820683322 -6.11795860596547 -1.65350054672466 "insect"
"1477" -0.81849633389273 -0.0362143389255398 0.260044959059284 -1.10217212416816 -0.471772365430004 "ancient"
"1478" 0.424436722018724 0.591967123352948 -0.268448071969454 -0.16498346454914 2.62680481332915 "ancient"
"1479" 1.22664904869463 1.05710887412594 0.489027534196803 -0.534609940695528 2.97505076418128 "ancient"
"1480" 1.53470352437176 -1.11338212556598 0.949120382217975 -1.62824433361353 -2.46707881934322 "hymenopteran"
"1481" -1.2669115215249 -0.719098969599765 -0.528068598036333 -0.98899546941414 -2.24782269495919 "insect"
"1482" 0.0762534667290686 0.574717920516711 0.112277802272546 1.07543522846843 0.453303085849664 "ancient"
"1483" -0.387144950993606 -0.534001853476189 -0.656692320152325 -1.4093890730515 4.75498233761018 "ancient"
"1484" 1.2998235082933 1.06614966906909 -1.35596075896353 -0.906226376582275 2.26900298462055 "ancient"
"1485" -0.131370147354597 0.194635648194756 0.430230210895211 -0.352293900446135 0.725791963640731 "ancient"
"1486" 1.39697948024004 0.494454747482225 1.02741213723001 0.327289748330779 1.81897906393461 "ancient"
"1487" 0.185533036107735 -0.86446367217599 -0.535461850393467 0.0706819718227726 1.64436771667322 "ancient"
"1488" 0.276261449981099 -0.836330487092534 -0.737204030204646 0.253505852863923 0.317246563713622 "ancient"
"1489" -0.199558642429344 -0.456292095132097 -0.229445574146952 -0.467482630122128 -0.547990042238524 "ancient"
"1490" -1.1352499077227 -2.33362299697148 -2.78500269143763 0.166650178975262 5.54278713387719 "insect"
"1491" 0.168434804654844 1.1442288153351 -0.133700879118423 0.263342494144854 -0.257709177226999 "ancient"
"1492" -0.136358034040856 -0.735277452559999 -0.29422733596309 1.00299074839843 -2.01468849188679 "ant"
"1493" 0.319786832977774 -2.3300347677138 0.195144980275613 1.0707485991647 -1.95718520882899 "ant"
"1494" 0.514487236616786 -0.0314117838538487 0.376442778305554 0.534615061665171 -1.09441098638111 "ancient"
"1495" -0.30301173962056 0.145503763533358 0.667873781359222 -0.769103857008006 -0.131843667496384 "ancient"
"1496" -0.0978116753857896 -0.698908648983733 0.347054375215859 1.44121077936621 1.79049259139806 "insect"
"1497" -0.714638690496565 -1.55373569230113 0.360464103165354 -1.16197484955866 -2.02448369171704 "ancient"
"1498" 0.814097178775578 -1.1582421377448 2.08655391002733 -0.112828895426893 1.27158564135831 "hymenopteran"
"1499" -0.385356001504518 -0.391489623652262 -0.230794633761187 -1.3087225160191 -1.50765990491259 "ancient"
"1500" 0.639353391446999 -1.01678684152055 -3.89799680615229 -1.78807842465377 -1.30829551129513 "hymenopteran"
"1501" 0.221631699639901 0.441069385518322 0.619911256398966 0.500719669130847 0.664908765199718 "ancient"
"1502" 0.618370878285632 0.615381612037355 -2.1097649059671 -3.15974059350394 -4.91002919356739 "ancient"
"1503" 2.43648063536763 -0.0423836697732411 2.11270765661122 1.10728478128472 3.38797465186887 "ancient"
"1504" 6.17570204218913 -1.09248787661024 0.473979776852421 0.185554234621985 -1.30458970209904 "insect"
"1505" 2.41884013451189 -0.866187928105189 -0.418124919096201 -3.40994048418043 -0.111038679825053 "insect"
"1506" -0.497820874466635 0.724545017866006 -1.50582074316422 -0.448980257308419 -0.229607682453091 "ancient"
"1507" -0.293877786011525 -0.476942616157671 0.154397752236335 -1.22019106332339 -0.518305060173194 "ancient"
"1508" 0.958720258661219 -0.308541931129032 1.466534706236 0.970140514673199 -3.65952200375465 "ancient"
"1509" 2.68473438328966 0.757677586531733 2.58481084432342 -0.824108943981644 5.67660309426168 "ancient"
"1510" 0.308575025274144 1.40836698212825 -0.571647394607512 -1.27987350412248 -1.58944663706924 "insect"
"1511" 0.840444025456425 0.00426200949613746 -3.08178064362451 -1.76306137290078 -2.41807485608141 "hymenopteran"
"1512" -0.600525199281296 -0.731996433369785 1.28153045986637 0.332668912941452 0.406320038799034 "ancient"
"1513" -0.790529842724635 -2.4696319856224 -0.712440954048593 1.05829572966094 -3.51417264591769 "ant"
"1514" -0.0944140560242437 0.484873564936644 -0.782150969870477 -1.13802331520183 -1.96515223775827 "hymenopteran"
"1515" -0.11127587096326 -0.0775332211923913 -0.436159902009359 0.204960121379975 0.285074477548362 "ancient"
"1516" -0.550643561575329 0.896160833714247 1.44792825695446 0.285259593393154 0.887306549246729 "ancient"
"1517" -0.0458252285976914 0 -2.5754757197211 0.134560626360156 -0.194616212600544 "ancient"
"1518" 0.532525878772136 -1.28185944108852 3.08914391417275 1.99642881553118 -3.13488600368501 "insect"
"1519" 0.0323047263223686 1.38865034533181 -3.28646563212893 -0.613059016182406 1.14829662414203 "insect"
"1520" -0.231819560352451 0.618349045267706 0.825315814297242 -0.0217957934563225 0.0198076507980154 "ancient"
"1521" 0.364546443996925 -0.662694214043167 -0.623448923249182 0.270434741029408 0.622161640195929 "ancient"
"1522" -1.12347681949085 -0.755331312738217 0.327004980833066 -1.99502874584303 0.376395987791955 "ancient"
"1523" 0.705907303400571 0.713434806686013 1.5145652687584 4.0722601416664 -0.778659571168776 "ant"
"1524" 0.32676313719865 -0.744789206008037 0.466348831037629 -1.37580382372474 0.483762434191808 "insect"
"1525" 0.0569136097414675 -0.163722934686582 0.0418821494624053 -0.052920420132835 -1.25309322303031 "ancient"
"1526" 0.801677889973515 2.79083719121469 2.44493365196288 1.48926182729194 0.576410135636172 "ancient"
"1527" 0.00512208398049506 -2.77560946979768 0.357160770816425 0.392579816017262 -1.33973262291962 "insect"
"1528" -0.668943797233543 0.545692554915384 1.11641710825627 -1.19778200035225 1.02166293111844 "insect"
"1529" -0.697108668451945 1.22638961412984 -0.884636204442879 -2.62328990090286 2.90749715368646 "insect"
"1530" -0.343639241479215 0.0444730908396535 0.645934291395563 -0.212074619508155 0.278607966732659 "ancient"
"1531" 0.0424930279619676 0.371795797470657 0.0690564430540538 -0.813568319824355 0.893154940098471 "ancient"
"1532" -2.13929165208182 0.949055919199854 -4.82437000510797 -2.3986907460888 -7.65881099942476 "insect"
"1533" -1.65652424214544 -1.14705790435191 -0.958392443118785 4.03731811161514 -1.703616619169 "insect"
"1534" 0.980469937778546 -0.558806728812084 -0.06716940717381 -0.448186551454145 1.92213883336795 "ancient"
"1535" 0.184725782564206 -1.31903273993269 -0.0645531672826715 1.17490516741623 1.04153712096019 "ancient"
"1536" -0.729682486731927 0.493547452789332 -0.320532569996051 -0.946782001895395 0.495979782340064 "ancient"
"1537" -0.000518919695100366 -0.115078158771793 -0.0213039620072292 0.430479300933233 -1.35736771787304 "ancient"
"1538" -0.991753769696178 -0.0260151516280869 -1.10207762987975 -0.51478394529285 0.132710469472233 "ancient"
"1539" 0.499523196784694 0 2.25508578990038 3.35665403158543 -0.194616212600544 "novel"
"1540" -0.846158388763829 -1.83250533855377 -1.23302393594627 0.134560626360156 -0.969789210024568 "hymenopteran"
"1541" -0.572653083161691 -0.0774060729937376 1.8682658568674 -1.54465747629817 0.59897359291916 "ancient"
"1542" 0.714083833874296 0.0986973959546227 -0.583233306287929 -0.772989734110075 -0.298707780082944 "ancient"
"1543" -0.128800505235665 0.168784991371395 -0.113162038117541 0.0603348327886855 -0.7842570368404 "ancient"
"1544" -0.337023875438436 5.71221465588221e-06 -0.824819854011311 -1.03580484483997 -1.60141229032423 "ancient"
"1545" 0.292751101191966 -2.1092451750784 -0.400219053459195 -1.82748141544299 -0.723846977270294 "ancient"
"1546" 0.289438650171928 0.450351179575852 0.897720807481249 2.26370062423174 2.61777316639413 "ancient"
"1547" 0.437820234773643 -0.548347784105793 0.18934073493613 0.647029109745287 -6.99244613691382 "ancient"
"1548" -1.6644160189958 -1.63601381102545 -0.146023249245032 -2.07556548696418 -1.72229718360356 "insect"
"1549" 0.850160465599419 0.53450808205934 -0.690723086118527 0.396362350639835 2.47592582607209 "ancient"
"1550" -0.306080160719035 0.71000735173051 1.03451380681097 0.919854429404209 -0.250539653271856 "ancient"
"1551" -0.0458252285976914 -1.83250533855377 0.0476975003292919 0.134560626360156 -0.194616212600544 "ancient"
"1552" -2.21467142661886 -4.73052988827516 3.02925516502186 -1.94835150647083 -6.17862709806341 "ancient"
"1553" -0.493506931332969 -0.536942826634737 -0.992786880952468 -3.3901215575156 -0.337332738940681 "ancient"
"1554" 0.507206909901619 1.70034268675086 -2.42982920656795 0.134560626360156 1.38452841804428 "ancient"
"1555" 0.218345973398062 -0.499475824492386 -0.0113099469554616 0.63911915447224 -0.322789794697953 "ancient"
"1556" -0.337509557155189 0.050230990871841 0.0758685476912553 0.374233259766131 -0.83539253324022 "ancient"
"1557" -0.301676084041594 0.132427863888444 0.200810680391724 -0.335465795236283 -1.20214122696367 "ancient"
"1558" -3.59843971378226 1.86382923354447 0.0476975003292919 -1.62824433361353 -0.194616212600544 "insect"
"1559" 0.552993840729015 0.820966128487206 0.939617896057732 -0.911437137358019 1.13963138872903 "insect"
"1560" -0.459917075184275 0.157279618595397 0.147796190796072 -0.0915647161026162 0.334234370295462 "ancient"
"1561" -0.504227164236702 0.0395797634193976 -0.323137968659018 -0.409008368422427 -2.11405866522291 "hymenopteran"
"1562" 0.206149672299986 0.776392326419858 0.783302351922537 0.998468216277342 -0.59499791508415 "ancient"
"1563" 0.766716574972843 0.537413786289291 -0.450669040503017 -2.37707348921759 -0.631058407363164 "ancient"
"1564" -3.77142676759317 -3.47503158893648 0.608948167364363 -3.05588133053144 -3.93887094033226 "hymenopteran"
"1565" 1.98223686953238 -1.28007902102677 -0.495532347818794 -1.58587770116551 -4.3342910299391 "insect"
"1566" -1.94972832470688 -0.883203172481468 -2.19253211443553 0.134560626360156 2.10753586803475 "insect"
"1567" 2.59660860845767 -3.09826686406108 0.328145117899606 -1.24829247375191 -4.79490198469262 "ant"
"1568" 0.254777401141222 -0.353450698551418 0.380261423576277 0.521436009194137 0.650956420823502 "ancient"
"1569" 0.190155135800095 -0.456338589722216 -1.64941151037844 1.37548074754427 0.850746166936947 "ancient"
"1570" 0.124268438278343 -0.574930862285169 -0.837962513656089 -0.818663495071388 0.106514283591685 "ancient"
"1571" -0.0544845356232506 -0.121036885835974 0.288009951881871 0.57480424799482 0.817891799824271 "ancient"
"1572" 1.32305002988451 -1.26558100787079 -0.883134027815735 -0.149877069463558 0.235595332571876 "hymenopteran"
"1573" -0.330245491438704 -0.0404678202012224 0.455374773127195 0.424831228855848 -0.0297510047975746 "ancient"
"1574" -0.275626074011704 -0.987904762964624 -3.17440532989213 -1.28529054908661 -2.98217747574431 "ant"
"1575" 0.637294136978272 0 2.25508578990038 0.193969499845326 1.78545837207021 "insect"
"1576" -0.399646514025282 -0.109583727071246 0.652911723426342 0.731491665563555 2.19159066192121 "ancient"
"1577" -0.807261882021455 -1.85366161044183 0.858949982171208 0.610072380041805 -5.59875356541128 "insect"
"1578" 0.146330450904941 0.221786149630809 0.246838741670719 1.41310121127048 0.346954669372125 "ancient"
"1579" 3.05375988996669 0.324214585957586 -0.0195905922250769 4.75534826451024 -0.494664044953613 "insect"
"1580" 0.559517934422492 1.10683517066718 -0.0170513794732914 1.22141164816878 -0.376133624018019 "ancient"
"1581" 1.08922754454791 -0.362517140359069 1.48986021918613 2.43217811658563 -1.53542144548758 "ancient"
"1582" -0.5370774901251 -0.348416300642513 -0.207422966755021 -0.0989021633096391 0.527705305987065 "ancient"
"1583" 0.0337286123137334 0.15179482925338 -0.24184597924542 0.0897889223376329 -1.67060677515678 "ancient"
"1584" -0.410484197318352 -0.266246717818159 -0.265777947308133 -0.38179590137926 0.840126567252358 "insect"
"1585" 0.139017141109434 0.537029410453688 1.10749194543689 0.481490591151355 -1.1449700218526 "ancient"
"1586" -0.603302363963526 -3.38488569651996 0.789534943713189 0.287465896471281 -2.40176165662502 "insect"
"1587" 3.05732481566599 0 0.0476975003292919 0.134560626360156 0.828498205307689 "ancient"
"1588" -0.558015048324108 -0.662519588269429 -1.25606628490119 1.10146221154532 -0.949767943716787 "ancient"
"1589" 0.00593206010561649 0.740186903737283 -3.04037068087438 -0.677142799902985 -3.53557511900824 "ancient"
"1590" 0.0260258600605492 -0.140887393986035 -3.54825396742008 -0.759598150183727 -2.60892935454809 "ancient"
"1591" 2.27991813209747 0.474987551448948 -0.271138753365793 -3.05847002773589 2.87051181986224 "aculeate"
"1592" -0.484710816448602 0.785779858173476 0.976477280183516 0.886138624994877 0.911918377596449 "insect"
"1593" -1.72766028417632 -2.62806160449049 0.0476975003292919 -2.45674496748132 7.33261531545766 "ancient"
"1594" -0.161717044020657 -3.10587452141844 0.730388263006293 -0.379545039323186 0.380306670706733 "hymenopteran"
"1595" 0.213310981443734 0.239861920895406 4.34144036747318 -3.5145083141466 2.19717683746103 "ancient"
"1596" -0.537014905664109 -1.002725893561 -2.54339717419335 -1.22107079429071 1.28621359499038 "ancient"
"1597" -0.533157191834926 -0.502082976328334 0.873229363907382 2.65162754184779 0.180135783194682 "hymenopteran"
"1598" 0.265819382444208 1.39693750360503 -0.718573136959581 0.837195898608427 0.585898118556337 "ancient"
"1599" 1.03128217988688 2.38434573318867 0.323878735920234 -0.00429186186569255 -2.26627065791817 "ancient"
"1600" -0.305975647882811 1.34568940679449 0.911727259882595 -3.15262718905464 -0.176333482592792 "aculeate"
"1601" 0.222602065129036 -0.748604131787047 1.96806787855974 0.654796576732935 0.410787561797617 "ancient"
"1602" -0.772157174469879 -0.177831691295495 -0.106920638141374 0.417757789863597 0.796194573012926 "hymenopteran"
"1603" 0.219908588197654 0.0667032689762769 -1.0751270711559 1.00068777437378 1.40803551953353 "ancient"
"1604" -0.150264323419151 8.34211127332757 0.0476975003292919 0.134560626360156 -0.194616212600544 "ant"
"1605" 0.325688482438972 -0.0865398111675861 0.171394242494933 -0.347589956920268 1.27526271878512 "ancient"
"1606" 0.182554334993495 -0.101659283503708 -0.0907685835730432 0.484683107580895 -0.12751492629732 "ancient"
"1607" -0.0458252285976914 -1.15102350233217 0.0476975003292919 0.134560626360156 -0.194616212600544 "ant"
"1608" 0.864507958391723 0.483580779195213 0.926153628437124 1.10929769525776 1.74679936936105 "ancient"
"1609" 0.00190869900278787 0.135781594700064 -0.0966338423351338 0.536050919492967 -2.47869700054191 "ancient"
"1610" 0.2494488996076 -1.19131498482273 -0.449851851327841 -3.62400169737147 -2.26821877341905 "insect"
"1611" -0.22454316616492 0.134134587343531 -0.546357689799708 -0.284535067551075 0.357565216517442 "ancient"
"1612" -0.876414949845258 0.730203998807101 -0.551143503629111 1.08765446331047 4.44511826081443 "ancient"
"1613" 0.111981841286214 0.165385479627964 -0.57848022112463 0.393024250523768 0.68727511750217 "hymenopteran"
"1614" -0.133750484273956 -1.41514540497965 -0.076576489339913 1.83295599227181 -3.62288294472392 "ant"
"1615" -0.0211565279093648 -0.219495629343327 -0.0441400856179989 -0.506195612803689 2.37788799075644 "ancient"
"1616" 1.95557412913467 -0.650524018774713 0.128244967938357 1.04561393344245 4.1400062900374 "ancient"
"1617" 0.470484266277191 1.46820098638559 0.0476975003292919 -1.4013527654438 -0.194616212600544 "insect"
"1618" 0.669685561860533 1.78093762984448 -1.92715539951844 -3.31613612967934 0.640627319867261 "insect"
"1619" 0.406839536474963 0.706075869907926 0.546172550107496 0.319664902359217 -2.19796868374825 "ancient"
"1620" -1.23192322262243 -1.02207350839457 -1.22672351141751 -1.62824433361353 -1.06722450151076 "ancient"
"1621" 0.0362737464730424 0.74530733779577 0.79840605989226 1.17057250940205 -1.46251695405488 "ancient"
"1622" 0.484741417342238 0.563133196617014 0.224413416603485 -0.4116658216961 0.883640159199824 "ancient"
"1623" 0.255506885168533 -0.260652056626453 -0.599535716893416 1.04815687992678 1.69771022369759 "ancient"
"1624" -0.682185373108623 -1.87354505329231 0.123060682100602 -5.0067649954029 -3.09406273106982 "ancient"
"1625" 0.225675352094904 0.893172718626687 1.9305609235191 0.00484813288656061 5.28524198948385 "ancient"
"1626" 0.66477344152825 -1.06287894050032 -3.45192022842116 0.957726474042063 -2.09618230585836 "ancient"
"1627" 0.795774782576778 -0.547548658250519 1.59103067752232 0.230271766136389 1.96691254260246 "ancient"
"1628" 0.451423306585195 0.626997409647764 3.22617461808843 -1.32870200171924 -3.00532044516457 "ancient"
"1629" -0.165795021095996 -3.82024940157457 -0.247672321652621 -1.30492179993398 1.04477967601903 "ancient"
"1630" 0.431333962177391 0.222346271563376 0.112579175005917 -0.501077234466351 0.809990249678758 "ancient"
"1631" 1.26452893145887 -0.517538244397873 -0.0662744713937244 1.61721827760762 2.70970486064399 "ancient"
"1632" -0.187209394072665 0.176129621182186 1.67432870088865 0.397603218732963 0.536144027906444 "hymenopteran"
"1633" 0.215926248301548 -0.0626443595366392 -1.34840952167002 1.09530994035546 3.01335828665044 "hymenopteran"
"1634" 0.0559906435691505 0.519313009167304 -0.589959265467345 0.542920978064781 1.00065333494056 "ancient"
"1635" -0.547698222193929 -0.0102887284599806 -0.0574951295111489 -0.0546422484047955 -2.2892847790789 "ant"
"1636" 0.6034053306088 0.22696327115507 -0.817835823950792 -0.8587614980879 -2.2782626306154 "insect"
"1637" -0.181604469745134 0.696691473234966 0.819153150254076 1.79759712833912 -0.89617390698584 "insect"
"1638" -0.456367631018482 -0.385873969487821 -0.0313892058720102 -0.655042617492826 1.32288051426359 "ancient"
"1639" 0.7702309311119 -4.8855612285453 -0.6981567903159 -1.32152795623232 2.32416142326215 "insect"
"1640" 0.400991194697453 0.430958408516655 0.594389535067026 -0.525256311295528 -1.63538249997333 "insect"
"1641" 1.30402900557224 1.48205031051384 -0.802882698068397 -1.48536731748114 -1.3162545711084 "insect"
"1642" -0.253503815397398 0.313666953867466 0.602943665182483 -1.05886350083946 0.70739497532188 "ancient"
"1643" 0.588943601294084 -1.88761439510553 -0.360314993249352 -1.54701434604694 -2.78783554339553 "ancient"
"1644" 0.135939582601029 0.371480940392008 -0.510703930911415 0.438464351142019 2.35526306332306 "ancient"
"1645" 0.0874087613334779 0.672851783796322 0.623193133725063 0.828473877391931 -0.366326417375873 "ancient"
"1646" -0.128052433623477 -0.0254894386934439 0.124255365189838 -0.359193827108356 1.21726777233745 "ancient"
"1647" -0.0910254069763058 1.29483899088996 0.80820058359217 0.746626663098435 0.455451445507239 "ancient"
"1648" 2.56394542665372 -3.44213074919261 -1.06925571674973 -1.97911968989549 -6.11659973396743 "novel"
"1649" -0.769801331568491 0.825716270594319 -2.22783000635118 -0.429705344695731 -2.87234333165451 "ancient"
"1650" -0.207452431972927 -0.0926272224683161 -0.633025717524376 0.35414518545277 0.712457479558276 "ancient"
"1651" 0.00594321614711854 0.370879203671665 0.452164090970089 0.907683902733069 0.0306713561499817 "ancient"
"1652" -0.170001312320344 -0.663467721015429 -0.105572424252748 0.128666499477823 -1.48806088255902 "insect"
"1653" 0.312489940338272 -0.58333622320008 -1.07696675412716 -2.9956963682557 3.79714482789742 "ancient"
"1654" 0.0797305569950824 -0.552125170168153 -0.682074166985657 0.712017426446299 1.16423973439737 "ancient"
"1655" -0.176254444393653 -0.288185435726935 -0.304943021676623 0.0849631016276606 2.07448584222554 "ancient"
"1656" -0.955889257305325 -0.154626259109112 -0.114857771533827 1.93690918291935 7.45359497454265 "insect"
"1657" -0.252108562662237 0.573397504256655 -0.675824077318476 0.336155815580674 0.620948390228544 "ancient"
"1658" 0.994423252909846 1.60736192794991 -3.21303915002987 0.545533908888913 -0.920717162401305 "hymenopteran"
"1659" -1.02557206535648 0.672245593630611 0.61477261844074 0.48409182660602 -0.867651737603379 "insect"
"1660" -0.0458252285976914 0 0.0476975003292919 0.134560626360156 1.02166293111844 "ancient"
"1661" 0.0517970423968403 -0.556776846858732 0.0307639030453178 -0.515827119004155 -0.346236151285961 "hymenopteran"
"1662" -1.30004907244986 -1.33371649009857 2.0587621323312 2.25783332751494 -0.338894984622466 "novel"
"1663" 0.983510665838155 -0.871048634401062 0.208766741508972 0.43949417121216 0.767685645894097 "ancient"
"1664" -0.876405596386079 1.57793647187325 -0.52484549012271 -2.82462485014155 -0.952255919365693 "ancient"
"1665" -1.53168323911731 0.419710622450181 -1.25606628490119 -1.58587770116551 -0.194616212600544 "insect"
"1666" -2.13489280014108 -0.378563923848262 -1.17608817347175 -2.72189333527787 -0.194616212600544 "insect"
"1667" -1.81946368550964 0 0.0476975003292919 0.134560626360156 -0.194616212600544 "hymenopteran"
"1668" -1.44602316386404 -0.507477366416376 0.0476975003292919 -3.12168895890216 0.0539380741615174 "insect"
"1669" 2.70111994858886 1.4992501065866 0.0476975003292919 -1.58587770116551 5.84768304933192 "insect"
"1670" 1.43304876015687 -0.081104310548427 2.179868430222 3.63558669758949 1.49338615430182 "ancient"
"1671" 0.449160516749172 -0.290465923300495 -0.630461985789889 -0.273322359362261 1.37116334146328 "ancient"
"1672" -0.0786004100954268 0.0509641038675173 -0.451173345369896 -0.566836920330315 0.357685393782868 "ancient"
"1673" -0.508696361738881 -0.304211049935179 0.855503471837287 0.401256663724886 -0.790191166765735 "ancient"
"1674" -0.367808104089146 -3.22131962726902 -0.0192474081476498 -3.46808971826698 -0.610638633732178 "ancient"
"1675" 0.178321704436311 -0.663634223080995 0.240108806533441 -3.56692383195088 -1.91385757795535 "insect"
"1676" -1.53206473868486 -0.896339694578599 0.512208295134156 0.134560626360156 -3.45950370876941 "novel"
"1677" -0.461415308184703 -0.0676484091751431 -2.10000162872163 0.922631895873159 -1.89615214042764 "ancient"
"1678" -0.717822406833728 0.273169522580475 0.210799709434471 1.15732743900277 -2.32381394774111 "ancient"
"1679" 0.0797998103651205 0.360220170619563 -0.089936642531128 -1.24054880468605 -0.292799653799938 "insect"
"1680" 0.283979682520397 -0.295603486175025 0.880979589406814 2.3509603915606 1.34646447811406 "ancient"
"1681" 0.604775281970112 0.172493568195986 -0.570436991347238 1.47739283123243 3.02060074916138 "ancient"
"1682" 0.156602119161336 0.599868084216157 0.891296066868976 2.58449391555896 -0.544560240072062 "hymenopteran"
"1683" 0.13193416172346 -0.0677753904936969 -0.0300731801942956 1.34181559124132 -0.0911820376030328 "ancient"
"1684" 0.419412882190277 -0.222101480116196 -0.462567687551812 1.44448086666672 0.441508925131293 "ancient"
"1685" 0.732720539604501 -0.334276873312588 -0.421937539585721 1.78825222473737 -1.67938549682538 "ancient"
"1686" 0.188806707708913 0.16073637412395 -0.125380626599877 -0.10329682485658 0.982161707235574 "ancient"
"1687" -0.0803434799901542 0.413719102043372 0.578196640840894 1.04724625972819 -1.91633607911062 "ancient"
"1688" 0.732919933838932 -0.0475065399685747 -2.19495664636341 -1.37975188760529 3.01402160309425 "ancient"
"1689" 0.13835218502994 -0.112947534467068 -0.0792743327592371 0.221712295127365 1.64934273714296 "ancient"
"1690" -0.26531489557331 0.311398555076661 -1.10196440679926 1.24956784235512 -0.317948573866215 "ancient"
"1691" -0.406694745392695 0.196271073499173 0.891361638791487 1.6649696902903 0.736626902094556 "ancient"
"1692" -0.143039782373253 1.04502965763036 -0.0760143363406697 -1.34968383055073 -1.66292739159944 "ancient"
"1693" -0.420126118372846 -1.00830079230235 -0.586677588187563 -1.57286231090407 -1.99968068507321 "insect"
"1694" -0.157996393050513 -0.327800072994281 -0.0323580765618527 -0.0247791190013866 1.0903892986699 "ancient"
"1695" -1.71164550865163 1.30729652894155 3.00022981153818 1.67246472509445 -1.23984326920425 "ancient"
"1696" -0.0840531626034635 -0.917877339559736 0.081909756913815 -0.524742036664796 0.149546113353734 "insect"
"1697" -0.299919911385511 -0.468941032369235 0.320777917858061 1.09698963283164 0.605324761489581 "ancient"
"1698" -1.81674209555044 0.439623465871076 1.55360856959416 -1.18755065418042 2.58442917809722 "ancient"
"1699" 0.413602138745686 -0.0986687957070622 0.0391086122799345 1.40234161691072 -0.512330545730595 "ancient"
"1700" 1.01223642381495 0.0100937429203555 1.37991009008366 -2.91173768620082 0.361821746953973 "ancient"
"1701" 0.829233198211024 0.820856123931149 0.727274221547435 1.03074735642276 0.119428318659909 "insect"
"1702" 0.302146311550151 -1.25198718329918 0.816827076596859 0.983783241821423 1.77884409328418 "ancient"
"1703" -0.0576833708032255 -0.0331836653200941 -0.611973788034721 -1.09513479695159 0.304519029315782 "ancient"
"1704" 1.55585577905448 0.160231271940503 1.30290362927525 -0.0841480206814627 4.34718083149911 "ancient"
"1705" -0.319241045321379 0.876014260303068 2.50245814935491 1.12515346304188 -0.770901506554461 "hymenopteran"
"1706" -0.319241045321379 0.876014260303068 2.50245814935491 1.12515346304188 -0.770901506554461 "novel"
"1707" -1.12651318788926 0.16509106180576 0.32426870595485 0.675229100556134 -1.15665735939989 "insect"
"1708" 0.479694046208656 0.186108757214431 0.183006064294252 -0.359931596545743 0.546356863171705 "ancient"
"1709" 0.108668279248389 -0.996001800026063 -0.105823010258952 0.24798216841526 -0.53914508584208 "ancient"
"1710" 0.6737209866814 -1.51319875129793 -0.259406225269471 -2.70236140899919 0.32846042283093 "ancient"
"1711" -0.287535590550594 -0.450386693772744 0.584029334946633 -1.42289466449492 0.27482627443883 "novel"
"1712" 0.18571552339215 0.057308916673735 -1.00805791310283 -1.12271199130699 0.958784373717142 "ancient"
"1713" -0.279858983756301 -0.293136786017732 -0.225753450972933 0.740670078686574 -0.401322810263262 "ancient"
"1714" -0.962684189954153 -2.36353117008178 -1.9668104543572 -1.35864452115482 0.776221078556934 "insect"
"1715" -0.268130817626134 0.407758902051467 0.197377845827251 -1.208764829437 -0.213539477402389 "ancient"
"1716" 0.171413307600291 -0.336765143740616 -0.178298325290865 -0.419782898811779 0.804640781805025 "ancient"
"1717" 0.701027653638949 -0.374663965701783 1.9550696443843 -1.8170572923243 -1.2698137301373 "ancient"
"1718" -2.36132807351656 1.19392078732834 4.69164103777713 0.0833663483301899 3.35601901726286 "ancient"
"1719" 0.199224927601983 0.482092183441053 0.158713017951359 0.821727779689531 0.350523041090656 "ancient"
"1720" 0.429354591749658 -0.842434806682494 -0.0829154804300575 0.293852224310429 -0.753933246596386 "ancient"
"1721" -1.1037553191304 0.296762909276786 -0.890741988251307 0.450192332152225 -0.324682536834285 "ancient"
"1722" 0.570347666891449 -0.27260155963681 0.951051738187702 1.47881925684234 0.837775612710572 "ancient"
"1723" 1.13266221921271 1.57211361717488 2.68137941419616 -1.84570073968925 -1.80581895064323 "insect"
"1724" -0.0414202266233799 0.757327808028821 0.629463209387296 1.36807548302016 -0.266091235118916 "ancient"
"1725" -0.868145854114248 -2.30514950609422 -1.00389732323672 -0.722278949292411 -2.85542685953913 "insect"
"1726" 0.0307433752741528 0.126362184189526 0.0394014888312222 0.779323290138224 -0.321836184481674 "ancient"
"1727" 0.32049220877165 -0.156942036665244 -0.740366551963313 1.38749594858909 -0.374550075040559 "ancient"
"1728" -1.58501021840129 -5.53768352580044 -3.49651630045787 -4.13869171408541 -1.77004416295084 "aculeate"
"1729" 2.38346225076657 -2.89878192074098 0.0476975003292919 -0.807738269161605 2.86865225779722 "ant"
"1730" -0.144373069799538 0.106309346739444 0.959508557348773 0.898641386730674 -0.300844753204586 "ancient"
"1731" -0.600313938012598 -0.508023328277711 -0.606313352541944 2.02785888345405 1.8859507264701 "ancient"
"1732" -1.16455423708086 0.187460399618265 1.46663520939652 -0.562501047338241 0.635927257888153 "ancient"
"1733" 0.0753396208086925 2.15870580497932 -1.71734331896158 0.134560626360156 0.0532353664089033 "ancient"
"1734" 0.00671263693901682 0.126380593701956 -0.935206302177577 -3.88426678298394 1.15728450540064 "ancient"
"1735" -0.171161830580512 -0.14896330966856 0.0155336683946298 -0.0843243351421638 -1.68931924487197 "ancient"
"1736" -1.0602521670292 0 2.25508578990038 0.134560626360156 -0.194616212600544 "ancient"
"1737" -0.0458252285976914 -1.30176458101838 0.0476975003292919 -3.18115618443595 -0.194616212600544 "ancient"
"1738" -2.55025212621958 -3.06059579201502 0.557075279834 -2.78117443433122 -2.72206159384227 "ancient"
"1739" -0.106077718832104 -0.457263814530763 -0.186904985030621 -1.37270373977644 0.393610665609918 "ancient"
"1740" -0.0592553820500299 -0.975046655579894 -0.384381975293993 -0.0319843870576726 -0.846223771089861 "ancient"
"1741" 1.86450055044519 5.38957357892814 2.23190531862192 -2.98602018727571 0.828498205307689 "insect"
"1742" 0.338343753082514 -0.99947982650664 -0.0997394828668378 -4.82730391928799 -2.72206159384227 "ancient"
"1743" 0.170821385250894 -0.555350770108799 0.637519886455885 -1.53459660644232 -0.892483266367955 "hymenopteran"
"1744" -1.53598519209545 0.741102989036108 2.87721935650008 -2.30262833727879 -0.194616212600544 "ancient"
"1745" -0.803898048717878 -0.895480750305162 -1.03806466844255 -1.34814872285587 -2.5892976335406 "ancient"
"1746" 0.542674295316737 -1.51943961275289 -0.821755228301136 2.38909013811679 -1.21430285391139 "ancient"
"1747" 0.0833223682975309 -2.41230558337966 1.85425281636753 -1.51130899795565 3.78756888248748 "ancient"
"1748" -0.193967497826092 -1.56362256993024 -0.27812077890481 0.107056725738947 -1.06040898572964 "ancient"
"1749" 0.0373909296261452 0.107312494852197 0.657777027005845 0.747931126648137 0.0814511275660268 "ancient"
"1750" 0.0970603145047653 0.618365435801054 -0.294351072606735 0.716241981416382 0.0440405065099543 "ancient"
"1751" 0.600638117277037 -0.299795639519309 0.303440929636341 -0.710891243362104 2.12932885010858 "ancient"
"1752" -0.512364268759309 -0.669902924041613 1.11222045405497 0.830261732659073 0.409766116424281 "ancient"
"1753" -0.0640096106338208 -0.451688834796173 -1.2856907980867 0.149954787886002 0.0427287354101712 "ancient"
"1754" 0.210334662321949 0.503343609107952 1.02463694151836 1.32291148020685 -0.575931803339239 "ancient"
"1755" 0.453780818264486 -0.451717656392002 0.0933380389064013 -0.727641878819185 -0.627963469626197 "ancient"
"1756" 0.57316324635033 0.0791488976090247 -1.87948282474311 -1.14569679755685 1.11637283373821 "ancient"
"1757" 0.162191358934461 0.190817623275441 -0.3572339872841 -0.633193813053828 4.62678102503444 "ancient"
"1758" 0.320477493752808 -0.0159317724706341 -0.958674609325676 -0.566706671768278 -0.414010213187613 "ancient"
"1759" 0.275537221983161 0.392819350291839 0.439188114743656 -1.09301287743411 2.33336667815648 "ancient"
"1760" 0.211572515769114 -0.238376870783858 -0.618887246107445 -1.40718384046999 3.24182006333057 "ancient"
"1761" 0.547162555053465 -0.0977271264257051 0.137988610821151 -0.220154329864301 1.39090527943012 "ancient"
"1762" 0.378496847722494 4.4522642032363 1.337779342784 -2.10570543629898 -0.986210502638992 "insect"
"1763" 0.542765736552341 0.557112973348028 0.516925190069863 2.84910502322389 -0.847033305048725 "insect"
"1764" -0.736042105744011 -0.844090206693044 1.25825402375019 2.30591051666314 -0.465710457220643 "hymenopteran"
"1765" 0.825057094231286 -0.0680748247913973 0.305491861611989 0.86476641279693 -0.913541097966598 "ancient"
"1766" -4.90797327098731 1.86382923354447 -2.87444190629768 2.92394424748199 1.66630385480494 "hymenopteran"
"1767" -0.0468792364608403 1.43175374132926 1.30393513822186 1.12331964832694 1.07122665518884 "ant"
"1768" 0.0299990991269642 0.23143243463095 -0.396535171386509 -0.238407282400457 1.83380348460263 "insect"
"1769" 0.23301917607029 0.325870747758156 0.49217702932454 -0.536512718738963 1.37228129633918 "ancient"
"1770" 0.2815810980842 -1.07637464147571 2.09374918918203 1.12037551734795 -3.02125838510225 "ancient"
"1771" 0.523981383121343 -1.87437647652954 0.0476975003292919 0.134560626360156 -2.10710189685475 "ancient"
"1772" 0.492923182645626 0.102190433794093 -0.961839363996789 0.846570575931255 2.98622637048407 "ancient"
"1773" -0.250551150544532 0.818104291015855 -0.109306213368883 2.517244171798 0.831750601160506 "ancient"
"1774" -0.534373303000378 0.825452435525379 0.262918038248449 0.602159038470825 -1.26991603700955 "novel"
"1775" -1.8594457244508 0.17924611120797 -5.42606039085765 -1.46579705406127 -4.17497015168267 "ant"
"1776" -3.44839816548557 -0.935903304477456 -6.09915170777724 -6.19180681256969 -4.57512498370187 "aculeate"
"1777" 0.53350994151867 1.8610230343815 0.501770509644359 -0.641344145702002 1.75045925627404 "ancient"
"1778" -0.466967354718662 0.0139011605879022 -0.259596626468196 1.71984553482627 1.5299222577618 "ancient"
"1779" 1.09178989945323 0.236828138166282 0.993748343638791 0.923278221499102 -1.39650038231965 "ancient"
"1780" 0.441240248379248 0.410714807841362 -0.581177424410161 -1.28490134164358 1.45555646501049 "ancient"
"1781" 0.285528277504444 -0.316489205375423 -0.294464588324777 -0.373926971991858 0.0768540995302237 "ancient"
"1782" 0.391605418328533 -0.197916341800038 0.580859685354532 0.600688405942174 -0.146458087824441 "ancient"
"1783" 0.0972952566114846 0.424859733673868 0.35564554175337 0.797973913299475 1.11483450854904 "ancient"
"1784" 0.487562483796141 -0.0102668181203191 -0.295018544337773 -0.632871816534047 1.23095305120103 "ancient"
"1785" -0.299620535411949 0.107187792763624 0.349310506580373 0.71098903344461 0.651027112806389 "ancient"
"1786" -0.903833325491124 -1.20992445306244 -0.298648244138887 1.14109837792963 1.17126282219318 "ancient"
"1787" -0.296703828925175 -0.258779462261124 -0.807245411842636 0.665911475911006 -0.0219595946717862 "ancient"
"1788" -0.394095272664561 0.347537406727669 1.08139107155481 1.2693732854747 -0.927919322033651 "ancient"
"1789" -1.33413888453441 0.455442785207472 -0.300637512003316 -1.03396306761318 -2.34126679282781 "ancient"
"1790" 0.00464192878938319 0.200035938910064 0.656125049917577 1.5098267796855 -0.135019731603325 "ancient"
"1791" 1.46829228276885 2.07808739862598 1.34576425584314 0.220644673693248 -2.16613459629042 "hymenopteran"
"1792" -0.0434736381269603 0.977907200259121 0.120644501484686 0.300856059950543 2.38238801516244 "ancient"
"1793" -0.265469060756341 -0.311914407915849 -0.380192075435382 -0.139697702101899 0.753517952922649 "ancient"
"1794" -0.116329613859377 -0.110662849267882 0.0247731374375285 0.195545435540108 1.4338684933984 "insect"
"1795" -0.182139208563655 -0.311648135276547 -0.262048076914386 -0.409690983515464 0.0137269418924076 "ancient"
"1796" 1.10382655659415 2.97982043485388 0.156074977681219 1.34829652384485 1.78508795833487 "insect"
"1797" 0.61173539332438 -0.0130839572862575 0.15275601418665 0.314699960777202 -1.32002252074038 "ancient"
"1798" -1.3647828743873 0.923389782509036 0.358496064678123 -0.493459002459703 1.21696295340298 "ancient"
"1799" -0.0823207947753685 1.29010240350505 1.83568086743793 1.71668532860601 1.68030649269915 "ancient"
"1800" 0.00766295066586668 -0.36707287384047 0.262318435318126 0.329316218919463 2.02084272314489 "ancient"
"1801" -1.27845997094027 0.902989193004232 0.755544826536525 0.134560626360156 4.98220488377306 "insect"
"1802" -2.10787519758973 -0.463220683708717 -0.841914906003164 -0.0780044330632579 -0.194616212600544 "insect"
"1803" 0.105128045685111 0.711635831961485 0.676008009612068 1.49612309235041 -1.61547947908872 "insect"
"1804" -0.974675570997295 -3.11535636495492 0.540134446743841 0.745615859081671 -1.6151153759125 "insect"
"1805" 0.898469243844331 0.0187774151945329 -0.671641443396324 0.242536638394127 -3.85482224735634 "insect"
"1806" -1.19634739397616 -1.74199948047351 -1.20685612699675 -2.30281964561836 -1.99243096781696 "insect"
"1807" 0.230807227086244 0.0391696108807825 -0.504293563381836 0.860352651030412 -0.12162584118074 "ancient"
"1808" 0.564993905772791 -1.50183763645183 1.68464432038988 -0.0123419188713535 1.78122164877015 "ancient"
"1809" -0.990953532794414 -1.75635931352758 0.70752758389725 -0.4519090998658 -0.222617199133194 "ancient"
"1810" 0.467228263148427 0.265493966357882 0.710975465366424 0.0280608215267335 0.467321131347997 "ancient"
"1811" -0.270911190311824 -1.25137580512193 -0.755145779917037 -0.0357408725502859 0.778184248274155 "ancient"
"1812" -0.735320903547229 -0.230300980039316 0.384849208325802 -2.06608070583256 0.0798595505544721 "ancient"
"1813" -0.202339131686624 0.816233705956249 1.05061861747305 -0.321462509071394 -2.19544965511915 "insect"
"1814" -0.0968172460056466 0.0682517132364674 0.00158251780948206 -0.0443079280941943 -1.4721091496191 "ancient"
"1815" 0.937244802838394 -0.104449834435718 0.689962379807766 -0.935861426710351 0.06192169317455 "ancient"
"1816" -0.24216907549551 -0.163952666763101 -1.02730354006141 0.0622789349464742 -0.829987354275344 "ancient"
"1817" -0.156025536425467 0.834313226084615 0.398933988406311 1.19359176741789 -2.5478229633948 "ancient"
"1818" 1.83409549906324 -1.01874357529358 -0.764590049655293 0.134560626360156 -2.60081345191435 "ancient"
"1819" -0.495696450324755 0.0524679224952657 0.182958953641505 -0.0274968121025022 -0.0217813024001288 "ancient"
"1820" 0.379109391999683 -0.273477988591365 0.0295916052030255 2.65279640148423 -1.55983845961257 "ancient"
"1821" -0.311422194731415 -0.838426415287476 0.534106563689672 1.6041172280596 0.736921628355439 "ancient"
"1822" -0.31724930001624 0.515575494477436 0.477699504666319 0.907265731946772 2.72536621733075 "ancient"
"1823" -0.348521196062076 0.515625195875167 0.521151866157579 -0.117683147964101 -0.960460221465809 "ancient"
"1824" 0.192972849211886 1.17513591580123 0.207508119446692 0.226196971811181 2.12931205392317 "ancient"
"1825" -0.064309011027206 -0.728147146242036 -0.0435649227878193 0.630558436328649 -2.30277290749554 "ancient"
"1826" 0.553769324464662 0.176466236115834 0.313003624262324 1.72645095197738 0.013967525973453 "ancient"
"1827" 1.07960574904992 -2.29664593122583 0.4875747410309 0.553298935580482 3.49813874212468 "ancient"
"1828" 1.10405627871038 -1.12349468459557 0.512646052369487 0.0377826756896618 1.80054830982072 "ancient"
"1829" -1.06197703461931 0.222458386799153 0.427892756174288 -0.300154038016853 -1.04433345120686 "ancient"
"1830" -0.19931710057213 0.507664263288344 1.16812131698858 0.868423967101825 1.56286285660607 "ancient"
"1831" -0.541110216340032 -0.259862455025011 -1.03429079333318 0.908191953702156 -1.29613462106466 "ancient"
"1832" 0.13986591947077 0.740287026477399 -0.0132432991787023 -0.656283187301403 0.670442745734711 "ancient"
"1833" -0.070230890849958 0 1.24246583577142 -1.29566525276239 2.30230010154063 "ancient"
"1834" -2.46876721402347 -1.45326511695226 -1.20575424657464 -1.75787234366946 -5.58208159595594 "insect"
"1835" 0.621226550629663 0 2.39933812222502 -0.833499604478505 -0.194616212600544 "ancient"
"1836" -0.217342948867327 0.251757949907779 -1.23687510415043 0.562894586431185 0.902378205409577 "insect"
"1837" -0.0762353435117981 3.45064599103574 1.55360856959416 0.134560626360156 -0.194616212600544 "insect"
"1838" -0.319323141991294 0.0233688168416255 -0.0631924629761212 -0.787628635311291 1.69663506711206 "ancient"
"1839" -0.171334503443884 0.385411105521973 -1.21533219999231 -0.58264512296417 0.0666932664146623 "insect"
"1840" 0.495105096360644 -0.811818991420675 0.321533942630636 -1.83979724730069 1.14118303223315 "ancient"
"1841" -0.0564397503885127 0.266155816806767 -0.624171307030813 -0.212727381286315 0.38198660597082 "ancient"
"1842" -0.140209490041454 0.0126931299559166 1.070138241274 1.08826437490864 1.04248704582846 "ancient"
"1843" -0.273324703459966 2.0260585754508 -1.61003316985874 -0.244954146129518 -1.10384568873907 "insect"
"1844" -0.915094361540855 -1.41581029827413 -0.100948310203657 -0.263644104823375 -1.56223177590011 "ancient"
"1845" 0.227160798866442 0.220297488860896 -0.632937976074013 -0.747671607546637 2.16836820882159 "ancient"
"1846" 1.40629556980098 0.103564921652618 -0.478152588763928 2.02699982496571 2.0478020775043 "ancient"
"1847" -0.0457236769080458 -2.80513008488832 -0.200352641415507 -3.5992525405361 -3.19614751155297 "ancient"
"1848" -0.35131336352263 -0.42883790371667 -0.028835674199117 -0.200129094894812 1.34009438643634 "ancient"
"1849" -0.109931934079588 0.408704846386612 0.100284285455605 0.67774216703699 0.979464554080538 "ancient"
"1850" -0.131867653077786 0.525046768341467 1.0392658091544 -0.153343866159739 2.68198869196733 "ancient"
"1851" 0.669476178573805 1.42922525194263 1.4915537361872 2.18205779540511 1.831943895838 "ancient"
"1852" -1.05906147519174 2.82272411306126 0.52582531818554 3.14649870353434 -2.19036215995656 "ancient"
"1853" -0.983656576526041 -1.16800860190903 1.0291059710447 -0.336046935804121 -1.47203261135417 "ant"
"1854" -0.057426944903937 0.632452929483128 0.180728129771104 -0.0849542724891368 0.958700476440174 "ancient"
"1855" -0.0291977215899789 0.19948511065707 -0.032821652727502 0.313091124307475 0.512578672207279 "ancient"
"1856" -0.300990395366645 0.429364636566329 0.366094569282198 0.340566565479926 -0.210481093924486 "ancient"
"1857" -0.0154720887402872 0.0854176014440955 -1.03331030869844 -0.35415352284273 1.78051432517481 "ancient"
"1858" 0.0790339957888183 0.0382040401094707 -0.678624491461337 -1.98353358335895 1.9397088345307 "ancient"
"1859" -0.153483118335483 -0.0041961141182344 -0.462371865042337 1.50570609397612 1.1386642023669 "ancient"
"1860" -0.26745230957544 -0.439934674776036 -0.658200416391013 -0.314943122126135 2.44698256905754 "ancient"
"1861" 0.122962120711932 0.379378683227966 -0.203473737240885 0.328102990984205 0.244246466991034 "ancient"
"1862" 1.70986259620569 1.03224664573649 -0.55746786139814 -0.684543693308959 1.50988018810267 "ancient"
"1863" 0.175766602020478 0.0295211991122211 -0.318287892650505 0.981866426475863 -0.752912186693913 "insect"
"1864" 0.238332915510678 -0.440623832825234 0.186000298149935 0.0446030808855333 -0.682431089330071 "ancient"
"1865" -0.0322578398961367 -0.0640989625819527 -0.3587387954796 0.210808048353754 -0.245123294256849 "ancient"
"1866" -0.324655071163175 0.160980326617067 1.18725054518603 0.349261675922361 0.768368006651893 "ancient"
"1867" -0.297242108564032 0.207107954582894 0.129508422873518 0.176779631790603 -1.09504036287428 "ancient"
"1868" 0.33136559599309 -0.480414664579336 1.67009739656947 -0.283302233936694 -1.63941746205688 "ancient"
"1869" 0.310214087127938 -0.486146093192046 -0.452457904322941 -0.379803465336165 -0.111165345778532 "ancient"
"1870" -0.967184494165754 -4.08454705591393 -2.85307347796314 -2.80818373021953 -3.80027120819568 "novel"
"1871" -2.95819096513485 -3.6391566047121 1.40591083983251 -4.85088058734665 -4.29346016813511 "ancient"
"1872" -0.54328117437948 -0.0941168985906682 -0.738258591171202 -0.549467278299889 -0.659762464226199 "ancient"
"1873" 0.521239616780611 -0.00678856054309602 0.44560283463036 0.427203792695551 1.39869199252406 "ancient"
"1874" 0.909770876098467 0.223486482909072 1.04305796982253 -0.371976032535437 -1.56634411405818 "insect"
"1875" -1.9283913273206 0.0980058470785341 -0.859167695085813 -0.287674296990744 -0.00486009351511144 "ancient"
"1876" 0.122939689900905 -0.154505040649899 -0.714526084467776 -0.0534478299757969 0.262434588301987 "ancient"
"1877" 1.2895133371005 -1.85345812310441 -2.7343604183808 0.985745071789192 2.17938276641467 "ancient"
"1878" 1.16782549678482 0.777400733427419 0.723199672471498 -0.662845792360937 0.405372350224262 "insect"
"1879" -0.392234038170143 -0.150902507266017 0.773312918320239 0.402684281674003 -1.13890092625593 "ancient"
"1880" -0.326099171633796 0.280762661455068 1.03306525685981 0.191237317001681 1.26038720468191 "ancient"
"1881" -1.15146343978147 -0.873974866453991 0.157585298553071 -0.700675166221612 -3.44040439076553 "insect"
"1882" -0.128197309490145 -0.268828203602056 0.217197938893529 1.02660249263662 2.13403055015795 "ancient"
"1883" 0.0868300155258886 0.0665475803642114 0.595104293932816 0.659678005561811 0.46663265079106 "ancient"
"1884" -0.591128011333495 -7.86245861769824 -0.51666746095405 -6.6892232285149 -1.33809626208497 "insect"
"1885" -0.203827653450128 -0.578155573952124 -0.0899062796929372 -0.548358259140312 -1.10762021069515 "ancient"
"1886" -1.0904725136758 -2.08681477556502 -1.34635290504843 0.402403617704389 -0.771117161575177 "ancient"
"1887" -0.124437105061942 -0.62043880085457 -0.399728710820458 -0.810856189432642 0.148484470471577 "insect"
"1888" -1.10312016978392 -0.516744137204947 0.744575393039565 0.907129921557088 -1.10441425701565 "hymenopteran"
"1889" -0.0458252285976914 6.43357704920222 0.0476975003292919 0.134560626360156 -0.194616212600544 "insect"
"1890" 0.825793524395122 0.24736835776785 3.97753624363049 -1.72074469291198 -1.58379269752342 "hymenopteran"
"1891" -0.186035319044165 -0.213832701583587 0.344923035566086 0.327067601080993 -0.98954403451673 "ancient"
"1892" -0.486967960925136 -0.439657935973763 0.301211779903025 -0.704060377928535 0.428165603323446 "ancient"
"1893" 0.576774611237466 0.617821657807774 0.263551997645309 0.919096212499549 1.77456858814057 "ancient"
"1894" 0.155378529132758 -0.313790827137301 0.723911954137701 -1.52822850349219 -0.935756364529828 "ancient"
"1895" 0.0878454799201362 0.304908138929839 0.685416426937764 0.588008345938544 0.028071180479897 "ancient"
"1896" -0.763905305822737 -0.807165013670141 1.10957679760152 0.626273020892334 -1.47882690366432 "ancient"
"1897" 0.466862678649876 -0.340236575002468 1.1439743821193 0.617879171512379 1.45772397040001 "ancient"
"1898" -0.130083491208085 -0.248641207066315 0.033503713480606 -0.467140002088539 -0.532012893279684 "ancient"
"1899" -0.121797142273271 -1.58465126746377 -2.02841672205759 0.424346667125578 0.805386292022187 "ancient"
"1900" -0.0113907460329587 0.0838398552344719 0.934472865672177 0.0160255025819467 0.07693463752465 "ancient"
"1901" -1.66732890063236 -3.10063386419881 -2.13287355464754 -3.82688065900613 -1.16932523323635 "hymenopteran"
"1902" -0.141004962022229 0.0610406644981463 0.0896558529657627 0.751099342529287 1.3096813315008 "ancient"
"1903" -0.285492364062659 -0.752479524070646 0.178986609265006 -0.25933249893708 1.58219800642516 "hymenopteran"
"1904" 0.702852724541131 0.392630217241904 -0.0338514196546629 1.14558414169998 -3.4214233594266 "insect"
"1905" 0.267252208352724 0.434518971091165 2.83396056455705 -1.31527830731486 0.36411648057234 "hymenopteran"
"1906" -0.193476036259713 0.716423829938159 -0.674869790506042 1.07692083626654 1.609455114381 "ancient"
"1907" -0.460896094248998 -0.685548268466359 -3.47486031663846 -2.24708410082855 -0.863415822952512 "insect"
"1908" -0.830430144643725 -0.855128435259096 -0.274376147395957 -0.810423384514405 -2.8450624277316 "hymenopteran"
"1909" -0.642420885363922 -0.908121255265353 -0.301019355850917 -0.169552377951359 1.05446790232558 "hymenopteran"
"1910" -0.0375778705099205 1.32671067559551 -0.322853253314092 -0.123890753440341 -0.435975932234179 "ancient"
"1911" 0.47438346868379 -0.228753677737541 0.734359508510175 1.20864077519339 2.2927539798503 "ancient"
"1912" -0.070377652380386 -0.323785011037336 0.601194467992681 -0.757392597407873 0.867858659653059 "ancient"
"1913" 4.48308209429587 2.84293462258306 0.0476975003292919 -2.13283217211598 -6.22488833296858 "ancient"
"1914" 0.365260140716387 -0.081753808457896 -1.04054287939661 0.0955303705346697 -0.455918196825581 "ancient"
"1915" 0.773628467022243 0.235264201780393 1.17242024895313 3.08227106788818 1.02777082223097 "ancient"
"1916" -0.871244425856744 0.397088975279742 -1.41780600749205 -2.56450783733428 -2.42288327096568 "hymenopteran"
"1917" 0.113948112848412 -0.31560931871562 0.551090780109819 0.995541508642619 -0.90984838587292 "ancient"
"1918" -0.500481791723401 0.428866432063625 -0.159492669238371 1.17150428624609 -1.62471039093637 "ancient"
"1919" 0.275604163939011 -2.96380269562946 0.295523916925503 -3.10267721983361 -1.65530796964367 "insect"
"1920" 0.290135350817088 0.406424375398157 -0.0920007661507152 -1.09420060765541 -0.140963911166038 "ancient"
"1921" 0.00683777561407317 0.774982727690333 0.139720987589543 0.0770681368889566 2.06926495079377 "hymenopteran"
"1922" -1.4059483970091 0 -1.35792799151525 0.134560626360156 0.728658479802945 "hymenopteran"
"1923" -1.13065270346909 -0.244941851605348 0.373208672873034 0.134560626360156 2.09078515161648 "ancient"
"1924" -0.330547125563795 0.351507731952109 -0.80698602923158 -0.126458495963391 2.3990891134629 "ancient"
"1925" 0.519587379655243 0.33519104606178 0.0918513788487461 1.45480504469722 -0.865622215197 "ancient"
"1926" 0.195257520544269 -0.0651994898099635 0.0561221446728082 0.272523839768083 0.651037447508217 "ancient"
"1927" 0.472016961824816 0.365437411447894 0.266632333564193 1.59332493289386 -0.695649172569935 "ancient"
"1928" 0.248207633601449 0.263450609204717 -0.315544155627017 -0.530580415659113 1.19912096199573 "ancient"
"1929" -0.449029390322253 0.192479258782298 0.435991234935211 -0.792929354564738 2.4912602418186 "ancient"
"1930" -0.166475284903735 0.366276007226165 -0.201745766347054 0.627291429324858 -0.33629164093759 "ancient"
"1931" 0.7943349387037 -0.0820985699539114 0.182912558372629 0.540946400076778 3.66373593491621 "ancient"
"1932" -0.929509782902674 -0.579083079236079 -0.246081122463808 -0.123921709106949 -0.0701250790545661 "ancient"
"1933" -0.663035938414513 0.0834563172714421 0.0687675067700454 0.437592574302405 1.10562297466834 "hymenopteran"
"1934" 0.610238587512984 -0.0323570039502851 -0.358691638432934 -0.580983582804003 1.34776591548092 "ancient"
"1935" 0.135986630628759 0.0581378053594113 -0.186379547764168 0.457833227206583 0.913641814559644 "ancient"
"1936" 0.846310035167101 0.912344688247607 -0.246273803157061 -0.794820439572571 2.74200051328223 "ancient"
"1937" -0.17119033766416 0.394330125692686 0.30842214051123 0.316436600079422 0.411258681364769 "ancient"
"1938" 0.287912647134042 0.323006606404513 0.261080883898729 0.312560488851431 -0.237847523612918 "ancient"
"1939" -0.253470315988602 0.660292025676847 0.89552732502857 3.67618138391259 -0.991883829965413 "ancient"
"1940" -0.210539354304019 -1.10397604930462 -0.159614093795175 -3.85241460294265 -0.194616212600544 "insect"
"1941" 0.634358479797265 1.24100731137504 -0.0430715612145432 -6.27556705561533 -2.9473364597995 "insect"
"1942" -0.0279897624410847 -2.12300523282056 0.855566971709086 -0.747806542731372 -3.32731108776279 "insect"
"1943" 0.00450250416457866 -0.229268786950845 -1.09207754920752 -0.475914109641788 0.847560576309511 "ancient"
"1944" 0.75968376437437 0.674473165008636 -0.823166329976969 -5.42824386943142 -0.194616212600544 "insect"
"1945" -0.0248564831285267 0.350618199523499 -0.0483731614931988 -2.25442997885941 4.49432688426771 "insect"
"1946" -1.64771523164983 -1.15804505207507 1.28636936998312 2.31872018200258 -1.54531948842225 "ancient"
"1947" -0.211435333717838 -0.208786774180943 1.30721797324656 -0.179500410177659 -1.8752810288561 "ancient"
"1948" 1.31368175944802 1.70771401613111 2.68197945543971 0.914070351722128 6.31995925321894 "ancient"
"1949" 0.629241124543119 0.0760690839068964 0.321726037260874 -1.21363408718737 3.07755681691679 "ancient"
"1950" -0.326428503837214 0.462777056316431 0.139354677335712 0.354350404476091 2.13342347007069 "ancient"
"1951" 0.331067814142519 -0.263599693444092 -0.65159267187918 -0.537593429750175 2.60043796561341 "ancient"
"1952" -0.83031338288888 0.566770764226142 0.31836668029586 0.105040070085192 -1.00120758721371 "ancient"
"1953" 0.118567389208107 0.073291817088269 0.672348159716318 0.958505249418206 0.22273983368749 "ancient"
"1954" -0.143791490363701 1.76266420945098 0.709427256052401 1.42239047425114 2.56866817809547 "ancient"
"1955" -0.415677539673112 0.0445479663661042 -0.185744378877735 0.130623591674944 -0.566631228113491 "ancient"
"1956" 0.0344134300283938 -1.08810787153304 -0.129089576890447 1.38820591990843 1.04437838377983 "ancient"
"1957" 0.0291537267536807 -0.487911827356309 0.428970553361981 0.302221576041009 -1.27583531459892 "ancient"
"1958" -0.110774972683633 -0.24422690008022 -0.641921137112765 -0.499283316481716 1.26079918286699 "ancient"
"1959" -0.433784564925439 0.016169704160943 0.644020126656799 0.701636841077789 0.0942269301634716 "ancient"
"1960" 0.33264564195879 -0.0431188775235364 -0.907583825696702 0.649193855377228 -0.803702180507357 "ancient"
"1961" -0.0739540310033567 -0.0203752661793494 0.325794235724686 0.368371137850588 -1.27979540431933 "ancient"
"1962" -0.0158861921796728 0.494901679200522 0.536138436650363 -0.0627215853098298 -0.915873545005384 "ancient"
"1963" -0.486083139194486 0.519944573875782 -0.285341572003057 0.508540770016917 0.058176257870505 "hymenopteran"
"1964" -0.131660911722709 0.261107478012465 -0.437794975734182 -0.130130782603507 -0.61151172265073 "ancient"
"1965" 0.135639394178599 -0.130643194815657 0.525112898639699 1.39719808036523 -0.365946363690901 "ancient"
"1966" -0.934905958199893 -1.92408369891453 0.214573005620896 -0.813937708130027 2.05381322980506 "insect"
"1967" 0.286907417420123 0.107532229947474 0.249572512738896 0.749772404507268 1.10687111325639 "ancient"
"1968" -0.100667403830516 -4.73288238546903 0.281914432133209 -3.45353231633334 -2.41217482339817 "ancient"
"1969" -0.254786130401304 -0.701168077263066 0.124109545784859 -1.09837192912422 -0.427932459884511 "ancient"
"1970" 1.69376593861711 1.89891444777097 -1.14942442612519 -1.73729423024889 3.93584996190763 "ant"
"1971" -0.396958753411106 0.700121206630433 -0.264718872341556 -2.30366520234303 0.314355625964584 "ancient"
"1972" 0.127489326595183 0.0466429595282836 0.931847745712173 2.33602586238226 2.31547145859369 "hymenopteran"
"1973" -0.260253897611402 0.0187602295298865 -0.219332132634068 -0.157541791150104 2.13509748185645 "ancient"
"1974" -0.611756456347257 -0.150256900157271 0.129123268443371 1.24784957486839 0.319808450295688 "ancient"
"1975" -0.196314287420346 -0.61826315815214 -0.284033874404741 -1.49823023553453 -0.690807749281923 "ancient"
"1976" -0.499397887694625 -2.1855629383833 2.42057416161608 -0.60423594972697 -3.31660815900538 "ancient"
"1977" -0.636429245389303 -7.42229880948379 0.905044785963463 -2.34646026236732 -3.95605160000823 "insect"
"1978" 1.05907397740724 1.90363559265886 0.252495242411664 2.75409665506631 1.92707161060203 "ancient"
"1979" -0.0785608357671466 -0.122932599494368 0.167386043664104 -0.132269199909415 0.810248917590515 "ancient"
"1980" -0.123811153606938 0.59021670834497 -0.516486720902677 -1.47955730345157 0.104733556869251 "ancient"
"1981" -0.105484755081302 0.479924400225075 0.569063389697611 0.826029157195158 -0.926658559783465 "ancient"
"1982" -0.0285347723142511 0.282576661201324 -0.0536353853453949 0.33315756947273 -0.316474230709738 "ancient"
"1983" 1.28149944646916 -0.184836354719593 -3.57334134215272 0.835082395496471 -0.794995596720495 "hymenopteran"
"1984" 0.667613601408295 0.807749705357251 -0.409437306960047 1.47875545354676 -0.433511768807095 "ancient"
"1985" 1.57822604201095 0.738940493635085 -2.21549142419429 -3.44115083113079 -5.1411682376948 "ancient"
"1986" 0.900491104201941 -0.165870487993843 1.87372846286441 -0.97931527547308 -0.392661015620731 "ancient"
"1987" 0.33132475463067 0.480255083667889 -0.310317367061275 -0.0253342566509687 0.199383444409057 "insect"
"1988" -0.597319193678034 0.344777336852661 -0.658572966097587 -0.0701884199598718 -2.7449453334217 "ancient"
"1989" -0.492078287739041 -0.343199591092691 0.341059270701138 0.337852426442152 0.518206476532203 "hymenopteran"
"1990" -0.174691565874613 -0.685077244409115 -0.484920748223998 0.455479642669106 0.165084621830907 "ancient"
"1991" -0.111027428062649 -0.0238575738880957 0.186219737032343 -0.293553180900295 0.858838827689504 "ancient"
"1992" -1.75447449460752 0.342855339733397 1.07985269766312 5.28562216010442 8.58297022106836 "hymenopteran"
"1993" 0.0872389928851177 -1.11169984790643 0.168201029790842 -0.194179774525177 0.633023094770068 "ancient"
"1994" 0.0112591562474049 0.611824822129371 -0.648481863279326 -0.253931622360872 0.0903024619682971 "ancient"
"1995" 0.706388642918958 0.861833127318298 -0.543701322609419 -1.52508403639251 1.45249638029295 "ancient"
"1996" 1.18789216386057 -0.192353785767132 -0.805071666139341 -0.891221351804076 0.130156396766075 "ancient"
"1997" 0.737606099731568 0.458349646749313 -1.10505882692856 -2.18894468617751 -0.330070630222854 "ancient"
"1998" -0.0458252285976914 0 0.0476975003292919 -0.217552824748991 -0.194616212600544 "hymenopteran"
"1999" 0.411346224758375 -0.200233016401658 -0.458175584723465 0.482873531226203 -0.813825068268859 "ancient"
"2000" 1.24092999965924 -0.542563099391742 5.02503535770402 -0.171379593069681 3.23285255113126 "insect"
"2001" 2.1196784275194 0.406411603970557 -1.19804667614246 -2.21025228538783 -3.81594061136954 "ancient"
"2002" 0.702208228387248 -1.98634009819377 -0.491856387171105 -0.85595496504986 1.33214334792617 "ancient"
"2003" 0.0688204137351449 -0.00678773469624775 -0.151587945035897 -0.345257878962588 -0.407146301126296 "ancient"
"2004" 1.3476618686221 0.109483744761049 -0.281571582796256 -0.451008894954014 1.51117830111928 "ant"
"2005" 0.322067223062268 0.431681572043894 0.451082156953931 -0.167631340024427 1.10545120539122 "ancient"
"2006" 0.0290739521398163 -0.884299771758611 -0.163093784934187 -0.0681184019598834 1.51790505813449 "ancient"
"2007" 0.194744491279684 -0.107752381989568 0.864657388787175 -0.570432411918572 0.94199580429237 "ancient"
"2008" -0.402813596059685 0.0403858824394538 -0.656320230462981 -0.0622060199252869 0.724975695892174 "ancient"
"2009" -0.508099192344909 0.105876226783633 0.167023628909713 -0.021671657034901 0.360795711281175 "ancient"
"2010" 1.46849018190699 0.235579690151481 -1.15797330874312 1.05009522162601 -1.53694152139395 "ancient"
"2011" -0.0577164807568773 -0.292044680416215 -0.295634592000176 -0.123267110173151 0.284464138548377 "ancient"
"2012" 0.120869371198503 1.45796425861811 0.91968649456 0.227009731005758 3.39472058416608 "ancient"
"2013" -0.0690197513075373 -0.761602402154811 0.194156169116125 -0.257980956772426 -0.356322603622086 "ancient"
"2014" 0.826170908091496 0.612214896053694 -0.100127485954723 2.12404861148513 -0.949872633380637 "insect"
"2015" -1.9277925529161 1.23570692408057 -2.04672044959938 -0.505526152975956 -9.24118841385985 "ant"
"2016" 1.5049621215883 0.85660892545228 0.212805269007382 -1.11632072388605 -1.60915408852781 "ancient"
"2017" 1.06849835532221 2.28800471899037 -1.78312252881978 -2.64637576097595 2.33816636692292 "ant"
"2018" -0.854733454967876 -0.279506949180861 -0.639801448200926 -0.797141348978434 -2.10884136627541 "ancient"
"2019" 1.03794777954321 -1.45097842152793 -3.22085251632284 -3.04718461586651 -0.194616212600544 "ancient"
"2020" -0.527720156184216 1.01688321566605 -3.24191062844339 -2.1733430726915 -3.2896452455998 "ancient"
"2021" 0.336097661006844 1.18775591969934 3.38069344286244 3.64678144697728 9.66533279742197 "insect"
"2022" 1.87057459241717 3.82675083378294 0.920287982090023 3.91488935233765 2.78731030087924 "ancient"
"2023" -0.444925627738394 -2.1380574440479 -0.136586819951528 -1.23712993307368 -2.48176042315748 "hymenopteran"
"2024" 1.60909985305855 7.85803512761051 1.01986743330052 3.8263497259394 4.28702827517891 "ancient"
"2025" 0.869426689166001 -0.561991315254791 1.73512781253444 2.11168113445349 4.55449779773937 "hymenopteran"
"2026" 0.856682618739058 0.436129185944423 0.236686839709498 -2.40497133772873 1.91093205679086 "ancient"
"2027" -2.15706144521686 -2.10735426955883 -0.370618257314537 -4.41767999347668 -1.15569753993204 "insect"
"2028" -0.379776967246342 -0.430240201627712 0.178551268931951 -0.262293487605562 0.534010093306661 "ancient"
"2029" 0.293444614730598 -0.155043489142647 -0.378628488114111 -0.145840123453547 0.802540523970991 "ancient"
"2030" -0.0485781585497262 -0.708065753049676 -0.783280039349162 1.24534776033897 0.565671727756417 "ancient"
"2031" 0.647006224571168 0.76304437730248 3.94016324230207 0.771910039109998 -1.1704128925704 "ancient"
"2032" -0.089407000905879 0.406326501271407 0.238295649276336 0.995274039947254 0.676872845528911 "ancient"
"2033" -0.159221497681123 0.78797680528593 -0.528617170044963 0.0219468048416999 0.899117375631629 "ancient"
"2034" 1.16729856548499 2.63156155970862 -1.80449164878549 0.699919865194691 -2.19444152563696 "ancient"
"2035" -3.42530660845349 -1.57873987127677 -0.434637293075972 0.241605890173457 -4.65190556622098 "insect"
"2036" -0.267112277857919 1.52406688750694 -2.18036145080959 -3.11072045876377 -0.578895210466046 "insect"
"2037" 0.283722368536645 -0.0668426372669402 -3.02063747671758 -3.41344940356559 -1.99243096781696 "ancient"
"2038" -0.713643560766983 1.33478182176024 -0.995735269729738 -2.27550144096894 -3.99493703635804 "ancient"
"2039" -0.412301326486152 -0.124713527012068 2.33824385781267 -0.0851256755833855 -1.1273094412068 "ancient"
"2040" -0.857445549917751 -0.240709112336336 0.335918548058051 0.237959588348093 0.172777413488024 "ancient"
"2041" 0.258220996118528 1.58016990468887 0.724736922271553 -0.983052509787822 0.601644244513687 "ancient"
"2042" -0.265399329047802 3.32007267316787 0.941977953687492 -1.32909061782571 -2.22617795209935 "insect"
"2043" 0.623990380835405 -0.428524667087497 0.50581281134755 3.77230749643057 -0.240182678246905 "ancient"
"2044" -1.28292598772175 -1.47973994486016 -0.120715931463787 -1.58945278725845 -0.322738028991876 "insect"
"2045" 0.848516185280046 -2.48474340614017 -5.50649688162955 -4.53411365771438 -1.25472649152925 "insect"
"2046" -1.10937351375646 -1.74209849826445 0.0278188209413746 -1.90775411599147 -2.3975157738877 "ancient"
"2047" -1.10937351375646 -1.74209849826445 0.0278188209413746 -1.90775411599147 -2.3975157738877 "insect"
"2048" 0.464753373603802 -1.01463261214376 -4.08629454144344 -4.97015500508473 -3.10070423549192 "insect"
"2049" -0.210824749545426 0.554572417996508 -1.64025333707487 1.67960337780672 0.803139739267797 "ancient"
"2050" -0.0667889383814178 -0.0926603017065075 0.444750485396287 -0.223412566784744 0.022593418262388 "ancient"
"2051" 1.21673319918006 -0.894348413004791 0.0476975003292919 -3.1811911086789 -0.194616212600544 "insect"
"2052" 0.571085533265562 -0.559749801463219 -0.512929483184304 0.311548028908188 -0.850595994830645 "ancient"
"2053" 0.337564150618499 0.200276909382817 -1.19010971453593 -1.07043321302931 1.93124581393243 "ancient"
"2054" 0.378238971948592 0.0748554649127949 1.07486602747227 -2.16594233226105 1.20379830156072 "ancient"
"2055" 0.470491758351316 0.562857532038415 -1.29178034513184 0.376592244967817 0.792394989373207 "ancient"
"2056" -0.114777618879398 0.235165056790306 0.152207814656038 -1.09305522505413 -1.10626418899645 "ancient"
"2057" -0.0263745160567203 1.17311336588993 -2.37867147070493 -0.750266915060236 -3.51028966341465 "insect"
"2058" -0.373895201738253 -0.0138180592133251 -1.82242334865941 5.6445965949263 -1.26898761199973 "insect"
"2059" -0.767660359661071 0.11778638211533 0.522380932474313 -1.02720199648504 -1.09962582793258 "aculeate"
"2060" -0.0109211700666062 -0.546711001211512 -1.00020522832528 -1.73891918406063 -0.780644084336644 "insect"
"2061" 0.477797176693214 -0.287663573140007 0.508798148433074 -0.152538160384023 0.0831341595821108 "ancient"
"2062" 0.100031608296741 -0.0954469020088351 0.308288902147233 0.109177877793935 -1.01939903670564 "ancient"
"2063" 0.453557415255116 1.27761894694 -0.721500906925429 -0.136560357991821 1.78318332452529 "ancient"
"2064" -0.266024738045011 -0.322298317462557 0.447862271202879 -0.317507567075466 -1.37664262907016 "ancient"
"2065" 0.178739244927138 -0.572558041148399 -0.103664766175367 -2.43003960375786 2.57285815483088 "ancient"
"2066" 0.454753758666601 0.828264759692131 0.480848849732696 0.52231594880801 1.35204680091094 "ancient"
"2067" 0.782228808413351 -2.04400023748418 -3.56371386989745 -2.95114145819618 -0.619149147622288 "ancient"
"2068" -0.535941603692169 0.341960521822016 0.0478350196400109 -0.268694618361572 -0.0656005162713719 "insect"
"2069" -0.0749808061842973 0.213577086559964 0.199500351800475 0.2941092408594 -0.717296265923908 "ancient"
"2070" 0.0833701604674829 1.3858404998203 -1.34196478539814 0.738613552471563 5.91998448848412 "ancient"
"2071" 0.632937349473156 0.200281897427452 0.212010896905838 3.67129264830376 0.126674987136555 "insect"
"2072" -0.272263605724474 -0.352240959418713 -0.867713211129573 -0.42714048610892 1.81181710691523 "ancient"
"2073" 0.451240751543727 0.221650642564913 -0.323810928923352 0.171487511432197 0.87714714965419 "ancient"
"2074" -0.634308598611548 -0.336164957459292 0.60775918302108 -5.66910162598397 -0.569911650510865 "ancient"
"2075" 0.0990792783127119 -0.342133696539387 0.202088748890651 0.266133433652246 0.774697372947071 "ancient"
"2076" -0.0458252285976914 1.44802456427428 0.0476975003292919 0.134560626360156 -0.194616212600544 "insect"
"2077" 0.643593106241038 -0.817012987815847 -0.815970038163008 0.061158030351134 -1.87973262386369 "ancient"
"2078" 0.214339804234848 0.958786199295629 -0.46299499052017 -1.38656733609128 5.60447981113383 "ancient"
"2079" 1.31899860263064 -0.0883043049687464 1.95208476049245 -0.541957135658056 -0.612993301686464 "ancient"
"2080" -0.0627163737356779 -0.405655578935438 -0.54667309390897 0.319869575221549 -0.0560006295684798 "ancient"
"2081" 0.288903743848478 0.171708518131155 0.548998133087037 1.39684605470007 0.0285615818382106 "insect"
"2082" -0.637323765897412 1.32031317846354 -4.91158028001167 -3.62454312033444 -4.77076263537869 "insect"
"2083" 1.32987130778783 -0.465397017250311 0.488376361474411 -2.83874598849668 -6.31053161843151 "ancient"
"2084" 1.2538167180998 0.960151139205485 1.06070839164841 1.25174675050423 1.76596586684241 "ancient"
"2085" 0.717465943883324 0.0867511977818445 0.0160618349160319 -1.04671348577416 0.82821658626391 "ancient"
"2086" 0.45215029154374 0.0313388998535327 -0.242445349509282 0.68200144361044 1.14850522424239 "ancient"
"2087" -0.406594314300574 -0.523160508286454 -0.0750151083039476 0.466325409122986 0.0608120949515503 "ancient"
"2088" -0.0918506374528826 -0.149763634676152 -0.115501240736738 0.659011799039023 1.01868753365065 "ancient"
"2089" -0.549451002874709 -0.994737928589622 -2.08528751937552 -0.86002449499299 1.66824960299669 "ancient"
"2090" 0.411006520009428 -0.168542528415043 0.0625596231738722 0.0817507426862995 0.786841870605624 "ancient"
"2091" -0.202304684561364 0.232126561858246 -0.487315054426124 -1.88618416877268 0.582529926967962 "ancient"
"2092" 0.677087832977301 -0.446404076739728 -0.848857528894346 -0.851710436247696 -2.83099109591816 "insect"
"2093" 0.0957392868050533 -0.174348997734891 -0.0403878511740303 0.457665677525232 0.308246275631914 "ancient"
"2094" 0.365539128537506 -0.558124221247896 -0.677467428109542 0.146270011291362 1.19822950085564 "ancient"
"2095" 0.263289350374565 1.31940737588915 -0.65548685473949 -0.533520979129691 -0.897689910651678 "ancient"
"2096" -0.27009652685959 -1.0389585914354 -1.44964824814591 2.81550664802604 0.540883526329562 "ancient"
"2097" -1.34514842369919 -0.446744346031043 -0.667584833132973 -0.64955324965093 0.297236140858081 "hymenopteran"
"2098" -0.622557339129033 -0.332202351905498 -0.46259061384739 -1.29383719221872 -2.44854346658339 "ancient"
"2099" 0.149850075739627 0.533347711433052 -0.816179316504721 -1.08142023530566 3.05379906677589 "ancient"
"2100" -0.441247906398841 -0.172353282401197 -1.10381369068753 0.185242692351116 -0.00193590146118222 "ancient"
"2101" 1.14451932321822 3.0833550566286 -0.820788588066434 -0.632482637869197 3.66951961128998 "ancient"
"2102" 0.353048411638834 0.812600537495916 0.38216520186961 2.07986854887538 -0.167262686444188 "insect"
"2103" -0.419184107467743 0.548671696089296 0.53134577645404 2.03799090973457 -1.33781786266139 "insect"
"2104" 0.0401751235304234 -0.422637366734573 0.440055102565886 0.956420161455535 0.986910521994527 "ancient"
"2105" -0.327787702360386 0.0256375993719573 -1.31379152734752 -1.03523375464163 1.46692854810723 "ancient"
"2106" -0.0600530537294784 0.345066899875935 0.611770643272739 -3.20761198778599 2.67686375780463 "ancient"
"2107" -0.588302500550348 0.617436228159516 1.49857428390343 0.388582885403519 1.55190212290509 "ancient"
"2108" 1.26457163149999 -1.10961132442269 -0.941824847172704 -2.96567735372549 0.0709842264036338 "insect"
"2109" 1.02802342086244 -0.915494800737977 -0.518286387609822 0.287443731093456 -1.36847304639309 "ancient"
"2110" -0.38198185814712 0.853975922852162 1.43342635218195 0.41397398620176 -2.39174244494594 "insect"
"2111" -0.175015928539196 0.688301931840601 0.394058367158089 -0.534552426160237 -0.687895544791459 "ancient"
"2112" -0.360252980999638 -0.670139073870967 -0.917454802365816 -0.210755408517102 1.29983766249787 "ancient"
"2113" 0.09409743939569 0.575987206811947 0.115458024690964 1.09677931986456 0.830732407509349 "ancient"
"2114" -0.292989035894385 -0.307387145718674 1.33353621081009 1.08059533987454 -0.898695661039446 "ancient"
"2115" 0.528000260037341 -2.64134250016181 -0.374674832175133 2.51454675785777 0.384036054452281 "ancient"
"2116" -0.186442520957211 -1.02967097836544 -0.115367951969497 0.170708286989842 -0.0559279388774831 "ancient"
"2117" -2.82204976539754 -3.22921593934182 0.765242568262144 -0.123523172437376 -4.14040747287361 "insect"
"2118" -0.439085128044326 -0.204985120287436 -1.01742089327436 0.529824623248296 1.15345084261163 "ancient"
"2119" 0.102321223898598 0.0816181564872988 0.025712009218487 0.822312411507104 1.52385458863558 "ancient"
"2120" -0.0144656902775772 -0.898055797206226 0.159748122744916 0.102811846697733 0.288741655260505 "ancient"
"2121" -0.282252815551864 -0.133978506002606 -0.499367961314939 1.42142183484639 -0.542235456470167 "insect"
"2122" -0.506745215857435 -0.691676102472697 -0.286564106272034 -0.964165516535074 0.176909333084154 "ancient"
"2123" 1.31609904386586 -1.83764556512746 -1.08547579545515 -4.91724786284209 0.198238644908088 "ancient"
"2124" 2.35623901106078 0.304452529448167 -0.393281933229003 -2.25689406083788 -3.25370679822818 "ant"
"2125" 0.344860426931222 1.17416806482974 0.133184385227188 -4.2382773705256 1.3835245286855 "insect"
"2126" 0.210176215162827 -0.635929239168868 1.02242832603681 -1.34304810352633 -3.53925930508215 "ancient"
"2127" -0.291618501009884 -0.0118198080701859 0.73498479574044 1.36289030455932 -1.19475640138945 "ancient"
"2128" 0.129492545909189 -0.779908791125331 -0.661143221066614 -0.32691886161472 1.02023405271521 "ancient"
"2129" -0.608263577787108 -0.349907154105065 -1.54955003919211 1.71201562127101 4.68853879820489 "ancient"
"2130" -0.579169122650136 -0.39459445149511 0.53867153252813 -0.452565312219221 -0.941802575675768 "ancient"
"2131" -0.349454097461601 0.870792966684158 0.962794286352604 1.00368299122971 2.90983377086604 "ancient"
"2132" -0.274714021457272 -0.863952403446505 -0.678462656358559 0.873376332663531 -0.624051813255488 "ancient"
"2133" -0.836639696180423 2.84293462258306 0.533768613446719 0.538827925193214 -0.927271278074058 "ancient"
"2134" -0.0060325508450934 -0.0834942465878314 0.571134581961165 0.708508067569731 -0.738509325680043 "hymenopteran"
"2135" -0.0060325508450934 -0.0834942465878314 0.571134581961165 0.708508067569731 -0.738509325680043 "ancient"
"2136" -0.0324506492779186 -0.221552143332087 -1.56500090289303 0.701620674235986 5.11682994405003 "ancient"
"2137" 1.01224421091901 -1.86100265294774 0.653475557464908 0.571072348977986 1.4064696535054 "ancient"
"2138" -0.259518458739262 0.654466256678957 0.283715144475202 0.379940199921078 0.408837904177959 "ancient"
"2139" -0.831614298211291 -0.0734993396196343 0.0399676876248875 0.113268147680352 -2.02955837338003 "ancient"
"2140" -0.056062046512564 -0.381807351884231 0.1058130875681 0.244121157433888 -0.289619798789443 "ancient"
"2141" -0.537775687061157 -0.670844362177519 -0.0837647277426209 -0.494320159030503 0.538540960494198 "ancient"
"2142" 0.572406450804421 3.2751338313197 0.0476975003292919 0.134560626360156 2.33148239779269 "ancient"
"2143" -0.588396214886146 -0.829885294930832 2.20388552652925 -0.446841913709738 -1.79878901951909 "ancient"
"2144" 0.53314780980677 0.428059110123637 -0.566857638816199 -1.89979922646273 0.725614255383369 "ancient"
"2145" 0.0703251698643625 -0.475000531132496 1.33857652712385 0.620402840238873 1.37931800844135 "ancient"
"2146" 0.966720937328883 0.0739317906520722 -0.444226315512225 0.244838802095332 -0.165146047073398 "ancient"
"2147" -0.25781990926032 0.391996681380042 -0.0485107567680083 0.800110310169703 0.0324511160171756 "ancient"
"2148" 1.01317574611361 0.20182864745827 1.01222339641042 -0.455883493102246 2.47427586909529 "ancient"
"2149" 1.03664656650127 0.528061718824337 -1.15211791888209 -1.78619280571874 2.12595422801068 "ancient"
"2150" 0.342044647767706 0.457372515778107 0.384027177813304 -1.26576247604335 1.85329986308669 "ancient"
"2151" 0.18635318512668 -0.405386912111142 0.570525079788972 -0.234460404680397 1.05764713619482 "ancient"
"2152" -0.315243824867816 -0.694624620160686 -0.674140011394696 -2.45718817526157 -1.44592590887369 "ancient"
"2153" -0.299238857491853 -1.83250533855377 1.34880766201832 0.220772852664909 0.74324464205666 "ancient"
"2154" -0.534544744023714 0.164348747090811 0.842607242958256 -0.605143489849039 1.67541196438806 "ancient"
"2155" 0.426363075137156 0.889214074197715 -0.490315717338602 0.572593834094108 -1.19617247328563 "ancient"
"2156" -0.549047486386057 -0.155259517766918 0.694091447967224 -0.311245014012416 -0.747792960990971 "ancient"
"2157" 1.44466351733993 2.72184048769943 0.709162534911685 -1.39675963911955 -0.70649863434994 "ancient"
"2158" -0.895876618245612 0.0670411816285579 0.978520014942953 1.22334244535122 -1.12869971836444 "ancient"
"2159" 0.39278729852358 -1.22753662293635 -2.02224402046537 -1.2386881648528 -1.58891295509698 "ancient"
"2160" 0.305614030568195 0.726844556378955 0.56374932732119 0.910340581851036 3.37031236510057 "ancient"
"2161" 0.939371182610244 -2.45396375959518 -0.589522099346976 -1.62867840372044 -0.216588136141544 "ancient"
"2162" 1.47805136574478 1.40813001747197 -0.581994374425346 -2.77666820343123 -0.605576997963482 "ancient"
"2163" 0.130145444464276 0.699349806989124 1.1194004454409 0.544400373399179 -0.186035869955968 "ancient"
"2164" -0.141080595571621 -0.531466848356274 1.02550841239197 -1.33791333275349 -1.26265096302361 "ancient"
"2165" -0.475170286291956 -0.4062582189444 -0.0337217270690536 -2.09067102446534 1.41432061754638 "ancient"
"2166" 0.823621697650044 0.0475301875133028 0.41743780182317 -0.96710105223303 2.43206456523639 "ancient"
"2167" 0.264578379104343 0.0338752518963558 -0.447919452916893 0.0591448795073816 -0.75382643887175 "ancient"
"2168" 0.410436552937982 0.410867884587067 -0.772014914351817 0.517023598425995 -0.899441012873751 "ancient"
"2169" -0.51105387170122 -0.216779129812333 -0.00534594447060626 -1.04854170611542 -0.376600034678574 "ancient"
"2170" 0.109675724640946 -0.0962567492972924 0.395473820859509 0.480793461228613 0.502509600343026 "ancient"
"2171" -0.533881259227523 0.659478299981813 -1.21292056101003 -0.136217216674272 -0.96791044279225 "ancient"
"2172" -0.260659005422921 0.175449681991386 -0.632107796534434 -0.17503486144668 -1.11465921693221 "ancient"
"2173" 0.229981141194167 1.46943255695524 -1.0669221978212 -0.531686818822005 1.44380152485846 "ancient"
"2174" 1.12042315856491 -2.54241285516724 -0.290124670084566 -1.02068423800857 0.790180417541099 "ancient"
"2175" -0.139752504948545 -0.589808597817961 0.251301834247282 -0.249198044418595 0.144230092525436 "ancient"
"2176" 0.165223391331709 0.445540644554216 0.848158510770269 2.0230199472861 2.34772820511022 "insect"
"2177" 0.0474915980572573 -0.0373792362137169 -0.327646629755133 -0.140504522219361 1.20138461389317 "ancient"
"2178" -0.657147399902782 -0.911938313392138 -0.00534486096646732 -0.625336545247319 -1.44297098574839 "insect"
"2179" -0.106132053068096 0.79080110647699 0.292037480578209 0.296412458125179 1.02320108879314 "ancient"
"2180" -0.257786091742515 0.22320051190997 0.375154946007469 1.04705704185556 0.631089420921318 "ancient"
"2181" -0.108879002974913 0.412133908331415 0.115990991131554 0.773997650512791 0.326646362891432 "ancient"
"2182" 0.216158698147108 -0.167996244348875 0.021118060631864 1.1099052646839 1.00442101588307 "ancient"
"2183" 0.457546804392529 -0.83511066928699 -0.0595879697466496 0.114677841239059 1.69168043913138 "ancient"
"2184" 0.161725874725081 -0.426484040841867 -0.273701605281856 -0.89836159056497 -0.128166193537436 "ancient"
"2185" 0.014765255530861 -0.605094714989289 -0.370172722326613 -0.502351062033498 0.687261798586049 "ancient"
"2186" -0.759472605543093 -2.18007871980844 0.48960313488634 -1.24403659797339 -5.50422381507873 "ancient"
"2187" 0.207859976118402 0.313907491167513 0.902869455070209 1.33984594144846 -0.734061699167301 "ancient"
"2188" -0.683960103027421 0.857053569083117 1.8022098680469 0.259851361846623 -1.15074151911077 "insect"
"2189" 0.696934693420771 -0.235844097222643 4.84248127651912 -2.23837048487156 0.67724872234737 "ancient"
"2190" -1.26346364956718 0.0843582452091934 0.72264939698323 -0.531951225310625 -1.53218969432011 "aculeate"
"2191" 0.459840593837208 0.549300280997505 1.62350840279606 2.9887353294898 0.524925420026637 "ancient"
"2192" 1.99836454963617 0.571541198355342 1.58348557323712 3.07534575162668 -0.582662655174362 "ancient"
"2193" -0.778204028961005 -0.0127165922984444 -0.21481236467434 -1.52974349059389 -1.12049047607113 "ancient"
"2194" -0.989181998607143 2.41227143652846 -1.26996513310801 -1.58103581668761 3.60373734677079 "ancient"
"2195" -0.0357577008878472 0.52416391378325 0.255858564497945 1.0220048231963 -0.789531848271375 "ancient"
"2196" -0.242710388831228 -0.159021148097338 0.79205620983085 -0.260997545771126 1.28301645487317 "ancient"
"2197" -0.531292356926426 0.169968898005151 0.23643238150801 -1.05598498177281 0.935259363979482 "ancient"
"2198" -0.19262090578608 -0.998365945299071 -0.325256937155394 0.268269452060167 -0.583914392919096 "insect"
"2199" -0.467746142101884 -0.393917413374469 -1.75628034093314 -0.0124410606543647 -1.15151595300296 "ancient"
"2200" 0.0995564616283786 -0.349447766784314 -0.224853702011851 -0.502986819528713 -0.178746968782578 "ancient"
"2201" -0.675340706352051 -0.796328093969965 -1.259176003559 -1.33519043374718 0.861965888380229 "ancient"
"2202" -0.929937060878665 0.640546023346472 2.49549525427988 3.04819517363727 -0.847647420379869 "insect"
"2203" 0.329724663041409 0.285395835054917 -0.361247774664004 -0.331810969174138 0.178134533264919 "ancient"
"2204" -0.626848222369144 -0.604280494648641 -0.948017428805282 -1.33404868597154 0.668497616917328 "insect"
"2205" -0.917923750660981 0.826486978767275 2.13298987216409 2.61718114350268 -1.24730747683837 "ancient"
"2206" -0.226183375481724 -0.55095735909398 -0.901609087521947 -3.66294102188391 -1.0399115727862 "insect"
"2207" 0.436835086142245 -1.71254496218196 -1.52345145151492 -1.93745504528473 3.88206388235475 "ancient"
"2208" 0.260197057871797 0.353562178446835 -0.0496589779422796 -1.06969208724534 0.911074409866219 "ancient"
"2209" 3.84810974650371 -0.713715041062807 -3.00357444876937 -2.32060066427144 -1.4380083867117 "hymenopteran"
"2210" -2.22983130946966 1.75683394255401 0.0476975003292919 0.134560626360156 -0.91442309962365 "ancient"
"2211" -0.64789909046995 -0.506375447347888 -1.71377458341813 1.11688688648902 0.460119503493308 "ancient"
"2212" 0.475386217500285 -0.334734869029264 -0.474394519664944 0.149688494194204 0.247483429336833 "ancient"
"2213" -0.79058630860744 0.0874870359768907 -0.470696180117932 1.21349881857576 -0.221260674534278 "ancient"
"2214" -0.679348205452939 -0.771607460557263 -0.055925815888924 -1.8365584879564 -1.85609623733308 "ancient"
"2215" 2.39455257701311 -0.98437544897652 -1.2852005221569 0.134560626360156 -6.68670338113827 "hymenopteran"
"2216" -0.96187179413733 1.43363357720929 0.0481769211163337 -0.302513712858452 -1.45611881163088 "ancient"
"2217" 0.0386937692484951 0.386286264713695 -0.412952211826226 0.604752401127181 1.11543109277356 "ancient"
"2218" 0.319637972363181 -0.310153625337791 1.33314940058518 0.488170309329447 -1.01908898734979 "ancient"
"2219" -1.66571838189251 -0.186455702023804 -0.0379044036322514 -2.55809821477891 -0.591168698486957 "novel"
"2220" 0.847644098896978 -1.4694378741621 -1.35092633107824 -1.01381173128528 1.06395500001474 "insect"
"2221" 0.0915016809511747 0.0912350052545269 -0.047354372451216 -0.565151516650379 -0.533015313333894 "insect"
"2222" -0.190582768454418 0.396455420327623 1.36276778153076 -0.214195821369783 1.13595661308394 "ancient"
"2223" -5.22680516753405 -1.66856606929442 3.11365881903777 -1.20770611504299 -0.194616212600544 "insect"
"2224" 0.0154980655904789 0.744736965510901 0.0375500370445379 -0.203016573583978 -1.41755775033826 "ancient"
"2225" -0.781589294076814 -2.95867806163012 -1.01451395583683 -1.8492543354127 -3.11453391814869 "insect"
"2226" -4.16966091621879 -1.00915152567561 0.457886908811223 -1.56806045611817 -4.28684791242752 "insect"
"2227" 1.94616305965715 -1.49689870794117 -0.0301744065341481 -0.436506473038878 -5.59062850524991 "insect"
"2228" 0.0293685039175817 -1.29699327395601 0.0790968186279703 -2.52085119542255 -1.19601038334639 "ancient"
"2229" -0.154523534426848 -0.80060034997068 0.0280381427923 -1.25866524905677 1.90554840949397 "ancient"
"2230" -0.429775803820992 -0.560826290212371 -1.23887641978191 -0.942553855681604 -1.89923881959411 "ancient"
"2231" 0.159871808632399 0.381838953405031 -0.129450715628717 0.434981980331929 0.93946708566972 "ancient"
"2232" -0.530397952909051 -0.372673306383213 0.328993834889758 0.187870740965471 2.22676700452041 "insect"
"2233" -0.925467080506503 0.748023729386395 1.62185839820769 -0.280471802395063 -1.89237401642681 "hymenopteran"
"2234" -0.317408650937019 0.688255782111735 1.72991000755338 -5.3372825436485 3.53118701409608 "ancient"
"2235" 2.14174742318096 -2.55419593308414 -1.81996478635379 -0.00593261482307872 0.111168003588841 "insect"
"2236" 0.406598991111156 -0.595871581014139 0.896865566343591 -0.288915683828111 -6.53305814197464 "insect"
"2237" -0.170336713943085 -0.398200347627771 0.873879235919928 1.51481829427111 0.529019756113876 "ancient"
"2238" -0.664443863867009 -0.558222412427303 -0.484980398548274 -1.55089327447769 -2.50610294164443 "hymenopteran"
"2239" -0.165660318358213 -1.4784843022249 -0.0838004881385456 -1.31002270666068 -0.0480853453597649 "ancient"
"2240" 1.51058431115126 0.847724808555792 1.41977696720151 2.50743768512342 -4.1045478362616 "ancient"
"2241" -1.03570726795355 -1.85998523449172 0.0599634433587483 1.20031133575132 0.95836021582439 "ancient"
"2242" -0.714972718846917 0.0714478683548869 -0.141595173552756 -0.32601458357321 -1.67855232368041 "ancient"
"2243" -0.113057832261241 -0.368593637290401 1.19735320921621 1.3271315278836 -0.690458117440749 "ancient"
"2244" -0.248551915817013 -6.8409931245833 -2.10095830475476 2.02391078637874 -3.34490911189831 "ancient"
"2245" -1.10609120285575 -1.86660852540779 0.591488450607136 -2.94159196277067 -2.27134062266353 "ancient"
"2246" -1.10122116691656 4.16162804114804 1.21959030104633 -3.15154659828304 -2.05584971606667 "insect"
"2247" -0.201370068510979 4.26208136812169 1.07922283849935 -5.80365828399481 0.825228334372382 "ancient"
"2248" 0.269515193635146 -2.17574577364342 0.561227324450987 -3.56719654505595 1.0456807311546 "novel"
"2249" -0.381195390103953 -0.871490323019565 0.192132310714972 -0.515947552282839 -0.282570110614699 "ancient"
"2250" 0.0384969054340132 -0.00906815461441372 -0.497372725796412 -2.3476650946407 1.65364664281941 "ancient"
"2251" 0.852604149371213 -0.515572351574597 0.728469968874603 -0.660763272036911 1.40682362030835 "ancient"
"2252" -0.732928606431883 0.445133035252718 -2.43252064799423 0.420236445631557 -3.21201447893484 "ancient"
"2253" -0.427440606224973 -0.0474016716972425 0.850471514660008 -1.35975070125331 -0.382153331985952 "hymenopteran"
"2254" 0.507680770664402 -0.97708173174041 1.73979192659504 1.23101258183661 1.29592910250242 "ancient"
"2255" 0.0520006596353652 0.226030446147921 -0.773838435576662 -0.0689069737405894 -0.166033234820905 "ancient"
"2256" -0.339744320086249 -0.208578176615437 -0.560494902232842 0.521655795600049 1.31282340870372 "ancient"
"2257" -0.0197204896489017 0.694786717607968 0.330765113897714 0.983251906789913 0.0147864951811962 "ancient"
"2258" -1.07501561498895 -0.132151296590476 -1.92164482317819 -0.235122305960113 -0.613261149204406 "ancient"
"2259" 0.481513315728809 0.72066355323761 0.298667293924878 -0.288306486581791 0.429518968625721 "ancient"
"2260" -0.0522797446556248 -0.709524191942423 -1.02218688655051 0.525457213449153 1.60510210745411 "ancient"
"2261" 1.02788860613121 1.54646949245256 -1.06820179127596 1.82097072548809 3.0855890277781 "ancient"
"2262" 0.0977396887068485 0.575857386229208 -0.942420531636049 -1.74350121171067 0.964620427133046 "ancient"
"2263" 0.324490079063475 0.0112279427532563 0.173288484573546 -0.42037877876632 -2.55898872599011 "ancient"
"2264" -0.230434934157192 0.612546551502133 -0.194070527132852 1.06505980135252 2.03596827451721 "ancient"
"2265" -0.380511605549565 0.0790185644332641 0.309249661241746 -0.0749881689841098 1.00130824763064 "ancient"
"2266" 0.126974261323828 0.754775613408917 -0.327402545733896 -0.0586530715265954 0.162348581119972 "ancient"
"2267" 0.799789689924741 -0.463076627271978 0.212976778880557 -1.19853685882636 -1.23085395108055 "ancient"
"2268" 0.205850505771031 -0.00743152945757918 0.386639926066794 0.77906171107897 -0.874453849450465 "ancient"
"2269" 1.07654114768469 -1.26680755610972 -0.395460686148126 1.62255082314958 -2.69650248825836 "ancient"
"2270" 0.472146886490508 0.191571151180209 1.0948720404885 1.36861358766265 -2.14311442713423 "ancient"
"2271" -0.365554396107466 -0.216427403722189 -2.90898390704884 -1.42451616184009 -1.42795255005743 "ancient"
"2272" 0.531926751392474 0.648592327774323 0.691401083279735 3.43069428237104 -1.47108840369085 "ancient"
"2273" -0.156510100667388 -1.8200147041446 -0.327420509199157 -2.58794278554565 -1.42678062553396 "ancient"
"2274" 1.86615946517849 1.22855746459265 2.20763945061214 0.944188079608937 -1.60226475705404 "ancient"
"2275" -1.56773455671366 -0.823727340387843 -0.14747187857436 0.423201017425947 0.806892638298854 "ancient"
"2276" 1.43065976482323 -1.87437647652954 -1.69453915784204 0.134560626360156 -0.194616212600544 "ancient"
"2277" 0.532275377343938 -0.562552678892384 0.520362308759907 1.95942892852348 1.1674708584821 "ancient"
"2278" 0.0233282611422072 -0.0778995458886501 -0.428626439232222 0.350260950449254 0.137866019493308 "ancient"
"2279" 0.0114170560516285 -0.248873156159238 -0.556797607596378 0.820649938958052 0.92041776430891 "ancient"
"2280" 0.0487673475379846 0.333080304518135 -0.0479672624204803 -0.278243153353419 0.369989172088384 "ancient"
"2281" -0.0181426155736558 -1.16831357289529 1.1302678732833 -0.276828910090788 2.43117139969216 "ancient"
"2282" 0.965854576287393 -2.80629561974832 0.428929095423288 -0.627894009665979 0.71055754996223 "ancient"
"2283" -0.733810435025054 -0.0350513385257547 1.45696521189457 -3.75748363816768 -5.24418899396777 "ancient"
"2284" -3.37634820181308 -0.580130207272113 -0.789529012329752 -5.69702246870678 -2.10710189685475 "ancient"
"2285" -0.101123867448373 -0.681788183392956 0.109623131007027 0.255805006486289 -2.27211972369678 "ancient"
"2286" 0.558230433472368 0.525551325720213 0.878532299952125 1.24112368461421 2.99966930692907 "ancient"
"2287" 0.0773392136427313 0.0990543490476052 0.0586923096055411 0.562366667138236 0.418372082022269 "ancient"
"2288" 0.135395542358893 -0.554190412308898 -1.2369200276866 -0.0115353010132788 0.904424298719289 "aculeate"
"2289" 0.407358794885645 0.840509294897217 0.0724071613754245 -0.505337433359233 -0.707704576775639 "hymenopteran"
"2290" 1.0751049118731 -3.14077648724731 0.0476975003292919 1.69996780819866 1.78545837207021 "ancient"
"2291" 0.214862855954283 0.161916988554945 1.34337541409758 2.28959281960337 -0.825179306566715 "ancient"
"2292" -0.989790406722718 -1.4119459456393 0.793833322597535 -4.00819411750722 0.588317157444633 "ancient"
"2293" -1.8982813147458 0 2.53777619678011 0.134560626360156 0.531330687420719 "ancient"
"2294" 0.869684499914399 -0.123398848226308 0.495462925247571 -0.659355680830189 -0.535597786685057 "ancient"
"2295" -2.43395390323773 -5.79812349125316 -1.42977514782921 -2.01845140639998 -1.03722516200597 "ancient"
"2296" -0.00873983699793539 0.297165534112541 0.169114504794897 0.1905659934684 0.531356706383849 "ancient"
"2297" -0.234990029803486 -1.43603735092928 -2.43970014415054 -2.94661564643676 1.4799176666838 "ancient"
"2298" 0.180822498192394 -1.27969183575865 0.870110430091033 1.3320970198301 1.14903538962777 "ancient"
"2299" 0.329155816756871 -1.05258602383452 0.0590169876526605 0.449933158538091 0.811587717264195 "ancient"
"2300" 0.484270584653767 0.519642888632556 -1.8726210251476 0.630706398353143 -2.09693090946476 "ancient"
"2301" -0.430700866175246 -0.0716514909817111 0.359135857956068 1.64463112848277 -0.681063339548417 "ancient"
"2302" -0.159560072612949 -0.0902770129362588 -0.348627609834239 0.895419488360111 2.16408043178318 "ancient"
"2303" -0.0310039997423268 -0.479460434873863 0.720291826775266 0.161372868505491 2.2546036026337 "ancient"
"2304" -0.267390432117969 -0.185383241281785 -0.124393023399951 -0.113779201303049 -0.0803564850608193 "ancient"
"2305" 0.0091516588117895 0.533153316632185 0.52359967665423 0.507662228265393 3.78042593570373 "ancient"
"2306" -0.176053310761379 -0.703543509988867 -1.20473478519044 -1.48810587549134 2.23871465972292 "ancient"
"2307" -0.357548340295675 -0.13546974454652 -0.0124015792587681 -0.428906222884355 0.241382596800438 "ancient"
"2308" -0.486040803957928 0.757810840081261 -0.393708340993105 2.50657620071672 -2.79183661268579 "ancient"
"2309" -0.234802278777312 -0.0984807574941125 -0.509407208332923 0.226239818327343 -1.33037449521196 "ancient"
"2310" -0.199141442178674 3.11117739840737 -3.00192573268706 -2.31779398273355 3.10154992929198 "ancient"
"2311" -0.0429283721680607 -0.413956015982837 -0.367780277372255 -0.31420277059267 -1.50962150139296 "ancient"
"2312" 0.937737025971165 0.754087909147999 -0.478724999263004 0.468805207751579 1.44323682802131 "ancient"
"2313" 0.0269193955174096 0.111133858734846 -0.289859495964065 -0.547237152190685 0.883252790416777 "ancient"
"2314" 1.67495205686047 -0.02624380115887 -0.218625178977761 -2.22600206231614 2.3875471275032 "ancient"
"2315" -0.25678333737882 -0.0148540897196026 0.00318321384944044 -0.0483579742239566 -0.433036589472432 "ancient"
"2316" 0.00625624150346883 -0.183059843760786 0.869406467187532 0.270793923094293 1.06983298261666 "ancient"
"2317" -0.349960049930109 -0.127303198668612 -0.120587217307892 0.913470150941958 0.217029954806996 "ancient"
"2318" 0.906112827676932 -1.61426307916163 -0.973750122315906 -2.30637207954528 -0.401417379569414 "ancient"
"2319" -0.712699358269052 -2.64857896526913 -0.813515654715101 -2.87143890343196 -1.33842291586376 "ancient"
"2320" 0.510880828583483 0.0889728664653237 2.01414057855842 -3.57028073338334 -4.44380930066665 "ancient"
"2321" -1.50233709629646 1.16919008813321 -3.35778509952283 0.159479339826534 -0.194616212600544 "ancient"
"2322" -0.556974933442672 0.401345198006376 2.53777619678011 -2.39693548740699 1.99259942063411 "ancient"
"2323" -2.9230503074062 -6.42394115299824 -0.678439415314569 -1.37951745777369 -0.128250061126186 "ancient"
"2324" 0.438915690269549 -1.28275946815535 -0.305618794905877 -1.76507196489816 0.353623651762852 "ancient"
"2325" -0.407860542087693 2.24615763811226 2.996878185861 -1.97792743329838 2.09078515161648 "insect"
"2326" -0.687019001787984 0.567459122794876 0.1923783010444 -0.202032815108147 -0.585528511877441 "ancient"
"2327" -0.181678703375606 0.164507083733755 -0.0155035016846993 0.953387368781488 0.263658825752864 "ancient"
"2328" -0.212735040355734 -3.45762144594327 -0.574922969748249 -4.41627041942977 -2.2791010020338 "insect"
"2329" 0.199641267388765 0.783929117155286 -1.51287931029949 0.727133371894136 0.545182745657054 "ancient"
"2330" -0.257206825692903 -0.412807134668233 -0.0603707195609397 0.0931692103162987 -0.682651682310641 "ancient"
"2331" -0.62925174589735 0.632840880316461 -0.134779262763018 -0.375242178292547 -0.289326768693571 "insect"
"2332" 0.0508544529847121 -0.69184473989819 -0.203395613559027 -0.10282637254746 0.503322417517534 "ancient"
"2333" -0.0372584893024005 -0.614099960900576 0.117022790194421 0.455605867067548 -1.87369896046336 "ancient"
"2334" -1.89515738684554 1.56499315286284 2.39049365070751 0.134560626360156 2.44396213886652 "hymenopteran"
"2335" 0.0141866090737314 -0.0156016168330861 -0.806221049601003 0.55421152432064 1.62716840822375 "ancient"
"2336" 0.103461604471646 -2.08902573383616 -1.20351244088963 -3.27288461172355 -0.338436678799082 "ancient"
"2337" -0.719705276682572 0 0.0476975003292919 0.134560626360156 -0.194616212600544 "ancient"
"2338" -2.23049151263587 -1.20423899183274 2.87721935650008 0.134560626360156 -1.82462393166071 "ancient"
"2339" -0.164580454285797 0.102272234512396 -0.502393581267024 0.340776816174294 0.222184255316163 "ancient"
"2340" 0.782621510363886 -1.0124165599525 -2.21663510062458 -5.65923388628921 -1.93159591152272 "ancient"
"2341" 2.02145508775748 0 1.54622604377969 -1.17288569051784 -2.49193781572843 "ancient"
"2342" -0.119638933415281 0.0265373441589213 0.574801663451515 0.360428841702598 -0.195909348476482 "ancient"
"2343" -0.0340987699963145 -0.00870196472806272 -0.61512239766647 1.44039170751871 0.989356940055565 "ancient"
"2344" 0.172533289618772 0.507894020179045 0.0650233796791262 0.507487801289049 1.29659719988665 "hymenopteran"
"2345" 0.59727359555308 0.474161743937195 -1.11198868519661 -2.09680099357858 0.199884698433008 "ancient"
"2346" 0.848052966530454 0.849923686816947 0.608722679661487 0.202241407791051 3.24893805930203 "ancient"
"2347" 0.764758833135207 0.814205396830943 0.894095957289391 1.46252432457062 -0.873873779085384 "ancient"
"2348" 0.503768827970523 0.499246308782449 0.281321816826025 1.25535187028934 -1.44262233219523 "ancient"
"2349" 0.620866959003103 5.98936530528479 1.15916250144558 -3.82775062949076 -5.31977909471745 "insect"
"2350" -0.352417415218106 0.404423488588713 -0.0141387525374101 0.730898974698588 0.357023569423478 "ancient"
"2351" 0.864645256322293 0.110739142138498 0.657507640677972 0.988031158931622 -0.869468862815924 "insect"
"2352" 0.280675746818746 -1.36107938408683 -0.428573871320416 0.691228995574326 -2.98387874572942 "insect"
"2353" -0.537893014349768 -0.318754097717347 -0.193694744658161 0.349801622332299 0.281032616640415 "ancient"
"2354" -0.71532619536271 0.801979775363457 -0.380012330326644 -1.48674070301827 -1.40622383444795 "ancient"
"2355" 0.255432625109179 0.156526239934183 0.454532388241253 0.716072862286593 -0.971016385025139 "ancient"
"2356" -0.127972992768449 0.080071290536649 -0.865689761134418 -0.679384271329544 0.639495352496598 "ancient"
"2357" -0.164313465546143 -1.39612568111292 -0.872819506944333 -4.04174518158619 -1.7895424774036 "ancient"
"2358" -0.0959040820015406 1.27638030341258 1.07964524783782 -1.38138144778337 2.70011900444745 "ancient"
"2359" -0.132475122589895 1.10180796366413 0.27788407181096 -0.0062863946254309 0.462071100020924 "ancient"
"2360" -1.48142662402689 -4.8849425962608 0.779188663341403 -0.0499242029049215 -2.86991288932528 "ancient"
"2361" 0.0168419687425721 -0.185348301756143 -0.0238076837006491 -0.840681476742829 0.665364940733065 "ancient"
"2362" -0.00745134544957606 -0.293429139023765 -1.01774312710975 -0.133235586070646 0.702023949393388 "ancient"
"2363" 0.00976036171933884 0.53219961500879 -0.377414421824927 -0.714573917985643 -1.5325650534522 "insect"
"2364" 0.689271886486166 0.738826430611686 -2.35147626053155 -3.22004812889612 0.99264476778876 "ancient"
"2365" 0.401629157096881 1.61292459292293 2.62773709872368 1.39347196348245 1.17919253090501 "ancient"
"2366" 0.163142046732768 0.138596224373837 -0.0184144627779592 -0.277678152544051 0.484344015846607 "ancient"
"2367" 0.680996272514428 0.803076198020159 -0.542666183202522 -1.86151581315555 -1.31904019426984 "ancient"
"2368" -0.383428554319402 -0.0835518098111654 0.424730309429755 -0.866759561907612 0.253161634944668 "ancient"
"2369" -0.326689948955672 0.0928355672127625 1.27835819095711 0.134641869535673 0.7325458603284 "ancient"
"2370" 0.226989485070733 0.356762742759165 0.590553016467268 0.325936113877955 0.34629514866326 "ancient"
"2371" -4.58885764614061 -1.02117688340485 -0.807948374322341 -1.54044335575054 -2.6978719820277 "ancient"
"2372" -0.522446935227822 0.634322143757712 0.519555488485095 0.930265975743278 0.229897220898978 "ancient"
"2373" -0.528508510980738 0.966860885135152 0.548024168588235 1.01095588283099 2.50609431694021 "ancient"
"2374" -0.0130181918096261 0.350139995803691 -0.52188325590397 0.583606559392953 0.801681274983946 "ancient"
"2375" -0.0494902297003521 0.0990564026971213 -0.885394829614908 -1.15514495770719 -3.72850883688201 "ancient"
"2376" -0.246266087170675 0.471152765525759 0.205714429919062 0.645052205233569 -0.150696938239882 "hymenopteran"
"2377" 0.0999401960864149 0.565313870432242 0.617048137322305 0.440989409845627 -0.544771003649756 "ancient"
"2378" -0.0662403330582365 -0.425138763220063 0.303270250741723 -1.40356242326533 -3.48453112406015 "ancient"
"2379" -0.318737328751069 1.72744019158827 0.805605957898015 0.412633318057523 -2.89786683589118 "ant"
"2380" -0.448997871024011 -0.904032035489091 -0.763391776859432 -0.580266123193591 0.166104292766978 "ancient"
"2381" -0.407181756170923 0.676746887237052 0.843725047918734 -0.589723900722455 -0.305138222685509 "ancient"
"2382" -0.338440409558665 0.241847817213828 0.322148816476508 0.626004306883942 0.308816286579263 "ancient"
"2383" 0.145502450434067 0.609191878964119 0.655851904049171 1.21915461245081 0.116280464453209 "ancient"
"2384" -0.239361991229848 1.07803932923607 0.924368393708729 0.562486223246442 0.572196567343865 "ancient"
"2385" 0.491685929382413 -2.2674800668161 0.378293599632967 -0.409940030449838 0.897371330223707 "ancient"
"2386" 1.33966858307177 -0.702666899897237 2.33186920684284 -0.0684404856342798 -0.491937204741845 "ancient"
"2387" 0.452910201468505 -0.162646719329645 -0.782710263032933 -0.832312515048551 0.961035269331802 "ancient"
"2388" 0.528653968479933 -0.116493505000412 -0.723183030044928 0.138331401347954 -1.62469304262325 "ancient"
"2389" -1.15693444186705 0.875748200725752 0.38501974700376 0.875354892290421 -0.843789345329954 "ancient"
"2390" -0.641387767861512 0.0677714533526965 0.206765441389839 0.0574550598061224 -1.39854980600358 "ancient"
"2391" -0.819071130292496 -0.0268977364907154 0.332037193154826 0.271241285805615 -1.38702533976714 "insect"
"2392" -0.460829424604408 -0.116346032171319 -0.332490917620423 1.82093518636487 -1.35677875682812 "hymenopteran"
"2393" 0.675589826447917 -0.675812331609141 -0.249167229175017 -1.88311234210693 -1.06301760737595 "ancient"
"2394" 1.15213215470655 -4.79828437521893 -1.84115589566925 -2.29800334240117 -0.920908010915881 "insect"
"2395" -0.774430257982133 -0.224008654467149 2.20137933962337 3.20525514702449 0.558937503309374 "hymenopteran"
"2396" 0.0773894067433012 -0.916115774226339 -0.31988642056176 -1.63848593375643 -1.92334708692688 "hymenopteran"
"2397" -0.826395782790579 -1.10369320139017 -0.844817092539707 0.554549163393383 -0.211299187068244 "ancient"
"2398" 1.48338393204501 -1.03537908538652 0.225288259622632 -1.39104464932917 -1.47139722991532 "ancient"
"2399" -0.185215097234861 -0.474294421944502 0.08108362311991 -0.688870971531283 -1.24688437967542 "ancient"
"2400" 0.332518624629678 -0.407411688022071 1.35012053340141 -0.303189026198984 0.359284153229685 "ancient"
"2401" -0.330382861624422 0.295966497812605 0.354674123599245 -0.269875095619043 -0.33125192869537 "ancient"
"2402" -0.707874962206927 -2.06991154049881 -1.11316675998837 -2.03958230706824 0.469801794896533 "ancient"
"2403" 0.0413780239682725 1.56716168646303 2.87668142666857 0.254538741090358 3.04512960849738 "ancient"
"2404" 0.946688201101552 -0.232668749533829 1.20558113090759 3.07164655787379 -1.89974841443321 "ancient"
"2405" 0.175529535587262 -1.06461747595081 0.392094013502661 -1.85322975543764 3.01137091314864 "ancient"
"2406" -0.0742702537642431 -0.719575725343435 -1.39838736534237 -1.65757775562336 -1.23342271693303 "ancient"
"2407" -0.192727125616283 -7.87154810182843 -1.45963496445129 -2.1540661131404 2.15417520202057 "ancient"
"2408" 0.330783992188593 -0.405707735744476 0.836488395491516 -0.522204059795976 0.82681900682781 "ancient"
"2409" -0.406101075357511 0.318335481293449 0.0476975003292919 -2.64129928134425 -4.51043771478481 "hymenopteran"
"2410" 0.0689571526968825 0.127078415903914 -0.221762737774809 0.524625317708781 -0.097445915407307 "ancient"
"2411" 0.631382812377842 0 0.0476975003292919 0.134560626360156 4.66025971348262 "ancient"
"2412" -0.155703956574541 -0.412356361366764 -0.987054401047777 0.752551016098842 0.155478858778167 "ancient"
"2413" 2.2466395925474 2.91273539237427 1.75375620537549 0.134560626360156 7.74190267901208 "insect"
"2414" 0.0374541818346825 -0.670521520350668 -0.335578764945549 0.000385583982399684 0.407738689310211 "ancient"
"2415" -1.99295391723578 -3.73269562655189 -1.44526220950152 -1.33637707937692 1.93900604649765 "ancient"
"2416" -0.0824551519450396 -1.15679580103237 -1.30341506682382 -2.30002038689165 -2.26716013352173 "ancient"
"2417" 0.625773078054147 -1.60752416888297 -0.635726118356172 -0.582948520809242 -3.24212521724058 "ant"
"2418" -1.0709462772222 -1.15764639041136 -1.23708184743354 -5.05308776667184 0.621242904895651 "ancient"
"2419" 0.300570421046922 -0.261277959884278 -1.63033049086624 -0.510905973303606 0.525631654268491 "ancient"
"2420" 0.989079516055169 -0.662676689127714 0.25909940787519 -5.37705557004348 7.63393791781401 "ancient"
"2421" -0.308723619431106 -0.0326789707480935 -0.909952284518281 0.475917934749295 0.225578964693866 "ancient"
"2422" -0.568657539263648 -1.80350063444115 0.148891563319611 -0.207363342576498 1.74378801086232 "ancient"
"2423" 0.0288974513965889 0.496109950487657 0.70294729905514 0.51201831161621 -0.738311304443238 "ancient"
"2424" 0.0291451417134976 0.510778431554417 -0.394762282457844 -0.176392758411796 0.962395655422545 "ancient"
"2425" -0.0297258653842309 0.0307124408504366 -0.616931218999548 0.00338889526782282 0.392388802181484 "ancient"
"2426" 0.221469243195905 0.586100577965705 -1.41171272912965 -2.72686014633291 1.44513662323668 "ancient"
"2427" -0.0462245460102466 0.538650377369214 0.0635700330214881 0.817937468771111 0.817400084898603 "insect"
"2428" -0.104307749594266 0.490239704930989 -0.459254926371513 -0.105840930190086 -0.00684350038439135 "ancient"
"2429" 0.469292704612884 -0.433347822362997 -0.0535860110472948 -0.746072871709652 -0.15521059554138 "ancient"
"2430" 0.493311424806548 -0.142456618364539 -0.347871220468936 0.168123617515462 0.605968152397954 "ancient"
"2431" -0.393797392459099 -2.01338250377901 -1.512894112116 1.49203087229394 -1.76358724509234 "insect"
"2432" -0.747748893052518 -0.369260338848742 0.785798999332222 0.598002724796627 0.12547344142311 "ancient"
"2433" 1.0768425130991 -0.645078681457914 -1.16943004791192 -1.50903491648926 0.221732786929962 "ancient"
"2434" 0.446586497423063 0.28427389292815 -1.29245260119331 -1.40621199336359 2.92667922967579 "ancient"
"2435" 0.0217612771887989 0.850480563117968 0.705060003543066 -1.76705276825183 -2.65055934793795 "insect"
"2436" 2.22893072407145 -2.93142195570642 -1.19029245751568 -1.85763866005993 -0.674514575566817 "insect"
"2437" -0.675455406438837 -0.0218685681355055 -0.189558512408173 -0.236335027008605 -0.666861034102142 "ancient"
"2438" 0.462382904407936 -0.195936758861006 -1.24694927099225 -1.66447257757026 4.51884018094021 "ancient"
"2439" -0.189679099362156 0.218950669926312 0.349182034611995 -0.593011696573265 -1.45926907525777 "ancient"
"2440" -0.268705017825342 0.0868597699656698 0.342720560159886 1.30548536484026 0.806103622788788 "ancient"
"2441" 1.6614874539423 -0.436709860957078 -1.72869707160733 -1.12603131737444 2.045466685143 "ancient"
"2442" 0.087895225913159 0.0722596560732296 -0.383980722741217 0.165804792462651 0.465108410366007 "ancient"
"2443" 0.423248092950196 -3.79933021929766 -0.891465304472743 -3.47843521060518 -6.3025986882397 "ancient"
"2444" -1.85473610773883 -2.26831978546055 -2.29225106320246 -2.4073191305114 -0.0681526030380281 "hymenopteran"
"2445" 0.0996755127954025 3.21150005882209 0.0182195555681295 -0.199076136984318 -1.9987602820081 "insect"
"2446" -0.665289966202128 -2.36476332027958 3.14956306297841 -1.51130899795565 -2.09992104919431 "ancient"
"2447" 1.29704732046893 0.379596957330164 0.493354388575168 1.57570995883453 3.00186410213615 "ancient"
"2448" -0.313979999997664 0.188037067855652 0.541385360423132 0.0919207591355048 -1.61219486295906 "insect"
"2449" -0.0983271310563127 1.08991357013677 0.693299941173363 2.05138137587691 -2.32657080490475 "ancient"
"2450" 0.0530257275446689 0.345276535849782 0.389224593213961 -0.923774230331826 1.12807370494739 "ancient"
"2451" 1.33673341009245 -1.83250533855377 -0.199154209837707 -0.933474699469093 -3.10037532614571 "insect"
"2452" 1.34169616463757 0.745452717361625 -0.746732706831853 0.76889119921595 -2.28919985530088 "ancient"
"2453" 1.52362015328864 2.06182340410529 1.44083203655392 0.685428489697829 -1.13850371924269 "ancient"
"2454" -0.117052279558984 -0.422103705171285 0.427455789384074 -4.19731742582049 -0.180799828877507 "ancient"
"2455" 0.420935233546509 -2.02683495281623 1.90122827739947 -2.97610909643462 -1.37547115535807 "ancient"
"2456" 0.524501955486256 -1.6372279300738 0.873192424818147 0.134560626360156 -0.194616212600544 "ancient"
"2457" -0.176586630012861 0 0.0476975003292919 0.134560626360156 0.106388718449799 "novel"
"2458" -0.302001501603701 0.0437398528766357 0.274078070068402 0.253894566298601 -0.82922027500878 "hymenopteran"
"2459" 0.270340739911846 -0.171730691656558 -0.717391939663542 0.543285282935215 0.811994362023672 "ancient"
"2460" -1.64234496000615 0.225848827729386 0.0515624876760238 -1.30410931681508 -6.18848542266735 "ancient"
"2461" -0.155686193006192 -0.198139657681891 0.392893405959452 0.664330458423939 -1.09871819317133 "ancient"
"2462" 3.7167800463515 0.324214585957586 -1.25606628490119 0.134560626360156 -0.194616212600544 "hymenopteran"
"2463" 0.79138156579171 1.58995559228558 0.729071008447786 0.506709760198597 1.74658322216295 "ancient"
"2464" 0.26594618419391 -1.17541896168974 -0.454330188859081 -0.851343362144345 0.880185672935828 "ancient"
"2465" 1.28368323649504 0.271978567261033 1.78299379530237 1.07660717853487 -1.044982901635 "ancient"
"2466" 2.17069022841865 -0.0392866693422265 1.37518883554238 1.36138336521622 0.610231453674325 "insect"
"2467" 1.71093264921204 -1.35313835290675 -4.62667206490701 -3.01254411849163 3.93309104540409 "insect"
"2468" -0.0258414958357632 -1.88937664556702 0.946802788901726 0.445016014623401 1.18576132503858 "ancient"
"2469" -1.79249456221514 0.209656402886039 -0.508925970468472 3.68979856833507 -1.66976606414708 "ancient"
"2470" -0.0587291078424525 -1.76276667772424 0.0352492938275591 1.68864184642481 0.909681882732474 "ancient"
"2471" -0.927061554229882 -1.34623162612567 4.69836469383333 -3.05847002773589 -1.82643365989842 "ancient"
"2472" 0.79641171180673 0.706763480962501 0.317631459550427 -0.463205408264057 0.838214646076482 "ancient"
"2473" -2.27973216437368 -3.13553804175487 -2.50322913280077 -2.41828273920692 -3.88243661002335 "ancient"
"2474" -0.588648201337773 -0.0646328375349754 -0.458346694828278 0.321904544371467 -0.00293810407242598 "ancient"
"2475" -0.801690636535395 -0.0426303208755889 0.0939212504284867 0.0882745134771534 -0.8556003004782 "insect"
"2476" -0.719803415627202 -1.77392921680749 0.259569345367405 -2.08730543899008 -1.71033132861957 "ancient"
"2477" 0.523981383121343 -2.95324066491054 -2.19253211443553 0.134560626360156 -0.194616212600544 "hymenopteran"
"2478" -1.02349867304084 -1.6859042921851 -0.92657628887079 -0.552818498749549 -0.853739618370043 "insect"
"2479" -0.493635153372185 -0.565398702047908 -1.12203408198976 0.65353073895821 1.59652457468601 "ancient"
"2480" 0.401126594855292 0.46794573288552 0.153264038146261 -0.258140484283142 -1.1057106714567 "hymenopteran"
"2481" 0.0645134524732885 0.0488171146318381 -0.0214431748297369 0.0116765298990802 -0.887381004123539 "ancient"
"2482" -0.134084826740903 0.284665562322679 0.107958821785113 0.0247205199068541 2.242491574046 "ancient"
"2483" -0.961327483552918 0.16626382540998 0.736635304197215 -1.13641507172647 2.11166403504171 "ancient"
"2484" -0.693653918402578 -0.062132675067631 1.14315027953769 -2.85099444986596 -1.12314435577585 "ancient"
"2485" 0.0582269332993187 0.536654103629196 0.260734571487902 1.3764156317981 0.830010696366018 "ancient"
"2486" 0.982244805742615 0 -0.184187692687689 -1.02449676511954 3.13396507198648 "ancient"
"2487" 0.0604530837326092 -0.480717787778447 -0.57720589668896 -1.04844462070982 -0.77718601008604 "ancient"
"2488" 0.049775306703665 0.221593681121571 -0.256775914520361 -0.152630886223894 0.0699202447123874 "ancient"
"2489" -0.794619896473108 -2.67943556154306 0.789787417986304 0.17542592390928 -1.04287031756451 "ancient"
"2490" 1.89261744589627 0.0854895848379188 1.92854354881625 0.497311411972259 -0.15652507292272 "ancient"
"2491" 0.471231743122919 -0.386140056509551 0.292252794367499 1.24338501345616 -0.20205215345382 "ancient"
"2492" -0.185523544660826 0.542494610887913 -0.0738145682446018 0.997885573585107 -0.566257997470708 "insect"
"2493" 0.339157985480209 -0.743587065923363 0.357094119225745 0.230001581858089 2.23565443610317 "ancient"
"2494" -0.0772954539922429 0.0502516971689912 0.4907870428663 0.408848542443744 -1.35381918406194 "ancient"
"2495" -0.507121724613705 0.220907447138302 -0.755238008165191 0.0696584508001454 -1.03937575007759 "ancient"
"2496" 0.134176442857515 1.21680351128952 1.79180780839432 -1.3029803830618 -0.952196471305564 "ant"
"2497" -0.0458252285976914 1.29887964096085 0.0476975003292919 1.732990469166 2.44368003263388 "aculeate"
"2498" -0.0230570980309252 -0.100265636939592 -0.490703413710147 -1.59332263384526 2.10466566310289 "ancient"
"2499" 0.59380870214225 -0.98741507364807 3.50480005319162 -1.13751178760846 1.98926276651379 "ancient"
"2500" -0.840940731461614 -3.56272253568765 1.04593247280766 0.105637537621628 3.86839540713743 "aculeate"
"2501" 0.914599604125868 -1.64850275441144 1.55360856959416 -1.19778200035225 3.95301797408501 "aculeate"
"2502" -0.0458252285976914 1.13256716595175 0.0476975003292919 -3.73178535534733 -4.26829927517947 "aculeate"
"2503" -0.392473645162769 0 0.0476975003292919 0.134560626360156 -0.194616212600544 "aculeate"
"2504" -2.34139356217122 -0.926533419051188 -1.85222763564011 0.134560626360156 -3.76740941495062 "aculeate"
"2505" 0.455659556813086 1.60936880173526 2.39049365070751 0.134560626360156 -0.194616212600544 "aculeate"
"2506" -1.70947606761392 -0.272616399567172 0.0476975003292919 0.134560626360156 -0.194616212600544 "aculeate"
"2507" -0.481985622766743 -0.0126435984024372 0.525553711914801 2.57982780328374 -2.36912397682769 "ant"
"2508" 0.0152879184461443 -0.122800343924167 -0.39321175487726 0.321445464724651 1.59511912684047 "ancient"
"2509" 0.405367491422676 -1.03030488436407 0.731598999393833 -0.446024557546007 -0.111881371579877 "ancient"
"2510" 0.236627013879745 0.738579992551797 -0.564610699818194 -0.270720308724873 0.290051513296668 "ancient"
"2511" -0.0970898278278679 -0.519511697655409 -0.6318981727883 2.07866979745647 -1.43907113113889 "ancient"
"2512" 0.818360480862797 0.926091525845164 -4.85332230036121 -0.398940828384151 0.548708719639289 "ancient"
"2513" 0.449372067351664 -1.75854371021127 0.103247680013556 -0.568723673530715 1.96080439768033 "ancient"
"2514" 0.323130262675522 0.671804813129824 2.20374420616311 0.495011495782353 2.54123184513973 "ancient"
"2515" -0.343551475737472 0.350544458272791 -0.0252971906937243 1.13999957099559 0.245199362166485 "ancient"
"2516" 0.140689144348593 -0.75788237573466 0.545528608527515 0.925971687520038 1.68074512320797 "ancient"
"2517" 0.369140368395379 0.114179967422329 0.143712868992765 0.132900568534158 1.07251102307534 "ancient"
"2518" 0.280282452676619 0.374237708937314 -0.410074913201863 0.980115305306706 0.663905468336076 "ancient"
"2519" -0.0690939297779244 -0.230733910529821 0.871024222229776 -0.35328575016637 -0.278127339024893 "ancient"
"2520" 0.267131351877096 -4.1888224802755 1.64998531458147 0.134560626360156 4.70146848208244 "insect"
"2521" 0.11589461569129 -0.141377465534468 0.087697104456809 0.40100382897606 -0.373014210940301 "ancient"
"2522" -0.014184594521777 0.371011388404832 -0.190488735647148 -0.894962318318857 1.39317785904043 "ancient"
"2523" 1.36473809533413 -0.756021531959492 0.462774056123581 2.10755414404011 1.06429452070858 "ancient"
"2524" -0.658340315107366 -0.306592443770859 0.0514718137959923 0.0368977402175662 -0.00635676090328507 "ancient"
"2525" -1.84750458830302 -5.64151425017818 -0.640998376440143 -5.10399802789003 -1.73338856823476 "ancient"
"2526" 0.719475899271116 0.355817960151611 0.0723422971852976 0.480287706957964 0.769247296345855 "ancient"
"2527" 1.24169578983586 1.39583190564856 -0.318895071277344 0.00410850669120269 0.773408374367745 "ancient"
"2528" 1.05241254709264 0.503075551567907 0.0733033649240987 0.626132591965341 2.72840290063186 "ancient"
"2529" -0.676620594308715 -0.899161018038859 -0.182730649275614 -1.07128614049869 -0.0185717160364234 "ancient"
"2530" 1.24840151748902 1.94026238009988 0.0476975003292919 0.134560626360156 1.89828571550961 "insect"
"2531" 0.0332532454917758 -0.549805584085085 -0.668782373229404 -0.950411173478291 -1.98114916504764 "insect"
"2532" 0.477184342820991 0.332792811923995 0.210939952295348 -6.05105463488188 -3.51519729419306 "novel"
"2533" -0.0219463630221623 0.235816846460262 0.538937955376545 0.662674901387627 -0.568671035609482 "ancient"
"2534" 0.0190663215926606 0.402228843678313 -0.0389167503385075 -0.0296179680951551 -1.31014365619445 "ancient"
"2535" 0.710707641487471 -0.484241468136731 -0.442259786243498 1.39381020435096 -0.767301345664782 "ancient"
"2536" 0.271754485152381 0.613818639859932 -0.640641865838534 -0.564442010705955 1.77280389740766 "ancient"
"2537" 0.414749965947523 0.128456818878566 2.39878726299468 -1.13356246516681 1.22086172567519 "ancient"
"2538" 2.09094413434915 0 -2.34671448055299 -1.51130899795565 0.762379949281092 "hymenopteran"
"2539" -1.07028662522833 -1.21107961714674 -0.0810841932455955 -2.15248228055787 -0.80496518189892 "ancient"
"2540" -0.277242924718714 0.394962752133151 -0.230353400840711 0.0053715862504653 -0.307328481489871 "ancient"
"2541" -0.583674081548983 -0.0893095112077963 -0.0422998253225866 0.551770339320905 -0.510858992750615 "ancient"
"2542" 0.359001324418009 0.569225943457641 1.21407443623536 0.832396590220125 2.48571921088054 "ancient"
"2543" -0.363727420407355 0.299069233212407 -0.355371954916817 -1.50747188673287 -0.976948636005317 "ancient"
"2544" 0.231355958676883 -0.00795419726714453 0.216147565366871 0.897212112110275 3.24306596424811 "ancient"
"2545" 0.413626220811078 0.470631598327282 1.57083707204116 -0.222449974380539 -0.411278827625147 "ancient"
"2546" -0.323912138401986 -0.235096856975018 0.39486378317132 -0.92498311183758 -0.16703451405615 "ancient"
"2547" -0.121345569644593 0.777108138075964 0.152903503780345 0.00368679815719877 1.1524122301212 "ancient"
"2548" -1.14418096976863 -2.80707066755627 -0.738170649036538 -2.49160115823924 2.54954247328011 "novel"
"2549" 0.20322708535656 0.147606006865124 -0.0965811179645315 -0.0668112244501263 0.0079193592212326 "ancient"
"2550" -0.825996212096049 -0.834797437009141 1.17377037011766 1.12338779125115 -1.19133495099858 "insect"
"2551" 0.13725021086854 0.463258188194778 0.833439350878596 0.415436339918225 -0.171684220393243 "insect"
"2552" 0.329554924235966 -0.106350032547928 -0.270264640468888 0.0399977088588499 1.19749634594402 "ancient"
"2553" 0.0595864433874814 0.455475922917831 -0.677438061635205 0.0250515583074695 0.559776380595685 "ancient"
"2554" 0.161569735084905 0.0143591937570753 0.733544024470998 0.802195617424315 -0.00922449615706875 "ancient"
"2555" -0.43109123173849 0.235753103252222 0.260402314691891 -1.2600050806955 -0.658527975926057 "ancient"
"2556" 0.102685722506821 1.16816161573138 -3.70489097589505 0.746242259626695 2.65330861558692 "ancient"
"2557" 0.0391130231264464 -0.419770760242674 0.69362863768984 0.028373476575842 1.06364442501013 "ancient"
"2558" -0.517225542673822 -0.261682383598493 -1.73616449667921 -1.4837231806273 -1.23051665495647 "insect"
"2559" 0.0438165436774625 0.0702133156014468 -0.771172356160443 -1.80690761089079 0.350583642210125 "ancient"
"2560" 0.200125354890455 -1.15451485958687 -0.0790749282630852 -1.34483939193915 -0.115582034351314 "ancient"
"2561" 0.924492371607889 -0.0530903183234469 -0.404365386661668 0.296895714125416 2.60374462467802 "ancient"
"2562" -0.0617379173716213 -0.306306946723493 -0.510443632743936 0.490145068657029 0.298378576454424 "ancient"
"2563" 0.335582485842479 -0.700569184307659 0.117175690348162 -0.921215350030275 -1.70284265735487 "ancient"
"2564" 0.340526695683665 -0.290989331478021 -0.926672757757204 -0.455574054613297 1.31218372977304 "ancient"
"2565" -0.11453642328363 0.868579333787199 -0.697986784994703 -0.815117152441979 2.10411180320308 "ancient"
"2566" 0.959297543814038 0.730574691596045 0.642940367794292 -0.216746805037353 1.47924267094834 "ancient"
"2567" -0.863135585295107 -0.913295469394608 -0.0512120185476658 -4.74101696014607 -2.35032452032017 "ancient"
"2568" -1.3254301373196 -2.58995696971037 2.30029306294819 -1.53162757184746 -4.61833655767151 "insect"
"2569" -0.249700460284501 0.81096734865828 -0.808493302349367 -2.72836433937396 -3.08072010319456 "insect"
"2570" -0.281476180095883 1.2836880513508 -1.65389813082441 -1.34790633403207 -3.06823976121534 "hymenopteran"
"2571" 0.0142761085427303 0.623306127324813 -0.770946989226548 -0.693410053475274 -2.55629104664026 "insect"
"2572" -0.00246325981809423 -0.120651975677408 -0.312220930373178 -0.124447689648139 0.233902664136172 "ancient"
"2573" -0.0255850150705228 0.455687142430164 -0.864268490400209 -0.58938112328734 0.921559716024565 "ancient"
"2574" 0.133235832367991 0.694156389411557 -0.237363207859183 0.744459590043731 0.362023123860545 "ancient"
"2575" -0.911737308448368 -0.736979670648682 -0.874427190808292 -1.57920132831322 2.19072555927736 "ancient"
"2576" 0.144017478262228 -0.722819426272058 0.814217828606663 -0.389177757964538 6.26042702540291 "insect"
"2577" -0.233648221386742 0.0557820776030724 0.486436497481388 -1.26114640905826 -0.897554296080857 "ancient"
"2578" -0.595891012219014 -0.0662250792202494 -0.70104919886176 -0.930305267524293 -2.23902176736757 "hymenopteran"
"2579" 0.524314419512892 1.68072745527955 -0.334608393813441 -0.888514136282313 -1.081024482947 "ancient"
"2580" -0.00259363055140633 -0.200670746605612 -0.305975373409964 0.397773920044797 0.833006620162694 "ancient"
"2581" 0.424539281932644 -0.375686659639453 0.384027971341318 -0.758702969056116 0.505790940218501 "ancient"
"2582" 0.467632253789288 0.13818126059175 -0.0886089139170892 1.25221032734321 0.350637272113236 "ancient"
"2583" -1.11946907964281 -7.35132286840051 -1.19967076920748 2.45354698348717 -7.21213136349613 "insect"
"2584" -0.180728763358416 0.0149872484484905 1.46774960895764 1.79137285545324 -0.836477039535038 "ancient"
"2585" 0.0574485943465108 -0.713273903002832 -0.495436039984737 2.80801201599149 2.229992523883 "ancient"
"2586" 0.738391919247979 -0.292070565583592 -0.279690106814 1.81151029481035 0.438393360122828 "insect"
"2587" 0.0217184238500609 0.582039129466443 -0.0175800639194524 0.100983331465746 -0.19215132167537 "ancient"
"2588" -0.710054052028237 -0.834887246568608 -0.622164204789648 -1.66405500125785 -0.892750052538803 "ancient"
"2589" 0.668505562608604 0.0401077595541266 -0.605710831065116 1.1055474673302 0.0236266323482483 "ancient"
"2590" -0.108826106562846 -0.696377327054398 -0.0448941458665664 0.486458076553384 0.747246000863233 "ancient"
"2591" 1.13061041839995 1.54160683462556 -3.60150706034989 -0.354603536441707 4.91982820682482 "ancient"
"2592" 0.424139937482028 0.655504970901558 0.658270711204208 1.46083254812286 -1.09801114858125 "ancient"
"2593" 0.0475009903328906 0.329428691070985 0.241358030313739 0.587593091948802 -2.00505042223529 "ancient"
"2594" 0.0282277048399281 0.760585127625455 0.998189472013917 1.26846570439925 -0.0688251476117565 "ancient"
"2595" -0.519764847031216 0.12587252986757 0.37817918285267 0.432786194196901 -1.18039988515171 "ancient"
"2596" 0.171186456741319 -0.151616959228661 0.5011441549343 2.5726734956527 -1.72425414103341 "ancient"
"2597" 0.318598547128778 0.845058180812528 0.191181694117839 0.36159003682162 2.70938723500352 "ancient"
"2598" 0.995702801857679 -1.29512199745929 0.295499085637894 -0.271209395146682 2.93034782606234 "ancient"
"2599" 0.881347008114435 -0.143734813366031 1.13427940376088 0.103278979868268 4.17361984929741 "ancient"
"2600" -0.0512192396269536 -0.133948444537681 -0.187974568171356 0.46433577832402 0.516933523553659 "ancient"
"2601" -0.238102421028808 -0.754328102359195 -0.111228713149958 -0.39777027892786 0.0620875659725093 "ancient"
"2602" -0.705448212711594 -0.718901855351693 -0.409232947538935 -2.80088522885542 -0.458186050395443 "insect"
"2603" 0.422483680384661 0.431073528413213 -0.667115133341029 0.762483467718024 3.94478955331359 "ancient"
"2604" -0.193341372664985 0.443079162896221 0.341659185147482 -0.901770971012304 3.51430933126316 "ancient"
"2605" 0.0199094316148892 0.00177397626426941 -0.527386201828386 -0.128921901620315 -1.12265467080463 "ancient"
"2606" -0.0786334235314066 0.0485190475819074 0.185024784571288 0.143100682895687 -0.587847377265079 "ancient"
"2607" 0.259803963097507 -0.21151782789323 0.794798979459176 -0.691225642144277 -0.239916963146087 "ancient"
"2608" -0.0262657334872418 -0.169441672312494 0.0093794138568605 0.355580299178978 -0.651327934852807 "ancient"
"2609" -0.142038114774383 0.126172635708762 0.434455979988729 -0.019223734254032 -0.750260490521679 "ancient"
"2610" -0.304637288071342 0.788766091016782 2.19571549789328 -2.73388651757893 3.26106196367786 "ancient"
"2611" -0.261706362717291 2.11564591898011 1.08086047819564 1.73121857024373 -3.83599608178254 "hymenopteran"
"2612" -0.268080127245941 0.457814938618798 -1.03249069735525 -1.15777928317355 -1.97282581533365 "ancient"
"2613" 2.4611660404829 0.759407992801264 -0.577871602178382 -5.99953071719537 -3.54120037518553 "hymenopteran"
"2614" 0.760545742848377 -1.36939807844529 1.38618399288645 -0.368525266430507 0.513452457117427 "ancient"
"2615" 0.411462377271662 0.188346970185213 -0.408918955382523 0.188055319235481 -0.574502663485489 "ancient"
"2616" 0.0518151336343169 -0.15115107074901 0.702486230150719 0.441662039527204 1.35553831927209 "ancient"
"2617" -0.307085422378124 0.932015983922727 3.80109753893355 -3.90683362501693 1.87475394602302 "insect"
"2618" -0.272446510704074 -0.431455935539042 -1.31086737222908 0.43614533457786 1.90946031003226 "ant"
"2619" 1.31663539968694 -0.186893364379512 -0.117144718027364 -0.733316281301167 2.93728526179463 "ancient"
"2620" -0.289571276857647 -1.01453046477123 0.0307488305696311 -0.997530938227097 1.92728001964085 "ancient"
"2621" 0.650444990199578 1.32953946547178 0.166292817613529 0.811440627816022 1.92959110580889 "ancient"
"2622" 0.180468212929477 0.75009867034202 -1.12585658895893 -1.25032389478537 -1.95931280999511 "ancient"
"2623" -0.957279363298291 0.0435028601180645 -2.58851380284198 -4.48789073049314 1.4942786189588 "ancient"
"2624" 0.521097305896901 0.361857665119527 -0.124753660871573 1.12545723437887 -0.715527284699304 "ancient"
"2625" -0.395199632898591 -0.406821294610969 -0.305948549799497 -2.31502488943261 3.46160299274808 "insect"
"2626" 0.274594935361994 0.644397753944967 0.093116907211724 0.386028313901369 0.499604960281205 "ancient"
"2627" 0.0499563344839171 0.0561430822250896 -0.0234673022318069 0.0699061765564616 -0.775911373798053 "ancient"
"2628" 0.100174824906551 0.380595753905561 -4.05847178116587 -0.49685651875523 1.8242710209546 "insect"
"2629" 0.948629103248137 0.295113050357204 -0.727876966782955 1.48901460604051 1.98104639062172 "insect"
"2630" -0.215529297935461 -2.75660427023818 1.26691172920523 1.03645272741595 -1.78313982405126 "ancient"
"2631" -0.0981417762072257 0.538552541612399 0.116779084614258 -1.57678819435066 1.88475748714992 "ancient"
"2632" 0.31404618176896 0.326127187864531 -0.38344041182678 2.20695155066127 4.88571645434984 "aculeate"
"2633" -2.62206228538731 3.80048107915598 0.0476975003292919 0.134560626360156 -0.194616212600544 "insect"
"2634" -1.20156032460916 0.156265498452587 -0.423460518317635 -3.0521629908516 -2.57998223417244 "insect"
"2635" 0.929354640790016 0.731520111426101 0.232657692759559 0.283379931760515 -0.699749814027321 "ancient"
"2636" -0.570624134775629 -0.0520966965754255 0.293534217045984 0.351623727708476 -0.587349035754825 "ancient"
"2637" -0.268547951026449 0.231794540011008 1.03434484788701 1.23041025431958 -1.06006137709386 "ancient"
"2638" 0.160423751388403 -0.828075500666383 -1.70658971243329 0.281874676834488 -1.52160836967653 "ancient"
"2639" -0.60077871279626 0.112011860489893 -0.00915519661904801 0.703976925570863 -0.169805617149825 "ancient"
"2640" 1.93122337995503 0.179798583485598 0.121545169471109 -0.252129179207851 -2.45784096243121 "hymenopteran"
"2641" -0.128824678700562 0.450310842803378 1.24401795071232 1.44649332133777 -1.31761603260919 "ancient"
"2642" 0.378021451577705 0.82990839172244 1.70755530180781 1.3046938114044 2.17717245587134 "ancient"
"2643" -1.91465172151086 -7.20426438791671 2.8562577940744 -0.269639003570785 -0.194616212600544 "ancient"
"2644" -0.207780025750685 0.318119376564457 0.487862741108435 0.55677841654695 -0.790546038329434 "insect"
"2645" -0.54764470984307 0.24397345516349 0.52799234226757 -0.0507172854902352 0.254609043808629 "ancient"
"2646" 0.27863259115259 0.69190564603895 -0.1139213965727 1.74788556656215 2.34906443541888 "aculeate"
"2647" -0.0445195410320876 0.481572959158929 7.17158973525027 0.488546995327877 0.54457810972629 "ancient"
"2648" -0.119429109130316 0.505776416411635 -0.723325545176693 0.73132649945445 1.09403052144565 "ancient"
"2649" -0.271630091768183 -1.61466985266444 -2.72104035013435 -6.98399420612382 -3.50577679862972 "hymenopteran"
"2650" 0.511846968004435 0.442262977304062 0.722506084081195 1.53679213605682 -1.30633760789628 "ancient"
"2651" -0.362562236809018 0.950674061376803 1.6182587784641 -2.36980155891833 -1.01101734963446 "insect"
"2652" 1.10151564210019 0.196942844300091 -0.491060381741774 -1.8945685774893 3.74923760724203 "ancient"
"2653" -0.701002453741463 -0.350838426885285 0.191338293054923 0.618892664602239 -0.491210226808701 "ancient"
"2654" -1.20244941323339 -0.407798332108122 0.618669318257093 -2.24921525902849 -0.864014426095998 "ancient"
"2655" 0.668501689554355 1.04635234712302 0.197560366187573 -1.15243024014218 4.72371728406644 "ancient"
"2656" -0.279471901110816 -0.331610932946149 -1.66643789458207 -3.2773213588806 0.780227098080121 "insect"
"2657" 0.569000363979072 -0.125112270511655 -0.349421582894729 -1.05207926908234 3.10656992350776 "ancient"
"2658" 1.05128275713848 -0.134776439765263 -0.244771723119285 -1.2202230028411 0.430846400550332 "ancient"
"2659" -0.19037283884408 0.168128481119319 0.943006822444137 0.271997327022959 -0.219510879329171 "ancient"
"2660" 0.0526889589193199 0.333217085038237 0.958786125089245 1.43838141082493 -1.32821318282461 "ancient"
"2661" -1.35994389556192 3.89036162239069 -1.11537081736123 -1.83283877407843 5.51193691572436 "ancient"
"2662" 0.14004529849652 0.190872432110089 -0.810832272575908 -0.203859260152478 2.00786392284937 "ancient"
"2663" 0.0773876086891916 -0.39191155822027 -0.493134949754737 -0.677680303261773 -0.253360702227214 "ancient"
"2664" 0.764683964033884 -0.39979382407989 1.13296465213747 0.929168176743584 1.19740494439117 "ancient"
"2665" 0.0707968660986681 0.640754208002049 0.435259550891388 1.02772191774103 -0.209368624712206 "ancient"
"2666" 0.372061092253779 0.794013600838381 -0.676057079534897 -1.04612469244171 0.668361674690314 "ancient"
"2667" -0.0555621169836882 0.493024546814814 -0.0869179893793757 -0.30723365496281 0.597421823722031 "ancient"
"2668" 0.477372957016077 0.367792039759323 -0.0916975221312982 0.369793679162698 1.57855436966643 "ancient"
"2669" -0.529975731049932 -1.90008711001469 -0.651244843392264 -0.522263928095459 4.41013005277738 "ancient"
"2670" 0.0371770503846127 -0.0196128275752335 -0.29906434582334 -0.178071393408799 0.924357103570155 "ancient"
"2671" 0.163353837433071 -0.135241633115694 -0.108256000722315 -2.09616665966604 2.21537877737619 "ancient"
"2672" 0.421139645129925 0.0810201241472146 0.678441520031388 -0.486708303514948 2.30148393979165 "ancient"
"2673" -0.0401924292601923 0.0996766156468678 -0.476427461162196 -0.872568328972604 2.46884939391563 "ancient"
"2674" -0.0812421989769723 -1.15820362723218 -1.50900832310021 0.48234794360249 -1.98439245764813 "ancient"
"2675" 0.341810486681661 -1.50033101923116 -0.359786979710117 0.299663710064572 -0.386928166101169 "ancient"
"2676" -0.190842999126423 0.552862114990347 -1.24857963102479 0.765462572336401 -0.617901265145865 "ancient"
"2677" 0.062465504126773 0.624871696036359 0.878380339833119 0.917383968192315 0.201608488896084 "ancient"
"2678" -1.2249689184196 -0.779436082261531 -1.04618053623149 -0.214200247455192 0.364795328931807 "insect"
"2679" -0.380546688363903 -0.487939411444933 -0.298494890657191 -0.133556656173277 0.892738537946603 "ancient"
"2680" -0.508848410116588 0.644896739928887 0.735052398246843 -0.329243096530542 3.17679682166767 "ancient"
"2681" -0.579717965654748 0.447141159837089 -0.181207444110449 -0.952722968921436 -1.2526649910424 "ancient"
"2682" 1.07845045276293 0.557301206755336 1.66381613552265 2.59797135870055 -1.0511613647302 "ancient"
"2683" -0.0295427025950268 0.0770582547411029 1.18706416333183 0.576055844279266 -0.193300001224326 "ancient"
"2684" -0.940548152065705 1.86382923354447 3.57610643933152 0.134560626360156 -0.194616212600544 "ancient"
"2685" -0.15560712826948 -1.58352394482961 0.861812898065182 -1.43712174916535 -5.47430490187642 "ant"
"2686" 0.660740517243782 -2.91124945351044 -2.1816103669679 -2.03027688118727 -1.6376266591539 "hymenopteran"
"2687" -0.823196444838901 -5.18364143476283 -1.27603007314542 -4.95606702310563 2.69975221099423 "hymenopteran"
"2688" 2.94129838728681 -0.948311116687289 -2.30049350485015 -4.20012410606957 -1.65771380351005 "hymenopteran"
"2689" 2.53344460215702 -1.46751896640381 2.09776421313965 1.17228551802482 2.74944618122784 "ancient"
"2690" 0.6544684677566 -0.410164399682396 1.22137883603709 1.17035588865359 0.166699203600877 "ancient"
"2691" -0.73811779090878 -1.97485589075675 -1.77556456505303 -1.04085059377774 1.11331079824594 "ancient"
"2692" 0.556349311273173 -0.42358146805318 -0.750557778217474 0.292448290559 2.29604076020949 "ancient"
"2693" 0.186497156158191 0.251761511071917 0.700994677405138 0.521726523364375 0.13923564977462 "ancient"
"2694" -0.764212243132021 -0.786416166754437 0.00950427914036135 -0.852313816528173 -0.495266952892347 "ancient"
"2695" -2.01254783903887 -5.29450965006417 -2.50322913280077 -1.62824433361353 1.08559003778455 "insect"
"2696" -1.50262718809123 1.47033481344014 0.551958219193513 -3.21324594602336 -0.669722227955371 "insect"
"2697" -1.75845050929126 0.36078652384962 1.14928934118025 -3.26750711728781 -3.17111595357829 "insect"
"2698" -0.826650264609119 -0.5823694610943 -0.0149334746406421 0.29021632639369 -1.02213379422155 "ancient"
"2699" -0.259730135717909 0.410341824472354 -0.0598934600608021 0.423739365542593 0.109171437188154 "ancient"
"2700" -0.337202077484238 -1.12336802275442 0.264233902182287 -0.359873817053495 -0.673378591244001 "ancient"
"2701" 0.110970624362091 0.572019166629015 0.672185587142332 0.659536727681656 -1.20035369771323 "ant"
"2702" 0.128042871650348 0.431890668164128 -0.468905999480408 -0.0412594254619567 1.80312353424667 "ancient"
"2703" 0.381855914263667 0.722874137369384 -0.50553052464689 -2.73340332322291 -0.651537174351559 "ancient"
"2704" 0.0508674568585719 2.04327150856149 -0.383310014845888 -1.18755065418042 -1.6024324315335 "insect"
"2705" 0.502540452198148 -0.641382252406276 0.293540448140764 -0.62463712227487 0.48630465114798 "insect"
"2706" 0.546801919823804 0.24091909330174 0.134439066070774 0.933342142181059 2.50571998415023 "ancient"
"2707" -0.524558310762056 -0.561583632383339 -2.72066597569204 -2.2511171448874 1.52557636408268 "insect"
"2708" -0.00652745809186608 1.40593821254435 -0.249546075799154 0.554785400812469 0.631752852323438 "ancient"
"2709" 0.556206208464989 0.122538120496836 0.352258652162365 1.29236616946578 2.02703997577425 "ancient"
"2710" 0.029661260487318 -0.296515741849465 -0.717729415177162 0.102364231064005 0.820316416991398 "ancient"
"2711" -0.0648813417638326 0.50564345998555 -0.0505890836200663 -0.35437406187792 0.554041042505289 "ancient"
"2712" 0.167465834413594 0.0710809046064701 -1.16324743518554 -0.409601480377339 2.44871828068324 "ancient"
"2713" 0.333724375072745 1.02521759155736 1.31187151766724 3.31222504872961 0.928677958076981 "insect"
"2714" 0.847521852714679 1.19833290377275 0.574351441991003 0.596044682977348 0.0473569822700083 "ancient"
"2715" 0.436636780875081 0.075220629408772 -0.637473343167488 -0.120590115675448 0.327022891098987 "ancient"
"2716" 0.00158104294709918 -1.3733766733319 -0.838027104523836 1.04321294251832 2.45634884149125 "ancient"
"2717" 0.284533562785333 -0.0493180537042519 0.525335407610626 0.554541752419129 1.23284122418543 "ancient"
"2718" 0.238578560108991 0.397053666052724 0.305317240772888 1.79026260446657 0.889015602726994 "ancient"
"2719" 0.269498416849947 -0.132078907314628 -0.985528217192276 0.263952350622382 1.57977922669844 "ancient"
"2720" 0.430297480969737 0.50186912453622 -0.352018909797877 -0.42322488561152 0.286531525969399 "ancient"
"2721" 0.359065177100172 0.0505512318125391 0.774847183503186 -2.93426038448157 -0.66525686348058 "ancient"
"2722" 0.568722732624966 -1.22701860232732 0.989724125535016 1.52424342946469 -3.48712844118957 "insect"
"2723" 0.555922828255169 0.508737182165968 -0.146026094218579 0.505035119440182 1.34891606860764 "ancient"
"2724" -0.0445969122273506 0.129484274519328 -0.886246198883138 -1.00423802779403 0.394491702472577 "ancient"
"2725" 0.122446235836451 0.682837711506654 -1.43618560779375 -0.530740592935911 1.06778459892379 "ancient"
"2726" -0.585470171882186 -5.01580145212456 -3.56556243433213 -3.10988163558309 -0.545163964219718 "insect"
"2727" 0.195343730167274 -3.05453584274156 0.339542109214982 -0.243035934613588 0.785658722689277 "ancient"
"2728" 0.121292732392784 0.100959519877915 -0.570869371602466 -5.19133609474293 -3.9061396061054 "hymenopteran"
"2729" 0.0914236902749162 -0.490548048074783 0.131819735293541 0.194172960039126 0.456408333430538 "ancient"
"2730" -1.11274596567507 0.324973302983214 0.106006038235189 -0.844613326556387 1.90226072846947 "ancient"
"2731" -1.31699852473346 2.51695426948388 -0.647640982541062 -1.92405637254267 -0.683045021505295 "insect"
"2732" -0.0200437235048863 0.380652299994439 -0.606971013590705 -0.236769306525874 -0.25027698464192 "ancient"
"2733" 0.157889241381223 0.268943707692766 0.985413368875139 0.896329119937402 -0.784043202762788 "ancient"
"2734" -0.138278988412897 0.422058567362502 -0.655778256418198 0.282807133696518 0.200100340911922 "ancient"
"2735" -1.07274224331289 -0.924583672026786 0.637488340734523 0.487985426967005 3.04098519230313 "ancient"
"2736" -0.0181690417834957 0.166540298053588 0.196746012863362 0.0601629701659802 1.38932559448759 "ancient"
"2737" 2.25984609701406 -2.3846693260835 0.0476975003292919 0.134560626360156 2.15825723774426 "ancient"
"2738" -0.69135125582067 -0.0795156845428498 -0.163843297929088 0.0841516671746179 0.394666530471478 "ancient"
"2739" -0.198191345034388 0.0133583082180602 -0.99994886545508 -1.61989649225209 2.98062976917868 "ancient"
"2740" -0.852718773957758 -1.63289834827984 -0.976586678273632 -0.816066498377511 -2.02175841445459 "insect"
"2741" 0.0561063432481254 0.979301681035346 0.986839148546784 1.67915409810728 1.36965301818493 "hymenopteran"
"2742" 0.414289138815608 -1.61955846253891 -1.88266374483197 -2.81134926449593 0.319848699567265 "hymenopteran"
"2743" -0.644470009083108 -1.87437647652954 -1.02142818213002 -1.19875505194852 3.40636715029446 "insect"
"2744" 0.644027426459689 -4.24098479117402 1.25063459402206 -0.197214507482789 0.965079068054545 "ancient"
"2745" -0.164974113356692 0.130751341810033 0.532714175263047 2.01301271660567 -1.30902271555384 "ancient"
"2746" -0.475434246491446 -1.12737321644618 -0.309371828965442 0.464267251121426 -2.22281437554217 "insect"
"2747" 0.0652109713214333 -0.0546861194550307 -0.316712576268485 0.530849009001511 0.575196264565682 "ancient"
"2748" -0.262143430128998 0.32522186445559 0.401784338388367 0.123589231696468 1.06011171089971 "ancient"
"2749" -0.329912284316362 0.456630541084987 0.391240175892901 1.00229519132518 -0.239682834595094 "ancient"
"2750" -0.30055084314485 4.8530207394697 1.58325314418409 0.940110308407937 -1.48146322812238 "ancient"
"2751" -0.4055918433758 1.75962430491923 -1.17608817347175 -1.81314921757736 -3.13744055074408 "ancient"
"2752" -1.12588209922703 -2.34374239058512 0.0476975003292919 -2.23952776650882 -0.194616212600544 "insect"
"2753" 0.826274519333649 0.777761458303571 -1.60758673856788 0.134560626360156 -1.50253320676933 "hymenopteran"
"2754" -1.10876147874978 1.17690510383684 0.0945774988574007 0.259981454222791 -1.26343165697048 "ancient"
"2755" 0.0658829040359866 0.328612859318106 -0.555062604856331 -1.01977300567255 -0.196386551628483 "ancient"
"2756" 0.0122181766284733 -0.102148494039517 0.0935304156949233 -0.127474029914894 0.104449885789045 "ancient"
"2757" -0.289926830181238 -0.603507734756552 -0.799603282685984 -0.467955184846303 -0.0602569229033361 "ancient"
"2758" 0.356227713760464 0.351419817595506 0.295753659022203 0.417898943187255 1.51795781940636 "hymenopteran"
"2759" -0.545269187806297 -0.0222142473517367 0.780395452845102 1.03699532813152 -1.46797120162427 "hymenopteran"
"2760" -0.0628537772050462 0.0361973121431661 -0.177169565622246 0.100886230019438 0.13462256068997 "ancient"
"2761" -0.20141642904977 0.0256384581227497 -0.0897277936885983 0.34488552488719 -0.395644947124774 "ancient"
"2762" 0.995390555038401 -0.670406780742081 -0.926951743948596 -0.205501681310333 1.89030158744397 "ancient"
"2763" -0.257601927617915 -0.112380748107761 0.520952289295572 1.03283398804827 2.59026633353866 "hymenopteran"
"2764" 0.426941253742081 0.643099970742018 0.335831481879544 -0.959841767281274 1.26090691415865 "ancient"
"2765" -0.241848728563034 0.670817610558092 -0.0627272428049887 0.604883653168356 1.8311139972032 "ancient"
"2766" -1.58252974745434 0 2.46486794178177 0.134560626360156 4.7544730406568 "ancient"
"2767" 0.128097717006588 0.530110187451086 -0.100627865868446 0.0828216222703504 -0.729998302621479 "ancient"
"2768" -0.0583607853490698 0.122260602034465 0.757618395769325 1.19640907128534 -1.14646527091044 "ancient"
"2769" 1.49963657096939 3.10815747985034 -2.01860608218826 -1.93487498344859 -2.52347491836076 "ancient"
"2770" 0.807350507147098 0 -2.25066124994562 1.81807289508643 -0.194616212600544 "ancient"
"2771" -0.691808210219638 2.31635623869405 -1.23892957943948 -1.68025108494036 -0.0529403967453806 "ancient"
"2772" 0.67492548406767 0.567919694982423 0.43798017452561 -1.01580889206956 2.05294906182971 "ancient"
"2773" 0.833440193325423 4.30863066922022 0.613080437927332 0.134560626360156 -2.07342751088318 "ancient"
"2774" -0.0523354608966981 0.269774382019822 0.105207393088733 0.538966735654442 -0.63503171501635 "ancient"
"2775" -1.88744275921735 -1.68778518033778 0.0803515944869857 -2.99041482982934 1.92125693290708 "insect"
"2776" -0.0458252285976914 -1.32982162554247 0.0476975003292919 -1.28299024069101 -2.73360818959941 "ancient"
"2777" -0.040725143422119 0.513655019342403 -0.944620820686664 0.0649607497566373 0.828355725498756 "ancient"
"2778" 1.88079311491963 -0.031905778267229 0.328145117899606 0.134560626360156 -0.194616212600544 "ancient"
"2779" 0.0865664392772576 0.183106623823567 0.759431299145072 -0.0426448133869441 -0.607256796594156 "ancient"
"2780" 0.320815331715365 0.0772122407347469 0.181990944764907 -0.994256113510343 0.883742658755358 "ancient"
"2781" 0.144218163877239 -0.532976770340723 -0.874638264449806 0.747420614605777 0.577949486642009 "ancient"
"2782" -0.251922901667328 -0.203216770484536 0.426904669704866 -0.014321091990866 0.45576273827759 "ancient"
"2783" 0.813860317045585 -0.834996636222431 -0.309278505196767 -1.3898925664223 2.30420000725009 "ancient"
"2784" 0.0919461286270441 -0.75195007783802 -0.885742261456422 -0.599603792770442 0.291227592161087 "ancient"
"2785" 0.364264370401922 -1.07128436379863 0.364269174283456 -0.867407826348292 1.09375743422011 "ancient"
"2786" -0.212120522985712 -0.319077405340628 -0.654330642996999 0.679886897919349 -0.172611204657605 "ancient"
"2787" 0.235869724911184 -0.151071297469508 0.380114712674941 0.975357770684341 1.09108555073245 "ancient"
"2788" -0.0740969515226946 -0.249476646200932 -0.613285876846526 -1.6025456862564 -2.3529034937936 "insect"
"2789" -0.50178559572422 -1.11571637947324 -0.273442074215234 1.016403739245 0.790235323704248 "ancient"
"2790" 0.226525217982078 1.18578048027693 -0.656022947084839 -0.758709875277281 -4.63186740020245 "insect"
"2791" 0.854956199826689 -0.706633370704359 -0.305089772326267 -1.19843240476913 -2.7739334914106 "insect"
"2792" 0.255751107328707 1.05839624797235 -0.354391054853476 0.64257952106433 0.963942097280939 "ancient"
"2793" -0.0247443626142792 0.76504356546091 1.47455463834053 1.15613291175984 1.15806438360862 "ancient"
"2794" -0.23152108780819 0.00241140426957779 1.22289069249004 -0.135201364612107 -0.727424789536792 "ancient"
"2795" 0.348237313957464 0.433389675838632 -1.15341260868084 -1.1847945058692 2.75574647624201 "ancient"
"2796" 1.24543463924405 0.246208301697706 1.46494716518698 2.54297501439924 -0.900294160540832 "ancient"
"2797" 0.259405250126377 -0.336285394432504 0.83607552013575 0.7551516613199 1.26114046036857 "ancient"
"2798" 0.613620248349796 -0.549964338153205 0.767077010230796 -0.525555215810208 2.15121185652079 "ancient"
"2799" -0.475978970656189 0.187853883807427 -0.146933096910169 0.24395641351646 0.442726006137914 "ancient"
"2800" -0.00953326387119484 0.0332914514570185 0.328741706555292 0.799920055910257 -0.583489358660921 "ancient"
"2801" -0.449666770735927 -0.309539955933419 0.200230502535747 -0.00276574308092273 0.195540717828182 "ancient"
"2802" 0.549850918851748 0.3741189998039 0.307089480006268 1.51753929937343 1.12317628501095 "ancient"
"2803" -0.458207222292182 -0.13149917826688 -0.30434172109798 -0.224813265868118 -0.485771220273824 "ancient"
"2804" -0.429623745737953 0.14639306458812 0.0205686581833413 0.0612256877352674 -0.364852125029633 "ancient"
"2805" -0.000325702699591666 0.000192876381621531 -0.0654743365208918 0.54843898485196 0.00272167911572035 "ancient"
"2806" 0.273819717740216 -0.00249214563247212 -0.12401942883481 -0.0919424673682678 -2.17444672245119 "ancient"
"2807" -0.194620885640778 0.513124439569215 0.672851460535608 -0.0556377918852782 1.47259404076141 "ancient"
"2808" 0.434882164980632 -0.0731301463153426 -0.174042725813387 0.695090659981231 1.61910384382458 "ancient"
"2809" -0.0647478671423253 -2.59973352863209 0.95087010668774 -2.13364052942926 -1.20561121348125 "ancient"
"2810" -0.379280452905656 -0.269064888981388 0.300439798017963 0.838946113981379 -0.376988673364514 "ancient"
"2811" 0.16318568837866 -0.371951402203923 0.0476975003292919 4.03744285164444 7.86636686844334 "hymenopteran"
"2812" -1.01978713005391 -1.55399702423327 -0.295361551374021 -2.49546154824843 0.889603291823919 "insect"
"2813" 0.246588642219342 0.142567065431736 -0.249121081673708 0.649385048265831 -0.649385456840261 "ancient"
"2814" 0.662202482497695 -1.48193793504989 0.192257474930753 1.1516374192195 5.96405529032131 "ancient"
"2815" -0.095044126252977 -0.0119945400763149 1.37759623258618 0.810084923034557 -0.408906427122155 "ancient"
"2816" -0.216201258557292 0.219045872855288 1.12716337699609 -0.403446258758609 2.06354848260536 "ancient"
"2817" -0.220565879614868 -0.45057611267866 -0.157359083759672 -0.75475673424075 0.356082875541151 "ancient"
"2818" -0.29991427752835 -0.353945373069382 -0.210523927473255 -0.223956588088352 0.0204814263764055 "ancient"
"2819" -1.32568829101443 -1.41465955753086 -0.998065111084687 -0.410479700050674 -0.881361565553501 "insect"
"2820" -0.148871393944667 -0.0241779822932064 -0.137854244668941 -1.00021637025275 0.781696879021859 "ancient"
"2821" 0.559046218849541 2.87151694879088 2.14507459658414 -0.849210029269701 3.59995058494308 "ancient"
"2822" 0.0594372685008131 0.531943750998797 -0.70727268408775 0.153192796297978 1.27508276272277 "ancient"
"2823" 0.903944761220572 0.866090214969857 -4.10259231644471 -0.426471992252726 -2.15151046835854 "hymenopteran"
"2824" -0.514671183534864 1.4375751552371 -0.0185111042712538 -0.664834074358417 -3.66863256833276 "insect"
"2825" -0.902189641257242 -0.613700730660393 -0.64534827963051 0.565347834432255 -1.45831061427015 "ancient"
"2826" -0.385856310830795 1.49235304887737 -0.0214715539115745 -1.22038373427166 0.473146174707969 "ancient"
"2827" -0.152899014602193 0.152292955599202 0.532034933805679 0.363881815853676 1.03296115843244 "ancient"
"2828" 0.449881229378405 0.484892671078642 0.922448991529115 0.232007056520777 1.36773574356245 "ancient"
"2829" 0.0434125947144668 -0.127555966336123 -0.599267010946496 -0.0239307801427972 0.268664285828323 "ancient"
"2830" -0.657452847089412 1.17477775114748 -0.154594028287455 -0.53873212438901 1.75896163129012 "ancient"
"2831" -0.0459462580448762 1.86382923354447 -0.142156348365598 -2.25689406083788 0.181888352124093 "ancient"
"2832" -2.40228703791629 -1.49772588895736 1.62775614722826 -2.53338197523169 2.41098121539404 "ancient"
"2833" 0.42859422414457 1.30693791885983 0.863730991746761 1.21310747131586 -1.97682878482111 "insect"
"2834" -0.00519423853823368 -0.41954022672675 0.108820439658863 -0.382131347566472 -0.386501656519784 "ancient"
"2835" -0.617696235812727 -2.2268620435298 -0.129011755993953 -1.55094493788883 -1.50992824913772 "insect"
"2836" 1.98832477972868 0.272034167959728 -0.346601290363195 -0.0439532763587729 -3.70627097118312 "hymenopteran"
"2837" 0.196126392349561 0.334477788839118 -0.743091440035133 -0.298868116854187 -1.80162732894536 "ancient"
"2838" 0.0702318720091536 -0.792541095602195 -1.23149092976983 -0.4813359684806 -0.838797675204276 "ancient"
"2839" -0.305546736312555 -0.0026014685007126 0.0963409506700888 -0.678410304212925 -0.00982772413831542 "ancient"
"2840" -0.0159155303453943 0.43785447561006 0.861488703273335 0.145726408327164 -0.429288068671897 "ancient"
"2841" -0.104315711452274 0.437124412836981 -0.901026674646561 -0.47110093827576 3.4389673883876 "ancient"
"2842" -0.0346995242830144 -0.929178527230513 -0.400904800685692 1.0851396000243 2.27005701414049 "ancient"
"2843" 0.28901367085953 -0.372054697736363 -0.400188832313581 0.791957455799316 1.32551912530072 "ancient"
"2844" -0.770217643844106 -0.184805157112691 -0.312217247027055 -1.14210086292515 -0.202880131197757 "ancient"
"2845" -0.327901976281299 0.000996009290868947 0.0107851020608687 -0.338555736905961 -0.27894825620939 "ancient"
"2846" 0.541752547371387 -1.74620020423248 -0.589817410329691 1.34181229647165 0.842209601850139 "ancient"
"2847" -0.645736972660379 -0.593666917390969 -0.65612943678794 0.268072067855705 1.11766457578067 "ancient"
"2848" 0.54293607358065 -1.23485888987016 -0.4682173868769 -0.961521055646944 0.604580798436927 "ancient"
"2849" 0.670434628079214 5.18778551600903 -1.46277701433162 -3.47446485307354 0.937000785845099 "insect"
"2850" 0.214779098038492 0.185886696434026 0.457697414188874 0.884027246357393 -1.03882168625221 "ancient"
"2851" 0.180872155834765 0.3652410526914 0.0670822036785013 -1.86233224157478 1.04362698477828 "insect"
"2852" -0.199108534685096 -1.52078664272506 -0.468354000683929 -1.15478227983048 1.48980168279232 "insect"
"2853" 0.542184468947151 0.2019775647908 0.333139975776513 0.910636145228519 1.29633252131049 "ancient"
"2854" 0.553340272972962 -1.32244572674506 1.22765657717004 -0.7187447754326 3.40263809193178 "ancient"
"2855" 0.630719910870144 0.683479258553708 -0.106891452248531 -1.8719759629219 -0.974956876424533 "insect"
"2856" 1.69619383768038 0.478553659841266 1.70297596962822 2.6626873998821 -1.74887064084156 "ancient"
"2857" -0.572359678519203 -0.0410989606559827 0.233782962973178 -0.100715978075972 0.81367858882523 "ancient"
"2858" -0.26147114264149 0.576802038261541 0.446648600750063 1.56368967587784 -0.197241027175478 "ancient"
"2859" -0.119979151997074 0.233212838691437 0.380572196529358 1.15503851941183 1.58354892210863 "ancient"
"2860" 0.330036989686516 -1.09697637657368 0.828019876586959 -0.20557931279443 0.192380518805323 "insect"
"2861" 0.430866348222601 0.884521453883962 0.488760010275068 -1.63657905663543 2.17521034967059 "ancient"
"2862" 0.296609849120401 0.00210807649119052 -1.71025382708587 1.82012028251401 0.0635140061332063 "ancient"
"2863" -0.264201485065688 0.970710363167662 0.738823048628096 0.467954757085273 3.90420454671788 "ancient"
"2864" 0.041755956339416 0.434860866883551 0.553951922312552 0.406327824642829 1.28241138728184 "ancient"
"2865" 0.47497702788839 -0.361820891489185 -0.787352909699211 -1.08938853336544 1.38095232431506 "ancient"
"2866" 0.0717042064441892 0.425854278905234 -0.24300541269899 -0.763553746164137 1.17482886635343 "ancient"
"2867" -0.268153279998431 -1.22773377584557 0.233289347477291 0.505465491596161 1.39129053196383 "hymenopteran"
"2868" 0.869637508194507 0.109194430213807 0.293934244129684 -0.368243868680958 3.95646647605205 "ancient"
"2869" 2.16541411952862 -1.83250533855377 0.756692161484843 0.134560626360156 1.39111862353046 "insect"
"2870" 0.306564302274769 0.729482586326787 0.876035839396547 -0.238625249540919 2.12540218318246 "ancient"
"2871" -2.80014895350904 -0.348812096057214 -2.31324048409701 1.74233022695951 -0.578080162446507 "ancient"
"2872" -0.420549450441333 -2.74651954668156 -1.19466861157495 -1.22941117242518 1.40648874963696 "ancient"
"2873" -0.0443147995935265 -0.852791519054911 0.741285505674834 0.958821083364441 0.0166555163039465 "ancient"
"2874" -0.293445748673561 -0.17282725478223 0.363988724688679 -0.930705460392516 -0.020561404216024 "ancient"
"2875" -0.524068704142354 -1.04676584698715 -0.524926326967978 -0.945636224840394 0.464569733562677 "ancient"
"2876" 0.676467788077402 0.479059971524503 0.142029089164662 0.192506379427706 1.39419954384048 "ancient"
"2877" 0.348179400311311 0.0560701280417813 -0.714455621054397 -0.00201207381202845 1.19974694595444 "ancient"
"2878" 0.21745685460808 -0.0788455578919256 -0.691040785927397 -0.210800335810239 0.493244893942441 "ancient"
"2879" 0.346345665511249 0.0990858516807633 -0.238501780814446 0.327508728550037 -0.47169426757427 "ancient"
"2880" 0.44447493443417 0.973444677239879 -1.64548684127098 -2.09164761149674 1.54782240535281 "insect"
"2881" 0.570749236672586 0.315247249927802 1.8624985318443 -0.257126681154168 0.520310499971409 "ancient"
"2882" -0.0458252285976914 0 0.0476975003292919 0.134560626360156 1.89828571550961 "hymenopteran"
"2883" 0.175890917170929 -0.0632590408143477 -0.244472739204768 -0.302253142793861 0.906301719573981 "ancient"
"2884" -0.334199597823753 0 -1.69453915784204 -1.18755065418042 -0.87780266323916 "ant"
"2885" 0.699310749903821 -0.281997284644759 -1.98695001479691 -0.888466989026016 1.25648154068926 "ancient"
"2886" 1.35616108486288 0.181222720592356 -4.16955377291028 -1.22192197357981 3.25536491522877 "ancient"
"2887" 0.853920679356303 0.678799028273236 -0.142621203976662 0.422314227342012 0.580721372486261 "ancient"
"2888" -0.807268180287324 0.271276531267646 0.0685241430244936 -0.224097751924672 -2.22380831530295 "insect"
"2889" -0.106764391425444 -0.519490585472918 -0.186902927513536 -0.71593464757615 -0.478664942222142 "ancient"
"2890" -0.618260118926022 0.139118317631209 -1.40039648743012 1.1138670623918 -1.91325942045376 "insect"
"2891" 0.995551423270196 0.0503136415698848 2.10729648896838 3.19399521062045 -2.38018865302536 "ant"
"2892" 0.231069247079744 0.332083097718529 0.23865823230862 1.1331979835494 1.98137624285894 "ancient"
"2893" 0.126160664575588 0.851145934117583 1.21640868354785 1.38531135621869 1.39024849786465 "ancient"
"2894" 1.07992409294887 -0.136226181910995 -0.749419105657441 -0.161521505133424 1.35128172081724 "ancient"
"2895" 0.307713625457655 0.359063940199752 0.184646888744637 0.16558834066485 0.256921673783773 "ancient"
"2896" 0.12665855849507 -1.07689075314656 -1.35921187528124 -0.564267052568244 0.172019894562963 "ancient"
"2897" 0.154185664837033 0.597185347588078 -0.730721036626184 0.545835935121272 -0.968002642518894 "ancient"
"2898" -0.311825078299365 -0.24903882442331 1.52513179356054 1.62415559935208 -0.225150866655115 "aculeate"
"2899" 0.447326670135511 1.3739270699344 0.815255316635522 3.55736000683439 -2.68814034051095 "ancient"
"2900" 0.138273626046811 -0.641209122757029 1.5618883075579 1.9391426902571 -1.40075009374595 "ancient"
"2901" -0.455244552339028 -0.488566846236537 -0.644427988569622 -2.05994393090129 -1.45792332479629 "hymenopteran"
"2902" -0.607269211506902 0.147750511910023 1.16167547634231 0.349695737359577 -1.38267689108658 "ancient"
"2903" -1.36413013945604 -2.12554631836083 -1.22712612209911 -2.29402308307507 -2.75788580411913 "ancient"
"2904" -0.719705276682572 0.476201662058477 0.0476975003292919 1.40954923439147 -1.97201655136768 "ant"
"2905" -0.375398604386421 -0.806168867678038 -0.897972546631707 -0.447623176024585 1.20722197798962 "ancient"
"2906" 0.186324233406936 -0.105958187283562 1.11344820708279 1.40894697038062 -1.40154036592679 "ancient"
"2907" 0.349594989722668 0.256776032419897 -0.0614571277201389 -0.0925175224721909 0.177854765029223 "ancient"
"2908" 0.349066026821306 1.10175154898033 -2.8769584077974 -0.301755317001367 2.00343904044825 "ancient"
"2909" -0.710413682501166 -0.982419873977788 0.647450871433919 -0.487980424848545 1.99485553524845 "ancient"
"2910" 0.141123527251197 -0.444071491309396 0.381553965390878 0.188882200795679 0.836503626270836 "ancient"
"2911" -0.448623978131668 -1.24573659351832 0.527828970679674 -0.0445380383578045 1.68476462851096 "ancient"
"2912" -0.302862214376885 0.160932724958119 0.686440188242204 1.07468653816155 -1.44216208183337 "ancient"
"2913" -2.84266803932806 -2.09184578345119 -0.401552230547524 -0.921892679149332 -0.230525029566448 "ancient"
"2914" -0.0961028389336254 -2.29661911607344 -0.388188658173881 -0.292738433868924 -0.209509065497026 "insect"
"2915" -0.381798598230983 0.692904911550882 1.1222902083689 0.763730990736875 -0.456071776060475 "ancient"
"2916" -0.344995796805596 -0.0411164124569106 0.509483295674411 0.220304673047113 -0.846599431672943 "ancient"
"2917" 0.720220465940507 -0.46762195439946 0.545746517924068 -0.20943011331372 1.15118644888888 "ancient"
"2918" -0.511526414004019 -1.0811775310636 -0.0471768702976276 0.277846012684466 1.7663257296752 "hymenopteran"
"2919" 0.269302309888307 0.664832437048193 -0.00347026555752894 -0.70682787395716 0.0821916282946394 "ancient"
"2920" -0.169815642503646 -0.108179095036458 1.14581464166707 1.59011962033428 -0.767983553400976 "ancient"
"2921" 1.08526922023895 -0.151150525951851 0.924991363696953 -1.13497416172143 1.52523321352515 "ancient"
"2922" -0.111380601071086 -0.121559552561561 -0.658080522636593 -1.10983553158352 1.52653582643321 "ancient"
"2923" -0.0553529657727164 -0.738663378142052 -0.797587626921598 -0.70153534729202 3.35699508622999 "ancient"
"2924" -0.148091852140632 -0.180977145916876 -0.132672890030039 -0.403247997256584 0.535880377416704 "ancient"
"2925" 0.232916492474876 -0.169791413682524 0.0427826904606988 -2.24583641708602 -0.390854376752367 "ancient"
"2926" -0.822535663301791 -0.727789651284423 -0.139010868490231 -2.33571711070212 -0.637408935685595 "ancient"
"2927" 0.250762163353991 0.811049456879758 -0.00575782973071588 0.305639490430596 -0.700056398919052 "ancient"
"2928" 0.994002142443065 0.518262098100413 -1.59901969655854 -0.0856501166146466 -0.153796722335186 "ancient"
"2929" 0.186576377214878 0.629598637174517 -0.717739875252802 0.396426991270474 2.05260512802121 "ancient"
"2930" -0.967565793770149 -0.824086904783865 -0.0568084830838166 -0.766092613342424 0.219433205319146 "ancient"
"2931" -0.673941023651511 -2.77093447875484 0.0480463425918568 1.76113154887765 1.42254878208487 "ancient"
"2932" -0.00145162388416806 -2.62806160449049 -1.89923263359716 -1.62824433361353 5.36075290824258 "ancient"
"2933" -0.105269698226474 -0.11284227646469 -0.032805052143607 2.02117491284125 -0.0539381962654414 "ancient"
"2934" -1.44653657701114 0.43212105885531 1.13598525643349 -0.366590134906067 -1.89983479632963 "ancient"
"2935" -0.224655719283002 -0.225704196556193 -0.393106387504314 0.0646025451511948 0.272294814067827 "ancient"
"2936" 0.610057792280207 -0.337725386734122 0.642677074710673 -0.720314251589738 -3.99573168168086 "ancient"
"2937" -1.08427616204126 -0.137366969562406 0.190233051325736 0.831992458528923 -2.43890056435791 "aculeate"
"2938" -0.608054558640427 -0.236785987646892 -2.14250507293912 -1.15798667384703 -1.99826145869276 "ancient"
"2939" -0.664696595623827 -3.14077648724731 -1.93969719584769 -0.161299585513923 -0.668826458111518 "ancient"
"2940" -1.80865034959021 -0.661201376584416 -2.45337261045913 -0.0870667592919721 -3.8492670407699 "ancient"
"2941" -0.085154185771399 2.37073020413897 1.50616284240152 2.62551014603417 -2.84951741925876 "insect"
"2942" 0.783797081007204 -0.870767149362323 -1.10407164153227 0.0995992943329181 0.670231573425209 "ancient"
"2943" 0.114088804934638 -0.454840778038607 -0.979708747309677 0.898721714925781 1.36994135897445 "ancient"
"2944" 0.352002114841025 0.0825539696901774 0.585652951462183 0.977683122051736 0.405909032965884 "insect"
"2945" 0.634650785392713 -0.690251559053266 0.886072064333756 -0.372136005189084 -0.00996936544644314 "ancient"
"2946" 1.02761322466867 1.11091264664443 -0.207090161361519 1.05959187660204 -0.433885689294054 "ancient"
"2947" 0.164654576969852 -0.156568463514998 0.0452035364076568 0.74751226727585 1.10208097614319 "ancient"
"2948" -0.808239164126087 -0.641790150226216 -1.35318008432695 0.977850333535773 4.13134157097607 "ancient"
"2949" 0.154354751679712 -0.257071007315809 -1.18671504205421 -0.191866294143285 0.337317902863593 "ancient"
"2950" -0.968262236218409 -1.69959579975927 -0.289184325131086 -4.03527144586481 -1.81950431208385 "ancient"
"2951" -1.02531725875357 -0.616146350494698 -1.18579141469388 -1.16847113298364 -2.99496700449829 "ancient"
"2952" -1.9844007974351 -0.287561562169907 -1.86882500262969 -1.36307698957064 -1.11618989631384 "ancient"
"2953" -0.0703679656738428 0.23308702222791 -0.649245462077812 -0.942287490209208 0.0359198441356389 "ancient"
"2954" 0.0158239195625268 1.53073588920696 -2.06702742659439 -4.52782546410161 0.917979004201387 "ancient"
"2955" -1.34025345879074 0.529675423955556 -1.93158991814765 -1.49110407643607 0.391193789793502 "insect"
"2956" 0.798923140610372 1.9097350072148 1.35620448698299 1.43923868089908 -2.23799633657877 "ancient"
"2957" -0.513193969582662 -1.04116134983148 0.282659043403631 -0.533020303713838 -2.10488332273235 "ancient"
"2958" 0.0879043339727151 -0.513674440246695 -0.226782587042978 -0.572492279492707 0.542130888377507 "ancient"
"2959" -0.281331577836397 -0.11884182283166 -0.931364550437449 1.06229364762303 0.613721434107237 "insect"
"2960" 1.31199493563318 -1.32770137969427 0.285070756661071 -4.64691177529699 -2.47867826867415 "novel"
"2961" -0.0458252285976914 -7.66711041656911 4.25152196918174 0.134560626360156 -0.194616212600544 "hymenopteran"
"2962" -0.244938079527124 2.55838699944448 -2.12555715478271 4.03935219197995 -0.194616212600544 "hymenopteran"
"2963" 0.241871921604723 -0.514923856978647 -0.101780654723829 0.178320120737118 -4.71890943325795 "hymenopteran"
"2964" 0.0907663575301252 0.0567253171503994 0.573888942248277 -5.25964971292224 -2.40076284572745 "hymenopteran"
"2965" 0.104209352905005 0.383261726041359 -1.43386914442205 -3.23360194595249 -5.28649561046427 "hymenopteran"
"2966" 0.0194395392071165 1.08104605377955 -1.87868656607208 -2.34461875572999 -5.06398281637365 "hymenopteran"
"2967" -0.665056872065853 -2.3024826789522 2.08750076598979 -1.70010320113593 -4.09397549199236 "hymenopteran"
"2968" 0.132830844055254 -3.5062368963164 -0.741110066250774 -1.14143219735341 -2.29263520442992 "ancient"
"2969" -0.0299911002946339 -1.35941834109125 0.23502463696658 -0.453690402784482 2.48535064010208 "ancient"
"2970" 0.227018656858238 0.112459372631583 -0.281834702327332 -1.3652478507509 1.35701355204773 "ancient"
"2971" -0.0271656195794605 0.259368225657744 0.434206129369567 2.24685672409632 -1.84276089864858 "ancient"
"2972" 0.874980412838837 -2.26998565005157 2.82280200298808 -1.20798552094468 1.92500443825573 "ancient"
"2973" 0.523981383121343 2.84293462258306 0.0476975003292919 0.134560626360156 -0.194616212600544 "ancient"
"2974" -0.719705276682572 -1.84377438384752 -0.73730116717406 0.134560626360156 -1.00942586684653 "ancient"
"2975" 0.115404820934455 0.244996140328889 0.377094117266487 -2.1167254749536 1.71246749138037 "ancient"
"2976" 0.654251322255904 -0.15948777236494 -1.7402896204106 -0.590637227101408 1.27901566898376 "ancient"
"2977" -0.207461203001672 0.223637522272556 -0.722604008845015 -1.3192849857897 -0.649598247627216 "ancient"
"2978" -1.03515678730808 0.360794936976228 -0.0285602096697421 0.266376076692207 0.391114020949239 "ancient"
"2979" -0.269159412206112 0.426733837322259 0.120752058756243 1.34105200014905 -2.06805152965501 "insect"
"2980" 0.145863561544016 -3.40579653410058 0.180725356522241 -4.1155096927243 -1.87230109825744 "ancient"
"2981" 0.0899131210263766 0.336615213313306 -0.0201185603347573 -0.304216467814849 1.14918800546505 "ancient"
"2982" 0.3076020035259 0.600230357859025 0.499860556484195 0.284878086078446 -1.09219859449499 "ancient"
"2983" -1.75170226964504 0 -1.17608817347175 -1.81391828716107 -0.670419232489421 "ancient"
"2984" -0.247790392544467 -0.219309816475184 -0.516506956874067 0.510522141160429 0.440760767430557 "ancient"
"2985" -1.59138532898694 -0.926129147303139 2.35685749364175 2.44211500164989 0.0461653433776149 "insect"
"2986" -0.861718497693954 -1.02000865926839 1.72454743549421 1.37905380600205 -2.07840565477852 "ancient"
"2987" -0.459403572637624 -0.223773549266482 0.248218356030721 0.475941637454364 -0.623398866333825 "ancient"
"2988" -0.314971638722921 -0.453682165944808 0.447407629764839 0.0952285651279329 -0.123731508266143 "ancient"
"2989" 0.151864465602809 0.34165461065225 0.934860789302071 0.433418844488024 -0.957826173403463 "ancient"
"2990" -0.0258329317409665 0.169057076769954 0.42927422376132 -0.268546182051377 1.17584566229503 "ancient"
"2991" -0.576620143150659 0.177860381970143 0.479679480611588 -0.892063589743022 -0.189578610596982 "ancient"
"2992" -0.211239306472855 -0.449407548469737 0.656732560035431 0.349762951355088 0.335902876004245 "insect"
"2993" -0.0203146043234514 0.524826927074926 -0.156626057870022 0.558235862013139 -1.13968468986358 "ancient"
"2994" -0.0912556816878258 0.0532669958117697 -0.164335622018133 -0.39454494209323 0.223488405264976 "ancient"
"2995" -2.25590052944256 -0.123317619509964 0.700482552579371 -0.913785690429555 -1.58966274038901 "ancient"
"2996" -0.66627709857954 0.326157746180991 2.24862676853973 3.42790197672686 -0.0608383384608712 "insect"
"2997" 0.535196379813675 -1.94850829740832 1.0362887291567 2.65326414927466 -1.05798731740255 "insect"
"2998" 0.556566631049095 0.143859722933136 -0.435289869903775 -3.54413727499884 0.809718986250809 "insect"
"2999" 0.509078553817821 -0.324553447768726 0.605634223680102 0.75298875569728 0.273501906090124 "ancient"
"3000" -0.399204769926889 -0.19324375613457 0.504457164574322 0.91958173739111 0.139805441290229 "ancient"
"3001" 0.136111350852074 -0.717371765882933 -0.614810022210375 -0.588366051711453 0.924031427381733 "ancient"
"3002" -0.222923520024886 -1.14533294958437 1.19900683989499 -0.313991960270868 2.5338747874586 "ancient"
"3003" -0.434669046969086 -0.394753306374369 0.575311668815065 1.23605819829446 -0.740757270534386 "ancient"
"3004" 0.270113578813373 -0.473800763343134 -2.00014574712332 0.0497135012393082 1.10608775166093 "insect"
"3005" -0.420120047832461 -0.680971407680828 0.366103244122654 2.64374636158285 -1.61332203948556 "ancient"
"3006" -0.127318161905367 -0.339857501616242 0.510993071972217 0.498569234202339 -1.0677008325746 "ancient"
"3007" -0.19760189591644 -0.367519526506868 0.253621167928375 0.297411810726835 -0.472521692821833 "insect"
"3008" -0.423276327427684 -0.216221850876294 -0.280352368745654 0.318607884627878 -0.0287434738329437 "ancient"
"3009" -0.223497555173663 -0.344633412437806 -2.34770337067469 4.88743072508227 2.60374881113859 "ancient"
"3010" -0.192103079703592 0.512496792982658 -0.189442613565581 1.27095142810713 -0.0716298211554948 "ancient"
"3011" 0.0933281547618833 0.12693637224774 -0.0102667726432886 0.494131002785004 -0.553842474215059 "ancient"
"3012" -1.25542638232262 1.50413305913634 -2.92990934179647 -1.51063933455582 -0.287328800692285 "ancient"
"3013" -0.23271655757981 1.10807722724586 -4.02933439675086 -2.97313666974444 -0.194616212600544 "aculeate"
"3014" 0.127964469777592 -0.231011991182216 -0.142568367442935 0.670382959385411 1.01713981679677 "ancient"
"3015" -1.73839552304958 1.38008655305534 -0.905520258935855 -1.08152323347036 -3.60469690651433 "insect"
"3016" 0.448189995064767 0.519967702030206 -0.432384546954332 0.532587365038577 2.31547253715674 "ancient"
"3017" -1.3917035313788 0 -1.69453915784204 0.134560626360156 3.4261303876626 "ancient"
"3018" -1.25207371544543 0.183860284911892 0.060037851917038 -0.728173696712767 -2.2078746490983 "hymenopteran"
"3019" -0.0541020399853192 0.622628126066668 -1.00475798575924 0.134560626360156 -2.34104216535387 "ancient"
"3020" -0.133499771739055 0.051444321082694 0.557522108147514 0.229907284410408 -0.560292184653786 "ancient"
"3021" 0.547398149418115 -0.0371290864063441 0.503448067132762 -1.91389221979062 -3.3406244103512 "ancient"
"3022" 0.782332799677384 1.71483122030476 -3.38937273787446 -2.21794363637161 -2.55066809372775 "insect"
"3023" -0.363779830126874 -0.0216234857791185 -0.522509357377675 -0.0508828784684767 -1.23340386805363 "ancient"
"3024" 0.584254032642824 0.383738739984777 0.561277393705865 1.92104806358055 -0.0696860084399686 "ancient"
"3025" 1.70919764960165 0.430378554320956 0.711336580721903 1.5272277590088 2.81529672640705 "ancient"
"3026" 0.212886231911814 -0.175157703026243 -0.455273675403664 0.250249936002768 0.904025469857968 "ancient"
"3027" 0.673689178098551 0.92203707531473 0.0791537670924759 -1.05061408450534 2.29482758085613 "ancient"
"3028" 0.257468578770013 0.26368157286094 -0.259065729113827 0.792755051510099 -2.85977607383694 "ant"
"3029" 2.01770559082886 -7.39872177975285 -0.794566339166014 1.11831785510014 0.848283798046907 "ancient"
"3030" 0.267607466059238 0.441562384818404 -1.08993083026827 -3.42891227489275 -0.687290363737991 "ancient"
"3031" 0.0822273703306953 -0.209856646326066 -0.228959821768164 -0.220716024300731 2.43159241756877 "ancient"
"3032" 0.980806205407149 -0.615841106158136 -0.698264538205032 -0.631970377258063 1.50647470345173 "ancient"
"3033" -0.130706021086059 -0.595058484972751 -0.959282604645731 -0.474071888750613 -1.53058523196443 "ancient"
"3034" -0.136672454071645 -0.419279258539926 -1.24411950404478 0.241333147799764 2.58294617750195 "ancient"
"3035" 1.02893055603934 -0.131853435081121 0.173792218220741 -0.399217615006851 0.549475928736799 "ancient"
"3036" -0.608214396466094 -1.12729949885138 -0.260686542067337 -0.735308293126078 1.31911840495091 "ancient"
"3037" 0.25106519035485 0.75346807914967 -3.36747647613398 -1.52907310301512 -2.25862545503203 "insect"
"3038" 0.0261857990472099 -0.337012108546129 0.453970771507298 -0.637899876287582 2.50000276133679 "ancient"
"3039" -0.221476694332227 -0.091844280193229 0.433611616000546 0.784188721795878 -0.457964964408965 "insect"
"3040" -0.221897587939966 -0.132924804491332 -0.270039337772257 -0.179952696412905 1.04476750561279 "ancient"
"3041" -1.82163750568819 -1.67841874152904 -0.736069940546968 -3.30995418417721 -0.0333050054752076 "ancient"
"3042" 0.1516866217702 0.297445518142292 0.423595345363105 -0.0816564078658309 -0.802508713710567 "ancient"
"3043" 0.0773124999655362 0.660101428913973 -2.20345685578688 -2.40290054552383 -0.639436096672323 "ancient"
"3044" -0.136319329637494 -1.27326649553294 0.071156378996616 -1.14862963254175 -1.38762687330435 "ancient"
"3045" -0.561091631621123 -0.106906918338129 0.459353687038396 2.36249979097159 -1.36217720190319 "ancient"
"3046" 0.6114674762402 -1.08430493069074 2.58924761161904 2.93807922776159 1.00600993655216 "ancient"
"3047" -0.364971778691376 3.8656777393559 0.0476975003292919 3.72248163688401 -1.99243096781696 "ancient"
"3048" 0.00888064632794364 -0.0836882191787799 -0.840910597619964 1.62676735443765 0.23680545003072 "ancient"
"3049" 0.116508989354489 0.31134936223837 0.678077019231429 1.74011537874494 2.11767391710002 "hymenopteran"
"3050" 0.361873521008304 0.852368746349783 -0.34403999123821 -0.71405312418509 0.982993791922647 "ancient"
"3051" 0.475301310217486 -0.652264237470796 -0.0932958407240768 -1.0035249569213 1.47370179004123 "ancient"
"3052" -0.417962798840502 -0.0016071879455004 -1.05878335691294 -1.05171559243678 -3.15736967411763 "insect"
"3053" -0.278961701043313 4.92339287292753 -2.17827790768933 3.58373393163312 -4.47984014163714 "insect"
"3054" -0.41029685972343 -0.141586978399299 -0.21928678916546 0.254857155119533 0.662533865582482 "ancient"
"3055" -0.557318561064946 -0.990483749473476 -0.473632269270723 -1.75572906135535 -0.900587162148524 "ancient"
"3056" 1.46311866235921 -0.694940577350101 -2.42982920656795 0.0671253474835085 7.72035148740918 "ancient"
"3057" -0.48245011792608 0.617473522400675 1.03985244675463 1.04518072855763 -0.620797683542064 "ancient"
"3058" 0.284343112257485 1.18436716904566 -1.74436714388105 0.417813568636923 2.2668072607253 "ancient"
"3059" 0.368259708633907 0.51917745852498 1.04008549951318 1.64054082635296 -0.614347402209561 "ancient"
"3060" 0.784294914740532 0.753000675257866 0.673611326375963 1.64393664649002 1.35511897198134 "ancient"
"3061" -0.14698122745717 0.108722871460475 -0.18324722720665 -0.0968941454982309 0.0735453254539234 "ancient"
"3062" 0.924423108960303 -2.00898036836812 1.55360856959416 3.19243992786697 8.2924933276042 "ancient"
"3063" -0.472436907398363 -1.09263567892405 -1.71471681506432 4.12820561315412 2.14384769929956 "hymenopteran"
"3064" -0.474799647748909 -0.56028010298164 0.277526855746299 -0.0337021701052878 0.758356469800902 "ancient"
"3065" -0.129777888305319 -0.299986403131671 -0.528267724718786 -1.30873959499278 1.18105060254893 "ancient"
"3066" 0.166615297695718 -0.272091756704595 -0.202347064944027 0.703704336845316 1.10891761887911 "ancient"
"3067" -0.465248350256691 0.0281713024344298 0.177631804279471 -0.188489756787669 -0.40277497333672 "ancient"
"3068" -0.197596125139287 0.0132920980796504 -0.374667921178672 0.795942434652274 -0.0374431184975796 "ancient"
"3069" -0.333296583810413 -0.578997231244647 -0.166364321755293 -0.633909737547442 0.647399467060296 "ancient"
"3070" -0.194717660420087 0.411253783344092 0.875258263190694 -0.202302121734292 -0.851364061556964 "ancient"
"3071" 1.00048980797639 -0.299931592903045 -0.519567156872554 -3.16422305955587 1.50708853536226 "ancient"
"3072" 0.236940846502867 0.0783973181412192 0.981320178928001 0.784648508666585 -0.779250467182942 "ancient"
"3073" -1.73916154724634 -3.2745217852339 -1.90715191804734 -0.00967434685370269 -4.06367219252957 "insect"
"3074" -0.00021693505402131 -1.15083547773673 -0.813692519445431 -0.720461283231215 0.0791860970875697 "ancient"
"3075" 0.194920262472223 0.0280695920775447 0.126869555681903 -0.43618033242058 -0.00606347905045002 "insect"
"3076" 2.48206231265273 -1.6630449689955 -1.46282925640239 1.45541894442222 4.01650504505319 "ancient"
"3077" 0.0680135543880419 0.506198987256122 0.812861659114956 0.36198404765822 -0.237194482510841 "ancient"
"3078" -0.287591126798679 -0.208106640042386 -0.781550623751071 -1.06517250384437 -1.72595536431514 "ancient"
"3079" 0.322003380497312 -0.579206865835426 0.345989337808782 -1.64762082707409 -0.429662515865327 "ancient"
"3080" -0.536977623305743 -2.35856025577325 -1.46183097018207 -1.10951308612099 -0.202037733458384 "insect"
"3081" -0.259947346760558 0.0902756548886994 -0.436468489700379 -0.48268791519566 -0.925317990430718 "ancient"
"3082" -0.508494112424979 -4.0981404239656 11.6306990684355 8.72645009079035 6.81998846003438 "ant"
"3083" 1.05358998812439 0.0225930508855753 -1.08128644343434 1.40370505638247 2.34944031525024 "ancient"
"3084" -0.431665025825969 0.35230216425461 1.15823553718645 -1.15212978454739 1.59321928632044 "ancient"
"3085" 0.272699140234332 0.188146722489326 -0.568165182155113 0.0517681858964884 2.64266546037392 "insect"
"3086" -0.115122500512349 0.137188398417566 -0.728002579025049 -2.13283217211598 -1.03543892709277 "ancient"
"3087" 0.629981235372167 0.827329757564961 -0.966238715624119 0.510617808999119 1.03912700358488 "insect"
"3088" 0.551473202076365 0.591965805563262 0.433648080333756 0.501764100928646 0.59060288256969 "ancient"
"3089" 0.877323428694104 0.156730670028978 -0.00320901256705328 -0.11547884361734 1.22318409169491 "ancient"
"3090" -0.0847141534008345 -0.0439812225844845 0.282802359304917 0.686742849153842 0.594797343987647 "ancient"
"3091" -0.399123898329633 0.0649810011955404 0.340217206785485 -0.0674269203200396 0.486057099202241 "insect"
"3092" 0.150404829524128 -0.0154768465588818 0.164467433003144 0.830677406686817 0.136478740068858 "ancient"
"3093" 0.30608938089183 0.563178977774634 -0.335560765561546 -0.702197182048408 -0.331491013132864 "ancient"
"3094" -0.81925726798079 0.0863865422804752 0.00445988332363743 0.199356742535476 0.154271478556508 "ancient"
"3095" -0.588072281169551 -1.08564020710503 -0.0313389892142388 -1.36939472998701 -2.59435934288205 "ancient"
"3096" 0.782054874565171 1.2509442191234 0.00928692243742665 1.08534666364079 -0.0254779465624103 "ancient"
"3097" -0.444930528298674 0.583865925885232 -1.26602764138408 0.227563114336754 -1.41549371696333 "ancient"
"3098" 0.186251102209704 -0.631759126119693 -0.419268828689147 0.710296639505021 -0.218895312068326 "ancient"
"3099" 0.483105570102838 -0.989515507862528 0.720484921352469 1.12958014919689 0.995132719269471 "ancient"
"3100" 0.168948853025345 -1.05612509628564 0.43744495538391 0.38894254597254 1.63822468273904 "ancient"
"3101" 0.229771631568853 -0.435347157544448 -0.271939614589143 0.574169664446671 1.50630748965183 "ancient"
"3102" 0.508959170110762 -0.0350455860424811 -0.337649680688548 0.665781475809714 1.02752862081998 "ancient"
"3103" -0.0345904140516915 -0.286913874194086 0.0223042526913133 -0.535505760128826 -0.541320981566338 "ancient"
"3104" 0.347664804715498 -0.482143216778619 1.01769942429047 1.41131264170401 -0.125833627746677 "ancient"
"3105" 0.307480733869712 -0.994043957887521 0.403693023217515 2.31064158186411 -0.567512703219821 "ancient"
"3106" 0.273369800404949 -6.18480071794613 1.3285579664151 0.414267878674459 -2.10265227901261 "aculeate"
"3107" 0.0791966077384872 0.452717916306512 1.02328835541709 0.278097633863158 -0.787785125893605 "ant"
"3108" 0.0313873698295267 0.609785538345597 0.53621187882908 1.01718240942153 -1.29777226697655 "ancient"
"3109" -0.469176076539784 -3.70125086515308 -3.1535071752203 -3.6281476166037 -7.38103483314439 "insect"
"3110" 0.893192161506033 -0.422891720006181 -0.392297967178805 0.474213816853883 0.114078735552971 "insect"
"3111" 0.310944464897855 2.07772643678139 0.927169111274444 1.5520419258925 -2.64671374133731 "insect"
"3112" 0.336257183123164 -1.32358821747274 -1.33575087538248 -3.54644392052857 -2.5925043861907 "ancient"
"3113" -0.20510385663366 0.0980923825142682 0.022895941098635 0.315090219896311 0.124022300159243 "ancient"
"3114" 0.0865328333795704 -0.939480526568679 0.650628906466912 0.726429147104771 -1.80830438768721 "ancient"
"3115" -0.745764793254962 -0.198805449782932 -0.501530934064882 -0.345409546798879 -0.161723071021562 "ancient"
"3116" 0.42333649484134 -0.196018435642095 1.48894174063635 -2.06830765360176 1.86081348479804 "ancient"
"3117" 0.327891246186955 0.415896885821345 -0.120892065203509 0.95932054628887 0.669480737537307 "ancient"
"3118" 0.28615999798403 0.494564765168545 0.562159938671826 -0.348358976726157 -1.36276148651878 "insect"
"3119" -0.252236189001202 0.504398257382102 0.374914111638143 0.456952290977788 0.194643318229137 "insect"
"3120" 0.182582524611303 -0.19759954909835 0.164909565029826 -2.22374150268855 -2.10423148207965 "insect"
"3121" 0.226288613461193 0.820324932826353 -1.87926746786423 0.727624889053399 1.95611067792121 "ancient"
"3122" -0.227926966922243 0.164199132145136 0.450135888601614 0.0849892464238193 -0.568746425668419 "ancient"
"3123" 0.217700588183518 1.2735647262214 0.736353978885876 2.00865339815468 -0.602448136985573 "ancient"
"3124" 1.20001566653761 -0.608054200426658 0.191293462349877 2.33955075387635 0.431640023561726 "ancient"
"3125" -0.0545374669185293 0.522942826252358 1.12009275245105 1.19765973137204 -1.2184643957553 "ancient"
"3126" -0.0391286933415217 -0.134859687013637 -0.246326561190447 -0.0931166538510208 -0.344471900250446 "ancient"
"3127" -0.497388221979287 -0.404366488997205 0.669964655483062 0.428649224768964 2.08982159751668 "ancient"
"3128" -0.0980360364013818 0.10833786287706 -1.93070237565575 -0.179169165160603 2.60790451589759 "ancient"
"3129" -0.0895133440026316 -0.646892607411003 -0.560590199544648 -0.739495822201905 -0.0470693615089568 "ancient"
"3130" 0.0413448480752306 -1.34086030014141 -0.230293599686189 2.22349106532744 -2.4892319462942 "ancient"
"3131" 0.977051496543575 5.50466441393568 -0.474738601698565 1.00466760947086 -1.73210057815048 "ancient"
"3132" 0.00841564915569229 0.19270062582271 0.274382821197684 -0.548025446104931 1.49006855019629 "ancient"
"3133" -0.133006492123096 4.33744432268088 -1.24403212166761 4.07075152335968 -1.63568992193866 "ancient"
"3134" -0.538508697512096 0.0350818238598741 -0.23924796495073 1.59205821982304 -0.386947379341161 "hymenopteran"
"3135" 0.0450729086031837 1.12035210065437 -0.479803386356347 -0.408164872360095 -1.53423591743626 "insect"
"3136" 0.0434846368366455 1.67536686192307 -0.685072337741173 1.04467429872579 1.18918500882212 "ancient"
"3137" -0.239053909297228 0.0501291164613058 -0.336317688067853 -0.634342577953547 0.384750756488275 "ancient"
"3138" 1.48176987035798 0.769181542573641 0.0476975003292919 -0.994473757898564 1.76661719182051 "ant"
"3139" 0.512806344039605 0.494130641161205 1.25034912188777 0.1411108153614 -1.28508541425153 "ancient"
"3140" -0.404724345501841 3.2751338313197 -1.63368906500479 1.87003491440787 -1.34518824161035 "ancient"
"3141" -0.25919360064741 0.0173514367230473 -0.214438607531137 1.40604379335503 -0.70403469720996 "ancient"
"3142" -0.288867165651458 -0.306791140590712 0.42889642464084 0.206388214143963 -1.3900181261362 "ancient"
"3143" 0.0578424741978121 -0.801974434006736 -0.712529128186812 -0.612551788261109 2.50810592256506 "ancient"
"3144" 0.167670406070986 -0.637229541449796 -0.0522916011818626 0.283638978783163 0.802047928421629 "ancient"
"3145" -0.230171715867621 -0.368876628047201 -0.704483841319441 0.202108135421605 0.871725183048073 "ancient"
"3146" -0.240919778589949 0.390764975265539 0.0413804516330812 0.880924095911158 -0.0209724886942346 "ancient"
"3147" -1.10303909327461 -2.14502004114144 -1.27026521997702 -3.15479171503602 -3.32872303276595 "ancient"
"3148" 0.0557822977456286 -0.576432155186664 -0.842261223044164 -0.48019905745544 0.69767605933159 "ancient"
"3149" -0.0122803261750408 -0.00149854314966043 0.424029728715544 1.11844075709897 0.443265502196717 "ancient"
"3150" -0.732344422647766 0.949055919199854 -1.43650472828157 -1.15839225983226 2.87745878203772 "ancient"
"3151" 0.66524628016247 1.88400292509978 -0.601478835553259 1.74233022695951 -0.194616212600544 "hymenopteran"
"3152" -0.246692599211752 0.351442950273628 -2.62024489484723 -1.4013527654438 -3.54389482047325 "ant"
"3153" -2.97547675040449 -8.50756887852825 -0.611934725332697 -1.58587770116551 -2.31557703236181 "hymenopteran"
"3154" 0.152667899815767 -0.165237833234194 0.145072733192701 2.03771789127995 1.6843804931618 "ancient"
"3155" 0.00778829583262686 -0.482249153369782 1.08431061068522 1.75051899275501 -0.48112802166769 "insect"
"3156" -0.476567478028381 -0.401920961788227 0.575323541677507 1.07773320880643 1.43399958317164 "ancient"
"3157" 0.693544346141276 2.24403164138204 1.81931971494925 0.860466211313805 -2.41337724295449 "hymenopteran"
"3158" 0.297893117313035 0.428891634314399 -1.39427095919329 2.55650266287626 -3.47973572370859 "hymenopteran"
"3159" -1.78961651806856 -0.767485984623338 -5.27003110730065 -4.14784430494674 -6.42960721634316 "hymenopteran"
"3160" -1.4019264466561 -1.42736886454214 -0.303703358126696 -2.71688369789795 -6.30813686185471 "hymenopteran"
"3161" 1.54582621214924 -2.43586899990925 2.38447285617529 0.134560626360156 1.12082413922086 "hymenopteran"
"3162" -0.486377785387763 -0.102533166741008 1.39581771283617 3.07139329697997 -2.42692402249655 "hymenopteran"
"3163" 0.487101997182318 -0.599147189147604 5.05973727729466 -0.199636835310758 2.57447386599841 "insect"
"3164" -1.43333474647359 0.874734595133334 0.507887772402332 1.62964982120098 -4.00736202974175 "hymenopteran"
"3165" 0.221258674205763 -0.540182632322449 0.0154863719517618 2.29463422927078 -1.79010481274747 "ancient"
"3166" 0.535271069554948 -2.9878551414439 0.238483260275656 0.938187599316056 -0.447521868035956 "ancient"
"3167" -0.707458317772869 -2.49276645419191 -0.942182060534105 -3.9696522672109 -0.261933669039529 "insect"
"3168" 0.129468358173009 0.139008621544544 0.961287671780151 1.03343999113903 0.306248935513947 "ancient"
"3169" 1.15844175224363 -0.186295602808877 0.832910702578065 2.70988482428557 -0.0867281311690243 "ancient"
"3170" 0.930880568575009 3.7601131552462 -2.3999474022985 0.373099816826233 2.15631977577745 "ancient"
"3171" -0.0515251577867099 0.156301252934063 0.117788580394849 -0.00124684503065214 -0.0760288914920658 "ancient"
"3172" -0.489539710957933 -4.56615917243199 1.44478750612113 -1.03796795347148 1.76629541959255 "ancient"
"3173" 0.612062530305049 0.133772494234165 0.530763020126709 1.89720429659267 -0.40716179302684 "ancient"
"3174" 0.799090932120997 1.73944246466376 0.855937199252317 1.99463679166766 -0.199988360725931 "ancient"
"3175" -0.833844223582171 -0.408073333350621 -1.06371641898163 -0.737344627600214 -1.5515521357622 "ancient"
"3176" -0.234220813312986 -0.175762900368855 -0.412260415672425 1.8839436899702 0.421024188452492 "ancient"
"3177" -0.385480865683178 -1.19427058710368 0.200210901837333 -0.535812287698561 0.305081504030577 "ancient"
"3178" -1.2448704933426 -1.64709358305426 -1.60433613641181 -4.79751028051808 1.6192687235311 "ancient"
"3179" -0.000197761276860116 -0.153712822168306 -1.01468529209144 -1.19220903019044 2.4347664020163 "ancient"
"3180" -0.994150736359746 -0.608898260107826 0.0607024559769744 -0.107860038662083 -0.233722047436793 "ancient"
"3181" -0.413908822956921 1.5324667418745 1.16104536687409 -0.91191334800206 2.09640723375589 "ancient"
"3182" 0.26825255715329 0.134636560876272 0.65439960524011 0.482379130335356 -0.806367397087892 "ancient"
"3183" -0.282315016202844 0.339048530593993 -0.0797217499316231 1.20510264924715 -1.15715840819169 "ancient"
"3184" -0.432065002089918 -0.305115478440448 -0.11619992842122 -0.482410834695638 -0.0506863619525509 "ancient"
"3185" -0.595524780639596 -0.270611357639308 0.768522202730455 1.21291463491342 -0.661946873373902 "ancient"
"3186" -1.39672909704494 -1.38147967152696 0.100074927567929 -3.30032193358603 0.909667196554391 "ancient"
"3187" 0.896612152467062 1.62487170230436 0.481334994239168 0.463926831413342 -3.04459624730754 "ancient"
"3188" 0.353330852842425 -0.561586598747786 -0.00289495243507115 0.680621108529402 2.75889328566483 "ancient"
"3189" 0.807385494742659 0.323206114618069 -0.701108533605569 1.42808459568162 -0.650296587788749 "ancient"
"3190" -0.312360318011907 1.86382923354447 0.0476975003292919 0.134560626360156 3.86881093813652 "hymenopteran"
"3191" 1.28739399940401 1.9011632591003 -1.22672351141751 -3.90894594949122 3.14833943509075 "ancient"
"3192" -0.192830903241073 -5.3731809219183 0.249332644606881 -1.82549561084958 -0.65333731051253 "insect"
"3193" 0.304842512188675 -0.700371384087113 0.566026050956902 0.207422225181605 -1.13974337407241 "ancient"
"3194" 0.0161538974087274 0.535792656914707 1.06369704953238 2.46412014431921 -0.755504737414992 "ancient"
"3195" 0.511322748577859 0.809117635380718 -0.159793681002451 -0.224522206542419 -1.72445954641909 "ancient"
"3196" -0.344986707999266 1.80440887787968 -1.17608817347175 0.352488100290774 3.13653362895317 "ancient"
"3197" -0.493746247829781 -0.205892100648651 -0.0911634971036792 -0.620368652252243 -0.208916578534471 "ancient"
"3198" -0.0231555223832448 -1.60458906019443 4.13588098860917 -2.76016168213928 -2.41262290141193 "ancient"
"3199" -1.22889326144309 4.16812449577436 -1.28625416579892 -3.24524505968245 -2.31176465216579 "insect"
"3200" -0.146192929542824 0.113579342858277 0.0564708915704117 0.450338426262385 -0.711467034407583 "insect"
"3201" 0.370932117621877 -0.892656995132689 1.59004092968222 -0.484997960307414 1.38521137882231 "insect"
"3202" -0.0796764053849211 0.277400748248134 0.927409261364701 1.35603366449663 -0.184992764641553 "ancient"
"3203" 0.221906539027313 2.33887528715006 0.475312369322981 -1.18755065418042 -1.00594614668502 "ancient"
"3204" -0.28889398587477 -0.529853526740143 0.0728793729828829 1.33022165538705 2.04067226199132 "ancient"
"3205" 0.310051464587375 -0.109348520123068 -1.14870146698617 1.85763864073108 -1.36020876660366 "ancient"
"3206" -2.97224745332933 -1.00671855485348 -1.12143101622391 1.19708737704535 -4.97960837412174 "insect"
"3207" 0.653613279356516 -1.87437647652954 0.598609933210448 -2.90990625751149 -3.66975874577213 "ant"
"3208" -0.451800735714306 -0.129415433860407 0.0828433000737901 -0.185627331960408 -0.543531818264394 "ancient"
"3209" 0.919658451397499 0.239024703741632 -2.19253211443553 1.68630645855557 -5.29987639288477 "ancient"
"3210" 0.0295871842524246 1.29809486043194 -5.23729175540382 1.68864184642481 -0.194616212600544 "insect"
"3211" -0.616251654340687 -3.04844978811438 -0.0189170410471721 -2.97826232795915 -3.33524854297591 "ancient"
"3212" -0.678366697816259 0.46247961211543 -0.028906138871752 0.882520974250126 -0.69403478641768 "ancient"
"3213" -3.16201422793705 -3.39173276284394 -0.588992208935624 0.134560626360156 3.19046907547652 "insect"
"3214" 0.077547014743112 0.323158074553367 0.108004371059171 0.450664970138154 0.799977376066142 "ancient"
"3215" -0.0419435990855274 0.136115111673363 0.0878866734872765 0.46035544630896 0.00513994313594379 "ancient"
"3216" 0.083633092186376 0.848619426563265 -0.813991888948541 -1.0954223515531 3.19754983122706 "ancient"
"3217" 0.444929564149586 0.172909926682193 -0.40627796138157 -1.58444731664108 -0.12947649145538 "ancient"
"3218" 0.885905247686827 -0.872109027939355 -0.0421549410269114 -1.23965465693497 3.20255613159952 "ancient"
"3219" -0.0238885802892189 -0.395686067178993 0.210930215303647 0.0614810795793875 0.244786801890778 "ancient"
"3220" -0.0978399912007136 -0.0198550010323947 0.0872874870461656 0.0506771893977267 0.760073719199973 "ancient"
"3221" -0.0306118854115584 -0.213828478676437 0.79936711376071 0.495027727504528 2.37065799059516 "ancient"
"3222" -0.336433543469449 -0.269415386392627 -0.449308726276674 -1.11578092890797 -0.370508984155882 "ancient"
"3223" 0.0212550551752462 0.260526488151691 -0.346823305350863 -0.767195335936981 -0.784835108141224 "ancient"
"3224" -0.403614899580967 -0.563999600129704 -0.102612478552356 -0.281498498472086 1.1835647280447 "ancient"
"3225" 0.293245569218546 0.257470068794025 1.08972337556062 -0.849567527155708 0.874092923590166 "ancient"
"3226" -0.653513757852454 0.00952197466324021 0.749404240017831 -2.18045721682129 0.171420440994891 "ancient"
"3227" -1.08251739993373 0.727056477308401 1.6749241977831 -1.21516223154191 -1.93297711211158 "ancient"
"3228" 0.0112302723601584 -0.87864546526377 -0.442903538628079 0.158519738437555 -1.00091111468051 "ancient"
"3229" 0.534121093507921 -0.266091671754542 -0.699923360925951 -0.922571671640921 2.14689470622468 "ancient"
"3230" -0.138262848087333 1.77878716324445 -1.53658132883227 1.92955803276317 1.32762555226912 "ancient"
"3231" -0.791537008634313 -0.463237116008297 0.300283590133606 0.635798445903741 -1.04693048012431 "ancient"
"3232" -0.837499980182181 -0.297866014899148 -0.0748905561710177 0.126659054759155 0.531977147429224 "ancient"
"3233" 0.620002536529762 -0.397157888107307 -0.939763139546202 0.0392603226325096 2.00398586651342 "ancient"
"3234" -0.23526867338849 -0.136110805173385 0.904991201193598 1.62096486057823 0.229303305966007 "ancient"
"3235" 0.945179423911531 -0.286216383134148 -0.769239579998827 -1.46022904103358 -2.62353994301427 "ant"
"3236" 0.179448269536042 0.127263908926363 0.658197186613379 0.890273693535086 0.991291308094881 "ancient"
"3237" 0.0189544548710631 -1.35301821934387 0.542937887591378 -0.0538430957580072 1.41311677003987 "insect"
"3238" -0.653375662981249 -0.907386575309297 -1.6603462825947 -1.6269138504614 -2.69569672017547 "ancient"
"3239" -2.46695184407419 -0.301882496837594 -4.82329937123803 1.27545314073526 2.44368003263388 "aculeate"
"3240" 0.169561763240037 -0.0100923827046144 -0.542552492704623 0.431482027038982 0.0330760767638212 "ancient"
"3241" -0.242559069548439 0.134260895369121 -1.26542377891302 1.12479247587089 4.20773931015989 "ancient"
"3242" 0.0334101019870314 -0.214986186955728 -1.46813147592134 -0.622447412078772 0.250072576577028 "ancient"
"3243" -1.07932686661946 -0.800746174154803 0.668615728317653 -1.60927256200666 -2.4197083507655 "ancient"
"3244" -0.131600116275127 0.0177353952029162 -0.310709740548707 0.158209531063954 0.504049586696524 "ancient"
"3245" 0.199672710079822 0.497549333347686 0.144378282628788 0.553634139300908 0.294714656344694 "ancient"
"3246" 0.144163021778039 0.194852562899778 0.13349274636559 0.36673989101001 -1.04136129297858 "ancient"
"3247" 0.0281588066520025 -0.0806783700201564 0.351414951908953 0.414299617057656 -0.79782505744807 "ancient"
"3248" 0.407622354785523 0.180585990526365 0.0298204325342202 -0.430986350493763 2.7056738038915 "ancient"
"3249" 0.463351510562154 0.808139405783143 0.688704186306631 -0.531605341665551 1.16340993440399 "ancient"
"3250" -2.7630368557741 8.11426146247393 -3.18196086233656 -2.73346133388884 -0.761138158546594 "ancient"
"3251" -0.189744390888643 0.700760922226024 -2.43970562752839 0.491560705462531 0.305706192768081 "ancient"
"3252" 0.0339227980503319 0.254828975250061 -0.197638596499109 0.267136262575917 0.368848604915278 "ancient"
"3253" -0.440954010754029 -0.116606284376861 0.195551616118155 0.328496258840929 0.322697081696403 "insect"
"3254" -0.680829217145419 -2.50798375512178 2.53777619678011 -1.19778200035225 -1.88067066018297 "ant"
"3255" -1.92749250446457 -0.059494595726102 -1.48184865007981 -0.444579798210275 -1.6470463903908 "insect"
"3256" -0.280813534265656 0.399599939836255 0.181214906555697 1.36130879852783 -1.91181390653445 "insect"
"3257" 2.8093315597135 0 -3.98681285414205 0.964079749336232 0.445228876138838 "ancient"
"3258" 0.411099072884072 0.663061665762634 1.10632261319094 0.80485739842946 1.8767445498671 "ancient"
"3259" 0.739791823190249 -0.188364087461568 -0.205198851861646 0.480238139759635 0.0928979291080649 "insect"
"3260" 0.77384263691866 0.515234762906642 0.39362703092411 -1.29760192350561 -3.76368685601531 "ant"
"3261" 0.645328979005304 0.838769105649161 -0.0289014448541129 -1.65192415173211 3.09955221733063 "ancient"
"3262" -0.0201420698401932 0.671497459013438 0.802474750272871 -0.169987841192576 0.0931634040140971 "hymenopteran"
"3263" 0.504347056637406 -3.05183332158292 0.986753573153483 1.95339100365215 -0.0222339081049382 "ant"
"3264" 0.799591724873622 -4.81822202662091 -0.206385279375481 -3.92253569081431 -0.282077459563077 "insect"
"3265" -1.87306801646878 1.17675300063107 -1.58376567604639 -0.872261980124722 -0.88086917635973 "insect"
"3266" -0.267397223161623 0.420492059744018 -0.419196986787883 0.333981230734022 0.262336611516901 "ancient"
"3267" -1.01045552936996 -0.411438291640676 -2.98675437619762 2.19755062500809 -5.26067351749977 "insect"
"3268" 1.73716721676172 1.27576659324325 -1.08041459375558 -0.51747315964269 4.04983333412493 "insect"
"3269" -0.462688513823662 0.254111449855398 0.635885592226081 0.638126147089533 0.334841160430723 "ancient"
"3270" -0.108589825137682 0.695567313121444 1.09157977786753 0.67870772799807 1.27292838313448 "ancient"
"3271" 0.148645301535211 0.387534569405342 0.89534238177729 0.892089180507719 -0.658239572279064 "ancient"
"3272" 0.00144491731232108 0.648499869276472 -1.46783200297739 3.05088431173009 0.65069862914167 "ancient"
"3273" -1.25510163871757 -0.631295643110089 1.83660389046992 0.734595292868253 0.214071879119924 "ancient"
"3274" -0.280561530212298 0.0451588030216843 -0.0170480724056457 0.362889101862878 0.684437519407043 "ancient"
"3275" -0.47240126339592 -1.35719797667667 -1.19638616033661 -0.698368807342158 1.14142807419877 "ancient"
"3276" -0.416266625356237 -1.35106362174266 0.638855605851387 0.215779107530033 -0.109223924307713 "ancient"
"3277" 0.807955179722517 -1.34198753337856 -2.16792923259721 1.46168396428983 4.85306191199286 "ancient"
"3278" 0.0461152058583785 0.317536242291039 -0.414500161335757 -0.616870059954081 0.744563684488287 "ancient"
"3279" 0.184242851598667 -0.887998235038938 -0.717329863470516 -0.0561125009470465 1.75388900988866 "ancient"
"3280" 0.0100541915427695 -0.0429302831844927 -0.922599724445892 0.985764600543295 -0.215366893292458 "ancient"
"3281" 0.944921829083823 -0.340127285724939 -3.13520335329786 -3.50489606318503 4.22965180549406 "ancient"
"3282" -0.253197334452854 -0.16260424094856 -0.264553114353432 -1.3753376120649 0.105082663563269 "ancient"
"3283" -2.24501799930032 -1.58782798123551 -0.69656418691595 -0.806933601486011 -2.85724751518603 "ancient"
"3284" 0.515534531326597 -0.771678033053392 3.39209631256763 -0.575401804504665 -0.625055418587978 "insect"
"3285" -0.0183499655370453 -1.09864966577118 -0.570725532090334 -1.51253866816531 2.98686752005768 "ancient"
"3286" 0.0374002873857882 -0.570870707059624 -0.715282484158035 -2.5605512302759 -0.714076078826874 "insect"
"3287" -0.065837525841059 -0.47401014270577 -0.312005440458205 -0.981376660249965 -0.46553670180438 "ancient"
"3288" -2.87699497817332 -3.5876913540373 -0.205579047198494 0.134560626360156 2.46745914032516 "insect"
"3289" -1.34611954660561 -2.96486854487073 0.0476975003292919 -2.49160115823924 -1.50308098085413 "insect"
"3290" 0.573562199499466 0.00748532704170623 0.0605091490753353 -0.648589370128697 -1.07354412276492 "ancient"
"3291" 0.290191750481228 -0.32251866783783 -0.386004393044861 -0.548516885663516 0.791349007111855 "ancient"
"3292" 0.571335976724425 0.217187471980207 0.407596447848208 0.170398262467497 0.855646769127231 "ancient"
"3293" 1.07308459148133 0.556582769837667 0.534938201688873 -0.840900877556713 1.63142795458968 "ancient"
"3294" -0.314956518014189 -0.546009544534377 2.12444731844976 4.04781345852885 -0.913477169664671 "ancient"
"3295" -0.249088193800728 -0.70960846381497 -0.715131771391062 -0.437526196502272 0.996825340093982 "ancient"
"3296" 0.320450703651649 -0.576617459209961 -0.114709501266247 -0.0755000901271219 2.11494543179548 "ancient"
"3297" -0.61208145778512 0.455082016661687 1.04287013586459 0.168903988656599 0.217138373133001 "ancient"
"3298" -0.304296847537422 -0.156723313380352 0.67813677503206 0.107217124284492 -1.46619661405916 "ancient"
"3299" -0.0721336885035043 -0.0979373129518248 0.136428819322413 0.441697632678365 -1.64088741674698 "hymenopteran"
"3300" 0.789053398098358 -0.678468709662352 0.503654266791959 1.22128457429038e-05 -1.10452105104875 "ancient"
"3301" -1.5966878509234 -1.32151405614086 0.435935116763128 -0.110955461033198 -0.761687355582434 "ant"
"3302" 0.298059183342996 0.0938876823930315 -0.18536537342489 0.651647267642954 -0.262864345999895 "ancient"
"3303" -1.08222923994239 -1.20401264129307 1.41258965151757 -1.00675688036667 -0.482172481051363 "insect"
"3304" 0.25130067500442 -3.93178057836377 0.133519449319187 -0.284076670120036 0.828082102493763 "ancient"
"3305" 1.2806419298863 1.3460803597942 2.10164551760449 -2.63756645906824 1.43289011288716 "ancient"
"3306" -0.362166819828588 -0.353458352520619 -1.88701535813806 0.669843084319758 0.289874153002443 "ancient"
"3307" -0.111771453600459 0.179440376289077 0.178602877497496 1.23035234533197 0.0419331565197486 "ancient"
"3308" 0.892737327381118 0.872095743031823 0.419409080573194 -0.463270055344523 -1.10021152807228 "ancient"
"3309" 0.564678339541768 0.457409689782222 -0.245010210523258 -0.678265238944967 0.830959604170376 "ancient"
"3310" 0.0755801767756211 0.20512757589456 0.39920954388291 0.951459372258311 -0.429464816654293 "ancient"
"3311" -0.357541890268773 0.299352425467607 0.903227118206975 1.19864483247886 -1.95351664485336 "ancient"
"3312" -0.212185037657523 -0.20114620677081 0.479481523964789 0.315005896286649 1.64945753738264 "ancient"
"3313" 0.167441357196125 -0.758614719252477 0.0548945685425577 -0.330164433880764 -0.644787154904356 "insect"
"3314" 0.167441357196125 -0.758614719252477 0.0548945685425577 -0.330164433880764 -0.644787154904356 "ancient"
"3315" 1.77155179965047 -1.42135056862416 -1.08816838038773 -3.31975285530586 -1.36875182149105 "insect"
"3316" 0.0419468531475791 -1.03158186731392 0.173859317346656 -1.36538418102265 4.58455044615273 "ancient"
"3317" -0.409051219342849 0.711106807166532 -0.244634972779976 -0.154950053751676 4.86342818089142 "ancient"
"3318" 0.157670555277217 -0.251525833255127 0.155987002510019 0.359962347248043 2.60595716414489 "ancient"
"3319" -0.320780514100573 0.166806221570403 0.336981561508591 0.381328985640493 0.0292845825113621 "ancient"
"3320" -0.237540337121721 0.00525807958981487 -0.69271104035275 0.382486208941744 1.34922945744528 "ancient"
"3321" -0.300401869604624 -0.795570714495858 -1.63083886662417 -3.27995275192907 -1.4840797502448 "ancient"
"3322" 0.938501761023537 1.81786268769241 1.3205789097531 2.47131490997846 -1.21182437063989 "ancient"
"3323" 1.28912127826164 0.549901910920156 -1.36424102232865 0.37146611645901 2.06954505590345 "ancient"
"3324" -0.3132423493854 -0.283237639540618 0.140948079703145 0.0820405174046797 -0.3436794717868 "insect"
"3325" 0.347209924276544 -1.77512303546595 -0.345327854514636 -0.414834004653255 1.63855877635566 "ancient"
"3326" 0.235502748090342 -0.18056228595962 -0.312249484350949 0.393698407732721 0.47794531005339 "ancient"
"3327" -0.183835966039065 0.467275170098597 -0.858288843953871 -0.344582001575139 -0.65158281417263 "ancient"
"3328" -0.835097981120913 0.121849798442374 0.269475337272676 1.31078127705576 1.3132817792924 "ancient"
"3329" -0.446429376876354 -0.908250226655765 0.40986949294033 0.220462589505301 -0.238581435196935 "ancient"
"3330" -0.214400316041955 0.476106096620096 -0.0620191588690158 -0.677391348762133 -1.37208279058893 "ancient"
"3331" 0.0702529519055521 -0.589620115768078 -0.673178410494382 1.67918599572458 -1.32173104648184 "insect"
"3332" -0.273424911732842 0.514944083084683 0.318787560701435 -0.0191877174652411 1.1737070299395 "ancient"
"3333" 0.0522316201344579 -0.643843173578395 0.570446003904416 0.926334559771997 -0.881250929754412 "insect"
"3334" 0.0356861217663833 -0.384101106726637 -0.0133282716852639 0.530190145239756 -1.59393902986226 "insect"
"3335" 0.280963046312985 0.477017625873218 1.10363499256747 0.594091750056552 -0.570304722777201 "ancient"
"3336" -1.3249702110537 0.0388160042172824 -0.878439833737008 -2.16099182793653 1.59697719280595 "ancient"
"3337" -0.584576543867234 -1.11696944895854 -0.2235866697051 -2.49065507858444 0.565977691313092 "ancient"
"3338" 0.00222915315843889 0.731531722696025 -0.205892104330708 1.43980521470791 -1.61919728686372 "ancient"
"3339" 0.129976935350146 -2.68952995602758 -1.22672351141751 2.31358339732887 3.25622722692808 "ancient"
"3340" 0.174556381300967 0.446188028969544 -0.653868780091379 0.802219874479269 -1.0001762490377 "ancient"
"3341" 0.356404535364905 -0.490158076002835 -0.382301214146931 0.277782446637841 0.124357543098859 "ancient"
"3342" 0.101353625216662 0.891789291252279 -3.42146679621982 -1.00756779767813 0.330303463668547 "ancient"
"3343" 0.912610306241902 -2.03002597466014 -1.32230175753382 -2.41101298729909 -2.01934366428618 "ant"
"3344" 1.17168416560546 1.12436133212421 0.222529609527923 -0.393592954241771 1.00305747328573 "ancient"
"3345" 0.717687233605253 0.0494603582096883 -0.838290974017363 -1.13833775261709 -1.05046352542804 "ancient"
"3346" 1.06716385014581 0.219929667388301 -1.20437960076021 -1.07006038425259 4.10741516066644 "ancient"
"3347" 0.605585258137566 -0.834783008622401 -1.66173299353855 -2.49557971859583 -1.67080540385189 "ancient"
"3348" -0.143158927181723 -0.109672970406922 -1.87068467389808 -0.0783653181198282 1.75252745690699 "ancient"
"3349" 1.10458241981977 -0.0819620692998561 0.299736745146119 -1.9216784627914 -2.23894103891195 "ancient"
"3350" 0.158182008202145 1.01634761196669 -0.436724578338469 -0.833653324828893 0.896480319270101 "ancient"
"3351" 0.884818823901143 0.879360710434526 1.03301652869736 0.640552912982195 0.795236617813688 "ancient"
"3352" 0.000182978890082085 0.122951996518312 -2.43653142001169 -3.52379398604916 -1.05626874210384 "ancient"
"3353" -0.13454376534541 0.290231382088608 -0.146669958257537 -0.115453367542094 -0.176735597216079 "ancient"
"3354" 0.107844674617952 0.150270524723027 -0.0740708071140891 0.820042429538552 -0.164396833143289 "ancient"
"3355" 0.28425808858394 0.600764082234304 -0.0660126421397929 -1.00057803855184 0.425175220023996 "ancient"
"3356" -0.0185160635627606 -0.12222695536828 -0.278558357028164 0.391247952680277 0.309874927306452 "ancient"
"3357" -0.609447923097421 0.850831134408528 0.0476975003292919 -2.30262833727879 4.2353822807825 "ancient"
"3358" -0.166747995860871 -0.225904780099271 0.554625399858015 0.633236678724296 -1.34633149515139 "ancient"
"3359" 0.347568933210286 -0.353201072080512 0.689273936175358 -1.33307960268318 1.15784211643219 "ancient"
"3360" 1.3151182931058 0.592942505701203 0.63454680392144 -1.78707729400254 2.61605795524233 "ancient"
"3361" 0.347804660667819 1.82919104893035 -0.104917020050888 -0.43848855636273 2.50241111220949 "insect"
"3362" 0.0927591694523151 0.0238702511467653 0.298649749100696 1.04782130505607 0.637883553661255 "ancient"
"3363" 0.840527937086092 1.05226961134338 -0.158817796224618 -0.867096054111715 1.71951233557503 "ancient"
"3364" 1.08795306952058 -0.817985081492467 -1.29107465290066 -1.65053546966463 1.46298940211776 "hymenopteran"
"3365" -0.416239499111196 -0.815173508946406 -0.353926660362865 0.161364500156317 -0.417500575862012 "ancient"
"3366" 0.441545905589901 -0.371377776350618 -0.724478797906432 -0.355207313483739 1.70764236894862 "ancient"
"3367" 1.10153965429059 -0.60061541756718 -1.68018520384664 -3.36785651811446 3.0296643590358 "insect"
"3368" 0.730546197936337 1.73587484236081 -0.818441702063257 -0.187701521844707 2.40688516313377 "ancient"
"3369" -1.02735548116528 0.483980252356722 0.310672169915535 -0.604204458650473 2.70526876158704 "insect"
"3370" 0.321125430420011 -0.0661688921544099 -0.539324971548813 -1.30059431631318 2.51242086682114 "ancient"
"3371" 0.0730284350693977 -0.418196777988745 -0.340392047685227 -0.654006211409619 -1.91245590773793 "ancient"
"3372" 0.390603270558147 -0.125812683609001 0.847015229758159 2.0446467028016 1.5600153304121 "ancient"
"3373" 1.83745552960956 -1.25358890734226 -0.643169228087753 -2.08971164266305 2.18792245635532 "insect"
"3374" 0.588951108168449 -0.461563261482937 -1.7101837789393 2.32704079036892 0.0334758283029014 "ancient"
"3375" 0.527866591593535 -0.223691148318143 0.339563597321526 -0.733915957653051 4.24706108299026 "ancient"
"3376" 0.570050693116093 0.301705058631141 0.147615552968592 1.23498070443981 1.31957736987601 "ancient"
"3377" -1.821683210658 2.61337675591066 -1.81996478635379 -3.85528136242547 -0.194616212600544 "insect"
"3378" -1.46674887183286 1.53445517981247 -2.91668141567221 0.134560626360156 -0.194616212600544 "insect"
"3379" 0.278549218005671 -0.284498562315741 -0.367493269943532 1.00791462104599 -2.14146946476592 "ancient"
"3380" -1.48961178818971 0.40860114940198 -2.23978639184713 -1.29660760533687 -3.79329189423535 "ancient"
"3381" 1.71707790293426 1.87778584669139 -1.54955003919211 2.52407080501292 -1.44934073477549 "insect"
"3382" 0.641312411474552 -0.952843786750092 -1.14835264042393 0.158658871465096 0.892233374843918 "ancient"
"3383" 0.908761032286917 0.867067868270986 0.735555173527873 1.71454089372443 1.65114972973036 "insect"
"3384" 0.0350370813585746 -0.227659062210956 -1.37364837739932 -0.8950524009133 0.478003003366582 "ancient"
"3385" -0.341304917546747 -0.162974726951505 0.38082692301215 0.979943496134595 1.33606213210457 "ancient"
"3386" 0.0310721563599329 0.236352710274783 0.621628704432343 -2.31232635698017 5.17114906595066 "ancient"
"3387" 0.298017283454406 -0.495697865100307 -0.385003414500111 0.322940579273974 0.0481298949681535 "ancient"
"3388" -0.995246285468239 -2.26224049429583 1.18323856386346 -2.43968239829078 -2.74050976654855 "insect"
"3389" -1.95117746809611 -6.12284316252728 0.174893188150857 -4.38261609993221 -5.84325606077556 "ancient"
"3390" -0.253135779681893 0.943611180888502 0.266851674273934 -4.02280001474158 0.0261139549458401 "ancient"
"3391" -0.746069219105687 0.865241846597022 -0.733751841409695 0.26758617055884 -0.248927317818516 "ancient"
"3392" -0.428523384190118 0.294452883018975 0.338228993659011 1.74897298326247 0.0303516832565065 "ancient"
"3393" -0.258707967335233 -0.93673400189721 0.0259015347514865 -0.417176664315336 0.261978614911523 "ant"
"3394" 0.463027326599548 1.21426913237786 1.29927971820288 2.63770578226031 0.917758451166774 "hymenopteran"
"3395" -0.19744869326567 0.401317737484376 0.754512508080042 0.901158256322922 0.107157474727198 "ancient"
"3396" -0.018164042203483 -0.41815941045609 0.159737808962255 0.567115861589708 -0.826656079549501 "ancient"
"3397" -0.351393880222199 -0.98485641419904 -0.539229583103109 -0.40493133753645 -0.907454289894699 "novel"
"3398" -0.277662643266245 -3.02606478039273 -1.68340529290405 0.111734542456798 -0.930934974258848 "ancient"
"3399" 0.244627781581151 -2.98140735122489 -1.26108827526497 0.449314019566546 -1.82118349121485 "ancient"
"3400" 0.495545008320165 -2.96081489854493 -1.12215148377141 0.937371536831099 -1.82723168532711 "insect"
"3401" 0.810800513692395 0.303599091896899 5.32120495990927 5.95614030240982 -2.07637728001188 "ancient"
"3402" 0.139901418831836 -0.601457680165508 -0.915341014381961 -0.659278415703325 -2.77039709357641 "ancient"
"3403" -0.9761928011116 -0.263204475752453 2.46603074230718 0.131746732731806 -1.95739646457418 "insect"
"3404" -0.727838336641337 0.574451854723388 2.11727808904549 0.131223611471263 -4.0649793059413 "ancient"
"3405" -0.0628665129528239 -1.06855865891961 -1.73019213691304 -1.10785761288455 -2.03145904194336 "insect"
"3406" -0.115157298597439 0.102664571674646 0.0100926699394765 0.223504271695124 0.511335209001194 "ancient"
"3407" -0.106408103158541 -0.535314236087678 -0.0836100483656368 0.68388482901523 0.104842560495314 "ant"
"3408" -0.244195187902168 -0.0107529543508311 -0.23700805830991 -0.21750463189671 0.255396045342724 "ancient"
"3409" -1.10479544632775 -0.895787401163061 -0.719856486647035 0.40959824869037 -1.39545313118968 "ancient"
"3410" -0.114565584389007 0.214424621507186 0.407805550431227 0.566935808482424 0.60378726591488 "ancient"
"3411" 0.00598067959340329 -1.02573036007066 0.313018466557411 -0.943775996594252 3.01549805244843 "ancient"
"3412" -0.196893105865713 -0.319736779913837 -0.354020526214977 1.24866762459294 0.409678480268528 "ancient"
"3413" 0.516335795729463 -1.26085724830971 -0.00688104183115666 0.467965834194731 -0.587583161175476 "ancient"
"3414" 0.127694710443954 -0.453777800852188 -0.32585851554688 -0.946508922407028 3.49437942613935 "ancient"
"3415" -0.733189425283202 -0.629463147081549 -0.395404686773318 -1.26467732106348 -1.03142246670937 "ancient"
"3416" -0.0764396662934782 0.268770444576257 -0.956989702942516 0.639507760283053 2.97799364827993 "ancient"
"3417" 0.69459324174196 0.53439632076774 -0.313124266517119 0.869405719449473 -4.29953943279251 "insect"
"3418" 0.490141604514641 -1.51942925865791 0.437934123067175 2.24145048526693 -0.874735215651902 "ancient"
"3419" -0.0399574008356416 0.127294364193345 -0.82089172043561 0.518278842090329 -0.961795038134643 "ancient"
"3420" 0.144356729308819 -3.24260626031235 -0.0232047746319407 0.134560626360156 -0.608617302195105 "ancient"
"3421" -0.140801183713113 -0.820829330630052 0.569888514361869 -0.358454450663707 -0.94278108188596 "ancient"
"3422" 0.424416350377092 0.133751958037317 0.962871493658102 0.948575629870027 0.0276267745937015 "ancient"
"3423" 0.542183874075829 0.417632832386259 -0.653931736874297 -0.410417559382572 1.19139548823482 "ancient"
"3424" -1.125678673228 0.382606628818194 0.152725034270831 -1.75854362371458 2.03273184824933 "ancient"
"3425" -0.681256088445516 -0.321215628392385 0.00743079596246608 -1.13045527888321 0.988435511699802 "insect"
"3426" 0.0661733623849186 0.0391281746740356 -0.810339391066836 -1.4302554623212 1.34271686604986 "ancient"
"3427" 0.00891395707073375 -0.0192507673981791 -0.104536327510095 0.626954155036421 0.279458609855558 "ancient"
"3428" 1.01645310248542 -0.114765064616446 -0.341095825509713 -0.260798145919635 3.13184615740626 "ancient"
"3429" 0.122352615852677 1.20235689692483 -1.07608595469218 -0.490537439882109 0.983647325041832 "ancient"
"3430" 0.119335671936795 0.926568409985626 -0.260079526646479 1.34841230203467 1.69081561427236 "ancient"
"3431" -0.614364022912447 -0.917878540184734 -1.39087944265596 -0.0863466670101971 -0.451556542981161 "ancient"
"3432" 0.626776207653668 2.15362395950152 1.4744876314676 0.188690451892088 -0.40896192401101 "ancient"
"3433" -0.23727711198817 -0.362392157105502 0.00597359428431564 0.50422399676538 -0.530876673731162 "ancient"
"3434" -0.365018613550561 -0.319448463738873 0.859300773005384 -2.64119591417697 -1.72198168111396 "ancient"
"3435" 0.575873565059681 0.22844471541199 0.268752057105821 0.734415147199942 0.899086510055669 "ancient"
"3436" 0.617396880146465 -0.435531711318664 -0.690663124676205 0.424866803791298 1.86710821505173 "ancient"
"3437" -0.0256080040365784 0.282432446914065 -0.634729337258043 0.847336123430953 -0.040135360117003 "ancient"
"3438" -0.153443078553324 -0.497192334652302 -0.429188431328253 0.383471681283671 0.164937541012667 "ancient"
"3439" -0.019554723176033 0.171542475023468 0.792281258222978 -0.058015568570876 -1.01827077311836 "insect"
"3440" 0.0909635929153906 0.077703336147393 0.0128137282997232 0.456112670165781 0.405526823576794 "ancient"
"3441" -0.252024444175909 -0.501001056310037 0.93367523326687 0.570551770831613 0.255242404213786 "ancient"
"3442" -0.133770217153292 -1.54815544195621 -3.18103718136644 -0.594717016187658 -0.44985431183718 "insect"
"3443" 0.849053763418948 -1.46953193956514 0.000156028737413515 0.474380030968422 1.18374529942437 "ant"
"3444" -0.0234785038026527 -0.957733475107458 -0.805556224620617 -0.898536444542501 -0.0527592764111828 "ancient"
"3445" 0.177703478463649 -0.0823072750922658 0.0339236528630546 0.48351803693079 0.616585432692628 "ancient"
"3446" 1.42381330673521 0.0836960641816956 0.0229726251762422 -0.831686489547139 3.61059117217434 "ancient"
"3447" -0.0431508512130979 0.517083093073177 0.436974578545159 0.506017332965999 -1.3353287260538 "ancient"
"3448" 0.207344424953681 0.00992655132295687 0.0538136316577305 -0.0371892356664812 0.349775890474314 "ancient"
"3449" 0.207344424953681 0.00992655132295687 0.0538136316577305 -0.0371892356664812 0.349775890474314 "ancient"
"3450" -0.739121908440862 -0.844438201889153 0.839158902639218 2.07411191317125 -0.054786112024315 "ancient"
"3451" -0.18590652033919 -0.44575967687857 -0.817403230959664 -0.0881718856415807 -1.87183612442481 "ancient"
"3452" 0.0620647991768441 0.470077151601521 -0.154918974491408 -0.279181259748104 -1.02793907129348 "ancient"
"3453" -0.351194909896887 -0.454664091733947 -0.0104343449913071 0.679209555584704 3.23088815370343 "ancient"
"3454" -1.15084025916469 -0.334597295012667 -0.204006584467014 0.725478939035315 0.950001140707609 "ancient"
"3455" 0.183349377603775 -0.280035708415934 0.0973288454628168 0.780814662537123 -0.723569245719146 "ancient"
"3456" -0.194436424736746 0.0492956395575653 -1.31302359798497 -1.01093110209868 -0.0827744881766692 "ancient"
"3457" 1.35419845213443 -4.92408329284613 0.31056524297877 -1.51428382263383 0.497035434861247 "ancient"
"3458" -0.378728323225338 0.279661878411202 0.756929350211437 1.53848710095271 -0.858015851685968 "ancient"
"3459" -0.417054527730466 -0.133940212422612 -0.56010181650069 -0.0433832679171774 0.183522140352296 "ancient"
"3460" -0.287456674202323 1.57385752501927 -0.0898177098078083 -0.886642654281156 -1.92232569852306 "ancient"
"3461" -0.489831459820182 0.0699797042651129 -1.0154225388757 -0.868079750823084 -3.1469518697872 "insect"
"3462" -0.337633866610879 0.0758163384741532 0.114656606408172 0.0853602722572966 -0.993629393570864 "ancient"
"3463" -0.544329474398391 -0.657541082327744 -0.0924132467516926 -0.750871057625598 0.587359088932989 "ancient"
"3464" -0.664552210213771 0.275808661404739 3.31956811978923 3.73307284102624 -0.620857418295445 "insect"
"3465" -0.201747396995076 0.557525933668828 -0.011862964720046 0.321267991347888 1.00700460567165 "ancient"
"3466" 0.974326205240689 1.02108901585541 0.139282023553666 -0.00990030129468286 -3.87334672671452 "insect"
"3467" -0.253898157378771 0.222859783317524 -0.88163281944715 0.363247150761939 -1.02696397308343 "ancient"
"3468" -1.29395379331641 1.74772088970931 -3.67912734810335 -3.71306443465423 -1.56085213209937 "insect"
"3469" -1.7873399322132 -1.46567885740182 1.63846356569537 -2.03718399770185 7.56014798983937 "insect"
"3470" -0.564781443126433 0.905330647678828 0.158975054886499 0.196936624576676 -2.9492315618027 "ant"
"3471" -1.65798766457564 -5.78331673437978 -0.417877218635896 3.69772953315481 -1.36036337125357 "insect"
"3472" 0.531300562983132 0.392736529176682 -1.37019548078559 -0.160491021495702 0.845528754637814 "ancient"
"3473" 0.146242229055977 -0.315305386045916 -0.20630904245523 0.289780664921573 -1.39360968909986 "ancient"
"3474" 0.412197428723125 -0.253973069688891 -0.189928884844258 0.740923842799045 -2.35962936453196 "insect"
"3475" 0.230657836568062 0.491025086285975 1.64998531458147 0.134560626360156 0.267207332514195 "insect"
"3476" 0.747721347346554 1.35514646374945 0.892482810983659 2.35880474706129 -0.957757535948553 "ancient"
"3477" 0.00814811244924319 -0.539471288603043 -1.43719264025617 2.53329015933374 -0.647281181945345 "ancient"
"3478" 0.421354309031382 0.105800673262794 0.0749607076328394 0.0102007413386474 0.568657650878692 "ancient"
"3479" -1.07574318058314 -0.92818958797851 0.183611939012902 0.726984831938433 -0.881966385569243 "ancient"
"3480" 0.791180746772323 0.173877366389661 -0.439142845822752 -1.04489630828964 0.270504611142299 "ancient"
"3481" 0.172894085582636 0.856005753692473 -0.422168526041564 0.792105829123482 0.319997918180382 "insect"
"3482" 0.782981440415724 -0.826558017295962 -0.616511307521256 -1.12545726492704 3.27296796674498 "ancient"
"3483" -0.29450497809165 0.00501191467209062 0.28991214813254 0.415151376412468 -1.48722702146865 "ancient"
"3484" 0.570468421524898 0.450675440341565 0.242778848835777 -0.851373573400685 -2.20153041652229 "ant"
"3485" 0.0292483928942158 5.08930544109363 -1.19738609989541 -2.19515288795545 -0.112682852377929 "insect"
"3486" -1.8761010069655 5.10817006410827 -0.242489582701857 -0.239363676060235 -1.43559177130593 "hymenopteran"
"3487" 0.677835423565617 -0.0786991894010099 -0.35744317649946 -1.10146777746331 2.11711173163422 "ancient"
"3488" 0.325013958499949 1.28953207210146 0.0236711121619562 -0.551474751426467 -1.91869275599919 "ancient"
"3489" 0.55284071708679 0.815381310181087 -0.198805296746961 -0.131831198143247 0.915146035393966 "ancient"
"3490" -0.0289550308480932 -0.231562857803559 -0.0577205488785055 -0.541845756343756 2.28747489058134 "ancient"
"3491" 0.14015068655056 0.369723185957917 -0.397835580558505 -0.139472879229515 -0.772078041359568 "ancient"
"3492" 0.0635677499995356 -0.534833415427675 0.0385392801556628 0.17576885303787 1.42538879087624 "ancient"
"3493" -0.0582878566838675 -0.422300469262733 -0.390103494937131 1.18198742590559 0.846062682230315 "ancient"
"3494" 0.644281219643704 1.17283393820706 0.101748767889805 -3.24855558656289 1.68420760160792 "insect"
"3495" -0.127220498316218 -0.150413611246279 -0.339954159252401 -0.313829479656401 -0.582956013154455 "ant"
"3496" 0.605204709402379 -0.514130603416892 -0.844538044182599 -0.484059524131667 -0.912333443729307 "ancient"
"3497" 0.975657288419901 0.804910708231354 0.442105540000969 4.22305540098048 0.7263091575316 "ancient"
"3498" 0.153136866909204 -0.332158329738493 0.172091556341023 0.542214023561816 -0.141149830148309 "ancient"
"3499" -0.0212713042878114 0.175739261521099 0.138998967936243 0.390931188700445 -0.766911790332513 "ancient"
"3500" 1.55696274905817 2.0260585754508 -1.65107925040501 -3.68420231579081 -0.194616212600544 "ancient"
"3501" -0.114851243066989 -0.257274232679101 -0.53208613948542 -0.610324694909563 0.0915032989302578 "hymenopteran"
"3502" 0.67957817750112 -0.0690346627431411 0.659092373316433 -0.423569093669514 0.141182333598166 "ancient"
"3503" -0.00282809484487686 -0.660872105947558 0.434014360464842 0.343345170156485 -0.840118543309792 "ancient"
"3504" -0.0718446470678884 -0.61755508001228 -1.06652944026266 1.51180208943632 -1.59379646638937 "ancient"
"3505" 0.294665473747455 0.0119058973960864 0.064976468196001 0.786657673888676 -1.05119787357974 "ancient"
"3506" -0.295437139217285 0.12785988837152 0.0301923333326178 -0.0532002233038754 -0.698801658663341 "ancient"
"3507" 0.104372866219437 0.855773826435314 0.0231018575562417 1.02859155216246 0.546486193148409 "ancient"
"3508" -0.406303133501822 -0.109300850945253 0.463101154705709 -0.489458035286282 0.141614199731982 "ancient"
"3509" -0.224583678974114 0.909340391892276 0.878933395456864 0.750554191858637 0.9733207011783 "ancient"
"3510" -0.118959558279932 0.145065640483264 0.00559446743572723 -0.0101238942219166 0.915360737044186 "ancient"
"3511" 0.433794439319329 0.534037231496158 1.31569476714029 1.12021495705876 -1.58308724116222 "ancient"
"3512" -0.34348619572645 -0.0353606919857969 -0.131265822660761 0.233668147454422 -0.699710245514964 "ancient"
"3513" -0.206137603875516 0.327358775424997 0.0737462955275923 0.850020712233195 1.33923019167458 "ancient"
"3514" -0.324653218994886 -0.0209814348780722 0.590988017093001 1.17441287235186 1.6537259141694 "hymenopteran"
"3515" 0.171964737197912 -0.442469679040862 -0.23028190645597 -0.90786603502729 1.11052081894467 "hymenopteran"
"3516" 0.0375491801997254 0.278670299591276 -0.543406687035403 -1.11488083784099 -0.13877957244806 "ancient"
"3517" -0.315245381813433 -1.2626302705654 0.0248392495759113 0.525025603523534 -2.49171259030637 "ant"
"3518" -0.0796922907276243 0.0433956855919945 0.52970017492764 0.776633642772112 -0.865498167741399 "ancient"
"3519" 0.0837535932469876 -0.491831387511897 -0.927994618366643 -0.667534454916534 -2.42076690494891 "insect"
"3520" -0.125860638956695 -0.340859326087199 0.525583529102067 1.97264173190862 3.99306005399562 "ancient"
"3521" -0.687082725481361 0.0880629480143459 -0.60706546574298 0.947725772949965 -0.550913491343272 "ancient"
"3522" -0.687082725481361 0.0880629480143459 -0.60706546574298 0.947725772949965 -0.550913491343272 "ancient"
"3523" -0.285717037518994 -0.905744274326757 -0.193334454799442 -0.325047824490383 -0.696806595764786 "ancient"
"3524" -0.326479153155169 -0.645782601606492 -0.143333678725855 -1.01209970976677 -0.418140221954633 "ancient"
"3525" 0.530235297369676 -1.94564018130434 -0.146266596614206 0.636220588657438 -0.0575227565798797 "ancient"
"3526" -0.149356570513689 -0.704128894528827 -0.720923166953952 -2.05683466707742 -1.1490493901344 "ancient"
"3527" 0.54284611409165 1.01477650126766 -0.00338842450907862 0.40389811691333 2.49245660379762 "ancient"
"3528" 0.0202364277955017 -0.32177994303704 -0.489618917640638 -0.731878140144479 2.14347270401508 "insect"
"3529" 1.51586242217076 0.740824165841153 1.05547677013261 2.81702297316094 0.869783917132611 "ancient"
"3530" -0.872253490136382 0.742300163246887 -0.063102931829537 1.32282644399021 1.39636488205637 "ancient"
"3531" 0.198317129939077 -0.420736748861049 -1.0063633291896 -0.85572665175776 -0.660927867694718 "ancient"
"3532" -0.0200253072546069 0.100539381571686 -0.163128868957918 0.321765312891359 -0.142076582843855 "ancient"
"3533" -0.326629965582201 -0.590648278254474 -0.368229342259223 -0.541373339642149 0.807785770844515 "ancient"
"3534" -1.44439124972062 -2.6844589519854 -1.05753546364237 -2.31161007581232 -3.17337809128243 "ancient"
"3535" -1.16273352015136 -1.56236694002377 -0.176671832821658 -1.96985246993433 -3.29290397697835 "ancient"
"3536" 0.162029841633216 -0.00115592495717667 -0.623119102789304 -0.0475806704878591 -0.73553382714972 "ancient"
"3537" -0.306335782010534 -0.00759956618191757 0.766358985868552 0.378740187692698 -0.338753956805042 "ancient"
"3538" -0.52805217090896 0.40494053022228 0.618666423679814 0.532496020867402 -2.66686798303161 "ancient"
"3539" -0.219484021783137 -0.249102039590404 -0.480273628291559 0.315293889837142 0.866618986276534 "ancient"
"3540" -0.355072383711052 0.584566749785544 -1.7419962515557 -3.74187150288434 -1.3669306882176 "ancient"
"3541" -0.441659766063575 0.103038941383415 0.3828195987418 1.17455462979769 -2.37159224856272 "ancient"
"3542" -0.0366493308627357 0.236556409794771 0.0842102129613727 1.63111265804046 -0.703914435057204 "ancient"
"3543" -0.65552964268217 0.190794147747569 -0.187506118275977 -0.0605921230463581 0.355188122265801 "ancient"
"3544" 0.16245630512038 0.588925938074553 0.428869585711863 0.0991406797305867 -0.178323952295086 "ancient"
"3545" -0.082481538124808 0.515219341424616 -0.172289857651345 -0.23790342854099 0.324955490647967 "ancient"
"3546" 0.655980803125887 -0.306344314880993 -0.915708363307488 -1.56581018649427 2.24467892645374 "ancient"
"3547" 1.02278299717084 -5.39752285403081 1.00365145561784 -5.02698632529036 1.65003976671365 "ancient"
"3548" -0.920698528648332 0.525565286923376 1.50621465764949 -0.107148926807479 0.805161138786373 "ancient"
"3549" 0.539159686414243 -0.622681664981755 2.72765329102472 0.583922947514321 4.68301102831707 "ancient"
"3550" -0.438717258851245 -0.238288526040156 0.97401971874689 0.67402308373227 1.22972948119689 "ancient"
"3551" -0.742988954673495 0.617768541204022 -1.17608817347175 -3.02912966206512 -0.221082223673581 "ancient"
"3552" -2.06921152179794 2.04193320987611 -2.02285110244651 -5.09286105111637 -1.59552522562654 "insect"
"3553" -0.00520940082586504 0.323297231012941 -0.688794256073885 -0.841804319126135 -1.00749494113267 "ancient"
"3554" -0.673270383403921 1.07514171046918 0.783152005103498 -0.832891866275131 -0.536123501938186 "ancient"
"3555" 0.181337763074987 -1.01270346336623 -2.03041593620572 -1.84741212507747 -0.620210907610644 "ancient"
"3556" -0.522534818683874 -0.480809772836456 -1.06826482909208 -3.34302855451005 -3.98002824037264 "ancient"
"3557" -0.643011497692919 -0.874357993342009 -0.771390235326461 -0.607310806866851 -1.12600705258944 "ancient"
"3558" 0.56928931039791 0.355234677371045 1.35205623772578 0.703792174203278 -0.924766514749858 "ancient"
"3559" 1.66414222953112 -3.70882795024221 -6.23146956084754 -2.1311906643753 -3.03578855735116 "insect"
"3560" 0.440674557360905 -3.51575830286484 3.00314281233959 -5.11421999586966 -1.74838881070481 "ancient"
"3561" 1.15403862547248 0.434360094189766 -2.81975526060349 -1.45589880028617 -4.49405940515867 "insect"
"3562" 0.655102442863433 0.715589917477287 0.5423525257406 -2.44533275466585 -3.37342090060064 "insect"
"3563" 1.59559585188256 -2.22149221667871 1.73656552066533 -1.65543718277894 8.31387178744039 "insect"
"3564" -0.735807685631753 0.828465458596093 -0.147412101324629 -0.195704007876844 -1.90194980048843 "ancient"
"3565" 0.365549388126726 0.756986043838414 0.584755317481032 0.175811767862061 0.17836897032552 "ancient"
"3566" 0.0933461040321542 0.454194529548179 -1.10052975749992 0.44035517017289 -1.39088542872783 "insect"
"3567" 0.0393866621073504 0.91505289105842 1.6511201572886 -3.74464497108463 -0.951675536666572 "ancient"
"3568" 1.21444073486344 -1.4800245019496 1.32285076153153 -0.865127847048221 5.52693023342209 "ancient"
"3569" -2.40869480896458 0.59120385724888 1.60405279278328 2.7843738334757 -2.64451581069741 "ancient"
"3570" 1.17491807617174 3.32558496300862 -1.74675265501131 -0.696247573774324 2.45276577729951 "insect"
"3571" 0.25024757434108 0.407020503637191 -0.190425314925929 0.342245207811103 -1.05092223861966 "ancient"
"3572" -0.519266452843933 0.293167781031071 0.665539453876739 -0.484370884128098 0.760263415760664 "ancient"
"3573" 0.312834398609501 -0.0394852967479173 0.958774094399322 -0.641725314135198 -0.566473196230058 "ancient"
"3574" 1.07712770197957 0.405934351858682 0.17798340810862 1.61495130714784 2.55518443286075 "ancient"
"3575" -0.0112054326515922 0.0441220762869831 -0.97434309114022 -0.0893359969499266 -0.186418856911951 "ancient"
"3576" 1.3373834064563 1.3203515631907 0.0537111107365738 -0.920045000961741 -2.42954188415812 "hymenopteran"
"3577" 0.425645087081491 -0.645436148831245 -0.861436862726362 -1.26108651186076 0.38647696818054 "ancient"
"3578" 0.0321205596029895 -0.0227443115365077 -0.899293767220726 0.510104764063016 0.746054276288494 "ancient"
"3579" -0.0913045439004958 0.542869762767558 -1.23898498081814 -0.371522164246189 2.19016834842207 "insect"
"3580" 0.00228899264166742 -1.04487735559506 -0.150720806070243 0.482934120939717 -0.00636985968629455 "ancient"
"3581" -0.987774683746134 0.410812062677083 0.10492192682245 -0.449531801558489 -1.01706736720684 "insect"
"3582" -0.240224794840867 -1.21470721112966 0.24922966027393 1.12480893840632 -1.26022868236048 "ancient"
"3583" 0.0580848360750385 -2.73875614410059 1.55539790659034 0.0916806395494983 2.84081153719748 "ancient"
"3584" -0.469903679538969 0.846819681901955 0.30891905120503 -0.120698215803814 0.014890676690763 "insect"
"3585" -0.0912798831160085 0.147336008787743 -0.58915930221514 -0.715148168937673 0.915260608396628 "ancient"
"3586" -0.793953723400198 -0.64121589720752 -0.13283323106438 0.0147703989536184 1.15844045914813 "insect"
"3587" -0.234341574934471 0.164755826460236 0.0791670128560459 0.126642911311201 1.32036981705311 "ancient"
"3588" -0.451313820771891 1.12596235301302 1.54598691658528 -1.3396824365864 -1.58389061252462 "ancient"
"3589" -1.69803612166443 1.78390179979693 0.445602388551356 0.644489513643578 0.599214603487224 "ancient"
"3590" 0.737984213980109 -0.754220400120474 -0.838738506228188 2.34251639974096 -0.799149989401111 "ancient"
"3591" 0.253671451904296 -0.144032654329218 0.061993854861891 0.459304174383894 -0.20440376091083 "ancient"
"3592" -1.36676461487028 2.30715277867242 0.429706829505632 3.12664166912985 -0.0470948086343015 "ancient"
"3593" -0.0458252285976914 2.0260585754508 0.0476975003292919 4.22095429990347 -0.194616212600544 "ancient"
"3594" -0.198020936701317 -0.0753001704668171 0.838584880687162 -2.0385465008169 -1.71226788151992 "ancient"
"3595" 0.0662746852076283 -0.711394321347168 -0.278126165983838 -0.900177954426539 -0.848073990078636 "insect"
"3596" 0.412919707851749 0.386272418321861 -0.113659905116231 -0.254984859755757 1.09991182357131 "ancient"
"3597" -0.78411843060214 -0.69451716329268 1.21319278384644 0.958003942476484 -1.4362486938705 "ancient"
"3598" 0.892932535961191 -3.24916893439513 -5.07969978605129 0.231681467011709 -2.37721202218024 "ancient"
"3599" -0.161171227639049 -0.298244036636678 -0.632093941153296 -0.358386382556066 -0.156330066193045 "ancient"
"3600" -1.29071398975495 0.147340962309371 -0.81238444458423 -0.771192584473081 -0.81633249202097 "ancient"
"3601" 0.326720471562025 0.395567693346703 -0.0689143314715393 -0.303015586885888 -2.07991528459483 "insect"
"3602" 4.19613377127912 1.86558327005585 0.545883085792862 2.02728520301219 -2.01519459758847 "ancient"
"3603" 0.0507047812635032 0.194500150518419 1.4444820422281 1.78230355690171 -0.259965290083114 "ancient"
"3604" -0.00354601263174845 0.0431997299629511 -0.491415562187047 -0.140495482188283 0.0486945154406496 "ancient"
"3605" 0.162319338576692 0.374418869698864 -0.408838070256217 0.471747776625695 0.0531986376423985 "ancient"
"3606" -0.243032881360217 -0.725457946008731 -0.828971911312402 0.392955155228292 2.63343776350483 "ancient"
"3607" -0.443552737994925 -0.866200689395622 -0.0770781010176123 -0.246048720911109 -1.66173197128587 "ancient"
"3608" 0.0741158183089179 1.19443519763352 0.700149480172387 -1.5060964216837 -1.05997054207948 "ancient"
"3609" 1.26701174179267 -1.28851607399417 0.683450836589039 -0.116132153234888 -0.456580372984424 "hymenopteran"
"3610" -0.0458252285976914 -5.02578800363695 0.745643277522424 4.37410126933621 -4.34683000665151 "hymenopteran"
"3611" 6.73341305201848 -1.48834160428413 -2.23469965387372 -3.9837171786453 -1.32732329762159 "hymenopteran"
"3612" 0.14614734794345 0.11268539300127 -0.554335075713848 0.850410908125831 0.784543128498897 "ancient"
"3613" 0.0428117889977539 0.526981863682395 0.217111466290869 -1.10947329548425 -1.49549932511894 "hymenopteran"
"3614" -1.3427172661004 0.318113638861617 -0.1809851046909 -3.6496091594916 -0.783014927696176 "hymenopteran"
"3615" 0.269863824847957 -0.0613973140301356 -0.52155577693546 0.551274816629911 1.08963216650824 "ancient"
"3616" -0.235802233978165 0.183441489908383 0.420728083898293 0.58432319065125 -0.598512629533551 "ancient"
"3617" -0.639751213897646 -1.08810063155433 -0.359062278092837 -2.26543436240121 -2.20484784605905 "ancient"
"3618" 0.199035039140174 -0.472359257549948 -0.190829774580921 0.15497440533294 1.48116396029408 "ancient"
"3619" 0.372190352730981 0.0760534677698582 -0.106146060318713 1.03214569798491 1.56525340791845 "ancient"
"3620" 0.540723308786641 -1.28436949123734 0.241680127481177 -0.352428213306264 0.827063607128918 "hymenopteran"
"3621" -0.219431378170823 -0.100639632218048 0.163870357826449 0.593936600569142 -0.0337842795373429 "ancient"
"3622" -0.054856811595082 -1.09831796452663 0.196417688685353 1.15735266218945 -1.23145731710722 "ancient"
"3623" 0.74600967396908 -0.502084107342483 1.14167275503885 2.09332676473079 -1.566734389838 "ancient"
"3624" 0.148632430731383 -0.371055812690745 1.10477864833595 1.79504839148015 -2.00334077342932 "insect"
"3625" 0.498524300925443 -1.04837892221253 0.12766514119375 0.958235054258759 -3.57574958147417 "ancient"
"3626" -0.681869406811526 -0.658451867808224 0.0223679692969543 -1.03462304416396 -1.83762004759159 "insect"
"3627" 0.195523662850431 2.17842278339555 -4.70429355011288 4.29114356041144 2.59205137692535 "ancient"
"3628" -0.0491052632244795 0.231582271849385 -0.0738575482271675 0.941733479129453 -1.05410720156612 "ancient"
"3629" -0.996441763734316 -0.0361199144992875 -0.476153561551037 -0.540786864563514 1.48155095432985 "ancient"
"3630" 1.3346668108083 -1.20187244450089 -1.20765196221256 -0.618002621766686 -0.122400009181603 "ancient"
"3631" -0.313415141550159 -1.8244225240658 -2.58714701197904 -0.00543218829516137 5.15727382809597 "ancient"
"3632" -0.0836852123377922 0.140418877501506 -0.300819341282672 0.0870057459874733 -0.274838375180228 "ancient"
"3633" -0.100918008875546 -0.674346638500912 -0.0677018714988251 -1.14737799011095 -0.869662103990117 "ancient"
"3634" -1.71432257284146 -1.22470791588429 1.34037248091322 -0.265504828602187 -0.483936975931222 "ancient"
"3635" 2.43307775124202 0 0.0476975003292919 0.134560626360156 -0.194616212600544 "hymenopteran"
"3636" 0.976586961561074 -0.843565113351022 -1.47179674064628 0.829228888659654 0.309466913776956 "ancient"
"3637" 0.134549229543871 0.557496842349178 0.878474276236817 0.692869367211839 -0.861776877938856 "ancient"
"3638" -0.40181549714554 -0.520775386440159 -0.672662771093471 2.18502396357534 -3.03988436024497 "ancient"
"3639" -0.0141368080502492 -0.345204104088623 0.819252680898376 -1.02061723325853 -2.39250824391692 "hymenopteran"
"3640" -0.100938614566399 0.0234501266800153 0.0492223095281254 0.0909276092019444 0.00371887701767099 "ancient"
"3641" -0.334010045620788 0.33209541290641 0.654529853646775 0.827657326740714 0.165100432042666 "ancient"
"3642" -0.143624667422521 0.170563040325431 0.783090836432782 0.142254681435915 -0.572880122695268 "ancient"
"3643" 0.8117877004656 -2.56160199621859 0.917769109304368 0.384063299433183 0.255922263554026 "ancient"
"3644" -0.434104683959285 0.353848727966904 0.604647218430491 0.473133860763404 -0.498775565800336 "ancient"
"3645" -0.465201492926566 0.314544882518575 0.81064241691029 0.853424566332183 0.450361726304606 "ancient"
"3646" -0.0443385614698638 0.483687492015143 -0.377010136539792 0.728742025388487 3.49759794351963 "ancient"
"3647" -0.0182557176533037 0.391191983213288 0.490341289410389 -0.472640500734683 -1.27199067707663 "ancient"
"3648" -1.59923807878477 -0.777110759073639 -0.337045092691131 0.943666086540515 -1.87255394940931 "hymenopteran"
"3649" -0.14833201810617 -0.426756515667341 -0.563418183184794 -0.112705195878934 0.05279316483954 "ancient"
"3650" -0.0113827835651905 0.730096573861764 -0.644792080788683 -0.286154970722756 2.2587376208786 "ancient"
"3651" -0.614374146041416 -0.0694792428196955 0.42244547572025 0.0256829982048262 0.47145528575759 "ancient"
"3652" -0.413669584856997 -0.853971513876833 -0.552245225565049 0.0789603050759633 0.680262201462329 "ancient"
"3653" -0.0483417900437927 0.0938034617486646 0.471243113485045 0.36227141263179 -0.328025204007655 "ancient"
"3654" 0.660904473770504 -0.355877857311142 0.0483042509862377 -1.33413790375108 0.430887002297183 "ancient"
"3655" -0.424500308418629 0.0247262281214176 0.662762072452501 0.0812439262711134 -1.38984374078473 "ancient"
"3656" 0.901760183830687 0.737218576315787 0.0382605854400736 -0.0538443158883814 0.604721703662043 "insect"
"3657" 0.96861247287143 -0.27779460800348 0.303970577827292 -0.14130272088046 -2.26946761420792 "ancient"
"3658" 0.779300981912499 0.550772209186887 -0.564981743673609 -2.1482613266781 4.34287598237469 "ancient"
"3659" 0.118437350325071 -0.0337885427656164 -0.0303153465742394 -0.459079837593386 1.5399734811664 "ancient"
"3660" -0.445013714868061 -0.279816734603408 -0.042795679561947 -0.190079875022257 1.13938033398455 "ancient"
"3661" 0.0794442128669081 0.644784172307289 0.799756398708809 1.90634732782716 1.13906709301403 "ancient"
"3662" 0.924925680039481 3.0545782077149 -0.224041640329098 -1.84875572701236 -0.957276933047359 "ancient"
"3663" 0.233338052588818 -0.103619055616933 -0.386247618984397 0.120940007022727 0.90658409661836 "ancient"
"3664" -0.295520569104683 0.583816407291911 -0.93589543154026 -0.303807340187326 -0.273486285967403 "ancient"
"3665" -1.23036263553041 0.0855368414034562 0.249276823084824 -1.33391607507912 0.851150958284613 "insect"
"3666" 0.54115008468773 -1.66685682874886 -0.178541175373217 -0.0578168011764669 2.87896370764872 "ancient"
"3667" -0.4269441861207 -0.582404598899159 -0.217301608501179 -0.134961474986322 0.138754038082615 "ancient"
"3668" -0.0290310508510961 0.193156327846907 1.14866548268767 1.4564742842644 0.36379282501704 "ancient"
"3669" 0.1028528832838 0.934859678559377 0.354482668165298 -0.425364010825069 0.139624689782106 "ancient"
"3670" -0.515058575277934 1.19781951147106 -0.691745795040839 -0.650399292513818 0.55940567623095 "ancient"
"3671" 0.0924308679903745 0.345912046771344 0.159310165704337 0.151943855609194 0.278641321382995 "ancient"
"3672" 1.54214079574894 3.93576593563291 -0.936958785223684 -0.0308416557532503 2.83271819024442 "ancient"
"3673" -0.247502007480243 -0.18310831441171 -0.625545482783243 0.108685416488676 -0.38262586577194 "ancient"
"3674" 1.03425029298822 1.58710287014768 -1.13485760916624 4.14282640656194 2.40049743687319 "ancient"
"3675" -0.0383656311500071 -0.362494636260807 0.423128224292042 -3.03154594362896 0.914219634883181 "hymenopteran"
"3676" 3.71813377520149 0 0.0476975003292919 0.134560626360156 -0.724648025363312 "hymenopteran"
"3677" -0.113071070434766 -1.5205664580121 -0.0527368287805065 -0.515428353879109 0.317900285928442 "ancient"
"3678" -0.149607335395578 0.232972767952739 -0.0562886912339993 0.649996700686765 1.34629265593829 "ancient"
"3679" -0.188378362037242 -0.0809597816842805 -0.754895582083251 -2.174646843765 1.66959718441571 "ancient"
"3680" 0.647361659776206 -1.0329093628338 0.308720799378232 -2.19457525339806 -0.543159991833161 "insect"
"3681" -0.42727758957386 -0.196331454273529 -0.387966230961614 0.102360634082642 -0.116498185659469 "ancient"
"3682" -0.608979174119882 -1.95073939865148 -0.353252624155353 -1.32209298524159 -4.56900137420741 "hymenopteran"
"3683" -1.42483863860507 0.708219853074015 1.16144946957069 -1.81813705376779 1.81104118883353 "ancient"
"3684" -0.47328106727373 -0.133751047417195 -1.33337492578772 -0.442489932960416 -0.52984299667434 "ancient"
"3685" 0.483510680955712 -0.366264747046018 1.17308391890109 -2.0430009940626 -2.29832159775696 "ancient"
"3686" 0.00875991495890048 0.33323435048643 0.0695566591938935 0.369937540347624 1.24230013543476 "ancient"
"3687" 0.338636629795667 -3.53555991668877 -0.759404285668142 -7.50404035747021 -2.72333448474138 "ancient"
"3688" 0.225084966250865 0.109203860008774 -0.283097684004734 -0.608275790064026 2.20664221641044 "ancient"
"3689" -0.159879973778345 -0.145167936611334 -0.114595992711072 0.658414389057035 -0.387399657904498 "insect"
"3690" 0.296466450816307 -0.140060184168551 0.0260622756538029 -0.194094737993945 1.72128889231561 "ancient"
"3691" -0.0383881828814325 0.61076245216165 0.306822070079303 0.648345666052423 0.597270228541076 "ancient"
"3692" 0.355374792711178 -0.67541523646016 -0.503687661173976 -1.19977994945094 0.420153176194399 "ancient"
"3693" -0.0253892627839061 -1.36557125477099 -1.62757034970533 -2.93713310444574 -4.60071093292443 "ancient"
"3694" 0.653926547639923 -0.044224831567481 0.10985065199055 0.110184419543614 2.16693047825383 "ancient"
"3695" -0.161964706353388 0.143998187044126 0.430811345209869 -0.223039815807096 -0.856493051440906 "insect"
"3696" -1.93534808694799 -0.313571145270523 -0.0333342927958503 0.321263058036058 1.13501917226017 "ancient"
"3697" -0.0478302820767935 -2.34411728194416 -0.0357948644551174 3.14318354487427 -1.47263438492177 "insect"
"3698" -0.503782200425198 -1.2085542992424 -0.892401926997059 1.01440565149933 -1.57330587785858 "ancient"
"3699" -0.131585709671166 -1.9431425460117 3.01351149553038 2.03610339206061 0.760184558825581 "ancient"
"3700" -0.579957338305123 -0.272499180932083 1.03317879538973 1.29309568565193 -1.46677678463983 "insect"
"3701" -0.409528910923073 -0.329428279870458 0.285917345566565 0.443938835806166 -2.69174499971752 "insect"
"3702" 0.0101002629521501 -0.35774292147849 -0.856882499459265 -1.34784060846387 -0.06772660636836 "insect"
"3703" 0.221268197610413 1.32584046425 0.0146190128722862 -0.0426689591584027 1.27191329568537 "ancient"
"3704" 0.440379135083999 0.293596727045035 0.193510273298717 0.421549039341651 0.599239095831694 "ancient"
"3705" 0.440379135083999 0.293596727045035 0.193510273298717 0.421549039341651 0.599239095831694 "ancient"
"3706" -0.570313790370354 -0.168421367220647 -0.704732081016795 0.27307661646447 -0.972800344924388 "ancient"
"3707" 0.237755288308694 -1.60683663076023 -1.62055265019798 1.20890266549547 2.21718370204088 "ancient"
"3708" 1.29985822285734 -0.454523753503943 0.102486479654876 -0.936659300093772 2.87677459623514 "ancient"
"3709" 0.00710890245495059 -0.354847840951659 1.03136786286003 1.08071305321426 -1.65370506264152 "insect"
"3710" -1.84014569294094 1.57536269318983 2.53777619678011 -1.18755065418042 -1.94938074407346 "ancient"
"3711" 0.438301307652317 0.608368955252787 -1.1370230549688 -1.41047417733564 -2.23256371188028 "ancient"
"3712" 1.69311015964776 -3.40606022614093 -3.99942602638414 -1.83283877407843 -1.47394191990488 "hymenopteran"
"3713" 0.476513356857568 -0.533109588792629 -0.445077901492627 -3.51999982411872 1.35892223837114 "ancient"
"3714" 0.391084865857857 0.215121517747463 0.513511669565414 0.171446218443827 -0.112810434508426 "ancient"
"3715" 0.236475398363511 -0.525059029839299 -0.758129255777418 -0.360040305898689 -0.405653386656785 "ancient"
"3716" 0.759735085393963 0.416090483939099 0.594654299199707 0.829323017577568 -0.988917845151022 "ancient"
"3717" 0.183818151992759 -0.340992006647179 -0.181482854322255 -1.04787182025036 0.0866443814322912 "ancient"
"3718" 0.00928956112121366 -2.80324405366156 -0.314246443914586 -0.688082409603566 -2.45902301271424 "hymenopteran"
"3719" 0.205629743649014 -0.303423568848382 -0.492319756833989 0.0783194293396519 1.20031636241045 "ancient"
"3720" -0.594723634893232 0.479379906625119 -0.384005100924669 0.134560626360156 -2.36848172704916 "ant"
"3721" -0.20033438941074 0.18313806520504 0.0784320031735165 0.336360588536864 -1.03075565511746 "ancient"
"3722" 0.0151917293590743 0.0402123407748924 0.31258339617375 0.0622824611483899 -0.370555492914952 "hymenopteran"
[truncated: 732,627 more chars]
