# Supplementary material for: Convergent eusocial evolution is based on a shared reproductive groundplan plus lineage-specific plastic genes
Source: Nat Commun. 2019 Jun 14;10:2651. doi: 10.1038/s41467-019-10546-w (PMC6570765; doi:10.1038/s41467-019-10546-w)
Supplement: Supplementary file 4 — Source Data [file 41467_2019_10546_MOESM4_ESM.zip › SourceData_Supplementary_Fig4b.txt]

"larva" "pupa" "head" "thorax" "abdomen" "phylostra"
"1" 0.0269174885256064 -0.215655991007003 0.763160449948432 -0.242326659287933 3.28542507516878 "ancient"
"2" 0.210504440685321 0.490014228308165 0.731329369780672 0.778496787463587 0.958090225654156 "ancient"
"3" -0.698022700069747 2.27506584899132 0.824649367692078 -3.50920378265363 3.08084005808391 "ancient"
"4" -1.8583111424149 0.476414331815075 1.76007668275525 3.81857969241558 -1.23622437931205 "hymenopteran"
"5" 1.14259386170555 -1.77823915167853 -0.901967736030753 -7.63108221340647 0.0736449676143777 "ancient"
"6" 0.541632483139161 -0.51286090379697 -0.840870995229549 1.30296048096555 0.586960061515468 "ancient"
"7" 0.16116198246294 -2.38788309611764 -0.287307068225342 -0.327160235616458 3.69949516339571 "ancient"
"8" -1.4592363425671 -0.280336222225635 -2.25511619364212 -1.90393238620957 -1.2460079064413 "insect"
"9" -0.844445493424099 -0.63251194836863 1.46955521157158 2.00474183570951 0.125170040433804 "ancient"
"10" -0.242832684682327 0.407338226211557 1.95230166606716 0.190419595736981 3.18105962210888 "ancient"
"11" -0.356076493079724 0.0847312728441292 -0.328617972761915 -0.262238942512375 -2.29587985521468 "ancient"
"12" -2.66935087401453 0.38923804037413 0.805138180767382 1.01034181325534 -2.76587042369776 "ancient"
"13" 0.180758607887549 0.982781701443848 3.69666753366116 1.89817966994888 -0.452439299498946 "ancient"
"14" -3.43577400409678 -2.73888949394549 -0.795400300190765 -3.00707344380743 -1.25750585981069 "ancient"
"15" -0.294839103681917 -0.771407593404485 -1.94158272734696 -1.12868958750228 0.282543682577339 "ancient"
"17" -0.251329195628753 -0.676842717744014 -0.328561517214178 -0.843621908614738 1.24069338706945 "ancient"
"18" 0.590959930807749 0.194558733559307 -6.1839733751448 -3.21987222486044 -5.14513266415267 "novel"
"19" -0.0339610377838006 1.17120964565375 -3.96512741931103 -3.50505857619041 -6.62911746855435 "hymenopteran"
"20" 0.716283320841173 2.84902579459796 -7.63916994476544 -3.59002427833344 -8.46236625714443 "bee"
"21" 0.672259733188983 1.77582024282439 0.0533945750547932 0.138389638551318 -1.25750585981069 "hymenopteran"
"22" 0.151917403080071 2.46929225304763 7.64239126305656 5.46207739827709 1.21776982797142 "bee"
"23" -1.4593400863359 -2.45651144866498 5.31696737415707 0.138389638551318 -3.10131735826874 "insect"
"24" 0.637863727939125 0.700448256173679 -0.197843039028617 -0.534917871283178 -1.74461101669551 "ancient"
"25" -0.175369589261327 0.801571549812714 1.02133556506482 0.196957284561354 -0.188295337695376 "ancient"
"26" 0.00925369060686991 1.49834547895067 1.8067984243517 0.207822809579959 -1.1689775659706 "ancient"
"27" 0.260908963456302 0.651156389150766 -0.721104052915134 -1.42805469059556 -1.08721015018577 "ancient"
"28" 0.0696579995598392 -0.549664914985654 0.403749515732527 0.280788080289539 3.53381768343298 "ancient"
"29" -0.158804344708709 0.79130978484815 3.03481561479096 2.66157508678672 -0.990511235605545 "ancient"
"30" -0.432479943953681 -0.25156699588301 -0.701255555121652 -0.793253168820832 -2.18187468353436 "ancient"
"31" -2.97813892689071 5.55833387156331 2.14999803680232 -2.04657595955121 2.14812919205132 "ancient"
"32" 0.183739181881967 -0.152622868085907 -1.10402893407798 -0.174900013275882 2.40038298859817 "insect"
"33" -0.339241461318744 0.186976958834959 0.991229899307998 1.61658057395126 1.68593055530667 "ancient"
"34" 0.306396167028689 0.227597252283048 -0.363187444381871 -1.07668395008593 -4.44679358649441 "ancient"
"35" -0.0477462582357105 1.05533710522273 0.946387670117254 0.792984738857716 0.49052069743309 "ancient"
"36" 0.452923777683057 -0.865264911786023 -1.26493660317036 -1.1211933976553 2.24369998484545 "ancient"
"37" -0.938491472932884 0.420764551982906 2.74666249209633 0.480501698354897 -2.820315112808 "insect"
"38" 0.566893693836152 0.0491560732356885 -1.1916270194249 -1.97089315174388 2.14082257893508 "ancient"
"39" 0.335058785332822 1.66669828370776 -0.49477749222146 0.30374137910034 1.32507939469873 "ancient"
"40" -0.6111130567399 2.87565253459119 1.57168344262425 3.42172461963608 4.47675488995968 "ancient"
"41" -0.135881763147142 -0.197464398831672 0.732538630256967 -0.263026460995159 0.0655849012410369 "ancient"
"42" 0.616069663608677 0.995120427817116 0.466456429924009 0.205953117455423 1.87830311925363 "ancient"
"43" 0.87303202920705 -0.33002580616935 0.154168322461437 -0.125765525613647 -1.12915168886285 "ancient"
"44" 0.251505192259117 -0.418275429635055 -0.229469755480888 0.274738524498215 0.284223598832535 "ancient"
"45" 0.365643430917258 -0.500945458605377 1.0128859745228 0.623275297420843 1.2562269773033 "ancient"
"46" 0.231974411427074 -0.643501450872853 1.30690926849915 0.404904370379469 1.28000667019596 "ancient"
"47" 0.0166566063502268 -0.111787732989928 0.231100712665583 0.521988643023875 -0.71798457179847 "ancient"
"48" 0.295783363005388 -0.274960603276878 0.132134511907841 1.1468818744448 0.0621875972213235 "ancient"
"49" 0.256574651480183 -0.00835640261941991 0.954397822200336 1.63280026431501 0.012547966523279 "ancient"
"50" 0.447783979886416 0.239853493141571 0.670958444250163 1.87051765674969 -0.406103223555487 "insect"
"51" -0.280198444621842 0.909192949625889 -1.198472026869 -0.794481903599515 -1.83134713923336 "insect"
"52" 0.0985541573542356 0.598275908751103 0.197088500297256 -2.60418024559694 -0.650166747948407 "insect"
"53" -0.0166144340819339 1.39983151686847 0.868284060264039 1.42519748689299 -2.12901711342584 "insect"
"54" -1.98321086645025 2.79981980875373 -1.5109185325217 1.88124918790771 0.517395944818958 "insect"
"55" 0.617917422970779 1.68337297497388 -5.84462657263949 0.106739373879546 -2.10077424131355 "insect"
"56" 0.617917422970779 1.68337297497388 -5.84462657263949 0.106739373879546 -2.10077424131355 "hymenopteran"
"57" -1.07578040059755 5.39981921931581 0.0533945750547932 -0.76770916317936 1.64192598899069 "insect"
"58" -0.785289926480708 1.30979231325476 -3.37772629751655 -3.7188617762864 -4.91104233487874 "insect"
"59" 0.159269997779067 -0.213430055382755 2.47797743212469 -0.214541448606537 -0.13984921654331 "insect"
"60" -0.539400763836403 1.14638541348546 1.87608542276893 -0.316068634562577 3.43844422860788 "insect"
"61" -0.683591869464127 3.31937006077904 1.02776172661739 0.67161637934653 -2.09945197487637 "insect"
"62" -0.965759396699932 1.17627234948484 -3.66435772176042 -4.58188573584079 0.0420832623187531 "insect"
"63" -1.06062992528521 2.04656973606869 -1.52327830292244 -1.37526674168878 -6.17832128537602 "insect"
"64" -0.446572938705416 0.995831544810944 1.19137240979448 -0.807932739243648 -1.52156401871625 "insect"
"65" -0.0958023814155741 1.5480818570662 -7.144359438599 -7.29201447620163 -10.1500927794475 "insect"
"66" -1.13709175377631 1.30795466473979 0.0533945750547932 -1.73079696190638 -1.51070415559178 "insect"
"67" -0.663079374208928 1.43827597513895 1.16525576209681 0.383982972175223 -1.16471519727584 "insect"
"68" -2.62419348247238 2.43161117380692 -4.7669455496132 -6.79888708180697 -8.71153383494342 "insect"
"69" 0.31724558405001 2.20026132143025 0.284382147242834 -0.116328120401689 -3.32250614856451 "insect"
"70" -1.70788858120161 2.37132687021778 4.71008879736659 -6.63961706525282 7.10927246373251 "insect"
"71" -1.78708865591326 -0.146863105124301 -0.777948799912276 0.164475786911872 -0.0805636976486447 "insect"
"72" 0.636337668381402 1.23437836914419 -7.0853851350961 -3.78829221649255 -0.563038780345332 "insect"
"73" -0.49234327303191 1.54087234668482 -9.28831253659949 -8.77076950398994 -6.8093318158463 "insect"
"74" -0.206917498183657 -1.77556601867215 -0.228803299096719 1.61641521369324 -3.34639254068853 "ancient"
"75" -1.78370397517239 0.256616654959067 -1.21888652359763 0.0399081630623601 -2.65872541091506 "ancient"
"76" -0.288659825361985 0.449672233978197 1.22026024649389 1.8742523659041 -1.85332694787813 "ancient"
"77" -0.518306525752099 1.87940769229077 2.58084652509175 -1.9409703776616 2.2209026309727 "insect"
"78" 0.26473447461708 2.34392437869883 0.753832582639282 -0.949694593677082 -4.15584132639593 "ancient"
"79" 0.172220563221643 -0.149685670058585 -0.550810238198559 -0.447226657760832 -0.751373836237551 "hymenopteran"
"80" -0.392131219227473 0.161598781542985 1.84461399460515 0.362722596653115 -2.8098105414396 "insect"
"81" -0.715387487329923 -1.55327555010735 -0.743475781185409 -2.46006609688253 -3.12294155280818 "insect"
"82" -0.00444827311626336 3.14649314719383 0.954763878370934 0.883429386547216 -3.65377593688647 "insect"
"83" 0.845210408846005 3.159453765437 0.35419213502685 1.67358007726531 -1.01128809012421 "insect"
"84" -1.0652164431959 1.33432263478807 1.10533823982437 1.28732474852943 4.15687392992369 "insect"
"85" -0.170025795245788 -0.0714007925758955 0.000921704024716828 1.02696396588234 0.433232913364498 "insect"
"86" 0.15636535724984 -0.240319427719027 0.809265991114247 1.41365451129018 0.688217295510975 "ancient"
"87" -0.351860560522911 -0.131579032495928 0.873870360683094 -1.39484576070672 3.47751860379899 "ancient"
"88" 0.315186867130691 0.150234452571545 0.0811924805977128 0.426189542051149 -2.57281705205187 "ancient"
"89" 0.460230380561437 0.733175209004051 0.212886830476414 -1.06969630566382 -4.1220992531442 "insect"
"90" -1.5056044860234 5.41411414819808 1.27405746989793 -0.080900451766531 -2.05413452123409 "insect"
"91" 1.2346101332708 1.09292901421132 -1.54051738677483 -1.09630659577099 -0.690558252177372 "ancient"
"92" 0.894206890401121 0.74815100451628 3.64197448528583 1.97451227900818 -2.88741233660825 "ancient"
"93" 0.15897468464621 -0.917590714745958 -1.16168410515058 -0.245869656226181 -0.537014493752956 "ancient"
"94" 2.34528126106453 7.78690212321168 -1.4580349246085 4.93193418584103 0.55549719640448 "insect"
"95" -0.258029623983535 8.30810033156527 0.421873264115106 2.60562041657416 -0.40254638278133 "insect"
"96" -0.0492562161520233 0.578766435199546 0.521326089484752 1.18815105075709 -1.89911919928834 "ancient"
"97" 0.0505801437607049 0.794065113545948 -0.464282810967354 0.016081110987562 -0.86584832928912 "ancient"
"98" -0.45777177925618 0.500152155928746 -0.620849421061585 0.523625698216458 2.43155527335706 "ancient"
"99" 0.0448085654650226 -1.02706845147697 0.21891218812162 1.77579589032317 3.66542459804244 "ancient"
"100" 1.1447177751451 3.80652095462641 1.99382433760855 2.15940613239704 0.358410838247758 "ancient"
"101" 0.757770511943227 1.32210987740613 -0.334612371324855 2.08323465755203 6.14010875393974 "ancient"
"102" -2.08600751529289 -5.34979747972353 0.580804850235648 -0.50176646610788 1.03579451639713 "ancient"
"103" 0.275850005802674 0.361324518117981 -1.02156626667188 0.346784704180971 0.914125380976965 "insect"
"104" 0.0826828817255942 0.800398420742404 0.630540531955527 -0.232521099746921 -2.43503110702955 "ancient"
"105" -0.715881642582092 -0.474600021735692 -0.393364228227774 -1.95777587573974 0.976120174306913 "ancient"
"106" 0.767975943847629 -0.414883521933761 0.15815860979188 1.10201584475451 -0.393343582713767 "ancient"
"107" 0.187661886498859 0.412656957861236 -1.60679663594734 -1.03749332652513 -4.5790214482386 "ancient"
"108" -0.208706125295813 -0.144148370976994 0.067200705516163 0.0265663336605128 0.403111919022921 "ancient"
"109" -0.129326486690767 0.0545038128151701 0.133662207369644 0.162636543525898 1.03911242709104 "ancient"
"110" 0.646719764644435 1.09791886730876 1.30443931776291 1.07641976891824 -0.56167491090417 "ancient"
"111" 0.234061167319551 0.482862230390932 1.40929135990336 1.39476608171374 0.673032598225226 "ancient"
"112" 0.288715640996274 -0.419912385269628 -0.553014199995205 -0.10740090278722 -1.86052591161462 "ancient"
"113" 0.316568259627642 -0.142630976645037 0.0653648180817641 0.259096317107716 0.433307858253479 "ancient"
"114" 0.104551519274523 0.709251319154535 0.436813554356141 -0.594801470803918 1.31198061003667 "ancient"
"115" 0.98170687944766 -0.316053606355595 0.585170781166586 1.0857477203476 -0.360058933967789 "insect"
"116" 0.0382293057135521 -0.249525702321611 -1.59334144111639 -1.37443368603142 0.392312464849157 "ancient"
"117" -0.0326693585624177 -0.258412597762885 0.827281893288264 0.526044183937273 3.21608914654803 "ancient"
"118" -1.66123718364536 1.98156717630469 4.76763921901301 2.02879481764157 -0.178667647680104 "insect"
"119" -0.254562733122531 0.609926821919584 -2.67579708823439 -3.08042925051001 -3.71850918598877 "hymenopteran"
"120" 0.16807543041727 -0.249249135540128 -0.763130468820019 0.276891309654132 1.36240897337206 "ancient"
"121" -1.56197658217872 -0.0332991470627703 -2.24079460284002 -0.208187329489354 6.87868130629644 "ancient"
"122" -0.217456769602917 -0.0327090555933834 -0.964928763082637 -0.160714734382453 -1.47661270735152 "ancient"
"123" -0.702184184493273 -0.394168930784102 0.511890291657863 1.08793332677222 -1.78454981953974 "insect"
"124" -0.702184184493273 -0.394168930784102 0.511890291657863 1.08793332677222 -1.78454981953974 "ancient"
"125" -0.19683390383494 -0.653088434136895 1.33484582112453 -0.0624097388013956 1.37643076213649 "ancient"
"126" 0.314511964234021 -0.751378435971608 -0.300957507759776 -0.48331090828991 -1.85616101678654 "hymenopteran"
"127" 9.1105675811699 0.221477834356377 1.25333369758843 0.138389638551318 -2.18269277003467 "bee"
"128" 6.51592544532608 3.36428267631412 0.0533945750547932 0.138389638551318 0.0420832623187531 "bee"
"129" 8.06910505286714 1.57749103650482 0.0533945750547932 -0.838282826306672 0.0420832623187531 "bee"
"130" -0.67432249469782 0.472935359088935 0.563985361003326 -0.131856296741399 -0.466033378603257 "ancient"
"131" 0.850018817794134 -0.530363859637431 -1.43852615779312 -0.273319760205034 -0.294726561673155 "ancient"
"132" 0.375654077762524 0.107034168378027 -0.858945856238096 0.275067201844565 1.47282003469589 "ancient"
"133" -0.640461065865893 -1.02311890612333 -0.894371626789515 -1.59264827534775 -3.17036703017625 "ancient"
"134" -0.10769676426888 0.217504771793716 -1.63938186601972 -0.0521496869989113 -1.42950341861051 "ancient"
"135" 0.490373609452525 0.0975872994096048 -0.46159844997991 -1.7893139403019 -3.55222964797782 "ancient"
"136" 0.00168751878591314 0.68546645392506 1.16827897302272 0.380541583702671 -3.10442637662252 "ancient"
"137" -0.184219470076623 1.10559574280315 1.32770559750372 0.440887534864008 -1.62978757929495 "ancient"
"138" -1.15783757838052 1.13753590127078 2.19535809402603 2.23322966536628 -1.32594014755096 "ancient"
"139" -0.159310104532939 -0.830604229353964 -0.41723745838441 -0.409460981166313 -1.94987621611616 "ancient"
"140" -0.179306917856728 3.43797741252469 -1.25266871057292 -7.51148199517453 -3.4760214031472 "ancient"
"141" -0.179306917856728 3.43797741252469 -1.25266871057292 -7.51148199517453 -3.4760214031472 "ancient"
"142" 0.274014913294821 -0.0903856789413296 -0.664034377418888 -0.40897509087688 -1.47103459568326 "ancient"
"143" -1.01215669617559 0.736636810047602 0.33620920575865 0.499947497929991 0.882209852329876 "ancient"
"144" -0.949396280545952 1.90502452793841 0.0533945750547932 0.138389638551318 -3.09857893916935 "insect"
"145" 0.15771854809177 -0.532247973599925 -0.241754656015289 -0.266955467768656 0.184305602253673 "ancient"
"146" 0.552924612382068 0.937047049976159 3.76564395185707 1.7337845271088 -2.40407294742536 "ancient"
"147" 0.0758292141126076 0.0503617221425271 0.63219570601789 1.01032185733787 -0.914171175054873 "ancient"
"148" -0.901313561680492 1.84879277897897 -5.44173249704302 0.397542662584738 2.14774406576357 "ancient"
"149" -0.0628916407620921 0.529819863210572 0.742812739460664 0.826137713018651 -2.35338806992006 "ancient"
"150" 0.92039297038211 2.17278661754808 1.31224570710685 -2.53269475918239 0.0420832623187531 "ancient"
"151" -0.300530737366635 -0.208779980510736 0.586830024418237 0.149874173163275 -0.117571488622811 "insect"
"152" 0.383195568947283 0.0822234982980316 0.472276257243398 1.14873182255075 1.9815080297612 "ancient"
"153" 0.235799123274653 1.56608238104391 2.50083353525717 1.37534564607545 -0.30170306238494 "ancient"
"154" 0.833127371498198 0.910308343086656 -2.52940934571304 1.1832935104132 -0.0465905381903051 "ancient"
"155" -1.67453472108813 1.80833625312615 1.04930353227664 -1.44693226123551 -6.42105219485603 "insect"
"156" -2.60280281132875 -0.275781305900495 6.18307182943148 3.21652489673262 -1.3683074926494 "insect"
"157" -1.49612896704242 3.79225297226333 4.71120073894791 1.31208761387249 0.610582905790747 "insect"
"158" -1.5186761717372 4.10397498624167 1.29011271200717 0.418174709694038 0.982188142888799 "insect"
"159" -3.65333688118886 -1.33655835828374 -1.83562731616165 2.73452659954372 -3.45626386734892 "ancient"
"160" 0.00710044928233448 0.353459116157752 0.114626709912694 0.219021232745425 -0.703668117853873 "ancient"
"161" -0.129023002594737 -0.220375204375273 0.904629562254151 1.14219186276114 -0.60811315813067 "ancient"
"162" 0.369669002173599 1.15793553464701 2.23848698793216 -0.103550144454625 -0.609453281308364 "ancient"
"163" 0.333191247818986 0.296018585496409 1.06558423940914 0.41847730361226 0.282600784673967 "ancient"
"164" 0.352320186672129 0.0597903656581079 1.04194074537396 0.887786026020131 2.26562319074015 "ancient"
"165" 0.265867098267551 -0.477339378518625 -1.08481126743506 -1.59895333408202 0.23641804114915 "ancient"
"166" -0.883866947086991 0.233687570551192 2.13319007031358 1.53139410456938 -0.896237177401948 "hymenopteran"
"167" -0.0534696584763125 0.412538782559296 0.733825860174592 1.04844473737097 -0.504389327070892 "insect"
"168" -0.00308986056757872 0.445142811504607 -0.255819868461834 -0.246238536422049 1.95281778263213 "ancient"
"169" 0.099467478192373 -0.028610336242892 -0.52199084225351 -1.51020811095457 0.879512103105251 "ancient"
"170" -0.611278558539693 0.401273832756234 1.30053906403993 -0.155411963962564 1.05654821555889 "ancient"
"171" -0.611278558539693 0.401273832756234 1.30053906403993 -0.155411963962564 1.05654821555889 "ancient"
"172" -0.147250398431246 1.91626020852979 -0.0280569491417654 0.882781990772311 -2.55932230362404 "insect"
"173" -4.06858522278001 2.53315922472564 5.85073650985756 4.13956729026052 -1.07773634654565 "insect"
"174" 0.157718530073082 -0.532248681126372 -0.241754620530391 -0.266954646829335 0.184305360675503 "ancient"
"175" 0.0359226932365227 0.298295429103027 -1.03617182954737 -1.31655794235119 -0.0855619446141133 "ancient"
"176" 0.860249628396632 -1.84400746626528 1.39233774413292 -3.0891257280351 4.59934447301777 "ancient"
"177" 0.526465631556225 -0.880982771676958 -0.316826503099397 -2.03401235286925 1.00454572947068 "ancient"
"178" 0.269842751900438 1.83899476847381 -1.4301940530301 0.469879721356888 -1.94818088277345 "ancient"
"179" 0.318059787827024 -0.234197842141535 0.551581226996059 0.307797555394864 0.874626826284338 "ancient"
"180" -0.290050376296874 0.320924097657598 0.434075677886787 2.49016787290619 -2.29689268478473 "insect"
"181" -4.58715297055236 1.04078589503164 1.61465688484461 0.155629036050151 4.50817197432457 "hymenopteran"
"182" 0.0296614952744589 0.371314898611829 1.03508690571718 2.46360879771268 0.552483234054047 "hymenopteran"
"183" 1.60827555762063 0.820026444706392 1.42481856610349 2.82949528146785 2.41742894635774 "hymenopteran"
"184" -0.0198399114814926 0.51473555687946 -0.231470138363564 0.395422591419808 -1.66310713090529 "bee"
"185" 0.0334237532927171 0.48132231324587 1.02823294996069 0.917954397949481 -0.637223387660537 "insect"
"186" -0.0235191705642144 0.0890847202773982 -0.874290468242003 -2.43022122324376 3.30996456619008 "hymenopteran"
"187" 0.108896735018432 0.357332487450691 0.225955569115217 -0.302140761314089 -0.541070023733846 "ancient"
"188" 0.578849036679719 -1.30086953177992 -0.833971153679066 -2.13030638956021 1.2575677715196 "aculeate"
"189" 0.047305543456563 0.35537047953772 0.343895635207728 0.562536706689385 -1.45582780514288 "ancient"
"190" -1.08480487367502 3.34762173921297 0.741435753493051 5.31853275013423 2.73388846201835 "insect"
"191" 1.20526362511931 -0.891483960915097 0.455932626029212 -0.346539578795107 3.05943949508478 "insect"
"192" -1.05076207757224 0.524508284000433 2.35618562228265 2.8688932814853 4.25941633316614 "ancient"
"193" -1.05076207757224 0.524508284000433 2.35618562228265 2.8688932814853 4.25941633316614 "ancient"
"194" 0.0353021850207945 0.501590173005844 -0.239585156568111 -0.938325312219095 -1.07166729078654 "ancient"
"195" 0.0509711004103869 0.198805510289129 1.05595768449226 0.35686932105786 -1.93084653129047 "ancient"
"196" 1.7613220897011 -0.380845014848492 -1.28986855925469 -1.99202594147118 2.74301118229801 "ancient"
"197" -0.0253696345963246 -0.256437500041022 -0.850849951176955 -0.12652289744674 -0.0647312131725908 "ancient"
"198" -0.0395629743021898 -0.52234898100899 -0.915408754057246 -0.0231102279438752 0.55702593953796 "ancient"
"199" -0.371082294679139 0.642446518371592 0.436574681403678 0.171859775067379 -2.95826734514504 "hymenopteran"
"200" 0.349776634480435 0.955548085469804 3.47254984577267 1.06744587075863 -0.472623520448543 "ancient"
"201" 0.644231970740386 -1.27661256919683 -1.77073806274835 0.138389638551318 0.0420832623187531 "ancient"
"202" -0.241877297588876 0.556922851095488 -0.24114181079439 -0.400312499674151 -0.27612838213162 "insect"
"203" -0.859129635555808 1.9178011132418 1.69019580155677 -3.4814657881994 1.7367816790077 "insect"
"204" 0.096535108849353 -0.407591737319413 -1.36951706030169 0.194388731576903 1.86070214941628 "ancient"
"205" -0.687361420487468 0.730824235991689 -4.44473378313494 -2.53666359727606 -1.22027057823683 "hymenopteran"
"206" -0.0337609212216688 -0.161581949101741 -1.47246792333492 -1.19461068619562 0.347988102768591 "insect"
"207" -0.358109373072096 1.19359494204946 0.0153235244185673 0.0208298440176207 1.72190575847772 "insect"
"208" -0.402977714088611 -1.54180432436486 -0.19459019118741 0.534258867140368 0.362653438655437 "ancient"
"209" -0.588282966091744 -0.212726543492342 -0.0952260675065239 1.56973865390659 -0.883798217736272 "ancient"
"210" 0.154589501538221 1.77831324192724 -0.675176813995221 -0.531390246640556 -0.644380126891115 "insect"
"211" 0.904305479477093 0.233243009939191 0.429755537948375 -0.530084551649046 -4.29301298597584 "ancient"
"212" 0.462464067445363 3.05012487705557 -1.73811643223778 0.138389638551318 -2.25866064716268 "ancient"
"213" 2.27227858755649 4.18082501722363 -0.948562575305405 -1.65841883748974 4.41626272893542 "insect"
"214" -0.283753928896634 0.0720957052382912 -0.617240727299364 -0.159849627293368 -1.24721142072865 "insect"
"215" -0.0470045885977837 -0.0316923829628895 -1.0676673905891 -0.804468816802647 2.4505328975895 "hymenopteran"
"216" 0.165165618923043 0.269666774036824 -0.0200707951767754 -0.577130398889767 -1.6563147440745 "ancient"
"217" 0.287833448173387 -0.168541616380822 2.2352489027898 -0.639253697401502 2.82507715615681 "ancient"
"218" 1.48072247877997 1.38997873632724 0.637708324157845 -0.965475606763379 -0.568895216985346 "ancient"
"219" -0.00897391004758966 -0.0332991470627703 -1.09915931171295 0.138389638551318 2.35826982092469 "ancient"
"220" -0.0257883537319174 -0.293468133143649 0.220676104002202 0.861730159272047 1.12750177755932 "ancient"
"221" 1.12656655789367 4.81623792286632 -0.902415218241999 -1.23624033374991 1.34811867400039 "insect"
"222" -0.521930311879666 0.639798650709795 -1.91335662144341 -1.75869054210754 -0.501447206256328 "insect"
"223" 0.0400866550434651 0.227763589347526 0.0620960009258729 -0.0609456148457761 0.0743068920953717 "hymenopteran"
"224" 0.0453829371476546 -0.741812319625568 0.187382732604053 -0.345703320303264 1.64548862259273 "ancient"
"225" -0.360761887925211 -0.944351843610774 0.592911673073207 0.312429720693213 -1.10142707440861 "insect"
"226" -0.560769520865472 -1.20945115229379 -0.862959053336524 1.47537369356627 0.433328903107528 "insect"
"227" -1.17272100766434 0.106539263573263 -2.00292450480698 -5.30266190281671 -4.38822699538926 "aculeate"
"228" -0.139413761638542 -0.712809570270225 -1.58094521920448 -1.19567378219472 0.669816740009186 "hymenopteran"
"229" -0.641193023133761 6.16738424481388 -0.702057097354787 -0.709320316056981 -2.22273571907834 "insect"
"230" 0.128866554314157 -0.283395945022825 0.00222623658049462 0.931453595232819 0.395247595600107 "ancient"
"231" -0.0607748452663296 3.75004944895211 -8.30452442624459 4.89963062218443 5.23174924255684 "insect"
"232" -0.203397968568681 -0.137156284827728 1.3275632819961 0.282543513098271 -0.298023605302189 "ancient"
"233" -0.31306431624295 3.71195992899887 -0.135795818575569 -0.539857352381558 -0.771166937890137 "bee"
"234" -1.7664416122355 3.518860313067 5.27430094323228 0.138389638551318 0.229748819542189 "ancient"
"235" 0.490194336720209 -3.66896240960257 -0.0815880497214791 -3.37715318647319 -4.51554772270901 "bee"
"236" -0.200351642461732 -0.133309208342731 -0.323348847428764 -0.320591924671463 -0.812041394374851 "insect"
"237" -0.291104527721246 -0.20484223915516 -0.45432263855139 0.188273375334685 1.09370151774548 "insect"
"238" -0.00897391004758966 -0.0332991470627703 0.0533945750547932 0.138389638551318 5.02788718889418 "ancient"
"239" -2.63618634082445 4.70245090818236 -4.70719615508853 0.138389638551318 2.26359274967455 "insect"
"240" -0.764312384420124 -0.637771028034081 -1.27614878371442 2.2627539202222 -1.98312387902166 "insect"
"241" 0.242038552968396 -0.354392141886247 0.264940540517667 0.139124334112475 2.84692769609984 "ancient"
"242" 0.30783206256633 -1.49241985400799 -0.433412327147666 2.44752615198822 -1.32953562682899 "ancient"
"243" -0.224081320644373 -0.155400981102859 0.504948090930828 -0.0314773764148659 -0.244266425463633 "ancient"
"244" 0.914880715370898 0.369410402725947 0.989124115296921 -0.873883778697019 -1.99882346736544 "ancient"
"245" -0.908807904116341 -2.23657026031762 -1.04141690748388 0.138389638551318 -1.25750585981069 "hymenopteran"
"246" -0.921523367268049 0.0343992917761496 2.04067438090594 -0.976317959543501 3.6185545903814 "insect"
"247" 1.0709094592416 1.48122886776901 0.569563365448988 -2.27271607428969 0.0420832623187531 "ancient"
"248" 0.332188789343334 0.491404714538162 -0.0252811795422293 0.676452942639446 -0.98731865865537 "hymenopteran"
"249" 0.402950967435436 -0.182071903351616 -1.53853708973754 -0.434448284154482 -0.514503443635365 "insect"
"250" -0.141441974904396 9.84543898603537 7.10680395196089 -0.961233991692289 5.80595576549538 "aculeate"
"251" 1.06948748531456 -1.24485280084318 0.50042911169481 -1.483206019184 -4.16944083774766 "insect"
"252" -0.177676400214708 0.140638377762209 2.21344887970953 0.980690881676569 0.2800876782165 "ancient"
"253" 0.0760495525866051 -1.09150248762215 -0.0396767112442906 0.586513928120161 1.07263421072158 "ancient"
"254" 0.0760495525866051 -1.09150248762215 -0.0396767112442906 0.586513928120161 1.07263421072158 "ancient"
"255" -1.14117388992854 3.62993723653975 1.56928256301297 0.286488362572956 3.1397963326958 "ancient"
"256" 0.800320058296055 3.78447936128469 2.0852639134645 -1.73769285106473 -3.95612880073883 "ancient"
"257" 0.25412159324087 -0.714741162828471 -0.490703533595749 -0.0818293184225737 2.39119908894266 "ancient"
"258" 0.542040471782863 2.48808547247194 1.74664003466524 -0.367105315245432 1.48909692730459 "ancient"
"259" -0.131719653839479 0.49228064902451 -0.821212681917615 -0.817955305434453 -1.08101231983778 "hymenopteran"
"260" 0.663262432624344 -0.60403298593426 3.80628077677993 3.11255177575385 6.6007154898825 "ancient"
"261" 0.663262432624344 -0.60403298593426 3.80628077677993 3.11255177575385 6.6007154898825 "ancient"
"262" -2.06701062107955 -2.78647352461853 -1.88166236345513 0.695064544452873 -3.06005818668675 "hymenopteran"
"263" 0.254135497288159 -0.337665532135472 1.12336483203947 1.28176285022761 1.86423942044661 "ancient"
"264" -0.171567136814983 -0.0227142250127607 -0.874995707911466 -0.347112094083541 1.37092398411195 "hymenopteran"
"265" -1.3141489903665 1.14806275437131 -2.57527300753343 -3.11074346294612 -1.90128764981624 "hymenopteran"
"266" -0.0640805991415174 -0.548646775694681 0.411265751878251 0.5308092237555 0.183856304076921 "ancient"
"267" 0.00993232160576492 -0.230677205195336 -1.60418857426281 -1.95737921200271 -1.63464242552682 "hymenopteran"
"268" 0.513403598661312 2.31338181897641 0.2236601663568 -2.40703530056173 0.223982445225273 "bee"
"269" -0.77910511812216 1.23939454675039 1.31603787682206 0.285107143837347 2.90506735389677 "hymenopteran"
"270" -0.497803368365753 -0.546239920846526 0.0296102135072001 0.478012533586974 0.623523480707083 "ancient"
"271" 0.145653157870488 -0.132530112628499 1.67761403283616 1.87796857683411 -0.717791392206031 "ancient"
"272" -0.268597052935952 0.344414108495144 0.785435714293618 1.11287849924233 -0.30529568246454 "ancient"
"273" -0.769893462417997 -0.631341620772953 -0.163969268516367 -0.365568543106958 -2.72128023811832 "ancient"
"274" 0.286249844900336 0.590794465679989 -0.84494670708168 -1.35437039058474 0.683105542379389 "ancient"
"275" 0.198698482848703 0.309993886773315 0.102751749065356 0.975395099701684 -2.65501588498244 "ancient"
"276" 0.198698482848703 0.309993886773315 0.102751749065356 0.975395099701684 -2.65501588498244 "ancient"
"277" 0.731376613666083 -4.66543352547243 -1.04141690748388 0.959347869141168 -5.86759940733682 "bee"
"278" -0.680584795133487 0.291297481495125 -0.125080737865478 2.90341976907294 1.27096361984516 "insect"
"279" 0.14205329852136 1.23023309278704 -1.18344258048001 -0.592348597120692 -1.69541727252337 "hymenopteran"
"280" 0.130182547161032 -0.552428833219013 1.54717833528473 0.81425185996938 -0.84203383856962 "ancient"
"281" 0.72397015771658 0.261950187414653 -1.04782328976255 -3.00794055303583 -2.90280596786444 "novel"
"282" -0.126740427009357 -0.594726160431555 -0.986352019286388 -0.27225296441074 0.358849592530544 "ancient"
"283" 0.170611046065923 4.678533217872 1.93974805549567 -0.838282826306672 -3.58040005627948 "aculeate"
"284" 2.35960180605568 3.5946912943268 0.237671909436108 0.138389638551318 2.64469797048985 "novel"
"285" -2.12642128131196 2.83853833032749 -2.77375909524828 -0.91133529634627 -2.4469360040911 "hymenopteran"
"286" 0.114568740927064 1.13841794428865 0.131535588818867 0.771756727443122 1.36215289440774 "ancient"
"287" -0.738916413119353 0.74753851185277 3.74347152856368 2.87650734473493 -2.54575893087369 "ancient"
"288" -0.785638570726888 0.577104677089951 4.20647682751139 1.69832092874483 5.61689515184396 "insect"
"289" 0.286475752313903 -0.0697167203430688 0.417721360321687 0.553029436174023 1.33892852688717 "ancient"
"290" -0.106718213413232 -1.09147410899813 -0.0345699663054265 2.53655132034138 10.0848413509838 "hymenopteran"
"291" -0.0940411351227956 -0.561954255305902 -1.00009626303513 0.162191001939807 0.185062539082413 "ancient"
"292" 0.818594483471368 -0.0752142147618431 0.270091541019008 1.20274951148414 1.20334979867369 "novel"
"293" -0.131563060069729 -0.299145003258567 0.161832856276956 0.579357576812911 -1.11894964994261 "insect"
"294" 0.789870410421355 -1.99784445532995 2.78565712262491 1.03544227259219 -2.88004547452702 "ancient"
"295" -0.317424969582436 -2.34093708180537 -1.5700709820407 -6.25085537853463 -0.598492923342121 "ancient"
"296" -0.189743818254979 0.37069250180006 -0.222746670248076 -1.79223082834842 -7.79980759967376 "ancient"
"297" 0.0199299947856956 0.192342505133001 -0.643447185778858 -0.692514671291955 -0.733136624810493 "ancient"
"298" -0.0344404403735834 -0.313105584514652 -0.366893214715495 -1.43032127040055 -0.782191055097117 "hymenopteran"
"299" -0.138793434927242 -0.499822328826373 -0.536526459398969 -0.282544500794538 0.172653407967561 "ancient"
"300" 0.632820337192735 1.77684432208448 1.95767567040986 0.989795054590141 -2.7676088091208 "ancient"
"301" 0.31535151864045 0.494751109592247 0.0446600373268982 -0.0567817853365145 -2.92736695034972 "insect"
"302" -0.195923236700621 -0.378261001528695 -0.0854287267833185 -1.07714976632479 1.12833296652178 "ancient"
"303" -0.00757185283247662 1.13388138567145 1.18796345845515 0.651390663550629 -2.43113636783914 "insect"
"304" -1.19125224654255 3.48553631873767 -0.788115606677274 1.5626677573581 -0.880512741466118 "bee"
"305" 0.0707555483666205 -0.0360945204852551 0.751775033839054 -0.262385236780789 6.53480456930873 "ancient"
"306" 0.0743229827824715 0.0745064513842753 0.319252313621397 -0.343083304908929 -0.852353678890426 "ancient"
"307" -0.370565702318961 -0.941206046296204 -0.646243298218752 -0.0144930116266525 -0.395717269100121 "ancient"
"308" -0.20236716159579 -0.647429869385315 -0.469752717356642 -1.04531665349952 1.64019737956412 "hymenopteran"
"309" 0.119073166430586 0.265578736818286 -0.438952593112114 -0.81269196143455 2.02758591255116 "hymenopteran"
"310" 0.299605637549355 -0.325952607326504 0.416383557392359 -1.02399108905912 1.34457704158853 "ancient"
"311" -0.065446347609224 -0.366046106575357 0.755778357122261 1.15049736394714 2.01948914935496 "ancient"
"312" 1.33242460524701 0.265918863378664 -0.494526974553871 -0.181885437983223 1.54193378840111 "insect"
"313" 0.258874914232139 0.245818683210625 0.110640915659924 -0.0362739199565588 0.995120100807328 "ancient"
"314" -0.499068236058114 -3.10790002687463 2.80044351509098 3.20445308653924 -1.03536078536385 "ancient"
"315" 0.072923009262806 0.170652252231235 0.245948324319315 0.647781518965176 0.767462271892909 "ancient"
"316" 0.36030501824344 0.0581889012292058 -0.555453068823556 -0.45908042562189 -1.87212327014491 "ancient"
"317" 0.395091027719754 0.671681273025499 1.69084891294962 -1.33285128809141 4.58156239031148 "hymenopteran"
"318" -0.263179226848288 -0.62549077619972 -0.97335825465596 -1.17940809367716 -1.51466205396249 "insect"
"319" 0.0620576242458378 -0.653360502215177 -2.4318791753688 -0.443745706825525 2.88943506263988 "ancient"
"320" 0.0531332107928597 -0.454322882651864 -0.188070569617297 -0.574836030198307 0.343448532595838 "insect"
"321" 1.84999513933009 1.17125927974413 0.688900336412658 -3.74014093672565 4.04143153635515 "ancient"
"322" 0.35313296414894 0.129435888368188 1.73120058012355 -0.389371418938436 -1.35655401142099 "aculeate"
"323" 0.35313296414894 0.129435888368188 1.73120058012355 -0.389371418938436 -1.35655401142099 "hymenopteran"
"324" 0.258379443076029 0.471861413438733 -0.174034980960443 -0.109999081373745 -1.14016894632696 "ancient"
"325" 0.76608454347244 1.66322517340978 -0.178829884011176 -0.457285320641038 4.22857217309966 "hymenopteran"
"326" 0.512162903508449 0.418850879103579 -1.0103203047149 -0.5390372964619 -1.59563924979116 "ancient"
"327" 0.147998770733257 -0.333720721955911 0.576461905142178 1.31799878374998 -0.155911035307605 "insect"
"328" -0.678958236334876 0.472488333735046 1.12543777867962 1.02538936665862 -1.95209787017324 "insect"
"329" -0.292810998988527 -0.569943255271434 -0.542154530203495 -0.97511803468864 0.841921599920599 "ancient"
"330" 0.0863645021789244 0.728471421025895 1.15566523972089 0.557836959428239 3.45285706446683 "ancient"
"331" -0.681688100995403 0.302184172711036 0.184913956932017 -2.49161220782369 -1.19749076226433 "ancient"
"332" 0.711459368072409 -0.204962629670592 -0.181505320625278 -0.450083226759497 1.8455050454615 "hymenopteran"
"333" -0.240113476135495 -0.603289375006835 0.068332226058586 -0.274577804801431 1.71585026215773 "hymenopteran"
"334" 0.090827454235646 -0.269753791601181 -1.5937899777106 0.0484087059982742 2.0347665027095 "ancient"
"335" 0.190873659615915 -0.381519392101873 -0.731559142516225 -0.863320508832378 0.996368471985008 "ancient"
"336" -0.51037466825511 0.363293794637197 5.80246086470236 5.30874032087769 -4.41627229464369 "ancient"
"337" -0.696640382873308 1.78251873827746 -5.52238626809162 -5.78963439365296 -3.27661856423452 "ancient"
"338" -0.515802402323199 0.788995490035161 0.106683203784007 -0.377712503662149 -1.20216140261819 "insect"
"339" 0.161807446081761 -0.0844351841883782 0.0072620784258288 0.717892345348738 -0.319957047482736 "ancient"
"340" -0.187723411628496 0.409833654075599 -0.549882164937091 0.380253003684551 -3.1414001609045 "insect"
"341" 0.0304562937583857 -1.10619088076386 0.148060340330988 0.746639764625148 1.70979686989135 "insect"
"342" -1.47288702452611 1.74398637954078 -2.55905679544479 -2.91235407218057 -3.23659867060484 "insect"
"343" -0.52688747333261 -0.307999480243227 0.740613545753834 -0.196341385684757 1.29320386988077 "insect"
"344" 0.0429923384603893 -0.774860730431987 -0.117178626425609 -0.888873533030867 1.49022648416404 "ancient"
"345" 0.452505972218046 1.12864877005535 1.33385254901256 1.43738518910889 2.20384639433235 "ancient"
"346" -0.112765926302474 -0.34993055072448 -1.57472397434365 -0.789819108822016 -1.10919781183854 "ancient"
"347" -0.234563394656156 -0.828406049855033 0.154338562843756 -0.096470038651191 2.73488506887505 "ancient"
"348" -0.232509162957937 -0.239170220917239 -0.324455865466383 0.107187171800815 -0.388181512872279 "ancient"
"349" -1.24780230498904 1.56088756730637 0.456172522458772 0.592848563090164 -2.79733531893778 "insect"
"350" 0.897182214631825 2.90009118424313 -2.11490051545108 -0.00316480411297382 -1.70473149182886 "ancient"
"351" 0.5058088988161 2.62495842540158 -0.283758585681159 -0.582713727965538 6.30578383009473 "novel"
"352" 1.07249241552339 1.97122071741591 -1.48410404484962 1.28828380618903 -0.226343625705499 "ancient"
"353" -1.2966627870254 -2.72604806110007 2.32857688540263 2.36638954034162 -2.68179450034778 "ancient"
"354" -0.181883806944493 0.267445795037507 0.639171635409009 -2.38447561563208 3.0167626799611 "ancient"
"355" -0.831764404454699 -1.55131082459476 -1.41821282653967 -1.6038741776785 -0.518177621773546 "ancient"
"356" 0.139893405455005 -0.667377749935985 -0.13859753656809 -1.73603962012352 -0.269690582196237 "ancient"
"357" 0.492025319868525 -0.0547665530896301 0.684545917983807 0.846339212284899 1.37658737543627 "ancient"
"358" 2.13358482058899 1.85209643911532 -0.0641437616843427 -5.62859740861791 -3.89261124348503 "ancient"
"359" 0.315144884625153 4.90060689949231 -2.49793115459629 0.138389638551318 1.16246481259613 "ancient"
"360" -0.292757234665272 -1.11945668864214 1.39491120164306 1.35504132544668 -0.222439403332281 "hymenopteran"
"361" -0.901122013877197 0.135526699689665 -0.678714506437601 -0.30765972321756 -0.0523105340503168 "insect"
"362" -0.136832642658706 0.562306196702536 -0.51590890250137 0.185770893987226 2.45380795509563 "ancient"
"363" 0.296924235799959 0.0231450286713817 0.836274180184917 1.03242652036626 0.593689379856003 "ancient"
"364" 0.127448361426169 -0.2362622185779 -0.132669013667099 -5.65128650074665 -0.617270359020157 "insect"
"365" 0.0590758568577197 0.705469304286377 -0.870417370468519 -0.799316263455467 0.258456737262802 "ancient"
"366" -0.727770492567641 -3.06957164860024 0.0533945750547932 0.138389638551318 0.279132468990113 "aculeate"
"367" -1.14165944316844 2.08678748821533 0.0533945750547932 2.82155820707477 -0.84342266891662 "ancient"
"368" -0.472496526082904 1.32148282943089 -0.555904330761561 -0.312303492964368 -2.01535939650271 "novel"
"369" -0.137828747108256 -0.0171222734853443 -0.336765786680853 -0.690575697517434 2.2604871880087 "ancient"
"370" -0.317456036026152 -0.829137709065079 0.442558446250626 2.55816056164989 -2.80110876832053 "ancient"
"371" -0.00684885423872825 -0.48304350696876 0.775981274438567 1.73918334450089 1.49190736700811 "ancient"
"372" -1.62967186775589 1.76997271664642 -2.29782301336726 2.23154136850034 -0.41122941537159 "hymenopteran"
"373" 0.0795328267461809 -0.310986117211525 0.0221687662675563 0.0148946196309007 4.13708443755919 "hymenopteran"
"374" 0.418617536014992 -0.359825553729947 5.62328204486896 3.26683164611826 0.22821052590968 "insect"
"375" -1.89725545945254 1.74904147788302 3.4690684644302 -0.689362936031933 -2.37566432276793 "insect"
"376" -0.38327653572408 1.77824455527641 -2.04244334615058 -2.30436113836573 -2.69923034227588 "ancient"
"377" -1.0570088838459 1.30907230698616 -1.70405770922864 -0.177604978645271 1.39190388193919 "insect"
"378" -1.71593231917238 -2.97709247699758 -0.962200989983946 -1.74829588070752 -3.21975676365145 "hymenopteran"
"379" -0.0296205208253126 0.425752533257029 0.141710073308874 -0.207790597250547 -1.14975570398647 "insect"
"380" -0.323595058130947 -0.805195507552303 -0.476442102865006 -0.248855841493363 1.14295213508434 "ancient"
"381" -0.575495346976129 -2.56007559780384 -0.000976613201746308 0.735711878510215 0.447671982876492 "insect"
"382" 0.034108218342843 0.409800497000379 -1.29983658211573 -1.14897668232168 -1.56025034591478 "insect"
"383" 0.117038763668551 0.207846612456555 -0.744603111665517 0.892348102198128 -0.814200320687191 "ancient"
"384" 0.388083691390569 0.254265064593667 0.181259578273262 0.147775106359231 0.456017179771496 "ancient"
"385" -1.00972935238264 1.01137374951862 -0.251838103588709 3.38558719186073 0.72941886213119 "hymenopteran"
"386" -0.594860440892108 -1.36390646135178 0.416319560322814 -0.130919194736236 2.24305293069722 "ancient"
"387" -0.019505022949246 -0.666979398396551 -0.429519297282336 0.236254439771881 0.824121409602782 "ancient"
"388" -1.87324038696449 0.772111289072521 -3.3434833307509 0.138389638551318 2.94794108963914 "insect"
"389" -0.126669480730693 -0.110199404705897 0.632008136715176 1.23171405166223 -0.592009080415328 "aculeate"
"390" -0.295712945916757 0.0217721315401805 -0.655755662873639 -0.0426476436451265 -0.348435440336241 "ancient"
"391" -0.5382819124827 0.154810816983792 -0.85381583785244 -0.259602851599976 -1.1024984858755 "bee"
"392" -0.0431379306041798 -0.34509754872241 0.0595777012016518 0.880111286284604 -2.01536401968588 "insect"
"393" -2.05588451088595 3.77550000689062 4.05525244387023 2.4612048890863 1.64192598899069 "hymenopteran"
"394" -0.162920113660019 0.759489587285561 0.344834820922217 1.02772149809945 -1.86341017403206 "insect"
"395" 0.380744187387068 0.0998790990689445 0.725669090885124 1.41675976591008 -0.384931406242944 "ancient"
"396" -0.365547383468376 -0.183556880585132 -0.633159176365882 -0.202205844258891 -0.586775183569287 "ancient"
"397" 0.110607172383286 0.604099237872187 -0.941132195106855 -0.472227601084972 -0.332700015753336 "ancient"
"398" -0.526762990414535 0.385090827769143 2.00254859540602 1.17113339337443 1.52393420730705 "insect"
"399" 1.93741190801438 -0.0658858055124427 0.884118767270105 -0.499816833534384 -0.53838449635477 "insect"
"400" -0.535960177311556 -0.509467103685684 -1.25503553321571 -0.514718242834138 0.357504524494003 "ancient"
"401" 2.98216932802169 3.13786499233352 7.65576276933708 3.3302486755657 0.373165293840571 "ancient"
"402" -0.267376134498803 -0.0332991470627703 -2.87249661827985 1.45024691133766 9.09960771595234 "hymenopteran"
"403" -0.475333315395969 0.297791476275277 -0.150777297181484 -0.362852762385775 -0.439276892905029 "insect"
"404" -0.155009064592119 1.20005326857527 -1.57305091632386 -2.42542568586793 1.67473010553292 "ancient"
"405" -0.0337845779984696 0.594377675324383 -0.116378245078724 0.645539857221537 -0.8586178986555 "ancient"
"406" -0.0337845779984696 0.594377675324383 -0.116378245078724 0.645539857221537 -0.8586178986555 "ancient"
"407" 0.0676479030987953 0.210494379900163 -0.452913788319386 -0.307968856044848 -0.595119066967571 "ancient"
"408" -1.57781550550617 -0.0294193055623659 3.44728712365673 1.91359837300794 8.51132076131836 "hymenopteran"
"409" 0.301217945383523 0.663178848272015 -1.1724815186004 -2.68499226949793 4.25133818286492 "ancient"
"410" -0.260256708871229 -0.423134981065215 0.00787804640426121 -0.204418533018252 0.33651236315508 "ancient"
"411" -0.286015649592692 0.349141445676063 -1.274254464113 -0.474892236384837 -0.44461853436298 "ancient"
"412" 0.752371315359337 2.12246327658989 -1.30065607654483 0.324263758403759 -1.3697910281693 "ancient"
"413" 0.0213329777775421 -0.473141607040853 1.21026273976233 0.517894043657128 -0.0592813078257619 "ancient"
"414" -0.520239475445072 -0.655353830616189 -0.982116991678366 -0.435140823488665 0.335480902972239 "insect"
"415" -0.784195858113678 -0.65049466231549 1.21842981493513 -1.13975216929846 -1.35339688860465 "ancient"
"416" -0.983798981254487 2.28087003440486 1.89353018097544 1.84833001734108 -1.00391437582679 "ancient"
"417" 0.0293269916989453 -0.614919675060081 -0.936631589358871 -0.236664377155497 0.85518109289291 "ancient"
"418" 0.208315586507814 -0.150658425837518 -0.420298830099613 -0.795873377715859 -0.485525878922695 "ancient"
"419" 0.721274625578948 -0.0332991470627703 4.39436100641995 -2.65870140112531 -1.1688334539481 "novel"
"420" -0.0912546328317339 -0.0375165041408228 -1.35633730541758 -2.15207164349977 -0.600016588618687 "insect"
"421" 0.0331947385605055 -0.495601342203417 -0.88431512388222 0.0940366892862119 1.88487788686673 "ancient"
"422" -0.0793058015891763 0.500438429984002 -0.54746395020877 -0.419528799891903 -1.13083684309204 "ancient"
"423" -0.0916202891617323 -0.371559073102939 0.563658786340141 0.860089809410736 -0.156971438707245 "ancient"
"424" -0.230708661268643 -0.564401156471152 0.660700861841716 0.780604378118148 -2.21660018342575 "insect"
"425" 0.328025167318838 0.754703443425555 -0.138693314551385 -0.549271577416808 2.80201002326659 "insect"
"426" 1.31732274493901 1.91931572333306 -4.70602394897639 -3.62417742229333 -0.74542158554121 "novel"
"427" -0.128549502624201 -0.03550970703904 -0.188465554730972 -1.60253495028347 0.306420809604469 "ancient"
"428" -0.00956310110944108 0.339155765941527 0.505037893141379 -0.0999121287553507 1.67897282387019 "ancient"
"429" 0.208524005769586 0.0737450956591535 0.089710815365344 -0.0925941464802366 0.636933282870075 "ancient"
"430" 0.122429469992151 -0.25402141860481 0.535875905870969 0.769253075625501 0.104327153175518 "ancient"
"431" -1.45412545314062 -0.267372880960378 -1.32111197744944 0.120264974480282 0.036776945132933 "ancient"
"432" -0.0151825164229005 0.154703487066052 -1.74932414668166 0.0274439281621954 4.05980024583072 "insect"
"433" -0.836275991051154 -0.811812925455491 -0.269961414580116 -0.614189701043746 1.13230928842556 "novel"
"434" -4.57654630797964 1.46892278751506 4.34023456845105 5.14428041863377 -1.81746879920318 "insect"
"435" -0.413187772467352 0.589462709941841 0.179152863402338 -1.30020906143677 -1.10513756709848 "ancient"
"436" -0.70516733256666 -0.0736765961975859 -0.568547990678449 -0.65430886186268 -0.296631922950064 "ancient"
"437" 0.0316533714127415 0.751221399630061 0.508232386786276 -2.08496401706077 -0.668748316412406 "ancient"
"438" 0.132089065562111 -0.478731832117167 -0.729120961453242 -0.255441432378223 1.52560203150825 "ancient"
"439" 0.110461614676818 -0.282193949007338 -0.418646645054294 0.163932338038393 0.408128373571154 "ancient"
"440" 0.137122343925023 -0.722355832732874 -0.196379806136484 0.0721861805877027 -0.918044358131502 "ancient"
"441" -0.151149150695002 7.21972808874017 -2.13855943174445 -6.88143207968082 -3.13140129358518 "aculeate"
"442" 0.437696604839431 0.0778887086404253 -0.359426369372009 -0.747777668215473 -0.300296363657376 "ancient"
"443" 0.438374810263258 0.350922287752912 2.00315031965547 -1.24854410905597 -2.66121281986686 "ancient"
"444" -0.162547773508769 0.282387071886132 0.469625508055769 0.0782022185157698 -1.00443680585674 "ancient"
"445" -0.20120050819855 0.00946671460519297 -0.781397201261496 -0.716861602670647 1.5135164524649 "ancient"
"446" -0.502779122333063 -0.647099407916538 -0.579135512547538 0.261948366909377 2.465457458721 "ancient"
"447" -0.18898408873212 0.566550927083854 -0.756375344503808 -0.865010051278168 -1.10650393882544 "ancient"
"448" -0.520022010020368 -1.31313305898107 -0.0399709178835928 -1.60815086005813 0.325095505650869 "insect"
"449" 0.306180844825363 0.18612521650505 -0.908349290291971 -0.287594439765939 3.87753344796967 "ancient"
"450" 0.302985705267011 2.28276763089414 2.61840353227439 1.66558939683961 5.23374184647847 "novel"
"451" -0.124706231545775 1.08088303942797 0.593604610517711 -2.44871447082916 -2.2018251185595 "hymenopteran"
"452" 0.862903073960004 1.34142142846836 -2.15262669224568 -5.34423845622307 0.496459975453045 "novel"
"453" 0.129443696302139 -0.139926157924741 -1.99010642850024 0.768639918845939 -0.931458929524664 "ancient"
"454" -0.417286242741595 -0.00943975192581209 -1.5332204442251 -1.16473318783827 -3.11039400218782 "ancient"
"455" -0.137427791897162 -0.454418087259405 0.0352717523901091 0.049619747278985 0.693894784141627 "ancient"
"456" -0.0508690831465348 -0.598751847707956 0.00560571609109314 0.418230139661537 1.15171524563543 "ancient"
"457" 0.809588869999437 -1.23459606219353 0.54891793874097 -0.537644753886181 1.47687539461505 "ancient"
"458" 0.0874507836206414 -0.0856531617904594 0.0656833717225469 0.625255520508717 0.16760831052212 "ancient"
"459" -0.163340798591811 -0.0668007655953639 0.603671130144668 0.548258157340213 -0.774479182796737 "hymenopteran"
"460" -0.263427968331065 -0.343980480516572 -0.217893583602916 -0.324269245328262 0.261370724810471 "ancient"
"461" 0.229756814475295 -0.208931529434167 -1.12077578058016 -2.83030527430729 -0.869985218596391 "ancient"
"462" 0.260684815904137 0.291483481978914 -1.58014409533529 -1.02905492806831 0.237228905963426 "insect"
"463" -0.339684424429262 -0.0763899696694492 -2.86204803117279 -3.02074057272604 -1.53486558744229 "insect"
"464" 0.36553186903402 -0.758399302191323 -0.880651269537917 -2.02547746612293 0.552503220173379 "ancient"
"465" -0.177050977158831 -1.79881033325238 2.64809541936305 1.00130550070866 1.50205108721006 "insect"
"466" 0.0969357395280562 0.817722534896635 -1.32805617023343 -1.46276524296367 -2.26883970979744 "ancient"
"467" 0.542505260778738 -0.0878735914082334 2.72026243831882 3.30376452316086 -1.60866308581784 "hymenopteran"
"468" -0.532369642626088 -1.07664037506969 0.880724838815733 0.817212066727549 0.579099381655826 "bee"
"469" -0.113492244888364 -2.27882059169498 -5.03388193869239 -4.94712374382291 -2.41119209941696 "insect"
"470" 0.263290647828027 -2.44414430153372 -1.1924941435208 0.138389638551318 -4.62714620039057 "insect"
"471" -0.75897200213014 -0.982471361502837 -0.880171123935122 0.673498860580001 -0.272647207382957 "hymenopteran"
"472" -0.615235517740914 0.639791795293788 3.98776143605166 -0.074417539003018 -2.46793148781727 "ancient"
"473" 0.326097556684951 -0.445886193599526 -1.06473944998865 -0.645190694875753 -0.440792527096593 "ancient"
"474" -1.2410269281745 4.33951819647964 3.42117788602931 2.87066896687012 1.36101966699397 "ancient"
"475" 0.994005578869541 2.85973731120457 -1.07435001679391 -0.0332975384592837 3.72228470387292 "ancient"
"476" -0.096509420772041 -0.445485161292722 -0.609281808447842 -1.28080960146844 0.429242633958015 "ancient"
"477" -1.72908705289332 2.38870959656052 -0.422117300264156 -3.66491844924738 -0.141094706607469 "hymenopteran"
"478" -0.856977290531346 5.42366292496208 -2.53607069949438 -3.55557528764858 1.94624045416525 "novel"
"479" 0.0186252694802499 0.0787606128599768 -1.2640726015593 -0.887709556504492 -0.341916348183503 "ancient"
"480" -0.708558022501416 3.29975121482036 4.00166540574395 4.00230465602668 3.09665540980428 "ancient"
"481" 0.218299343354194 -0.446861823785086 -0.292891986329646 0.539321690976055 -0.0854585744298191 "bee"
"482" -2.19310162387183 0.307499334755689 -0.658382631954118 -1.49085125259335 0.817089022075872 "ancient"
"483" 0.305955293793056 -0.431043667161506 -0.432546881791183 -0.462398352289283 1.86683147097079 "hymenopteran"
"484" -0.051112644354715 0.449069706291947 4.06028139033888 3.78828718851235 1.52996530216256 "insect"
"485" -0.164539007171451 -0.112267064328835 -0.238225988819024 -0.462636754793207 0.0786086422274087 "ancient"
"486" -0.186572358627074 0.382949738332725 -0.109814119388687 0.0963818726966787 -1.75039226128053 "ancient"
"487" 0.255463449509665 -0.144997333306055 1.38054463091421 1.21659806484083 1.69291958732815 "ancient"
"488" -0.0780466596078704 -0.476107258404234 -1.23594390850947 -1.14312571313572 -0.0593567393010778 "hymenopteran"
"489" 0.0443370137772654 0.116677346737765 -0.987241952975677 -0.798413719079496 0.672567481241682 "ancient"
"490" -1.26343508889373 3.19568923058753 -2.2336222013684 -2.22586052606863 6.41844248119425 "hymenopteran"
"491" -0.908221082650197 3.55102550728405 -0.545788301275675 -2.64063438160186 -1.55694857857046 "ancient"
"492" 0.373570688039405 0.149768813357663 0.00575994195586065 0.859274601819814 1.20356698324369 "ancient"
"493" -0.122545363636728 -0.863857011705395 0.590907481125553 -0.169302211206766 2.44597958020774 "ancient"
"494" 0.337914592474241 -0.00748397465741783 0.382358114892779 0.0616751092391466 2.17651617137025 "ancient"
"495" 0.0356758870723176 -0.254118172939731 0.210200013134773 0.588766331143562 0.442176677640214 "ancient"
"496" -0.807305042879467 6.29493635589507 1.15026817419532 -0.658848148183803 -0.680617013324022 "hymenopteran"
"497" 0.145477752897037 0.854256029820673 2.20022410114565 2.00136253167962 -3.66464154760712 "ancient"
"498" -0.165485322963286 -0.0753429105229169 0.434056903943913 -0.683003052230071 -0.257561677055119 "ancient"
"499" -2.86849339034124 -1.6332988266051 -0.157513399080809 1.61929156776407 -0.0425360782520915 "ancient"
"500" 0.807622437923368 0.812814147273817 1.50603440004666 1.24328424567489 0.652271034382538 "novel"
"501" -0.565864763714643 0.370434280442309 0.451103081034866 0.117379002881433 1.5062086768549 "ancient"
"502" 0.0738526494391628 -0.0338604577837862 -0.486598134821912 -0.351780996071808 0.754489348903346 "insect"
"503" 0.10298548997877 -0.588263701635386 -2.17827711833809 -2.69258997552075 0.888978237610792 "insect"
"504" 1.54206935656083 -0.289105028795037 -0.22419716543874 -2.58455593836858 2.49402863469315 "aculeate"
"505" 0.174214436641962 -0.537786810023784 0.941649780377971 0.186135404943646 1.45451635139714 "ancient"
"506" 0.189207750763107 0.0150508076784008 -0.377014449732357 1.0499323483253 -0.329265808276344 "ancient"
"507" 0.282137627943375 -0.369065147222867 0.175111268952535 0.26889546507376 0.141487747968469 "ancient"
"508" -0.574657085150669 0.493970052561499 1.01790328407246 -0.0540412001346974 -0.10236829229005 "bee"
"509" -0.139396434101401 -0.223835338616799 -1.69715408384784 -0.697774414374175 -1.22351402538982 "ancient"
"510" 0.601283178694072 0.314022858478854 0.7191949671207 0.33978515711628 5.86763691673717 "ancient"
"511" 0.0843692963665767 -0.778804798664678 0.261418273471965 0.0701807920956868 1.48464214828454 "insect"
"512" -0.460718088866061 2.41697565883944 0.274781322879178 -1.38351945429425 4.10620492233489 "ancient"
"513" -0.0941960506525453 -1.33717549822833 0.937840576368791 0.503632819822866 1.94543581335841 "hymenopteran"
"514" 0.478451381990726 -1.61599679425894 2.37283429441693 2.8706229792143 0.808759222881991 "ancient"
"515" -0.932501557653341 -0.401684470738378 -0.0559726431663867 -1.18855925619914 -1.91735253758262 "ancient"
"516" 1.51990742053368 -0.226027850396223 3.4132343084717 1.07485482652454 7.30509344135976 "insect"
"517" 0.669696401228154 0.403883798917935 -1.23715398480644 1.14846943762392 -1.72478685648149 "hymenopteran"
"518" -1.02211656362879 2.80798328164753 2.87612898304895 3.21413380807401 -0.778592881055785 "novel"
"519" 0.936697444955991 0.00511259022378392 1.65596133583068 -5.57632162191283 0.824816965904103 "insect"
"520" -0.101521972373262 0.497240336914101 1.55132798019315 0.252273721950308 2.09910303702723 "ancient"
"521" 0.192318320171312 0.0857768699392348 -0.719473668320647 0.0841464542698792 1.06930937130012 "ancient"
"522" 0.209642312569532 -0.0555514486170501 0.25840037181579 -0.187737464426903 0.835921366432361 "ancient"
"523" -0.118148180670505 0.800670113812337 0.666354310950551 -0.534517872271494 -1.04320132360137 "ancient"
"524" -0.792504597716633 -0.00916014519043281 0.948692150157077 1.53669173346017 -0.741212011614537 "ancient"
"525" -0.829315460809717 -0.332098937398631 -2.56048614232019 -1.93287704889597 -3.95172588050931 "ancient"
"526" -0.369463109537155 0.0943310993453165 -0.903582662144129 -0.437200533402172 -1.07074861096637 "ancient"
"527" -0.0736482068373429 -0.449836287954617 0.377179416385651 -0.472224272239656 5.16114540732684 "hymenopteran"
"528" -0.322839459897987 -0.945667525864925 0.291256706294445 -1.08367147106861 2.351440575744 "insect"
"529" 0.439358731861083 0.216256243368379 0.469895144622599 0.0708296005990822 0.748392993020691 "ancient"
"530" 0.0239129325333234 -0.39638394956142 -0.952631628328841 0.878907797723141 1.63135227299646 "insect"
"531" -0.379523653719789 0.169023903119493 -0.688719146897466 0.0797309131292622 0.651604324795817 "ancient"
"532" -1.15953840706454 0.698069120759404 -0.147807475412469 -1.1861639117463 -0.195566716309815 "insect"
"533" -0.0267053517605057 1.05661554924321 -0.888640505987125 -0.15538263167378 -2.84631739075595 "insect"
"534" -0.0442665443866033 0.0455999679160145 -0.845041535723001 0.442155820092755 -0.823267658805159 "ancient"
"535" -0.143118059292539 1.12514288804483 -1.16360263280692 -0.807932739243648 1.70171609954732 "hymenopteran"
"536" 0.621763165868322 0.204430456412905 -1.91479983977441 0.123022876208717 -1.36558824114733 "insect"
"537" 0.0722169252582388 0.198418377797461 -0.451710767788909 0.248246835066006 -0.370687470707662 "ancient"
"538" -1.55015091945387 1.32491196730997 1.37030691922575 -0.249420921484161 -2.37858388647857 "insect"
"539" -0.804843981489402 -1.08567434331913 3.77457601004084 1.35895935244236 8.19359376615134 "bee"
"540" 0.446091006979789 1.01351559803792 0.280506084962431 1.35174009283107 -3.16618947542703 "insect"
"541" 0.172651589751346 -0.428398389706466 0.511129129920927 0.313157819023105 1.41561529193789 "ancient"
"542" 0.136252586159386 0.258236881385971 -0.481455409163501 0.607162225534783 -0.0324930698381349 "aculeate"
"543" 0.0763154068892508 0.113544091381748 -0.0963387337726371 0.374288426778005 -0.608867667607367 "ancient"
"544" 0.171765283728828 -0.161169980529785 1.87721374421407 -0.0865245751198961 -2.35551377960879 "ancient"
"545" 0.561259414431655 1.51052815641024 -0.481743662204462 4.18318445207076 -1.60301557549732 "hymenopteran"
"546" -0.00897391004758966 -0.265356573640627 8.86987883203929 6.14558228539706 -0.202009617961393 "ancient"
"547" -0.0495212195216827 0.741160696829769 1.78469368232871 -0.425038153858866 4.92555060810881 "ancient"
"548" 0.111516964125599 -0.0348911499595688 1.49251380400422 -0.0989342840319891 2.21177366223799 "ancient"
"549" -0.713190667500413 1.80882183469571 -2.52117571950449 -1.33852040824419 3.75456341102051 "hymenopteran"
"550" -0.128549126462656 0.0965122256958166 -0.96605046036911 -0.406293506295788 0.44950103732667 "ancient"
"551" 0.170186532548811 2.46135644130027 -4.09609350136767 -5.70138666721158 -3.10582708772016 "hymenopteran"
"552" -0.436519130801105 0.188025293764753 -0.818190153440626 -0.688321968910098 -0.264443585985266 "hymenopteran"
"553" 0.442256127955783 -1.7756165640248 0.296668251500689 0.258436120459598 5.25819934077803 "insect"
"554" -0.39563978778405 0.0145297910973252 -0.79005222984775 1.28123174839157 1.29524997249665 "ancient"
"555" -0.197910509993212 0.227298991753047 -0.108842526501803 -0.0271618475640613 -0.857590161158306 "hymenopteran"
"556" -0.1928663842771 0.888150803347267 -0.849387414854715 -1.7726788565464 -1.77843830959086 "insect"
"557" 0.119727725011856 3.1934540121763 0.399847703288301 1.02635767285422 -3.59703907574288 "insect"
"558" -0.372803526110921 2.12116570825369 -4.68117977406814 -0.807932739243648 0.0420832623187531 "novel"
"559" -0.0591577385511301 -0.0761247682719591 -0.726264178536934 0.523618900124313 0.969444522353286 "insect"
"560" -1.14845214688144 -4.96031703544199 -1.16218511559231 0.138389638551318 3.58742978872525 "hymenopteran"
"561" 0.0763553464376778 0.572292919767301 -0.519222740901867 -0.46131248092229 -1.93872640209318 "aculeate"
"562" -0.196867233577609 -2.02547018245241 2.01103743368382 0.767268045730759 -0.388706131966466 "ancient"
"563" -0.11418816038956 1.29798188475281 4.59749238051322 0.282527565956403 -4.42798226270405 "novel"
"564" -0.0683313837376326 -0.266336981664052 -0.52368776040048 0.306264591027638 0.406234471591466 "ancient"
"565" -0.630412419516542 5.32605744710109 1.62890842653785 4.68579451510668 9.2382302276879 "ancient"
"566" -1.57259022884565 2.02714136442891 1.72656791034801 -0.948704345866016 -1.07731684113219 "ancient"
"567" -0.194150758843322 0.818457198657556 -1.98151173784933 0.0862991243085429 3.41742559408408 "ancient"
"568" -0.20856333337119 -0.231018164567775 -0.792949637281575 -0.946084003765465 -0.873189773732918 "ancient"
"569" -0.148648558262184 0.60504661862098 -1.42518988280252 -1.05081523876947 -1.26185914188708 "ancient"
"570" 0.970669792940086 -0.6294807628129 -1.33911269888775 -0.970215221375963 0.301663860272034 "insect"
"571" 0.312349162346341 0.311380236957891 0.593277531470723 -0.84730969952445 1.34865466235579 "insect"
"572" -0.00897391004758966 5.15063127700698 3.2464256638542 0.138389638551318 0.0420832623187531 "bee"
"573" 0.511581200775701 -1.78179829365147 1.42608583543801 -1.37971737264003 -1.30364199772514 "ancient"
"574" -0.659105944280463 0.591127739772195 -1.05429187804895 -0.103866686370539 0.178208422897793 "hymenopteran"
"575" 0.39985509142798 -0.464446247451235 1.52207940354614 1.70561442978731 2.0004973765778 "ancient"
"576" -0.0442936914387712 -0.614841964748279 -0.0114477168160507 0.0183525333676512 0.270586053354969 "ancient"
"577" -0.148796413012103 0.00768272772884059 -0.941555486571386 0.130322986823287 0.266882114730561 "ancient"
"578" 0.482044167644207 0.108683306333799 -0.475197688788255 0.057127395878657 -0.904601858362435 "insect"
"579" -0.627673430005991 0.0511407856934 -1.11924989205252 -0.364143892249061 -0.535928050685834 "ancient"
"580" -0.683616313909278 0.31571597110027 -0.656707028333351 1.11098512535133 1.84913651222495 "insect"
"581" 0.00321202844069144 0.842055578592904 -0.640177056986561 -0.349413775547521 -0.350367425526998 "ancient"
"582" -0.77482524556594 -0.277275733558218 -2.47248273359522 3.03101879944168 5.97790133467914 "aculeate"
"583" 0.193375212456577 -0.577797390991212 -0.364402969119758 0.228674844749644 -1.78258307570194 "insect"
"584" 0.0861620666908564 0.373288488044245 -0.896500077661068 0.138389638551318 1.68196306703906 "aculeate"
"585" 0.212429910707601 -0.954718742689794 2.28904872283872 -1.32843137351264 -0.0407296833858153 "insect"
"586" -0.308674930359875 0.0385063978400393 -0.0125779426187791 1.79246250878191 7.37574482720447 "ancient"
"587" 0.416291219976145 -0.310715832522238 -0.915321025215816 0.164806428516243 1.7748025488439 "ancient"
"588" 0.044152047024737 1.37296776626534 1.62683445962792 0.512426324812533 1.60569191255614 "ancient"
"589" -0.760836153831208 0.960152502161299 0.0485276930673888 -0.370467960369709 -3.73805199210778 "hymenopteran"
"590" -1.37434160437547 0.484815636727597 -0.581826511385371 1.1911173126162 -0.0535740220851689 "ancient"
"591" 0.118362500875969 0.351795581131783 0.396138550774598 -0.162623413696278 -0.1330430513635 "ancient"
"592" 0.672287425688976 0.390011143566687 0.135115643404414 -0.91977569517964 -4.23064213929276 "ancient"
"593" -0.0738680728187397 0.841482647738391 -0.1497535079492 -0.144687846431113 -0.235336299543832 "hymenopteran"
"594" -0.804366050226434 1.2482541128823 -0.0540832040110346 -0.922593750959845 0.136599992070505 "ancient"
"595" -0.00666996356675398 2.18228857831472 3.74078340324282 -1.5613625147564 -0.713372791113046 "insect"
"596" -1.03992619878448 0.082708944594343 3.77881161461175 -2.88001751200858 4.60147126976275 "novel"
"597" 1.07261740535575 3.09187969883087 -1.01528974615154 -1.64491015521768 4.15545768232228 "novel"
"598" -1.40619084304248 0.709997043199783 0.635332864106944 0.549254864910429 -2.65172861966237 "insect"
"599" -0.0878282653763525 2.5653076027084 -1.52133523216242 -0.0163311505923706 -0.444874983435631 "hymenopteran"
"600" 0.298182745979391 -0.629883363610279 -1.09510102583354 -2.09872327196646 -0.380683324896266 "ancient"
"601" -0.390886316961388 -1.00507752227831 0.14824111140235 -0.427661377016086 2.09197372795662 "insect"
"602" 0.732423369201477 -1.24877106576228 -1.19726561175712 -2.73705237872413 0.0199191397168271 "ancient"
"603" -0.0430016533577474 -0.180139614074394 0.826641983177689 0.945621075389575 1.5579321893558 "ancient"
"604" 1.45553631619301 -0.307801159839727 1.31988198990859 5.43926921234697 1.85446393715422 "bee"
"605" -1.23606441497693 0.384419583497321 -1.09691994882917 -1.30235923841434 -1.12530639695905 "ancient"
"606" -0.356795495965446 -0.373395972713462 0.0350195489993032 1.19122403185011 2.22530200838956 "insect"
"607" 1.21710088941386 3.79466677744005 0.959213989713707 0.289685378132296 -5.25887817494291 "hymenopteran"
"608" -1.0674953840165 2.55698898173885 2.17413955576909 2.92007656817172 9.23984733835028 "novel"
"609" -1.07060449795328 0.230978236029049 -2.11092582797795 -1.02509595694521 2.66863355899158 "aculeate"
"610" 0.0355844231969827 -0.151822627695501 0.911043363200493 0.759817943665344 -1.74907848266205 "ancient"
"611" -0.00258898858945692 0.229068748638643 -1.14180280245399 0.771434954949186 -0.583638626013357 "insect"
"612" 0.278873970523584 -0.845792999069509 -1.27944716062199 0.115079805324949 0.890947924243115 "hymenopteran"
"613" -1.28064096174945 1.10634841853906 0.934806202295504 -0.174740129528988 2.56248051446763 "insect"
"614" -0.233951978373473 -0.173632071306932 -0.859104962641077 -0.315621303427316 0.208917079745586 "insect"
"615" -0.233951978373473 -0.173632071306932 -0.859104962641077 -0.315621303427316 0.208917079745586 "ancient"
"616" -0.100775121978195 -0.0381181949425672 2.3956010546557 2.01308364781991 -2.23390194613746 "ancient"
"617" 0.0286500320377886 5.71710006306065 -0.0986826000631775 -2.6906090988198 -1.76171439142863 "novel"
"618" -0.820472874729951 0.0879946944461797 2.01199777774917 1.32800979741171 -0.128403597551406 "insect"
"619" 0.381628238431619 -0.159249040480494 0.0603548942877384 0.391270030408481 1.40364496378918 "ancient"
"620" 0.0800112168541404 -1.49133255313766 -0.781832177439754 -2.63302453556455 -4.67735840613459 "insect"
"621" 1.58271419136938 -3.11429975208543 0.552771400466262 0.138389638551318 0.0420832623187531 "aculeate"
"622" 0.0577189829312325 2.27254661721318 -1.180551409281 -0.821057180889415 1.42643039540028 "hymenopteran"
"623" -0.268717848591755 0.811863481796647 -3.4190439541697 -0.925371510402489 2.09688712417967 "novel"
"624" -0.788280785507454 -1.56607690255567 1.32626809921875 1.67664496870339 -0.0776557166792099 "hymenopteran"
"625" -0.954425841775292 0.38162029563691 -0.439678865166833 0.211418235539919 -3.44759870708421 "hymenopteran"
"626" 2.78270205950301 3.79872609275431 0.0533945750547932 0.138389638551318 0.0420832623187531 "hymenopteran"
"627" 0.159675909740428 0.329897635962055 0.168102061071473 0.243716209808976 0.478097144166322 "ancient"
"628" -0.458265117245217 -3.45843981005749 0.0818713027343525 -1.05345614040532 -3.45237300253666 "ancient"
"629" 0.525337354176297 0.372342973170575 -0.308015548926689 -2.66908945872012 -5.27251129240941 "hymenopteran"
"630" -0.0343984128889822 -0.409182925669273 -0.122327971773017 -1.0164504900685 0.175176349049277 "ancient"
"631" 0.0465955244093717 -0.292580030471824 -0.040352405601593 0.623562547609684 4.53104916065292 "ancient"
"632" 0.657314564050479 0.930543479302829 -5.95073619277321 0.728691138488105 1.15374007951982 "insect"
"633" -1.42390796429676 2.08950115609942 -1.42785184842656 0.138389638551318 -3.42290210476898 "ancient"
"634" 1.21633180309395 0.369209670835134 -1.71098311203405 -1.70645097663184 2.07167497611556 "hymenopteran"
"635" -0.0122652608503489 0.00492933016617574 -0.145191014654614 -0.295800198056905 0.589287603256042 "insect"
"636" 0.23625901325864 -0.118016792217911 -0.0126654069619938 0.0766221252146129 0.663679904273759 "aculeate"
"637" 1.6585933071208 -0.476200932105645 0.198717739908188 3.2903189289551 0.000476385888067921 "novel"
"638" -0.950734997399362 0.993192120733143 3.42786175409477 3.61683701091347 1.29858772628529 "insect"
"639" 0.32716219798442 0.187730586023053 1.37910377067705 -1.95442697062039 -2.6803737333982 "bee"
"640" -0.685993781328285 -1.07414801923436 -0.891968848916618 -3.84278962938504 -6.21709677148015 "ancient"
"641" -0.319641979452519 0.939231908510444 -0.175868831355246 0.159301482352139 3.94204682742037 "ancient"
"642" 0.0717019975534508 -0.0539663507429559 -0.097982576586193 0.818380195508728 0.778445161536225 "ancient"
"643" 0.184684866768047 0.0577957708255088 -0.74495332992025 -0.0180803010218655 0.201256772714955 "ancient"
"644" -0.177806188583718 0.423218172826639 -0.13800243426879 -0.817748249943833 -2.95125110087538 "insect"
"645" -0.759193012468671 -0.296879151489372 0.404119509916929 -1.02580778722804 4.18015982613674 "hymenopteran"
"646" 0.134880576519302 1.21848364765281 2.2757441940269 -2.03370222332933 -2.43775539995911 "ancient"
"647" 0.292316933669002 -0.898135141333732 0.284622467374764 -0.51314959790573 0.963208435305364 "ancient"
"648" 0.13807990931099 -0.532068125596231 0.449309221581756 0.635278601925679 -0.749327287939027 "ancient"
"649" 0.153838988434262 -0.0931313176444798 -0.692707832468031 -0.243570991130357 0.031306865435258 "ancient"
"650" -0.637408115065403 -0.413839854222639 0.308404747691541 -1.20485078756011 -0.211816303582968 "ancient"
"651" -0.25372307475024 0.615415590163341 7.20102530441681 1.82266174694072 -1.58002297706768 "insect"
"652" -1.78803422349316 1.6728692631369 -3.41523372568716 -1.38244180009455 -2.95397420267939 "bee"
"653" -0.0674727919424476 -0.686990553866671 -0.300351800985655 1.00030355343932 -0.226183001184633 "ancient"
"654" -0.288649857652245 2.58408998004081 -1.09606093913141 0.402544212812866 -2.28746220079556 "bee"
"655" -2.06299762619805 -0.0332991470627703 0.200291469507225 -5.97962165356091 6.76773897018705 "hymenopteran"
"656" -2.08189605580884 0.988592610821588 3.26067133748873 2.85708970359772 -1.96621869114597 "ancient"
"657" 1.20280120756743 -1.65070393314015 -7.17018528716508 -5.8778523192625 2.69298503176387 "hymenopteran"
"658" -0.793542873893571 3.42819891438665 -1.41799925343285 -3.00349702712337 2.12439576558541 "insect"
"659" 1.00117825096534 1.33670369231779 -4.08901575827109 -1.43529344293854 -2.74057641196448 "ancient"
"660" -0.802321569763786 -0.27469037183479 -0.977909942906335 -1.1185972264144 -1.61307409185776 "hymenopteran"
"661" -3.26380612212068 3.84044973532269 -1.90355025329969 0.138389638551318 -3.63395450989837 "bee"
"662" -3.57603434644935 0.960636210463227 3.01204390413987 1.17767275050207 -2.77193201388745 "ancient"
"663" 1.96627527295137 -1.89705736848948 0.810442289255667 0.641717542814086 -0.390289866897504 "insect"
"664" 0.450106636941669 0.768551813292128 -0.568247379756005 0.597873979971404 1.58930878786065 "ancient"
"665" 1.27408493897551 -4.49815619690172 -5.16871041784867 -4.36937285285288 -7.51530431753268 "aculeate"
"666" 0.278926748984946 -0.810139015504249 0.237003991081962 -0.168591546313329 3.58224081710477 "insect"
"667" 0.26574167643005 -0.490408226708059 1.77426688803234 1.85922607233 0.0945870113035094 "ancient"
"668" 0.117069393744633 -0.110109134247563 1.56770369929071 0.0915638486576916 -2.82169271037945 "ancient"
"669" -0.150165661972126 -0.324996828871926 0.379019841766073 0.0694895888335242 0.305074727824524 "ancient"
"670" -0.344222621519183 -0.40409197341229 -0.288969863761017 -2.35822602310726 -0.518105734920302 "insect"
"671" 0.431458774202395 0.249562025572067 -1.42275078207692 1.49451656266509 -0.419703558102825 "hymenopteran"
"672" -0.356873479194132 -0.213182775623752 1.94650870841235 0.555057078837614 -0.725207698508008 "insect"
"673" -0.0522129049578219 -0.216758792857877 -0.32325431365842 -0.0952160539802402 3.20999207970219 "bee"
"674" 0.220214139856848 0.112844590891907 0.277878926332582 0.679134304494827 -0.177661992893157 "ancient"
"675" -0.290499273223544 -2.94360942727043 3.68880344123567 -3.47759512388157 3.54918089442827 "hymenopteran"
"676" 0.564499175950348 0.0709495141153357 0.0722379390189796 -0.953564957396816 0.209494178249109 "insect"
"677" 0.640314266358236 -0.481866819630484 -1.2130205168534 -1.7650632462627 2.93682609529782 "ancient"
"678" -0.229250620246078 -0.884721871267534 -0.0893307575015613 0.251378408030903 1.62729097764162 "hymenopteran"
"679" 0.42619713148232 0.26182571209447 -0.44322374109302 -4.50931823488104 -1.3216119794813 "hymenopteran"
"680" -0.526246180701494 1.85287745683583 0.0943323076822093 0.187112429610568 1.0271525553585 "aculeate"
"681" 2.53380266271574 -0.475589656305344 -1.33111772438131 -0.807932739243648 1.36239775931066 "hymenopteran"
"682" -0.111105883025533 -2.36938142850358 -1.20725341671299 -0.662092487660952 3.30311527647406 "ancient"
"683" -0.346161225475679 1.45185639445049 -0.549091369418886 -1.37424608388074 -0.509160087962855 "insect"
"684" 0.837267794628911 1.70277283721533 -2.27156721699816 -2.39463681421211 -0.590330258901278 "ancient"
"685" 1.00439570261243 -1.84628489298786 -1.50279268033281 -0.417506417638786 8.44479303251592 "ancient"
"686" 0.864960551087401 -0.36725670613148 -1.06126165262451 -1.0882884553037 3.55381809440687 "insect"
"687" -0.0828670690591394 1.88570239258126 1.23222784348458 -2.99885386615388 -2.60502141804216 "insect"
"688" -2.27290001028375 1.65852129753394 0.680632428512053 -1.02440257558531 -0.488822050234728 "insect"
"689" -0.139757029399828 -0.645377198506871 0.958959859066828 -1.45385244334718 0.689243193854639 "ancient"
"690" 0.418918014870922 -0.18508759501579 -0.797887589732775 -3.24635166711743 -0.49583378765421 "ancient"
"691" 0.36160949971835 -0.893859432161205 -0.87358056670063 -0.680705896713075 1.49183513009551 "ancient"
"692" -0.307536039159415 -0.940488029311066 -0.667088713410701 -0.335841707280125 -0.297005173737748 "ancient"
"693" 0.0326496330101537 -0.206875514497774 -0.284682126756642 0.0532287762787074 0.818226894434313 "ancient"
"694" 0.151397547054855 -0.130371762979638 -1.2066266134446 -1.82955121321572 1.72730599735703 "ancient"
"695" 1.77929060392169 0.124585588155442 -1.65061028379683 0.138389638551318 0.0420832623187531 "hymenopteran"
"696" 0.163601140758733 -0.518012439974929 -0.669279022503016 0.724168860821236 0.980203531673813 "ancient"
"697" -0.899915861061264 -0.281314798264133 0.377104045317567 -0.411277061357305 1.91589927789039 "insect"
"698" 0.402083885500743 -1.82887814477071 0.316715114663896 0.537498276296172 6.28356567460338 "ancient"
"699" 0.402083885500743 -1.82887814477071 0.316715114663896 0.537498276296172 6.28356567460338 "hymenopteran"
"700" 0.109813987855908 -0.599043594979882 -0.442534809265747 -0.893421606592669 -0.0165535451473541 "insect"
"701" -1.47318624573665 1.08431339302861 0.212385346188874 -4.09055756147671 -1.28959586398889 "insect"
"702" 0.212073600730954 0.0857752437646617 -3.25243378980487 -2.63329340075964 1.60402964109508 "novel"
"703" -0.102594573692705 0.388333411255002 -0.805980996186793 -0.593845472536992 -0.70150851730437 "insect"
"704" -0.47259893419461 0.43943306795795 0.648927086631517 -0.104315022171168 1.04558677263032 "ancient"
"705" -0.198865827174096 0.46244988198458 -0.453087746948364 -0.646016394750633 -1.24143012478206 "ancient"
"706" -0.0135614614845685 -0.107566545155797 -1.00995188035155 -0.672043662410595 0.0601883546295418 "ancient"
"707" -0.058044405931982 -0.000918583069539083 -0.106522584631657 0.793091572455915 1.2135264306284 "insect"
"708" -0.079091951044269 -0.119481379916586 0.361873913654468 0.36403336506456 1.24184218107359 "ancient"
"709" 0.215881014577684 -0.525084252804426 0.44822198685573 0.874724654871662 2.65200938241061 "ancient"
"710" -0.2446002500374 0.257511524725212 1.49349279149318 2.49310430996478 -0.451474148246714 "ancient"
"711" 0.035148590742128 0.112799635959268 -0.30719833689074 -0.232430648776202 -0.122503606556441 "ancient"
"712" 0.20307992395587 0.381182035696677 -0.0419244227517538 0.195556596705002 -0.623088853101289 "ancient"
"713" -0.0312226580684751 -0.536410138324818 -2.03557542858811 -2.59593974304771 0.952158998655211 "ancient"
"714" -2.64175353418906 1.30590212724748 -1.05466735211143 1.28870421364868 -4.79358733138363 "insect"
"715" -0.669716738396438 -0.581288881927986 -0.832956730755502 -0.38958301493402 -1.53835930659966 "hymenopteran"
"716" -0.48292796241074 -0.547157153455029 -0.615756171558951 -0.318102456163056 -0.883258552011404 "hymenopteran"
"717" 0.0914950364864472 0.102581548794106 -0.348382132886687 -0.702770679001236 -1.59082317288686 "hymenopteran"
"718" -1.34064173263901 -0.0332991470627703 -4.25985756008367 0.138389638551318 -7.39189360489317 "hymenopteran"
"719" -0.37863224241397 -0.504003309447846 -0.520877634330174 -0.687474364842019 0.531190009932109 "ancient"
"720" 0.274625483667041 -0.431500437611167 -0.550459951265099 -1.11357753455989 0.639262102519549 "ancient"
"721" 0.717215190074219 -3.30522862353639 -6.53782306844685 -2.31400418767203 0.0420832623187531 "insect"
"722" 0.464819602366608 0.703781685091687 0.171680856687726 -0.281255830745403 -1.22967299742026 "ancient"
"723" -2.85841021188264 -0.0332991470627703 2.23000247003357 -3.51469056139098 0.847163527231143 "hymenopteran"
"724" 0.122601631998431 -0.42976386653156 -2.74969551357661 0.797828317512978 -1.35039418773014 "ancient"
"725" 0.125400865908552 0.542231220113606 -0.111173944210951 0.267455172866853 -1.02131060722345 "insect"
"726" 1.09564928972291 -0.598118185359295 -0.103119860579642 -0.188359185204787 -0.397651216842101 "ancient"
"727" 0.390367545860287 0.53261323569216 -0.372473793604318 -1.00010834591134 -1.52256845869877 "ancient"
"728" 0.333383134310979 0.117550410941898 -0.620021535236512 0.416904234844026 1.65536754179833 "ancient"
"729" 0.00319142796938286 0.451607357400856 -0.0918989027308199 0.829970724854644 -2.55116781560919 "ancient"
"730" 2.24222570246975 0.195115627815434 -0.401725004550552 0.512258669713262 -1.53753955644306 "ancient"
"731" 0.342346171690037 -0.268380891806249 0.922105322982423 0.138389638551318 -1.48940206063857 "insect"
"732" 0.369292243837702 -0.280323856713877 1.35972217104307 -0.763040709242546 0.215659757694978 "ancient"
"733" 0.38279602342288 1.338128839754 0.151191151906509 1.02636211907913 0.0368143755335106 "ancient"
"734" 0.29016084527355 -0.272282825445018 -1.99992965061959 -1.82143638759725 -1.28297031905169 "insect"
"735" -0.293545564462664 1.73443638515149 2.10271498660424 3.12555295365949 -1.75956646707763 "ancient"
"736" -0.327189144431278 -0.183602031747631 -0.23587769027707 -0.692813792248731 0.460097224815882 "ancient"
"737" -0.327189144431278 -0.183602031747631 -0.23587769027707 -0.692813792248731 0.460097224815882 "ancient"
"738" 1.39101372192115 3.48023986729395 -0.569858914569939 -3.54445255089363 -0.152288622708223 "ancient"
"739" -0.334133209810228 -0.0354972199163831 0.205482512552752 -0.275702632884136 -0.180869568217493 "ancient"
"740" 0.0941025743377287 0.439201383082055 -0.611721392843624 -1.06934843529869 -0.57510111157604 "ancient"
"741" -1.29769663380799 0.419911067113941 -1.59682571154137 0.277370177310962 0.855095959998538 "ancient"
"742" -0.503511036529875 -0.302521544205302 0.257830661266561 -0.278438284199915 -0.192901626233648 "ancient"
"743" -0.362736753269951 1.89828951385645 0.190822529758895 0.892780224050756 -2.35421634223291 "insect"
"744" 1.61307908516251 3.53505215783688 -6.12303482391521 -4.65940928105533 -1.85347361260349 "hymenopteran"
"745" -0.255933237733162 0.892854691953711 -0.495029241199702 -0.250263685493125 6.31423037390623 "ancient"
"746" -0.98267726033513 0.587734266269195 0.11080071430958 -0.0876214294106414 0.610786558318024 "insect"
"747" -0.111168266680354 -0.798276085443975 -0.00643273721617239 0.3307338919843 1.98947135070628 "ancient"
"748" 1.15828678030225 0.769052068994293 2.39632076648333 0.138389638551318 3.64706825662705 "insect"
"749" 0.565437635008689 0.0904345162741982 0.193337888000511 0.42562460382277 -1.48443630916919 "ancient"
"750" 0.0753164535502468 -0.694906838291189 -1.03200435175478 0.562819543777795 1.88795608768591 "hymenopteran"
"751" -3.05406460353682 1.44989584962727 2.49933246152409 2.20192459604653 2.52501592922588 "bee"
"752" -0.720608334837091 2.26879272401455 0.840334011853535 1.11525542681831 0.00261299255814294 "insect"
"753" -0.570118513010659 0.525652990731414 -1.47489092506393 -0.179332048523579 -1.00749109465166 "hymenopteran"
"754" 0.177967303551872 0.189002155033361 -0.998393899164754 -1.10827836225287 1.35666047642636 "ancient"
"755" 0.881791450954608 -0.181425211565819 1.30258626631115 -0.0937807711845158 3.70270641250172 "ancient"
"756" -0.0180630170486367 1.39208110253266 -1.0659019426215 -0.319744478009315 -1.18513281747575 "ancient"
"757" -1.37249340640015 -1.89614680965652 -1.3535078247736 3.31905816664999 0.10508449009915 "ancient"
"758" 1.76694203514775 -1.87394934323381 0.0533945750547932 -2.33155734414039 0.0420832623187531 "ancient"
"759" 0.266169376928574 0.275621501798227 0.238355142920665 -0.531820149656897 0.870163179759735 "ancient"
"760" -0.0333237100818098 -0.162285881112254 0.216000168902543 0.962037377134155 -2.08127803404199 "ancient"
"761" 0.114517528477129 0.286477702598507 -1.63509209312776 -1.63712269125762 -0.313471291379655 "ancient"
"762" -0.171635245375823 -0.0079131480113007 -0.780682036749052 0.0625235662656535 -0.703559247255464 "insect"
"763" 0.520124698815307 0.748893928309945 -4.7936408324041 -1.40973215913735 -1.87396811890959 "novel"
"764" -0.761798614349688 -0.00780424031914797 1.04040345988743 0.543050743010197 -0.243443077647407 "ancient"
"765" 0.0277800357754979 -0.00919400499902133 -0.7866012044207 -1.36868720017983 -0.565001370300227 "novel"
"766" -0.0226132881888496 -0.414756086673367 0.240364691642521 0.423383970290406 -0.924647183197401 "ancient"
"767" -0.511363772347464 0.898748755461011 -1.23901761317506 -0.260860664657349 -2.35879711867253 "novel"
"768" 0.385841806788896 0.182221721196152 1.10086886310433 1.06938551503944 -1.00326852386202 "hymenopteran"
"769" 1.52399656691019 -2.99144393321294 -3.56911349312897 0.138389638551318 0.727616667444409 "insect"
"770" 0.0813671925590488 -0.035478084342415 -0.413312380879373 0.735548869311111 0.118757564241777 "ancient"
"771" -0.0854403419574811 -0.0503007517314787 -0.204337225785258 0.0347571757650103 0.0386093805672249 "insect"
"772" -0.36217407399315 0.326097415095313 -0.0570948412685405 0.143121646569649 -1.03738091298733 "ancient"
"773" -0.0330433415816 -0.592991037941536 0.334400826350975 -0.320238596419652 1.29005353635269 "ancient"
"774" -0.874343746649534 0.948420806972962 3.10851888989379 0.259312437404576 4.78937848688928 "hymenopteran"
"775" -0.428613152490939 -0.448737965583081 -0.604883122709888 -0.97172639742486 -0.866704686572019 "hymenopteran"
"776" -0.0754464478184112 0.0597870688555361 0.131466644867836 -0.84518403603566 2.47661408977027 "ancient"
"777" -0.620008193144587 1.37212298228061 -0.797903726228997 0.0366076118469039 -5.06814898802412 "ancient"
"778" 0.0357578384700003 -5.34503198684658 4.45376121535092 2.37281167183137 -0.947268224235737 "insect"
"779" -0.0746677259473144 0.164672868879461 -0.567898884781397 0.0816595736841979 -0.470892770899464 "hymenopteran"
"780" -0.697983912415537 1.88990043356045 0.566951119392848 -2.40522279351933 -1.21643592293098 "ancient"
"781" -0.286454565950489 -0.589269011795429 -1.1198105722981 -1.35217631307102 -1.50674658883332 "ancient"
"782" 0.446254373622986 0.606570296054699 0.913551540565825 1.87739427853159 -3.30128926718017 "insect"
"783" -0.0494808861310185 -0.844077691533363 0.276026353032852 -2.89528205552858 -3.52752104054282 "insect"
"784" -0.570175404254948 3.4029457907034 0.459143760035969 -3.19012502278277 0.836278723262468 "hymenopteran"
"785" 0.120316252253242 0.113385451199835 -0.368766639248894 0.395138794525254 0.186220572398638 "ancient"
"786" -0.794225335562068 0.850543680298306 -3.50721303692385 -4.50365955217277 7.16669103196395 "ancient"
"787" -0.348495822925465 0.631666094984648 -0.00128657973477771 0.459858413404949 2.20885056463562 "ancient"
"788" -0.244897243795577 0.731356409316347 -1.71687307879108 -1.23362213873821 -1.0147307882794 "ancient"
"789" 0.12003783691947 -1.20279758115957 1.25334059066487 2.4309745277821 1.89594375179851 "ancient"
"790" -0.542240646758047 0.429149886173881 1.89098886293771 -0.00760986306425573 -0.970554715399835 "insect"
"791" -0.142524592843725 0.755813568225392 1.20703728156187 -0.459287285499729 2.99493371349755 "hymenopteran"
"792" 0.143693463402001 -0.207187452808797 -1.10307590262447 0.474614483449513 1.66169651752969 "ancient"
"793" -1.44994137912619 0.558111206863514 0.980296598692615 1.63482848687726 -0.768191598691393 "hymenopteran"
"794" -0.297540543628284 0.0343973124169747 -0.955551940303197 -0.442437340519659 -0.585501184124547 "hymenopteran"
"795" -2.71265346291294 0.160824421664547 0.275130075684269 1.07397716042354 3.07309471968761 "novel"
"796" -2.71265346291294 0.160824421664547 0.275130075684269 1.07397716042354 3.07309471968761 "novel"
"797" -1.68910107749628 1.48591839205188 0.0823257859623051 -1.23624033374991 10.3989491583477 "bee"
"798" 0.86514270228793 1.48730615578429 1.87245642588885 1.20537026944094 -1.28405125587079 "ancient"
"799" -1.38865275968227 2.18925075061587 0.220650613249535 -1.00790525088632 -1.71296266572383 "ancient"
"800" 0.621547824677921 -1.46690008853951 0.0511232561079897 0.543091894499726 1.5463660415283 "ancient"
"801" -0.0681537993040472 -0.225237589398838 -0.916380750403923 0.078180068235209 1.68065721178085 "ancient"
"802" -0.0944385113656432 -0.432440698153849 0.677411454190987 1.13667981554683 -0.772035232650544 "ancient"
"803" -0.0439348693326582 0.088395208966867 -1.27860734341824 -0.827346954180664 0.0114582237983093 "ancient"
"804" -1.76049175726582 7.22992569632621 0.0613449079918657 2.83885795507233 2.32676825773654 "insect"
"805" 0.745202778441086 0.523546811958578 2.77217092493705 3.87217486545272 1.64757127818119 "insect"
"806" -0.98836338329542 -0.0517875059243075 -0.171435816996056 1.45967074007339 0.894871195910114 "ancient"
"807" -0.0484455494042195 -0.0181863578991026 -1.09128466004009 -1.80465329307716 -0.71002842508105 "ancient"
"808" -1.08511489071924 2.40099282660833 0.980307245229891 -0.740010182449558 -0.306499112562943 "hymenopteran"
"809" 0.0923558861307055 0.798666542453388 0.412985844228745 -0.00337661598289252 -1.34311232963692 "ancient"
"810" 0.133446978013182 0.404572224049551 -0.74566010645408 -0.328736416354964 -0.121306613587255 "insect"
"811" 1.21985840088646 -0.714979802221618 0.379485603050795 -0.391697007668803 1.66264938898466 "ancient"
"812" 3.9466977528873 1.04950562843051 10.0629185688378 8.28358211995939 4.03754944881122 "bee"
"813" 0.104641059663249 -0.0173788361277751 1.05275846290329 1.09205286867527 1.6528572347443 "bee"
"814" 0.647527211919876 2.65311473033679 -0.345673312357245 -1.30904209828426 -1.68346848591276 "ancient"
"815" -1.6113524078381 -1.48477190781456 3.74186727372418 -3.23216837821736 1.64192598899069 "hymenopteran"
"816" -0.271897182212094 -0.632258226971088 -1.11704861182342 -1.20816444666509 -1.36667570852959 "ancient"
"817" 0.323901826015524 -0.679414907758306 0.196190873530465 1.91365174489881 -1.19593433236528 "ancient"
"818" -0.57544986741654 0.52027713871959 1.25389232101202 0.77248852992721 0.301729385636916 "hymenopteran"
"819" -0.36458412040618 0.0842966864399256 0.902110573968462 -0.351634791239747 0.628350858002521 "ancient"
"820" -0.0647378180406615 0.623903540979046 -0.065251309279962 0.213359530296348 -0.655068368637562 "ancient"
"821" 0.190952225642986 -0.0644951895656578 -2.02166363977907 -3.08655786677455 -2.06082562694549 "insect"
"822" -0.0656817649898153 -0.752167911769655 -0.927074475217447 -0.421246583158653 0.810789221319449 "ancient"
"823" 0.152911978205372 -0.292496674118528 1.2997505982106 0.695154829379491 3.38226838212685 "insect"
"824" -0.17497360094018 2.67101012876172 1.44329781799573 0.390583457615059 -1.28919665018722 "ancient"
"825" 1.81452053866211 -0.632713774699162 2.19430129410801 1.19895154069648 -0.971008659887059 "insect"
"826" 1.15364558314041 -2.30739259050907 -0.325825099744347 2.30894351406963 6.00464101259299 "bee"
"827" 0.0124910787050573 0.523413550365817 -0.95738439128941 0.135200640647051 -3.01710720152023 "ancient"
"828" -0.121622012172278 0.057489864411016 -0.0331676237416277 -0.477477478870608 -0.275630981298559 "ancient"
"829" -0.313852434860236 -0.931372707232443 -1.05232140985435 -0.516800218669396 -4.63069547290945 "ancient"
"830" 0.0749640684578183 -0.60625535338678 -0.0511708175757834 -0.273549048881423 -1.50796509690324 "hymenopteran"
"831" 0.325714730122141 0.0765249042387033 0.617357079560787 0.519479462037207 2.46508502420102 "ancient"
"832" 0.326021992891485 0.170320516039168 -0.0197138406779192 -0.135336030210852 -0.853781651830714 "ancient"
"833" 0.0130275758579721 -0.225061053445491 -0.354556663875066 -0.9718226306343 1.37932806662269 "ancient"
"834" -0.171783377234318 -0.30394737432995 -0.49456051628017 -0.202255182740215 -0.700251887316395 "ancient"
"835" -0.63248069122753 1.21301946404343 0.631788656502108 3.04830795354074 1.71904642573152 "insect"
"836" 1.62022889082522 3.42922068700356 1.95279269585294 1.30139704344337 0.183164023713157 "hymenopteran"
"837" -0.721427058592555 3.2242778855964 6.52409527826412 5.42469162809656 -0.351007317633537 "hymenopteran"
"838" -0.0180533284887062 -0.0812509301797619 -0.447178581294336 -1.46079856571208 0.826799252298399 "ancient"
"839" -2.5014284828455 -0.0332991470627703 -3.57794182267761 -0.838282826306672 -1.28959586398889 "hymenopteran"
"840" -0.284749995145584 0.128161591890868 -1.67006131116175 -1.26944864352745 0.387234050746353 "ancient"
"841" -0.0149182076126899 -0.448761332451293 0.867209879582594 0.664197018092806 0.663903908849445 "insect"
"842" 0.164260203906873 0.0118959840440633 -2.36516217373996 -1.49113571031854 -2.03221990833879 "ancient"
"843" 0.509908562155702 2.2582223102863 1.3129479890622 3.65848066508227 12.3525833857399 "hymenopteran"
"844" -0.431155510979782 0.752786729165973 1.03893257233164 0.555625260545204 -3.9079228561795 "hymenopteran"
"845" -1.01884610037021 -3.93215898210262 0.403448446883734 -0.727415422202565 0.959593807676185 "insect"
"846" -0.0233366701223912 -0.707404615539641 -1.55369725304422 -1.73977302449723 -1.80784855884076 "ancient"
"847" -0.00897391004758966 0.298831875582965 0.0533945750547932 0.138389638551318 0.0420832623187531 "insect"
"848" 0.00257911770149942 -0.179183402152367 -0.309122393781693 -0.0589267218250214 -0.0947034928719628 "hymenopteran"
"849" 0.224819769078252 0.197084322204851 0.696853594069997 0.467970574723032 -0.849625512775764 "ancient"
"850" -1.49070554498179 1.34185263912535 -2.92692804221092 -0.63593320824356 -5.78225808970582 "insect"
"851" 0.0439023012840701 -0.0931415956052719 -0.283941071788305 0.394256464056029 -0.866425009260626 "ancient"
"852" -0.791445687375423 0.892796375737298 5.14206701196583 2.53065997973953 1.83454376809339 "hymenopteran"
"853" 0.298349623476756 -1.22724566726146 0.859926418668405 0.89238810853249 -2.01120941273727 "novel"
"854" 0.360551054835134 0.713251672117039 -1.84817170710641 -3.09554870881929 -0.91459053569489 "insect"
"855" -0.988502352029858 -0.720360541324775 -0.774133345700804 -0.661148401866044 -2.3184376598158 "insect"
"856" 0.27726660997426 0.10274975609924 -1.45093152557686 0.259520436215799 -1.06032287584295 "ancient"
"857" -0.650982790556964 0.0640840884943617 0.530474858811187 -0.332276603678077 -3.25859158712179 "bee"
"858" -0.650982790556964 0.0640840884943617 0.530474858811187 -0.332276603678077 -3.25859158712179 "aculeate"
"859" 0.564240136724674 -0.988348562281164 -0.841134444673932 1.013672199542 4.23573942161486 "ancient"
"860" 0.592379621865031 0.174332152631893 0.473207170197862 0.604230749023364 0.752624488572666 "insect"
"861" -1.08664814796957 0.38227788694844 0.746709999754653 -0.731009153505828 0.753971498792529 "insect"
"862" -0.133591607306994 -0.352099796237746 -0.562495640683998 -1.91493811100882 -0.344643468835777 "ancient"
"863" -0.139970848179496 0.0347150960365463 -2.09261424526534 -1.51126448701919 -2.99946300716568 "insect"
"864" -0.459562985802979 0.672849256004864 -0.572974679959182 -0.122439787061117 -1.08959839932242 "ancient"
"865" -0.654616274171494 0.18023833298399 -1.22476911205403 -2.21649032886507 -2.94773722685388 "insect"
"866" -0.276858517582325 0.176578681009206 0.341103397744599 0.951023960724308 0.791460381022804 "hymenopteran"
"867" 0.13420487667595 -0.119544162757199 -0.430217526986547 -0.195701244536246 2.50834585118209 "ancient"
"868" -0.038134809518632 -0.0114589739994876 -0.662516261569492 -0.189804109537659 -1.1534870443017 "ancient"
"869" 0.269997909339441 -0.331903993473787 0.885713006884267 -0.661654400583382 1.51757604207618 "ancient"
"870" 0.094471645707122 0.332906464412284 0.797552309705366 0.456440247586727 0.391407703009009 "hymenopteran"
"871" -0.302577379253305 -0.29434051899243 0.521989687084197 2.68555375029523 -2.68905984890688 "novel"
"872" 1.622268015176 2.32392927608316 -0.867208460062823 0.163813601107558 -0.858584850483675 "insect"
"873" -0.517128347751143 6.19148550202906 -3.12188505699221 -0.324699444593112 -2.36926329989092 "hymenopteran"
"874" -0.86483889900057 3.14669907822269 -4.66028161349982 -1.23624033374991 7.4022081156235 "hymenopteran"
"875" 0.68985564989482 -0.574640005368753 -0.297153249619653 -0.594444922215983 -1.00179932537631 "ancient"
"876" 0.149760488908268 0.680663966375107 -0.443265616947472 -0.209763193230331 -0.607806390636062 "ancient"
"877" -0.159594812215883 -0.0787187126485792 0.991126761658691 0.547218381619483 0.108350770221021 "ancient"
"878" 0.214553215473578 -0.168004156126865 -0.398165100681004 1.0161927962927 3.77506884641371 "ancient"
"879" -0.903446302168238 -0.475590066390314 0.728142966873594 -4.00828519936983 3.59497292741127 "ancient"
"880" 0.2863449194477 0.402824546352093 -0.0341412422990086 0.0538695911727519 1.30602897589786 "ancient"
"881" -1.44422818612081 0.126313749422401 -0.287015789487844 -0.960165448933128 -3.00936984446322 "insect"
"882" -0.285215996510431 -0.545867951771616 -1.29725294483505 -1.3719330946948 -0.0689047632114207 "ancient"
"883" -0.405075553949037 1.430350556636 -1.12094903487752 -1.95285050697177 -3.54836849204047 "insect"
"884" -4.37669394907809 3.41360319478299 0.95196228188659 -0.745268299638502 -2.58471938912002 "hymenopteran"
"885" 0.239897387679264 0.277448366256129 2.00234144504368 0.837067598784428 0.317249025077923 "ancient"
"886" 0.498592545665387 -0.410466533601041 -1.14472867303791 -0.446766155375844 0.276612722067931 "insect"
"887" -0.0472156779446159 -0.0333817724610101 0.134178413245956 0.203078173723616 -0.639759852173233 "insect"
"888" -0.39128029460234 -2.84544969557364 -1.09353934458669 0.450778226313954 3.93682346913744 "ancient"
"889" -0.186125153162619 1.38590539250819 -0.929861904989801 -0.388520964471849 -4.60274924668049 "insect"
"890" -1.99949904597235 6.16263520147975 -3.40203456597471 -5.24871470684641 4.90980456875312 "novel"
"891" 1.79231434347976 -0.806255287795261 0.0912007157367183 0.588992525065132 -1.13269453477302 "insect"
"892" -0.431863865429416 0.100309643398186 0.955096020249579 0.0967388990205985 -3.07255480660048 "ancient"
"893" 0.477946900906833 -0.108134560022062 0.693409238460592 -0.0148247124285893 1.63514770331218 "ancient"
"894" -0.190690717750451 0.030730501511707 -0.310228159482232 0.0813872987820828 0.573916534141989 "ancient"
"895" -0.822512804624605 -0.49609060672602 -0.834832885489573 -1.33729426319346 2.18922832332584 "ancient"
"896" 0.205559622494678 0.933301174643139 1.07368800862353 1.45660983445595 -0.906186073524788 "ancient"
"897" 1.60755200431445 -0.0332991470627703 3.00750597228562 -1.76574452251951 3.35094762037387 "hymenopteran"
"898" -0.939556023461672 -0.0332991470627703 -0.403101358158503 5.55459101951349 -0.891439335901332 "ancient"
"899" -0.496680673662793 1.37686913463745 0.612118070577708 -1.44647331337761 1.02741848646832 "ancient"
"900" -0.0507955967613902 0.0628445221920959 -0.657160799376075 0.624551844957943 3.34174816498051 "ancient"
"901" -0.133320328484531 0.0260206535925009 -1.35976177088583 0.8467673528246 1.14950266427896 "ancient"
"902" -1.61767534435913 -0.36024535711026 5.85098639118534 4.89449732728346 -0.959352250744684 "hymenopteran"
"903" -0.569834350676044 0.236294395416326 -0.199382886343674 1.71906310300185 -0.100058306318057 "insect"
"904" -0.0868313839917407 -1.03403910543869 0.525822524226808 0.320122469922093 1.61686956123303 "ancient"
"905" -0.097058064366715 -0.219112261881566 -1.13693523626894 -1.17038003892856 0.614533801343523 "ancient"
"906" 0.0402140074377397 0.375226020141175 0.881203228403025 -0.761446238164539 0.430924085551506 "ancient"
"907" -1.86840433097234 -0.412559487485396 0.946872991257532 -8.61000512618187 3.86621309884353 "hymenopteran"
"908" 0.194961102078252 -0.0485580241949682 0.77993185982512 0.719815917668514 0.330166066388669 "ancient"
"909" -2.76585012554985 -0.0332991470627703 0.588367390879194 0.138389638551318 1.69547397392792 "aculeate"
"910" 1.20857865161666 -1.87103094314634 -1.20368195433804 -0.0375969837627471 -3.44312663296654 "hymenopteran"
"911" 1.20857865161666 -1.87103094314634 -1.20368195433804 -0.0375969837627471 -3.44312663296654 "novel"
"912" 4.06681160686012 3.78229078857522 0.0533945750547932 3.53574968177683 0.0420832623187531 "insect"
"913" 0.595831143205881 0.0325719620544991 -0.453316305669901 -0.302319171805818 0.416761713434678 "ancient"
"914" -0.160720931227594 -0.423996241421623 1.09354374808982 1.06844204559496 3.50125451044674 "ancient"
"915" -0.158640513305104 -0.118496881507551 -0.791553277470259 0.245170617068859 0.898412434063012 "insect"
"916" 0.0736861412515947 1.14561949386875 -0.575187707074353 -0.311413198118381 4.83979687252951 "novel"
"917" 0.359689200875684 -1.38420849640032 -0.253341254498332 0.629334029059975 0.827657508173532 "ancient"
"918" 0.348404885652633 -2.47217029850207 -0.474554164224481 -3.01183230096 -0.135219902868922 "ancient"
"919" -1.47844768116999 -2.03801093259114 -0.0669020578046897 -0.550576653627218 -0.251326776261662 "novel"
"920" 0.0135949044689819 -0.0772238655109856 -1.26932377634403 -1.49502636630044 -1.26675302954594 "ancient"
"921" -0.113509444078974 0.00940058084701289 0.866740810290077 0.329934303671578 0.123955370415205 "ancient"
"922" -0.0433949297346913 -0.34904996466387 -0.729320347404089 0.310593407260468 -0.100724011734974 "insect"
"923" 0.0271427176896399 -0.919319343166772 -1.7355959334718 -6.47226524522494 -3.77244360883326 "insect"
"924" 0.443923483194957 -2.23603992273616 -2.03526202467614 -6.3931091866125 0.444286649057157 "ancient"
"925" 0.319618190382548 2.20864686459661 -0.341164713617838 -0.808924538052805 -1.37857750093258 "hymenopteran"
"926" 0.562208674830195 -2.13492520621933 -1.08824523819291 -5.61082687343176 2.52143035115637 "novel"
"927" 1.44657383827734 -3.61130595301734 -2.22650010307956 -0.778913569263807 -3.16978902405148 "novel"
"928" -0.645434348390665 2.07967025363711 -1.04011261614613 -0.59676958045228 -1.29796794207837 "ancient"
"929" -0.596306742532501 0.108243544707397 -5.42134502962568 -5.21738841794154 -3.83563623822201 "ancient"
"930" 0.0533774556544463 -0.205330765109187 -1.22160815099074 -0.454314690825801 -0.31281095907839 "ancient"
"931" -0.134951047168565 -0.0332991470627703 4.64238961280383 3.21493019768912 1.44163916416466 "hymenopteran"
"932" -0.65889485816891 2.60059552587749 0.217183878635551 0.85665945973432 0.111742947730651 "insect"
"933" -0.470854570695726 -0.363207998087032 2.15678188869915 0.155349452447678 0.248314011667153 "ancient"
"934" -0.210897748458802 -0.056509542225204 -0.153535875768348 1.20637366738929 0.720920395213305 "ancient"
"935" -0.0242230222094858 0.189221041668448 0.145435772736138 2.4307723994941 1.46726620909492 "ancient"
"936" -0.0994036161064796 0.0515003856884654 -1.10080891426238 -1.79074731905993 -0.784629133426481 "insect"
"937" -0.382406550629411 0.0714779340362902 0.431385705857249 0.357918672185052 0.49871442813381 "hymenopteran"
"938" -0.434148176609842 -0.620365968579818 -1.12240455428549 -6.46383452037261 -1.58098683951094 "insect"
"939" -0.150867576365732 -0.703102868093328 0.344787087571652 0.859201508609667 -0.846558377108693 "hymenopteran"
"940" 1.34020838117091 -2.54462257346885 -1.54851865930018 0.138389638551318 -2.79535749670003 "insect"
"941" -0.0950079871177999 -0.391071609710533 -0.989993046408994 -0.959183653196336 0.754379355814232 "ancient"
"942" 0.265638973048626 0.138181824231398 -0.0777261677571127 0.907212597253465 -0.723004223513364 "insect"
"943" -0.0087325474848735 -0.849062352537256 -4.3325624963403 -3.52174926841453 -2.40140143517297 "hymenopteran"
"944" 0.100898895834517 0.642557886724364 0.667482559348371 0.0219681380268859 0.616268078051025 "insect"
"945" -1.06526630334985 0.413581124994782 -1.22304370070794 -1.28892279679857 -3.16211403506803 "insect"
"946" -2.54634363951445 -2.60440395621295 -6.25639952780749 -4.69618941089365 -6.07853621732882 "bee"
"947" -0.000922651196533654 0.474984716946172 -0.10671032356243 0.521219795611638 4.01231320138309 "ancient"
"948" 0.0566259228185172 0.770751230275371 -0.305384586580501 -0.372589353509499 0.422786861134412 "insect"
"949" 0.236156186040233 -0.961575034435134 0.271477098524358 1.87309331580103 5.50278556754474 "insect"
"950" -0.597021807941134 0.367469984519888 -0.298701222889977 -0.683027390526419 2.74971713639253 "hymenopteran"
"951" -0.45685499151987 3.1784317856811 1.98166170883184 0.255737310378436 2.73388846201835 "ancient"
"952" 0.615774851916046 -0.274343716822334 -0.212782434047974 -0.0274020122734643 -0.452689069362924 "insect"
"953" -0.0913814956089174 0.666675637091366 0.413299186223016 0.331428537661412 -1.58607312810024 "ancient"
"954" -0.165633160333947 -0.349334228536275 -0.90852576503225 -0.577060989407099 -0.625861890982378 "hymenopteran"
"955" 0.576125788501268 -0.231257126935401 -1.91704247307495 -7.23223595538107 0.727356807549662 "insect"
"956" -0.748272922532869 -0.0377404874914254 0.657279989958711 -0.0732486678521565 2.71055215464601 "ancient"
"957" -0.206133523926507 0.235603317900217 1.86830483921288 2.51884834535104 -0.483374838613977 "ancient"
"958" -0.231797068438925 -0.185189539811238 0.392831848399899 0.10887321462824 0.840671930671366 "ancient"
"959" -0.159301456187433 -0.0273679390177565 -0.733888900495121 -0.197362228031703 -0.197084853045818 "ancient"
"960" -0.524768671833958 1.1930349881199 2.22534874131107 0.168007616034797 -2.64792234246695 "hymenopteran"
"961" 0.144723035016466 0.0375177553178866 0.137840704050344 0.8253633181834 0.718180843255146 "ancient"
"962" -0.360871141554518 -0.974164701263403 -0.380188611767905 -0.141439988649507 2.65016084888332 "ancient"
"963" -0.331332882669675 -0.656469429892913 -2.40062133977319 0.0912237585737108 4.63669072659373 "ancient"
"964" -0.831271734402757 0.389018006256137 -1.19833609754579 -1.09847712997632 -2.45792390640957 "insect"
"965" -0.994186191884669 2.26929850464434 -2.25459327165554 -2.57045031254616 -2.93078715366152 "ancient"
"966" 0.441159439979087 1.73731083502531 -0.612219655139312 -0.393417309138374 1.81151235168506 "insect"
"967" 0.082498960173096 -0.579254251395575 -0.829450851339234 -1.83854760152651 -1.01667259317142 "ancient"
"968" 0.095776262032818 0.224872920875432 0.912248936712019 0.241994057760179 -0.0817953360199318 "insect"
"969" -0.176030439580463 -0.685502190744442 -0.600568693048508 -0.163685500463505 -0.232541930565704 "bee"
"970" -0.00897391004758966 -0.0332991470627703 0.0533945750547932 0.138389638551318 0.0420832623187531 "bee"
"971" -0.508568841459426 1.86643444213399 1.33290804652472 0.66856115949803 -1.6219442393832 "ancient"
"972" 0.0412469870466444 -0.146957729672194 -0.425880424487939 0.822006402235857 1.96257751422233 "ancient"
"973" -0.684736140955195 0.69648075928271 -2.09628044244109 -7.75573278519133 -9.0833816876181 "insect"
"974" -0.222429214947551 0.111677683802565 -1.04093479293116 -0.648969264761381 -1.08841971839805 "insect"
"975" -1.01234414165482 -0.0288364685671936 -0.281754188395645 -2.27715188175245 -4.15503688961682 "insect"
"976" 0.00641754890729975 -0.325741510638805 -0.190625450605896 0.186166709907698 2.7309322805655 "insect"
"977" 0.142130900910635 2.03625381966096 1.50829993186331 1.8817263585467 1.91268796701536 "ancient"
"978" 0.373593391384668 -0.751334213465609 2.54134159850175 1.71332759490075 -1.76242431827758 "ancient"
"979" 1.05039355087448 1.50104025334032 -4.61475399644666 -0.899152063230455 -4.96866698320505 "novel"
"980" 1.36909204887394 -1.69039248535458 2.28188416502279 3.26689895508723 0.642245620495096 "aculeate"
"981" 0.994647437033287 0.397024439416417 0.88450444845101 -0.580818630538497 0.703223908872645 "hymenopteran"
"982" -0.409289139998505 1.14602409535601 0.593118542330733 -0.302549178192414 -0.0962497935995253 "insect"
"983" 0.514820031607362 0.341551341765927 0.327798859759903 0.50181013308325 0.612400461775358 "ancient"
"984" 0.205351010069932 -0.108761212486104 2.11274036546585 1.28543635422557 -0.373493270793835 "ancient"
"985" -0.265669496941724 0.523199059891097 1.27009478303998 1.24614588271173 0.114929679013528 "ancient"
"986" 0.285541179953983 0.163036939186584 -0.603477237866727 -0.745399456610764 0.541753696774321 "ancient"
"987" 0.8733188770551 0.0611486291645824 2.84421480371168 -1.28121728541977 -0.404913270238085 "hymenopteran"
"988" 2.19898567611832 -0.0332991470627703 0.0533945750547932 0.138389638551318 0.0420832623187531 "novel"
"989" -1.53069613359472 0.807116537606162 3.76456636394489 3.58459023783551 2.42399496259891 "ancient"
"990" -2.58691892124982 -0.0332991470627703 1.33541926101928 -0.838282826306672 2.84925397514 "hymenopteran"
"991" -0.0522810355652321 6.12083912563531 -4.02142528015341 -4.8250413084055 -2.27740818270888 "hymenopteran"
"992" -0.421478866290311 0.290252861626091 0.0735747066897246 0.233613614761558 0.138338896645819 "insect"
"993" -1.05796586718897 0.421227637385261 3.92488944769481 2.69160600813086 -1.16957197270277 "ancient"
"994" 0.26179103680086 0.28980395130386 -0.256566777323633 0.041313711662971 -0.908962428211216 "ancient"
"995" -1.02748576685584 -0.515552154796677 2.16806652223189 2.73324830768934 3.57014396947108 "insect"
"996" -0.23358218903581 -0.412230559462477 -1.36149344060255 -0.756453877547377 -0.284985976112586 "hymenopteran"
"997" -0.146029836433544 0.278274938035514 1.40731360221169 0.577940049798218 -6.66776815348509 "ancient"
"998" -0.427128411715547 0.325223329238699 -1.35106816093871 -1.33479419875043 -0.715894995906183 "ancient"
"999" -0.363735561266235 0.143368441602113 -0.122339061886304 -0.492435976444607 0.0983282083146682 "ancient"
"1000" 0.0364293576745256 -0.172315409469303 0.395026128367839 0.243485752933559 1.04712644300199 "hymenopteran"
"1001" 0.0389584759068085 -0.387701150214912 -0.695623684699924 -1.98698222187304 -1.97673959325741 "insect"
"1002" 0.134748658246804 -0.0874384531070123 -0.42330767034757 0.0311870662244661 0.370300931769317 "insect"
"1003" 0.333541529085604 1.18568975168597 0.424570418059657 0.305147680661514 -1.53683721233325 "ancient"
"1004" 0.0243158683254182 -0.549681145604797 0.833646628857872 2.88534032657425 -2.51107339640463 "novel"
"1005" 1.05151894934911 2.98308296424092 -0.100216616983733 -0.619984737978291 1.94047289298259 "ancient"
"1006" -0.538969545690422 0.230165542525827 -1.1924941435208 -1.30666904281807 -2.21189162301063 "ancient"
"1007" 0.040683906985599 0.595976765297909 -0.466901411405678 -1.16569210839266 -0.843397170097697 "ancient"
"1008" -0.672944114633672 -0.512476963495355 -0.00212818874997463 0.13623447570102 3.74082300546755 "ancient"
"1009" 0.0658086388005376 0.262293471404812 -0.821566544780181 -0.361945131560901 0.537341938070448 "hymenopteran"
"1010" -0.199986420994622 0.146946630433394 -0.578091194411673 -0.38551326003391 -1.02892076867528 "ancient"
"1011" -0.49497246447432 -3.49683577640784 0.0533945750547932 1.08845849196396 0.164394237270338 "ancient"
"1012" 0.204456748680947 -0.207078013760039 -0.788874560193626 -0.627685043725306 -0.11972862658776 "ancient"
"1013" 0.445452979463113 0.824029358527681 0.605562540174026 -2.01689266931145 1.81793455054147 "insect"
"1014" 1.58354131064321 0.144734586226041 1.48734120934883 -0.410217789910893 -4.21618232643101 "aculeate"
"1015" -0.208982997902899 0.484867905114281 1.33820164484544 0.423720282181191 2.46648551072121 "ancient"
"1016" 0.0687363909102169 -0.473166101647029 0.561737142830889 0.733539261759278 0.547510177173377 "insect"
"1017" 0.200494348729782 -0.132830946779941 -0.568857479383181 0.0157997660227423 1.07699498063928 "ancient"
"1018" -0.151368663506265 -0.430066012885497 0.802300523143398 0.355189119921092 -0.661027798175046 "ancient"
"1019" 0.140986812483429 -0.985145292377107 -0.848638255888244 -0.278639146884338 2.91317585321313 "ancient"
"1020" 0.355841993107401 -0.215822556504243 -0.651510929024861 0.132319540838488 -0.346544351510546 "ancient"
"1021" -0.540229050391541 0.700382687958198 0.130107588767209 -7.34180600017335 -0.394028105030747 "ancient"
"1022" -0.021201721958645 0.353882063208476 -0.531804010772713 1.15512508753426 0.805493865075057 "ancient"
"1023" -0.407616995290072 -1.0489193413919 -0.158844809567028 0.59955579909668 1.76341869619554 "ancient"
"1024" -0.468249700950907 3.81363205100681 4.63300624094453 2.84952535458148 -1.86319008733879 "hymenopteran"
"1025" 1.86893867588021 -0.0332991470627703 -2.06804343241795 -4.14421211339422 0.0420832623187531 "insect"
"1026" -1.57369873963196 1.296515414551 2.38606246523937 4.37769607270062 11.2453280780992 "bee"
"1027" -0.103503166664797 0.545926615770035 1.18032811808141 1.07563149274474 1.05732686067009 "hymenopteran"
"1028" -0.144907554340654 0.404979848352202 1.14570312213959 1.33893139996862 -0.0112545149507789 "ancient"
"1029" -0.0120342949340904 0.268975656356046 -1.30228479114043 -0.988573788397483 -1.78884492436757 "ancient"
"1030" -0.0583348686290913 0.360599298660825 -0.305694326119255 -0.493853615495521 0.234821501357268 "ancient"
"1031" 0.400555194572716 7.98718221934458 0.0533945750547932 -1.84131671278754 -3.07965036127495 "hymenopteran"
"1032" -0.506723922187855 1.17329670400282 0.585224000661568 5.78631907018342 4.64040195168713 "ancient"
"1033" -0.0679287051530008 4.80555551096294 2.68120287940028 3.95940652400871 7.58641835696891 "insect"
"1034" 0.116372559719102 1.5951583770187 1.86747929753023 1.12171634628902 3.38054336156558 "hymenopteran"
"1035" -2.68930526329057 0.194139684749736 2.94156507693628 2.85111733373089 -1.49485702354704 "insect"
"1036" -0.29775582180001 2.45821728648394 3.51638800110748 2.88231287170996 8.39965670370399 "aculeate"
"1037" -1.44903160418707 2.31531412933587 0.709807038817454 -0.219295872631182 -0.675133081464985 "ancient"
"1038" -1.44903160418707 2.31531412933587 0.709807038817454 -0.219295872631182 -0.675133081464985 "insect"
"1039" 1.58348788200837 6.90647248694106 -1.40192616256619 3.86637078755634 6.61123969626404 "insect"
"1040" 0.0220242634791426 -0.308383273399682 -1.0240793792298 -1.18593068705123 3.20606601679269 "ancient"
"1041" -0.10755773558753 -0.351676336679299 0.153331439449198 0.070165532961212 4.65697811587376 "bee"
"1042" 0.0642873066476756 0.290252737256999 3.16292674175122 0.0731859162139996 3.21475688140871 "hymenopteran"
"1043" -0.136257930853805 -1.35480233416832 -2.81838920963788 -2.80777806584054 1.10246670829695 "hymenopteran"
"1044" -1.37762094774811 -0.432748326044282 -1.07232274030054 -1.48596308262848 2.21241035205172 "ancient"
"1045" -0.0233293898669538 1.44325660712787 0.637117885120237 0.738538296753208 1.97084696634032 "ancient"
"1046" 0.531911410888938 0.269182681462962 1.71253444626809 1.26618753690797 2.49011024559627 "insect"
"1047" -0.636351456427013 -0.255311472551834 -0.768384567927168 -0.0970043791293797 -0.659995947748938 "ancient"
"1048" 0.339889761989594 -1.23868050729129 -1.34539978634952 0.460555015524177 -0.675562491598383 "insect"
"1049" -1.5440790709381 0.470572961283453 -4.07959156646116 -2.30600566892311 3.45115842221366 "insect"
"1050" 0.270480358162626 0.194301610833927 3.00831344268863 1.77639626722027 -2.00987164039928 "ancient"
"1051" 0.721573960623955 -2.93548646441397 2.00308948588572 0.546274121506714 0.459362205823063 "hymenopteran"
"1052" 0.212039021415233 -0.208824766454357 -0.601852168867239 0.834528646290431 2.53015977764449 "ancient"
"1053" 0.0146620756420628 5.70860180667714 1.52528213431668 0.736315977606758 -3.22566637219355 "bee"
"1054" -0.18230639740291 -5.19919524361082 0.0533945750547932 0.138389638551318 -6.33695825368371 "insect"
"1055" -1.90692137535214 1.88059778841786 -1.89322123232487 -4.79411808133802 -1.40446480985252 "hymenopteran"
"1056" 0.0329031153386228 1.20910374281393 0.540971118455416 -5.20066655369562 -0.39253064060854 "hymenopteran"
"1057" 0.0329031153386228 1.20910374281393 0.540971118455416 -5.20066655369562 -0.39253064060854 "novel"
"1058" -0.787837397573014 2.01352265373371 1.39263965391099 -0.389063414504356 -1.12758981442107 "insect"
"1059" 0.21590829876434 -2.71670016863902 -3.92117599350165 1.0206261943747 -3.51383650813661 "insect"
"1060" -1.2249525566391 -0.350130733941737 -2.70666727645231 -1.74447893989037 0.0614743488109909 "ancient"
"1061" -0.421916060985767 -0.120253085082809 0.162115774036082 -0.853194388506803 -0.761206048403575 "insect"
"1062" -0.0700666158105527 -0.912250782954156 -0.942232383584097 -0.242583647249608 -0.767397100277413 "ancient"
"1063" 0.127411160288653 -0.79535340848359 2.81173405215388 1.52913595111109 1.16933236483535 "ancient"
"1064" 0.398083068931093 0.211257454864692 2.85101024903216 0.681896235568362 -2.07115798305227 "ancient"
"1065" 0.00903406718977109 0.388867166294619 0.543549946397663 0.492097964431157 -0.288349977788155 "insect"
"1066" -0.0600201024794198 -0.710054778466432 -0.897330672651261 -0.600760713237924 2.58164284067621 "ancient"
"1067" -0.0330875522367705 0.0029316922446418 -0.654772507344349 0.447504791667953 0.456478097737774 "insect"
"1068" -0.494274793139097 -0.561280256504655 -0.751049412563472 -1.1776301554151 -3.34731581286365 "insect"
"1069" 0.557987581382237 -2.70551365499714 -1.99802548040862 -2.9759403791184 3.78893604616949 "insect"
"1070" 0.391621617101138 2.04106716900812 3.6851076793186 -2.7791362867494 0.492241945766637 "ancient"
"1071" 0.77722017771777 -1.77847993234845 -2.35772905777508 -4.80408609941193 -2.95283061187323 "novel"
"1072" -0.123911355990999 0.627999524585948 -0.90952467935317 1.75460062146455 5.05562319864093 "hymenopteran"
"1073" -0.352897129796381 -0.37907586510298 -1.30016470818156 -1.51969711871911 -2.32685216097205 "ancient"
"1074" -2.09628308238385 0.674204571600854 3.61948473648354 1.03506280603638 1.4080373842148 "novel"
"1075" 0.0564379732339588 0.437987054065419 -1.527383819879 -1.64243734937205 -1.20927395914655 "ancient"
"1076" -0.350078860292891 -1.98423443187962 2.7852995309394 -0.738046895157743 -1.039191627082 "insect"
"1077" -0.306334914880588 1.52726026445199 1.41330870640678 -1.39254769181018 0.283552608937931 "hymenopteran"
"1078" -1.05127644067875 -0.691142753934073 -2.25611007094668 -0.980451961239444 -2.30775879672831 "insect"
"1079" 0.0189402402472808 0.463079387336624 -1.53252236167928 -2.08688912376454 -0.119248115731792 "ancient"
"1080" 1.16957464039687 2.61080069291418 -2.72237803264477 -3.47505150620331 -1.45367198339611 "ancient"
"1081" 0.188515523048685 2.16179230708097 -1.07567291896147 0.700748317815682 -2.117384756031 "hymenopteran"
"1082" 0.37004567402583 -0.420911934524717 0.992945836613047 -0.565441697770118 2.74595914439738 "ancient"
"1083" 0.00501985997382503 0.156228746339684 -0.664786817055276 -0.632074701717012 -0.213748574250461 "ancient"
"1084" 0.275895388007221 -0.157479587960026 -0.00762044178052371 0.676527585779957 1.62861161709493 "ancient"
"1085" -0.433198693034897 0.0205454590768675 1.63380561300758 0.631988719642684 1.76788508607651 "novel"
"1086" 0.557718369509422 -0.397391494625559 2.27637161340919 0.970422813187314 1.51399212327787 "novel"
"1087" -1.38796334833199 -1.04892971248729 0.441384503062701 -0.480208087367646 -4.59131040537667 "ancient"
"1088" -0.463104213129808 -1.00772163213255 -0.376665878848022 -0.483689151973606 1.97244142176948 "insect"
"1089" 0.794137584659954 -0.15967717392295 0.0876971293704015 0.451131535774953 -1.39493049626591 "hymenopteran"
"1090" -2.46253298206353 -1.00136317854784 2.88356193266024 0.848249495335747 -0.154663744898794 "novel"
"1091" -0.128967881757323 -1.09258432623535 -1.54021497734024 -0.599227339551903 -0.889019021524425 "ancient"
"1092" -0.117097997740589 0.272888302701475 -0.387303380083055 0.188930051074395 0.162945532558542 "ancient"
"1093" 0.25831506978624 0.321628284408396 0.673704964091988 1.48195542463982 -0.553927721420744 "hymenopteran"
"1094" 0.900212726621336 -2.38395087821184 -4.13214338011752 -3.87914493928471 0.595951118498288 "hymenopteran"
"1095" 0.148282691460076 -0.391636723931829 0.532109896446221 -1.71486979663081 -0.375780559369505 "insect"
"1096" 0.663145977960786 0.430116049058821 -0.625268124981072 -1.38921198941053 2.54628479661461 "hymenopteran"
"1097" -0.0259270005892333 -0.293471289969931 0.305731260367362 -0.115382907715424 1.62291407681606 "ancient"
"1098" 0.111483139838931 0.531744870877998 -1.08533429819704 0.143191127350691 1.00734926415874 "insect"
"1099" -0.975460632699542 -0.518328998355105 -1.45964138571277 0.698667862096262 -3.1002441046432 "hymenopteran"
"1100" 0.465044805879903 -1.42481981826992 2.57424929273552 1.31224679764656 -0.335549129136453 "insect"
"1101" 0.116077509184088 -0.537361732939593 0.586350021299358 -0.029493988793005 0.702694325203437 "ancient"
"1102" 0.443266643715155 -0.441305060597285 0.275528400465838 0.279484825036834 0.00661462772164529 "ancient"
"1103" -0.24041516011942 -0.838431686458703 1.55882558563191 1.54172210799542 2.10531744347311 "hymenopteran"
"1104" -0.108050200029022 -1.45344395338123 0.755753383588467 0.427049068184645 0.848567353355229 "ancient"
"1105" 0.116116318799398 0.351869429069261 -0.24363662902379 -0.149619024267175 -1.29388652065857 "insect"
"1106" -0.166283602855577 -0.401800836762594 0.31296837963843 -1.52255559768422 3.53627257338996 "ancient"
"1107" 0.168526040738714 0.6605134697895 -1.18619257857061 1.29212914722979 0.29527275402044 "hymenopteran"
"1108" -0.724347954408454 0.949421805825627 1.75269321046611 2.0887157232612 -2.24745547186239 "ancient"
"1109" -0.168329323061797 0.864530964642052 0.27441078224694 -0.233260944513025 -0.0895358987459327 "insect"
"1110" -0.359072320140678 -0.0296371425785123 3.31865214168038 3.4230168404266 -0.75993167677107 "ancient"
"1111" 0.121128365902185 -1.47583026302625 2.1697795095382 0.689564657117809 2.09755377726847 "ancient"
"1112" 0.0821991348612868 -0.375942511635022 -0.119809505039308 0.987761250234076 0.107231679665778 "ancient"
"1113" 0.553318519851731 -0.404368491970964 0.764385423507902 -0.0114029062629665 2.45525675446603 "ancient"
"1114" 1.07071117576038 0.36829680684835 -0.0389482779397791 -0.157567531356182 4.9422932172911 "insect"
"1115" 0.69621692325814 0.031871143692214 -0.963349625024443 -0.883222399422967 -1.45692261651039 "ancient"
"1116" -0.0160236144801685 -0.183682288016803 0.133308109465308 -0.443133098339492 -0.411532588203864 "ancient"
"1117" -0.355666556330296 -0.919895391688658 -0.398900686650118 -0.34312150585587 -1.00276405399089 "bee"
"1118" -0.0364120145083588 0.0627826086418641 0.907734496352302 0.384882932520049 -0.0626720953360006 "insect"
"1119" 0.507878733280357 -0.0755839959994939 7.22783451712414 2.83015244470271 1.01484828437568 "insect"
"1120" 0.364961595782121 3.03410058142087 -0.997156865269472 -3.82745135656503 0.161099200572587 "ancient"
"1121" 2.33398493581472 -0.359451157380741 -0.277933997330274 0.761561685874801 -1.25009537759421 "hymenopteran"
"1122" 0.162556749995985 0.825572044603775 2.3134169362828 0.549613072029841 1.17419971928921 "ancient"
"1123" -0.253101842142151 0.4788322114188 -0.735914312105407 -0.897534069324664 5.11468072552395 "ancient"
"1124" 0.305663182030518 -0.889658280386692 -1.03686502084128 0.624894145232463 1.51955031494837 "ancient"
"1125" 0.953080186109388 -0.363352719109238 -0.153236002365283 -0.348785541613051 -1.17778176558938 "ancient"
"1126" 0.0516669593327748 0.00290442947113886 0.10656377147074 -0.212915981921069 -0.884300989722257 "ancient"
"1127" -0.458280403823796 -0.372749597356986 -0.545764659213401 -0.853797091705536 -0.767753368544061 "ancient"
"1128" -0.136660923206731 0.337850111337188 0.51846242369472 0.419515555059151 2.06221162520962 "ancient"
"1129" 1.37882261940553 -1.21541746432334 -5.61548507215006 2.08730918243762 1.47781157084269 "bee"
"1130" -0.187497555134732 0.656890995422311 1.75604082005119 -4.56245838643625 -0.325715491069299 "ancient"
"1131" -0.270323033324006 1.27467688439637 0.862274493071047 -0.919733913856478 -0.0479132541787099 "insect"
"1132" 0.271353771905599 -0.426650555643434 -0.683364085286468 -0.189315547049622 0.945065937902271 "ancient"
"1133" -0.863784734953339 -2.30512445192649 1.75772490483505 -1.30666904281807 -2.00216129932429 "hymenopteran"
"1134" -0.108863699162416 -0.0479964539968899 -0.909074781485821 -1.30254402851698 1.51317575712138 "hymenopteran"
"1135" 0.274133556221768 -1.36247647948109 -6.14140046690286 -2.82915037050851 2.68301262739597 "hymenopteran"
"1136" 0.482166745983467 -0.662815075013334 0.349924121758186 0.917221290780699 0.100142733484561 "ancient"
"1137" -0.399988140042364 -0.554803105845833 -0.676673501579636 -1.02766015662934 -0.885320815334113 "ancient"
"1138" -0.591623645615009 1.35829092516681 1.81235562865404 0.800959545305314 -1.01504081759724 "hymenopteran"
"1139" 0.200863181617971 -0.605512270784433 -0.103732352406443 0.972958962082218 -1.74058572510924 "ancient"
"1140" -2.36054112096257 2.16470365333549 -0.997066473001506 -4.7551710337663 -3.47398755270829 "ancient"
"1141" 0.0268682885152711 -0.468401945438528 0.85663469776709 0.891809158713598 -1.45024187372124 "ancient"
"1142" -0.155879572119585 -0.415666654877744 -0.458674409764945 -0.856847131982842 -1.40986759098686 "ancient"
"1143" -0.301894910766307 -0.110724348933815 -1.2832707223115 -0.524167788364835 -0.744356448095956 "hymenopteran"
"1144" 0.126043672509281 1.15976944081078 -0.189470498574192 -0.254787206487782 1.94077449957791 "insect"
"1145" -0.0248646003840991 1.82268379579304 -0.615571795361169 -2.87044320679449 1.61622151361214 "novel"
"1146" -0.75375568162032 0.0293740295017114 -2.19639249178544 -5.87468318792078 -2.96335490701061 "ancient"
"1147" 0.457865226460617 -0.135415879062706 0.339309503621176 0.14127905221954 1.69981906953865 "hymenopteran"
"1148" 0.11110437991454 0.0492046622494263 0.0228908713821963 0.888243834561045 -0.670052688433298 "ancient"
"1149" 0.564161403962439 7.03809067194791 1.21019758170887 -4.74393979955771 2.85916539070298 "ancient"
"1150" 1.05124869935551 -0.244688971876209 4.58931475955836 5.07661694528061 9.95359598435256 "novel"
"1151" 0.716530497622694 2.13342622540674 -0.0971651987788748 4.0012693753655 4.55646969688356 "novel"
"1152" -0.133364737277653 -1.0104463541383 -0.629604461813305 -1.63104814725901 -2.06713698490663 "ancient"
"1153" -1.05732711354834 3.14785260479434 0.002047598322891 0.736942706712374 -0.904953876134966 "ancient"
"1154" 0.905363622078572 -0.757396495454473 5.46161028933284 4.5758448975891 1.9820619961135 "ancient"
"1155" 0.274438882839567 0.226266111534458 1.52526189529602 0.937169600167261 -2.68054385670603 "ancient"
"1156" 0.0747153296521482 -0.0414862627907105 -0.865121253518015 -0.305517637289104 0.403419543372296 "hymenopteran"
"1157" 0.0257232888421432 -1.20257246410766 -0.994822443798873 -0.492872703741387 -0.650064633423703 "hymenopteran"
"1158" 1.37368428234577 -0.225161702252744 -0.626268149952704 -1.10902959549804 0.368286201830013 "hymenopteran"
"1159" -0.138092011691343 -0.797274058315869 -1.08215455558094 1.63859454919668 -0.30122543980988 "ancient"
"1160" 0.130288759274634 -0.248754936941969 -1.51230361499743 -2.07485275397967 -0.0553026039776964 "ancient"
"1161" -0.214186381600454 -0.918208414755334 0.14988145747537 0.832119572115378 -3.62519514602572 "hymenopteran"
"1162" 0.469833552329891 -2.45380910176452 0.927486566251306 1.50247728124389 1.48130431427357 "insect"
"1163" 0.0681812446314675 0.329992965664866 -1.22666334403342 -0.796004964506271 1.77600024787092 "hymenopteran"
"1164" -1.40526557803056 -0.50686875513153 -4.57605966385768 -2.09274806275493 -2.75918117563582 "insect"
"1165" -0.752430131104683 0.219029379956489 -1.1773706695791 -2.20448873645532 0.756088826599958 "ancient"
"1166" 0.589431492158447 -1.768531609448 0.777262666300696 -0.10798530406112 -1.83646895886615 "ancient"
"1167" 2.06606234070672 7.81443198117464 -1.38350757611035 -1.69228734564084 -2.59941721410458 "insect"
"1168" 1.8223610800767 -0.392079938193091 5.56650693386032 0.138389638551318 7.81681975668587 "novel"
"1169" -0.586456030864125 -0.246092700199923 -1.97901673249661 -1.68674700388225 -1.88996176100874 "ancient"
"1170" -0.20092678350222 -0.194319098956666 0.137852890159716 -0.885450753748535 1.88232430169243 "ancient"
"1171" 0.027980644171697 -0.348314065043718 -0.614026757914691 -0.772226939313163 0.241261351430776 "ancient"
"1172" 0.522819485329604 -0.676092104904137 -0.880904754160736 0.730889977410147 2.54558909921979 "hymenopteran"
"1173" -0.146721148303939 0.539196332009485 -0.277584977831349 0.914914311393013 0.0844522138889082 "insect"
"1174" 0.0342249874401932 -0.308695597047038 -0.775534175050203 -1.94605608058076 -0.512356531470632 "ancient"
"1175" -0.0081982181858463 -0.808401249834495 -0.205869775581443 -0.431587463374489 -0.224345099609946 "ancient"
"1176" 0.511991771320151 0.902496578713756 0.816086487123067 1.23847205180261 1.06326749975282 "ancient"
"1177" -0.449358537080703 -3.49901645803987 0.667990765068535 -2.79211814705342 5.56181506553671 "insect"
"1178" -0.233868862658035 -0.961577847024886 -0.871985495878514 0.42474623283143 1.08694727034684 "ancient"
"1179" -0.135652545015637 -0.502890867711875 1.16105014881034 0.163412392679107 1.09530751642471 "ancient"
"1180" -0.933164460927246 0.795174511658029 0.866192385510701 0.302111550256547 -1.94974472683837 "hymenopteran"
"1181" -3.46088054377503 -1.69814833853386 -5.3303918371624 -2.00485880019163 -4.19340684612605 "insect"
"1182" -0.186921022038627 0.280671305089016 -0.250325333952205 0.443704222239362 -0.737741326502638 "ancient"
"1183" 0.640056433686077 -0.0157157606576022 0.584438767373482 0.985319379875653 1.59008145606205 "ancient"
"1184" 0.189006429321366 -0.363373164767155 -1.24266184766641 -0.964864922873202 1.16372927979677 "ancient"
"1185" 0.0173382364030756 -1.28403801486981 -0.628228789774527 -1.21390033945865 3.55536163748542 "hymenopteran"
"1186" -0.90024194358871 -1.00625847530399 -2.5420558949503 -4.42612123940372 -3.12843300978291 "hymenopteran"
"1187" 0.0864215516320451 -2.21535708043127 -0.279730735079665 0.384489204152155 2.74531377679027 "aculeate"
"1188" -0.0168567772987525 0.653004142005776 -3.01818259541757 -4.25670872346944 -1.36835189414054 "insect"
"1189" 0.242426327902943 -0.395585230665948 -0.687471529637025 0.16749675849486 -0.6251033482432 "novel"
"1190" 0.242426327902943 -0.395585230665948 -0.687471529637025 0.16749675849486 -0.6251033482432 "hymenopteran"
"1191" 1.44688389309713 0.666135682019722 0.592204406998437 -0.55696680245594 -0.616525025365803 "ancient"
"1192" 0.3491535918314 -0.286048623768627 2.10680306868119 2.84142194327394 0.6646018109184 "hymenopteran"
"1193" 0.252454593581418 -0.214688542570488 -1.6987268275815 0.161601901559974 0.0574352592680515 "ancient"
"1194" 0.0061022627812404 0.418914303252123 -0.871126532793425 -0.851982875270411 1.48458292036328 "hymenopteran"
"1195" -0.249068078988584 0.0596137363221765 -0.42554585422301 -0.587799916964374 1.11623331990715 "insect"
"1196" -0.0565779883224424 -1.32042611133331 -0.365557732779236 -1.40351282829127 2.13419230772229 "ancient"
"1197" -0.598777569039175 -4.89067335678054 -2.97888975760353 -4.67244224205706 6.32710082352878 "hymenopteran"
"1198" -0.250627590725816 0.391178846534667 -0.310885555587926 -0.201202292438557 1.15049884559079 "ancient"
"1199" -0.210002019640868 1.01102465589809 2.23005188031503 0.147422438604006 -2.20228449119196 "ancient"
"1200" 0.233658658758616 3.29665638501046 3.72945544651339 0.866814857304098 -0.635599232390887 "ancient"
"1201" 0.496848169159961 2.44437982454442 -1.73551587134422 -0.374584649888752 -0.586474315230399 "insect"
"1202" -1.78807485192024 0.127898121105196 0.504899031419438 2.90918161510695 11.2214475027716 "insect"
"1203" -0.150750871481788 -0.0163292091225428 -0.52910052385701 -0.0659061222185448 2.54820911027859 "insect"
"1204" 0.184958663268616 3.58965356274252 1.0205964520208 3.27792559979617 3.88427192116721 "aculeate"
"1205" -0.85329196049605 4.68096615929037 -0.956349591560876 0.750209288754878 -3.42351585302024 "ancient"
"1206" 0.910908457241156 -0.952813389031087 0.900843182055997 0.879022166990478 0.789793649449746 "ancient"
"1207" -0.316657695651085 -0.547034438008943 -1.07670369960005 -0.376548330874031 0.314334988339972 "ancient"
"1208" -0.448838354403988 0.379004066661394 0.998972942434632 0.106498240443856 0.879460991839768 "insect"
"1209" -0.262897878218689 4.45828008309724 3.12280056928215 1.24164895127373 -0.992910325245977 "novel"
"1210" -0.984232971822658 6.45110314183072 -0.20441337360892 -1.98520964803241 -1.78896480189276 "insect"
"1211" 0.172683789464132 -0.522199546512998 -1.40422842847403 -0.778890140304059 0.981594585495283 "novel"
"1212" 1.05527082491892 -0.442408436357524 1.03384967048473 2.01394336967036 -0.0264494547385669 "insect"
"1213" -0.217589162287133 1.24814087036888 -0.511845460817667 -2.64165638338841 4.90066268732782 "ancient"
"1214" 0.0525776950241676 -0.366127771146603 1.46043724289911 3.33454932257678 8.52477953763887 "novel"
"1215" 0.0350578724406168 -0.0223304063283178 0.251102298070294 0.243534609583225 -0.519208738091311 "insect"
"1216" 0.364482417175481 -0.194553659546956 1.02204604158876 0.960137309134046 0.82058862850827 "ancient"
"1217" -0.00897391004758966 2.62414070389051 0.0533945750547932 0.138389638551318 0.0420832623187531 "insect"
"1218" -0.171147598147196 1.92830495238165 -0.802520556760226 -0.557136986681616 -0.804710023073672 "insect"
"1219" 0.235882287672567 -0.0934723757377109 -0.499146692109715 0.0293495592121103 0.647371653626294 "ancient"
"1220" -0.166684005487939 0.562107460730153 -0.165236265882858 -0.473883347442069 0.420640284074713 "ancient"
"1221" -0.256865815490773 0.3236759492291 -0.418457005143571 -0.53670620280659 -0.977319433314204 "ancient"
"1222" 0.112403949365506 -0.982355119198932 -4.20105826561236 2.49551289887665 0.552965486753515 "hymenopteran"
"1223" -0.22775090098984 0.792342251100341 3.06128991445045 0.306406152710474 1.74069685849642 "ancient"
"1224" 0.226648810488352 -0.218302614353163 0.274113404838765 0.57644436845014 1.54622754992292 "hymenopteran"
"1225" 0.0272596548901582 -1.31116267697835 0.691468415858308 -2.28384112226585 -1.69223258139251 "ancient"
"1226" -0.61867309454983 4.95234589785229 0.274124488248287 0.0385364834247953 -0.148896606037209 "ancient"
"1227" 0.116349999128308 -1.00236684674205 0.0528804224492318 -0.100548404035996 -0.11549289383736 "ancient"
"1228" 0.393777392369128 1.28494182087052 0.0932761828738422 0.294698122071998 0.529614646986696 "ancient"
"1229" -0.0118228364995864 1.66640261366608 -1.80315104931521 -2.06279554806142 4.14091830502739 "aculeate"
"1230" -0.0780232017703468 1.75417071970945 0.393431302686401 -4.13529680063021 1.78344051518058 "ancient"
"1231" -0.169291913599044 -0.557295488694059 -0.658031225479487 -0.356226758636796 -0.591523002627175 "ancient"
"1232" -0.970593744160403 1.35127674673939 2.38606246523937 0.949579951653478 0.240339350019132 "insect"
"1233" -0.260126489883523 -0.42547270010582 1.06972994963884 -0.0647398143763132 2.22924102572506 "ancient"
"1234" 0.35479504779947 0.437381930347161 -0.535739145264949 -0.939028586634004 -2.50755959104456 "ancient"
"1235" 0.0981804582526275 -0.0720812897675693 -0.823455688913029 -0.558889883414449 -0.346988037958472 "ancient"
"1236" 0.0693508104033271 -0.0371436797087431 -0.916149708882532 -1.47917860614353 -1.40360028897134 "ancient"
"1237" 1.24400430999865 0.0259062952303269 -0.651966582164273 0.994172708282975 -1.37084645573971 "novel"
"1238" -0.053687293760387 -0.776515237552339 -0.456445812030156 0.32355208226775 0.394585388506889 "ancient"
"1239" -0.354049075267924 0.777285914083329 0.211663338463551 0.468645904803894 1.2129835473815 "ancient"
"1240" -0.363721177210312 0.263781248674823 -1.70253843331852 -0.792969305563911 -0.78850532160022 "ancient"
"1241" 0.763503628817093 -2.29192396860821 1.80403843613905 2.5396552900477 -1.8033073960474 "novel"
"1242" 0.111346779511827 0.221286180286363 0.688337959305807 1.12388191525245 -0.100294763535986 "ancient"
"1243" -1.78984522458042 -1.28544054563398 -0.106283977665714 -1.48173800281921 -5.04493952822511 "insect"
"1244" -0.174446233725283 6.5172207463049e-05 -0.069796825024679 -0.529165720659887 1.03562916543992 "ancient"
"1245" 0.247672323769318 -0.376458147404167 0.140403580719455 -0.473846692642226 -1.06474915133904 "hymenopteran"
"1246" 0.351292796554646 -2.60956542458569 -1.99356519356094 -1.38281522913104 3.78377046829951 "bee"
"1247" -0.892759589504154 0.435063560281683 -0.532873424583332 -0.991826227347004 1.26597222839491 "insect"
"1248" 0.28917401609992 1.0473807643092 -1.16002825162246 -0.066307364193002 -1.73052602595296 "hymenopteran"
"1249" -1.22572015084238 0.410300446768334 2.68449184249001 3.52013626349274 1.80492971627065 "insect"
"1250" 0.302216117340969 0.64353928835035 0.342851233989911 0.78090022356173 -0.64953653648173 "insect"
"1251" -1.35633293686825 4.02820704143842 2.74815512902919 0.413822964929605 10.2401672688256 "novel"
"1252" 0.232656390237151 -0.628294274484338 0.272994160744981 0.689596920293746 1.30117531232802 "ancient"
"1253" 0.214421051347851 -1.8893771442416 0.335238525275973 1.63378707997919 -3.40294887466235 "ancient"
"1254" 0.0212814660314126 0.0432363655657072 -1.3469957553984 -0.750125482478223 0.715163236280243 "ancient"
"1255" 0.0469937563834925 0.560734812170667 -0.0716216165139762 0.287089242156128 -0.742456720852371 "ancient"
"1256" -0.593232317023065 3.41266988121357 3.2464256638542 -1.02509595694521 0.0420832623187531 "hymenopteran"
"1257" -0.476220642433926 -0.637095166628046 -0.452956872470973 -0.461197109768265 3.51295812832981 "hymenopteran"
"1258" -0.0396473368344314 0.597165436599512 0.97448111447237 -0.0471331449665711 3.57619619471603 "hymenopteran"
"1259" 0.0381154007270366 -0.145693125794182 -4.74161339634866 0.989959108829867 2.69379851866682 "ancient"
"1260" -0.401598108310939 0.430166051120001 0.660324728963951 -3.74489472995838 4.07471453805522 "novel"
"1261" -0.0106579927400075 -0.774526620373058 -0.963984964085402 -0.465262318667549 -0.150951939440114 "ancient"
"1262" 0.247815133973695 -0.280902797903177 0.694355970108806 0.786124634626018 0.321491400483533 "ancient"
"1263" 0.0755497544204991 0.253923001357504 0.120572312165991 0.43785483979805 -0.0396381820047484 "hymenopteran"
"1264" -1.07647021760734 1.11586990221458 -4.6027355852765 -5.43412695844938 -4.94541224880697 "hymenopteran"
"1265" -0.211469165465778 0.689818614467287 -5.97186256468919 -2.78907787769806 -1.49738845602842 "insect"
"1266" -0.0120808933401005 0.183080154631875 0.958502263833866 2.27948946294072 0.819745212015708 "ancient"
"1267" -0.402045062441228 1.48591839205188 -1.80315104931521 0.138389638551318 -3.0929922576972 "hymenopteran"
"1268" 0.0404857863119051 -0.457941492098556 -0.121652205868806 -0.340978463747269 0.672742272427156 "ancient"
"1269" 0.735404595382581 1.01279339185037 0.669770774429713 0.663244781484295 1.12359974197696 "insect"
"1270" -0.533771362059796 1.03571487167984 -10.6630492235152 -0.726315769729806 -1.77283944961809 "insect"
"1271" -0.065783965853383 -0.220290284056055 -1.60317280540266 -1.39573772315017 -0.420703791601502 "ancient"
"1272" 0.948071141378556 3.21357013985595 1.22001625919644 0.833754997239713 2.00085151994072 "insect"
"1273" 1.12382611690484 0.566537950092429 -0.59715565422311 0.0930767889461839 1.25031220798024 "ancient"
"1274" 0.698427373213559 -2.24462086178891 1.68466551696385 4.17873208265642 1.90307774325274 "hymenopteran"
"1275" 1.44731868608509 -0.120368464440076 6.71950289624058 0.138389638551318 4.86628376576379 "ancient"
"1276" -0.0550137465652674 0.215973892717741 1.09341053249377 -3.44563715058084 -0.506483470278747 "insect"
"1277" -1.90378263413658 3.2545194664299 4.68927733167684 1.8919334153051 -1.64229964467086 "hymenopteran"
"1278" 0.18727352015006 0.74318084005453 1.32810719155823 -0.198880199819404 -1.57199885418434 "insect"
"1279" 0.538566846761546 2.16369862718743 0.309371621279339 0.861863953596037 3.62261115461735 "bee"
"1280" -0.271634519611319 -0.202032981267369 0.843500146819757 1.22537654530746 -0.104810663616393 "ancient"
"1281" -1.17016417162733 2.52178603023763 -4.07562920648082 -5.38616271544422 -3.56543054320806 "insect"
"1282" -0.978826981070376 0.475646320714179 -0.897139776421824 -0.605927336328343 -1.33980608929704 "ancient"
"1283" 0.10582497311377 -0.233597686063392 -0.281795397253447 -0.510754501819894 0.584284107140725 "ancient"
"1284" 0.440549589905658 -0.102182834997223 0.804125100260754 0.8326123249801 0.751350915331789 "ancient"
"1285" -0.852831763338305 0.409314292110152 -0.9875253055852 -0.0772628935862194 -1.23963437935144 "insect"
"1286" -0.297196476384888 1.47164985289305 0.0533945750547932 0.138389638551318 -1.72906915453972 "hymenopteran"
"1287" 0.122345178722321 -3.87424220530448 2.0941707844414 -3.96562903485498 0.548209345714225 "ancient"
"1288" 0.0423985137177394 -0.142739484746065 -1.246249400748 -0.381583653203567 -0.703854770802693 "ancient"
"1289" 0.246896847545123 -0.966959135520193 0.200747195745874 -0.553002975046786 5.03760970381772 "hymenopteran"
"1290" 0.721931655347596 1.17998978549165 -0.0866799810678215 -0.471355184246794 0.0116993491123806 "aculeate"
"1291" 0.263062554784334 0.32719136123905 -0.483232130823897 0.574799584197945 0.382287404235792 "ancient"
"1292" -0.890202196158577 -0.719349579477458 0.0108703949717774 -1.2693732468791 -1.41013498703234 "ancient"
"1293" 0.370829389404419 -0.96465215132043 0.79315438981319 1.45850949669557 1.85574517025425 "ancient"
"1294" -0.290483379141459 0.643847938380763 -3.60868570481267 -1.05879317245685 -3.89224371016751 "ancient"
"1295" 1.12485103347634 -0.749077666719257 -0.0260309412204244 1.11931055370614 0.586946080198544 "novel"
"1296" 0.43939254548989 -0.192276546357373 0.979707211223518 1.40308161835278 -0.693685379919507 "insect"
"1297" 0.728693443782326 8.18572511809891 -4.51271309584011 -1.30666904281807 3.05493954046841 "aculeate"
"1298" 0.325197409796401 -0.172052741771884 1.2261348529039 0.138389638551318 -1.28959586398889 "hymenopteran"
"1299" 0.184727479866778 -0.254468599959491 -0.402857729638113 -0.249725090205941 1.90875665750595 "ancient"
"1300" -0.742093289921258 0.183440109822136 0.266386868691629 -0.667199460211851 -3.93101692182557 "insect"
"1301" 0.191641467393815 1.29922807949023 0.568411846425605 1.732417826102 3.6300222423287 "ancient"
"1302" 0.385411984153576 0.47642194730846 0.462274952019386 1.04386090218058 -0.877170874711284 "hymenopteran"
"1303" -0.00897391004758966 -1.93603919027 -3.98945878682732 -1.1252202449791 -5.37389781910691 "hymenopteran"
"1304" -0.168369467528117 1.14570466561269 -1.29200119337147 0.751501891671446 5.22790918294732 "hymenopteran"
"1305" 0.160127365463982 -0.153252262964385 1.27892076783534 1.68136625417898 2.22952781634701 "ancient"
"1306" -0.806323973592532 0.997337156409825 0.650939456463648 0.215509486846432 -1.22716046900998 "insect"
"1307" -0.308866914405579 0.702348728229658 -0.542606937697701 -0.229606833068615 -2.58969204518008 "ancient"
"1308" -1.06844732644284 -1.7521108970496 1.37224024354638 -1.00107243236711 -0.46689223466485 "insect"
"1309" -0.495377907414981 -0.352300705741222 -0.474947923612279 -1.09226832791281 0.40730464177162 "ancient"
"1310" 0.198890836042792 0.0376658398309447 -0.558891223212526 0.0643881869221983 1.40736901201473 "insect"
"1311" 0.229280029583255 0.742533242362559 0.415889135080861 -0.164661524684807 2.84851181869119 "insect"
"1312" -0.623628242420802 0.467618806286947 -0.144703156028807 -1.17950227990152 -0.965279020329067 "ancient"
"1313" 0.794010668776017 1.41079691453046 0.0287471224628408 -1.40606427151182 1.20315514305117 "insect"
"1314" -0.26456819681848 0.415076185790655 -0.373522783317909 0.339990131996705 0.0183464418307743 "hymenopteran"
"1315" -1.26596953707101 1.57528640114113 0.964854162393166 1.38406657321888 -1.48291459288368 "ancient"
"1316" -0.110469152195235 -1.16696788660427 -0.27555938083037 -0.995095103123493 2.62512898029081 "ancient"
"1317" 0.638629297211033 1.39757287004588 0.881285000123037 -1.32498469307199 -2.96615127547527 "ancient"
"1318" 0.474339095506629 -0.851402031610092 -1.72833440067495 -5.22620008877381 6.71913502916233 "insect"
"1319" 0.218273762017935 -0.700363757939406 3.25710107322696 -1.97965051536566 4.09140457676181 "insect"
"1320" 0.0453820305452073 -0.151528158081051 -0.636724097820379 -0.299336236596877 -0.528730065662008 "ancient"
"1321" 0.143819148144539 -0.0191921716822326 -1.01106548910608 -0.885896598891026 -2.09157555177571 "ancient"
"1322" 1.53713160915511 0.672266081320676 1.80600609421685 -1.21532095376421 -2.29163048144714 "hymenopteran"
"1323" 0.43384282330678 0.450451041024737 0.987708050525781 0.771402193608244 -0.320902166731298 "ancient"
"1324" -0.0910323475770554 0.950325478778235 0.427648103166092 1.46124885942555 4.89968309223474 "insect"
"1325" 1.21457864430266 1.73564523783577 1.32241048444631 0.669144510813169 4.76527339132804 "ancient"
"1326" -0.362289787378567 0.136652391390646 -1.25809949031089 -0.840381840708958 2.28456795908114 "ancient"
"1327" -1.85895132170866 -0.841816764757333 -1.06775425268042 -1.30666904281807 -0.518567591277979 "insect"
"1328" -4.83999768893993 0.603436537599509 -1.44412024975684 0.063716644342918 -3.58866750974428 "insect"
"1329" 1.25603248401104 -4.02964218228098 2.76624706355302 -1.97965051536566 1.96838226658601 "insect"
"1330" -0.843159215038797 1.41141726682032 -1.37728176100969 -2.22706654326011 -3.28304597980468 "ancient"
"1331" 0.19650809237262 0.445185750432307 -0.310531837529254 0.0242916086334911 -1.15368893529958 "insect"
"1332" 0.727088102364599 2.73815796016772 -0.292224433511126 -0.819466100788962 -0.332629328003587 "ancient"
"1333" -0.0667271470005611 -0.480117271079184 1.13427288346856 0.662843951674816 1.29164485187331 "ancient"
"1334" 0.402450678726587 -1.02955966392812 -0.922688889670975 0.43842467824256 -1.94084347649895 "ancient"
"1335" 3.19900120893097 -0.655470463767981 -7.0364633175674 -0.716004519256708 3.26359875351647 "novel"
"1336" -0.276416563996611 0.426375851448214 0.996125859055349 -0.524056173161055 1.35676075291775 "ancient"
"1337" 0.476815987799774 -1.44281800216682 -1.58504087926599 -2.06720375374381 1.63659574922324 "ancient"
"1338" -0.394827943228651 0.0788602712585347 -2.36059529790204 0.242165593944895 -3.19551814723192 "insect"
"1339" 0.116773533740014 -0.527061321100816 0.145976070220791 1.48338940412824 3.10892017889538 "ancient"
"1340" 0.765149820081519 1.02458310800882 1.23526737150495 4.13935693973841 3.59986475017096 "novel"
"1341" -0.201483360758918 -0.590081517513415 -0.637790657814867 -0.648894765229446 0.678807319868084 "ancient"
"1342" 0.0088129654069658 0.853888613937128 -1.01804415274189 -1.73047200216262 0.858607524358014 "ancient"
"1343" -0.267097646818334 0.255209229645869 -0.278215535806031 -0.389370811520981 -0.560636148771765 "ancient"
"1344" 0.390004554477217 1.31981383889443 1.02279214176638 1.29603290450459 1.00940007348503 "hymenopteran"
"1345" 0.526558008645807 -0.502734830681788 0.66794231063301 2.0333234700878 -0.784866462992551 "insect"
"1346" 0.0241099115942567 0.224666477122216 0.915293412928659 1.2079107400571 -2.18079194083916 "insect"
"1347" 2.05717107072633 -2.37824714790171 -1.43083909284072 -3.12660123326061 0.0420832623187531 "insect"
"1348" 2.05717107072633 -2.37824714790171 -1.43083909284072 -3.12660123326061 0.0420832623187531 "insect"
"1349" 0.213570952690984 0.00713658691809912 0.152593792746045 1.12551270058432 3.81791076538745 "ancient"
"1350" -1.20406061403686 0.325080433136334 -0.917991876682679 0.378024730684638 -3.96352260654011 "ancient"
"1351" -0.321901561712519 -0.535744463114098 3.19530991225301 1.76814655544775 -0.161138010400249 "insect"
"1352" -1.61553985387937 1.23993960453499 -1.47454042457254 -4.20919591595802 -6.39380223029373 "insect"
"1353" 0.753100741210772 -0.934837487377925 -0.173512232641233 1.01710344301327 6.76985027237234 "ancient"
"1354" 0.237211425068112 0.77487278472745 -0.448034885859952 -0.0103272936176464 -1.53699890681257 "ancient"
"1355" 1.18000403602483 -0.884495978931545 0.0533945750547932 0.138389638551318 -0.113330240862519 "novel"
"1356" 0.754784065505803 3.77925768081564 1.31067229578264 1.32569187513766 0.00212039458276716 "ancient"
"1357" -1.43457026861781 -0.154506836911271 2.55336286624388 -3.41103953652332 1.69468386633036 "ancient"
"1358" -0.0807958418951514 -0.339454452796778 0.0178226362319326 0.459780766304571 0.583428410727391 "insect"
"1359" -0.0807958418951514 -0.339454452796778 0.0178226362319326 0.459780766304571 0.583428410727391 "ancient"
"1360" -0.20657436504585 0.116156163533956 -4.88239858936966 -5.39428641603595 -6.38125560905284 "ancient"
"1361" -0.44939183697081 0.777056015238365 -0.916388127910763 -0.630077011017102 -1.89362990077434 "ancient"
"1362" -1.11573948152691 0.420112263549243 0.733080068986832 0.446588070997417 1.63198282814144 "insect"
"1363" -2.54746635773456 -0.32063098592836 6.63590825944622 2.45227779683013 2.33705107598753 "ancient"
"1364" 0.256228108551287 4.71670686903766 6.01598109784928 1.76661122479916 -0.230880352845717 "hymenopteran"
"1365" 0.418403943272439 -0.0449757572650059 -0.532690416526807 -0.445945304454883 -1.04013429066867 "ancient"
"1366" -0.230509926949774 -1.97023855254175 -0.793996584507966 0.515291954012715 0.45473165855473 "ancient"
"1367" -1.46643765830076 -0.766160130528435 -0.00969433143938338 -0.740070094982555 -0.310459906382506 "ancient"
"1368" -0.204696388352901 0.0561936115066066 -1.82086832821602 -1.55175077962174 0.63607347980094 "ancient"
"1369" 0.190953783074281 -0.186330439635302 -5.71550576856188 -0.882262518228592 -2.60460963371894 "ancient"
"1370" 0.164506607024638 0.496417005011947 0.654736045448391 -0.705587767988701 1.22958742760144 "ancient"
"1371" 0.101924540472737 -0.350394071101473 1.57230765161264 1.2651452420138 1.36562815845803 "insect"
"1372" -0.713479094054071 2.77523375721594 0.469434282968992 1.55194616563389 5.49995100247772 "ancient"
"1373" 0.474552632641206 -1.02778671358694 -1.53319662478883 -2.33473778649861 1.16396313738994 "insect"
"1374" 0.358002905451984 -1.12018291398991 -1.42198941413003 3.19388045698301 0.177684228543617 "ancient"
"1375" -0.190381969266071 -0.0614088425254406 -0.95408868915261 -0.466298221332433 -0.658502575039868 "hymenopteran"
"1376" 0.233962654265564 3.094882444399 -2.31822512821735 -1.8472494907867 -1.86376667439889 "ancient"
"1377" -0.885398811033898 -0.0332991470627703 -2.40198012443897 -6.03647510569279 4.73953134240357 "insect"
"1378" 0.638387079698987 -0.982797627290652 -1.29034998279866 0.808686436199491 1.27290126247475 "ancient"
"1379" 0.0185254879555111 0.414607537341063 -0.0648977075985896 -0.411587001582939 -0.696721643309518 "ancient"
"1380" 0.681013450157547 -1.07852129731222 -1.38944451151235 0.867727236751004 0.861068323791387 "ancient"
"1381" 1.43257839984422 -2.71780751987378 0.0533945750547932 0.914021130262574 1.45930197384735 "hymenopteran"
"1382" 1.12022428824453 -0.125808389462251 -0.0705139174292376 -0.562203220574922 -0.579392259324121 "ancient"
"1383" -0.444692985156488 0.299197757794598 -0.359429752531713 -0.0537049380589269 -1.20329556299971 "hymenopteran"
"1384" 0.772841493802388 0.669436674436088 -0.369399963642091 0.778728922193201 -1.36274667064764 "ancient"
"1385" -1.52477017797839 -0.0332991470627703 -4.87452897415976 -2.98768394906862 -6.26138553832388 "bee"
"1386" -0.477708066375338 0.0853441250751276 -0.251236035739075 -0.0965551508648769 -0.65853381433653 "ancient"
"1387" -0.224037104885508 0.51611029405766 1.32727181084691 0.549015095437074 0.61582430113057 "ancient"
"1388" 0.0633666322855785 0.216702655199758 0.576091273929273 -2.97796369214542 1.35325000229536 "novel"
"1389" -0.15272479636355 -0.0989285068081477 -0.190750836036924 -1.1677928385774 1.06060546270176 "ancient"
"1390" 0.222079256582279 0.133410641254166 -0.662201393669622 -1.12298022857984 -0.245806890051454 "ancient"
"1391" -0.0132005154947128 -0.501625372659148 -0.13620995933417 -1.64328488995927 1.30635829875339 "ancient"
"1392" 0.324107922042961 1.20113393495785 -1.0300152819621 -0.44736210294674 -2.05489750562934 "insect"
"1393" -0.124471452504684 0.253542325978353 -0.756734194307743 0.185312123835804 0.144339481244124 "ancient"
"1394" -0.576935226416897 0.344939364339107 -0.330162181866802 -0.271830179291093 -1.34854364263729 "insect"
"1395" -0.907990371866998 -0.897625661965768 -0.18039909925615 -1.91494980729571 1.91736703567022 "ancient"
"1396" 0.722601959822315 -0.55037156844913 -1.07973503407216 -0.728707107629185 2.67400417564284 "ancient"
"1397" -0.100659161267865 -0.0543620662058772 -0.7941821545329 -0.743026549875363 -1.36223687309939 "ancient"
"1398" -2.20872136748191 -2.77392468580524 2.71077750514374 3.39925588564443 12.1303184401793 "novel"
"1399" 0.161080204930418 -0.362305391177767 -0.0751733643386614 -0.165073845928242 1.67756847207014 "ancient"
"1400" -0.284837742284587 -0.0267406402235041 0.405378169572906 -0.556028902788185 -1.35002961722694 "ancient"
"1401" -0.807863475545517 -0.385522373294413 0.022275304017686 0.329931689528929 -0.630348927821838 "insect"
"1402" 0.110542621079643 -0.584467822371214 -6.26613482965198 -3.66647011484045 -6.3545608487828 "hymenopteran"
"1403" 1.25586771032782 5.18453469172724 4.69883447746852 2.97361192405003 -2.28087100975707 "hymenopteran"
"1404" 0.376011917109332 -0.549832775895085 -1.24487005653703 -0.115449997986034 -4.19025523704826 "ancient"
"1405" 0.0504613598250652 -0.0584838333147494 2.03970843327973 1.83428958814828 1.58707564352305 "hymenopteran"
"1406" 0.192315050226146 -0.224867681748452 0.877776079204278 1.16173851306262 0.683499511353847 "ancient"
"1407" 0.145151502796164 1.00945813179136 -0.782973322280403 -0.0568474025825058 -1.01670623546196 "ancient"
"1408" 0.476721067635525 0.174013452986326 0.418379147304448 -0.630581796117341 0.551626924036304 "ancient"
"1409" 0.444341164180216 3.07629346823948 2.29884769981308 0.740769138484736 -2.23474875648905 "ancient"
"1410" 0.319816602217378 0.7052627822785 1.40995553213576 1.40259038737284 -3.76405832773587 "insect"
"1411" 0.231360174198912 0.111697895669367 -0.432806118394518 -0.204045303160565 0.350938257944492 "ancient"
"1412" -0.529142304244513 0.1383651946879 -1.34465850735639 -1.32545300206046 -1.67759021930154 "ancient"
"1413" -0.230986204377206 0.871804819962072 -0.902039901529392 -0.195760153872402 -2.75433410031673 "ancient"
"1414" 0.000273073643969579 -0.420556451181054 -0.435338083862056 -0.691752275264775 -0.81611718094228 "ancient"
"1415" -0.54236451813479 0.190878255370939 0.917188842899984 0.237456702038383 -0.587076887244099 "ancient"
"1416" 0.041451327132563 0.0813274129303115 0.125910023043322 1.84559906791893 -0.669824257453861 "ancient"
"1417" -0.127055723059299 -0.0314377401064898 -0.503096632641514 -0.676341780111298 -0.465262150200469 "ancient"
"1418" 1.18336576458865 -0.745546914350805 0.455845077367024 -1.56974949099065 3.48277435036891 "ancient"
"1419" -1.01448673861797 1.34459029685889 -1.2228210452178 -1.90981517661764 0.182186517171995 "ancient"
"1420" -0.0532741567086324 1.65250546454568 2.13878203245258 0.0775274575648607 -1.35691106494816 "insect"
"1421" 1.22939828645017 0.183321806019753 -1.75052867244009 -5.27373414359117 0.00356324863928161 "insect"
"1422" -0.985770779044513 0.483820725797798 -1.37591354614538 -0.180593362337764 -3.86873418851193 "insect"
"1423" 0.272013914796238 -0.476617395976281 -0.913477845023534 -0.297700847297795 1.16426411570749 "hymenopteran"
"1424" -0.14786828090717 -0.814226041150833 -1.58628104259564 0.222701798872368 -0.13216545864966 "ancient"
"1425" 0.333832736831352 0.55024533134279 -0.655548793363599 -0.31263128831073 -1.61203661692836 "ancient"
"1426" -0.374655305190053 1.14519210897995 3.43260057586535 -2.32801137668189 3.84341216441999 "hymenopteran"
"1427" 1.86694713952112 3.25909067057255 1.8867139561316 2.16026834330186 8.31409977328203 "insect"
"1428" -0.179117968479782 1.86434682804395 0.588257606235177 -1.82124989544316 -2.23492647589742 "ancient"
"1429" 2.56518312334729 -1.78256991884606 -0.0319484055698377 1.46134650547743 5.90178994856053 "hymenopteran"
"1430" 0.855044947158014 3.4998380951098 -0.199670459211967 -0.993172992084458 -0.855619285622436 "ancient"
"1431" -4.69005766707591 -1.24228941437663 0.412545697347136 2.36030396034592 -2.49860117324175 "ancient"
"1432" -1.23754962946553 -0.459040301846401 -0.604220469537341 -0.52108315045895 0.538461547924671 "ancient"
"1433" -0.07571196182568 0.186343725555691 -0.89143494662356 0.392175397819819 4.01268640030527 "insect"
"1434" 0.724484080438679 0.512186674107592 -0.505464787219891 -0.141655911613672 0.926792382063237 "ancient"
"1435" 1.22470533851553 0.546669352135426 -2.93657151787613 -2.75310957955555 -3.40755872196124 "ancient"
"1436" 0.290475934502567 0.0523551804298429 -0.677576821454162 0.488072693826673 0.890949812792353 "ancient"
"1437" -0.126362130905613 0.2708399418833 1.47541754383163 2.35893490260393 0.664377712157807 "insect"
"1438" -0.808775213377114 -0.129442379025124 0.532516989137036 -0.503418096896879 -1.28543999961996 "ancient"
"1439" 0.396041714045456 -0.627241173755723 0.742886737412058 -0.442177132207752 6.12029332448629 "insect"
"1440" -0.670519917691001 2.05473498886198 -1.27784344081919 -1.01081422476729 -1.77851371983368 "insect"
"1441" -0.271076510267579 -0.65177074152255 1.15838120430677 1.24276116696409 -0.482825111935674 "insect"
"1442" -0.312719761431008 -0.314565966509327 -5.63594080454553 -0.663101268178099 0.913624216340938 "ancient"
"1443" -0.327375229043777 0.247427576874446 -0.416272198211976 0.473426066603246 -0.253768313291056 "ancient"
"1444" 0.648484698880433 -0.896195067350271 -4.50516797036677 -2.15350967232157 -0.217358033271594 "ancient"
"1445" 1.07725120187376 3.07286205019963 -1.14167205837932 0.138389638551318 3.60256964303885 "bee"
"1446" -0.420668019162504 -0.2747678792374 1.44039590989958 2.1022003028183 -0.208620070880088 "insect"
"1447" -0.479396961881937 0.0878317813098102 -1.37511610651688 -0.245639685708651 1.591631662224 "ancient"
"1448" -0.123785096270036 0.26827271793892 0.220609103061491 1.28269513231049 0.559069534634216 "ancient"
"1449" -0.262719852503223 -0.0248375988024785 -0.152873007165294 0.41708922279874 -0.511324285141318 "ancient"
"1450" 0.863222858661731 0.0243766321251021 1.32358645133224 2.23408385804231 -0.754020415265283 "ancient"
"1451" 0.151395385990558 0.301509298452666 -2.47128641646511 -1.48590515606106 -1.75849760163557 "ancient"
"1452" -0.0468798860255998 -0.712782686132516 -1.23510544205296 -0.395720847842836 -0.690727160488201 "ancient"
"1453" -0.336176041928436 -0.126751464154364 -0.780233859948926 0.120038740436554 -1.47927698074823 "hymenopteran"
"1454" 1.10428455911722 -0.817902353052654 0.416111757358931 -6.82367560197911 3.34983253313481 "ancient"
"1455" 1.49949605787104 4.40374279326608 -1.71129583560735 -0.503559972328465 0.246814988789348 "ancient"
"1456" 0.179937317241109 -0.0471079776806669 0.46821509824792 1.32064135973618 1.12459235557513 "ancient"
"1457" 0.456103993602673 0.539266724626543 3.14535690567138 2.14041810835569 7.32019414280253 "insect"
"1458" 1.24449257106941 1.48591839205188 0.0533945750547932 0.138389638551318 0.0420832623187531 "aculeate"
"1459" -0.13262279756904 -0.418391973426936 -1.07668469355458 -0.790372714839744 -0.17287112587391 "ancient"
"1460" -0.220075344146043 1.11314844797496 2.1480071962437 0.0639346849430732 1.46199337863225 "ancient"
"1461" -0.389756473055771 2.4468791282237 -0.684092432483641 0.138389638551318 8.29545055039987 "hymenopteran"
"1462" -0.409940580613712 0.0448161535298451 -0.400943339043504 -0.513992439410992 4.16981569751672 "ancient"
"1463" -0.304971763085317 -0.226791177684248 -0.762010640733154 -1.56240105952217 -5.32876659143335 "ancient"
"1464" 1.49374528046537 0.80440006418653 -1.32996726119041 -4.43816741718982 0.685739058584146 "ancient"
"1465" 1.49374528046537 0.80440006418653 -1.32996726119041 -4.43816741718982 0.685739058584146 "ancient"
"1466" 1.0985885506732 0.529576580189777 -1.19487307639604 -3.39014230813242 -0.054793924214806 "ancient"
"1467" 1.0985885506732 0.529576580189777 -1.19487307639604 -3.39014230813242 -0.054793924214806 "ancient"
"1468" -0.301811589422867 -0.273625686953259 0.0119086728467237 -0.306506024577824 -0.938225765555567 "ancient"
"1469" 0.33970195767482 0.298248987872336 -1.76079161338461 -1.23625665187788 -1.06434602692395 "ancient"
"1470" 0.474055554646343 1.30622775878955 1.71074606843876 -0.355321589256592 -0.13532043261956 "hymenopteran"
"1471" -0.771209029108787 1.30567096838906 -2.41607678753652 4.6035297529802 -1.88164588256869 "bee"
"1472" 0.0955510254004877 -0.889880097263663 0.146952869272276 0.231151732077065 1.74839061952605 "ancient"
"1473" 0.551572922926526 0.511390390335395 -2.95874873805897 -3.20442820182181 0.480975600313383 "bee"
"1474" -0.265828430327014 -0.482279218752897 0.237819715574283 -0.0438495994915342 0.999644791824938 "ancient"
"1475" -1.79177336615642 1.46147752890838 1.21494045926676 0.51244891179841 -2.64812530141646 "insect"
"1476" -0.346543495565202 -0.600056755506561 3.16318092888796 -5.44426014137822 -1.26600394578903 "ancient"
"1477" -1.32491604037549 -0.986542156189028 0.639324750189988 -2.69454584185739 0.995923913883021 "hymenopteran"
"1478" 0.0148543455181114 3.55709467334163 -1.07767894348405 -1.97388235939844 -4.66377257890116 "hymenopteran"
"1479" -0.174169303341487 0.325031266788411 -0.464164923555616 -0.133836937354009 -1.07589965763073 "ancient"
"1480" -0.0909944025484062 0.168995289304767 -1.16497885112622 -2.45833039408297 -1.2319397245557 "ancient"
"1481" -0.914491057531851 -1.23527350017 -3.21997730116683 -0.787501041737191 0.801158204634099 "hymenopteran"
"1482" -0.629659006740308 1.66576418985565 0.913153656027988 0.341749843800719 -1.48942571374306 "ancient"
"1483" -0.861239273182357 -0.549029512358033 0.347657726394971 1.96393715534164 -2.23890619816273 "insect"
"1484" -2.20699507985248 3.32833718630285 -4.19135426403272 0.138389638551318 -3.84216866607705 "insect"
"1485" 0.484741847065201 0.384739459880466 0.420370985955357 -0.440577450232045 1.24395128379363 "ancient"
"1486" -0.40172003515674 -1.59673726119683 1.91543549760292 -0.239588520859715 -2.31069370209084 "novel"
"1487" 0.459960115464595 2.73817053567961 -2.15970485746751 1.20936903444554 -2.03354123180811 "hymenopteran"
"1488" -1.90766931450735 1.48591839205188 -3.47588987478375 -0.838282826306672 0.0420832623187531 "ancient"
"1489" 0.144532512076505 4.22848909092934 -3.19513344370571 -1.23624033374991 4.46897725077307 "bee"
"1490" -1.05862185807937 -1.97754610198848 -2.13472150182271 0.28523876545312 0.625951918165123 "aculeate"
"1491" 0.744414248204793 -0.044489182250925 -0.0414947933488479 -2.11552670758504 1.55625746600659 "ancient"
"1492" 0.073440393408606 -0.479210003155281 0.37170046880715 0.703505502698533 0.753236977583327 "ancient"
"1493" 0.754742837968124 2.66192723993526 0.704774113712813 -1.97965051536566 4.94535049013429 "insect"
"1494" 1.59192240298683 -1.53409797575664 3.68866642760732 1.63814693402587 -1.99711793902338 "ancient"
"1495" -0.609024925981711 0.0432311405900378 -1.13981110884783 -0.391599443162714 0.823812346959716 "insect"
"1496" 0.137892889819724 2.18427976797635 -0.163598842651863 -0.0726734277737122 0.744987571098196 "ancient"
"1497" 0.327680433972523 0.148519516568969 -0.748335869859127 -0.0825113201708372 1.63837363036873 "ancient"
"1498" -1.12983510243534 1.3955686955973 -1.76376532839885 1.14251394164627 -1.59095876356329 "bee"
"1499" 1.18458939938867 -0.548020230170826 -0.943548178583943 0.664286692205698 2.15086306783851 "ancient"
"1500" -0.147671671348681 1.73741442038696 1.43910714818484 2.48530723596048 0.0857663903025294 "insect"
"1501" 1.59478818896281 0.0153014679025182 4.02102797979945 0.552426260316682 4.42293768531422 "bee"
"1502" -0.279476154777423 -0.084090389752079 -0.541147257974684 -0.527366880477606 -1.91084777900192 "ancient"
"1503" -0.446545509722342 -0.823524930145364 -2.79283941609386 -1.0598390102004 -1.24905452514277 "hymenopteran"
"1504" -0.141253667839228 -0.308115641144328 0.062382928104103 0.394893983609476 1.05542338643443 "ancient"
"1505" 0.298313745996484 0.671469652765446 4.42795509150764 2.61233723667811 0.0420832623187531 "insect"
"1506" 0.578571745737979 1.60763397328653 1.36851998323771 -0.180066736017795 -0.3292296861202 "hymenopteran"
"1507" -0.21030510382992 0.886163874522329 0.276234853957975 0.958708534849709 -1.69464038473188 "hymenopteran"
"1508" -0.460621821953274 -0.440706711756601 -1.70278449305982 -0.519471400946541 0.129075827454125 "hymenopteran"
"1509" -0.166449339695954 -0.227158584677961 0.430187894596761 1.23238999373116 -1.15195841896896 "ancient"
"1510" 0.456501989669631 0.0262128616263753 -2.0621076303831 -1.40305199720655 -1.59190830212988 "ancient"
"1511" -0.169111649337006 -1.02108635735047 -2.95650605638797 -1.90086198156681 -0.542782029553796 "insect"
"1512" -1.94598674957223 0.173552253306139 2.33600547223281 0.689094403116714 -0.583632355885275 "ancient"
"1513" -0.242500448516303 0.394718937541257 -1.83796657360943 -0.768474734122929 -1.6612546629518 "novel"
"1514" -0.00897391004758966 2.29287454887107 -0.841976376300623 -0.207151095955164 3.0110381473772 "hymenopteran"
"1515" -0.46461675555647 -0.836610928727952 0.70504991358549 0.624820381465424 -2.23056019222149 "hymenopteran"
"1516" -1.08630964737074 0.232221346718455 -0.641175724559318 0.326407290459844 -1.54118807149256 "ancient"
"1517" 0.0979036813447357 0.553386936834851 -0.656118352953655 -0.212027870037183 -0.553236509118904 "insect"
"1518" 0.0287757393177434 -0.0778290005336976 -2.07780686164528 -5.04146653674441 2.39348952892647 "insect"
"1519" -0.973913888916042 -3.60891125641521 -1.07767894348405 -3.33027387651064 0.660216440176984 "hymenopteran"
"1520" 0.00680868780519479 -0.669576194362278 0.818902398090985 0.610414697275486 0.0355449433347004 "ancient"
"1521" 0.633251362994243 -2.4614520760611 2.45053694098377 -3.08075750376269 0.375309335038959 "ancient"
"1522" -0.28974678029749 0.42644605084675 -0.333400917730368 -0.0580937136713594 -0.964732428444245 "aculeate"
"1523" -0.0893808236326072 -0.651393394079998 -0.949624342994038 0.138389638551318 -1.1688334539481 "insect"
"1524" 0.395294626885369 -0.18955572411153 1.02281365171494 1.44804263065396 -0.32087621126472 "ancient"
"1525" 0.00705994684409488 0.50148074633028 -0.558322315390668 -0.0296859397504763 -0.444658414518868 "bee"
"1526" 0.547555455104599 0.428294568459334 -0.45762127411056 -3.31618693203648 -0.880962690757344 "novel"
"1527" -0.139932039761186 0.820330680368218 -1.41361812355359 -1.07150493728837 -1.41938074295795 "ancient"
"1528" 1.63567112420014 -0.0332991470627703 3.20223217293934 -1.61040724061977 -1.66778241090113 "insect"
"1529" -1.64053204070839 -0.0332991470627703 5.62133057987083 0.723321568369327 -0.166267673209389 "ancient"
"1530" 1.37530255140839 6.42052843921991 -5.1153134153742 1.31259839293065 -3.37330517616719 "hymenopteran"
"1531" 0.0452842518765717 -0.974295355609928 2.96834075018118 -2.73386447508597 -3.119596222449 "bee"
"1532" -0.713327509020048 0.0474291768948333 -0.322333905463713 -1.11412712440265 -1.57559258290287 "ancient"
"1533" -0.885063663490555 3.8781390192829 2.2806245599628 0.628436647128937 -1.04427271872812 "insect"
"1534" -1.18505912427918 -1.07057525805831 -0.39341959138123 -1.68998464578828 2.87701630375459 "aculeate"
"1535" 1.80316750151659 -1.82107321636141 1.19476628067339 -2.33812487497614 -0.889709213709672 "insect"
"1536" -0.482040748616933 -1.56073053338333 2.88233777636887 -1.1393994750797 1.45772554261888 "novel"
"1537" -0.823213937995412 -2.85477163374117 -2.0394751664812 1.42697952202093 3.0090801175363 "insect"
"1538" 1.35218051580151 0.679521076602516 3.60558868376714 0.926254728504763 -0.165095098003093 "ancient"
"1539" -1.10174789909016 0.93331827193576 2.18311532662986 -1.03190877754135 -1.01128111291091 "hymenopteran"
"1540" 0.117451999732399 -0.548114221983998 0.751510451893836 1.45378115503816 0.649240783114282 "ancient"
"1541" -1.02182619882949 -3.27048737025729 0.0533945750547932 0.138389638551318 0.0420832623187531 "hymenopteran"
"1542" 0.377035399688435 0.963128986458425 -0.387566684019113 -0.0751137944753125 -2.17455519996751 "insect"
"1543" 0.686173223474104 -1.15873179051615 0.0533945750547932 -1.31662556898924 -3.35797515148148 "hymenopteran"
"1544" -0.716686854685698 1.47504431221132 -0.0370427508201679 -0.847579679376815 1.37652116417728 "hymenopteran"
"1545" -0.236430938743262 -0.499623765673973 -0.421869931540987 -0.0708476046485742 -0.917915146088074 "insect"
"1546" 3.88716924005436 3.14669907822269 2.13529969613578 0.138389638551318 -3.5702865802663 "novel"
"1547" -0.787418633516148 -2.07940297315222 -2.71516073030356 -3.99868216501088 -2.89432803958745 "insect"
"1548" -0.651303351189433 -1.01500344892514 1.33398550924235 0.978079123899843 -2.92280359128393 "ancient"
"1549" -0.32673950407487 0.270461776674789 -3.11446207885411 -5.35289887361747 -1.78813305995872 "ancient"
"1550" 0.195638332447731 0.340686314495943 0.574182604273325 1.975584102059 2.67253408522378 "hymenopteran"
"1551" 0.284234370680978 1.5463428575632 0.940854719977117 1.11293744039803 2.79220335057614 "novel"
"1552" 0.269399770971498 0.309029525078605 0.788167881207303 0.902929891147565 0.294117753685659 "ancient"
"1553" 0.303454628245913 0.207419436204507 0.224230569569019 -0.729901190460988 0.983043372921405 "ancient"
"1554" 0.56473579371652 1.115605206097 1.6589178739503 -0.277086456946975 -2.29807077366016 "hymenopteran"
"1555" 0.574158812756889 0.730153167650644 1.42255356211709 0.797644411365294 1.5146298981209 "insect"
"1556" -0.26094018122937 0.856445200572409 -0.713123141219605 -0.654115672456384 -3.23029449736402 "ancient"
"1557" 0.176407223214233 0.308320512903346 -0.49572448514483 -0.717556404958366 3.72876947162021 "ancient"
"1558" 0.0598227624909364 0.313348181000193 -0.0581380073834756 0.824978961531514 0.86026541690065 "ancient"
"1559" -0.168022010486989 1.05069684282333 0.141143043971363 -0.473785088928628 -1.36952273754619 "novel"
"1560" -0.202562058673292 2.45367974888731 -3.3514988295901 0.215300014264079 -2.17095538795999 "hymenopteran"
"1561" -0.154327033130944 1.69337893633309 -0.305971618762149 2.25120931377614 -0.354931048405071 "bee"
"1562" 0.672259733188983 -0.0332991470627703 1.41001282048136 0.138389638551318 -0.609353289352273 "ancient"
"1563" -0.554043675403981 0.748315461128628 -2.21782595320746 -3.83036544870633 2.17651617962441 "bee"
"1564" 0.222405286300215 0.133561522342634 0.674111968736254 0.471416354448148 1.10977156621572 "insect"
"1565" 0.130177093590957 0.0899945346978127 -0.470505663770813 0.219144742268559 -1.7135059431008 "ancient"
"1566" 0.0836129112999465 -0.25881310814874 0.23480018117378 0.0754313850880886 -0.164727700735405 "ancient"
"1567" 0.322971844940734 -0.571648756590566 -0.415081426374876 -0.725463883975307 -0.722027059390935 "novel"
"1568" 1.50382338999172 5.09899337954031 -4.56276010467428 1.49556890795373 1.29348205113561 "novel"
"1569" -2.49417500264699 3.10608122564193 4.48369691496694 3.12368008749381 -0.434579036039119 "bee"
"1570" -0.193540882764118 0.899895198746566 0.0533945750547932 0.138389638551318 0.0420832623187531 "hymenopteran"
"1571" 0.0460566444086332 0.408543787625865 -0.511930101854877 -0.400362669445326 -0.383949674787982 "insect"
"1572" 0.0151516834202671 1.28993429598029 -0.614338997833876 -0.997167025183072 -0.121095010390633 "novel"
"1573" -0.0246104518533176 0.0798977982175106 0.638687617019158 -0.641437216339692 2.23099676123037 "ancient"
"1574" -0.268161785936051 0.107643603246997 -0.448905348896402 -4.49832330669193 -0.389564884253332 "hymenopteran"
"1575" 2.87918933845439 -3.73373024244469 -1.77073806274835 3.87299769330498 -0.636090180226292 "ancient"
"1576" -0.00897391004758966 3.79810326149136 -2.48187647821033 0.138389638551318 0.0420832623187531 "hymenopteran"
"1577" 0.75787393262616 1.26231066405035 -2.4438051555832 0.801054517024666 -2.33330754908498 "insect"
"1578" 0.433403287308155 -0.0313122498168207 -1.04170021917042 0.22652930382126 -1.51278231180648 "novel"
"1579" -0.270783204091929 0.412674124851657 -0.638583161185251 -0.00897922907784476 -0.991494531089835 "ancient"
"1580" -0.0322177119843848 0.245683400758896 -1.14529534011755 -0.0802051844190755 0.382236717615444 "hymenopteran"
"1581" 0.00646089735392493 -0.197793263752988 0.6597274331109 -0.258529278153047 1.09506278905881 "insect"
"1582" -0.087920155585862 0.536115061715773 0.684636893222804 1.44510960898821 2.83619021638709 "ancient"
"1583" -0.15515796636215 -0.745048273039922 -1.78196192573946 -0.971283281935529 -2.24845929568546 "novel"
"1584" 0.407986423248569 -0.244285594473381 0.447198624999672 0.323709092994545 0.585801380029777 "ancient"
"1585" -1.23013271136567 -1.44172044897868 -1.52423354985545 -2.66675971683366 -3.37819453935943 "ancient"
"1586" -0.14690770405576 0.602335531766508 -0.125065626090311 -0.446496788916109 -0.737458781300249 "bee"
"1587" -1.87276976599226 2.62705572694831 1.96366699586348 1.34823138308534 -0.386225355938658 "ancient"
"1588" 0.947301766210061 3.41266988121357 -3.01402021660912 -1.74829588070752 -1.47356356012826 "hymenopteran"
"1589" 0.0398697432452554 0.423175560247532 0.964453048461676 2.93116191427068 -1.88757400765903 "ancient"
"1590" 0.0468019368733037 -0.341506576778609 0.430076188360787 0.58557945055915 0.737439097023387 "ancient"
"1591" 1.23756546385251 0.157838622112302 0.851978398149621 1.67348791213854 -3.26908601346242 "novel"
"1592" -0.404342005481829 0.972542629914048 -0.982311679763175 -0.792717788233976 -1.37931346979266 "ancient"
"1593" -0.0471071933726758 2.70051911118853 7.84086121948584 5.49995175999174 1.3525126548113 "bee"
"1594" 2.30091566506554 3.30655311948994 -3.70737853273378 -2.07852348088451 -4.59587757497396 "insect"
"1595" -0.886972796799269 -2.00398789844195 1.77845860963643 0.138389638551318 2.73388846201835 "hymenopteran"
"1596" 0.198734670273706 -0.348580685666843 -0.543698073395432 0.215564761694983 1.61483408579872 "ancient"
"1597" 2.19896082632417 3.96006947743303 0.0533945750547932 0.138389638551318 2.26359274967455 "hymenopteran"
"1598" 0.0587277713782931 -3.22131730341512 -1.65061028379683 0.138389638551318 1.64192598899069 "insect"
"1599" -0.119762033656322 0.676769586787669 -0.959859761165866 -0.229160990401721 -1.86938546149315 "ancient"
"1600" -0.0759644124565975 -3.09698535689616 0.525814150630175 0.731335033704582 -1.09676326650617 "insect"
"1601" -1.05102755584672 1.75989024013427 1.39878771955123 1.99722400361331 0.565457095418687 "ancient"
"1602" 0.71482852552757 0.118411058360496 0.167528175073759 0.770190967708062 -0.391866031418318 "hymenopteran"
"1603" 0.442562415989815 0.502256540221162 -0.18061521061596 0.0167258956085544 0.169350986701184 "ancient"
"1604" -0.933202882727018 1.48591839205188 -1.44963535404712 -1.65841883748974 0.0420832623187531 "ancient"
"1605" 0.448603630975455 1.2772071934645 -1.99665294046612 -0.949083839406602 0.808588331158057 "hymenopteran"
"1606" 7.51828490586115 -0.38899193883731 0.697082105250012 -3.31331841011238 -0.30938728538965 "bee"
"1607" 0.260752046091173 -0.747707843952754 0.627464887639011 0.657230670170355 1.93115372214729 "ancient"
"1608" -0.878145882282104 1.01821386530628 0.329773349001646 -0.538916822170161 -2.13793449678856 "ancient"
"1609" -0.944408772503868 2.83204174941081 1.98623985379751 -0.327899761563669 2.5774872741953 "novel"
"1610" 0.636278203298541 -0.252725025371182 -0.0250641353003292 1.24480127244551 -0.334109832430241 "novel"
"1611" 0.309944037749705 4.89936247205588 0.0533945750547932 -1.30666904281807 2.22102492996703 "insect"
"1612" -1.91169049440345 -0.430980586379538 -1.09915931171295 0.138389638551318 0.0420832623187531 "ancient"
"1613" -1.15206781135056 2.9253766540237 -4.41043740256233 -5.07401176071573 -0.22147355865551 "insect"
"1614" 0.212260619101295 -0.237707050807222 -0.681112449043759 -2.2643861801477 0.278338946153349 "hymenopteran"
"1615" -0.0121181305669021 -0.308232222241861 0.99499879778652 0.70297576549788 -1.74410136075515 "ancient"
"1616" 1.11235840499649 0.642749664267495 -0.598224299079987 -3.14676317029665 -1.77770240294164 "bee"
"1617" 0.0514009421132394 6.78295728736571 -4.07903369036387 -2.16251787740974 -1.38548139853708 "bee"
"1618" 0.644231970740386 5.72681063258752 0.0533945750547932 0.138389638551318 0.0420832623187531 "bee"
"1619" 0.502927465899652 -3.47273089139716 0.0533945750547932 0.138389638551318 -0.82572958310371 "insect"
"1620" -1.77438567132496 1.55210738245247 0.0287644976556741 -1.13764043227785 -1.54468076294045 "insect"
"1621" 0.343684633579547 -0.290012150852429 -0.582230597351166 0.575672813309638 0.793719201438165 "ancient"
"1622" -0.32446247588367 0.128994036469316 -0.60533961816596 0.33749871285688 0.210694503668454 "ancient"
"1623" -0.305281182633406 -0.797668404745853 -1.28030744284325 -2.52370480662057 0.957489735363946 "insect"
"1624" -0.00311359893355887 2.67051413393258 3.55862592400165 1.90062916457919 -2.89940140353652 "bee"
"1625" -0.067015562404401 -0.113499466571866 -1.41478176975356 -0.132668653174338 -2.12678992213639 "insect"
"1626" -0.311045235913288 -0.339839299659752 0.67455910628478 0.624295158579799 -1.21507523792917 "insect"
"1627" 0.317901829172972 6.2614775041517 -2.35163290726467 2.4612048890863 6.36444813869092 "hymenopteran"
"1628" 0.654070240293113 -1.46709461275633 -0.439544229782778 -0.76598066196202 -4.02581967726056 "hymenopteran"
"1629" -0.00897391004758966 -0.0332991470627703 0.0533945750547932 0.138389638551318 -1.90128764981624 "hymenopteran"
"1630" 0.339419585129021 0.119713446451897 -0.61770342813846 0.257024140805824 -0.411271100588191 "ancient"
"1631" -2.53950863758803 0.434539548940665 2.40545971353797 -1.97965051536566 0.0420832623187531 "hymenopteran"
"1632" 0.570978772833674 0.240136274844579 -2.88285774285247 -2.16121356606487 4.70385438138792 "ancient"
"1633" -2.770885241345 0.0881058687503944 -1.76905372870598 -4.8907398660543 -1.52156401871625 "bee"
"1634" -0.024182581781148 1.11639419108228 -2.27107967626191 -0.286613712025701 0.441301688812648 "ancient"
"1635" 0.41148406513243 3.62688906156783 -3.32765852711922 4.62973884252424 4.77840383998225 "ancient"
"1636" -2.8179831534296 5.38164414185983 -2.71386294029169 0.138389638551318 4.83640221404966 "ancient"
"1637" -0.0712843728610424 0.287442996555159 -0.24728641223036 -0.567450212879114 -1.177137705476 "insect"
"1638" -0.508876983433284 0.420002085790738 0.866696513377312 0.741079124431946 -2.22334749589866 "ancient"
"1639" -0.595157825615807 -0.446305313056504 -3.93476865199862 -3.98759591372787 -1.83616476474272 "hymenopteran"
"1640" 0.161378304776832 -0.22035481485667 -0.711055961131338 -0.543963299994096 0.880285090260935 "ancient"
"1641" 1.00657927431271 3.58119458056385 1.71769523274193 -2.15947189624252 -1.90128764981624 "ancient"
"1642" 0.493075893058704 1.77529175817689 -1.53761445542151 -2.95945263348027 -0.508631590544386 "novel"
"1643" -1.2419579089489 0.304631194252505 -0.699182532442285 -0.256225789877571 -3.1539216282957 "insect"
"1644" -0.802983412796479 0.376487980807826 0.63396855862122 -1.42101439494789 3.3019979859483 "ancient"
"1645" -1.59369343438348 2.20959040425389 -3.50245167730097 -0.0765696574567855 2.88313883027242 "insect"
"1646" -0.404390821806506 -0.452389752044385 -0.779973737162507 -1.43067695441807 0.29245195287728 "insect"
"1647" -0.380668209332479 0.474241953746903 -0.652723709055308 1.00130550070866 -3.66911693777766 "bee"
"1648" -0.0377833293156057 -0.119877797150436 -0.958059919006149 -0.134428099466605 -0.931769821827335 "insect"
"1649" -1.05352151834252 1.09300128634887 -10.5723610344514 0.411230091224958 -1.29128554403797 "insect"
"1650" -0.409531364673439 0.225952214109441 0.942550024934636 -2.58260124035237 0.866844672081487 "ancient"
"1651" -0.0917335553203476 0.0933959425642638 -0.766001135849218 -0.583304086481592 -2.16988251790726 "hymenopteran"
"1652" -2.24058225435445 -0.861864064405983 -2.0763172405843 -0.616008071906114 -1.96332515603404 "insect"
"1653" -0.664724844158144 -1.04511797936832 -1.07767894348405 -1.98242622664137 1.05111382582745 "ancient"
"1654" 0.13233042706775 -0.423596500738368 0.933022237568292 1.13783751641387 -0.107838426624752 "ancient"
"1655" 0.650145093382109 -2.35574156536964 1.8405005177296 1.36442977531022 -3.00601592199636 "ancient"
"1656" 0.244765912646202 1.01756483420636 2.89404517239005 3.3914863387565 0.0420832623187531 "aculeate"
"1657" -0.655903675092616 2.13750972494802 1.33166106169294 3.21493019768912 -2.53464812399528 "ancient"
"1658" 0.774159720579817 0.77881069990441 -1.73297759960458 -1.87362331468417 -2.20023276566038 "hymenopteran"
"1659" 0.513575051568263 0.181085294637655 1.14907988977932 1.72877746708207 -0.755845882598738 "ancient"
"1660" -0.0496258393723355 0.581296046322063 -0.936290389012081 -1.71904799049018 -0.652056588888206 "hymenopteran"
"1661" 0.7475976422246 -0.837690907753532 -0.694483900308748 -3.66157698278167 -1.61094730091971 "novel"
"1662" -0.103817295667651 0.458454487962721 -0.802116648461991 -2.27222578180599 -0.398801205125538 "ancient"
"1663" 1.5736732657066 1.46892278751506 7.45076228090696 -0.807932739243648 0.0420832623187531 "insect"
"1664" -0.0379495812277643 -0.910601049391883 -0.771106624698533 -0.985958413210795 5.72157046564403 "hymenopteran"
"1665" -2.26675041420486 -1.38814997396196 -3.7294081136734 -3.69158432403218 -6.92943075601055 "hymenopteran"
"1666" 0.0666831628423905 -1.40262915541123 0.0383397175580336 2.57529988212488 -5.32513725103739 "novel"
"1667" 0.380069401560401 0.00602158072195348 0.317017833468214 -0.00806976939192403 -0.66279217279136 "ancient"
"1668" 0.0142892044994886 0.432986305732566 0.355706945353536 -1.75770194713011 -0.105150560278161 "hymenopteran"
"1669" -0.605039650393987 0.624772278720412 -5.11996781318232 -1.55224968833733 -3.32495481778829 "ancient"
"1670" -0.164988690238862 -0.125694814799378 1.47483742619285 0.724683204653699 -1.74482497869725 "insect"
"1671" 0.575019015688623 -1.22722447528725 0.356337919410344 1.33810714295028 4.22147131656642 "bee"
"1672" 0.00650170930182466 3.88166853652956 -5.22754976745241 -1.87220006252054 -3.612888817817 "insect"
"1673" 1.26671534189626 -3.62109886393844 -1.02736061533364 2.86843778896525 -2.1195486944487 "hymenopteran"
"1674" -1.91434348393578 -0.150042140888057 1.54749153584404 -3.1677112771015 1.73142873312324 "ancient"
"1675" -1.35352933128383 2.41000020192122 3.57247116960951 -0.838282826306672 0.170569110091372 "insect"
"1676" -1.76137276097836 1.03403296651037 -0.744660642573385 1.17250702534883 0.534456044266907 "aculeate"
"1677" 1.90774192303195 1.64495046472242 0.615749776563665 2.21610003801925 -0.617157129748406 "novel"
"1678" -0.346493012084962 0.0246545061294765 -0.720090889300236 0.389115030734608 -0.45083298705495 "ancient"
"1679" -1.04718082627923 0.844569799412469 -0.346588024226297 -2.27863344602059 0.287632457474172 "novel"
"1680" -0.359233340705398 0.504385672470627 -0.495620251132646 -0.751055895288147 -1.20999161923554 "insect"
"1681" 0.106442697873114 -0.498014858446252 0.198082715106567 0.382076059647003 -0.996256705189858 "ancient"
"1682" -1.67693902252136 0.0917566060368749 2.14110510140382 1.60746999048814 -0.9072571321491 "ancient"
"1683" 1.79736126829626 -0.571069441573828 0.428394521106547 -3.21429346024361 0.520035974537022 "insect"
"1684" -1.20903289752571 2.29287454887107 3.24322463838122 -3.39554731717347 3.6809221520058 "ancient"
"1685" -1.82742845757657 -0.321009157123917 1.15879804953275 -2.34471089493228 0.0420832623187531 "insect"
"1686" -0.593546681102051 -1.45435481007287 -0.398595308078364 -0.120147149036123 0.284715710155499 "insect"
"1687" 0.508446912646981 -0.198752816723333 0.914937732803585 0.773421576550521 2.22251896467402 "ancient"
"1688" 0.166889341753775 3.60885673851524 0.0533945750547932 0.138389638551318 -3.99705293760517 "ancient"
"1689" 0.634287400880608 -4.50654823343498 -2.74763377423012 2.47326166212237 -2.41640117166437 "ancient"
"1690" -1.28078831589721 1.22895894256752 -1.14721775111835 -3.23468307518431 0.0105207002800773 "ancient"
"1691" -0.548940031635184 0.587940829725836 0.886080704813172 1.38161054666389 -3.25058559688063 "ancient"
"1692" 0.424434962176834 -0.0332991470627703 -2.05877507595925 -2.5496832697859 3.36677368126077 "novel"
"1693" -0.0744221701363262 -0.209805924211095 -0.803808505659533 -0.123537278542135 0.940482110063513 "ancient"
"1694" 0.160358487934369 -0.285952736198444 -0.278022977984102 0.343621463544525 1.40166100876685 "ancient"
"1695" 0.0386254821287609 3.48418014106899 -2.31359231970881 -0.953162673969974 -6.16691316473481 "bee"
"1696" -0.172387155333737 -0.733232418648752 -0.00218882686380134 -1.68758338387649 -0.327153370978113 "bee"
"1697" -0.938027320877837 0.697312530336167 0.239112657205173 0.0819221915756616 -1.49904362846741 "insect"
"1698" -1.55396620276277 0.137026203079867 -0.681809622807253 -0.881322341198465 0.544851331562526 "ancient"
"1699" -2.42869653993218 3.8708478588359 -1.04141690748388 0.138389638551318 0.0420832623187531 "hymenopteran"
"1700" -3.07942044959659 -1.96980171717642 -2.20485013102456 0.0649403329707162 -1.36013589800163 "insect"
"1701" -0.860036271064742 4.90820855381571 4.17415249230821 6.79549404769709 11.326429438536 "bee"
"1702" 0.031320338101051 -0.251220866721586 -0.0825309663514054 -0.319325479305789 -1.08634927520586 "ancient"
"1703" 0.155977800806117 0.819781860288564 -0.257326366686377 -0.264827002592382 -1.22173310355904 "aculeate"
"1704" -0.10270414993183 0.0328892937851096 0.102541914702419 0.888598242239154 6.76483842580528 "ancient"
"1705" 0.173871838730663 -0.747452141439356 -0.889071295117777 -0.622219546385849 0.676308331237387 "bee"
"1706" -4.93317435660735 0.701255375732936 2.07018727283382 -4.47366164771169 -2.93755693441924 "insect"
"1707" 0.266527801444635 0.405002466218313 -0.238637001443955 -0.137118565518089 -0.705675203022016 "ancient"
"1708" -0.0204870429095937 0.143018175879094 0.413009908028991 0.417368782192204 -1.27250367742002 "bee"
"1709" -0.54031982326667 -0.910881867765765 0.0533945750547932 0.138389638551318 0.0420832623187531 "insect"
"1710" 0.17886838379903 0.232965375112321 0.756003969833967 1.19578777478548 1.86927705167343 "ancient"
"1711" 1.00821247048806 -1.79464302710799 -1.04141690748388 -0.609310186753622 -3.20484261302282 "novel"
"1712" 0.147125730879397 -0.505346503176248 -0.429821415885714 0.0853966132086158 0.293834981106429 "hymenopteran"
"1713" 0.147125730879397 -0.505346503176248 -0.429821415885714 0.0853966132086158 0.293834981106429 "insect"
"1714" -0.00897391004758966 -0.0332991470627703 1.28339687235195 -1.61942875966133 0.0420832623187531 "insect"
"1715" -0.0364296398243927 0.10703456189689 -0.735871187753626 1.32212403341131 -0.0755603970157106 "ancient"
"1716" 0.268326550265527 0.418225329174912 -0.0509562710623527 -0.343096046804078 -0.346623734092906 "ancient"
"1717" -0.776980173939839 -0.0332991470627703 -2.89001117554001 0.138389638551318 0.0420832623187531 "ancient"
"1718" -0.199600955012001 -2.04614730314115 -1.65577555157343 -0.836144664201925 2.89053668139605 "ancient"
"1719" 1.4478434129825 -1.95660995488785 -0.611995256946802 -4.1720062134548 0.867407242220694 "ancient"
"1720" 0.100570824701574 -0.539133093166066 -1.76805799505331 0.365072157603077 -0.567532817509861 "ancient"
"1721" -0.524069760955547 1.40074199829965 2.22795672008054 2.88574922664827 -0.829906354832613 "bee"
"1722" 0.468150658572339 -0.0779911097307993 5.33511647097209 5.96647294990288 2.62232575504901 "hymenopteran"
"1723" 0.167488595065291 0.770743480229689 -0.943085258292879 -1.1954296954936 -0.950144815341973 "insect"
"1724" 0.138824680392234 1.43615138269673 0.794211960645308 1.05929092482135 0.880488723773971 "ancient"
"1725" 0.138824680392234 1.43615138269673 0.794211960645308 1.05929092482135 0.880488723773971 "ancient"
"1726" 0.88539312652694 1.4974726568748 -1.36424763914493 -3.33962201433275 -3.92988078132354 "ancient"
"1727" -0.954386526377071 -0.277151286969662 0.779336110936114 -0.336151757924275 -2.3908199248399 "insect"
"1728" -0.125719959969349 -1.02757865335968 -3.11204118774271 3.74348560012979 -1.11353001879683 "insect"
"1729" -0.0172548057531856 -0.0678848427370617 -0.211880426671583 -0.160072607639193 0.410312043817973 "ancient"
"1730" 0.651602155509919 -0.999641664578992 -1.95475455810073 2.75137451465354 2.30394798350923 "insect"
"1731" -3.76870487502353 -0.313662236668718 -1.44309224538803 -4.54209181507292 -2.49454539960965 "bee"
"1732" -0.0336652239707369 -0.0472200691777442 1.09819534140557 0.921304522912892 -1.74079396566595 "ancient"
"1733" 0.443828990285145 0.918471336048396 -3.62335087948432 2.52790057541004 0.582769969466987 "novel"
"1734" -0.513837088581592 1.06751235220886 -0.154064656465382 0.0200708451214083 0.289764170728008 "ancient"
"1735" -0.646618687327286 -2.74556850238216 -0.756439077388599 -1.01096822406963 -5.9209314399643 "insect"
"1736" 2.48549441834012 3.82645832813791 -3.47600672688527 -0.77104780878818 -3.29156188783235 "hymenopteran"
"1737" 0.178918806474867 0.704330070657537 0.357637058882187 -0.0111998475294744 1.31685754098192 "ancient"
"1738" 0.52016773200118 -0.879525376479248 -0.92783572307753 -0.786446538017091 1.55235117123286 "ancient"
"1739" -1.99663068027356 -0.699011437918095 -0.926454375720439 0.138389638551318 7.32681700220153 "novel"
"1740" 0.291304960871538 -2.55235352172349 -4.51400145349391 -0.904357127749729 2.83440000232895 "ancient"
"1741" 0.258397651620949 2.03478433500574 -6.89549699475161 -5.67243512803276 -2.84648640837498 "ancient"
"1742" -0.00491023359443024 -0.431865475275278 -0.74225823754899 -0.166873484040621 0.597142417390883 "ancient"
"1743" -1.53637907975628 0.231042632784578 -3.98331192347044 -3.7877919583729 -3.28193177222426 "hymenopteran"
"1744" 1.07210056238664 1.68041313353418 -0.0231839481270617 -0.931676316239858 1.78408146992553 "ancient"
"1745" -0.0638781088583751 -0.603318385473744 -0.902478242713677 -0.59694496678195 -1.30095193293518 "ancient"
"1746" 0.705194306151222 0.0309646855474437 5.11067189101404 3.75458451347041 1.8712945793733 "bee"
"1747" 0.750076485703255 1.72004165211561 -0.622852873003592 0.138389638551318 0.0843438834408262 "insect"
"1748" 0.0639685642677355 -0.0477517243815671 -4.12947733928433 -5.88443944619296 -6.27241422382905 "insect"
"1749" -0.18047127069192 0.43048851141249 -1.03103469551201 -2.0109301468083 -1.64459891866457 "hymenopteran"
"1750" -1.40795289390535 2.54666302366869 -1.35589220518872 0.172087853648004 -3.65543020152031 "ancient"
"1751" -0.532246132928149 -1.47077475831079 0.348764435509451 -0.427541164367561 1.23333260698973 "insect"
"1752" -0.344771599238607 -0.672799275936874 -3.77413817442103 -1.57450629811252 -3.16098001739437 "bee"
"1753" 0.145247424520899 0.411840312937435 0.574295630115364 0.3945623915965 0.317568512326025 "ancient"
"1754" 0.0291629247411646 -0.200394562658798 -0.400786475505618 0.78760480123031 -0.428650235890751 "ancient"
"1755" 0.67763136566113 -0.326481351069097 1.70311772306458 0.697783678176599 -0.0039400320852848 "novel"
"1756" 0.195474528233067 0.110252388371273 -0.591333379959455 -0.673243685112513 1.73271205206213 "insect"
"1757" 0.0604471973053819 -0.966248067221965 3.25035014094817 4.21488230115691 -0.214771720694728 "hymenopteran"
"1758" -0.00897391004758966 -0.0332991470627703 -2.13790470859816 0.138389638551318 -2.68883882985946 "insect"
"1759" -1.39423096492845 0.857735861715398 6.58276785549665 3.38376526476981 -0.754202257223399 "bee"
"1760" 0.356798533832904 -1.38411636508333 0.756745713326605 -2.02012677960827 3.6590294124521 "hymenopteran"
"1761" -0.307708120192847 -0.345982999100143 -0.922191629095092 -0.262467236398659 -0.688734625374442 "insect"
"1762" 0.226978887365702 0.452289028324885 -0.70933452716706 -0.852753334695731 -1.20279259600536 "ancient"
"1763" 0.0523359592573074 1.02473693609461 -0.259149537396807 -2.01247360379535 3.22267525211484 "ancient"
"1764" 0.758100192420353 -0.0775052324663109 4.94936300098774 3.92889741023184 1.94899534173484 "hymenopteran"
"1765" -0.200946885576632 4.74605273987203 -3.71842624599376 -1.02509595694521 -5.0339933194085 "insect"
"1766" 1.46026810392822 7.34493672271464 -1.05321250578838 5.08583175130444 -5.99966120789786 "hymenopteran"
"1767" 0.0489842095518058 1.55393651650583 -1.01724506554944 -5.33113385424392 -1.94818088277345 "insect"
"1768" 1.00298495854406 -0.1693201229358 1.3894079909005 -0.0155876174856834 0.100868462635159 "insect"
"1769" -0.554208967218151 0.434207608192235 -1.91753077966147 -4.35935643630245 -3.93738408426659 "ancient"
"1770" -0.776980173939839 -3.11929588250565 -0.902415218241999 -2.00419537586741 -3.26089787582181 "insect"
"1771" -0.111715157848552 -0.215255565815171 -0.395574528010089 -0.253162728261957 -0.676651591115007 "ancient"
"1772" -0.142242269631158 -0.160272891747899 -0.538067097416205 -0.359938040937654 4.14580769340282 "insect"
"1773" -0.0248778688792399 -0.845211271772935 -0.0830597996273446 -0.7838166975395 -3.40536644977813 "hymenopteran"
"1774" -3.43342601513091 -0.253939875005057 1.5414461461962 0.804210090580886 -2.91748658192832 "ancient"
"1775" 0.181690922120038 1.30587362116567 -0.241630338370383 1.70174528793696 0.243991996601327 "hymenopteran"
"1776" 0.00345771738921177 -1.65896068115525 -3.57717790697743 -3.69550540344779 4.98572756156456 "insect"
"1777" -0.0982175317883173 -0.298413615401124 0.873811991637463 0.685646193468132 1.38304800271752 "ancient"
"1778" -1.19241357700355 4.78231101785575 -4.54433506324657 -4.28463834415783 -3.88290195601822 "hymenopteran"
"1779" 0.0248583091091206 0.301639387578692 0.463469167902921 -1.29973618542252 -0.902423971835311 "ancient"
"1780" -0.863608227049475 1.07209140206938 -0.985828244144834 0.00950909071170183 -1.36183156127907 "bee"
"1781" 0.158405252274109 -0.034747512684491 0.965842071048968 -2.67622405805166 -1.70616202497346 "ancient"
"1782" 0.0555854362129564 -4.33918736089395 -1.48512352636026 -3.66103918866309 -0.770099034366506 "aculeate"
"1783" -0.246578728728932 -1.14763263169961 -0.837467153287633 -2.43569474928523 2.8445767722405 "novel"
"1784" -0.020409816746188 -0.378702650023041 -1.39015404031225 -0.557458234293237 -1.46237305941364 "insect"
"1785" 1.28117774835068 0.351668540708673 0.325924819729261 1.58797583075492 5.48660189525195 "ancient"
"1786" -2.18297206987845 1.44855199097418 -0.24652627749912 -4.90507150219583 0.72608248955924 "hymenopteran"
"1787" -0.2262848902238 0.409939183220231 0.496689323475757 0.820271182161965 -0.607132397058617 "insect"
"1788" -0.694222748508153 2.3697190810425 0.216384292401326 -3.86129805035656 -2.71743017109772 "aculeate"
"1789" 0.321705701095193 0.848741833611194 -0.662792049008423 -2.19795278023578 1.13557974091266 "ancient"
"1790" 0.197643189776917 0.105736747816243 0.849795669025083 1.01971157952637 -0.90118412643659 "ancient"
"1791" 0.436668114245553 -0.16275005207187 -0.235962779584186 -0.00490558750757844 0.650428002845837 "hymenopteran"
"1792" 0.750029689281649 0.518310501973156 1.22669036851599 -0.838282826306672 3.16603057608316 "hymenopteran"
"1793" 0.00771938728829883 -0.171006634989041 -0.921545297104087 -1.53663267139048 -1.94835360438615 "ancient"
"1794" 0.310688564804494 -0.952815519419597 0.300361163569391 0.653830215445841 -0.702807318240289 "insect"
"1795" 0.0997424413378843 -0.865943515771076 1.30728146219644 1.02209790365213 -1.47467297314039 "ancient"
"1796" 1.71972454796624 -2.48378160688755 1.12141078234197 -1.22550185360077 -1.0788913821718 "novel"
"1797" -0.181768635510774 0.180254592040857 -0.253494831935376 1.33161362732901 -4.8971420528314 "hymenopteran"
"1798" -0.246040591238335 0.734845044930459 -0.843077064967257 -1.23748868843384 -0.125478560387441 "ancient"
"1799" -0.255006529516605 0.775699665992407 -1.98333750189396 0.138389638551318 0.537353932387613 "ancient"
"1800" -0.784527363427663 0.228675560771561 -0.277615611798832 1.67027271733369 -0.0499671117814551 "insect"
"1801" 0.400222056750504 -2.08064893873454 -1.27376372199193 0.160898729344789 -0.119255600281283 "ancient"
"1802" -0.534768799624317 1.55086623213171 1.07771381134388 2.87465421738491 -2.52500691719269 "ancient"
"1803" -0.496633568650747 -0.245042384942 -1.56955964911077 -0.641752547131712 -1.1464701028087 "ancient"
"1804" 0.51940428862289 -0.027143420710663 -0.708927528779045 -4.53134386912747 -0.774489754184175 "ancient"
"1805" 0.0271946637168916 0.28858782836943 0.898010196888534 1.06809218008444 0.794105278285474 "ancient"
"1806" 0.713652169315043 -2.45651144866498 0.374790357305032 -0.596921466614418 0.976082577171582 "novel"
"1807" 0.0502136655120331 0.894463835783933 -1.07252459069352 -0.642040367110011 -2.76188993358321 "ancient"
"1808" -0.771368804284341 -0.954419125825094 3.34925380183143 2.90349946883159 -1.53099564121571 "hymenopteran"
"1809" -1.68084883060629 -1.88484175907819 -2.32738556342512 -2.27249352733837 -6.96616191655982 "insect"
"1810" -0.304716431865833 0.894841937738007 -1.16456438931365 -0.781655048387185 -1.82755159441493 "ancient"
"1811" -1.12952388572503 2.33301113550763 -10.0165795327127 -2.55549449758824 -7.80431414863235 "bee"
"1812" 0.433988301408577 -0.159310400087823 -0.793940967698097 0.595931684315022 1.55233542613731 "ancient"
"1813" -0.0955526235626132 0.647606698160205 -0.486860543915412 -0.764678080090301 -2.75125823225651 "ancient"
"1814" -1.76582614967503 3.10914693590296 2.27978587805476 -2.95197746810692 4.45118478933838 "novel"
"1815" -0.227626936531373 -0.246276830162447 0.730096730134314 -0.961361280740243 1.76860648842946 "novel"
"1816" 0.228506510123427 -0.179390674976787 0.160600484666821 0.573151547313707 -0.0291536731072207 "ancient"
"1817" 0.535004171834086 -0.737819249181582 -5.28276930178037 -3.72218495955448 -2.3572697353603 "aculeate"
"1818" -0.341491032338331 -0.200592245414581 -0.97518823914336 -1.31869177226267 -2.27840552905108 "ancient"
"1819" -0.370721533821501 0.823199187748661 -0.775734363402768 0.813364318488743 1.2928139364886 "insect"
"1820" -0.392949816279758 -0.736151512314178 0.484435459477777 -0.436933633478184 5.58312674808845 "hymenopteran"
"1821" -1.82462670551015 2.04594723847636 2.12730951693357 -0.516656410211374 0.920051513024289 "novel"
"1822" 0.183825932177821 -0.308957308251299 -0.554197410567741 -0.133119210303431 0.593940256295718 "ancient"
"1823" -0.544401510169319 5.83130017123414 -5.43050341872053 -1.61942875966133 3.88598158997076 "ancient"
"1824" -0.445954292613289 -0.367514846103144 -2.00864954725785 -0.279390200808324 -1.05859490510991 "ancient"
"1825" -0.103169090189192 -0.901783820064005 1.83010584002449 2.33580692187784 -1.51557369946136 "ancient"
"1826" 0.172912481012926 0.889064182185151 1.31556232716822 -1.87725418916668 1.53099709560688 "ancient"
"1827" -2.65416738288935 -5.49584554300437 -2.95995761322079 0.104651238231919 0.0420832623187531 "bee"
"1828" -1.15340563181107 0.668476966303229 -2.78398624575185 0.082731696177666 -4.45984524401602 "ancient"
"1829" -0.0933832979699835 0.785948716783277 0.326386498913347 -0.499639986291947 0.361865260872501 "ancient"
"1830" 0.200904091097633 0.248669730188297 0.0466458982503223 0.356174833097522 -0.778227660460868 "ancient"
"1831" -1.49008478010208 -0.323917307543443 2.10521255371047 -4.15037370672372 -2.15879429294134 "ancient"
"1832" 0.445726206652804 0.48514490231994 0.55666459557503 1.40594516535213 0.116041335082099 "ancient"
"1833" 1.39221097734389 0.609380988201909 -5.72401506366314 -4.48972807155544 -1.70121736489234 "ancient"
"1834" 0.166283143251443 0.12822061258208 0.388460480897854 0.113783548983975 0.0217462658436401 "ancient"
"1835" -0.437596435244022 -8.83237418090684 -4.74199582014801 -2.14155617078633 -1.521309690669 "hymenopteran"
"1836" -1.51379960823435 -0.0115898423768166 2.82869871524844 -1.01706472535084 -2.80638260089111 "hymenopteran"
"1837" 0.533685580992978 1.66898087679025 -1.71995921060645 0.191607553927633 2.11216856269944 "novel"
"1838" 0.431386702232157 -0.743780073866805 2.34910749163013 1.15343123411745 -1.82370239783281 "insect"
"1839" -0.620284468123769 -3.3186865825457 -4.27541674998349 -0.475157843615402 -1.87679270895146 "insect"
"1840" 0.0230148764423435 -0.508727154897802 -0.544290857029488 -0.223989143261677 -1.06520749879413 "bee"
"1841" -1.54241547925269 3.38448215039263 -7.22679925191127 -0.505990311738243 4.80156711640207 "novel"
"1842" -0.737205701574663 0.00752894622124537 1.01269018578408 -2.42792577495764 -2.65741158641842 "insect"
"1843" 0.233411010582145 0.632819970928654 0.756073895370137 0.148833953386902 0.164228357894445 "ancient"
"1844" 1.22737964402784 -0.00926315951919794 1.64158702357116 -0.776564155105214 -0.747203793043578 "ancient"
"1845" 0.690470822701063 -1.59250092413488 -4.65204771027238 -1.32712952087754 -2.06257850409953 "novel"
"1846" -0.285214813122601 1.93879172320245 -3.58545091850238 -1.93117000615307 2.94567082356519 "ancient"
"1847" -1.61856441786336 0.80750098892032 0.352431776152218 -0.6746932044906 -3.36786563537652 "insect"
"1848" -0.162256422095626 1.00934409854132 -2.40819263021512 -0.104878595569211 0.755901727596673 "ancient"
"1849" -3.12271681546331 -0.99611539573188 -1.26750061758675 -6.48469568849398 0.424135998195924 "insect"
"1850" 0.213489333886293 -0.155877491517789 0.307341791618005 0.652966308474974 -0.21777159229255 "ancient"
"1851" 1.43980606888702 0.820530250322366 -3.74403621438174 1.59460984481018 1.48377047393816 "hymenopteran"
"1852" -0.303784058885654 0.488327533867908 -1.34390793870859 -0.573611018452474 -0.930954224355964 "ancient"
"1853" -0.146873987820119 1.89358466027153 2.17836876639546 2.14100762435909 1.00689775184342 "insect"
"1854" 0.441200877381829 0.992162482801502 -0.968827711838663 -1.36501239884467 -0.975605978782897 "ancient"
"1855" 0.277295491114186 -0.739258876508228 1.42781571847855 -4.65681318009108 -1.62520816108422 "ancient"
"1856" 0.158389290680297 0.0998847106718325 0.257433992370941 0.205659794336542 0.854428800220798 "ancient"
"1857" -0.023014398266062 -0.472483027179623 1.41071854033355 0.929657773417377 -1.37284586123284 "ancient"
"1858" -3.17899432894805 1.49068033643337 -5.39311010181761 -4.87380829548011 0.0420832623187531 "ancient"
"1859" -0.301777577661596 -0.75611099702029 0.792117328392253 -0.344537262201078 0.960141087106315 "ancient"
"1860" 0.429022049728361 7.63888693946187 0.81487465867769 -0.958217284091774 -0.327997165589601 "novel"
"1861" 0.429022049728361 7.63888693946187 0.81487465867769 -0.958217284091774 -0.327997165589601 "insect"
"1862" 0.386086584377271 0.12033440304465 -0.0304809830286307 -0.743362833625371 0.822808926353364 "ancient"
"1863" -1.23569532938942 -0.0332991470627703 -2.48690296302483 -4.18376075651824 -5.3147250526106 "hymenopteran"
"1864" -0.173086079765971 3.43785459547718 0.0533945750547932 0.138389638551318 0.0420832623187531 "hymenopteran"
"1865" 1.8303491341447 2.16617713734787 -2.18134374404564 1.58773293284059 2.1916790580389 "hymenopteran"
"1866" -0.00897391004758966 1.56390559281708 -0.431129786870938 -2.26249246975206 0.796384826603368 "hymenopteran"
"1867" 0.0980459775153203 1.30979064739246 1.67229902816966 1.08709711600133 2.42898045634195 "insect"
"1868" 0.015442733609834 0.965931999618854 -0.298832543103211 -0.197346892454505 -0.838633894473464 "insect"
"1869" -0.0812050590439985 0.412776273124023 -0.241810841104935 1.41828168744464 0.0326721565368875 "bee"
"1870" 1.63340018273472 -1.30305422690745 3.30012074668163 -1.5824486905771 -0.0543154804286431 "novel"
"1871" 0.176802420628612 -0.335869012416107 0.503880808803572 1.72192746345297 0.139633940326017 "ancient"
"1872" -1.37311526017681 -2.04853879097369 3.48473175211554 -1.84131671278754 -4.05352225488037 "insect"
"1873" 0.10335754322958 1.48180822744129 -1.64720289455659 -0.526885122444998 -1.48347392899378 "hymenopteran"
"1874" -0.144203313402354 0.346681984541871 -0.896070487080611 -0.515434546916645 1.25469294659793 "ancient"
"1875" 0.516298710875905 0.3704418799816 0.899565130212448 1.43927623206714 -0.402266324778288 "ancient"
"1876" 0.54027558432479 0.918934238212002 0.604881830901411 1.31047944592273 -2.93311996615404 "hymenopteran"
"1877" -0.442525892832935 -1.14360028227569 -6.1278473050237 -0.978720532811748 -2.97485573655034 "insect"
"1878" 1.29424249808586 -2.1329221372141 0.0533945750547932 0.138389638551318 0.0420832623187531 "hymenopteran"
"1879" 0.225248541616822 -0.327231477220866 -1.24381862385268 -4.6089391983805 0.965792814871216 "ancient"
"1880" -2.4077069757891 -1.88128907461198 0.392899164784368 -0.665026330503435 -1.99925692333869 "bee"
"1881" 1.9159993531072 4.90782631803061 -1.38720655970779 -3.96556464434389 -5.21700279456476 "ancient"
"1882" 2.30875148889444 1.46892278751506 1.46817047768706 0.138389638551318 0.0420832623187531 "novel"
"1883" 0.529912180868357 0.601479184971007 -0.279088579997033 2.61985974592933 2.30802467631008 "ancient"
"1884" 0.366211042001409 -0.358635829911642 -5.03516159878465 -3.09295296986348 -5.49840881618108 "hymenopteran"
"1885" 0.119626067693565 -0.286871593923967 -0.247275944448231 -0.248823057210315 1.4391767225594 "insect"
"1886" -1.80194565898354 2.29287454887107 -0.134532918939462 0.138389638551318 -1.78680705061558 "bee"
"1887" 1.47669492187274 -2.12993214687489 0.0533945750547932 0.138389638551318 0.0420832623187531 "hymenopteran"
"1888" -0.213727532182203 2.73289115126546 -1.44309224538803 0.138389638551318 0.0420832623187531 "insect"
"1889" 1.13065624842666 -4.09358887958899 1.09937708695404 -0.268640395678158 0.368555363921957 "ancient"
"1890" -0.180550912412269 -0.363037817245961 0.0890818420997282 -0.437470441265798 -3.23469507738723 "hymenopteran"
"1891" -0.996899699003196 4.06666581585509 -2.00791978874791 -1.56285216871532 -1.87553184735684 "insect"
"1892" -3.28964407779844 -1.10054917125358 -1.15952383053942 -5.44083556689665 -4.79619403674345 "hymenopteran"
"1893" -0.0182455730792817 -0.572158052826683 -0.649868909155662 -0.94904436002345 -0.0633373110865453 "ancient"
"1894" -0.064307686485303 -0.727453067512931 -1.23982968712259 -0.540284713583 0.974385246426256 "ancient"
"1895" 1.92811871466392 0.697150102115663 -0.265663028173225 -2.42676439344561 0.0420832623187531 "novel"
"1896" -1.74921860279305 -4.47467069584262 -0.798190566842593 5.2510458403903 2.93720928511667 "hymenopteran"
"1897" 1.53438379165458 1.10193693010978 -7.2382494538933 1.46019479724956 -2.7204702121404 "hymenopteran"
"1898" 0.235412169580348 0.140181934800817 -6.15523577890543 0.0845258029941096 -1.89798052531497 "ancient"
"1899" -0.408158725657674 0.731128848514427 -1.45667709705851 -1.90110595013679 -2.00464618875192 "insect"
"1900" -2.02892533750213 0.195039379974835 -0.952329069111207 -0.523564259656426 -1.31039380906996 "hymenopteran"
"1901" -0.00897391004758966 -0.0332991470627703 0.0533945750547932 0.138389638551318 0.0420832623187531 "ancient"
"1902" -1.87435206706029 -0.349717915939971 0.457526133911432 0.45933166021376 -2.17698635953545 "insect"
"1903" -2.75650771536728 1.19005515188929 -0.705308938072629 -2.05584185897902 -2.52355334611181 "ancient"
"1904" 0.127954099315518 -0.346601467416722 -0.148776442706607 0.704190933916518 0.0064853226060121 "ancient"
"1905" -0.330349834548738 -0.250864190306497 -0.323333266591248 -0.453357358015652 -0.115746514477502 "ancient"
"1906" -0.498077922279602 -1.07581718286521 -0.648979773015651 1.00319688805383 -0.061222268149733 "bee"
"1907" 0.254407483345122 -0.164806122089434 -0.208189993744465 0.90307867310352 0.0495003204605863 "ancient"
"1908" 0.201985002625512 0.37588408902369 -1.43215395269344 -0.990377057184701 -1.13630244701341 "ancient"
"1909" -0.945924549371256 -2.37162328449137 1.32044200248705 0.867361196085206 -2.58580048043507 "insect"
"1910" -0.250055840271019 0.0537473914214937 -0.623860917351305 -0.243918801340792 -0.550249605440906 "ancient"
"1911" -0.215050127298112 -0.0332991470627703 1.46817047768706 1.17443261438159 -5.48960203424692 "insect"
"1912" 0.399863812407532 -0.217968654890697 0.809572263246171 0.309506299916968 4.06706059805344 "hymenopteran"
"1913" -0.512656839677782 -1.36350837258011 -5.50447733584916 -0.157572428305324 0.61849622137745 "insect"
"1914" 0.951228743108826 -1.96417970455405 -4.79572102056349 -4.38623335295571 -3.24078967893772 "hymenopteran"
"1915" 0.081102348558346 -0.388530214208186 -0.847595946386755 0.205358015682973 -2.45512811415099 "ancient"
"1916" 0.821027749943066 0.717921167310244 -0.14245775965309 -0.581552306045524 -2.13548744463845 "insect"
"1917" -0.4157376438168 -0.680760212613097 -0.689205634178768 3.09305121489147 0.839734716318986 "insect"
"1918" -0.126362166218997 -0.219618421192514 1.65326078324163 3.98157679263751 6.26345571871072 "hymenopteran"
"1919" 0.25262910184718 0.020136112127449 0.131525993945695 0.135934119086658 -0.302427292393888 "ancient"
"1920" -0.0578810903713495 -0.274778344492768 -0.196120048320565 0.096485979320964 -0.656759505987145 "ancient"
"1921" -0.374090499470913 -0.0737114315885941 -0.870236716715116 -0.928065721160442 -1.06704246535391 "ancient"
"1922" -0.481839824964394 -0.198688265806953 -1.22562194900377 0.0432196862157973 -0.201607634698872 "insect"
"1923" -0.932749108555114 0.613279865966823 -7.54257121341183 0.138389638551318 4.3013391788551 "insect"
"1924" 0.678765336813562 -0.68829948922508 0.30756510819864 -2.0029769981343 0.853407712951466 "ancient"
"1925" -1.13433958511829 -1.96850661436229 -1.85184558965451 -1.38281522913104 -1.62511400928467 "bee"
"1926" 0.563445353782489 -1.40001482664281 -1.07767894348405 -1.96177104622679 2.26359274967455 "insect"
"1927" -0.473867604725656 1.04569789664573 -4.44884836690446 4.03480460814599 -2.72389208625331 "novel"
"1928" 0.0165585579583486 0.599850590277531 -0.259258767709021 -2.05294171394969 -4.41023818380721 "bee"
"1929" -0.608323280378277 -1.91782315090067 -1.07767894348405 0.138389638551318 -3.03670731774863 "aculeate"
"1930" 0.184592706435443 0.935943900458042 0.0464606522608666 1.71465182933977 -2.82152387270318 "hymenopteran"
"1931" -0.195067671630965 1.44929065026655 2.56476530767105 0.454333063822306 1.48174012417766 "ancient"
"1932" -0.567837313502195 0.883075369218555 -1.37965586489294 0.257911774798985 2.92581131255892 "ancient"
"1933" -0.375799533017501 4.54123136647649 -0.214262262251024 1.92816705697453 0.215452988902053 "ancient"
"1934" 1.40843042224607 2.67386661850129 -1.43572986875006 0.337620391720535 -2.93166992134575 "ancient"
"1935" -0.399772927806156 -0.223299161712638 5.99756019707713 6.53278594095538 7.2210351174779 "ancient"
"1936" -1.63621334320539 0.393563817563681 0.169715197533386 0.138389638551318 -4.29342250440584 "hymenopteran"
"1937" -0.651154716655927 0.759129434918311 -1.55412107203972 -1.90175230964681 -1.95037015876677 "insect"
"1938" 1.85744829813492 3.59460148713468 -4.01725012531793 -1.02509595694521 -0.50116024951226 "insect"
"1939" 0.159504421373378 0.30447058847469 -0.494594706883659 -0.792196885923903 -0.362801752644305 "ancient"
"1940" -1.40980595298945 -4.15656494597887 0.0533945750547932 -3.88507670698197 0.0420832623187531 "insect"
"1941" -1.00499057215045 2.96480581166376 3.63195510633751 4.65324306053453 -1.89405372297754 "bee"
"1942" -0.0135696116864201 0.53017227509638 -0.935145838598178 0.311239499057821 -1.19135426085866 "ancient"
"1943" -0.25337764285652 -0.381909607988388 1.0563363906421 -5.61877418705584 1.17274700777992 "ancient"
"1944" -0.663690704737203 -3.08954732616305 -2.88569417143853 0.25400582554254 -0.724349018066436 "insect"
"1945" -0.381314530799584 -3.38575202684308 -1.07767894348405 0.138389638551318 2.73388846201835 "ancient"
"1946" -1.22424654908293 1.33916707664516 4.10820854157045 2.42650915253173 -2.43627721185904 "ancient"
"1947" 0.130928482137044 -0.253869304923219 -1.7870299830467 -1.28953011729137 -2.53101499830704 "ancient"
"1948" -0.0146176445099868 0.731383442509804 0.62763120898469 1.17979758611587 -1.49823400314191 "novel"
"1949" -0.323776160702584 0.573617136919853 -4.35880786321242 -0.807932739243648 2.26359274967455 "insect"
"1950" -0.663244604829569 -0.0332991470627703 1.96204949786543 0.138389638551318 0.0420832623187531 "hymenopteran"
"1951" -0.00571970363330273 -0.0556531704740774 -0.277311078506496 0.076488658586749 0.722741340549177 "ancient"
"1952" -0.463924186207964 0.444680271672885 1.48005978769693 1.40983898165739 -1.06456682721517 "hymenopteran"
"1953" 0.0319480720879901 -0.738499381722249 -0.596989543837604 -0.994680603550184 -0.581667786407995 "ancient"
"1954" -0.368005112961175 -0.424171098611912 0.0533945750547932 0.138389638551318 0.0420832623187531 "novel"
"1955" -0.247355462403938 0.0505283252960339 -1.4254136849126 -1.32056772883527 -0.756423097597961 "ancient"
"1956" 0.0397155583798008 1.17368851173553 -0.0591742674737182 -0.444287779560045 -2.6637984506109 "novel"
"1957" 0.0397155583798008 1.17368851173553 -0.0591742674737182 -0.444287779560045 -2.6637984506109 "novel"
"1958" 0.323203704218535 -0.450172970794349 0.426474868959127 0.0706519504805101 -0.438247292201763 "insect"
"1959" 0.227294025342925 -0.19122411081634 -0.316305217307392 -0.846932032332289 -0.399525451066036 "hymenopteran"
"1960" -0.394469480119545 -0.141479082136696 -1.20374205498534 -0.396084416693538 -2.16122410832913 "ancient"
"1961" -1.92105432357144 0.12904588567263 -1.35904305130854 -2.89052274527077 -2.85787980112026 "ancient"
"1962" -0.00897391004758966 3.934882039233 0.0533945750547932 0.138389638551318 4.2372269496212 "ancient"
"1963" -0.210260810950843 -0.0343891568901364 -0.352802221383229 0.0753592552262389 1.55441194820383 "insect"
"1964" 6.97311863710174 0.0542529125570951 1.62406388715622 3.21452325423236 1.34432945675092 "bee"
"1965" 0.172618921899411 2.25846739842885 -5.26743225724162 -3.11306941113148 -4.24959603017888 "novel"
"1966" 0.0794859170317725 -0.355782324337134 -2.88517672583954 0.138389638551318 0.0420832623187531 "novel"
"1967" -0.194878778378597 -1.04709061148881 0.417921987474187 0.517298828370205 -0.485493501211574 "novel"
"1968" 0.430855231754243 0.216177380191132 0.145772187315838 0.82365737413154 1.86725581659744 "ancient"
"1969" -1.97560213149266 1.55405517393147 -4.89634311094439 -1.23624033374991 0.915515411106474 "hymenopteran"
"1970" -0.327684200373939 -0.110054079058238 -1.43707787239635 -0.301560830495459 -2.07721695240464 "ancient"
"1971" 0.317611956183021 0.541096596502591 0.50956807767075 0.478279576107687 -1.20285065426032 "ancient"
"1972" -3.08508852403859 -1.34753018791271 -1.60929672934004 0.401325757135959 -0.826410565044362 "bee"
"1973" 0.233837599443997 0.149242630177648 -0.684836590854326 -0.544560327586169 -0.512427492863477 "ancient"
"1974" 1.12082357864358 2.90576942332979 0.0468782462269614 2.47240100418128 -1.55850358393012 "novel"
"1975" 0.325889049632916 -0.908559067865926 0.886876986636512 -0.448238222942033 1.64239158033093 "novel"
"1976" 1.24903587564389 2.64318182576254 -0.864867189757779 0.226123126185166 1.04192280161768 "ancient"
"1977" -0.333481531257862 -0.302582200559157 -2.25852515109757 0.4910199017741 -1.28038687499044 "ancient"
"1978" -0.22359030453647 0.53805112142609 -0.346238447283871 -0.96586197828056 -0.12012188389151 "ancient"
"1979" -0.0574715481874036 -0.392743348397619 0.156207382594931 1.17729466567024 2.30611640308954 "ancient"
"1980" -0.49779204952467 0.153585284588891 -1.10103107043391 -0.538089064820225 -2.68786283162939 "aculeate"
"1981" -0.903392410501855 -0.0332991470627703 2.11514332688819 -1.8780416237637 -3.23456829745609 "ancient"
"1982" -0.0732226343787618 -0.198621492168926 -1.15979274679559 -1.57973380493896 -0.704524413793556 "ancient"
"1983" -0.321970151136339 1.77820895957555 -1.06046529634689 3.62634940096784 4.99863007355227 "novel"
"1984" -0.00897391004758966 -0.0332991470627703 0.0533945750547932 0.138389638551318 0.0420832623187531 "hymenopteran"
"1985" 0.303707773982648 -0.211556796386115 -2.11053568863354 -1.17887363951865 0.113317564859431 "aculeate"
"1986" -0.245250081987043 -0.220711073218226 -0.802993326233306 1.45919541782386 2.04409647366266 "insect"
"1987" 0.100251014441623 0.90309414346842 0.334369605157392 0.983034295869488 -1.53949187686573 "insect"
"1988" -0.229892153397214 0.479188817243241 -1.5671728999095 -1.06875806501424 -0.806888502200491 "ancient"
"1989" 0.258825813062096 0.0814444787453466 0.202034500660097 0.634343083327325 0.271199089063748 "ancient"
"1990" -1.52343672160741 -0.153470800102344 1.9864436083521 3.0824220207348 -0.892370229556765 "ancient"
"1991" -0.324110518489178 0.257304106511911 -0.820258256801117 0.0680709655247457 -0.112017460837905 "ancient"
"1992" 0.0478865289127222 0.286126001997095 -0.0699726144682887 0.530350561734038 1.94076334938815 "ancient"
"1993" -0.0677922789259447 5.96252757943832 -2.15471340372058 -2.44911114055961 -1.09522971688561 "ancient"
"1994" -0.146570416257735 0.253202992677785 -2.88044710889457 -2.57532043865305 -2.53745811313756 "bee"
"1995" -0.00249131137691375 0.384797632031531 0.11277904801276 -0.618367747123744 -1.81712109472468 "ancient"
"1996" 0.37300654887368 0.0943971132889064 -0.664206125950022 -0.393933958684781 -1.38222899088699 "ancient"
"1997" 0.37300654887368 0.0943971132889064 -0.664206125950022 -0.393933958684781 -1.38222899088699 "ancient"
"1998" 0.945468076092914 -0.454451419087676 -0.679801202076855 0.280872624651124 -6.75177274839189 "insect"
"1999" -0.190055728482905 -0.588773539883153 -1.16362051489612 0.178121516390082 0.440462109491905 "ancient"
"2000" -0.00897391004758966 3.51954510321957 5.68536088281099 4.83507858743701 2.60631806327634 "novel"
"2001" -0.267980370607496 4.64955771262684 1.49911279294569 -3.40849902747795 -5.02984350533014 "ancient"
"2002" 0.401954126615747 -3.97757768059854 -1.88060144558654 -3.63713509317861 -1.66122541037955 "insect"
"2003" 0.312504772331416 -0.236262640131685 -0.113641776098038 0.90758868400137 -0.0432434934452014 "ancient"
"2004" 0.0605675141476578 -0.392346322520312 0.677052007195095 0.64419753367214 0.688631637648084 "ancient"
"2005" 0.16186268759969 -0.21984019694008 -0.239168521264721 -0.126974149027421 1.33997641655637 "ancient"
"2006" -0.374858398319333 1.76306922774236 -0.497776718914779 -4.25811317202728 -2.90227030488049 "novel"
"2007" 0.554977543319895 0.523605539854132 -0.695944024623313 -1.01661253773649 -5.36639043912924 "hymenopteran"
"2008" 0.313940627686271 -0.574258263161887 -0.534078868998485 -0.153824483711839 -0.568027439343022 "ancient"
"2009" 0.423864903823865 -0.286650578839509 -0.641185009025217 0.672372700911257 0.80524154820668 "ancient"
"2010" -0.167058446060082 0.413672793643667 0.561954954451673 -0.436059319126836 -0.49559268345156 "ancient"
"2011" -0.148668983550496 0.645867790270903 -0.0361272989284839 0.148401878016856 -0.606724204593959 "ancient"
"2012" 0.111049431522048 -0.178274008624471 -1.01414477873226 -0.522547279449436 0.409619993844266 "ancient"
"2013" 0.011301355004515 -0.239023389801583 -0.636858445992758 0.0487110087386286 1.04098897583954 "insect"
"2014" -0.00897391004758966 -0.0332991470627703 0.0533945750547932 0.138389638551318 0.0420832623187531 "hymenopteran"
"2015" -2.20238300733952 -2.90595593385205 -2.64440923213412 -9.64538281040058 -4.53164256666332 "insect"
"2016" -1.08483180014536 1.86926027058383 -2.32157595692884 2.86839253027274 -2.32269960338567 "ancient"
"2017" -0.00897391004758966 -0.0332991470627703 0.0533945750547932 0.138389638551318 0.0420832623187531 "novel"
"2018" -0.29944392163863 -0.255199947113593 -1.27766910251299 -1.05380129639038 -0.892835823123663 "ancient"
"2019" 0.973547778117829 4.49063197145814 -1.10822586743574 1.24390357462825 0.0420832623187531 "ancient"
"2020" -0.620092764901701 0.242979421935685 2.14302083496242 -0.9663522069768 -4.83527672782543 "novel"
"2021" 0.353418666976787 0.0122693891096005 1.28339765237342 1.02205219011626 0.309086441690168 "ancient"
"2022" 0.97049373863247 1.2149966393107 1.18253242282674 1.52323572595803 -1.74202181621155 "aculeate"
"2023" -2.33247783340418 5.547994686548 -0.695343927969312 2.96878333333227 -0.997642649106377 "ancient"
"2024" 1.08948915248587 0.631735352985672 -2.80430655109931 3.31682597436289 -2.17059217092492 "bee"
"2025" 0.860581474513901 -0.627461250356388 0.0533945750547932 -2.00419537586741 -1.28959586398889 "hymenopteran"
"2026" -0.901266965422892 -0.949593448978338 -1.53449753226753 -0.625184920020813 0.349437239679519 "insect"
"2027" -0.228425799663299 0.379915869794489 -0.299891793841259 -0.238378167657488 -1.10761638957519 "ancient"
"2028" 2.14235168073965 0.141068234497291 -2.4861566324212 -1.11796413088179 5.26708245729733 "insect"
"2029" 0.748783526690719 0.0363797021173648 -0.153668344658113 -1.14924146020832 -0.754857684081483 "aculeate"
"2030" 0.0673303717647039 0.400654374310748 -1.46309891114532 -0.510217818804531 -1.15924536450607 "hymenopteran"
"2031" -0.829764386018797 6.17148199532125 -2.35485347631004 2.90014015673771 -0.789435977800855 "novel"
"2032" 0.339580077197503 -2.91086448805276 0.0533945750547932 0.138389638551318 1.10939758367814 "insect"
"2033" -1.36469546276908 1.46892278751506 -1.67812572173393 0.138389638551318 -3.26174851180337 "hymenopteran"
"2034" -0.862436277288293 0.150584895773215 -0.445786776497078 -0.809146719480153 -2.9680768592932 "ancient"
"2035" 0.547257485207957 1.80579815053017 1.90237226910362 0.569056733480258 1.58021335063594 "insect"
"2036" 0.246973926474193 0.180183294535792 0.622679687001652 1.82032821479704 0.713300995634863 "ancient"
"2037" 0.15071082677982 -0.416914979543629 0.544356182333778 -2.32280327637073 2.42918275822651 "ancient"
"2038" -0.43955041048857 2.49555241836988 -1.28799905521078 -1.66860958827692 -5.1082578940439 "ancient"
"2039" 0.0823629449560651 -0.212417735425073 -0.585653414519823 -0.991159639832816 0.253112323679583 "ancient"
"2040" 0.49238847426721 0.187613250578328 4.2382757326963 2.1199046375615 -1.30100464388037 "insect"
"2041" -0.621175094179827 0.518098011812101 -1.7330339385031 -1.58019300031945 0.692639689190992 "aculeate"
"2042" -0.559781051144797 -0.18508170720443 0.983635422379929 1.35006418246411 -0.119607333473728 "insect"
"2043" -1.40216422955579 -0.0579439369608414 -0.787333341170204 -0.616597629240717 -2.09349500800655 "ancient"
"2044" -0.227953827748667 -0.111331349313018 0.415153571173955 0.54876986979291 0.57356858372264 "ancient"
"2045" -0.0728243669872654 0.20401141923322 -0.224648309697952 0.224596175802062 -1.07425401330927 "ancient"
"2046" -0.443631008176785 -1.37930655372735 -1.06230106846132 0.786619244444457 -0.509744384431149 "novel"
"2047" -0.596196249024316 -0.139220105264913 -5.02466369365819 -2.44911114055961 -3.78006597529647 "ancient"
"2048" 0.0512749759536508 -0.82086659661757 0.653589364274342 0.0471291938681376 0.367041443839746 "ancient"
"2049" 0.3057070924511 0.282258187080687 -0.235648953600111 0.316545752705275 -0.554500791640863 "ancient"
"2050" 0.346351614666875 -0.589548753700968 0.242936203151886 -0.297348770030232 2.08501489128412 "ancient"
"2051" 0.791247183361784 -2.43456593149875 0.584521086893836 -2.34977390525047 -0.0844022110998449 "ancient"
"2052" 0.957803499650897 -0.350312104978669 -0.104751310779503 -1.10051445277006 -0.864481754300484 "novel"
"2053" -0.0789105552388256 -0.182939535711767 1.0538962790206 -0.709175618101051 6.1342064737147 "ancient"
"2054" 0.316527229866822 0.0436939792285249 -0.579789392892426 -1.10672501827266 4.09538998115364 "novel"
"2055" 1.47102585033047 1.49944715486869 -5.62565515882176 0.174506720274833 1.43380708292414 "novel"
"2056" -0.627409658363063 -1.15606593102788 -3.00132546511558 -2.48054656091833 -3.84634392769938 "novel"
"2057" -0.68236472321337 -0.576158414608938 1.26154309896544 2.58862204416773 -0.281544072924378 "insect"
"2058" -0.00897391004758966 -4.21905150692918 -2.86378673653743 0.932123493141354 8.91038627140798 "ancient"
"2059" 0.362136105589257 0.179373521636172 -1.64331498786756 -1.90319591719983 -2.32891719901375 "ancient"
"2060" -0.341511003672117 -0.223802496104786 -1.38009872374058 -0.89575909652284 -0.797122601552265 "insect"
"2061" -0.0372693124107199 -1.745111582448 -0.139005427375676 -0.218316044840318 1.24142016121291 "insect"
"2062" -0.0758236483820798 -0.786679763388032 1.70561793462297 1.85562050683392 -1.31213533429021 "ancient"
"2063" -1.32379774679294 -4.21906253695619 -1.75005715665901 3.50615452861705 -6.23672994058419 "hymenopteran"
"2064" -0.00954118539666976 0.137231592929722 -1.68918991234292 -0.520811951784163 -1.27137794017912 "ancient"
"2065" -0.801606703452421 5.12946976374184 0.694498376886369 1.6796957949691 5.86282240044978 "novel"
"2066" 2.56485433920048 -5.12243754438719 2.21747487332199 0.138389638551318 0.0420832623187531 "hymenopteran"
"2067" -0.0794839059988591 -0.0500783127522708 0.543886035921428 -0.71509076831742 -2.14898517852856 "ancient"
"2068" -0.0834844107374833 -2.12203763719084 -0.910032012936443 -1.60638665298791 -3.49655739859901 "ancient"
"2069" 0.295980022613634 0.0982607388797655 -0.477692874305299 -0.446960744688509 0.443825533696355 "ancient"
"2070" -0.148273082876018 -0.318703268725168 1.13044036197251 0.887244445962072 -1.71545982987822 "ancient"
"2071" 0.21352625549332 -0.471097639594337 0.892873282182681 0.575021643318764 1.1595729463446 "ancient"
"2072" 0.343702225478628 0.287852661118841 -2.6076489608976 0.138389638551318 0.0420832623187531 "ancient"
"2073" 0.116115623820754 0.646817509028414 0.941308428916704 1.10231988273392 -0.203044583788885 "ancient"
"2074" 0.502748125157361 1.32752210132965 -6.42170069658604 1.1205722840815 -2.72486313480243 "novel"
"2075" -0.0343640355800657 -0.207325846651344 -0.0912844358677245 -1.09047656429303 -0.677584350778755 "aculeate"
"2076" -0.233658792052296 -0.391785042503009 -1.02952027632319 -0.291741008795076 0.445137611661871 "ancient"
"2077" -0.0441319491144949 -0.218550569285571 -0.175282025483551 -0.241772220410319 1.8187037483745 "hymenopteran"
"2078" -2.43359724700228 6.60678149533321 -2.12340721143364 0.138389638551318 5.57994614951487 "novel"
"2079" 0.096307503070454 1.54972852492789 0.0509284333819349 -0.808202948468298 -2.38621929392073 "ancient"
"2080" 0.254546763392172 0.09647798410317 0.565966269759318 0.354674275255715 1.23792949368613 "ancient"
"2081" 0.033779326025252 -0.414867308045881 -1.14831228866727 -1.18755906681094 0.787109563214058 "hymenopteran"
"2082" -0.209580554789015 0.162694637003066 -2.05110708070172 -0.322656343338416 -2.23725773153117 "ancient"
"2083" -1.75599436156362 3.08629814197423 5.65987872516891 -1.30666904281807 0.0420832623187531 "novel"
"2084" -0.237931327141798 -1.59327692975064 -1.70594029088504 -4.27369612184174 -2.57076280675811 "insect"
"2085" 0.0356659699646357 0.481085505565855 3.17850991250159 2.03427974399851 -1.37945826639149 "insect"
"2086" 1.19209016898728 -0.595278755927782 0.714877551537431 2.65665095414004 2.58449602721174 "ancient"
"2087" -0.0937111091065886 1.10661346679108 -2.31027598813323 -1.55538941985911 1.24532714764582 "bee"
"2088" 0.507304620140689 -0.693526036425723 0.470732505695778 0.893055305783426 -0.274552730992625 "ancient"
"2089" 0.0534645546745868 -2.10963222108686 -1.5305418842109 0.138389638551318 1.92808694091313 "aculeate"
"2090" 1.45774796953634 6.84941675996849 2.28691864071662 -4.12843684539754 6.437810409958 "insect"
"2091" 0.2467316924119 -1.12154684011665 -2.55007969590765 -0.244153488000887 -3.47300929328071 "insect"
"2092" -0.0961552085478097 -0.374011791878399 0.20404063855032 1.43417697861741 -0.208371851601594 "ancient"
"2093" -0.412120081333963 -0.0496432781698068 -1.47848510581331 -0.875100610088556 -0.831191867991478 "ancient"
"2094" 0.623894274998361 0.176943440970298 -3.31561828624628 0.138389638551318 -3.77478292866023 "bee"
"2095" -0.133559401695098 2.2302204079978 3.09726713268614 -0.267079412160813 1.6986361310767 "ancient"
"2096" -0.575061673572797 -0.287142120906646 -1.12317020018118 -1.25651418557053 -0.983181949869366 "ancient"
"2097" 0.020671171434115 1.96006996149862 2.00966907255281 2.66415882486789 -1.2990186738179 "insect"
"2098" -0.00897391004758966 -0.0332991470627703 0.0533945750547932 0.138389638551318 0.0420832623187531 "ancient"
"2099" 1.32141032419383 0.43101158950664 -2.12505717248188 -0.0655650631332792 -4.73177312481157 "novel"
"2100" 0.000670959804201411 0.0074128815119895 -1.10864521758102 -0.89455487590705 -1.28481414363736 "hymenopteran"
"2101" -0.176032856941209 -0.496801387446664 -0.411991563305847 -0.24966904532792 -0.915180566991175 "insect"
"2102" -0.14501320756833 -0.210687256333421 -0.588535062603635 -2.80534161919608 0.0603326935008893 "ancient"
"2103" -0.825552892993953 1.92944566227476 -0.948419948128822 -0.29838090111942 -1.39178661539545 "insect"
"2104" 0.112289812044051 -0.42361388362155 -0.0711461394605289 0.0993275602876846 0.1826088744041 "insect"
"2105" -0.233693966007347 1.99647627411852 1.44036966370044 0.72184005467893 -0.54933753474911 "ancient"
"2106" 0.515234903184399 -0.301969415923877 0.813945681563521 0.816718050526143 1.06037787839458 "hymenopteran"
"2107" -0.744853279698756 1.11040850086151 -0.948251500252188 -0.532359657197481 -2.55383180581765 "hymenopteran"
"2108" -0.104862926403852 -0.620183618284022 -0.731986545591726 -1.00230529729735 0.266395943390874 "hymenopteran"
"2109" -0.0369370036917703 0.182455922805559 0.822832961602895 1.71094348966458 0.174826313215035 "ancient"
"2110" -1.04370837531168 1.66142068436446 1.53659266929918 0.388735972228264 -3.30639281694997 "hymenopteran"
"2111" 0.417551771087339 -0.0870075861835215 -0.970005201062316 -1.019028155129 0.164958516551696 "ancient"
"2112" 0.145603372747295 0.0619852534966993 0.0707452912325521 0.3680753195594 0.64374332833085 "ancient"
"2113" -1.14446431050467 0.232178946923783 1.00391923175522 0.487545169211654 -2.29884238464753 "hymenopteran"
"2114" 0.270268135166982 0.807244040755054 0.598334446891114 1.74819436028407 -0.257511190134103 "ancient"
"2115" -0.153385751125479 -0.982196183077819 -0.649483517018111 -0.796320983066944 -0.967369267833099 "hymenopteran"
"2116" 0.459938713002333 -2.33247033321691 -2.67149232954655 -2.27794475342466 -1.17459014617675 "aculeate"
"2117" -0.430742525074293 0.193982040504899 -2.71330880274835 -2.49468486799153 -0.557521654551468 "insect"
"2118" -0.653800879523094 0.153875589789918 -1.96206950380835 0.266815015835874 -0.12640455738936 "ancient"
"2119" -0.319858674979215 -0.783306243228821 -1.57965755081588 -1.05609177796953 -0.680781177490797 "ancient"
"2120" -0.165135766654285 -0.43398725375615 0.015105270145559 -1.46450331159552 3.53912663441424 "ancient"
"2121" -0.428850602510346 0.138968018232719 1.71322736334611 0.309398666886389 0.635317772132815 "hymenopteran"
"2122" -0.0914536868981054 -4.32710886342164 -4.37232497451926 0.138389638551318 -0.230009343673228 "hymenopteran"
"2123" -0.359308075964876 -1.13620714303881 0.116883634018896 -0.0548394185839844 0.979486623522172 "insect"
"2124" 0.403806738913653 0.495700827124339 1.11290664093447 2.00146033353939 -0.845886461266313 "ancient"
"2125" 0.228916407763758 3.35780369925659 -0.49695063836917 0.138389638551318 -0.308387709432312 "novel"
"2126" 0.504113261579807 0.622292485536353 0.952383071087681 -0.655405274068853 2.10304463070761 "ancient"
"2127" -0.797029030335088 -1.30051630754469 -0.385583813838125 -1.12640897627707 -3.2501434938209 "ancient"
"2128" -0.326738764347818 -0.482974129889923 0.17548565331099 0.7360984231213 0.858101145783024 "ancient"
"2129" 0.308159137445267 -0.257707214870216 1.13968619992114 1.34689289602914 -0.573665132961003 "ancient"
"2130" -0.609023440474278 1.07145282823505 0.929227586843316 1.41868077268509 3.59721652421047 "ancient"
"2131" 0.368112688918078 -1.48330400649706 -1.21786902015715 -3.09502263150351 -2.91688022821192 "aculeate"
"2132" 0.425356573143121 -0.861754747024686 -0.82752817979023 -0.338954818250304 1.46535745750168 "novel"
"2133" -0.919738112441725 -3.10875673072402 0.0533945750547932 0.138389638551318 1.64192598899069 "insect"
"2134" -0.429748359464037 0.671850258069163 -2.88543183566706 -4.39256065653247 0.0730879755140217 "ancient"
"2135" -1.44762744258671 -0.746424212083105 5.81710078656884 0.845002528557959 -0.633009346264342 "ancient"
"2136" 0.544118463821621 0.170305986990054 0.497625124402577 0.70643070868666 -0.515701506559523 "insect"
"2137" 1.23259983333277 0.546608808101193 3.06521393171658 -1.2280975321101 -7.46190983282634 "hymenopteran"
"2138" -0.650555696393914 1.39942766966619 -6.31196112708876 -1.43376996129508 -0.0688703392697018 "hymenopteran"
"2139" -0.0720713912345434 0.585281150940924 -0.424967541934584 -0.142822379412407 0.176460032409725 "hymenopteran"
"2140" 0.109303934575176 0.460736539953863 -0.459791351224033 -0.761863474010239 -0.27536900529521 "ancient"
"2141" 1.70425244924199 -0.0332991470627703 0.0533945750547932 0.138389638551318 5.02624148573659 "hymenopteran"
"2142" 0.20798503372842 -0.0636581836286851 0.433319890460921 0.888176171069663 -0.892277160132349 "hymenopteran"
"2143" 0.138465975512357 -0.0332991470627703 2.43609586373178 -1.30666904281807 3.23727313436572 "hymenopteran"
"2144" 0.235097856932977 -0.131155172204985 -0.688891620318413 -0.55701253698567 -0.121358693524088 "ancient"
"2145" 0.290180340218118 0.71155745668904 0.0692154132671894 -1.57133001293409 1.97615653296951 "novel"
"2146" -0.517100517596007 -2.10660787919077 -1.40750743929762 -1.55228008195695 -4.55227375360262 "insect"
"2147" -0.157729336318712 2.69861168765844 2.78930932907696 0.708194515379664 -0.158521606683252 "hymenopteran"
"2148" -0.157729336318712 2.69861168765844 2.78930932907696 0.708194515379664 -0.158521606683252 "novel"
"2149" -1.26042457363017 -0.795366567110669 -6.23499310855303 0.138389638551318 -4.97495927500327 "ancient"
"2150" -0.306621985651753 -0.706889173594252 -0.588431109139833 0.569133733665862 0.911278265465756 "hymenopteran"
"2151" 0.0231361740501267 -0.576646354083025 -1.57036542329803 -0.935322166148231 -1.63465091846076 "ancient"
"2152" -1.53869957336456 2.53597373522418 -0.220869701817181 2.36111746218597 -7.37676026158486 "aculeate"
"2153" 1.13387836505042 1.47316918680317 3.50541162981967 0.138389638551318 4.7060534683609 "insect"
"2154" 0.42476653357358 0.577662889556005 -2.71501093187592 0.608336417677094 1.25363426206249 "hymenopteran"
"2155" -0.256588542672836 -0.115619846746454 0.371828513909198 0.0674968833110006 -0.0147704109074114 "ancient"
"2156" 0.209684377525451 0.111755528599055 -0.593150469766589 -0.955654261305633 5.74693638129779 "ancient"
"2157" -0.939283313130314 3.14669907822269 -2.57812465799706 -2.97252273805943 0.342074112677374 "novel"
"2158" 0.128721622650175 0.12768951125705 -1.40308722887808 -1.86235069272411 -1.13408711591445 "ancient"
"2159" 0.64215014812438 1.13089665464376 0.884620330612145 0.661431963184063 -1.10296321419511 "hymenopteran"
"2160" -0.196632591763698 -0.0651345183374213 -0.445105162037764 0.0354588626297793 1.7119079077742 "insect"
"2161" 0.0145601101799903 -0.0807074201312001 -1.04623161731671 -0.697534571796365 -0.225313024175835 "ancient"
"2162" 0.243406903341524 -0.52406064405816 -1.52108889263658 -0.979290861613377 0.766873164915414 "novel"
"2163" 0.296085805185107 0.0212962440967811 0.401392221934458 -0.111348127849988 1.0530226291377 "ancient"
"2164" -0.164877940455631 -0.395707176488948 0.987186593109303 0.67304247204579 -1.65391351311832 "ancient"
"2165" 1.12155946582997 0.98325002225524 -0.591178959831554 -0.246625506693228 2.98150510436116 "ancient"
"2166" -2.57628755596899 -2.01416971315418 -0.262534416610191 -0.160896892513007 2.59297293728398 "insect"
"2167" 0.0302299806522203 -0.707991292387954 -0.720493323605957 -0.181600360684838 1.70036218897475 "ancient"
"2168" -0.250861801813683 -0.517848880198499 0.459511459208429 0.326385467499863 4.57386757658854 "ancient"
"2169" 0.42427183713533 0.0210905381850529 -0.718174248205908 0.720204483788225 0.663280687127125 "ancient"
"2170" -0.131690829086028 0.221739153493432 -0.854817070782634 -2.11251183033547 0.118718077936909 "hymenopteran"
"2171" -1.43124007379939 -1.455148647142 0.756726236562395 3.07830834065031 0.018127773347405 "hymenopteran"
"2172" 0.245793409815751 -0.63658624126149 0.233087907899858 0.871363769343057 2.03467206859653 "ancient"
"2173" 0.471608502771736 -1.45280965467649 -0.396460636751379 0.138389638551318 1.12973919084347 "hymenopteran"
"2174" -0.217240700588653 1.18978407533151 5.43416258389593 4.04097081222501 -1.61781920140184 "aculeate"
"2175" 0.181097361341108 0.164261081210845 0.021350923126555 -0.00676055293485117 0.391515876651316 "ancient"
"2176" -0.491430140877195 4.07971570123842 4.21196593238865 2.62984019700828 -1.47720474794036 "hymenopteran"
"2177" -2.80977614949673 -0.0332991470627703 -4.23579734815142 -2.61395679797471 -3.96796757110181 "ancient"
"2178" -0.882920919811851 -0.506322482237107 -0.77722968629431 -0.24969168033078 1.45549259807258 "bee"
"2179" 0.167282339646086 -0.414712117726372 -0.576892478787931 -1.29878010140995 -1.48719826810408 "ancient"
"2180" -1.64201821488536 -0.137646330531847 -1.85166210506242 -0.546962236234776 -1.71715061520599 "insect"
"2181" -0.285536436125079 0.209674755076942 -0.835729244825668 -0.899153415892848 0.323520102340216 "hymenopteran"
"2182" -0.946848879707399 6.28926822321715 -3.72830003471463 -5.18792746182363 1.41365056350084 "bee"
"2183" -1.22504520675636 -0.234225402910208 0.492126181546644 0.156221281982742 0.961268735763987 "hymenopteran"
"2184" 0.0997082727016439 0.190935335944759 0.419318285630924 -0.906287174727074 -0.702922571490044 "ancient"
"2185" 0.174759908190936 0.100590404567359 -0.423378560109412 -0.0857470567738431 0.338132427351271 "ancient"
"2186" -2.03710331031935 -1.97268829718354 -1.04141690748388 0.138389638551318 -3.10653340865322 "insect"
"2187" -0.214506686560611 -0.0602729545170921 1.64212247735518 1.06436019105161 -1.73317586638454 "ancient"
"2188" 0.121217587686053 0.0279218257443269 0.0691485314033537 1.08926849909754 3.09207024080195 "ancient"
"2189" 0.371794568942377 3.27473654188088 2.6183058773434 1.88578429279909 -5.61823316531488 "insect"
"2190" 0.675181472119348 0.530838721373469 -2.39654145241347 -2.34888333653469 -1.28959586398889 "hymenopteran"
"2191" -0.227757501387442 1.30675284913934 1.38301266306976 -0.106229894964066 1.05623396236102 "ancient"
"2192" 0.0426301869599163 0.450793172687425 -0.190813974401019 -1.04960122307797 -1.69028189152051 "ancient"
"2193" -1.45588954225126 4.79588343423694 -7.5038549887843 -2.24255792528451 -3.51426382976138 "ancient"
"2194" 1.08595161653978 -3.24192502371101 -2.35467887614144 -2.43432336436077 3.93388720864329 "insect"
"2195" -1.7460917152205 5.91533408119005 6.27667343442143 6.225206050692 0.920445844519261 "ancient"
"2196" 0.295723357285517 2.33292178481901 0.267179125918974 0.167441744793106 3.50905198097737 "hymenopteran"
"2197" -0.176608881405819 -1.41704364211075 -0.185611957905171 -0.290663948351946 4.36113293083928 "hymenopteran"
"2198" 0.308854763733577 0.513627512886945 -3.12011987698401 -4.16333557210917 -4.9475596141133 "insect"
"2199" -0.80359958255633 -0.108839736991637 -2.09817821288756 -2.08815824762882 -0.892683142312823 "insect"
"2200" -0.124081858938233 1.88319246486301 0.979685669519525 -4.67545052654571 2.42042609482246 "hymenopteran"
"2201" 0.597179858491215 0.795921341689283 -0.867347957568128 -0.807932739243648 -1.49456486698349 "aculeate"
"2202" 1.22708806711164 2.33076721189777 -1.69695650696696 -6.41891202352514 -0.314511080377768 "ancient"
"2203" 0.177801325607593 -0.0332991470627703 0.0533945750547932 0.138389638551318 0.0420832623187531 "hymenopteran"
"2204" 1.76209995083396 0.0932654524910876 1.93106671812233 1.54502258783538 -0.759471988406264 "ancient"
"2205" 0.0746851005541283 1.61155188571878 2.77850701407313 -0.438380992143011 1.56390850410714 "ancient"
"2206" 0.0746851005541283 1.61155188571878 2.77850701407313 -0.438380992143011 1.56390850410714 "ancient"
"2207" -0.197390667357002 1.14382042459704 2.14515319466566 -0.0568194153122956 1.49703362160836 "ancient"
"2208" 0.0333339613029551 0.804691124033024 1.74282048691817 -2.5582328827938 -0.52198857500021 "ancient"
"2209" -0.185574396240317 1.22082904637639 2.72629098669302 2.49219305879682 -0.726335474564719 "insect"
"2210" 0.114599120992731 0.592967658754642 -1.66654815610728 -3.04780400125943 -1.68831465828897 "ancient"
"2211" 0.0582988586157166 0.833116714457237 0.626157720629694 -0.0852922831083695 3.0111674078793 "ancient"
"2212" 0.248241609708847 -0.527301222834844 -0.815733344613666 -0.416209146979239 0.664332311897809 "aculeate"
"2213" -0.61824553659404 -0.637699327795075 1.90217684438353 -5.11199074379919 -1.20252127325148 "novel"
"2214" 0.708387655657598 2.42100457760105 1.08428070004916 0.923697302532795 -1.11056967281832 "bee"
"2215" -0.545993366346 -1.07375338184453 1.41988551980847 0.927674382730575 0.566813736254113 "ancient"
"2216" -0.159895368447974 0.0656845908661786 1.35450243601412 3.2623698170868 3.77434901356449 "novel"
"2217" -0.433860754780444 0.830649327923639 -0.289450067171176 -0.48299214357343 -0.803996588528988 "hymenopteran"
"2218" -0.26779541145102 0.620491373312784 -2.13448880737143 -0.496699699984433 1.00004551971665 "ancient"
"2219" -0.438853857392958 3.52916262632956 5.15794475774085 -1.38281522913104 0.0420832623187531 "bee"
"2220" -0.475277945215864 -0.25402745082962 -0.978004642708858 -0.221179236516196 -1.20206235874244 "ancient"
"2221" 0.179398887148809 0.0496743847677593 1.51326992946706 1.54952542891385 1.31117076741791 "hymenopteran"
"2222" 1.00392403425093 3.60885653590242 -2.18134374404564 0.138389638551318 -5.35593848534856 "insect"
"2223" 0.479332204307152 2.55516682416142 -0.466529853665195 0.326823304430873 0.0229980801039511 "insect"
"2224" -0.386684933848501 -0.190180475948105 -0.210687758867958 -0.292784009656073 -0.667873926750228 "ancient"
"2225" -0.0830565600697443 -0.076647146939136 -0.680787179608441 -0.727274937140763 -1.83446376781372 "ancient"
"2226" 0.467033208681674 0.452054035175776 0.947013003260805 -2.24707666473926 -0.00488579109417731 "aculeate"
"2227" -0.0854449376904379 0.295939861687992 0.414208587393887 -1.18194192720765 -0.332090800805976 "ancient"
"2228" 0.301649401659988 -0.174546300688214 0.652107691327377 -1.08771856760455 3.44403252785815 "hymenopteran"
"2229" 0.317285169498573 2.3465405333073 0.0533945750547932 0.138389638551318 -2.3901090079855 "ancient"
"2230" 0.143631100318257 0.580763180588968 -1.09412531226824 -1.01406351801936 -1.81149814749253 "aculeate"
"2231" -0.307207142797826 -0.189311891918464 1.6065971415161 2.65675274994569 -0.386432064807059 "hymenopteran"
"2232" -1.2783149120991 1.10271321796274 2.63897771770657 4.98042455541797 -0.364001789684299 "ancient"
"2233" 0.0246338221793283 -0.734819693330898 -1.59942999068665 -0.188562441475688 -0.842510569367918 "insect"
"2234" 1.78238408031276 4.68235705866247 -0.796335870545104 -2.35639306106815 9.32118510775903 "bee"
"2235" 0.719515991220492 1.00471827682981 -1.44316181335902 -5.88886115805472 1.36047416149519 "ancient"
"2236" 1.1782554328271 -0.22730056627693 1.53203202862254 0.918752507397896 -0.113460993328125 "ancient"
"2237" -0.745642503772494 -0.595184915736664 0.347278865720971 0.603963855723847 -1.14533747522068 "hymenopteran"
"2238" -0.840817274271335 -0.0332991470627703 -1.09915931171295 2.17904886164489 -0.162942645799576 "hymenopteran"
"2239" -0.679548047436908 -0.0841190488971089 0.279196369708256 -1.12475802931401 -0.810199799846454 "bee"
"2240" -0.358206837522372 -0.0242677621919964 1.49362032704729 0.528549736538266 1.07715170712581 "novel"
"2241" 0.350037681311856 1.25039994387944 2.22451234867728 1.33504173622281 -0.72664646021417 "ancient"
"2242" 1.37198428156364 -0.642029166076221 1.34397424377621 -0.825406288543546 -1.64903658209969 "ancient"
"2243" -2.09144572137291 0.913399865010196 -1.07411384905029 -1.77614261510367 5.29484986784731 "hymenopteran"
"2244" -0.534699400931502 2.11073121378919 2.29753855701851 0.848266818102455 0.0744966989656161 "hymenopteran"
"2245" -0.0283233389203055 -0.103635097431317 0.101062185654879 -0.160547924221216 1.27709924034367 "ancient"
"2246" -0.440593136390577 0.317569550164866 -0.631271204418595 0.00486698659065579 -0.915350788531119 "ancient"
"2247" 0.360594326802513 -0.252414973542056 0.329048474215684 1.2082111128986 0.176912270158612 "ancient"
"2248" 0.395832948910335 -0.52351654260282 -0.178924560165443 -1.75378168421562 0.85138092799677 "hymenopteran"
"2249" 0.216335028348142 0.498044286783572 -0.930132126194756 -0.333091811973601 0.015324622191283 "ancient"
"2250" -0.263349897299836 1.68739554677323 -5.17510520305857 -2.50797299067893 -1.42920092989782 "ancient"
"2251" -0.970722169371839 0.524296460846596 0.997964239568782 0.348271710484229 -5.13301327718597 "ancient"
"2252" -1.30930222006112 -0.781880345534197 -0.913391575912932 -0.807932739243648 -0.781416857684021 "novel"
"2253" -0.172229808720651 -0.0240541360635198 -1.06011339630207 -0.96903231834298 -1.01954567034757 "insect"
"2254" -1.41438474968807 0.363656293082748 0.498532511503374 -0.538781232170578 0.936907391097583 "hymenopteran"
"2255" 0.0428151953126641 0.0983018305838474 0.88829232708191 -0.394751225505181 0.323868275501993 "ancient"
"2256" -0.376840615767287 0.749289303023243 0.222099665690929 0.423078088734559 -1.87199836647686 "hymenopteran"
"2257" 0.22558779625001 -0.775288883244595 0.992928583719155 3.95269588930682 2.41612993716249 "novel"
"2258" 0.0465134323266638 -0.158068795397578 -0.643858288338105 -0.0559752679652086 0.0943388515167583 "ancient"
"2259" 1.53046988810252 0.27757978038699 -0.543369389699142 3.00459353093808 2.29208495922489 "novel"
"2260" -0.577663900935709 4.1965226581054 0.0533945750547932 0.138389638551318 0.0420832623187531 "bee"
"2261" 0.0427882445569979 1.52943067507255 -5.53663487542852 -4.93450863896263 -1.96413088158633 "ancient"
"2262" 0.42192956095318 -0.498270818564241 0.111574141691731 0.151458981356285 -0.0303655178943934 "insect"
"2263" 0.0460643339964305 -1.83747267126896 0.294900343601908 -2.93287969300187 1.40218206431244 "novel"
"2264" 0.0719350916432476 -0.0403908842668035 -0.145210393580628 -0.358880395318497 -0.323048639745883 "ancient"
"2265" -0.436552368911876 0.330991786005818 -0.389741512374651 0.937170190708 -0.160446601684887 "novel"
"2266" -3.19879272771784 -1.06883958406325 -4.22471010760698 -4.38551056424345 -1.81388456065867 "novel"
"2267" 0.240053145948924 1.608947941977 0.45017193326149 1.72037415150811 -0.139179512885532 "insect"
"2268" -0.605884175491436 2.12329273133041 0.468270924216879 -0.164484559977118 -2.18398359638878 "insect"
"2269" 0.406582299957982 0.141831877453025 -1.47904806353358 0.648095169044494 0.40015791395687 "insect"
"2270" -0.199791727710447 -0.16413666060621 1.77662389700066 1.06022954665165 0.0751024697114905 "ancient"
"2271" 0.975551494365768 0.170351636775361 -0.714204762480957 -1.25418493918072 -0.510802156467941 "ancient"
"2272" -1.26958340108222 0.189820511708254 -1.46293759541631 -0.0375728561450629 -0.417799864678203 "hymenopteran"
"2273" 0.0963035304254125 -0.121560063289448 -0.57132041442216 -0.94441290301251 -0.423366761951379 "insect"
"2274" -0.285857415651192 0.611452674585453 -0.453306893579053 -0.703626565305231 -0.855754531511426 "insect"
"2275" -1.97705801914321 -0.434844264462678 -0.233528622609338 -1.59910353655785 -8.42863772780971 "ancient"
"2276" -0.660711050962847 -0.823199782778412 -3.08615716151531 -0.0301580809667467 -2.64995194888126 "hymenopteran"
"2277" 0.0457128999420022 3.82323986251552 0.974737104708929 0.138389638551318 0.0420832623187531 "novel"
"2278" 0.429489518035875 -4.88242032995391 -1.00470398035639 -0.465156483413368 2.71496380347881 "novel"
"2279" -1.33738221558213 0.637845736413951 -1.46495796420647 -1.91214957370644 0.407449785542825 "ancient"
"2280" -0.757591192893664 2.39402248487247 1.870347960805 0.780731276929871 -3.57389202619781 "ancient"
"2281" 0.276979558315471 0.437790030119332 -1.01916865322734 -0.159254309226489 -1.34195872150561 "novel"
"2282" -0.682594875285074 5.16040850259649 0.0533945750547932 0.138389638551318 1.91091736352173 "bee"
"2283" 0.326658861736306 -1.69041433569215 -1.65179744282399 2.22515113262263 -2.00009182012893 "novel"
"2284" -0.191353063808431 3.62215378700282 -0.12490850507467 0.128868968027997 1.89787801128574 "novel"
"2285" 0.546973731450083 0.781205444406483 -0.345571674902349 0.182313986983242 -2.33461421913217 "hymenopteran"
"2286" 0.79471829589017 1.20447109624644 0.444371408042088 1.45752501929422 -0.255713177956637 "hymenopteran"
"2287" -0.286191839082123 -0.510211748406173 -0.572703498358994 -4.27179494868793 -0.539468853062082 "hymenopteran"
"2288" 0.0812841778465319 0.306984933825264 1.56957243122107 1.45045997842864 -0.194048043652528 "ancient"
"2289" -0.455067011819201 -0.42546734115881 -0.454308251858522 1.1022582739157 0.651565593921192 "ancient"
"2290" -1.80172763045662 -0.254913815833963 2.56762760418079 1.71996161242561 -3.20941265943953 "insect"
"2291" -0.0622055881153448 -0.237218318108712 -1.19395437554283 -0.164302297064242 -1.06598448340526 "insect"
"2292" -2.67036321317233 -0.0332991470627703 -1.80315104931521 0.138389638551318 -2.51443825169952 "insect"
"2293" 1.88085634549082 6.06857215979611 2.00261803903276 5.10220992264917 1.72867881900726 "novel"
"2294" 1.60420783085373 -0.0332991470627703 -3.7807643189913 0.138389638551318 -1.13741811441653 "bee"
"2295" 0.208190225785041 -2.72297535198597 -4.76786886404597 -3.52924522290967 -1.55858405259114 "bee"
"2296" 0.122515982520147 -0.39727118336737 0.134896572901452 0.330512214179895 -1.17966655178063 "ancient"
"2297" -0.00897391004758966 1.57749103650482 3.2464256638542 4.51783704250807 0.0420832623187531 "hymenopteran"
"2298" -1.63816184323855 -0.598555440986732 0.891647881769749 0.670623239293438 -0.621525961285359 "novel"
"2299" -0.598647576306046 0.426213680220535 3.49424396141093 -0.152566135971832 0.0789912103483542 "hymenopteran"
"2300" -0.309704634725462 -0.651029482949612 -1.76849309301429 -0.904841959957198 -1.81895419449088 "ancient"
"2301" -0.93874393338949 -0.607033668152065 -0.120974792506456 -1.30795173378927 -0.722127221827698 "bee"
"2302" -1.45489749339713 1.24387426407418 -4.0211391906165 -1.76574452251951 -1.36852567116538 "insect"
"2303" 0.0223271000683072 -2.91193615764115 -0.131900892304078 1.48643701497163 -2.50861158640345 "ancient"
"2304" 0.172011078396117 -0.183365544369244 -2.20059646776652 0.516130397653379 3.12993439570334 "hymenopteran"
"2305" -0.713255772341626 -0.627550715994327 0.575142092158213 -2.08808113644798 2.42632698842713 "hymenopteran"
"2306" -0.833333758060126 0.212310733701415 -1.00461721350746 -1.28599357092294 0.150383647393196 "hymenopteran"
"2307" 1.04131833404604 1.48591839205188 -1.04141690748388 0.138389638551318 0.0420832623187531 "hymenopteran"
"2308" -0.00897391004758966 2.56325906666724 -4.83777317983701 0.138389638551318 -1.74947522708636 "ancient"
"2309" 0.843006833431557 0.969229661928885 1.19968637230158 0.717284424244108 -1.6722984033263 "insect"
"2310" -0.0572581622470796 -0.671677138579995 -0.613210009245013 0.499382713386734 0.287750860719211 "ancient"
"2311" 0.147073114632857 -0.62225888171628 2.71244549453284 0.126356188879163 5.23013335422745 "novel"
"2312" 0.0114521585162932 0.380400087401701 2.62085401688151 1.50045328058906 -3.45888992526164 "ancient"
"2313" 0.186836706009925 0.325524104390774 -1.36901476667851 -0.756947557583799 2.31497962814393 "insect"
"2314" -0.863305977897177 1.68465769757683 -1.35769885729076 1.59185065233779 -2.24763845466026 "aculeate"
"2315" -0.0436747536237516 -0.0332991470627703 -1.33999993528506 0.0454611936401209 -5.25589721169424 "novel"
"2316" -0.0941013127919626 0.138014193537548 0.999639663093889 1.37086540054381 -0.203461566333255 "insect"
"2317" -0.0628208561064093 -0.1399952078311 -1.83152006411594 0.81770632369109 0.709603340036354 "novel"
"2318" 0.138108105821752 -0.12727444133297 0.396031805126471 0.950933678264946 -0.826399184451195 "hymenopteran"
"2319" 0.494986819586782 -0.360679359041507 1.23411739132092 1.53229455952832 1.00939710857002 "ancient"
"2320" -0.0366359067411028 0.52887617377892 -0.0770054793312248 -0.645479860032189 -1.3540039698814 "ancient"
"2321" -1.04287026801079 1.49529796422766 -1.70545867569945 0.138389638551318 -2.53464812399528 "novel"
"2322" -0.361697661373185 -0.214608249254283 -1.36516680241545 -1.956553110572 3.28728641909656 "ancient"
"2323" 0.29135537448963 -0.570534881091987 -0.0318848270595463 0.303750028744886 0.620126577523371 "ancient"
"2324" 0.612814135846997 -2.09639683814907 1.73610175621245 3.43769342439149 1.74074118108146 "hymenopteran"
"2325" 0.459575326428142 1.69300461145332 -5.51037053065292 0.138389638551318 5.16810263204885 "ancient"
"2326" -1.82228908146583 7.18741203113579 -1.65061028379683 -2.42792577495764 -2.3901090079855 "bee"
"2327" 1.09898956253419 -0.9117544288056 2.37898435009643 0.138389638551318 -2.97624974258533 "novel"
"2328" 0.225951333622009 0.292589367534623 -2.653244837892 -1.73077224349652 0.845354224654223 "bee"
"2329" 0.198367522855421 0.0603861904179063 0.165172172776478 0.318048748282305 0.0593318392352588 "ancient"
"2330" -0.125449001663384 -0.752193463509022 0.137064494430525 -0.0171281327526595 -1.23820373277151 "novel"
"2331" -0.711404983682247 3.37579336725765 -4.81118522143974 -2.63621636576041 -3.27204700593977 "ancient"
"2332" -2.99102975288102 1.02711826079461 -1.57761177408632 -1.13606080726027 -3.48879050732558 "aculeate"
"2333" 0.543103099302716 -0.460161148236599 -1.64272599703691 1.29577656845408 0.420547748989916 "bee"
"2334" -0.0884176913772808 0.858304397294105 1.20988426248322 -1.63193525797139 1.02585026108543 "bee"
"2335" -0.674395345056171 1.29946969426085 2.51866062341346 1.89042507620424 -1.43587685202588 "hymenopteran"
"2336" 0.496067173367972 2.34208633486088 -0.015476042911974 1.74046602522314 5.7668914548049 "hymenopteran"
"2337" 0.0140538753203564 -0.357999883846021 0.11022718246571 0.471569400883608 0.0298175694827958 "ancient"
"2338" -1.38172588839575 -0.250179572571308 1.23951481095329 0.138389638551318 -2.28479220198276 "insect"
"2339" 0.46941170602906 2.50686537020879 0.0533945750547932 -1.02509595694521 -2.18269277003467 "aculeate"
"2340" -0.196824997348921 -0.750738026752379 -0.254644060246423 -0.948730592813192 1.87060387480138 "ancient"
"2341" 0.652407024519871 1.18622227702342 1.09696272472575 0.840080064906318 2.5971303679384 "hymenopteran"
"2342" 1.96470928651669 1.42800467680261 -1.1924941435208 0.138389638551318 -3.49220641467789 "hymenopteran"
"2343" 1.5167548871035 1.13942028068193 -4.12393590319816 0.138389638551318 -1.21279736855714 "novel"
"2344" -0.0843912759686245 0.503988775954201 -0.369504735193215 -0.555562527881606 -0.914336314392023 "ancient"
"2345" 0.248841554694278 -0.266264760603425 -0.41473884188817 -1.17636636581421 0.478985525672883 "ancient"
"2346" -0.0765581819421597 0.934557634822216 2.20459193171389 0.389880125119106 1.99606783856036 "insect"
"2347" -0.354287892614728 -0.0288986180836695 1.43233245024213 1.03856711305831 -1.22851849386694 "ancient"
"2348" 0.0754915141800835 0.342387460262814 2.55867861914701 1.45291043039396 -0.0674083326566868 "ancient"
"2349" -0.0299609175954804 0.0110843706154332 -0.611808888281272 -0.210242814260117 -0.823510430658803 "hymenopteran"
"2350" -0.793377309349714 -0.483686254083466 -1.59372722919448 -0.838282826306672 7.61044711993181 "bee"
"2351" 0.249196417917109 2.03516665851349 -0.855595917778322 -0.630903090470322 1.1572774110275 "hymenopteran"
"2352" -0.533134259889336 -0.0332991470627703 -1.07767894348405 0.138389638551318 6.42851839237644 "insect"
"2353" 0.208101551001722 -0.515860364089111 0.136470676277242 0.256659409120986 -0.387488865143928 "ancient"
"2354" 0.16374251230459 -1.64587821156768 -1.1224716356784 -1.75041762702526 3.4811365147884 "novel"
"2355" 1.42448361024703 3.40414211809275 0.0533945750547932 -2.90829288312952 -3.01656345360422 "aculeate"
"2356" -0.49946410857018 0.22918859740906 -0.969832318430056 -1.31112300622176 -1.63004917837538 "ancient"
"2357" 0.388624936120279 0.390486172607371 0.101064961617496 0.96695144850678 0.662926418166015 "insect"
"2358" -2.73781946904564 1.07147682306945 -1.26521204403575 -1.28683095127772 0.500273016940072 "hymenopteran"
"2359" 0.630548315378665 -0.0332991470627703 0.0533945750547932 0.138389638551318 3.36676797186325 "novel"
"2360" 0.996016362646812 1.19253268487198 -4.72418591167967 -2.88350776400993 -5.51255937785542 "bee"
"2361" -0.00897391004758966 -0.0332991470627703 0.0533945750547932 0.138389638551318 3.36677436869111 "ancient"
"2362" 0.00604857253696484 -1.5890275169424 0.596933443457593 0.634568110572698 -0.492674193466001 "ancient"
"2363" -1.18028727589728 2.89115253101495 0.852953834237083 -0.79300726511617 -1.1760387231947 "ancient"
"2364" 1.03775818268659 -0.332382590400197 -0.935116244882327 -0.498747413358271 -0.523796447668538 "ancient"
"2365" -0.776980173939839 3.70354977149778 -0.148721104070437 -2.48672927984254 -0.304135946175294 "bee"
"2366" 0.854809263659453 -0.0332991470627703 -5.38772895266949 -5.08993535007307 -4.46101789539584 "novel"
"2367" -0.00808087175912956 -0.322688450924389 -0.281854599238021 -0.136913554341375 -0.550082078045963 "ancient"
"2368" -0.491989813843203 -0.439631748268258 -0.931231044656252 -0.346164821350133 1.2551412222111 "bee"
"2369" 1.41820050637741 -0.592196514067153 -0.440253361311105 -0.515708733662385 -0.453025872857327 "insect"
"2370" 0.0484449715111089 -0.0447142178469843 0.249954911544275 0.0256091953556459 0.159855187666258 "ancient"
"2371" 0.0484449715111089 -0.0447142178469843 0.249954911544275 0.0256091953556459 0.159855187666258 "ancient"
"2372" -0.619778771938843 2.54251883967141 -6.40325639220136 2.49069820826803 -3.94952341748658 "ancient"
"2373" 0.187296700225955 0.199250079692258 0.574806851692333 1.40760704446327 -0.331461352249817 "ancient"
"2374" 0.445643180318513 -0.566272156311147 -0.0337145857760092 -0.860842969067732 1.17779328146031 "hymenopteran"
"2375" 2.47792265180926 0.265223839315788 -1.02213540689145 -1.71748763384681 -2.15850459710176 "insect"
"2376" -1.85681625037258 -0.960089695617985 1.43704205781953 -2.99174860800573 -1.59657294267449 "insect"
"2377" 0.620056374946269 2.2440015728984 2.16097519959035 0.301842509651891 0.797924468128064 "insect"
"2378" 2.15348616389344 7.30780825342272 -1.04141690748388 -2.0947075786885 -3.3951115644614 "novel"
"2379" -0.80139130608264 -0.00502920418620297 0.929172170705427 0.305602829330246 0.731557956379785 "novel"
"2380" 0.242923103391414 0.437066091292871 -0.464728423862872 0.164155063736185 1.54280543369018 "ancient"
"2381" 0.091416486339643 0.073654941810736 -1.69849720687286 -1.36026176060193 0.429259796086108 "hymenopteran"
"2382" -0.298085517109852 -0.975060241325532 1.65437636161741 0.695267179601489 -2.37711115954044 "hymenopteran"
"2383" 0.28235666774478 -0.0988548493642462 -0.571731996402396 -0.134942518618566 -1.10651917400972 "ancient"
"2384" -0.00278198612711624 1.66918176188122 0.894839753493857 1.4517067205068 -2.48445915076511 "hymenopteran"
"2385" -1.22056682048738 -0.546983019413028 2.32388338952322 -0.992198530242986 -1.86617409888481 "ancient"
"2386" -1.30532044266172 1.48158388355547 0.512532288050743 -0.195076129590488 0.22257390865316 "ancient"
"2387" 0.123096114339446 -0.0562154073923188 0.369680240584599 0.41473672131351 -0.175775855434499 "ancient"
"2388" 0.83964890722499 0.884249105058036 2.37817857718921 -1.65676221346079 0.813135564139687 "novel"
"2389" 2.21187024839697 1.57749103650482 -2.4758309004123 -1.02509595694521 0.0420832623187531 "bee"
"2390" -0.0760233824088167 0.260309065361496 -0.618812072807612 -0.604437629749938 -0.630665635088648 "ancient"
"2391" -0.0406453877936937 -0.0502374872585999 -1.54258958505214 -0.54231630753058 -0.157692148287631 "ancient"
"2392" 0.0791333719717299 0.413842473181135 0.309108383102776 -0.611393432762732 -0.784269590362181 "ancient"
"2393" 1.72677531699122 -1.65942840852151 0.698271217994863 -6.46181776283241 -3.34647246034971 "insect"
"2394" -0.0289662649214591 -0.228857630738425 -0.471588551787 -0.81875453299307 1.2951260493393 "hymenopteran"
"2395" -0.472084598131306 0.0814638495135405 -0.123635130197761 0.754298196120478 -1.71803618539481 "ancient"
"2396" 0.019088899709726 -1.93620393529126 1.82881379788753 0.634166546222908 0.726288371980704 "insect"
"2397" 0.75129088178954 0.643017356770703 -0.164160409606028 -1.42960618678344 -6.0335666115765 "novel"
"2398" 1.71893689959956 2.86941520304671 -0.312297668266504 1.56363214389544 -1.48643797545539 "ancient"
"2399" 0.541793786484042 1.78223044556173 -2.70662874440693 3.12076951756398 -3.69191983296175 "aculeate"
"2400" 0.0110087858612615 0.830831569060324 -1.11104075251186 -1.09035075192783 -1.41632430164704 "bee"
"2401" 2.53734833911167 0.814730292609231 -1.42142554174126 -1.03093316464703 -3.07098026343406 "novel"
"2402" 0.0588456758979155 -0.464810631206555 0.131565871215085 0.0281216122913721 -0.320587939911171 "ancient"
"2403" -1.07116903341539 -1.40085706730084 -4.18873172852622 0.106089073537163 0.300388945318323 "insect"
"2404" -0.235259704770178 0.9581031624829 0.738483554054855 0.838126236702338 -0.86079816893645 "ancient"
"2405" -0.328656172741751 3.44958286685167 -4.66441132481079 -3.47597707421437 -2.80825544116665 "hymenopteran"
"2406" -0.805732941026614 -0.384192816452998 2.08030199328391 5.23900746557542 3.39617049380956 "hymenopteran"
"2407" -1.2907781662449 -0.472708955479577 3.64907025648537 1.41591938543189 10.8082673677307 "bee"
"2408" -0.47788628490946 -1.56854165053988 -2.71388055276347 1.64899580471734 3.90983274614604 "novel"
"2409" 1.10395260152206 -0.0118216852675792 2.72906580584215 1.08974669086712 0.683033753669818 "aculeate"
"2410" -1.77846329951031 -0.0332991470627703 -1.64712524355232 -4.20635498280714 -5.41599855971583 "hymenopteran"
"2411" 0.493213392608671 -2.35574156536964 -2.07025222150745 2.55349134771935 2.47353295172375 "novel"
"2412" 0.166878688993722 -1.01609935024067 -0.806137792629436 -0.103192362353532 0.360146853231842 "ancient"
"2413" 0.214375179376765 0.671711215845735 -0.502232915019854 -0.379503812852289 -0.442340415422723 "insect"
"2414" -1.18004951591268 -0.0332991470627703 0.453186055314517 0.138389638551318 -1.74947522708636 "ancient"
"2415" -1.42443053690705 0.211778764484407 -3.00180264620605 -0.964358388752209 -5.50747767388932 "hymenopteran"
"2416" 2.12247356718418 0.493582082624137 0.769262270376561 1.6789490652779 2.23527635076406 "hymenopteran"
"2417" 0.248537388647985 -0.208369296163183 -1.13133223639291 -0.23987043587874 1.29170167304028 "hymenopteran"
"2418" 0.0234622066595083 0.309115208586261 -0.776625470467686 -0.504185656103319 -0.78977605689676 "ancient"
"2419" -0.264284863954056 0.515851827671735 1.21480446106227 -0.440244527184361 -3.87527661761065 "aculeate"
"2420" -0.193935047877374 -0.137902423552482 -4.89412286310291 -3.06251386252961 0.903246350618844 "bee"
"2421" 1.07466241056972 5.03699209755131 -2.75299911271387 -9.16353836705572 -0.548960933558422 "ancient"
"2422" -0.553291105057279 0.28054318043201 0.223150608684766 0.15845642300438 -1.60160659920113 "hymenopteran"
"2423" -0.00897391004758966 -0.0332991470627703 0.0533945750547932 0.138389638551318 0.0420832623187531 "insect"
"2424" -0.259694404701753 0.764150803890444 0.0232589536671988 0.328995148568353 -1.73941251439039 "ancient"
"2425" -1.54745981311017 3.14669907822269 0.0478931043275594 -2.67120692805375 -3.23972450911622 "bee"
"2426" -0.0554892970228856 0.781215170013859 0.1637462086638 1.98283845446309 6.47932548060585 "insect"
"2427" 0.0572607663556283 0.0942465915414655 -0.952162001602824 -0.501187727679461 -0.925566732887984 "insect"
"2428" -0.00897391004758966 -0.0332991470627703 -1.68967281372059 0.138389638551318 -1.16532494332835 "novel"
"2429" 0.190654994140176 0.492239187421826 0.593856655813461 1.13940589739461 -1.05894612630462 "insect"
"2430" 1.13062530915299 0.478204533235189 -0.614388670701042 1.48140822858951 -0.663308684854406 "insect"
"2431" 0.495705131608385 -3.96271652546706 -0.550661716212764 -2.23151183471966 -0.128453549678441 "hymenopteran"
"2432" 0.0869628799210958 0.651237329601925 -0.509388344922618 0.472022121362212 -0.145798041004024 "novel"
"2433" 2.57329815796632 -0.0332991470627703 4.84349290360795 3.21493019768912 9.0543310219073 "novel"
"2434" -0.264222780129924 2.0999444317448 0.71314400134565 0.864896989434906 -3.72459093058367 "bee"
"2435" 0.032008972934988 3.12026108592641 -2.69276703109396 -1.3842334125005 1.02873825306513 "bee"
"2436" -0.280685634899692 -0.551569018504602 -2.42491182181601 0.0550838573404357 1.96137758428936 "hymenopteran"
"2437" 0.513206716459467 4.5568421153766 -3.87046430272214 0.138389638551318 0.0420832623187531 "hymenopteran"
"2438" -0.288402950929591 5.56875460845131 -4.17294448278181 0.138389638551318 0.0420832623187531 "insect"
"2439" 0.159217725310007 0.160767406914133 0.399975437926243 0.333949274543753 0.0585915266714804 "ancient"
"2440" -0.650319540274807 -0.740940389281725 -1.26516254341231 -2.80758512048565 -0.645623240299807 "novel"
"2441" -0.110890269480405 0.522286988824499 -0.544365339779479 -0.347794283108982 -0.772647032992245 "ancient"
"2442" -0.0719557616628343 0.120307313095466 0.544580812910617 0.595116344515226 -1.34045833759522 "ancient"
"2443" -1.05020636976848 0.325417334610235 -0.17005011148217 -0.130994224927519 -2.39655541276206 "insect"
"2444" 0.236860353146494 -0.0332991470627703 0.0533945750547932 0.138389638551318 0.0420832623187531 "bee"
"2445" -0.00345772345802127 2.46256297322962 -1.22058895103904 -4.97613093248466 -4.18523698502564 "insect"
"2446" -0.873002609969611 0.219437756492537 1.49068005187042 -5.60984686188408 -1.80891326512233 "insect"
"2447" -0.213004346473286 -0.103078189526554 -1.64861773500583 -0.124884900182169 -1.39046320175934 "hymenopteran"
"2448" -0.604267781960556 2.79563463143048 3.78826760163432 0.796436491849751 5.7553436313564 "novel"
"2449" 3.15382610868558 4.17088382628664 0.0533945750547932 0.138389638551318 0.0420832623187531 "novel"
"2450" -2.05590590706145 0.801725245937143 -0.09691833709098 -4.93396919778548 -1.3186328547209 "insect"
"2451" 0.480543148658127 0.260417167554658 1.71347252074956 0.138389638551318 0.855529536122674 "novel"
"2452" 0.0091732685752504 0.353375648827934 2.54873667898518 0.303780890203911 -1.61498716125449 "insect"
"2453" 0.536458752761784 1.47587896151637 -1.50677542953922 -2.48591984103715 -0.324485920566459 "insect"
"2454" -0.687077625124934 0.326660662990926 -0.945017607197852 -0.327587786806734 -0.0191602064265128 "hymenopteran"
"2455" -0.110073385368983 -0.173772075328526 1.10912016185185 0.947462938940966 -1.66919215965658 "ancient"
"2456" -0.142732702885884 -0.641362263964465 -0.0634498912849105 -2.12956661475738 -1.05191457461713 "bee"
"2457" -0.712639266492679 0.242947442160985 1.04926123564014 1.18504606855249 1.91198042959641 "bee"
"2458" -0.257100675420879 0.46225799860043 0.657734421357137 0.416131442978416 -3.96016914416078 "ancient"
"2459" -0.0876307482621196 -0.00965146524816255 -1.11172118098871 -1.26618936405154 -0.328408673867161 "ancient"
"2460" -0.00897391004758966 -0.0332991470627703 4.23082957709751 0.138389638551318 0.0420832623187531 "novel"
"2461" -0.0763479766386584 -0.170983223016415 -0.296582705107566 -0.788178890603854 0.816320383822809 "ancient"
"2462" -0.807247410103702 1.17939180148139 -1.1717453228179 0.196754862894503 1.08637702520786 "bee"
"2463" -0.288884796273954 -0.17464726461297 0.69850585823265 0.797973290706773 1.1655643653112 "ancient"
"2464" -0.26802296604984 5.48243938435783 0.675690614539215 -4.55408821842106 0.496554596875709 "aculeate"
"2465" -0.26802296604984 5.48243938435783 0.675690614539215 -4.55408821842106 0.496554596875709 "aculeate"
"2466" 0.0583670239112949 1.15476083754289 4.51098813682487 2.60142307061261 1.23000410233607 "insect"
"2467" 0.0096590155449069 -0.993003097601682 1.64578699156457 1.20750641571453 0.165818701942768 "hymenopteran"
"2468" -0.0743983870881817 0.307530099269325 -0.499972564718596 0.297818070790928 -0.88266878293484 "insect"
"2469" -0.661917902637344 0.822635445477472 -1.47807362259166 -2.24910303126998 5.74248735030029 "ancient"
"2470" 0.219071500137771 -0.462030785676438 0.130155168839023 0.321476451588596 -1.4572777662497 "ancient"
"2471" -0.000294644307202305 -0.273522370778741 0.966856850246655 1.47458531622143 0.689026807938287 "ancient"
"2472" 0.144248668741495 2.74315798513525 4.6507095955717 0.774650213320046 -2.14962889252702 "insect"
"2473" -0.626597140200081 0.108355504284667 -0.375491679102878 -0.640764568311133 -2.63812908310307 "ancient"
"2474" -0.395905071720571 -0.51957173785819 1.98714594017901 0.327998093042985 -3.28687069531791 "ancient"
"2475" -0.950653215763271 -0.67913878410186 -1.14167205837932 0.138389638551318 -0.315754286585018 "hymenopteran"
"2476" -0.424879587735285 -0.380446683438434 -0.596889965879769 -0.160436584734935 1.77864381360182 "novel"
"2477" 0.399646349201504 -0.399866038962919 -0.645634262487024 -0.936574242942701 -0.067704293832836 "novel"
"2478" -0.967176514836444 -1.00373119311409 -0.387720645899436 -1.13430049759697 -0.636117073271948 "insect"
"2479" -0.321572159886714 -0.971318194749004 -0.260473785683655 2.25178317950984 6.0899781687694 "hymenopteran"
"2480" 0.45240663826989 -0.234826878725948 3.19292442716903 3.66503421339084 1.03318710114166 "ancient"
"2481" -4.64103118410662 2.19714662876651 2.33542828780229 -4.45964314854428 -5.97283878812807 "ancient"
"2482" -1.86653194620433 1.46748791977372 -0.404825608972389 3.11723636090991 -4.37937936805734 "novel"
"2483" -0.322984409775571 -1.8063913567724 0.837887543574473 -7.56844492507352 -2.04495894010842 "ancient"
"2484" 0.906287452787847 1.13680661390795 -1.04939045716403 -0.718386392813288 -5.71009100756523 "insect"
"2485" -0.359032815422372 0.134146135348505 1.29125548243488 1.547698294902 -0.518503974240946 "ancient"
"2486" 0.490707212156819 -0.620282983439332 1.88055249971423 1.96781317207552 -0.768839181028051 "novel"
"2487" -0.0129704434169101 -0.123687724044554 1.11019340466147 1.1232856709286 -1.36040370702499 "ancient"
"2488" -1.16590044106285 2.09860961499997 0.505348766112855 -0.0840736859485156 -2.90668833330926 "insect"
"2489" -0.106008586664404 -0.153928860027676 0.992100656886466 0.727289322937727 -1.76435223609575 "ancient"
"2490" -0.00897391004758966 -0.0332991470627703 3.58040057966098 0.138389638551318 0.0420832623187531 "hymenopteran"
"2491" -0.410000364990701 -0.476042984111115 -1.05856289124259 -0.599548918891393 -1.99002327393892 "ancient"
"2492" -0.786802177507227 4.56999263840186 3.40454406637159 0.652245019288895 -1.43005095543115 "ancient"
"2493" -0.386406605925572 0.176923944254435 -1.77000991666048 -1.50502836676501 -3.90598029572967 "hymenopteran"
"2494" 0.288088965213765 0.216766787908714 0.36449549971443 -0.0876929896205924 -0.427810593453797 "ancient"
"2495" -0.419203749645739 1.37744727395549 1.84033735813528 1.29708088636415 1.17238519781933 "insect"
"2496" -0.682469746035683 1.47818475232503 -3.19471634263871 -2.2754358985528 -2.03794761659791 "novel"
"2497" -0.203138661080038 0.653253687950361 0.0827209058168802 -0.445935663703781 -0.303358861617028 "insect"
"2498" 0.761899618181644 -0.142628987629971 1.49823703464858 0.791692886169107 0.268889958195541 "insect"
"2499" 0.263621334452825 -0.604238133798133 -1.2739040891047 -1.29745555847312 -0.0433668084836073 "ancient"
"2500" 0.248287621383762 -0.917786570784053 -1.14687215840371 -0.709786950574692 1.38545703543585 "ancient"
"2501" -0.362179606137917 4.48312934677484 1.12562171644787 -5.52040720175093 -0.142188089179154 "novel"
"2502" 0.0543242684465812 -0.0521712217927317 -1.05211464357279 -0.134250595215259 -0.551143222148661 "hymenopteran"
"2503" -1.46410058351793 -0.0332991470627703 0.0723610835679567 2.55415644959127 -2.28087100975707 "insect"
"2504" 0.387401486264001 0.613339142135325 -0.240943048247252 -0.743531195064417 1.18677555659824 "hymenopteran"
"2505" -0.528250777984964 -0.745545483492191 -2.97498418603403 3.90100339404354 2.23508421592427 "ancient"
"2506" -2.17797816425066 1.84136969640311 1.96065823818567 -1.87681515948301 0.501740353339203 "novel"
"2507" -2.42278513605868 3.96099813959653 0.486017451158344 0.612686979372132 -1.87236887277955 "hymenopteran"
"2508" 0.541356753050193 -0.0294052120191371 -0.765007593736168 -1.48382110549369 -3.05328350539356 "insect"
"2509" 0.0915459707019299 -0.305316224253842 0.253024697039331 0.99437350523551 1.4839656060348 "ancient"
"2510" -0.0698366179981762 0.326641886785324 1.46855572778583 0.990375131619396 -4.16741469866503 "ancient"
"2511" 0.202372620463252 0.883201646965068 -0.663976150385785 0.644627283702537 2.20383860961135 "aculeate"
"2512" 2.58743768499137 3.75004944895211 -3.80348963446573 -1.38281522913104 -4.37988593163672 "aculeate"
"2513" -0.0781371427177774 1.89630897061268 -1.86521739367246 -0.45711963132497 1.66214001752504 "ancient"
"2514" 0.0593882333637886 -1.13806982479453 -0.747986555921696 -0.698687492026781 -1.89785333605508 "hymenopteran"
"2515" -0.135198475413733 2.45356335605341 0.0395448086947784 0.123704654894049 1.38379252350911 "ancient"
"2516" -0.523861337497563 0.286710123114379 0.225354926778981 0.886222871803856 0.304372567440895 "insect"
"2517" -0.640136877546086 -0.908267976747204 -2.40001073892654 0.951364325109528 -1.43605204208654 "ancient"
"2518" -0.397367781272689 2.16704610288488 -12.0017718306832 -3.14187600261874 1.87849877070751 "insect"
"2519" 0.911478914102184 1.18224041937582 -10.0715761417396 -1.6832654892098 -2.12846507190879 "novel"
"2520" -0.629533051649944 0.351105643465489 -0.648001479288906 -1.39511065155476 -1.11981120647045 "ancient"
"2521" 0.018509920292892 0.19389828871663 -0.508718060907116 -0.841840085226549 -0.704495671734679 "ancient"
"2522" 1.51815520208356 2.81262135106161 3.84457258651292 0.940159641050198 -3.05425064290583 "insect"
"2523" -1.48411158857639 3.68409752864921 -11.8761720051869 -3.02477699241676 -1.27581385375093 "ancient"
"2524" -0.233545979133396 2.73539185398377 7.90367122563916 5.47238466809558 1.32843190621058 "bee"
"2525" -0.0493793763024307 -0.167470253916484 1.52761513762831 0.145343120870456 1.13131471049572 "ancient"
"2526" -1.16283277610275 -0.390477760125741 -5.12481901692978 2.11295756576295 -1.20332574314563 "ancient"
"2527" 0.974334886063966 0.332900791356763 0.0813066936210542 0.389810563663463 3.06152254219587 "ancient"
"2528" -0.236374946583307 -1.35210010791563 0.135820034777047 1.00544848546444 0.0252672280084914 "ancient"
"2529" -0.151528427601283 5.40670554273384 2.08549087914194 3.8039575706102 -1.07816222875439 "hymenopteran"
"2530" 0.29899013698232 6.28045601166276 5.02560150259451 4.76938359379994 -1.1300224306203 "bee"
"2531" -1.24359184043093 -0.06827732241146 -4.30413475483133 -4.39124372468921 -0.960186942763327 "novel"
"2532" 0.0887591540075525 -0.390262532239154 0.33047967359174 -1.05401841608566 -2.74302648261901 "ancient"
"2533" -7.12242408376744 -1.34133352908432 1.29256203496411 0.757370322118796 -7.69588626037236 "ancient"
"2534" -1.69722001813868 -0.502837437967826 1.41809417682453 1.4590002924939 -2.66825374419028 "ancient"
"2535" -0.110093390148295 0.224973715329367 1.24551392403861 0.259883885235526 0.967803327276479 "ancient"
"2536" -0.0848501161377704 -0.118297076989695 -0.665692337871798 0.0854928799387843 0.114817919121936 "ancient"
"2537" 0.204201471785398 -0.711521681180316 -0.044020288461048 0.554615289349345 1.7587323433869 "ancient"
"2538" 0.633532504540078 0.370610035583894 -2.096663506357 -1.44895472080613 0.842768366099426 "ancient"
"2539" 0.332383053619919 -0.875898879370241 3.07873223138884 0.932930923679351 -0.127975394854516 "ancient"
"2540" 0.851990594028931 -0.555906412612632 -1.36408514066474 -0.206459304580158 1.44939361931411 "ancient"
"2541" 0.195197565310904 1.00519667783988 0.502196061811887 -0.727922101656929 0.250679953271769 "ancient"
"2542" 0.336552688884019 -0.265375483210934 -1.16117545865756 -1.2100769124136 -0.613132742735486 "insect"
"2543" -0.286030234322855 0.254724586296099 -1.8031780051357 -0.585023713640653 -0.85825852094916 "ancient"
"2544" -0.477344856995122 -0.0866165636733998 1.93071657806517 0.992130124932581 -1.95696753816747 "hymenopteran"
"2545" -0.467817861690808 -0.344358809220014 -0.108128116246209 -0.0908066915751175 -0.890014791014382 "ancient"
"2546" -0.0387841059144117 -0.0101879377236274 0.506059774982642 0.343830242961696 0.478857884951695 "ancient"
"2547" 0.273322593756079 -0.0408495914860407 0.972979092378843 -0.0619327881485047 0.856952434094576 "ancient"
"2548" -0.347535989800777 0.316378398621151 0.675270698339669 -0.176158554359436 -0.335220040452643 "ancient"
"2549" 0.461086883649196 1.08217373626148 -0.719765689264595 -1.08634435656293 -1.62153420228774 "ancient"
"2550" -0.363024491129457 -0.623794194054224 1.9850918689529 1.83789044785844 -0.0110770134115154 "ancient"
"2551" -0.267184073860226 0.0981339586270414 0.11465442195479 0.760740976262053 -1.86227218670923 "ancient"
"2552" 0.830767094410956 -0.515002089839841 1.19959946797877 2.00907078669998 0.325800184549321 "ancient"
"2553" -0.280694681559849 0.651049418693693 1.32767646884729 0.448661158031537 -1.54572128553799 "ancient"
"2554" 0.173881492182556 0.227882746234249 1.40126685958574 0.139859684067908 0.979187616118495 "ancient"
"2555" 0.46222645518765 -0.921829856674095 -0.851618916929007 -0.0907116684246947 0.999433300506751 "ancient"
"2556" -0.167922132261658 -1.26038852820487 -1.50630519789184 0.42121533530964 -3.78349870196234 "ancient"
"2557" 0.413062670821692 -0.467784148058643 0.10563837339336 0.984649140847528 1.32723863456053 "ancient"
"2558" 0.585177079675894 2.75959377495799 0.466427248171628 -1.38051815779399 -5.50886482262263 "ancient"
"2559" 0.0703332784985506 0.370856627637994 0.391781709102228 0.488101264349081 -0.537788444708199 "ancient"
"2560" -0.467136143414799 1.3065177051107 1.54820810439486 0.089047867398913 0.784014506916543 "ancient"
"2561" -0.15009846300585 0.105908233673863 0.403248273382478 0.116417840303789 -2.04682841876948 "ancient"
"2562" 0.347294911147056 0.756620164688452 1.52481315105251 1.91885777617386 1.66063094595887 "ancient"
"2563" -0.102563703399668 -0.172526721701677 1.12418820994455 0.412141903792826 0.883935210840828 "ancient"
"2564" 0.291400173698602 0.690253868801954 -3.27513691903199 -2.24801064211848 -2.36758472087407 "ancient"
"2565" 0.279904151919452 0.905090217905159 1.19837053910236 1.59170144680103 -0.306593424048251 "ancient"
"2566" 0.461424918044736 0.248241999346638 0.378411167722795 1.49375340099518 0.787583358294793 "insect"
"2567" 0.461424918044736 0.248241999346638 0.378411167722795 1.49375340099518 0.787583358294793 "insect"
"2568" -2.46960080075761 -1.27661256919683 -4.03594776155728 0.138389638551318 0.0420832623187531 "ancient"
"2569" -0.352079981200787 -0.891434284063974 1.30400503613777 1.43712842587303 1.67585529560982 "ancient"
"2570" -0.282415547478378 -0.633995625412349 1.52401017087042 -0.490483280551057 3.17476500168798 "ancient"
"2571" -0.341213660948674 -0.381984884021415 0.233844430614601 0.69987707159915 0.301565503938779 "insect"
"2572" -0.0154762805930942 -0.839107689714868 -0.011094336039946 -0.138179035292203 -0.598601474882253 "ancient"
"2573" -0.202707901711061 -0.0436463124888684 0.41940789874984 0.0381604242272287 0.6848578584183 "insect"
"2574" 1.06027983459688 -0.669674694763356 -1.452851563662 -0.53787227418222 -0.465277646274507 "insect"
"2575" -0.340192739207057 -0.692266797137254 0.267193806308267 0.490383119132981 1.22415291111009 "ancient"
"2576" -0.822122961659527 1.38289336899563 -0.468402541829791 -0.938491222407905 -3.18069266834639 "insect"
"2577" -0.351863725419139 -0.400074437242586 0.670629840141793 0.458184626695803 -1.30158769654245 "ancient"
"2578" -0.17199436603317 -0.342970163119729 -0.545767111362962 -0.0376425475434634 0.641812663184369 "insect"
"2579" 0.38965200031593 0.801012011489816 1.2148190167825 0.0614849795005807 1.35449742035996 "ancient"
"2580" 0.0573169061257868 0.982523608868591 2.0946949941512 0.064895506740565 -0.0535722374508024 "ancient"
"2581" 0.0528824445039775 -0.119273172020552 1.46701382589478 0.484509034149438 -0.300693624230707 "ancient"
"2582" 0.0811679482986609 0.0816446447368017 0.218091917576572 -0.58245000716076 -0.224288895629051 "ancient"
"2583" 0.609199479080609 1.06204956701247 1.33045355037756 2.1696938111587 0.432116471755267 "ancient"
"2584" -0.0468538970403903 0.231034707318221 0.686897274807711 0.564074489856309 0.0122806229535127 "ancient"
"2585" -0.363243964804055 -0.214157226064401 0.432181240153918 0.0356578369640824 0.315961638345327 "ancient"
"2586" 0.0330170008519853 -0.13648361046127 -0.217542156698446 0.0475801308397175 1.85342427435917 "ancient"
"2587" 0.153491445722085 -0.129229407169497 1.47512063058842 0.619236770322021 0.99891158396628 "ancient"
"2588" -0.361688507595272 -0.776736425707375 -0.915946329549531 -0.268817400900708 0.314112549472215 "ancient"
"2589" 0.235087190270617 0.449850222895674 -0.559243002045173 -1.21588417367186 -0.409126326073513 "ancient"
"2590" -0.353252716886358 1.0114373952711 -1.18747662516358 -3.56274611254914 2.97111777896646 "ancient"
"2591" -0.0326115142979777 -0.115043905059513 -1.03078366699676 -0.356917158718313 0.664918343519636 "ancient"
"2592" -1.24073365721271 -0.145969297088984 -1.89542867506608 0.192784228341012 0.204084171926708 "ancient"
"2593" 0.44148041847453 0.689655882019733 2.05785388850704 1.36390742064807 0.487291716058579 "ancient"
"2594" -0.270026866808923 -0.528710273231345 -0.0687998739490136 0.100699546118193 1.63466753374359 "ancient"
"2595" 0.0361555898051657 -0.401537694329994 -0.254342578437048 0.265097800729889 -0.0659791120155065 "ancient"
"2596" -0.0368209080325093 -0.289028728927489 0.0420526688071246 0.075584496160789 0.501310977332123 "insect"
"2597" -1.07983322667203 -0.401297336715711 -4.76128178619029 2.257612483894 1.52050465633733 "novel"
"2598" 0.0584266148187073 0.251250408962275 -1.04361568319308 -1.13852988939906 -0.499675222377721 "ancient"
"2599" 0.203235319063765 0.0767277246816681 -0.0291473463648137 -0.304594327796042 2.84125419501424 "ancient"
"2600" 0.293692216803892 0.201073849230124 0.26045565090029 0.229158667607791 0.502882089193621 "ancient"
"2601" 0.0563192767008 0.227475635452363 0.836870129643054 0.819715740185592 -0.516939301629295 "ancient"
"2602" -1.0626011813119 0.0931770696228001 2.57145260080555 1.48070367190708 3.01072323924036 "ancient"
"2603" -0.0296523726940549 0.308126768606521 -0.0569217645890065 -0.045001193302105 -2.03756604463175 "ancient"
"2604" 0.309046575122836 1.03666995458757 0.151404050348755 0.237715280145684 0.417512669877263 "ancient"
"2605" 0.639155367907128 0.47360090224679 -0.736197929493822 0.878763678577306 0.878053752790414 "ancient"
"2606" -0.973359603347639 0.879298689116108 1.82375604262783 0.703859608267057 -0.315354333500776 "insect"
"2607" 1.79173538848754 0.0179283064006199 2.06379198292509 0.73301391065907 -0.786174445712606 "ancient"
"2608" 0.00734314194392349 0.546521314908864 -2.3587002947212 -0.908699296344913 -4.36068111675395 "ancient"
"2609" 0.21779106268568 0.025442999831382 1.32644507073856 0.300768010764921 -0.624043861312189 "ancient"
"2610" 0.480278346884834 0.195335530142062 0.75459147814431 1.88213474618629 0.814464637728798 "ancient"
"2611" 0.219233032589155 0.149542541958288 0.194719980339171 1.29262487969396 0.997384956927463 "ancient"
"2612" -0.200165576012692 0.183710918763755 0.270277477745407 0.746576988818809 -0.103680900114933 "ancient"
"2613" 0.138045989849247 0.0281975221517022 -0.521715769937769 0.186667731827087 1.01108362181659 "ancient"
"2614" 0.103149843715705 -0.172336502268373 -1.28678562436935 -0.805902317047245 0.971833715409753 "ancient"
"2615" -0.232019211172131 0.475836881605396 0.714384786667025 0.351318678791223 0.945755662602939 "ancient"
"2616" -0.0449630828519298 -0.456227462329594 -0.473124071287765 -0.941767148567094 2.29454513959753 "ancient"
"2617" -0.426483312978543 2.61271947736128 0.800931046605087 -1.23624033374991 6.2384420890687 "ancient"
"2618" 0.201677332976167 -0.0727419731738586 1.28566507166447 1.20564989607082 -0.840940700975604 "ancient"
"2619" -0.0891719449546239 -0.730740401981826 0.344899614830344 1.22552775966199 0.380686576170627 "ancient"
"2620" 0.249794940861382 -0.18981126866721 0.162084742402454 0.550505743198395 -0.19597421205656 "ancient"
"2621" -0.0122896797038146 -0.0462497823104139 0.00235710217909203 -0.654994916284801 1.23874240945369 "ancient"
"2622" -0.0139148320345464 -0.0460183456858157 1.18761175834696 0.933006177222005 0.111612083092208 "ancient"
"2623" 0.304387380410506 0.736163374647197 -0.445449565296618 -1.53459211132791 -1.20834194241656 "ancient"
"2624" 0.638339716611519 -1.01123297417059 -0.0605978917441421 -0.359311049442788 1.02905568759004 "ancient"
"2625" 0.108430742376526 -0.68626604027911 -0.605833085996238 -0.464777453614787 0.386377651509086 "ancient"
"2626" 0.0719326103839475 -0.41036514339413 -0.721124300931688 -0.175860198581223 -0.138618398144225 "ancient"
"2627" -0.968717715489147 -1.1031681975776 0.977295105043642 -6.59059033510191 1.74252827797129 "ancient"
"2628" 2.14752605349963 2.13682943571807 -5.80820764987703 -2.56406196317326 -4.33602840223261 "ancient"
"2629" 0.995463305632688 0.370384688091467 3.48503997399558 -0.921206648343718 -2.46306067061948 "insect"
"2630" 0.137085221111026 0.0492000596780662 0.530142755967044 -0.191888668940119 -0.417126910139515 "ancient"
"2631" 1.32351019017574 -0.19674222174926 7.0390966286773 -3.20740631456 2.53442153879366 "ancient"
"2632" -0.203794701324744 0.133456557213006 0.002210219318675 -0.00497795565906359 -0.2869327986836 "ancient"
"2633" -0.0629513143217267 -0.341121603371629 0.592784082757755 0.0523926591192457 1.24032295948481 "ancient"
"2634" -0.0369026688007978 0.21653807313281 0.482662309554921 0.256457164945544 -0.973488996130189 "ancient"
"2635" 0.0661489952796315 -0.261392156082788 -1.53779026886114 -2.99034464544751 -1.24979831013178 "ancient"
"2636" -0.0814332886967672 -0.55212880310837 0.168074808763851 0.886053588600245 0.792164577354343 "ancient"
"2637" 0.377821439219351 0.411709058766459 0.536555960241038 0.564352653899833 0.351432473036573 "insect"
"2638" 0.040793452898659 0.290514816860136 -0.0798228281132649 -0.960370666610646 1.85379227262242 "ancient"
"2639" 0.119153717805778 -0.719369045126579 0.0728300955394977 0.422128756369631 -0.324391245413803 "ancient"
"2640" -0.558908933305303 -0.841820390858968 -0.586070324382527 -0.251479349921515 2.3800422513408 "ancient"
"2641" 0.568130892473341 0.187524990710746 0.330063989291016 0.568793522262474 0.994099352025351 "ancient"
"2642" 0.264585729553164 -0.066867913825036 0.462961792873047 0.668959314851553 0.286216596662681 "ancient"
"2643" 0.0775774729703194 2.4361027859914 0.791972557550742 0.147758811517104 -1.98687680064377 "ancient"
"2644" -0.121685419022695 0.399736880251637 0.514133346224354 1.12762661282891 0.0528237277609376 "ancient"
"2645" 0.214621833884881 0.27118130439795 1.41371052625496 -0.989134479876382 3.88495276240399 "ancient"
"2646" 0.28460031256085 -0.234510903282912 0.303830839222099 0.00169209439463461 0.416372787089536 "ancient"
"2647" 0.0748910521649304 0.338216739198742 -0.467089282122063 -0.066320886105701 -0.696715701473633 "ancient"
"2648" -0.244125612371557 0.893197446322138 0.172269015258404 -0.526460116306888 -0.772390267284606 "ancient"
"2649" -0.331593547277041 2.29961867030925 1.32520167077629 -0.107509709149052 -2.76653201045783 "insect"
"2650" -0.0432289151806603 -0.187902387860382 0.788961378160737 0.504154272066202 0.762211969762633 "ancient"
"2651" -0.166481777192185 0.848750366913812 -0.358786885974574 0.581038184483421 0.630075914928402 "ancient"
"2652" -0.724364077533687 1.11588394625956 0.23951090095518 0.651432574261956 -1.21442636984932 "ancient"
"2653" 1.15789662843313 -1.06257977879175 0.451117145657563 -2.07882264792104 -1.80791237815028 "ancient"
"2654" 0.358605220773371 0.828200319247777 -0.851159075779261 -0.255769849615239 -0.863965817050101 "ancient"
"2655" -0.524383952047687 0.408336059123685 -1.05226309376615 0.538771645232121 2.06619261903959 "ancient"
"2656" -0.131106035633961 1.45333878044031 0.0860353252266965 -1.15402246399861 1.39622598546331 "ancient"
"2657" 0.651294844467859 3.31496474885397 -0.211047837012752 -5.15523883368364 -3.51523337101527 "ancient"
"2658" -0.190705582745889 -0.327623515012688 0.426728373258668 -0.0586513002008188 -0.686492985336451 "ancient"
"2659" -0.269935772975847 0.199724733911928 0.860014185275384 0.0780062469106912 0.557472718558807 "ancient"
"2660" -0.568550882829122 -0.00862803191409255 -0.494728560224945 1.03966560121091 1.69826640971155 "ancient"
"2661" -0.232698246929074 -0.467392489241551 0.272224895943319 -0.728012942706743 0.271193317229469 "ancient"
"2662" 0.140212526842947 0.0259947352305908 -0.271659420924037 0.17189307226347 0.843644212212009 "ancient"
"2663" 0.40887910855503 1.03204133504516 -0.380587235728718 -0.451167750691019 -1.34821255191891 "ancient"
"2664" -0.0649219557686143 -0.701391336233717 -0.0589516307037896 -0.0478827911492061 0.283230379287489 "ancient"
"2665" 0.729591522588635 0.404650565061301 1.7299093534438 1.74657539144918 -0.333793672090462 "ancient"
"2666" 0.0504331650780694 -0.562476322921977 -1.48722599065198 -0.612515080329594 -2.3121048312976 "ancient"
"2667" 0.381402441028741 1.25140152705339 0.456101227378468 0.00598918701137538 -0.532843173823568 "ancient"
"2668" 0.362821739139975 -1.30690945625413 -0.612924381969046 -0.680612736239021 5.16894879965423 "ancient"
"2669" 0.0421409291350072 -0.560174837690007 1.12619333673754 0.083030252967005 0.645139134817969 "ancient"
"2670" 0.148804926461406 -0.580649379058806 0.806240380762546 -1.29261050161965 -1.965383265393 "ancient"
"2671" -1.06622826627288 0.81744068761056 1.62233882271109 0.13027218742793 4.68692647078436 "ancient"
"2672" -3.3607814059951 -0.125284078280502 1.13269231474366 -0.630937769167389 -4.9773580903705 "insect"
"2673" -1.93391675203408 -0.686973806109551 0.408216162255254 -3.23188603730133 -3.29387651364876 "insect"
"2674" -0.586566850895944 1.52023851450669 -0.546465642665844 1.56268893576946 1.43711865215771 "ancient"
"2675" -0.870387676952737 0.460340780315172 1.14581315481874 0.924636509960541 -2.42992193107784 "insect"
"2676" 0.436177010046443 0.173934471175032 0.40622605286853 0.443605324527223 0.697398125012683 "ancient"
"2677" -0.0511473385498872 0.044652117829396 0.771926056076358 0.895044672076171 1.54218738331882 "ancient"
"2678" 0.375490960543404 0.40034685720697 -0.501313199283174 -0.197291269046528 -0.585141163524389 "ancient"
"2679" 1.30951067435002 -0.0116822768328692 -0.0486409385861554 -0.366185549055328 -2.34332638990237 "ancient"
"2680" 1.30951067435002 -0.0116822768328692 -0.0486409385861554 -0.366185549055328 -2.34332638990237 "ancient"
"2681" 0.27540796761226 -1.07090910082917 0.0871758686043043 0.5949573802816 2.03495201679871 "ancient"
"2682" 0.539090720789516 -0.326929321338135 -0.276029866792703 1.67487370767953 0.322072636200541 "ancient"
"2683" -0.507181395870889 -0.424423052717149 0.798017963085214 0.549864394030133 0.332396754140908 "ancient"
"2684" -0.668586054657866 1.26247010948735 1.33061857326556 0.108296272372678 -2.15646673303764 "ancient"
"2685" 1.2808412370608 -0.29909490816983 -0.571219819292411 -5.04293730022772 3.24452959190369 "ancient"
"2686" 0.685150648189725 -0.11994279228252 0.0143150056325619 -2.98941363429638 0.49426509972139 "hymenopteran"
"2687" 0.854053354098512 0.433913079400589 1.98781212232611 -0.373637319044944 -1.33789413875693 "ancient"
"2688" 0.451251766395205 0.372602222758736 0.338691740464214 0.667830238812365 -0.238678372101912 "ancient"
"2689" 0.361738895337794 1.14153754120494 0.168763563340054 0.35788915970451 1.27801559360762 "insect"
"2690" -0.227629612826145 0.070605744305165 1.65629227736885 0.956546340505481 -0.580332992886459 "ancient"
"2691" -0.152780348772556 0.0177583250820929 0.438399826111495 0.229829373789558 -1.77496193392208 "ancient"
"2692" 0.0928080939290699 -0.366648148504589 0.932033907224577 1.09262384760921 1.02426648569586 "ancient"
"2693" -1.04742887303998 -0.39936284199298 0.392886382508562 -1.17388381920589 2.37748147274747 "insect"
"2694" 0.205879060732646 -0.717305466224363 0.0598181415380946 0.185822220199452 1.69806811093909 "ancient"
"2695" 1.29600618134305 0.760054641400382 1.28211650942667 -0.346687177490499 -1.38692646500179 "ancient"
"2696" 0.044338698991399 -0.0698345594541192 1.40473611802813 0.189533832922003 -0.896649002509488 "ancient"
"2697" -0.207174170703989 0.0396187879086978 -0.291095753500181 0.752525001502201 -0.219701342006013 "ancient"
"2698" 0.217915284932307 -0.789469473157798 2.3250422322856 0.535815075962646 -0.330227051393348 "ancient"
"2699" 0.0939903964794943 0.481630846866752 -0.0346106793072031 -0.0596411871401314 0.219813449366722 "ancient"
"2700" 0.682754571281404 -0.745161002025821 0.776736772923632 0.967925112382564 -0.646068040829926 "insect"
"2701" -0.814961482191329 0.267200602679581 2.86158949319991 2.18369671495885 -0.922628772896642 "ancient"
"2702" 0.260148631500576 1.37554069210446 0.487595278937432 0.865175725878603 4.70355386437579 "insect"
"2703" 0.357597043316531 0.607570198241081 -1.15859715289794 -2.83429410176786 -0.0345054112688579 "ancient"
"2704" 0.39135644551696 0.666783684361468 -0.593067819076265 0.0468035410585092 1.35542047004742 "ancient"
"2705" 0.22262075899699 -0.0237887421533667 0.473285259910096 1.36986927860487 -0.309011638671152 "ancient"
"2706" -0.0434097374878021 0.0404771240197631 0.589324466357905 1.31788335394786 -0.650098521356001 "ancient"
"2707" -0.229116414405904 1.44362588430086 -1.04389670767904 0.719176942387682 0.130221141188625 "ancient"
"2708" 0.0990737998196411 0.355153464782306 -0.733859913089785 -1.17746856548215 -1.50710878676536 "ancient"
"2709" 0.0855509264889586 -0.239908027586551 0.500873111720928 0.833969072852457 1.25501736277638 "ancient"
"2710" 0.423366665507521 0.519959112755488 -1.67567653590284 -0.575008023656078 0.0240523649987501 "ancient"
"2711" -0.166280088807613 1.06223021587044 1.39413162823627 -0.25453129753701 1.53870456524973 "ancient"
"2712" 0.42580448831187 -0.275309307538098 0.119506771245755 0.0909287565022575 0.909189348098367 "ancient"
"2713" 0.081394972942879 -0.143711596826096 1.31971711837467 0.469842727182361 -0.515275511183952 "ancient"
"2714" 0.35523191722556 -0.197041088870408 0.507548628341964 0.774053749402716 1.49672031971101 "ancient"
"2715" 0.545183321315781 -0.141030704231228 -1.04086438460383 -0.0270853535600692 -1.04598866865132 "ancient"
"2716" -0.276235287927806 -0.391847888065585 0.00396267931501107 0.836683088930802 -0.862511547466804 "ancient"
"2717" -0.937644631942936 0.623533281795094 -0.706652578841104 0.0239027236463525 -2.43145320782698 "ancient"
"2718" 0.0683070293477103 -0.0470758395912842 0.31574525076348 -0.557237361352102 -1.44285921913446 "ancient"
"2719" 0.220342013048947 1.54814088469798 -0.937767909272401 -0.187310562086956 -2.37793475417831 "ancient"
"2720" -0.831563173152219 2.40221909316372 0.688102799402456 0.332707250142812 -1.44060532086727 "ancient"
"2721" -0.0823020475220337 3.73399666858714 -2.31721244254037 -2.57650973847322 0.787143283840971 "insect"
"2722" -2.3555367340889 0.422960867825235 3.46020543593881 3.18853875250303 1.18645809933769 "ancient"
"2723" 0.247238783971057 0.232855257296504 0.729318835528025 -1.08517827148643 1.20212326875874 "ancient"
"2724" -0.341887724025452 -0.637631052500809 -1.40840966739995 -0.499370532843437 1.930560055414 "insect"
"2725" 0.158274386429773 0.655672353635318 0.366379008456327 0.680915469765131 0.474593868692071 "ancient"
"2726" -0.333435231581506 0.570782306175966 0.878652652274904 -0.736279372343767 -0.123123252299392 "ancient"
"2727" 0.0438222326750106 0.448680198953236 -0.420042922293799 -0.715633783421126 0.985607420457096 "ancient"
"2728" -0.0483114181276101 -0.532870410633104 -1.13685505382533 1.79356010439456 -0.282711817448508 "insect"
"2729" 0.235232126133427 1.22187851061139 -0.120052270887886 -1.26385722013217 0.523452468007263 "ancient"
"2730" -0.783568614917568 1.26026259814568 -0.33558605902137 -0.323642857488615 -1.60663202360861 "ancient"
"2731" -0.374385215772258 1.11105071230192 -0.708754341233927 -1.95277148328163 -2.2170666271744 "ancient"
"2732" 0.40135529501942 0.298292085750577 0.403887017394303 0.894940781352294 1.00139664714891 "ancient"
"2733" -0.321754340824692 -0.721122935737017 0.11600891323324 0.271899469583044 -1.12721910575792 "ancient"
"2734" -0.864506773301247 -0.851035620199041 0.506199592137309 0.629293084515559 1.75432059709382 "ancient"
"2735" -2.51419531554349 0.459014153328654 0.628718271740369 0.273272738540267 -2.46549406908772 "ancient"
"2736" 0.314272067173978 0.772722455103297 1.49595828496035 0.210642205973448 -1.2396297230283 "insect"
"2737" 0.282143701642866 0.0638255283298018 2.16159773021203 0.644175779070933 1.38211786731045 "ancient"
"2738" 0.282143701642866 0.0638255283298018 2.16159773021203 0.644175779070933 1.38211786731045 "ancient"
"2739" -0.287682809444025 0.195406964015045 0.0704129425873299 -0.137943453592913 -0.232700030556071 "ancient"
"2740" -1.85881751209226 0.607709063471312 0.907207481293031 1.10236016221243 -3.25178187476703 "ancient"
"2741" 0.373659035130003 -0.0793126524324895 -0.184605042684731 0.947105031969694 2.24079154439068 "ancient"
"2742" -0.112550002803743 0.263008398283406 0.856591448185413 1.42627601540652 -0.627768208929842 "ancient"
"2743" -0.0110119169203053 -0.26258576534018 -1.14789948026941 -0.0151981237793518 -0.784640627425093 "ancient"
"2744" 0.290842769218992 -0.0866494441939449 0.067812049254646 0.036248354382123 1.06929837467967 "ancient"
"2745" 0.679592921578434 1.39141297497866 0.586485094080492 0.919124127679936 -1.60767070657761 "insect"
"2746" -0.152131866672015 0.227777376130146 -0.00593626392306645 0.167376299243052 -1.18503450078425 "ancient"
"2747" 0.529020984864583 0.21081761505324 0.580447367862564 0.496075920653389 -0.187920200618026 "ancient"
"2748" -0.527269518364509 -0.495361741274732 0.67464537070504 -0.0282554905166697 0.212478473779876 "ancient"
"2749" -0.00687684357266013 -0.46014892592421 0.627072170746506 0.688849973224561 1.70688084790206 "ancient"
"2750" -0.0745690489653155 -0.127876804083121 -0.503198010730083 0.590700876171482 0.475328225268756 "ancient"
"2751" 0.379069077934527 0.768369455379133 0.671586821215576 0.756758391260555 0.569547913770354 "ancient"
"2752" -0.0448359860931045 -0.64001156626298 0.115429813745597 -2.28470224185618 -0.193545355558058 "ancient"
"2753" -0.431378482617235 0.835301290716299 -0.874116788198179 -0.192687555118833 2.59961401471481 "ancient"
"2754" 0.578967920738665 -0.229334926275348 -0.941585242957717 -0.748447828441375 -0.4568133578594 "ancient"
"2755" -0.027569372650974 1.08214675218933 0.743893933980081 -0.129179181464145 -0.503020363916684 "ancient"
"2756" -0.027569372650974 1.08214675218933 0.743893933980081 -0.129179181464145 -0.503020363916684 "insect"
"2757" 0.384924778841592 -0.500690552352379 1.08442374426364 1.46747882888637 1.34512641946761 "ancient"
"2758" 0.223805565670708 -0.464606017894057 -1.77965305541027 -2.17470733941939 0.287229186533892 "ancient"
"2759" 0.223805565670708 -0.464606017894057 -1.77965305541027 -2.17470733941939 0.287229186533892 "ancient"
"2760" 0.199776552128178 -0.521030726614652 1.34370964819832 2.36159042072754 0.930904839362707 "ancient"
"2761" -0.177085230054774 -0.301826624859209 0.268321689274123 1.31725940760149 0.616866175408248 "ancient"
"2762" 0.482304879069346 -0.44921118540864 0.575079483799693 -0.0924172798038387 0.411539365538826 "ancient"
"2763" 0.0627047916511492 -0.343943020118729 -0.236771656331605 -0.74553213893199 -0.169197188198732 "ancient"
"2764" 0.459941868061389 0.262265917579971 0.582643704611096 0.899659319846663 -2.71040921398036 "ancient"
"2765" 0.0469236445733509 0.361235629311519 1.02821434384691 0.946645352114085 1.03235466255593 "ancient"
"2766" 0.0469236445733509 0.361235629311519 1.02821434384691 0.946645352114085 1.03235466255593 "ancient"
"2767" 0.130709712212807 0.766199293260453 0.759571707212371 -2.46406602942387 6.50203165376144 "ancient"
"2768" -0.482585225583781 0.205659958361651 -0.0689939876069678 -0.938187567824495 -4.23635793508983 "ancient"
"2769" 0.109853558842535 -0.742985559724232 0.449160188968871 1.08732435811765 -0.00484514325952159 "ancient"
"2770" 0.017257121848118 0.187178726327149 -0.8111410175976 -0.797598765521537 2.05719536068445 "ancient"
"2771" -0.358979774357597 -0.0271145932950463 0.780439990211625 1.26516383369038 -1.45185080841095 "ancient"
"2772" 0.0779382246766041 -0.324170953232822 0.0712865144047551 0.397474862726773 -1.47632389023576 "ancient"
"2773" 0.240251268587195 0.575539652729551 -1.67174268400965 -0.768028130074993 -0.0851851745794294 "ancient"
"2774" -0.670171812248141 4.32518790096272 5.69722990729481 3.71095711265943 -0.170632013251746 "insect"
"2775" -0.256327805092629 -0.574446965734036 0.228401419176893 0.79547930584777 0.561410933220333 "ancient"
"2776" 0.158527076350282 0.465231363001356 1.17731701671647 1.28997540421385 -0.371201742338547 "ancient"
"2777" -0.449531619568893 1.10098357258297 1.22925547516951 -2.97626020584126 -5.65859818356223 "novel"
"2778" 0.0341160347525759 -1.06240866339016 0.498952819989827 0.887054110147853 0.178308315007949 "ancient"
"2779" 0.201344061707113 -0.329020448224496 0.00066846397650433 0.360519294422368 -1.59233919283758 "ancient"
"2780" 0.111805826585326 -0.656286712397771 0.449310722686639 0.334156852049013 0.9197430942766 "ancient"
"2781" 0.0907799241941301 -0.213818138666644 -2.28867877883587 -1.43021158430628 -0.947478949312513 "ancient"
"2782" 0.225141027040559 -0.301605125231585 1.8629770754754 0.931159505773021 -0.475825358137443 "ancient"
"2783" -0.207321869624842 1.55450471957106 1.29656392201145 0.55050905130105 1.98169257410028 "ancient"
"2784" 0.253302662921627 0.0449741558128307 0.1052176065051 0.403387914817888 0.479428787424395 "ancient"
"2785" 0.179346160760065 0.14676349662266 0.332316346083637 0.411645195394244 -0.177111882959828 "ancient"
"2786" -0.302307193643895 0.146987090099056 2.16811384236151 0.481278953583788 -2.37934320135934 "ancient"
"2787" -0.379956771654588 0.451429463476089 0.355329427303215 -0.361361660244089 -0.131991095867112 "ancient"
"2788" -0.115031509744779 0.0343361044793252 -0.583753477760758 -0.646014593312421 -0.687048436723928 "ancient"
"2789" 0.00742836728600381 -0.0682446174762418 0.192979694475743 0.305770444023495 0.936791109990039 "ancient"
"2790" 0.415584666979953 1.3568617794597 0.543137660013827 -0.671391494473299 1.59119588172901 "ancient"
"2791" 0.103159353708198 -0.261633851177152 -0.91458502048593 0.381451934310904 1.05619623844496 "ancient"
"2792" 0.0582166075719432 -0.194231448054392 0.668415519892852 0.396525732590723 1.23891409916483 "ancient"
"2793" 0.540621662349151 -0.927332409345735 1.10346121806891 2.04270574376467 2.28717361714115 "ancient"
"2794" -0.361118458584545 -0.0991355484461621 0.853523296836629 1.60168703292016 0.28053389854106 "ancient"
"2795" -0.103424421542379 -0.87812857439333 0.381904504131791 0.40866075021028 0.00878765716162573 "ancient"
"2796" -0.639619402164385 0.309698120692836 0.299110272061274 0.092845782468572 -3.37615672527498 "ancient"
"2797" -0.0500129565739636 -0.589368615455867 0.15912998808114 0.950424023603071 0.0461976353763429 "ancient"
"2798" -1.04040924156764 0.071707424555655 -0.2294834506151 -1.09806551882036 -1.95918703347044 "ancient"
"2799" -0.428384595289492 0.20250262005688 0.521025992027454 0.369077916665188 1.45833524188736 "ancient"
"2800" -0.552791501849544 2.99152768148939 0.736582128601722 1.16061711739388 1.94379601142391 "ancient"
"2801" -0.12838448781111 -0.203577200998901 0.985626424441799 0.293672100553825 -0.672498873410986 "ancient"
"2802" 0.497558210736661 0.768975921932103 0.220424428112855 0.170417701759429 -0.0968037512529493 "ancient"
"2803" -0.521283118159113 3.09366246138999 4.73288863298228 4.89670985418884 0.276673831342366 "ancient"
"2804" 0.285497596638392 0.897741608369262 1.63386820765932 1.52211188294885 1.28195364399167 "ancient"
"2805" 0.346866114135035 1.95504450120268 0.41666326959797 1.06520110552379 0.0223909573925557 "ancient"
"2806" -0.116862213241201 -0.487071389985025 0.376730375342089 -0.383788846241506 0.01858953612038 "ancient"
"2807" -0.0417132608970592 -0.106558319645838 1.07409167764385 0.140756688371073 0.754224146127432 "ancient"
"2808" 0.222373875042384 -0.275234286457452 0.556261671030801 0.237594397912405 0.502093144812966 "ancient"
"2809" -1.84554466245951 -1.08413084532432 0.32914213063639 -0.0633500738676613 1.08943858783106 "hymenopteran"
"2810" -0.310673686275078 0.352788980708778 -0.127908275678408 0.483026450099975 0.745270106609662 "ancient"
"2811" -0.255929207350232 -0.635416977289997 -0.603091336555933 0.405123501605526 0.302342875625616 "ancient"
"2812" 0.283366353936632 0.41507857237656 -0.0535205553376408 0.903691689984162 3.42450914748978 "ancient"
"2813" -0.105503205025356 -0.2808823190568 -0.881372061942941 -0.242280008187974 -1.04926661946174 "ancient"
"2814" -0.0597093516152249 0.120345632532906 0.681249748390295 0.375244224700087 -1.71915178459837 "ancient"
"2815" 0.438512358426486 0.0367513301669654 0.946213995327338 0.997837735433688 0.701979878724083 "ancient"
"2816" 1.19626379239109 0.468946472572303 1.76636582870859 0.825534415506455 -0.182214994288141 "ancient"
"2817" 1.03323179843945 -0.377334091258769 -0.864615368084695 0.847233094940705 2.04511531613008 "insect"
"2818" 0.187690435829489 -0.364778231054507 1.11929944375947 1.20841554833361 0.327927397891383 "ancient"
"2819" -0.479437547285262 -0.337042642976047 1.23742226455082 0.8973882694344 1.82608981829589 "ancient"
"2820" -0.289230839370889 1.58514844570666 -0.80984479887581 -0.794635205429941 0.585332437016991 "ancient"
"2821" 0.412543053341201 -0.166086427362892 0.11535348998088 -0.165388841235604 0.0886534945528815 "ancient"
"2822" 0.695344037848383 -0.266554325622561 -0.0208047617038526 1.16175976572974 0.782654815032876 "ancient"
"2823" 1.00492914204438 -0.151397035447017 0.471051242868543 1.19717775677847 -0.849757686314431 "ancient"
"2824" -0.0618904691733188 -0.520968517613319 0.0204291676613038 -0.896137885047931 -0.326710494166555 "ancient"
"2825" -1.3759067443284 0.31992817882452 0.554725541338706 0.369815772210421 -0.876859915624008 "ancient"
"2826" 4.40389960024942 1.20240079924321 0.752269876611452 -5.80111567962735 -0.205180922043131 "ancient"
"2827" 0.161181980608594 -0.324030180232989 -0.234891786715902 -0.277956277277278 -0.523249456381001 "insect"
"2828" -0.387587745249253 0.0998169143255188 -0.493204122720437 -0.269657764990235 -2.57784745361526 "ancient"
"2829" 0.168575980470966 -0.266032235559441 0.748675201815453 1.40133716294084 1.66771943857576 "ancient"
"2830" 1.69470041524537 -1.11582989478089 -1.13999200420502 1.18431855703482 3.23363721960223 "insect"
"2831" 0.179180687618111 0.0944994271799172 -0.0426809183906235 0.343876959734868 0.0872993791259093 "ancient"
"2832" -1.34891772932721 -0.117667810031593 0.132597805840278 -0.906468190843713 0.343719797319812 "ancient"
"2833" 0.361148118487508 0.326468753292003 -0.118874019460756 -0.0434948895869182 -0.646554360379262 "ancient"
"2834" 0.193525951694483 0.895274975518029 0.964028473290169 0.644547924467915 -2.1317399208239 "hymenopteran"
"2835" -0.193444090401195 1.04975511083033 1.04895030729938 -0.167538695113925 -2.59240577241401 "hymenopteran"
"2836" -0.241843117270519 0.395797824829246 0.0273048943722975 -0.377916940794685 -1.29470578518061 "ancient"
"2837" -0.267233301501772 -0.131685320044012 -0.218528252197585 -0.268528799171482 -2.04101966064244 "ancient"
"2838" -0.0885677692841327 0.127194395300523 0.226607987058331 0.253542191311416 1.38410917701613 "ancient"
"2839" 1.96548187662268 -0.0124182002860969 1.51715528921535 3.00584975655114 1.80047131018929 "ancient"
"2840" 0.260048045235853 0.117557011152899 0.175378150605498 0.0744293802002476 1.72588517559632 "ancient"
"2841" 0.46918751490159 0.456363323405407 -0.165968012918775 0.34224485055071 1.31703524028755 "ancient"
"2842" 0.245516110102855 -0.259003064179123 0.0886452660795291 0.540350103031134 1.21854750640401 "ancient"
"2843" 0.247556393552595 0.327335118216663 1.2114574233761 -0.0632333688860417 1.42281097916777 "ancient"
"2844" 0.311360380901437 0.0104646352164363 -0.115989850149613 0.372596871628578 0.0182657406619028 "ancient"
"2845" 0.331166977742937 -0.285872815836816 -0.45087456445343 0.143386446354688 -0.0407518199571919 "ancient"
"2846" 0.200144548074229 0.160520972800987 0.69505642118565 0.535843505409638 0.978480033041488 "ancient"
"2847" 0.555831791695184 1.06307074534836 -2.85022390039656 1.5767636877482 2.44175603044354 "ancient"
"2848" -0.0795052536199516 -0.51469449443918 -0.99557185879636 -1.75057143385776 1.28713170817252 "insect"
"2849" 0.0746017017847337 -0.381568200765278 -0.636205495969908 -0.868485016182369 1.10979951162533 "ancient"
"2850" -0.276356659769761 -0.0233979144833421 0.0394844590226521 0.365316589136384 -0.883563085274037 "insect"
"2851" 0.393420810315758 0.541138720681712 0.0797553142385231 -0.466425749475924 -0.985419750889179 "ancient"
"2852" -0.404706165177229 1.0139178768176 -0.688074769230984 0.478108289732851 1.74183550778631 "ancient"
"2853" 0.1387777425868 -0.488079999177616 -0.564326658991627 0.396529570302158 1.17840650467801 "ancient"
"2854" 0.0957536247887027 0.451837702038587 0.651392328595817 1.15834374903838 1.05859627846143 "ancient"
"2855" 0.29662744226226 -0.290668646680575 -0.00247477135343031 0.462191913406657 3.3686883813948 "ancient"
"2856" -0.284510615561274 0.554336573502343 -1.72419373750726 1.36369882201799 -0.739872819878748 "ancient"
"2857" 0.52156249946468 0.371852082898955 1.79407781453738 0.206661664519814 -0.746395869565942 "ancient"
"2858" 0.544967410163795 -0.466802328124513 1.09170591161156 1.70765535884647 2.83470551668096 "ancient"
"2859" 0.497761540713552 -0.0721859545657839 1.17223992861604 2.53843300242756 1.40591837076939 "insect"
"2860" -0.180772151229762 0.041595821082072 -0.962832448038207 -0.763495177817439 -0.698982668859691 "ancient"
"2861" 0.103490242725665 -0.513974544308595 0.48959803563701 2.02501472516314 -0.841665914954927 "insect"
"2862" 0.255267283820113 0.719028465202673 0.896270462012683 -0.546970824531127 0.0460295920562723 "ancient"
"2863" 0.564261346633083 0.592827652283891 -0.19225829325096 -1.59326274989234 -0.808120659712676 "ancient"
"2864" 0.466329892204056 1.40726898199807 -0.932423550898951 -0.210727456177801 0.433968155848978 "ancient"
"2865" 0.466329892204056 1.40726898199807 -0.932423550898951 -0.210727456177801 0.433968155848978 "ancient"
"2866" 0.238884021934241 0.154277130857493 -0.969057267619547 1.26251632088543 -3.02297548117711 "ancient"
"2867" -0.546571974559648 0.056765471841204 -0.864299176296304 -0.0931715207795093 -1.88339141784723 "ancient"
"2868" -0.411865345559187 0.474792346340886 -0.357835101366627 -0.719617845933091 -0.935658634257444 "ancient"
"2869" -0.412266052040489 -0.523010030009578 0.67144746087941 0.0849114377963279 -1.01985035603974 "ancient"
"2870" 0.160184852230852 -0.481377731575186 1.08198230184851 -0.275546648627664 1.92270929501917 "ancient"
"2871" -0.202128209877134 -0.46958586801535 0.47548756998946 0.644430836612801 -0.298468518277649 "ancient"
"2872" 0.0218090174028134 -1.09957870647655 -0.480460713067985 0.367363205765788 1.44932721773697 "ancient"
"2873" 0.869630317204782 0.24652961844294 -0.413016147849726 0.484585900872111 -1.08087112119677 "ancient"
"2874" 0.210171760719473 -0.990043427923602 0.593976066302483 1.15860066870371 0.674069060704662 "ancient"
"2875" 0.146843815736225 1.69081108654757 0.470659386532397 0.663423207893891 1.51134006220911 "ancient"
"2876" 0.0962523375623037 -1.13052172564807 0.31670433330979 0.493642290457972 2.76287160597153 "insect"
"2877" -0.143712367485156 -0.799167696200543 -0.247030447452825 0.0397017191375226 3.34668721097203 "ancient"
"2878" 0.0964837184725352 0.323089632127828 -0.551675345451219 -0.528846361447895 -0.15968540094849 "ancient"
"2879" -0.750341769241957 0.10822090326414 0.330022353645078 -0.130524816338925 -0.645654169122038 "ancient"
"2880" 0.412844898320658 -1.35376994552403 0.0125451460150922 -0.0137130924006983 -0.546059104521209 "ancient"
"2881" -0.0695324660796802 0.822433741603966 0.0495585914922682 -0.226923066317768 2.47083305660083 "ancient"
"2882" 0.263066629522359 -0.0961681869184735 0.892797276952382 -0.0252588684784222 1.50558942547746 "ancient"
"2883" -0.570038776955224 -0.275189030166985 1.97361584008915 1.11064889820057 1.67739080750966 "ancient"
"2884" 0.36431275169974 -0.220776912557098 -0.562912756166423 -0.764921727525643 -0.157918395012569 "ancient"
"2885" -0.655786041641729 0.664492361565213 -0.343690014972587 -0.837065158468883 -1.1075031932663 "ancient"
"2886" 0.315896609068199 0.441078541682014 0.617352866428654 1.36001714000419 -0.035479051513977 "hymenopteran"
"2887" -0.186709413336808 1.52473145441134 0.34865653235243 -0.805946250647959 -0.196172588590504 "ancient"
"2888" 0.165932732565829 1.31316327700942 1.18076118906944 0.797155517787869 0.486595918205212 "ancient"
"2889" 0.021807482078095 0.0958087862302747 0.0380601006406785 0.796954224247896 0.413550520870638 "ancient"
"2890" 0.021807482078095 0.0958087862302747 0.0380601006406785 0.796954224247896 0.413550520870638 "ancient"
"2891" -0.578855084146146 0.00396221418241086 -0.747954182229833 -0.903451347153787 -1.54129352855805 "ancient"
"2892" 0.38937675671215 -0.274494343811707 -0.0956274807735369 -0.157223503076319 -0.297878931584152 "ancient"
"2893" 0.705422770168465 1.08649742701076 4.51455749449342 0.0463503040076226 -1.9615033227653 "insect"
"2894" 2.37976964218609 2.11967129807366 0.111353545385615 -2.7514497698468 -3.73517378279304 "ancient"
"2895" -1.06586187301698 -0.351370762114421 0.768025693942488 0.783147929130276 -1.34599859462736 "ancient"
"2896" -0.0800025624584025 -0.988926570736724 -0.843375084844788 0.768189714753734 1.11323935828317 "ancient"
"2897" -0.174932582740567 -0.729125020441307 0.391675093889535 0.289521644183137 -1.28380315728062 "ancient"
"2898" 0.381986285780736 -0.939237530646662 1.02713646179201 0.12118797893923 1.97131659062295 "ancient"
"2899" 0.0972904195452284 -0.568486013214482 0.268320652621757 0.0162124420286668 0.919319441260245 "ancient"
"2900" 0.0615785905994137 0.295822431439446 -0.485750066237021 -0.166568489972327 -0.130374620537879 "ancient"
"2901" -0.404418736893982 0.693823521858973 1.62861845830755 2.81480946029363 -4.51061251209496 "ancient"
"2902" 0.216290969166965 -0.441226433411555 1.54399936090278 1.99911274141663 0.540787508492416 "ancient"
"2903" 0.0429178698636389 -0.739371048388138 -0.975943617056306 -1.37529291944344 -2.02417476477671 "insect"
"2904" 0.00609573473806952 -0.333663448054143 -0.39727726567647 1.4175410590472 2.07726015728142 "ancient"
"2905" -0.62517128914718 -0.800918829796628 -1.1905136312002 -1.74781949324888 -0.720768892173125 "ancient"
"2906" -0.492347935481434 -0.00958304962736798 1.12392601099649 -4.31168792648116 -1.01993582736711 "ancient"
"2907" -2.00467117895341 4.15209612823801 5.94262777807041 4.8011468576164 1.72313386878553 "insect"
"2908" -0.917385102533144 0.0235126146820871 -0.212576834723178 -0.210365202572498 -1.67433403089925 "ancient"
"2909" 0.606462901053001 0.691885515854816 -0.561328416329509 -1.9495876550349 -2.67623140971382 "ancient"
"2910" -0.709870538022241 -0.0624218335343284 -0.715220702096838 0.434903427226801 1.02030254296409 "ancient"
"2911" -0.0478344677473308 0.292420890952378 -0.215349401308682 -0.938125844673508 -1.07366258428795 "ancient"
"2912" -0.109234923722179 0.324896213601381 0.047028412316836 -0.258252380603716 -0.902773443237538 "ancient"
"2913" -0.407793051670894 -0.900384098981219 0.602059287445113 0.355772635316753 4.01022811207252 "ancient"
"2914" 0.0822332317070684 0.803859934928357 1.12124899668973 0.96318818594719 1.04759767577569 "ancient"
"2915" -0.0974266251927206 1.07911321834376 3.89127076428915 2.41523891295964 -0.0553551184741058 "ancient"
"2916" 0.0221945723478656 0.0819885533991085 -0.0746478282588401 0.120277007307154 -0.803212803666359 "ancient"
"2917" 0.0504361545855994 -0.0257202054501704 0.0141776390397223 0.681297867220454 -0.136618973600867 "ancient"
"2918" -0.415906570391569 0.542992150544747 -0.305535432767773 0.0440624255327659 1.20207350153817 "ancient"
"2919" 0.26394309644066 1.59024714528125 -1.65810235586508 -0.0353867600591501 1.30328274934442 "insect"
"2920" -0.0251159130726319 0.9797237424974 -0.775153628653666 -0.458562739307447 -0.346489348591913 "ancient"
"2921" -0.00901530608855268 3.19166743797293 0.191963118867787 0.135950524189047 -1.42009449789727 "ancient"
"2922" -0.49835759563092 -0.129837075954068 0.254792606028649 -2.33727615908175 -0.622799061693006 "ancient"
"2923" -0.588175996080401 0.96870288290832 1.67090540787381 0.471872177796937 -1.36094552357834 "ancient"
"2924" 0.0964782339562141 -0.250536338502477 0.282492086519961 -0.0144930844488505 -0.117470324928225 "ancient"
"2925" -0.106698022304829 0.307276539051724 0.993662042856228 1.25861040386992 0.681356333716085 "ancient"
"2926" -0.309908353097046 -0.255085500438547 -0.0215184858299583 0.261066056350666 0.919976044643928 "ancient"
"2927" 0.0286318962609334 -0.639379504845412 0.481464860251608 -5.4657302397562 2.99942048937238 "ancient"
"2928" -0.0384833039683596 -0.191331299093914 -0.0299499018945879 -0.267406854146337 -1.57757331465831 "ancient"
"2929" -0.145676039106669 0.621855882500812 -1.17601298163124 -0.620281421374594 -1.85084861591657 "ancient"
"2930" -0.269507804830294 -0.61119354799085 0.0522814047413543 -0.718022395600445 2.78981361522642 "insect"
"2931" 0.313095252263644 -0.22311287216998 -0.232985527177577 -0.144502048938123 0.198806384334163 "ancient"
"2932" 0.00513933463716948 -1.71336780521919 0.60589418440599 -1.23886374032237 3.47661981358841 "ancient"
"2933" -0.0642792326897324 0.111679858488352 -0.657632796545492 -0.118096680780985 1.83687508825781 "ancient"
"2934" -0.0629318206865731 -0.149050155672827 0.0278057438162948 -0.0474189647520291 -1.83899296972345 "ancient"
"2935" 0.320033327236659 1.17864547684397 -0.157158556367927 -0.874179564223563 -0.842030383187348 "ancient"
"2936" -0.321596375320749 1.80851017198584 -0.321045406666907 -1.26272523203858 2.84345267117345 "ancient"
"2937" 0.201049493553939 -0.922391363583686 -0.171197397672937 -0.305576010423709 -0.151515663248482 "ancient"
"2938" -0.604640957168384 -0.165055803340233 1.02389220325283 1.19902804828387 0.477189196826408 "ancient"
"2939" -0.217710121568147 0.0233273442583381 0.640677208858 0.25926710797807 -1.80183832215554 "ancient"
"2940" 0.286398862618933 0.56219720882043 -0.0266371463192931 -0.144391827753073 0.725622960816437 "ancient"
"2941" -0.81512264687392 0.0321009140524263 0.880062712950358 0.410507617027201 -1.90157325507337 "ancient"
"2942" -0.30460704441332 0.106679030515253 0.00754063583403186 -2.51900606624429 -0.793668006327537 "ancient"
"2943" -0.360902626315865 0.532811357808857 0.953701971606551 0.382395722935101 -0.545976536811601 "ancient"
"2944" 0.430278398347042 -0.0267187042265363 0.160293537750333 -2.47709894859515 6.83680763864227 "insect"
"2945" 0.35669956927775 0.134092303363973 3.54003583689562 1.78916931972472 -1.43154165555217 "ancient"
"2946" -0.0296580000862657 -0.460119594681625 -0.409693933898083 -0.356375847694788 -0.738444003932512 "ancient"
"2947" -0.408658080381673 0.15322262586304 1.32038756627486 0.398623560425275 1.02917046967124 "ancient"
"2948" -0.763008964889711 -0.0271373427660581 0.0348413781158962 0.253067215576759 1.85690388359678 "ancient"
"2949" -1.37605386536542 0.760392926419583 0.67116405800889 0.371837784256234 -2.77738727811094 "ancient"
"2950" 1.83504312279469 1.86095564451677 0.102161545631503 -2.16626870615602 2.66599342457713 "ancient"
"2951" 0.127650861503058 -0.139541158679853 -1.01975715565652 -0.869506619491884 0.153996805029072 "ancient"
"2952" -0.69886783006568 1.23767331035447 4.25343099493069 0.00570705953502812 -0.857195674003773 "ancient"
"2953" -1.84036243729545 3.26433452230889 0.487925285828624 0.739880432865998 -1.81385039856678 "ancient"
"2954" 0.227683273668247 0.343927073188277 0.798746143588024 0.870281255588376 0.650285279768269 "ancient"
"2955" -0.591899392845442 2.37449441868421 4.02960630353335 1.84515046705605 -2.0205930148142 "ancient"
"2956" 0.218596924358074 -0.707936786349977 -0.97650058444076 -1.02143504976638 2.64230994581694 "ancient"
"2957" 0.218596924358074 -0.707936786349977 -0.97650058444076 -1.02143504976638 2.64230994581694 "ancient"
"2958" -0.962866180975448 0.541749326328512 0.183717281839125 -0.86784893272026 -1.13934516989397 "ancient"
"2959" 0.434157111326262 0.281710804975198 1.27276024897817 -0.0893884233521309 -1.47688923805872 "ancient"
"2960" -0.0205341522969999 0.0746918865355765 -0.461048713255533 0.126492909590382 0.93237871875773 "insect"
"2961" 0.174675240616978 1.29378876223226 2.68817402698943 -1.67240319619218 -3.48204195138865 "ancient"
"2962" -0.177338988182486 -0.1460115556102 0.142620715046822 0.354927217599388 0.288759367882529 "ancient"
"2963" 0.171411198403227 -0.182643081425585 -1.09717691112895 0.276513260932308 1.08050488167855 "ancient"
"2964" -0.245065352437986 -1.5671461157835 0.801624445775781 1.04137784702145 -1.81010784186276 "ancient"
"2965" -0.450584422551477 2.57303917246749 2.63907145564115 0.561102987276121 0.411528786421576 "ancient"
"2966" -1.13965944421545 0.621811210035641 -0.326398402639494 0.45899030485137 0.53921301628823 "ancient"
"2967" -1.13965944421545 0.621811210035641 -0.326398402639494 0.45899030485137 0.53921301628823 "ancient"
"2968" 0.0799341675475296 -0.308612644881048 0.135161702941586 1.12191107736729 0.300771517912341 "ancient"
"2969" 0.296119209389515 0.048160280498668 1.35529826846655 -0.97038259472704 0.49451447261468 "ancient"
"2970" 0.0327352163680694 -0.586969501698872 -0.920322383338213 0.569495348047226 3.61278607184608 "ancient"
"2971" 0.0413385650942244 -0.200650307621117 0.692770422626019 1.50463815245056 2.32716823228471 "ancient"
"2972" 0.228242815812215 -0.0517383901502915 0.072866745905045 0.0851167689625001 -0.358844928664957 "ancient"
"2973" 0.648239291375283 -1.25346107604729 -0.0921271307525294 -1.82513766484278 0.463166017109627 "ancient"
"2974" 0.0776192349242073 0.607176917408666 -1.77292997246033 -1.3681441595598 3.10907877687861 "ancient"
"2975" -0.0276595876792458 0.494304862424575 0.917126425079125 0.711896966633495 0.0753993767152321 "ancient"
"2976" 0.413605360560462 0.266205790325581 -0.527257623660396 0.646820228190085 -0.392409557131848 "ancient"
"2977" 0.0648121893323657 -0.398027768680722 0.478700904142958 0.352232580928011 1.27307190047148 "ancient"
"2978" 0.213109530502499 -0.515156078747066 0.504852378869899 0.639617556301728 -0.638686660871022 "ancient"
"2979" 1.44596934091492 1.41593040845098 0.220418565669002 -0.129628781003739 -1.84436765323917 "ancient"
"2980" 0.861186173742515 0.40421340799203 0.549343288474452 0.571974418112277 0.735002505563015 "insect"
"2981" -0.194233170010382 -0.344754257821145 0.627990571105282 0.489797931744973 -0.87076822649061 "ancient"
"2982" -0.12849551513471 -0.271526489124762 0.446574811466284 0.504496478757229 1.65103674439312 "ancient"
"2983" 0.312332714621558 0.320808112457803 -0.380086105225953 0.504489433943827 1.10015250667698 "ancient"
"2984" 0.888393919822131 0.59152717345566 -0.832892162220096 -0.755757391658839 2.48162909612966 "ancient"
"2985" 0.361263285999034 -0.0962335188660216 0.190524464093107 1.4279213113304 -0.650027142977674 "ancient"
"2986" 0.170852059005003 1.76806143141442 -5.18405258432492 -3.1897151985403 0.0420832623187531 "ancient"
"2987" -0.0388121425832192 0.143684547293724 -0.271648007533706 -1.10442471730098 0.671106091617009 "ancient"
"2988" 0.58763030742545 -0.710814553831453 -0.163444643273912 2.70433018829663 2.87510578489079 "ancient"
"2989" -0.869980338583055 -1.15513023205451 -1.70847635650717 -0.285367670067615 -0.437651503853685 "ancient"
"2990" -1.21483167612634 1.16796302224929 0.23291256343833 1.35328911658135 -2.98379598416425 "ancient"
"2991" -0.806677185092443 1.2517514729211 1.45527519594686 0.35060624119763 -1.31575537012952 "ancient"
"2992" -0.363180061982468 -0.336591850987351 0.294456680056692 0.930759117133912 -2.14112767343508 "ancient"
"2993" -0.0849727399026614 0.619361702276526 2.70443686824014 0.996923815694874 -0.212993622727452 "ancient"
"2994" 0.326617880344894 0.0849542338969458 2.28856768687621 -0.518153431172245 -7.07714400239746 "ancient"
"2995" 0.218155347925314 0.779364815728078 0.716237991974855 -0.487246881404882 2.73478187731402 "ancient"
"2996" 0.214708831051632 -0.422183122257216 0.878286359892618 0.960276113321645 -1.09001575300598 "ancient"
"2997" 0.307968910623381 -0.616426262372294 -0.467161880702741 -0.289746100267907 -0.919031011062249 "ancient"
"2998" -0.700127338614634 0.406359140181332 1.75890082102809 0.72935658865197 -2.68953314351721 "ancient"
"2999" 1.50080519208228 1.87642771168019 -0.398009279712904 1.51270624954775 3.12553323078896 "ancient"
"3000" 0.440604403528928 -1.34223999326699 -0.80840177996445 0.778906764535515 -0.265718800623001 "ancient"
"3001" 0.500383701691245 0.707974826949517 -1.05854593264019 0.0925895033939063 1.72404411451435 "ancient"
"3002" -0.800306028412453 1.7012510397899 2.30860566107374 1.34432789982666 -1.74619908686433 "ancient"
"3003" -0.235505931451247 -0.375148627859104 0.582201116751524 0.962916960205761 0.516422533903078 "ancient"
"3004" -0.0857114667049372 -0.194949263606451 -0.5058926516861 -1.632337864145 0.509225058964329 "ancient"
"3005" 0.00447695406004935 0.312555167169991 -0.0257351577098508 0.138013636961855 -0.0361134959577711 "ancient"
"3006" 0.453548828495443 1.08344648771762 0.0997315796410085 0.410016776254814 0.874619391394747 "ancient"
"3007" -0.0293322112391867 -0.719071398427949 0.495757444113913 0.533275535280446 2.93201833212175 "ancient"
"3008" -0.200018833945967 0.0423073070550698 0.219336887568702 -1.24671800672199 -0.0142429974192435 "ancient"
"3009" -0.182514732137322 -0.02201236835262 0.196727467768438 0.642817975505185 0.567343336191018 "ancient"
"3010" 0.190684740778308 -0.128590073077324 0.0584415054440453 -0.496067664824486 -0.430763278786787 "ancient"
"3011" -0.699626121207381 -0.0716527589658775 1.66847944672907 0.395888911970911 -1.8227819618011 "ancient"
"3012" -0.359042198541005 0.504045641237896 0.546989702394069 0.523213529735053 -0.778106878339549 "ancient"
"3013" 0.26599263323615 0.0838600738926071 0.666091752840412 0.0250345534131846 -0.647194071389757 "insect"
"3014" 0.218361130961609 0.192270149926334 -0.287729305480531 -0.567985547024049 -0.0357368325694635 "ancient"
"3015" -0.616063706815953 0.842006434229316 1.29187688185749 -0.680831936431749 0.771029166079221 "ancient"
"3016" -1.74512627328209 -0.400064109607789 -1.9984465971651 -5.32829535072808 0.656273680714538 "ancient"
"3017" -1.06516191733375 1.37994777216103 4.69644826281562 3.00372650267718 -1.43575364874997 "ancient"
"3018" 0.406286116299318 0.929457132766314 -1.81152884116504 -0.45401699134666 -0.963680497841272 "ancient"
"3019" 0.457221575373425 -0.0491240575892932 1.07452818442328 -0.728178090475483 0.761956848765943 "ancient"
"3020" -0.0231674408508517 0.0207810994454713 -0.203628054415618 0.146370622256235 -3.1281851871053 "ancient"
"3021" 0.104798432404437 0.355788403167504 0.969103004696903 1.1168485590112 0.518049900128812 "ancient"
"3022" -0.277916336578153 0.754710779080363 0.518154502288503 0.130762175518174 -1.11216549546193 "ancient"
"3023" -0.0208849472326285 -0.0500612173930965 0.401835833851694 -0.480785005218356 -0.202097382545403 "ancient"
"3024" -0.193693735234568 -0.394013099158628 0.365780289334639 -0.472373985765974 -2.3981551905428 "ancient"
"3025" -0.510285210080542 0.654567816170504 -1.0793760092909 -2.25109842887273 -1.62069069558025 "insect"
"3026" -0.840718934611705 1.642723370805 -2.77465521696595 -1.01506671975995 -1.81934576867666 "ancient"
"3027" -0.514552116356726 1.55188868181578 1.57636938038777 0.97038268736569 -2.09835006789752 "ancient"
"3028" -1.25492767084294 1.48012520916026 2.05741018039535 2.14532330289329 -2.63064970527045 "ancient"
"3029" -0.0564462499953996 -0.159454649237782 -1.61159981790225 -1.23534625533965 0.725191017289174 "ancient"
"3030" 0.0780127378004395 -0.343054993690379 1.21369732260524 1.54417414605766 2.54862635791864 "ancient"
"3031" 0.0291261491723654 0.0168570372850957 -0.156246121433214 -0.01620350085348 -0.35847130967492 "ancient"
"3032" -1.00659365319738 1.07356959162423 0.477233436635627 0.684244453426076 -1.54625367984566 "ancient"
"3033" 0.0539949047727294 0.267478375880547 -0.426751968212434 -0.0915768749566543 -0.854853534695689 "ancient"
"3034" -0.0269038717952603 0.217893815139093 1.10131611695565 0.00540938659435175 -0.680361839711502 "ancient"
"3035" -0.620438682969441 4.36767059338403 -3.62786124916899 -1.33852040824419 4.32515531327607 "ancient"
"3036" 0.171878364430622 -0.131555679376751 0.850396918549937 0.952597995724904 -0.673909120033078 "ancient"
"3037" -0.383074428279577 0.614417570517759 1.1328376700934 0.919838323639769 -0.667939723361192 "ancient"
"3038" 0.103916834193381 -0.301911569165482 -1.64061908347162 1.30131709943995 0.0775182270650823 "ancient"
"3039" -0.803429158728875 1.12642848229506 2.34247429527274 2.01138923982043 1.33837180190217 "ancient"
"3040" 0.226154392218263 -0.747552227522194 0.238699450958917 0.885159742604642 1.40838204646687 "ancient"
"3041" 0.388463751862886 1.35120311316487 0.982942164114393 0.591933855330867 -0.122754864514985 "ancient"
"3042" -0.597908650486276 -1.53787912110449 -0.755792152528621 0.695055895106066 -2.18376920667611 "ancient"
"3043" 0.39677767525389 0.154052729251832 -0.012396654173707 1.39502884694462 -3.33885132910028 "ancient"
"3044" 1.13883146414816 -2.01916702038083 1.17562766169546 -1.68508399512122 6.45456357281804 "insect"
"3045" 0.353026459916083 -0.368511213354954 0.637243392502395 -2.86148979078172 2.71741515274869 "ancient"
"3046" 0.0673212458658909 2.46657939267133 -9.3591153401786 0.184573446922882 -2.65501947215884 "insect"
"3047" 0.0204248604720111 -0.33704224801443 -0.27072375748328 -0.897190355916029 -0.12498858650131 "ancient"
"3048" -0.407476498128123 0.249158913305743 -0.771039752039882 -0.412955514255588 -2.27802699160913 "ancient"
"3049" 0.250182822522264 -0.00417390359753808 0.185087185909476 -0.0406188298101691 -1.34671297373488 "ancient"
"3050" 0.405172446640507 0.213412255049697 -0.396943007900026 0.568880503276747 0.615247257489038 "ancient"
"3051" 0.0699314618621254 0.142262075336969 -0.646937182292102 -0.616518548186197 1.28624096679939 "insect"
"3052" 0.0563994087267256 -0.198078183991284 -0.281035922548319 -0.165629387532983 0.131946276223813 "ancient"
"3053" 0.183079497519699 -0.320425887609721 -0.627358018235167 0.068336248157407 0.387518953510903 "ancient"
"3054" 1.66215344464949 3.11300050033839 0.0659348151885321 -2.54377787898629 -2.99075602168634 "insect"
"3055" -0.662634148005633 0.0499689721404418 0.158498436976952 -0.234580300692047 -1.01672081130549 "ancient"
"3056" -0.137863311083554 0.0497847302891776 -1.36512861622942 -1.04896734581189 -1.05819667629152 "ancient"
"3057" -0.0450384682396152 -0.123290156860747 -0.736907506002131 0.0545392690386328 1.05989084330039 "ancient"
"3058" 0.068930012803841 1.4259327756047 1.43324669421957 0.261805750480872 -1.05375497650862 "insect"
"3059" -0.344724961207082 -0.058382351590463 0.487756478349151 1.13405541506865 -0.560316458156299 "ancient"
"3060" 0.0273720183480484 0.642150163628175 0.0711378728785793 -1.53294961894398 -0.662244304883385 "ancient"
"3061" -0.719936867211714 0.124401566090456 1.91944370314108 0.469151315092912 -3.4428996057012 "insect"
"3062" -0.0628580435298619 0.102168732081505 -0.296218930965156 0.628621323434022 -0.784468598002594 "ancient"
"3063" 0.725039251760113 -0.337810094739934 -0.870683177829895 0.787737919163405 1.18486651497644 "ancient"
"3064" -0.0920616340769229 -0.595329454806945 -0.130333667705253 0.204811360265554 0.113077846820013 "ancient"
"3065" 0.182931909363556 -0.299103872700095 0.210273994170055 0.536552934826415 -1.85988600273944 "ancient"
"3066" -0.0457203902066774 0.750505488734597 -1.49205008007387 0.45190807117437 1.18328712121269 "ancient"
"3067" 0.0964158400137113 -0.0886480289081739 -0.0363420286478137 0.265252732756294 -0.597384818836718 "ancient"
"3068" -0.276704830472694 -0.734259912410417 -1.12079842722388 -1.09543544431931 -0.13756480551414 "ancient"
"3069" -0.286911728192159 0.752178971639369 -0.144669034429787 -0.628229935816606 -0.328441799536431 "ancient"
"3070" 0.112578287361989 -0.715062888248886 -0.382216280795173 -0.371058991755147 -1.30630003661593 "ancient"
"3071" -0.724488331166276 -1.15616799530722 1.37166931634088 -0.941616790018367 3.27553370121565 "ancient"
"3072" 0.370770834969326 0.409645094244632 0.539358216686567 0.140586097517813 1.53440717280709 "ancient"
"3073" -0.0275206241469851 -0.115488089575456 -0.947246212460723 -0.687971368743131 -0.444509851749645 "ancient"
"3074" -0.155810503972037 -0.475703668470379 -1.42747511050501 -1.16065824202045 -0.74833487880302 "ancient"
"3075" -0.654080907621094 0.0312348257070769 0.456226766951411 -0.748603739215733 0.323661830797734 "ancient"
"3076" -0.099514396161404 0.629290028272931 0.31091224448481 0.0203348386422021 0.144890450462238 "ancient"
"3077" -0.868600929161702 0.571867231235885 0.360735219093168 0.606200633066379 -0.632090950560213 "ancient"
"3078" -0.000712788641872643 -0.0230627735178029 0.00570153321323382 -0.0202602109697292 1.42107460814671 "insect"
"3079" -0.102213493825319 -0.511814754145306 -0.818368417305749 -0.679220065328286 -1.13737848475398 "ancient"
"3080" -0.112249512997363 -2.53316795448122 0.508599068491736 -2.04018291124462 -0.475140693221368 "ancient"
"3081" 0.404071777659377 -0.658754853749864 0.637613783690443 0.370182325464171 -0.57900283979364 "insect"
"3082" -5.13616373146037 -1.86792253237511 6.20775683306826 3.84077099537395 0.403503460900825 "ancient"
"3083" -0.195267085225519 0.0625539711567079 -0.622186161169194 -0.301729979305269 1.41557178903072 "ancient"
"3084" -0.230371720931102 0.383199981546417 0.142873417373021 -0.0134455491898736 -2.29579161422713 "insect"
"3085" -0.0798715158427637 -0.121080035649052 1.37049007850935 1.31613905688025 -2.00360264107831 "ancient"
"3086" 0.00430738100206703 0.0609955065345291 -0.1558806262343 -0.45068127013044 -0.0876016792766612 "ancient"
"3087" 0.763431773733972 -0.473188424490322 -1.48882582991652 -2.91313727722455 -4.12064119024021 "ancient"
"3088" 0.0270830936426509 -0.180616406470051 -0.431823731525922 -0.53604757458068 -0.858011329919962 "ancient"
"3089" 0.432114497349133 1.08353213136888 0.379427538175918 -0.396733629004234 -0.881094467372536 "ancient"
"3090" 0.432114497349133 1.08353213136888 0.379427538175918 -0.396733629004234 -0.881094467372536 "ancient"
"3091" -0.348042930771014 -0.333660167253439 0.0888927852256019 0.670037283064477 0.113924279075443 "ancient"
"3092" 0.248971908001145 -0.292179886689057 0.135825536342665 -0.114795158761878 0.0918110504075847 "ancient"
"3093" 0.229058567727941 0.132742118315806 1.26210360765762 0.612690811376268 0.388669592202733 "ancient"
"3094" 0.342635318238224 -0.0917655377883574 0.809061604499258 0.132876643203278 0.815434029922747 "ancient"
"3095" -0.149869610328934 -0.142433046127648 0.0785560214516818 -0.194938716484603 -1.05539388201116 "ancient"
"3096" 0.281472191790462 -0.0147812475206581 -0.210110180599616 -0.300769251053344 1.47278912655428 "ancient"
"3097" 0.0247716841089874 1.21968753754983 2.05307533674498 -0.11326155294377 -0.41067673322171 "ancient"
"3098" -0.408228502110414 1.04147148769562 2.93718685807184 -0.0814002925403033 2.00188710937598 "insect"
"3099" -0.235713161984933 0.00667997948476709 1.37312569788942 1.53811290541857 -1.34665498274095 "ancient"
"3100" -0.54056536232659 -0.784096338131661 0.158393592466203 0.0908056534733372 -0.810969498024383 "ancient"
"3101" -0.0588845908484451 -0.268843206807179 -0.42847285782739 -0.526537183221399 2.1533150782529 "ancient"
"3102" 0.105474452621374 1.03014968016607 -0.137814580228687 -0.542522444204656 0.489527908393037 "ancient"
"3103" -0.380923128902831 0.116739183859822 0.368490051689472 -0.637862886811954 -0.167074846782743 "ancient"
"3104" 0.213429903784668 0.602927083353818 1.040363639517 0.148797369144255 1.70939211483096 "ancient"
"3105" -0.397000792946438 1.37403021931229 -1.82404726893358 -2.05602295213137 -1.54212224924432 "ancient"
"3106" -0.369926943735319 -0.124841413208728 0.39872299348911 0.341607501773156 -0.502554180135738 "insect"
"3107" -0.202014641334536 -1.52031160197556 -2.26986992147375 -0.0609517972745367 -3.059701445113 "ancient"
"3108" 0.540159472107868 0.305397593087072 0.692305087624466 1.25293794073603 0.311525787571023 "ancient"
"3109" 0.680992606005987 0.84075635610483 -0.270683097760262 -0.993657880042868 -2.46325508799532 "ancient"
"3110" 0.144487324920802 -0.855034373197425 0.277357637114873 0.471810745788179 4.5282427845149 "ancient"
"3111" 0.426894003651502 0.0396067355899315 1.2866173325521 0.917876775168948 2.44266543299931 "insect"
"3112" 0.620750061612254 0.0373476435374601 1.99062533525715 2.65589255512992 -1.77649934792827 "ancient"
"3113" -0.086961209645706 0.0797956415588965 1.11125850512977 1.40370426505889 0.578566388095894 "insect"
"3114" 0.0384171530131353 -0.354927985490597 0.310468672579536 0.721253077810766 2.95256633445237 "ancient"
"3115" -0.239307225542865 0.526027107782077 1.06341855731433 0.148554983617945 0.589660399555699 "ancient"
"3116" 0.0395208854605847 -0.0367851940085192 0.215601803201175 -0.098728475835542 -1.24969075373604 "ancient"
"3117" -0.0381834417495354 -0.0124808434133552 0.159657908138667 0.448334339414646 -0.0016899838825119 "ancient"
"3118" 0.16742812373765 0.520728201212758 -1.42194412850235 -1.17270758397639 -1.44545238420206 "ancient"
"3119" -0.851410834901966 0.306012287270902 0.717597151911015 0.286212607120357 0.147063724029223 "insect"
"3120" 0.075936247063652 0.323308117380514 -1.13121764657766 -0.795162395911923 1.59966699932645 "ancient"
"3121" -0.499700748253156 0.649644442281467 0.401758507796029 -1.0586012071538 0.217451668934773 "ancient"
"3122" -0.467595058020867 0.0310436443040276 -1.1252416943949 0.244920895572813 2.41008335258451 "ancient"
"3123" -0.738485677904544 0.598883948319593 1.16679222263907 0.545239639403443 -1.98503202634301 "ancient"
"3124" 0.217008010647996 0.066753519546021 -0.963516959940429 -1.03598267912951 1.00736615837123 "ancient"
"3125" 0.379942409499587 -0.196621809418514 0.636526992862383 1.27405868780801 2.1544903263422 "ancient"
"3126" 0.265282281874706 -0.498851691665236 0.0665748862526829 0.0772282501613902 1.29134366214935 "ancient"
"3127" -0.0934362733514546 0.202978032683086 -0.242983622708413 -0.326726755858924 -1.01603686874018 "ancient"
"3128" -0.240391248940781 -0.139072161284595 0.403515123381698 2.05690915243365 0.901627878545492 "ancient"
"3129" -0.253695938919596 -0.928282360559167 0.0319685617905891 0.647698928414991 0.276227526462363 "ancient"
"3130" 0.0321212165555066 -0.702597307484219 0.31229085497105 0.597803188283529 0.742843863204698 "ancient"
"3131" 0.183538209569608 -0.227960529206835 0.896085763384801 1.33425503721364 2.34166212494974 "ancient"
"3132" -0.000564753886198199 0.361635672723076 2.35928559137953 -0.25049755408851 -0.817222893747181 "ancient"
"3133" -0.678586075076336 0.255274859758103 2.31603174409829 0.664776533083754 -1.80431408516506 "ancient"
"3134" -0.162686127071197 -0.308302298499589 0.265282844255183 0.704895313093304 0.430546932760514 "ancient"
"3135" -0.0252042768430695 0.558592923229543 -0.160471908606271 -0.544718499715748 -0.888605571887984 "ancient"
"3136" 0.183188624847308 0.0396163463526171 1.31570180252954 -0.0337935682794733 1.28364211941058 "ancient"
"3137" 0.230748588138059 0.193679710395668 0.236174815988398 0.19727978555119 0.435774178483063 "ancient"
"3138" 0.12688113689334 -0.307498387605325 0.940207683343128 1.29454486281626 -0.227228144142212 "ancient"
"3139" -1.41252364817661 0.886551695281244 1.39045612035422 1.40919448394673 -1.70911478396641 "ancient"
"3140" 0.0535831452343502 -0.524514415588455 0.518015039411301 1.28698423789982 1.13569298687344 "ancient"
"3141" 0.138634056188963 -0.20169709467025 -0.0649943133643273 0.168911903792077 -0.0313424482790532 "ancient"
"3142" 0.559975947646925 -1.44692317038046 -0.0277630259961548 -0.364955687618759 2.03672049750318 "ancient"
"3143" 1.05792405179776 0.423137096142979 0.269272003095279 0.599117975559709 -0.924761797112793 "ancient"
"3144" -0.932702820474293 -1.24524716278873 -0.322187828718523 0.877264802621023 -2.33413710603523 "ancient"
"3145" 0.412973230458454 -1.24528411663727 0.358168833499543 0.0909364877153839 -0.121659055500952 "ancient"
"3146" 0.389816186625304 -0.221616318143821 0.516724499507754 0.667531876996594 0.739480424171713 "ancient"
"3147" -0.392152952268656 0.279354437492319 0.0227256818597031 0.397449077699142 -0.689069446979522 "ancient"
"3148" -0.982657448953096 -0.53594625414837 0.484973703981584 -0.319323797209173 3.04269697336593 "ancient"
"3149" -2.41259937808038 4.28918671362378 -1.70477485699772 4.4306556092993 1.65828697237764 "insect"
"3150" -0.0577760563783969 -0.330657624929509 0.814006431511542 0.383589536581732 -1.38148391184646 "ancient"
"3151" -0.156768475880196 -0.600063981437982 -0.3207261650175 -0.00550293214226005 -0.930751073846302 "ancient"
"3152" -0.26580526825999 0.237641044155736 0.761966767781708 1.01937354859734 -0.891479464239019 "ancient"
"3153" 0.0107211959910055 1.26682781306944 -0.0176707128861298 -0.218628786082268 1.22132195111937 "ancient"
"3154" -0.344532629162384 0.168950419903475 -0.0156601414114347 0.0102895534297461 0.683948201253529 "ancient"
"3155" -0.0890827248562505 -0.599759573111237 -0.509910828902223 -0.7824292336727 1.90786993626614 "ancient"
"3156" -0.198980673337285 -0.275224371133999 -0.367188007670408 -0.359999664487348 -0.177404991472911 "ancient"
"3157" 0.401905457720454 0.661321152398555 -0.242879273148853 -0.443875901743653 -0.868233318589389 "ancient"
"3158" -0.982902927922373 -0.266131352322648 1.34602113469993 0.477769210507935 -0.979985919552724 "ancient"
"3159" -0.00441793882659441 0.106316963331738 -0.0794549222398632 1.36688898683198 1.43156327309448 "ancient"
"3160" -0.286284281024709 0.47872467580533 -4.27526131325527 -2.86657286232565 -1.17712915867271 "ancient"
"3161" 0.244774694703591 0.0460770643583089 0.170360804993752 0.0859283886256415 -0.72041016324277 "ancient"
"3162" -1.1405784887171 -0.743914327129357 1.57408670079235 1.27873297255092 -1.41499448154892 "ancient"
"3163" -0.869583876752478 -1.15999154004736 3.04269418627718 -2.70046398174458 0.46789663778037 "ancient"
"3164" 0.017948878010291 -0.678913411240986 -0.239019495813942 -0.504355981957804 -0.559662728701922 "ancient"
"3165" -0.095381184438563 0.0169418614553772 0.0488558356765204 1.38565960811931 -0.487101865547818 "ancient"
"3166" 0.100263776328722 0.693970955457477 -0.201863926197212 0.207802004166052 1.15785549645467 "ancient"
"3167" -0.00326172657066017 0.111535328034295 0.799313193073227 0.692146201781895 -0.561664026945119 "ancient"
"3168" 0.1007775423414 0.104590049397939 0.167778296551453 0.52118742763109 0.610045871473118 "ancient"
"3169" 0.573930565884937 -0.312102948995213 0.108933019283324 0.339411958207173 0.65199582440425 "ancient"
"3170" 0.129026409084875 0.275818621123199 -1.02910689386913 -1.82864181595284 0.423284590654558 "ancient"
"3171" 0.328054113947571 0.0130574345576473 1.94581718367747 -0.0875287918062962 -3.06014939007144 "insect"
"3172" 0.315694832389809 2.96032043359205 2.5037389592469 0.377014649530058 -2.40308274768744 "ancient"
"3173" -3.28835174239855 -1.50890740991925 1.89739502743056 0.478652836479895 0.687834689929094 "insect"
"3174" 0.433444232633264 -0.124961019076724 1.01142846264622 0.582105464759278 -1.87860914248634 "ancient"
"3175" -2.87203085520697 2.89581806076761 -4.16728184793424 -2.68919387296012 -3.26797980913852 "insect"
"3176" -0.522038935578093 -0.376754406591819 0.0977969922198644 -1.98793922797872 -0.466315624020783 "ancient"
"3177" 0.227927492879154 -0.460420369697185 -0.252918662897333 -0.925285908817187 -0.0179978778237836 "ancient"
"3178" -0.780533586457339 -0.290434118368458 -1.32479113653546 -1.42324186864434 -1.92989999359282 "ancient"
"3179" -0.662978753575283 -0.537809289470885 0.525194581651092 0.450593130457784 -1.04844080921892 "ancient"
"3180" 0.041987183767478 1.72079471257183 0.543264570014271 -0.317464719234234 -1.47744276233535 "ancient"
"3181" 0.280469223166147 0.368489440558976 0.000972703300477121 0.539369318839748 0.0530460399043914 "ancient"
"3182" -0.478140975086743 -0.292521732515106 0.570434920940025 0.574664896035332 -0.0520623156372908 "ancient"
"3183" 0.779760555136149 3.04356601758196 1.43958016773455 -2.39453107308888 1.82273576164352 "insect"
"3184" 0.0597592891917351 0.0267992858724615 -0.832488392323886 -0.733785960847945 0.319290024805288 "ancient"
"3185" -0.579172203085952 0.714415848928212 4.40528934765609 3.66803307301203 -0.922345050167666 "insect"
"3186" 0.0722454554842623 0.112980351810571 -0.0626130004821231 0.985133822222396 -0.810409016077896 "ancient"
"3187" 0.138065680246621 -0.452663632353365 -0.286152480395784 0.525519088524974 1.02251933989697 "ancient"
"3188" -0.208122058230654 -0.388409999883059 0.182271283807741 -0.191592244623309 -0.404282241939916 "ancient"
"3189" -0.644651811377785 0.460900297147294 0.71772095728634 -0.401994575076833 0.594224342955394 "ancient"
"3190" 0.271322877406095 0.0432054100096706 0.633707423571385 0.648371591529887 -0.676048134848577 "ancient"
"3191" -0.260462427541982 0.569208549738844 1.12079832994126 -0.0724494499041519 -2.12821456727431 "ancient"
"3192" 0.211374786186751 -0.0420774260246009 -0.0176803973351517 -0.231873690586863 -0.205929240580174 "ancient"
"3193" 0.212695107182641 -0.207755771116647 0.475172355599719 0.517980884067743 -0.451117739965438 "ancient"
"3194" -0.182385800533664 0.0942273869195843 -0.624995283458382 0.0719954131330434 2.28217983942786 "ancient"
"3195" 0.171865937913537 0.5489430330973 0.391061597877034 -0.394741258230654 0.589053755832436 "ancient"
"3196" 0.264761357793194 -0.171923823395964 0.252053041325486 0.372629760325848 0.115206070012702 "ancient"
"3197" 0.269655378845417 -0.258561895739348 1.18565119014903 1.89464342540543 0.155072230954858 "ancient"
"3198" -1.34904779631221 0.017026997553023 2.08275827165577 -0.0849235118163021 -2.8921546385943 "insect"
"3199" 0.660790389684266 -0.338729885689936 -0.577037253346525 -0.467025887331667 -1.66936965850179 "insect"
"3200" -0.194876938362548 0.277373525387211 -0.675429608379302 -0.696604512918974 -0.236697969502554 "ancient"
"3201" -0.463475536538023 0.517462935160895 0.719393364601501 0.55180673828059 3.71462995384491 "ancient"
"3202" 0.312954160175694 -0.12100868116447 0.716980606272927 -1.26570393177047 0.312409683204494 "ancient"
"3203" 0.190331861695574 -0.0607110791418244 0.792060639254699 -0.669794515786274 1.35511384125409 "ancient"
"3204" -0.510125620241181 -0.570586017585615 -0.187444931070577 -0.723574964075798 0.959287020749667 "ancient"
"3205" 0.08652810292383 0.144660331728825 0.149044772704077 -0.128512228236744 0.802570993006096 "ancient"
"3206" 0.162533167117567 0.0150048357287935 -0.246160897931118 -0.172362659968108 -0.773630455901631 "ancient"
"3207" 0.0849781228363933 0.300145735718044 -0.730614653955731 -0.863314310501647 0.055735562228437 "insect"
"3208" -0.0240982271573284 -0.0974749873605286 0.636736262218669 0.0658508426619221 1.07861895913798 "ancient"
"3209" 0.0455121026606849 -0.210596265179798 0.707072264814605 0.213625392274988 1.0537590459184 "ancient"
"3210" -0.0732321140411869 -0.66931002153661 -0.322442876871852 -0.604277374044584 0.89679955744939 "ancient"
"3211" 0.336258697344518 3.77937518329002 2.83335949444927 0.696627144232452 -2.01714286744602 "ancient"
"3212" -0.0486050201344983 0.0904861949689936 0.594692460446028 0.0976110995835902 0.881192747083598 "ancient"
"3213" -0.176401113345487 0.681237655063738 -0.194942693010267 -0.136628971833532 1.59078507853974 "ancient"
"3214" 0.830596087496049 -1.17026442450303 0.537671536653654 -0.0404895259128656 -1.16130069950284 "ancient"
"3215" 0.288086687335326 -0.556272259502336 0.541785724410924 0.89426221407896 0.393532626035383 "ancient"
"3216" 0.270258637588756 -0.324929881466416 -0.27244868691418 -0.0689738608546662 0.653778593783789 "ancient"
"3217" -0.217221533463005 0.182786457676855 0.876337134723469 0.541466632772863 -0.819635084077248 "ancient"
"3218" 0.0823066918698183 0.673421580672093 -0.973868863969222 -0.832119600937618 -1.41827330651003 "ancient"
"3219" 0.54720881328962 0.00411204102357314 0.605151948256286 -1.65244820240885 -0.771249780878201 "ancient"
"3220" 0.0769027692288533 -0.424000886201684 0.932250193919347 1.01412940381348 0.193314925071157 "ancient"
"3221" 0.812887598107798 2.18403665782219 1.23614083168227 0.570521747141708 -1.22748939751383 "ancient"
"3222" 0.115772185461802 -0.0536138942748341 0.592403241469358 0.129318882380295 1.67367026087943 "ancient"
"3223" 0.22626531997903 -0.0786845370871201 -0.756247200906559 -0.238257196185785 1.54395023019519 "ancient"
"3224" -0.412345420678337 -0.494422128422032 0.539155670633189 -0.212667047147829 0.968533654519888 "ancient"
"3225" 0.857462131856715 -0.0255257463704805 1.09020901610293 0.894453476254182 0.849206364288702 "ancient"
"3226" 0.0315237624912451 0.907544688130591 0.991237299147498 -0.289230466998824 0.286823447327342 "ancient"
"3227" 0.0315237624912451 0.907544688130591 0.991237299147498 -0.289230466998824 0.286823447327342 "ancient"
"3228" 0.169903421345612 -0.483255623435458 -0.027178829199383 0.55553846810399 -0.0744493093268267 "ancient"
"3229" -0.401110212393099 -0.374965583841002 -0.553702965516945 -0.28968382172808 0.820159927178488 "ancient"
"3230" -1.05215276519893 1.73504825015556 2.11663413175493 2.27770340074493 -1.96676234459137 "ancient"
"3231" 0.224811748627987 -0.808794623318562 0.0573969391113341 0.0321648460860344 1.64950628533439 "ancient"
"3232" 0.058786826170803 -0.0253272660586925 -0.897359092773886 -0.244784520197819 1.09707674740579 "ancient"
"3233" 0.085138464296601 0.0348844500221334 0.177938585479614 -0.883480522017176 0.0988721147327965 "ancient"
"3234" 0.144155403507865 -0.266590810926709 0.521443780388883 0.736461137444162 0.748052405890081 "ancient"
"3235" 0.185544936505294 0.605666234340263 0.143286992973066 -1.34406562662628 -2.65421520167783 "ancient"
"3236" 0.093779143744497 0.230663988472898 -0.293480221000671 0.612719403909893 1.16578992455809 "ancient"
"3237" 0.546557744195013 0.432729514999243 -0.499964414898923 -2.55637450636649 -3.04049735407412 "insect"
"3238" 0.177647577310625 -0.255165521898881 -0.170619199050474 0.375536257872332 0.042708150754301 "ancient"
"3239" 0.15140735695891 -0.430651742634555 0.315926703298017 -0.250445923110329 1.57498277029465 "insect"
"3240" 0.0569113706302237 0.546502214431686 1.1498507839534 0.784855787268346 -0.389153242900761 "ancient"
"3241" 0.177791029292277 0.0904041698339094 1.73109433759001 0.717227439542954 -0.302150942160782 "ancient"
"3242" 0.442535891525978 0.338529009314627 -0.697290485050562 -0.794299504057851 -0.748020256943306 "ancient"
"3243" -0.107910792807196 -0.183868534299883 1.0152185055635 1.10406208922747 -0.503360634445366 "ancient"
"3244" 0.19409863808419 -0.12593217881778 -0.0485277901603656 -0.147350958003368 -0.0523560865564468 "ancient"
"3245" -0.274625959689359 -0.409980148423659 0.037507085100415 1.52287823546134 -0.0048709624082017 "ancient"
"3246" -0.349669021285932 -0.416171587818448 0.468329568248874 -0.892246135050743 1.15058995482844 "ancient"
"3247" 0.0516136565733393 0.513003860213129 0.835584393647313 -0.572274017873074 1.35721276689479 "ancient"
"3248" 0.149488001353645 0.071518718965071 0.496272214790047 0.577735751455496 -0.349321985510886 "ancient"
"3249" -0.246594709343211 -0.404631610732118 0.103371871858306 -0.0527393445203093 -0.706189256780286 "ancient"
"3250" 0.208108801974945 0.2921305395872 0.331630963278114 -0.148978007256505 0.634184942581068 "ancient"
"3251" -0.0596718920488586 0.530424568533534 0.0506716933796174 0.190784124672306 -0.600972618564997 "ancient"
"3252" -0.214857419220506 1.45624773650126 -0.0572595731975363 -0.431214023883465 1.03257826599871 "ancient"
"3253" -0.00547878330291324 -0.233499931295968 0.189076024154561 0.139482193490204 0.953496118053611 "ancient"
"3254" -0.0284722551644425 -0.22966150992531 -0.0568380494871722 0.0125406654418072 -0.0293001934868844 "ancient"
"3255" 0.859811085374479 -0.601403950871614 1.72671459625283 1.01886733244834 -1.87213237219564 "ancient"
"3256" -0.245476015005885 0.153387611499719 0.904798771787937 1.16207752602062 -0.229673638879771 "ancient"
"3257" 0.41959194288846 0.233021710102353 -0.206163167551424 -0.12165442808959 1.26535181834984 "ancient"
"3258" -0.252179799723122 0.283611942761803 -0.583417890854555 -0.692393648191168 0.55194226872866 "ancient"
"3259" -0.286062197036 -0.546669412181521 1.14925514473789 0.64798889840482 -0.502862921524226 "ancient"
"3260" -0.165817025992557 -0.323635546202684 -0.0668580516558854 -0.630266006052793 0.823324218507341 "insect"
"3261" 0.215732694395601 0.381089495995835 -0.493414078540785 -0.330629614183151 2.32394623682749 "ancient"
"3262" -0.441217930090578 -1.06805536558856 0.238138337832838 0.308078679779569 -0.440672334823549 "ancient"
"3263" 0.0387792290048938 -0.364331178416291 0.373070479180067 0.08026084589644 0.248438466974582 "ancient"
"3264" 0.0680108165061976 0.331884989109752 -0.551168933796216 0.604623563448264 -0.198416163384696 "ancient"
"3265" 0.47404728478211 -0.190608512282845 1.72561418430672 2.59421313384907 0.63949305819445 "ancient"
"3266" -0.141855688162201 0.628504638897629 1.56313461233459 0.450300816418183 -0.464814572979288 "ancient"
"3267" 0.450915862679308 0.16543270158483 -1.84367640746873 -2.18052584931755 0.590585478195531 "ancient"
"3268" 4.44917381616314 2.73817053567961 1.26413406590226 -0.968712088170405 -3.30093308284141 "insect"
"3269" 0.4610429031307 -0.0200990776937442 1.17735760569292 2.12894439774979 0.461824367763045 "ancient"
"3270" 0.234798761392242 0.0918382856832897 -0.14618494899243 -0.640808398399981 0.355982272449976 "ancient"
"3271" 0.252984921676196 -0.185040172637834 -0.0499085990817093 0.407963614834673 0.86184596470731 "ancient"
"3272" 0.107451749063456 -0.261284800711574 -0.203246441613964 -0.571526014618446 -0.685718697641299 "ancient"
"3273" 0.252599406058116 1.00687294101989 0.47096264228371 -0.889521447399912 -0.380794705064052 "ancient"
"3274" 0.0800450312671334 0.165139014041993 0.576754083569918 0.309596615640572 -1.92048259746985 "hymenopteran"
"3275" -0.0875341553623319 0.151570738347787 -1.57991255026859 -0.970295320564879 0.523836553768073 "ancient"
"3276" 0.043930734835838 0.125926677975585 1.0390037740205 0.0252109369832431 1.28013820456212 "ancient"
"3277" 0.480029223507534 0.433316187399473 1.07493784506141 0.172755734937965 1.04730185558415 "ancient"
"3278" 0.198531740300523 1.28638671408958 5.38602699562948 3.66484833100719 0.718317530238175 "ancient"
"3279" -0.345694287522819 -1.30058538878437 -0.0592175882717896 -1.59788658058616 1.609546302528 "ancient"
"3280" 0.344545052120608 -0.0507834386196718 0.51988860531651 1.23205714901558 1.8370225953427 "ancient"
"3281" -0.221487441785425 -0.126756037116652 0.70497682333253 0.0571095800654612 -1.02981821980478 "ancient"
"3282" 0.228346839602346 -0.169821230467439 0.00213807694457196 0.285468261722846 1.14250121706579 "ancient"
"3283" -0.302189534246827 -1.01071787712842 0.286287924086699 0.231802768558517 0.534550200077976 "ancient"
"3284" -0.110923529884939 -0.216704318440207 0.0109288803207471 -0.296408506800034 -0.746482554002125 "ancient"
"3285" 0.418094467882965 -1.55909086106869 1.35304134232661 2.10692307781268 2.38311673330878 "hymenopteran"
"3286" -0.0429763246059007 -0.605820117609783 -0.515807541207576 -0.217151216202278 0.180025389616675 "ancient"
"3287" -0.328179397910761 -1.32619471148472 -0.607256492153372 -0.697028140077787 -1.52994422359566 "ancient"
"3288" 0.0913400459519026 -0.167247481584857 -0.779875059019476 -0.225200340947681 -0.769939687151253 "ancient"
"3289" 0.242203229784025 0.200639534882752 -1.4632053124394 -4.78452292807372 -1.45328435144679 "ancient"
"3290" 0.15834645718988 -0.453036918329028 -0.318154507359866 -0.801326609556148 1.28631354359107 "ancient"
"3291" 0.150324085109556 0.312869174945583 0.854903555345623 -0.605334135789087 -0.549102259181619 "ancient"
"3292" -0.0487502608701126 -0.314550975646122 -0.447389784262636 -0.4452722820072 0.720916571181426 "ancient"
"3293" 1.13563358245892 0.114621804922854 0.098259772343648 0.785977591607361 0.282383419571433 "ancient"
"3294" 0.061651791597134 -0.198684250372162 0.247253975055883 0.0669493991239369 1.16681949084542 "ancient"
"3295" -0.128342524669657 0.0447847735774892 -0.675666450842012 -0.116400539532253 0.641497279676105 "ancient"
"3296" 0.302945824870339 0.49512202215404 0.36943250883162 0.767121998157018 -0.264922939950066 "ancient"
"3297" -0.10361380654123 0.118355751824336 -1.98319302085055 0.0718040133614251 -1.23391962935587 "insect"
"3298" -0.100345439559213 0.122654444214445 -0.223809769310572 0.783265452849189 -1.34840490110778 "ancient"
"3299" 0.193177652528352 -0.372450458301703 -0.631017133837444 0.19550391531827 0.933446570458754 "ancient"
"3300" 0.167789582055607 0.821496457539405 0.971581141585134 -0.0823559043054774 0.52342812658341 "ancient"
"3301" 0.072261336284836 -0.425406371196284 -0.337807763511753 -1.17649179921555 -0.71659154219122 "ancient"
"3302" -0.337168126599219 -0.23381271005874 -0.427973140497202 -1.01465229335601 -1.50125871875937 "ancient"
"3303" -0.0324979959368203 0.191594646673791 -0.41675927436994 -0.813945700701414 -1.92860624034217 "ancient"
"3304" -0.189677433909824 0.0411092340130435 1.14715714103219 0.0577074075128178 -0.579682401257388 "ancient"
"3305" 0.168883096024046 -0.781631383846839 0.525200927703695 0.151094562458472 0.914029839155288 "ancient"
"3306" 0.123215732424116 0.439036253368634 0.0220390656031385 -0.636347993447987 -0.132007128331318 "ancient"
"3307" -3.2959364387436 -0.298972963922068 0.778077234024727 0.449181483994221 -3.52194356125779 "ancient"
"3308" -0.0190288843642332 -0.163713676611773 0.837820840900647 0.812252501078806 2.37524613986208 "ancient"
"3309" -1.05169501946549 -0.636582214646966 0.347287015116093 -0.674364554168053 0.365334817697545 "ancient"
"3310" 0.0848118048130973 0.159991566200439 0.207730514947079 -0.144275651026138 -0.0579256172695404 "ancient"
"3311" -0.401469475952662 0.173537090034909 2.24060862242737 0.828384357504401 0.596373689778682 "ancient"
"3312" -0.114580732462129 -0.251867185791256 0.255328625729267 0.597339117474672 0.567622339905406 "ancient"
"3313" -0.318125841441511 -0.459422233875188 -0.680042808593677 -0.58428234674057 -0.0888518258463888 "ancient"
"3314" 0.701286187565684 -0.608103463000721 -0.704010439536177 -0.223380558946956 1.03351555825936 "ancient"
"3315" 0.500490413071849 -0.00482852343098546 1.86674072917722 1.17539205452433 0.889967919151195 "ancient"
"3316" 0.0505197741819392 -0.466970630248639 -0.0821783051144134 -0.31243622528479 0.854924196123823 "ancient"
"3317" -0.436124804039591 -0.131606160746358 -0.75146354908643 -0.976794192950474 0.114603539736817 "ancient"
"3318" -0.115413080645143 -0.151565364469906 -0.13358277850806 0.202375394629049 2.53005045468717 "ancient"
"3319" -1.62192162854877 -0.286436200662275 0.8511240849498 0.925699930740061 -1.5284440442201 "ancient"
"3320" -0.0207565691692359 0.580102283290712 0.665251502819933 1.01648341060666 1.06895972209724 "insect"
"3321" -0.0321446514390723 1.08640525732826 -0.041638428892894 -0.390588835274359 -1.92661546795304 "ancient"
"3322" 0.128565491092318 -0.289290382786014 -0.0308839340593716 -0.128625910303942 -1.12241172859864 "ancient"
"3323" -0.203315186782601 0.18522111485839 0.0762872850644613 0.220052469996772 -0.113358714357512 "ancient"
"3324" -0.82254796899873 -0.912010946379108 0.912767796835456 0.378488784564469 0.640443671286963 "ancient"
"3325" -0.212611058594799 -0.534204706765083 -0.896065139261473 -0.910711881568267 -2.2321344932229 "ancient"
"3326" -0.218267271694909 2.25832802382303 2.68614119146059 2.35494343602921 1.06100779411083 "ancient"
"3327" 0.208576981432112 0.23291317524273 0.280582696424026 0.0114091101158758 -1.05635895786861 "ancient"
"3328" -0.496152053016389 -0.896194603464216 0.87507741136382 1.32027220876058 0.661022833926534 "ancient"
"3329" -0.387586051960873 0.540511795294152 1.5773386048371 0.284734730909396 1.60364273439839 "ancient"
"3330" 0.457240061162439 0.0486946781697289 -2.08965862849129 -0.477459150764954 -4.38625325905624 "ancient"
"3331" -0.261499828863414 -0.607729299001441 -0.108812168981426 0.0451159754661679 -0.176746393166136 "ancient"
"3332" 0.00422051761387631 -0.15215133191575 0.896734382029307 0.0834073193810919 -0.989266349928604 "ancient"
"3333" -0.215161466734168 0.0634142476707767 -1.52968594863395 -0.956293788129363 -1.20159080329243 "ancient"
"3334" 0.28824875358576 0.00546385644677919 0.00799028426192058 -0.0413355712855996 0.147482215757989 "ancient"
"3335" 0.158319328613871 0.660166411207062 0.591237018008968 0.103957539423194 0.731277762043873 "ancient"
"3336" 0.481963418540696 0.716350055597516 0.643744553105985 1.52942852889578 0.598822094594453 "ancient"
"3337" 0.299772334034966 0.435769986128152 1.60922475100609 1.4324810159115 0.412218894047467 "ancient"
"3338" -0.458913707458338 0.240032164342208 -0.279970942422677 -0.532036510138845 0.651016079789273 "ancient"
"3339" -0.0558188094205104 -0.0858560771750362 -0.103029347095952 0.315685215615458 0.617847604656449 "ancient"
"3340" 0.332904167736788 -0.031961491203686 -0.043753499941291 0.183541268712869 0.525991222922705 "ancient"
"3341" 0.133953120412396 0.292853606526473 -0.406310751152321 -0.470335220868844 -0.0833366979857997 "ancient"
"3342" 0.0829352373939109 0.043325437024768 -0.227224959240272 -0.237725226561489 0.78031473961948 "ancient"
"3343" 0.265991223973743 0.917625876328392 0.484285935498028 -0.430334667365181 1.36201774261788 "ancient"
"3344" 0.0737157957436681 -0.428971164541195 -0.578296694163914 -0.836015292139253 -0.371268628313152 "ancient"
"3345" -0.12942845887502 -0.053122265217044 0.634009939032455 -0.242095975781575 0.232986927563036 "ancient"
"3346" 0.328838953326869 -0.126449702001229 -0.420417442318817 -0.216825106769339 0.000617170851671206 "ancient"
"3347" -0.152657576238401 -0.412728120314448 -0.711207610747624 -0.321816232358507 -0.101779570973497 "ancient"
"3348" 0.0986470638543656 0.273758202164369 1.02944537457581 -0.07164588009085 0.148547037079923 "ancient"
"3349" -0.357638505616002 -0.275350012209886 -0.221768074928694 0.85845756831077 -0.405866436554288 "ancient"
"3350" 0.126284118505324 0.00763945346800056 -0.0771211146467775 -0.0189055838085814 -0.796541725349691 "ancient"
"3351" 0.296149172789298 -1.04399977732972 1.25270202996001 -0.532232782931564 -3.42694068586009 "insect"
"3352" 0.024351789119841 -0.127205035597504 -0.204715496567756 -0.6123888020877 0.898337473028825 "ancient"
"3353" 0.232791315530082 0.0985251182102789 -0.534247282771602 0.227916270854341 0.287374251142146 "ancient"
"3354" -0.0777142910224047 0.170880527296065 0.0901040819786846 0.748223351954922 0.496846889825529 "ancient"
"3355" 0.383702301692276 -0.193057327868411 0.398925484702223 0.847730734808888 1.04358907376112 "ancient"
"3356" 0.0153149889030377 -0.703545695425232 -0.0473008092384584 0.211850134314285 0.617666084899878 "ancient"
"3357" -0.0849588757322868 -0.134569632328423 0.914954428968368 -3.83912982163086 1.55636551247979 "ancient"
"3358" 0.497589822846656 1.04267376938359 1.20430204209585 0.0497727146924144 1.90997364104928 "ancient"
"3359" -0.145144962300926 -0.5667332707529 0.395545327003018 0.547677282251905 -0.38257623301696 "ancient"
"3360" -0.490110541346027 -0.116443781384706 0.000984631970719373 0.707690626149528 -0.0686438208640198 "ancient"
"3361" -0.0282205783683514 0.459100690154123 0.441271436026512 -0.279681130285126 0.453512546638421 "ancient"
"3362" 0.431628381232241 -0.943959036326957 0.196907941375732 0.293476308992285 0.219815485460349 "ancient"
"3363" -0.809932196315841 0.932278090512588 -0.076974171824126 1.39878564754428 2.21105341855484 "ancient"
"3364" 0.0270815227441017 0.846311629187205 0.871492760699448 -0.908876612596042 3.21642206139389 "ancient"
"3365" 0.610288661372985 -0.455863985606092 1.7269839731113 -0.415138548680125 2.67847248025351 "ancient"
"3366" -0.738490891610685 0.149756975739024 0.798405358714858 -0.754767178451705 -2.11028947194201 "ancient"
"3367" -0.362641519474936 -0.189919894769636 -0.225622886964186 -0.518573040057162 -0.408119282581159 "ancient"
"3368" -0.362641519474936 -0.189919894769636 -0.225622886964186 -0.518573040057162 -0.408119282581159 "ancient"
"3369" 0.236705589833154 -0.875577697541418 -0.238176041978594 -0.00415343203987711 4.80477069878211 "ancient"
"3370" 0.0976291349602664 0.213262871443714 0.460538322525909 -0.815482661671435 -0.207664723046462 "ancient"
"3371" -0.0718818684212991 -0.753881561044475 0.0711989468617589 0.232954639854664 2.42862428741086 "ancient"
"3372" -0.307394772615272 0.326507032064294 0.0948497282518118 -0.296559278545533 1.76188457631912 "insect"
"3373" -0.133694977942349 -0.0836836679763832 -0.977553461569242 -0.00710267302404405 -1.41714153449212 "ancient"
"3374" -0.270734038461838 -0.354103577356302 1.19681409842246 0.875131736821218 -0.763600515759123 "ancient"
"3375" 0.0869947898936417 -0.234759601802073 -0.157569382089815 0.180285904378859 -0.452181706683064 "ancient"
"3376" 0.0582836376134368 -1.66039876856751 -0.976958370215225 1.01633739912035 0.778763847878395 "ancient"
"3377" -0.288887595180177 0.0472944043781666 0.118868581000856 0.416725745868811 -0.556388770361732 "ancient"
"3378" 0.0725814287762411 -0.219627014760759 -0.0872473235414058 0.459074537400771 -0.444575853212169 "ancient"
"3379" -0.218434167131757 0.277770187521101 1.21752635411414 0.187435844162198 -0.0861659124059528 "ancient"
"3380" 0.169430019552577 -0.196015505706452 -0.162808263597167 -0.187427814988224 0.263274291712229 "ancient"
"3381" 0.101372523780636 -0.507731128199349 0.723194490810199 1.43577681396654 -0.294162788256803 "ancient"
"3382" 0.537986334320886 0.283070872106126 1.49866707000383 1.52225517006826 -0.921194194494934 "ancient"
"3383" 0.190411433373425 0.74585497526317 0.486480938168482 -0.850467683207024 -1.92366930152023 "ancient"
"3384" -0.189567893645684 -0.24453301287557 -0.542668515869614 -0.0664225015483212 -0.546653652416024 "ancient"
"3385" -0.166811435923673 -0.642071918396913 -0.237452718868469 0.962760618198946 0.933633288534542 "ancient"
"3386" 0.0140585279683946 -0.341502363044824 -0.0420446286223741 0.235058569413068 1.409255289194 "ancient"
"3387" 0.154001571553559 0.0588180542111386 0.162049308938119 -0.666066099987458 1.91416167725589 "ancient"
"3388" -0.101159081237898 -0.494964904546787 0.204779802058912 -0.353333039864893 0.350615780379951 "ancient"
"3389" -0.262741909984606 0.152333247735309 -0.192557596363035 0.504685130427036 -1.03068358708704 "ancient"
"3390" 0.340819604232606 -0.286477872069372 0.0290672771014427 0.0214288439520012 1.05258870509554 "ancient"
"3391" 0.0582406851089257 -0.75337672400423 0.0200055694909464 -0.20927376118938 1.09051347817877 "ancient"
"3392" -0.355746765238209 -0.444476012231921 2.3180462454737 1.15056777080743 0.925172062938982 "ancient"
"3393" 0.104044202487402 0.346044038445146 0.0664474727559538 0.0890303369755094 0.386238064497213 "ancient"
"3394" 0.105483737628944 0.787284951101213 1.18878729874573 0.499744471598604 1.07612982303704 "ancient"
"3395" 0.0875510202712193 0.43816455831225 -1.38504220617371 -0.559775135396844 -0.692478812550194 "ancient"
"3396" -0.0289518406022992 -0.606327195610145 1.62074481545459 1.12402838547643 4.03696183800033 "ancient"
"3397" 0.212229284797806 0.0417289415407946 -0.335992520191428 0.0148197469896442 -0.777899436369463 "ancient"
"3398" -0.553533268749489 0.209429730021763 3.34956979029392 2.02566019794602 0.247890859479518 "ancient"
"3399" -0.0224019967773798 -0.442596835381872 0.876356978792432 0.0728753553397616 -0.679378787075028 "ancient"
"3400" 0.289641868116283 -0.49805744602509 -0.519432081160253 -0.695122206896296 0.605573700615653 "ancient"
"3401" 0.149205229439356 0.0433700656887252 -0.0398046618060405 0.117657611746412 0.344419532561211 "ancient"
"3402" 0.315251933531342 -0.0204406261505058 0.286821690866992 0.452548317365227 0.269210114266574 "ancient"
"3403" 0.289848219714181 0.612621467784634 0.541495692039991 -0.503162243800508 1.50015038200464 "ancient"
"3404" 0.00402293073694963 -0.534754525523829 1.47227094225927 0.732700036928323 -0.82863386438624 "ancient"
"3405" 0.466058788341383 0.355133914308481 0.431332042683598 0.607077235352437 1.75789372415343 "ancient"
"3406" 0.39664943131214 0.00550678057561511 2.31345348434674 -0.324520451920814 0.643583540265124 "ancient"
"3407" -0.0578934539690886 -0.130874420071879 0.267927673114041 1.66395643038169 -0.318142199352891 "ancient"
"3408" -0.197511269894126 0.074212147770177 0.595720433074243 0.287750469541986 -1.26932198716217 "ancient"
"3409" -0.23492845739355 -0.100972461126873 -0.448769610151718 -0.0510537639385101 0.540700297495008 "ancient"
"3410" -0.0877878497018088 -0.647940064651212 -0.712334612448649 0.258940147430037 2.63667461518064 "ancient"
"3411" -1.25477075803684 -2.55672004522801 -1.36146522474266 -6.41730484324848 2.80916925937024 "ancient"
"3412" -1.02352943739486 -0.0843759960844466 0.875451339499887 0.960022320597805 -0.770430892570623 "ancient"
"3413" -0.257311289765955 0.0668897318873715 -0.65317968088061 -0.232954789300677 -1.75704655395627 "ancient"
"3414" 0.31653482128914 0.781460829556187 0.0244693110002007 0.777334790003054 1.18902293673888 "ancient"
"3415" -0.324204935997866 0.323631557355775 0.788747574782123 -1.46986913508362 1.14885160776804 "ancient"
"3416" 0.267404585668589 -0.558924205097432 0.223336896937379 0.92759147359128 2.04383327034337 "ancient"
"3417" 0.393903126153982 0.0707177057234367 0.0378789901544468 -0.440081698509719 0.546031156439182 "ancient"
"3418" 0.155330070148264 -0.00215547371111941 0.479076501026963 0.753788318246827 1.84608833717139 "ancient"
"3419" 0.0535879099604281 0.044047817034429 -0.754034637554298 -0.833397004282176 -0.0855895907378218 "insect"
"3420" 0.486859199168364 0.430378151258406 0.00591044804625854 -0.13270861896361 1.24762065883369 "insect"
"3421" 0.0976154444977928 0.0296096211702725 -0.820285701302473 -1.01290585694345 0.132383673295811 "ancient"
"3422" 0.249130393593086 0.678258279248055 -0.948640408370976 0.527385792352009 -0.0756162207287909 "ancient"
"3423" 0.24864134220676 -1.07944345684982 -1.28614166313474 -1.7406506613379 -1.13818920860002 "insect"
"3424" -0.116736234288624 -0.477075192318562 -0.255263394197302 0.061570349295003 0.708486042750887 "ancient"
"3425" 0.211499307446166 0.406554183246901 1.27186270768941 -4.08844002047512 -4.43948568227406 "ancient"
"3426" -0.109254437558624 -0.369853148109075 -0.859426787017659 -1.57434036596739 0.461123786320469 "ancient"
"3427" 0.356965078168322 -0.590578167534769 -0.816770045514588 -0.6516953394201 0.084573048871203 "insect"
"3428" -0.317163002209887 -0.14550952713161 1.4843826098788 0.35334263331193 -0.847053197502831 "ancient"
"3429" -1.95897869496206 0.0600113853130137 1.4078349774553 0.932272300129183 -2.27749474564559 "ancient"
"3430" -0.11913457204128 0.00221323004929775 0.534710457925823 0.137767495756935 -0.712276198966096 "ancient"
"3431" -0.377427571641645 -0.0883696813462376 -0.729206716270546 0.453010994685344 -0.62873814715109 "ancient"
"3432" 0.332108658298964 -0.0887391679853842 -0.265863060904191 -0.581872971829819 0.724692903331827 "ancient"
"3433" 0.145315904052946 -0.0193629134114531 0.0145807668915105 0.201014602357426 1.93132060260879 "ancient"
"3434" 0.183644600890745 -0.260171194533559 -0.152765689944496 0.223771091832249 -0.221722944995469 "ancient"
"3435" 0.195837009306815 -1.18047331900529 -0.0971981049450274 0.0349073484003976 -0.907683281543172 "ancient"
"3436" 0.00643756127768689 -0.198244770506843 -1.11197361462731 -0.0762142017297625 0.0004316837506535 "ancient"
"3437" 0.336471532762409 -0.193648107213514 0.517225503175878 1.31723884471225 0.317954410470535 "ancient"
"3438" -0.000462700987896032 0.019859069593861 0.120341203862804 -0.131409454142133 -0.261777173782414 "ancient"
"3439" -0.732066552574799 -0.284281977281004 0.0960275164137963 0.996185240059702 -1.48622559595144 "ancient"
"3440" 0.00833533192019219 -0.390947775722028 -0.515910608314487 -0.032979480199174 0.504681521814519 "ancient"
"3441" 0.162588019860288 -0.469503059399252 0.107588238182093 0.0350126183929431 -0.162419663706311 "ancient"
"3442" 0.128101771737648 0.283875843532679 1.00568947017272 0.401878673099237 -0.0115660298168236 "ancient"
"3443" -0.0965811818424436 -0.225361626981255 0.0956379989268613 0.446252031478319 0.941013035934508 "ancient"
"3444" -0.334498697500402 -0.495187395889309 0.545314729110926 0.897702724981256 0.885319475423188 "ancient"
"3445" -0.461881980783276 -0.227715524909068 -0.810294615093069 0.200184089749745 1.01023541014254 "ancient"
"3446" 0.487299921284476 1.16816149560988 0.577366218054574 0.236043616304971 -6.33893242320006 "ancient"
"3447" -0.267363004691861 -0.332055350383071 -0.0252809001748943 -0.0613371581558704 0.741436155450293 "ancient"
"3448" -0.163824895347844 -0.257886027589848 1.26839768886118 0.389834273335655 1.28723190903539 "ancient"
"3449" 0.291611403681639 -0.396129037181577 0.486881051000808 0.609674143405698 1.35250950013427 "ancient"
"3450" 0.0384691076543906 -0.0736600175540564 0.990384874991551 -0.900785243409814 0.942777631109532 "insect"
"3451" 0.319136018355297 0.127314526806926 -0.330874554708136 -0.670517728178967 0.0377760247338574 "ancient"
"3452" -0.149206744660714 -0.436746183413144 -0.12733125737615 0.764134060024941 -0.0881518607822131 "ancient"
"3453" 0.308035188116779 0.0235530856885083 0.293487797723011 0.469810346496733 -0.20452811605901 "ancient"
"3454" 0.237051255898916 -0.0780571296721685 0.332854904129594 -0.0424810724869119 0.0405910352432693 "ancient"
"3455" 0.495186379974338 0.186003655370167 0.889636157092673 2.12321493524784 0.205367680580203 "ancient"
"3456" -0.934507005627844 -0.844810274067191 0.636211053921233 0.730366244243949 0.888997278594259 "ancient"
"3457" -0.305634614888961 -0.40404719776167 1.07353782918363 -0.296351544523043 0.292528161959818 "ancient"
"3458" -0.512083567666345 -0.386730213528405 0.202021473102021 -0.912323873540388 1.51091665843353 "ancient"
"3459" -0.0358559331042447 -0.353090947389496 0.600855417959027 0.472621967611381 6.5186931817717 "ancient"
"3460" 0.323571211524815 0.016483309072298 0.268831258987693 0.202273644534934 1.93201796462598 "ancient"
"3461" -0.112946781302359 -0.947678798612935 -0.0902279944271104 -1.1109656171691 1.48001943987051 "ancient"
"3462" 0.263106873999617 -0.0461378932672188 0.994236121555502 0.25739456797923 0.641708346153808 "ancient"
"3463" 0.102373598485226 0.411315743156749 0.119753704289071 -1.26318364144527 -0.0769952518396817 "ancient"
"3464" -0.0224316622758474 -0.280856328942972 -0.20702779395883 -0.21859598384954 -0.448469812818923 "ancient"
"3465" 0.777494345406822 1.88327613186658 -0.141720263725148 1.19213876211966 2.28199412214668 "ancient"
"3466" 0.0325268580984897 0.0196077501643424 0.574009736883613 0.397176496877617 1.15246976189406 "ancient"
"3467" 0.0858783633505283 -0.594271165314263 -0.297799556600497 -0.180564211031297 -0.228545030940754 "ancient"
"3468" -0.175454824766888 -0.367394907603674 -0.388883535678961 -1.41924859305551 -0.448757459982518 "ancient"
"3469" 0.218167505881693 -0.0222892868134401 1.10032204417228 1.77262669997779 2.1786701375375 "ancient"
"3470" 0.307553647340013 0.0481644762950993 -0.308291932378288 -0.392952053959118 0.845631801937002 "ancient"
"3471" 0.100629848384571 0.378172097260612 0.202452020431917 -0.708028675061744 0.447065431155377 "ancient"
"3472" -0.214619979627158 -0.977479197474796 0.845021279760123 -0.499962255359288 2.60223427929399 "ancient"
"3473" 0.050164370170152 -0.39634944371752 -0.31558287096285 -1.08276985558355 -0.466509155367494 "ancient"
"3474" -0.53060288482014 -0.615140723515994 0.552731295919961 0.746139530399201 -0.187914007623353 "ancient"
"3475" 0.0371870823043601 0.0356052765733525 -1.85362004686234 -0.802450804021652 0.308302259523804 "ancient"
"3476" -0.205682123678501 -0.074873211667665 0.241394636219858 0.0914765468380808 -0.417544920141731 "ancient"
"3477" -0.414182995965867 -0.382508824952764 0.0265756074460229 0.0962759344715224 -0.534556310735117 "ancient"
"3478" 0.0530112317904908 0.423587949865384 0.023405088807563 0.194697920903157 -1.10502575857015 "ancient"
"3479" -0.090685404034079 -0.0654926771343697 0.920581356374671 -0.459370660937392 -0.940524461481408 "ancient"
"3480" 0.310258453987885 8.55075169469421e-05 0.479581418959857 1.63970310320973 -0.0422041724271258 "ancient"
"3481" 0.063881069672791 0.222688591572707 0.647533157961516 1.19421411802602 3.93167313004185 "ancient"
"3482" -0.227299429836521 0.875216311128877 0.25664889649377 0.72116153247783 0.963871037130387 "ancient"
"3483" 0.00206604522025444 -0.200567628042909 -0.704329103772956 -0.652259278798506 0.562875186294181 "ancient"
"3484" -0.636333788633951 0.346142806566351 0.719533949018045 0.943030622756819 0.0965557550719015 "insect"
"3485" -1.06110787871733 -0.979080072852472 -0.958986542377823 0.6545694132208 -3.34367094219727 "ancient"
"3486" -0.212562693062134 -0.212783918650921 -1.53895857608802 -8.72338587847098 -2.29712392914744 "ancient"
"3487" 0.348345320605618 -0.390084676821605 1.56334574514697 2.52943932892924 0.535394627279142 "ancient"
"3488" -0.243105317724496 -0.537014193163753 0.401072506182525 1.13127433539982 -1.04626791611162 "ancient"
"3489" -0.860709222753675 2.39608690025097 0.0399645680983931 -0.544121040718297 -4.12479077679852 "insect"
"3490" 0.569512753001317 3.37245559501374 2.38158123694042 -4.09090827061187 -1.29719675476512 "ancient"
"3491" -1.00404217056388 -0.41714722559872 0.0758694316643582 -0.855961732606293 -1.567420743334 "ancient"
"3492" 0.0114258650133193 0.891519400390877 0.661075322560454 0.46724022759279 -0.406956543400257 "ancient"
"3493" 0.045362776139067 -0.319418185348561 0.949912682658672 0.478934297305471 1.99319962615249 "ancient"
"3494" -0.0263990420139513 0.26403450100536 -2.24728238654199 -3.67303039663575 -2.52891288264551 "insect"
"3495" 0.0519998742387793 -0.0165435366797576 1.16924086501273 0.880119235023668 0.0303940831517131 "ancient"
"3496" 0.0704448739934823 0.0338670319532388 -0.80297510549166 -0.561596940467904 1.583606428303 "ancient"
"3497" 0.194459269208888 2.20779289629107 1.01543314578642 -0.861498503446987 -0.601135549212224 "ancient"
"3498" 0.0783904289837974 -0.368501979607033 -0.171258176463906 -0.058553122224812 -1.13875683482604 "ancient"
"3499" 0.17361966923213 -0.28286656907126 -0.172845224590184 1.07987765849195 -0.407612061089419 "ancient"
"3500" 0.0243887984122781 -0.717504512159315 -1.2072460185058 -0.678522413673469 -0.598901918390658 "ancient"
"3501" -0.0129425621618781 -0.672889128761312 0.357694290629515 0.281427858020799 -0.102808561853947 "ancient"
"3502" 0.965224289336763 -0.51392529268855 -0.676347442716523 -1.71548595564642 -2.91621320639316 "ancient"
"3503" 0.00692242710705746 -0.0570189268927809 1.30003969812703 0.989809394838399 -0.0600366789482328 "ancient"
"3504" 0.0348083128640443 -0.384875549587891 -0.712420971428427 0.155308633365586 0.0485842016654289 "ancient"
"3505" 0.335361185624292 1.03138564195241 1.54244321927597 2.13459016513541 -0.262273464955798 "ancient"
"3506" 1.138800595125 -0.533134378243865 -1.97972190351799 -1.22913821190164 -5.10736779574776 "ancient"
"3507" 0.0920275237568426 2.21393566421393 0.81336797453873 0.770713060969632 0.820769809607373 "ancient"
"3508" -0.752152832361294 -0.0332991470627703 1.37262882566474 -1.02509595694521 0.0420832623187531 "ancient"
"3509" 3.32554454762937 4.01035490365711 0.975967748141527 1.12194534710804 2.59919745299011 "ancient"
"3510" -0.464177400000722 0.213709645852918 -0.157671100030474 0.226281862868073 0.0565234761247632 "insect"
"3511" -0.0412812919470406 0.877201733394594 0.621398288518848 -0.657133215607355 -1.92857087142161 "ancient"
"3512" 0.226003290941285 -0.183298985532283 0.611874585172493 1.60656964311936 0.36421313702628 "ancient"
"3513" -0.281345235166108 0.798130696806218 -0.815089666555374 -1.34273412037054 -2.99318001842013 "ancient"
"3514" -0.322590063826743 -0.397366567026794 0.754088436387225 -0.172689353566715 0.359157912355451 "ancient"
"3515" 0.750533660548663 3.19025511146512 -0.0813008123671877 -1.09395343089128 1.45085902616636 "ancient"
"3516" -0.939818254008849 -0.12616967388848 -0.990473719763956 -1.19247881026194 0.41165291288332 "ancient"
"3517" -0.862238125243566 -0.260261736292827 -0.410400961147181 -1.75555246669189 0.997714030899744 "ancient"
"3518" -0.19594321841937 0.100999671064089 0.904949464026784 -0.184919744559854 0.416790306346046 "ancient"
"3519" 0.383273225918012 0.401679472802189 0.347033746377644 -0.876992411407469 -0.169818944200446 "ancient"
"3520" -2.60665069646644 2.07510825827503 -0.999606349738497 -0.948978653734501 0.642283812711098 "ancient"
"3521" 0.0763862621332606 -0.255382775647365 0.0198588661215968 0.0972379141356278 0.765364258193178 "ancient"
"3522" -0.190566577537642 -1.14414419699022 0.684107639485174 0.857430953516678 -1.42931977171572 "hymenopteran"
"3523" -0.673537139304192 4.9973368879527 0.63007037534632 -0.796436371130145 0.2478148045884 "ancient"
"3524" -0.511473135877261 0.77064681548429 -0.16769167420398 -0.234457121847919 -1.88605438762909 "ancient"
"3525" 0.285545925294638 -1.16325753576669 0.434986138477622 0.730855761886014 1.01831440242897 "ancient"
"3526" -0.0461942789339282 1.45940801201621 0.0924194071564719 0.603634859272651 -0.816226016987031 "ancient"
"3527" 0.182035748757132 -0.0739522502293793 -0.0805620804308341 -0.0266596934288404 1.26158568490259 "ancient"
"3528" 0.206723673155876 -0.359916036243973 -0.0284948642124744 0.972994704973245 0.841169999247468 "ancient"
"3529" 0.0897905815164987 -0.387231858975663 -0.137991943933562 -0.166998948367829 -0.849898629393651 "ancient"
"3530" -0.505353591014372 -0.474336184724105 0.881365429142648 0.947800940761325 -0.200273430704401 "ancient"
"3531" -0.123017710167477 -0.628169193902591 0.818728676526063 0.0761104653466542 2.15577438007546 "ancient"
"3532" 0.589133437828487 0.31875891392723 -0.052754296584409 -2.21696114436045 2.43483753164135 "ancient"
"3533" -0.957960553046516 0.556457796399138 0.499247058484392 -0.0260325865044361 -1.70903877224152 "ancient"
"3534" -0.916447577970761 -0.517708627095767 0.829907763631482 1.22810699575054 0.193160993549057 "ancient"
"3535" -0.0218324474904934 -0.290313173662445 0.70595565071853 0.860470022028578 -0.916130718746259 "ancient"
"3536" -0.196118737914254 0.297706792388545 -0.77044519899492 -1.26226989142072 -1.52189837502736 "ancient"
"3537" -0.817907057819578 0.224457945993251 -0.19672083822271 -0.669413901327933 1.8650760225523 "ancient"
"3538" 0.0405987598715424 -0.264346031304363 -0.871660140017273 -0.139946170055635 0.956637958284012 "ancient"
"3539" 0.319716604242272 0.104305043165142 0.0551788721380469 -0.135086810534774 1.32652294485203 "ancient"
"3540" -0.166911837086127 -0.292540157277264 -0.211114023883944 -1.07698051493154 1.00578050216406 "ancient"
"3541" 0.313785154876735 -0.363882644148236 -1.46862080518445 -0.131634222927608 -0.44159269195379 "insect"
"3542" 0.0550065135791148 -0.38272605986177 0.452778300693864 0.741120757075861 -0.641668433691335 "ancient"
"3543" -0.247894213879451 -0.346028447147841 0.855679855265399 0.570641691963583 2.92959139234315 "ancient"
"3544" 1.65370747780965 4.06872994739732 4.10761117780986 1.55617327986946 -4.89314403402536 "ancient"
"3545" -0.945061074830034 -0.420081449390572 -0.503972327997009 0.745131000596512 0.463694662254593 "ancient"
"3546" 0.0639790413620812 -0.557863440359733 0.553666483689363 1.11919495116254 4.52528490690137 "ancient"
"3547" 0.238951172286462 1.36880107301811 -1.75725063211944 -0.895846318552602 -1.03194117975263 "ancient"
"3548" -0.202523487829979 7.02352742418471 1.86168106681121 -3.77345377526067 0.892655188466788 "ancient"
"3549" 0.193572764563924 -0.758981898139363 0.30827761235381 1.18799217485888 1.53834078955477 "ancient"
"3550" 0.506386413003219 -0.579286529537354 0.95648726017299 1.68890706322739 0.573017340957076 "ancient"
"3551" 0.162996815883855 0.390234140229559 0.714116754978404 -0.15991894740669 -1.0806829143198 "ancient"
"3552" 0.0791193429685961 -0.0704294231430495 0.884170413881188 0.8127819215251 -0.217302859527145 "ancient"
"3553" 0.338964256534297 -0.324340354907171 0.611632577971484 1.01045241128688 -1.13697335725292 "ancient"
"3554" 0.297946447194634 1.27172215893842 3.20042190056228 -0.363730555152649 -1.29418380417562 "insect"
"3555" 0.362923073012046 -0.316211739299405 0.793478293794529 0.678842826342081 0.656656599826632 "ancient"
"3556" -0.68043027812899 0.928222229822976 -0.366903089890408 -0.920292630477333 -0.0814752374781485 "ancient"
"3557" -0.00923314829246252 -0.383301200552911 0.233017685049492 0.380775203804672 0.201887546682538 "ancient"
"3558" 0.184677933755686 0.461875467982859 1.68997591373473 1.59560760090716 0.726426364048757 "ancient"
"3559" -0.313820548685802 3.75261188317632 0.348659511206094 1.19097349969333 -0.488675434432902 "insect"
"3560" 0.0696497316624807 -0.0582531779190204 0.509900536727077 0.10132252437516 -0.0239119862455831 "ancient"
"3561" 1.24731515936924 1.19668437504855 0.301430229302898 -3.50621468226015 2.17146694372233 "insect"
"3562" 0.251200949401068 -0.0357847554827091 0.0828682150099393 -0.0481503573883132 0.326589746656889 "ancient"
"3563" -0.268500533912033 -0.0257628490347351 -0.123452718333538 0.483079023954048 -0.349620116546363 "ancient"
"3564" 0.265868143371071 0.426317884195109 -1.19229614864651 1.26440078285284 3.15589833502235 "insect"
"3565" 0.378275905943099 0.697298518053435 0.366582502541633 0.361273601302094 -1.94958925682284 "ancient"
"3566" 1.64000819298055 3.62000293361216 -3.13182114610996 1.9185332472398 -2.25724219994459 "ancient"
"3567" 0.457981508149259 -2.15616692095643 -3.34338762498992 -0.805256554728564 3.35674394877816 "ancient"
"3568" 1.74550460536483 0.302131822750464 3.04537463676227 1.95700120612917 0.289613313052456 "ancient"
"3569" 0.230541453169828 0.212282075214612 0.108279280649556 0.328000383559126 -0.0914481595080644 "ancient"
"3570" -0.262820259271799 1.08701149345801 -0.319453831734373 -2.15952641625811 0.295270350168779 "ancient"
"3571" -0.857457184928323 -0.578718362364064 4.16582310649771 1.29633290766875 -4.06793134577386 "ancient"
"3572" 0.273193196042292 0.70472950098029 0.320826304026283 0.629962861401913 1.7920509800827 "ancient"
"3573" 0.0584521626408926 0.0126463367877179 0.678851944152572 0.836776511220638 1.47631801813943 "ancient"
"3574" -0.155936094137712 -0.309646394549115 1.41423373314335 1.36092846800022 -1.62279908223335 "ancient"
"3575" -0.857702856222327 1.69161919955461 -0.734019842166215 -0.564068027203952 -1.7691639718292 "ancient"
"3576" 0.285055867364258 -0.205174175613711 0.197712522375176 0.293357794561645 0.194605132023505 "ancient"
"3577" -0.289309099669108 -0.516489000591881 -0.674133138122799 -0.325964243089832 0.250614835836303 "ancient"
"3578" -0.559143997861057 0.355495719767865 -0.391662407930185 -0.397967127854064 0.45479822404993 "ancient"
"3579" 0.0935699001381632 1.00581883865208 0.194187929054695 0.435127745690667 1.00038536121904 "ancient"
"3580" 0.0815944926704608 0.360841652711658 1.15713444142745 2.23357102012732 4.31809389092105 "ancient"
"3581" 0.397032335262664 0.437105371476885 0.222083341656717 1.09822397999134 0.891868764214349 "ancient"
"3582" -0.0644552843325867 -0.0835880031831402 0.317302352092732 1.09421647345366 1.17049008528348 "ancient"
"3583" -0.0462116081004831 0.259006756131098 -0.217070385916874 0.211454869853268 1.37543292545488 "ancient"
"3584" 0.568817871614688 -0.159912030240391 0.219413266276882 0.409943578081742 2.72087501317152 "ancient"
"3585" -0.338872158241145 0.179345579542751 1.41049409523 1.20280525861928 1.09200862068082 "ancient"
"3586" 0.0490440829181173 -0.0949599904307925 1.88226821562461 2.69341311691206 0.384494666593344 "ancient"
"3587" -0.517430157459736 -0.110024943078207 -0.762664622533046 -0.336069052927286 -1.58559521754591 "ancient"
"3588" -0.914643563050078 0.262238372330928 1.26128850490051 -0.881939619215591 -1.51795667758656 "insect"
"3589" -1.03511217161721 1.1735238390794 -2.01745698998839 -0.790399020221105 -1.72487325389954 "ancient"
"3590" 0.00371082897901174 -0.179054609624084 1.00886518775265 -0.180194013886323 -0.169238861322846 "ancient"
"3591" -0.0359955844718364 0.979846027238954 0.485808945195759 -0.230987481341789 0.145418669154037 "ancient"
"3592" 0.302011315582681 0.409466322519136 -0.0806561224412331 0.0568414038169118 0.361002481266512 "ancient"
"3593" -2.83894307540184 5.54810470931818 1.17299233674068 2.54556010617771 -3.55563744932353 "ancient"
"3594" -0.147597636933693 -0.575829764912658 -0.874521177386772 -3.39383767837554 -1.18545484191529 "ancient"
"3595" 0.878861932458125 -0.0400870875196923 0.373072942982825 -1.74325161015974 1.37268271111593 "ancient"
"3596" -0.0904815917102705 -0.368133985385172 0.0560815388010164 0.0628642848812964 -0.622367617067126 "ancient"
"3597" -0.0866606969747923 -0.00964452969260082 -0.0518526355765226 0.244671585919971 -0.813314079271509 "ancient"
"3598" 0.234209397825474 0.184349533358024 -0.033251067067707 0.267354424962029 0.0983880383238526 "ancient"
"3599" -0.510561035367636 0.405512416239532 -1.23160585190194 -2.65783383920549 -2.43432305854468 "ancient"
"3600" 0.10319313213146 -0.335643234670466 0.144965547594761 -1.36629598223881 0.192778729980978 "insect"
"3601" -0.10041362094886 0.656853713255511 0.596752713636319 -0.129973412911981 -0.344095337078567 "insect"
"3602" 0.446258941022299 -0.421496966939413 0.106773683891315 0.114703083208251 -0.316795541649797 "ancient"
"3603" -0.248313753927385 0.0803566927657056 -1.14952987988598 -0.0530233458074821 -0.774645189445713 "ancient"
"3604" 0.3194175676697 0.426322667831075 0.462031324648381 0.156959417015368 1.45570114678457 "ancient"
"3605" -0.896117941347917 3.20485499472539 0.989540223160552 0.261388610973252 -0.851617005031198 "insect"
"3606" 0.118841999636213 -0.0581227304710062 -0.564270543169062 0.0461373056616137 -0.8859788798072 "ancient"
"3607" -0.665720668453742 -2.08958157868995 1.08436271080249 -0.277125521187912 6.86615425084485 "ancient"
"3608" -0.956760768666684 1.17973711047381 -4.34114052979422 0.49074597891138 0.97722486664223 "ancient"
"3609" -0.103958790650727 -0.335585838410585 1.07844896718321 1.5504160716779 -0.143476073252124 "ancient"
"3610" -0.295439065853204 -0.24075967327599 -1.07136447089685 -1.48203333768709 -0.221202973068744 "ancient"
"3611" -0.235872871256806 -1.10088977377104 -3.66510135452651 0.138389638551318 0.0420832623187531 "hymenopteran"
"3612" -3.64912919968127 8.21836967618201 7.02460473908615 0.960897261456396 -4.74089731852489 "ancient"
"3613" 0.250169465615858 0.0168529235655077 0.451234067581427 0.108367299978071 -1.19743618761521 "ancient"
"3614" 0.27313530072457 0.425442231863713 0.0155961710541564 -0.239053304671722 0.856873495410358 "ancient"
"3615" -0.27479692170514 0.0318428664729977 0.524957805332132 0.963384324898767 2.13262217107769 "insect"
"3616" -0.227483100475244 -0.172686668882461 -0.395102280480028 2.28574881270111 2.90966137441139 "ancient"
"3617" -0.983911024712112 1.98414220330534 1.60447945014394 0.505166824868638 0.0653504999633275 "ancient"
"3618" -0.469324571320873 0.536099973234644 0.312803089848363 0.547578811653397 -1.12183640929654 "ancient"
"3619" -0.0150752520841158 1.57060183599979 -0.539287337968976 -4.63442100002736 2.66253304728785 "ancient"
"3620" -0.826071979464656 1.50870005954469 0.473000948492084 -0.313626129943984 -1.98198913572722 "ancient"
"3621" 0.128004231265977 0.666101351438957 -0.00811591123631426 -1.1663472680485 1.9000966229161 "ancient"
"3622" -1.84921952804289 2.01583995487381 -1.08632754874178 -2.6995500305077 -0.264874579050864 "ancient"
"3623" -0.442645689813153 -0.0291657862132101 0.0132894342475853 1.0882472339661 -0.541193595157688 "ancient"
"3624" 0.450189142390679 0.462867684217269 0.861855019554589 0.123120836087074 0.924222479288012 "ancient"
"3625" 1.06871275224873 0.4458754753027 -0.0413806612983671 0.506330288207462 -1.62286521612953 "ancient"
"3626" 0.258686637789776 0.0257206942023582 -0.637768147282913 0.0684535602616499 0.0532267973107632 "ancient"
"3627" 0.11552373130147 -0.394592256484918 0.291090577212469 1.11578194477974 -0.130225093021901 "ancient"
"3628" -0.257372390097229 -0.661745601820313 -0.779583923647954 -0.30951289904201 0.148378994199536 "ancient"
"3629" 0.559539005459354 0.0646970004060365 0.331888828141147 0.381668414745539 0.795391225244926 "ancient"
"3630" -0.296226695775499 0.0490748594477627 -0.338980737831866 0.263279826088763 1.45256208218776 "ancient"
"3631" 0.21550296911638 3.62709248300226 6.70494527063185 2.55390226878844 1.3415347148781 "insect"
"3632" 0.249045590630199 0.0158272578017945 0.533085708404972 0.482920698353503 -0.0262239067229627 "ancient"
"3633" 0.100556762255572 0.088278462057866 -0.342463281538902 -0.820045180064293 0.0241013392866254 "ancient"
"3634" -0.509048621694322 1.91659525654995 -1.78901477670192 -0.955356872902038 -3.63247501951633 "insect"
"3635" -0.509048621694322 1.91659525654995 -1.78901477670192 -0.955356872902038 -3.63247501951633 "insect"
"3636" -0.0156045610251858 -0.234349160597007 -0.310406365226999 0.778298028417034 1.92223936801859 "ancient"
"3637" -0.149593255403972 1.71954951832541 2.66549537222615 2.04407677507389 1.79299290314428 "ancient"
"3638" 0.231249815151907 -0.351716039803984 0.982958865006723 0.594182060911882 0.497258704274675 "ancient"
"3639" -0.30393023258086 -1.18929875992861 -0.49948730320959 -0.318382033289805 -0.168230217460291 "ancient"
"3640" -0.318620909040147 1.04896969010939 -0.865672522939688 -0.846349371836991 -1.62019410413326 "ancient"
"3641" -0.77314687226256 -1.35218870909549 0.546554362396632 -0.131120466822823 -1.2556676355973 "ancient"
"3642" -0.974782271517309 1.74438834631513 -0.780141318088036 1.94554769857666 1.99787559442684 "ancient"
"3643" -0.0120971351479128 -0.692767725644606 -0.000821582233470397 0.508235139651224 -0.548696189692872 "ancient"
"3644" 0.0522344144519408 -0.560783995730182 -0.887521997863957 -0.600293522222778 2.24563005995088 "ancient"
"3645" -0.805903456817269 1.24572764225647 0.837288429658556 -0.91195820619193 0.502931928087929 "ancient"
"3646" 0.0276305905621536 1.55038752273857 0.239557948349653 -1.94137695261291 -2.0963305603446 "ancient"
"3647" 0.31026300491146 -0.0670527523812152 0.940017013406765 0.651570925467682 0.979217940436489 "ancient"
"3648" 0.536016849613409 0.0822355384670519 0.94218926793115 -2.64832882345301 -0.978525939530086 "ancient"
"3649" 0.158596416213922 -0.316027157521312 2.21747487332199 -1.357070673882 -1.52156401871625 "ancient"
"3650" 0.271466778420638 -0.17096502615613 0.528923797654341 1.01195746106362 -0.246208154152501 "ancient"
"3651" 0.361984448428558 0.210233059218364 0.447689447702244 1.21816174501615 0.641811513397694 "ancient"
"3652" 0.0671285807454832 0.126301979082331 0.400855938957776 0.307465956243453 0.174082848818066 "ancient"
"3653" 0.218537953449442 3.34668107769519 0.160002493694598 -6.38676178873033 -2.83915118229363 "ancient"
"3654" 0.304894629774286 -0.49969792372412 -0.662390521032752 0.404459805350846 2.18836091283836 "ancient"
"3655" -0.196039270973068 -1.66189103823128 -0.954816082866501 0.652628013059586 3.85579941897223 "ancient"
"3656" 0.514042973221634 0.982755000206248 1.27500606395186 -1.06247414193255 -0.429543942853961 "ancient"
"3657" 0.0931629078812915 -0.202431966607728 0.234394584743166 0.252716928491256 -0.17006213220773 "ancient"
"3658" 0.392136076281858 -0.324974512501508 -0.255559686261748 -0.0917199790877885 0.13660210906418 "ancient"
"3659" -0.371325485232157 1.51540717068052 -0.380150621495031 0.15655374013296 -1.80351448972052 "hymenopteran"
"3660" 1.13730381718663 -1.25359548846844 -1.78543567621531 0.812232182375068 4.41723083872685 "ancient"
"3661" 0.100360903006964 -0.133059738499081 1.99687335178319 0.885122400095542 1.27018620272056 "ancient"
"3662" -1.94099947194091 0.0057900781961411 -0.533949157494377 -0.322763707311309 2.94535163522076 "ancient"
"3663" -0.00614650597708894 0.0258335392841638 -1.70004952402127 -1.48276302559697 -1.98729285550007 "ancient"
"3664" -0.15001041795525 -0.135138727663851 -0.375199690971937 -1.25895407378935 -0.497318727135516 "ancient"
"3665" -0.681112630930044 -0.230795205097485 1.46325821641667 0.828381436980544 -1.62227536398729 "insect"
"3666" 0.33952602734503 0.108438648981696 -0.0269730421186497 0.861225582261903 2.74261220345835 "ancient"
"3667" -0.138014240097953 0.807213358150004 -0.518121752248258 -1.94889149349132 -0.344908162974278 "ancient"
"3668" 0.256594177411411 0.305334273823653 -0.0280113791514425 0.0211580012797569 -0.311514399510243 "ancient"
"3669" 0.21125170430994 -0.610617653586502 -0.18121122147689 0.478331302984193 2.80030860506532 "ancient"
"3670" -0.13031014579769 -0.624193574428464 -0.415158199587644 -0.298386559671316 -0.271776001212692 "ancient"
"3671" 0.0428166672610949 -0.183760995786084 0.291549267002513 0.755823462529586 -0.023281019212522 "ancient"
"3672" 0.317917252980668 0.403842038429886 0.611566935053281 -0.0929170059691822 1.01183995847113 "ancient"
"3673" -0.541090850938155 0.0769602783328451 0.578813340412389 0.208018948708224 -1.09749875250668 "ancient"
"3674" -0.297605426025301 0.0941008757998343 -0.527163056372787 -0.430616587749351 -3.85658791957572 "ancient"
"3675" 0.192730150070307 -0.417150188707276 -0.268329082937832 -0.36743223798331 0.878092486457516 "ancient"
"3676" 0.0635420330664226 -0.979118394350531 -0.0336144162712191 1.08060987515087 -0.00392295981004033 "ancient"
"3677" 0.754093597727248 0.667766945300379 -1.69736244697369 -0.393281794555357 0.0569012629139263 "ancient"
"3678" -0.295912950567156 0.247010711677376 -0.0410087042680099 0.309039557711345 0.821002168657463 "ancient"
"3679" -0.199601759621312 0.0327677952930541 -0.848823907059096 0.507326475677883 -1.02863876788229 "ancient"
"3680" -0.0222466600999825 -0.47451720554731 -0.148197800990874 -1.17600262058132 0.812218246135764 "ancient"
"3681" -0.106026930121508 0.671228426091462 0.0372940219996201 0.959993292363604 -0.273849881251775 "ancient"
"3682" -0.525100258279476 0.615831553015927 0.533357957879231 -0.281853345809248 -0.405691451794363 "ancient"
"3683" 0.174815862061223 -0.173580992453929 -0.201786910387602 -0.136049958879597 0.35165262122023 "ancient"
"3684" -0.0144055830624521 0.196054593775968 0.104618523169972 0.258647502283977 -0.225657757771236 "ancient"
"3685" -0.406304080823273 1.81879995765887 -2.37629710172762 -0.41218778471354 -4.31149989609066 "ancient"
"3686" -0.281107009575467 0.015757768906596 -0.204938146031834 0.0215841851407584 -0.736613209934386 "insect"
"3687" 0.02904145621424 0.641859924211612 1.19368845362151 0.559552478194275 1.05496899604976 "ancient"
"3688" -0.633195879350408 -0.870993978426335 2.52715086213382 0.925620785818978 -1.2176048731148 "ancient"
"3689" 0.33759155034033 0.123798845558481 -0.06719043516667 0.416715207977555 0.37807621244098 "ancient"
"3690" 0.381102750219393 0.084419637692984 0.488597089922571 0.120370268285555 2.70160665836838 "ancient"
"3691" -0.100843405608617 -0.0908437984459992 -0.370144877791137 -0.35864108343214 0.0969640585361968 "ancient"
"3692" 0.281915801858112 0.375373165563563 0.66981649893331 1.0873777169003 1.2764498755333 "ancient"
"3693" 0.216375430177835 0.1686380036404 0.411907670633892 -0.450450052792793 0.95625770344056 "ancient"
"3694" 0.163909875565555 0.0930288354858498 -0.45681866567316 -1.323071336754 0.730240921850412 "ancient"
"3695" -0.152628620962464 0.0774813594355036 0.284715220382493 0.66425738861813 1.45997479769724 "ancient"
"3696" 0.263996688813705 0.00371552304059156 -0.518207125367658 0.269630002978175 0.93321455737865 "ancient"
"3697" 0.118179536233606 0.161944485943344 2.09922508555576 1.82098550424809 0.433689966679443 "ancient"
"3698" -0.0553525026882116 1.3299976380101 -0.625034475575115 0.388278024444244 -0.611775042412112 "ancient"
"3699" -1.00887751919429 -0.283049346282988 1.23428314929046 0.0900326865111845 -1.0016859654376 "ancient"
"3700" 0.0841233649151616 0.0976118005594407 0.510051182273583 0.262444694028884 1.4892424311362 "ancient"
"3701" -0.124074940755368 -0.389425358490069 -1.0408775201865 -1.73923853826538 0.692757415512875 "ancient"
"3702" -2.16317788531294 2.45052772512258 -3.18663605467754 -1.52162813483261 1.99153989351142 "ancient"
"3703" 0.430541882815853 0.0193208333246153 0.213318710750992 0.965201059008853 0.851229195873431 "ancient"
"3704" 0.162749573626531 -2.45526126910182 1.1458755967527 1.49964565460459 -1.07041303198213 "ancient"
"3705" 0.152307926486677 -0.996638048299847 -0.414136496205565 -0.761490988724764 0.598192522024073 "ancient"
"3706" -0.0730599672972463 0.0642389627061855 -1.11733265614393 -1.25974799592916 -1.31885215784316 "ancient"
"3707" 0.0924263385021776 -0.264494372714248 0.276488160135065 0.614770690428481 -0.0926805447183326 "ancient"
"3708" 0.434402530753925 0.126405461888137 -0.00359253759603843 0.292251470492157 -0.424755557096156 "ancient"
"3709" -0.12392136289207 -0.715626916450977 -0.445040553302511 0.623129250018519 -0.702997017935507 "ancient"
"3710" -0.243136125245581 -0.929974629459579 -0.0537128142969399 0.636421278125673 0.885292683403046 "ancient"
"3711" 0.155551418338977 -0.316605642672881 0.827361003895068 0.451484652405449 0.161168882567959 "ancient"
"3712" 0.25925383695489 0.18795610239438 1.0676144974003 -0.578055694062574 2.446443195077 "ancient"
"3713" 0.0337458640352781 -0.298051241920173 0.837173693920175 0.265951666548535 0.640508268677491 "ancient"
"3714" -0.252977348134606 -0.222103327240175 -0.436398263990616 -0.70342353215879 -0.198221536001583 "ancient"
"3715" 0.148469859744082 0.0482777546677404 0.0404772064288979 0.151548883527817 -0.277058982132784 "ancient"
[truncated: 681,533 more chars]
