# Supplementary material for: Convergent eusocial evolution is based on a shared reproductive groundplan plus lineage-specific plastic genes
Source: Nat Commun. 2019 Jun 14;10:2651. doi: 10.1038/s41467-019-10546-w (PMC6570765; doi:10.1038/s41467-019-10546-w)
Supplement: Supplementary file 4 — Source Data [file 41467_2019_10546_MOESM4_ESM.zip › SourceData_Supplementary_Fig5.txt]

"species" "developmental_overlap" "number of genes"
"ant" " shared developmental   " 2745
"honey bee" " shared developmental   " 2745
"ant" " no ortholog   " 2204
"honey bee" " no ortholog   " 1849
"ant" " not shared developmental   " 1927
"honey bee" " not shared developmental   " 1406
