# Supplementary material for: Convergent eusocial evolution is based on a shared reproductive groundplan plus lineage-specific plastic genes
Source: Nat Commun. 2019 Jun 14;10:2651. doi: 10.1038/s41467-019-10546-w (PMC6570765; doi:10.1038/s41467-019-10546-w)
Supplement: Supplementary file 4 — Source Data [file 41467_2019_10546_MOESM4_ESM.zip › SourceData_Supplementary_Fig7.txt]

"cor" "c1" "c2" "tissue" "species"
0.542148143536572 0.52869640595225 0.555327627485359 "head" "ant"
0.389518415672046 0.373404422631457 0.405397419705175 "thorax" "ant"
0.641059707817587 0.629816426810983 0.652034412460999 "abdomen" "ant"
0.623032480714572 0.611855567005724 0.633960635719331 "head" "honey bee"
0.67574620861288 0.665810416887841 0.685442380327726 "thorax" "honey bee"
0.778282203684675 0.771059073480577 0.785305068628215 "abdomen" "honey bee"
