# Supplementary material for: Convergent eusocial evolution is based on a shared reproductive groundplan plus lineage-specific plastic genes
Source: Nat Commun. 2019 Jun 14;10:2651. doi: 10.1038/s41467-019-10546-w (PMC6570765; doi:10.1038/s41467-019-10546-w)
Supplement: Supplementary file 4 — Source Data [file 41467_2019_10546_MOESM4_ESM.zip › SourceData_Supplementary_Fig8a.txt]

"logFC_dmel" "social insect head DEG"
-0.595368530776056 1
2.63746830450418 1
-1.77294854239272 1
-2.85473654998328 1
1.58012420531604 1
0.635181825672337 1
-2.56396638445762 1
-0.315296464494082 1
1.11262780830519 1
-0.239016430029579 0
-2.27113565742901 0
-1.41374652441184 1
1.17281686225687 1
-1.53642507390559 1
-1.44408593319586 1
1.02174526878955 1
-1.49666720013854 0
1.16153791221353 1
1.04812983080558 1
1.33689250777196 0
-0.993556105936303 1
0.0447904285670545 1
-1.19945582501156 1
0.759797444442988 1
-0.148984640227922 1
-0.915010890773709 1
0.407297764609262 1
0.681608156035254 0
0.609928878501912 1
1.39261331624425 1
-2.5032162438907 0
1.00419411444514 1
0.925534415760535 1
0.249143149980779 1
2.88266044119398 1
0.663362305752605 0
-2.29983314630143 1
-1.01082488061763 1
