# Supplementary material for: Convergent eusocial evolution is based on a shared reproductive groundplan plus lineage-specific plastic genes
Source: Nat Commun. 2019 Jun 14;10:2651. doi: 10.1038/s41467-019-10546-w (PMC6570765; doi:10.1038/s41467-019-10546-w)
Supplement: Supplementary file 4 — Source Data [file 41467_2019_10546_MOESM4_ESM.zip › SourceData_Supplementary_Fig9.txt]

"queen_NumTimesDE" "worker_NumTimesDE" "number of genes" "species"
0 0 5215 "ant"
1 0 2835 "ant"
2 0 287 "ant"
3 0 43 "ant"
4 0 5 "ant"
5 0 1 "ant"
0 1 1537 "ant"
1 1 356 "ant"
2 1 79 "ant"
3 1 11 "ant"
4 1 1 "ant"
5 1 0 "ant"
0 2 308 "ant"
1 2 33 "ant"
2 2 2 "ant"
3 2 0 "ant"
4 2 0 "ant"
5 2 0 "ant"
0 3 74 "ant"
1 3 4 "ant"
2 3 0 "ant"
3 3 0 "ant"
4 3 0 "ant"
5 3 0 "ant"
0 4 10 "ant"
1 4 0 "ant"
2 4 0 "ant"
3 4 0 "ant"
4 4 0 "ant"
5 4 0 "ant"
0 5 3 "ant"
1 5 0 "ant"
2 5 0 "ant"
3 5 0 "ant"
4 5 0 "ant"
5 5 0 "ant"
0 0 5237 "honey bee"
1 0 2773 "honey bee"
2 0 387 "honey bee"
3 0 78 "honey bee"
4 0 4 "honey bee"
0 1 2195 "honey bee"
1 1 358 "honey bee"
2 1 90 "honey bee"
3 1 23 "honey bee"
4 1 2 "honey bee"
0 2 430 "honey bee"
1 2 55 "honey bee"
2 2 34 "honey bee"
3 2 1 "honey bee"
4 2 0 "honey bee"
0 3 96 "honey bee"
1 3 6 "honey bee"
2 3 1 "honey bee"
3 3 0 "honey bee"
4 3 0 "honey bee"
0 4 5 "honey bee"
1 4 0 "honey bee"
2 4 0 "honey bee"
3 4 0 "honey bee"
4 4 0 "honey bee"
5 0 0 "honey bee"
5 1 0 "honey bee"
5 2 0 "honey bee"
5 3 0 "honey bee"
5 4 0 "honey bee"
5 5 0 "honey bee"
0 5 0 "honey bee"
1 5 0 "honey bee"
2 5 0 "honey bee"
3 5 0 "honey bee"
4 5 0 "honey bee"
5 5 0 "honey bee"
