# Supplementary material for: Convergent eusocial evolution is based on a shared reproductive groundplan plus lineage-specific plastic genes
Source: Nat Commun. 2019 Jun 14;10:2651. doi: 10.1038/s41467-019-10546-w (PMC6570765; doi:10.1038/s41467-019-10546-w)
Supplement: Supplementary file 4 — Source Data [file 41467_2019_10546_MOESM4_ESM.zip › SourceData_Supplementary_Fig10a.txt]

"bee_caste_bias" "ant_caste_bias"
0.373097970675008 0.465840676955191
0.146173793592082 0.294983626694801
0.183789750349013 0.236844651981691
0.22979484352767 0.277121215217916
0.441063035744313 1.43659041237687
0.25929573925453 0.0773330144348751
0.21749531250015 0.6044055854122
0.204396473630301 0.218520256437915
0.27738708742071 0.181983536206964
0.149842080527503 0.464350067180164
0.128918839143402 0.496293092561278
0.245047700443608 0.225845674972594
0.0833899784735472 0.23982420765509
0.0662274091794821 0.23330447471997
0.0857990812997303 0.140211007201412
0.181857793375545 0.153175191537072
0.154885707008376 0.427624994412333
0.170741846977123 0.194900294684841
0.259491741105181 0.195298493666321
0.242363085459955 0.235207477745103
0.363958433588123 0.273454522719374
0.208219504386874 0.307495979446265
0.169558080323449 0.0803777950841473
0.156662723085991 0.249054613018358
0.419618949036085 0.82044319411633
0.128107252542073 0.341565848415999
0.150977132623092 0.370774516106244
0.269819594080593 0.742551693320577
0.199856658059782 0.435813269656748
0.327444519726301 0.461000014618094
0.369438984312867 0.245441171947715
0.253589691180076 0.6558834814021
0.823112735789038 0.435047496521675
0.277443461546856 0.249425649873863
0.777385509842521 0.301832606600799
0.251287594174275 0.38112227172226
0.234767681410762 0.18635708613647
0.240917100635072 0.271327184712025
0.310271649287283 0.184991024883885
0.216224200138975 0.282813762962764
1.10731899181919 0.6026390313468
0.304698334688297 0.558567220728344
0.226672172848963 0.245084063137397
1.3968452431395 0.782755172893166
0.955647755861534 0.328268244529319
1.25850514237854 0.295568297829701
0.167398314164771 0.533248877256537
1.00813174982789 1.00874252238448
0.867787634249679 1.05073218782852
0.209555433439033 0.105002896358325
0.18620019536616 0.224395053789822
0.50059061942394 0.773285299149319
0.692778957967245 0.979168370895906
0.722700502853463 0.578079931711256
0.402386587307083 0.335419158601427
0.977416120235104 0.640286937679386
0.319568310820435 0.301805373566069
1.16143213070697 0.557180415086319
0.937958772949584 1.3432573001099
0.282044369280525 0.57842434001787
0.205158571900211 0.132480265185478
0.222072064040109 0.462703888392709
0.35091528787568 0.176481814029866
0.530324051021311 0.426469554331557
0.222246723551398 0.193205360969843
0.237835758287792 0.225213713884774
0.502906490597749 0.690285555452035
0.37462059278907 0.455262054835263
0.207780800244548 0.250369627234064
0.370504703201595 0.332091652402244
0.207754418512427 0.238851261115045
0.20304761140628 0.113561231786397
0.27083396906852 0.259295942007858
0.176533012047266 0.348393027710198
0.175936894990444 0.168123185056161
0.175668379343106 0.216758266579322
0.882477477510126 0.236998669425228
0.39014825377626 0.545543739905908
0.247856551080046 0.278132188096469
0.310332430940172 0.328510978562968
0.211329952937805 0.245560957043262
0.257341521256605 0.695570606365861
0.153980641065026 0.173194344081943
0.259121277393163 0.222714375113301
0.150695877858937 0.238582182751248
0.48939619173069 0.223635160541531
0.358895366865484 0.201387843681848
0.152132305936963 0.143995727578724
0.152512914398655 0.312668727180997
0.403351398368306 0.213798156483942
0.208677556838656 0.367992710895893
0.170059105860465 0.247003779571121
0.346077557206538 0.621552185752836
0.275003393696313 0.224160676194848
0.694600452385683 0.244537630537309
0.501950792245765 0.536284984456865
0.220269539604814 0.440856265436981
0.134890957388575 0.42724902023302
0.477919910544282 0.252974155503295
0.12380956932206 0.185936803856138
0.236426903943795 0.196626119573136
0.228423384838361 0.453296641286189
0.413345170960032 0.300695310395442
0.738667717277749 0.382962402063041
0.159337261589506 0.213304031613215
0.150119653673959 0.127505051078344
0.289012891208534 0.457666949375062
0.121094357519474 0.387081349719444
0.324331188668899 0.144480511558046
0.439454768647951 1.36193545341984
0.223185999276449 0.289338108331959
0.179693146693404 0.263649791582461
0.209145164645663 0.216807852032128
0.246963107179269 0.350216878786807
0.180380042150789 0.485381557947161
0.106175119471658 0.127725285089238
0.1396212723303 0.241744866909882
0.271890120384122 0.433705513528467
0.155614810975492 0.270907953129554
0.268458147767682 0.555979622640837
0.243612449929572 0.169518544740787
0.511992804059295 0.0632818269570497
0.324029689772448 0.297205037597983
0.418829665722088 0.362182865368676
0.349342545159912 0.189140727028345
0.182452269396385 0.492214286112196
0.279694604571993 0.241908505452042
0.156844692060538 0.228600657430922
0.707586995126525 0.412281497135194
0.207647030680637 0.289174847197181
0.218284620325004 0.166774790033394
0.116095922130495 0.253008904931881
0.382339095068831 0.26241361014945
0.182910049103094 0.542226191430726
0.956570336724639 0.539079972333935
0.568243589072657 0.385165031068489
0.345312995370077 0.265187800105532
0.438575737987306 0.171890317301006
0.536486905254722 0.594190268580662
0.70121296964775 0.796360005735446
0.527229340287577 0.66485161856378
0.453236606238019 0.340096054395016
0.327006536518294 0.339632547862464
0.334951565876375 0.113395531620649
0.506958637224829 0.538410785192683
0.124802847772719 0.215590351441064
0.0756586015998974 0.226386247112949
0.396896354088317 0.17699951014343
0.562175965186126 0.286335970365296
0.212662576993372 0.197381210076637
0.440186918242005 0.45129390831083
0.121325770689303 0.400469642022586
0.233390997985264 0.20584021974126
0.234599022295001 0.294693005902768
0.18159193619152 0.164978603378505
0.458254965760792 0.292027178598312
0.526892460624938 1.02498523100237
0.125606309200122 0.395541227123412
0.200083758753553 0.269792020734239
0.249666633378292 0.398061255949722
0.849539785853949 1.26829368339676
0.24246495067662 0.396604694401423
0.207609691374804 0.101195372267002
0.34468287788225 0.242978746256841
0.714109480942784 0.149715531858673
0.187877067191787 0.238494432030357
0.256000125967516 0.120488636455444
0.256776707022953 0.322645664158858
0.212649486853289 0.313687521167425
0.305880581699225 0.305824428851785
0.29163486464213 0.236715987424424
0.208261067345141 0.197612227313155
0.197967401406941 0.227133302979758
0.184721253306625 0.112076478365084
0.0934159642134901 0.377271353156303
0.215210613182609 0.947438507733568
0.268546654980238 0.134275200189296
0.467153384533575 0.58576930019712
0.181665791911361 1.06549408309278
0.205030683811411 0.147859517055682
0.134289951879934 0.268169578933559
0.191274291903169 0.339302603461181
0.296478154131857 0.238901836887397
1.15510545245087 0.379087754351318
0.205876468873594 0.341250500336154
0.176903220342479 0.38935023552149
0.188768370556723 0.161148791343594
0.465594347283592 0.8170272597345
0.232072879696956 0.294595822785393
0.156443630844446 0.45789034364145
0.632510066724885 0.364448063148707
0.232923126086859 0.412995146904685
0.202357209062503 0.943173133638738
0.153901553347498 0.218764252785093
0.497028115353477 0.471675903098826
0.174720004597313 0.322404482226409
0.306912072807809 0.314867123049221
0.152092855354834 0.676563625760617
0.245828368704212 0.301472600603427
0.502649988420707 1.2893369876952
0.302441500961755 0.465807340507676
0.558066502190348 0.336311562115332
0.105009485758754 0.139248614441573
0.759779770178934 0.609985846233271
0.281487665253894 0.196186290339597
0.205152479812675 0.17163226752186
0.273190260268073 0.564724770449691
0.326467058122818 0.600809249238748
0.20820391642555 0.357116385095384
0.251794336622534 0.198450017343565
0.178387751271569 0.174948089952693
0.345939975384532 0.258206331882903
0.177803499962898 0.29558191947462
0.151951969261067 0.373677698725892
0.171483815399042 0.304684803264843
0.160470649596635 0.467109197205723
0.109493336997028 0.383833657409202
0.270878747960021 0.478663531614971
1.31172259749624 0.465954160162618
0.0900592872548449 0.149180941927744
0.223931398489555 0.450435856490811
0.120977040514322 0.176474633558807
0.839273985629191 0.643445919854075
0.276060373840289 0.382743697956853
0.167757850507543 0.217060046518796
0.282185225165378 0.186037165841932
0.458087056430076 0.421208000497092
0.218851295759521 0.0985773711306064
0.244687146759986 0.294716542264754
0.243663855951533 0.200720303740044
0.150538722960725 0.24358210881923
0.203635236988927 0.264174914295199
0.309010628965388 0.487571598257621
0.415955060763274 0.398229880365491
0.0798947194382661 0.350239866697693
0.310580458398665 0.488167858710109
0.529097290397411 0.43838738396166
0.238830680873936 0.586448001777683
0.500429123299997 0.296383148545165
0.235584633101126 0.59843046698118
0.276712685619608 0.396273880952306
0.175395156435801 0.214795760661499
0.403368444951689 0.204624026027232
0.242801856065428 0.129357305763524
0.638963853760864 0.490380036326506
0.266494523758031 0.0576434226229696
0.202587351307748 0.199077244899644
0.830001324535562 0.423340605153457
0.251694161936144 0.701781132998201
0.370979846516142 0.414133280095975
0.263686724393365 0.380477584946757
0.209000342278705 0.178291586779501
0.383594005540699 0.417781478444514
0.260086420865381 0.0841595370154428
0.285175704901161 0.118820181004605
0.313028072646725 0.177081506173881
0.333119987084467 0.574960333647971
0.177897545414064 0.188135907423529
0.246177098247811 0.121228705597358
0.09228579723165 0.411953637361944
0.257900027301847 0.382469702625957
1.02363880647373 0.738557704847141
0.172106037457387 0.257256772240604
0.19685600272252 0.210423344576607
0.308492114221599 0.549837936559172
0.367779597537525 0.38644268450161
0.112417837059458 0.292700144147585
0.999798560176883 0.791190863614892
0.105957187528031 0.901810308691136
0.300523007169189 0.436561164442573
0.126673111584018 0.177188691293966
0.689057720750116 0.49615830344579
0.342184907070738 0.368622078403948
1.20639854360018 0.916030014816094
0.347268069837581 0.279222471081707
0.261325118712898 0.213593090850776
0.480284198585343 0.560613379031827
0.485671702102519 1.12415387214519
0.188850654508715 0.179689157353216
0.17176174396969 0.329086864761996
0.207184084123789 0.272365432616333
0.406412588030586 0.144940721002751
0.370485066400694 0.175273621523039
0.144566880455414 0.145261097669918
0.192580157024387 0.260038118913808
0.315856788043768 0.944241148784452
0.269477087746873 0.339840221421375
0.275829556943143 0.100677321927459
0.508518732089453 1.23610414397926
0.610059300176076 1.05144128762311
0.158220784050736 0.215984510688896
0.291874530375018 0.123452557498228
0.184049770726008 0.141918015616753
0.689667978841124 0.412151493990648
0.881278515251356 0.421066059931155
0.21327110451139 0.487979176700852
0.961900469896469 0.949457533324894
1.2369292168973 0.825703698115688
0.101852620781294 0.164538083933341
0.363398645925065 0.413402207651367
0.147720710774126 0.261386124591624
0.196496725961546 0.190910252853917
0.240822438411688 0.0958648070344765
0.203282889987239 0.153169528697946
0.352428219233385 0.187476370175513
0.753503517912435 0.440984475688302
0.220878691543282 0.192767768325471
0.224509303106292 0.169127002651711
0.458337337347546 0.238821975606211
0.592276937115059 0.274141500137349
0.476120119338199 0.367884474725404
0.318073772054522 0.410490528694541
0.114996639060633 0.187464204575971
0.626101996720718 1.0512271399331
0.633583188795687 1.18646502642869
0.461176033608904 0.282622345605287
0.706173472307494 0.503082833677475
0.486267090032333 0.360972568754646
0.244033171578744 0.427101140441824
0.268421913734653 0.307373231884565
0.410874172135812 0.545687246196208
0.206021161976163 0.188212355485611
0.1755539571186 0.275045579062279
0.235201762129776 0.4306606547132
0.195263659938401 1.0731188306949
0.189928572137656 0.290206557487182
0.149711600901794 0.164687703472482
0.224582315625579 0.209953897325169
0.269937384575605 0.600858928976743
0.348111180504172 0.36288941365952
0.256888079029032 0.36458369588371
0.300240578108002 0.348890360938959
0.163922993235774 0.33574289403978
0.18577699261219 0.671450502960041
0.133891564451133 0.422613819605479
0.477007975513917 1.00955850688146
0.106153727095429 0.262015181390432
0.442210434177512 0.207253462221775
0.261571250815884 0.200453213315513
0.194378256571328 0.223020875825436
0.160170058403615 0.206142531496254
1.25511841939416 0.31057256306764
0.456713650008114 0.201535684057001
0.235407219101452 1.04099395118664
0.197660093394549 0.338453180155807
0.852364303505366 0.613907554560334
0.210748391035319 0.243895692336344
0.213267019998794 0.163919432095208
0.260823119442428 0.384822688205949
0.243591444179667 0.344970702119555
0.338556821434801 0.253935383227537
0.21801900241291 0.825562222234445
0.0911736665778547 0.131862999480365
0.420004945648554 0.358910306345557
0.122663991254847 0.151291954072368
0.23814410369664 0.847859395270951
0.119064415578444 0.363648776514712
0.428158198004047 0.199811772711617
0.164149612015561 0.380481890805706
0.198725101326318 0.449569948625095
0.316879831836473 0.481507632513437
0.537078009018357 0.679202675528905
0.0597099949067609 0.284654811454323
0.17287840122092 0.341751310538371
0.664335361563956 0.450751927902896
1.16476316217878 0.670168083988503
0.133066043388148 0.259749814048457
0.180574603033639 0.604838816897639
0.454549745878541 0.961939863247366
0.158119448490734 0.116131388876578
0.749540990001643 0.430915691756224
0.201744557667712 0.332018861118208
0.387616382706984 0.414333545107569
0.290504755500489 0.257773279376837
0.303348661461774 0.263338267426027
0.184867122776798 0.49348449384837
0.576241011839041 0.426932158376495
0.218305067139909 0.181751202612176
0.203426528072688 0.242626619125638
0.200580008648554 0.189073250879082
0.110604098716033 0.287013061656185
0.19797915980037 0.349648824379474
0.186515055789021 0.586153815552175
0.11946679430638 0.148376589812759
0.671072549621499 0.417849232338677
0.0730426215674564 0.0904557351967586
0.131694804568092 0.157779215876499
0.442337353015408 0.39167857551822
0.655833029115319 0.705087589643719
0.133112508516062 0.098279518314184
0.355012248609144 0.406098215846143
0.377753083480856 0.11535267980534
0.176895690735011 0.1370142451366
0.798946276199 0.654729076132506
0.327096712902674 0.514813016640088
0.391448385807796 0.253489994273365
0.154043454967244 0.365094954913535
0.141150894980478 0.197883491216041
0.197860920945207 0.201873801790441
0.13237805532165 0.293834839540193
0.305163035869294 0.296935463477127
0.172562056259395 0.438960829656109
0.158696121011802 0.528074183092281
1.04441943925474 0.200285976781522
0.375081030527241 0.763650487486293
0.665614987699255 0.863559802692394
0.124561186980232 0.59224150316383
0.18979353932805 0.373399285175267
1.86405053859639 0.270947698908589
0.281503509680916 0.160012425854697
0.215644382791644 0.333653648720161
0.183689867660171 0.241531585668205
1.1204012610871 0.692356208064083
0.497951784467158 0.291872208941472
0.151715183212937 0.228515680271267
0.214198184278591 0.219782423455078
0.20347651496519 0.40758544306263
0.221975118369431 0.317683187126364
0.151002656018288 0.322371597391175
0.253488319256754 0.249436498585329
0.167878911570981 0.484778125514814
0.374778988225257 0.329601202902307
0.361886535743675 0.39503153336431
0.192325829364582 0.378686932074626
0.180349188180364 0.387071514363728
0.161417110950819 0.326232110646858
0.410510551021496 0.272873720333852
0.191520011640756 0.213837560953785
0.902110209171718 0.908452870808225
0.161213423545577 0.137920195451207
0.108202520321477 0.257790433439771
0.133826669682545 0.219438407415697
0.493502423492037 0.906051152911636
0.757254123151372 0.419099335083155
0.261408164158077 0.372342794473961
0.956958263175895 0.814258186432404
0.397761531138662 0.136973219890482
0.430119920947402 0.407975096200379
0.236514140373125 0.503778715192944
0.219588786317932 0.195244706341155
0.249288303593569 1.15646441142226
0.921681539102767 0.187501245954616
1.11911252527533 0.43766534714925
0.337608861281858 0.323872001672252
0.189945171792439 0.381356837443411
0.351006375004445 0.588947668358631
0.292956234296537 0.182138740032368
0.23625078345212 1.19808785176427
0.301668058671475 0.324733345422154
0.21114206613633 0.175179881731989
0.560514769101753 0.51491021444132
0.186541932141269 0.187410957224737
0.327420443726803 0.68552969336685
0.200837591738328 0.132248145148421
0.297680076771778 0.198801974505865
0.316549711790713 0.408601909520221
0.330439219108193 0.20878502090729
0.319063364379485 0.252329112055359
0.206089847394024 0.257664019988838
0.447250368507193 0.305306579436605
0.208744793133994 0.515561220778071
0.812281479884693 0.733558327634893
0.492980761464151 0.594507377806359
0.328537359681843 0.786059176018606
0.741341229597494 0.100572962171055
0.168469751787688 0.200050401023144
0.297415963532501 0.182458252489785
0.189258285694995 0.402334232620422
0.33199022978123 0.193367750717846
0.334110505891348 0.169209568779316
0.114218706758916 0.370549533923749
0.615425862310092 0.383146977363419
0.186554621742213 0.209846970056141
0.270570387318747 0.308978127882645
0.148008633562154 0.292291881614501
0.761967713101775 1.06234553629148
0.893058146900519 0.725800577323129
0.884518484666378 0.731752982090701
0.456631118093606 1.22753432598744
0.802044146007754 0.06273832806279
0.391835852547795 0.219944270879546
0.621929784278214 0.960524898533572
0.714654414736725 0.600346697025839
0.280407510975698 0.341394342970993
0.343259491001391 0.349461224351675
0.144772828597634 0.197748546467737
0.808031025422764 0.148258820346802
0.114437578875312 0.65745195523922
0.15927111574278 0.328011536317529
0.27654557479669 0.213494489474445
0.226360019487366 0.202270801750509
0.31037583604058 0.187028594615478
0.697059315013379 0.304135540153796
0.0960091935837414 0.533501702769719
0.226687704189424 0.250632443404282
0.478363555488926 0.402185167202909
0.129012487794624 0.259951223905883
0.184703446007488 0.378812305655148
0.263331842419084 0.299513909512391
0.266876535396118 0.333961100658301
0.241054866600778 1.26547322641022
0.203608200787666 0.337991033107608
0.741345265029082 0.267279994010077
0.726715946092127 0.970642165536328
1.01037174804012 1.01889346922363
1.09525539796685 0.800793979924636
0.791027033619402 0.018429152117484
0.301855887314004 0.272993272109757
0.198353535764758 0.230429414515278
0.406395681167958 0.0897030700636244
0.187995531556837 0.17192144626122
0.281588637198343 0.210681791300185
0.162208715742695 0.202852949246521
0.353307314907279 0.360882941796642
1.03888943240055 0.978571308008026
0.664381867765326 0.653286554978078
0.170223210235475 1.01689510890077
0.309737760610112 0.440169426194317
0.079211686503914 0.13912512158784
0.111852393204845 0.174731341512125
0.374981831279699 0.655104736653319
0.271175847512265 0.507269066760021
0.340897191855273 0.685165394498961
0.253867754561884 0.681724861467865
0.366254091792404 0.526584587648205
1.13618555455084 0.612203766140186
0.243832010274334 0.328594808773158
0.125032987695606 0.590926433100713
0.57082817312548 0.452056156705191
0.812050601719362 1.41812424596449
0.40343240484113 0.496801098767601
0.242921364016874 0.712026075543408
0.126240242688365 0.133331977125046
0.280691176182337 0.252857982518037
0.178124567519532 0.285416567263388
0.308977977503481 0.286540968403339
0.49238994241076 0.502989801981008
0.252719509376743 0.286356356212171
0.213751926664796 0.152947759197671
0.192792014148554 0.267732753588276
0.174457462435072 0.173697904282815
0.305037936636465 0.415368560996342
0.122756487822396 0.154691986710675
0.204787657330862 0.154525444444549
0.510638486825388 0.926389561890622
1.23328621707866 0.829882451500586
0.196688292908871 0.563200668917206
0.240281318104371 1.12435264426118
0.205685243094534 0.277624712869142
0.340704236433422 1.08013099090609
0.191687668225409 0.450205461843098
0.352731235575468 0.218854415385457
0.216470480307032 0.139792359434348
0.18061404606876 0.233092931343468
0.11389608034785 0.22459051216261
0.134288101163865 0.290593192228748
0.206320837473442 0.243324039567856
0.369291723831674 0.855101842497629
0.222110491914511 0.323831958414554
0.148772277788555 0.213121579346752
0.12767076273706 0.204335006053629
0.777556542164834 0.719821383030153
0.443220981582547 0.276187811110789
0.612726580731184 0.34495719760726
0.135172627800712 0.198601724525181
0.337734854255919 0.146257402439256
0.137075767301041 0.255353834703325
0.317289258482764 0.788801044306826
0.352467610135827 0.349968404299508
0.393251555697623 0.531207409534521
0.24108749050287 0.119538080638469
0.222959019892648 0.209431900407341
0.314663409014127 0.215554243407107
0.39538733042681 0.966755429001757
0.420152897978298 0.489790499649266
1.16354795771962 0.244200679196867
0.205453116522651 0.259560573980772
0.136973806563261 0.328879163118977
0.250192366548077 0.319523353846712
0.23286930406515 0.303167128294636
0.183268440199281 0.187873545203603
0.2726215617292 0.793990421337228
0.617048643299953 1.10997866794625
0.196028116719265 0.227044388096527
0.371297664043309 0.154569868271891
0.130292951982505 0.21577119761988
0.130203022645854 0.246712137648117
0.15760215720908 0.302928692153436
0.153050590058352 0.219259490012474
0.350033614273218 0.159635707881542
0.167202143835227 0.135140585715971
0.627055278665845 0.204348396385861
0.217901800511969 0.266393580018641
0.237100635951375 0.622751316867786
0.191922881669795 0.778959711090988
0.386583381481833 0.660084458241679
0.826539828235763 0.489043889410446
0.300926518028149 0.294506869175302
0.24388219160067 0.309708429957871
0.227518898268998 0.142793158558419
0.116388513843767 0.270503450595978
0.0947641648519154 0.414641528552932
0.331292511291686 0.303101659319673
0.157928225581665 0.129091455677802
0.462009603706583 0.428667199238332
0.177255058138485 0.504260446437043
0.199108129025287 0.211540794714891
0.11309626116417 0.331732175211839
0.191141355374824 0.23048993932809
0.234636272749638 0.333315752424286
0.324834477565529 0.494531594814381
0.278465592065958 0.0706552522314985
0.268729921041936 0.259428206869008
0.156948663055827 0.0873419286123651
0.207542296549233 0.229124174981591
0.181704900585426 0.233619087768991
0.167143180129932 0.259928981818371
0.664333516834765 1.57919457906329
0.921293613057432 0.516560301993469
0.784845838360846 0.486519262197359
0.144112372984419 0.160828135742099
0.283381820660869 0.240739372367662
0.168018435889613 0.481289649893813
0.396193412129237 0.307880217057899
0.666446989480747 0.340761350232425
0.38604128707267 0.215443691342966
0.308623647477588 0.101125310349479
0.135685987683546 0.519915071461343
0.359126093691396 0.699645628767314
0.134216524006778 0.225446300890019
0.619309224829128 0.27547830183048
0.150309062144667 0.231208163975298
0.16252437721601 0.233476579746519
0.157072483819223 0.673981558726459
0.146955639839126 0.417075631858952
0.454591258798789 0.381005828916747
0.429272397658877 0.296812866178159
0.706234694207191 0.515840005126382
0.185259181247557 0.211665264696195
0.505539529226975 1.0650627040265
0.276881725672441 0.479291774221248
0.159046384161682 0.272526581246361
0.17333298820074 0.470535269795681
0.459225110362546 0.328633847580051
0.283275744110632 0.211628973643862
0.200944998972129 0.245516907186434
0.250846543402223 0.268322060794017
0.314128374111219 0.193552184905662
0.23228903961206 0.241192996150505
0.243337867848765 0.190658465209233
0.262684660934008 0.182510405559294
0.451437124438212 0.850319635489823
0.736001422981732 0.30787456853768
0.412967553010285 0.365655629929006
1.00876712275978 0.237178841934775
0.16584242960255 0.641070251303564
0.234842025261916 0.124579259464221
0.170772981803547 0.313557486433579
0.166673271883971 0.211389553477608
0.183364488077199 0.299640868352831
0.663449046896259 0.699382422083502
0.438937326545129 1.41381014316319
0.190110656862327 0.238722701813772
0.213853011791275 0.198480488262988
1.15605040208424 0.718252371336601
0.463582088978548 0.515060504294539
0.172692032925881 0.255316845434142
0.173824811352936 0.335320748844208
0.147964005708241 0.303016730708267
0.168918008663977 0.736947574980441
0.29922325987345 0.68687673989357
0.19086973890705 0.170363413305499
0.184744346316421 0.1625689541084
0.112222349082544 0.359157567095497
0.174587058703917 0.20452897519807
0.415727612737515 0.223779583435149
0.510462894862939 0.255082610820926
0.21614108250315 0.411115693452909
0.363755977942527 0.340279688400758
0.152182768548821 0.316907767818029
0.303853923464807 0.198007609579983
0.233946409229288 0.59306244929034
0.198562558801071 0.230660943018028
0.146135282341138 0.101387122987573
0.260613223903581 0.140941664321319
0.968758074629092 0.392793849064673
0.683061258858188 0.370967202815683
0.312418232347264 0.364555129139076
0.529754518737365 0.637802536233692
0.203157722636065 0.180094272725985
0.588579593583115 0.49537113037083
0.18623890677415 0.278538790216078
0.491908417844047 0.627263147432115
0.216644144984339 0.231977894126503
0.56725602375122 0.415406537148674
0.438941352446197 0.311532544830669
0.260062346414984 0.201489974950636
0.257128174991207 0.515675671528619
0.166453095115348 0.632524442846268
0.438569002864399 0.261306467590141
0.508625274387015 0.386384102358029
0.375610412822139 0.290320675601465
0.188189573548679 0.220061853412432
0.404752879554837 0.343995769807146
0.0926654396429908 0.233420147486589
0.364344468182927 0.410016386380299
0.302941633424839 0.183549280169469
0.207124144668192 0.361373993201308
0.137799087145595 0.229893040561147
0.5335689711125 0.338580164803424
1.3571465424281 0.708755640156197
0.560294293055407 0.841702009389866
0.15367977236229 0.174526319915083
0.279430153418849 0.351555393306524
0.610242968845978 0.437222904110647
0.185932470790808 0.7159593352313
0.393586796545151 0.238112400735277
0.292477055813191 0.427920539629065
0.259188879097862 0.562353020955226
0.134101343633937 0.221022224029065
1.03171948310118 0.503127539201815
0.31752903176585 0.479136956387132
0.126756149365394 0.641356762725118
0.39458427953579 0.576935435483807
0.504836884452352 0.495850377130423
0.777049591764701 0.588928570009368
1.78756665428723 0.395253304594647
0.787794918947216 0.423180144106043
0.189650532787361 0.526966350345342
0.193374721689627 0.412695743245072
0.86811857395237 0.818686434045596
0.617916453429976 1.35439985234306
1.64245598381973 0.728632913366653
0.176367667450417 0.224710772238448
0.383128344845798 0.251294693634861
0.236425792285556 0.554885490048283
0.39239035091484 0.136022689120756
0.273004732585652 0.326383907597212
0.192967737060176 0.296007525019064
0.174546134501902 0.278021863516836
0.331087237791148 0.336311471930424
0.132705933652992 0.244551561803365
0.212531776669149 0.599979598178491
0.184222084464683 0.148426283510498
0.280331145502576 0.280641390076873
0.621776147262831 0.551593929580054
0.19943939833829 0.343080881326832
0.253604151180045 0.820869056625869
0.395966210993915 0.362833005081736
0.439793600733496 0.367712318732514
0.195364323803915 0.280811093191803
0.53539719959624 0.397509174311885
0.22424034379469 0.361198734047933
0.200374697539454 0.237698832207361
0.372231645392902 1.05613779544759
0.153818787853385 0.236231594123697
0.53102710740073 0.469937159152956
0.293623770101572 0.297229069188952
0.983956243672685 0.459653816292302
0.0817660440750854 0.144852397276185
0.332813188344883 0.796360142985822
0.804664718401223 0.621674289177849
0.174563515743692 0.269652814894174
0.484740542961747 0.655432203452276
0.374432995111482 0.327512596431425
0.104937178655181 0.215028163621282
0.347730636824269 0.165928438558141
0.163719793516658 0.442817160809841
1.13107948068164 0.58613617692909
0.835702593698577 0.455693013853012
0.473257397189701 0.573936495841877
0.154341593980809 0.421281033611552
0.117289808900502 0.535336422489835
0.284218160744548 0.426182691434857
0.204630027692244 0.556530927531976
0.331653166902741 0.145573226935641
0.185083862882169 0.910505446069032
0.162869785444285 0.202501526505003
0.120029916297227 0.31370377761359
0.327662758802372 1.22812227512694
0.893515222009363 0.771887889834507
0.723628042665228 0.29977690268628
0.328704646330075 0.422252180753423
0.254742797618628 0.430602291333852
0.119633641406641 0.122991204285053
0.268434576422008 0.175712412028778
0.270199519064563 0.469779729996338
0.570126623858771 0.333751328892013
0.163965488499025 0.220804836550335
0.159681282206493 0.236474407274001
0.158565678657769 0.282557294256239
0.178393439356687 0.404060157612699
0.0793301431680023 0.262427303548819
0.170832353448826 0.343624202451498
0.351238604834221 1.4822380037225
0.263297049612817 0.274717745146573
0.211535394977563 0.234378788382951
0.241997415370869 0.347909306614806
0.242323776990756 0.41206579778085
0.16533610941424 0.262752329624767
0.448573169138125 0.350201222592829
0.42068544621155 0.338209807767443
0.195183410211237 0.167696273301465
0.182533570378808 0.229001180825943
0.26292234926943 0.22359000264851
0.209537469880217 0.350677348107666
0.320424679076133 0.226024961906109
0.369582445089734 0.231409247505953
0.319101454231839 0.386936510246398
0.446219653949715 0.7143426805292
0.564646325518273 0.372548976915109
0.221931091121562 0.526207695647617
0.23010158294456 0.329467969130181
0.319498644146486 0.729475733186304
0.175314005577434 0.129128240601111
0.191333991834998 0.112317458693459
0.290287654626714 0.458192316243966
0.43399704439014 0.466584662117155
0.208500307410166 0.203104824606691
0.229134043579839 0.295149255221496
0.158701665956929 0.707531336181802
0.403057947957634 0.236321538237332
0.194729099229298 0.242840594959176
0.854408884684464 0.330111396546257
0.45666064692619 0.452902545832256
0.25727593847769 0.867768153443898
0.177816203119802 0.320088531785755
0.662903134803078 0.299260821439492
0.316968369516142 0.249823393302916
0.253715723100327 0.269431731928846
0.397433374505137 0.394041943263221
0.391697882207232 0.731913940336807
0.3141026863205 0.557483152631477
0.643011566714589 0.60796203436114
0.714332078056663 0.393821291220844
0.161594087177 0.0785968315223022
0.889970267669781 0.707987439865211
0.715714563206154 0.671920031840543
1.10193880286245 1.48241252292533
0.513897821973849 0.429123092698432
0.442848770962938 0.827619998795342
0.131275285792858 0.154914388745486
0.123713969560143 0.0822378189729191
0.725404357297562 0.496254307561888
0.312148720465847 0.200775105607141
0.456330292889825 0.746256633499
0.221684816846165 0.532337242708668
0.262396329845387 0.289501815086726
0.456381979246363 0.758754108940043
0.151320601144244 0.211385294995075
0.103598103662729 0.224945523919217
0.24948968295863 0.481280512000587
0.152436975935943 0.29531299551612
0.266095369389931 0.461020095609564
0.282086240999238 0.346795063722104
0.860097175940722 0.951684426677526
0.477447735479688 0.43591508104751
0.536989099636841 0.276443172086542
0.763091046684454 0.431693665325368
0.187174939466083 0.366417387906821
0.228381443747307 0.231352751199086
0.11794578481872 0.385525968223604
0.164406456622606 0.37045457535949
0.356859198266935 0.775669945606137
0.0934518712669496 0.236962448888467
0.270696055849918 0.144667026716126
0.132817697579928 0.255420952088815
1.16801213566473 0.570467039753773
0.0816478415982842 0.279646628684571
0.108577678364708 0.208826191468499
0.718661880445672 1.02502297230536
0.398678970255448 0.342515960804797
1.08770402812845 1.19244026473152
0.595476422524762 0.290367857895054
0.381975392714569 0.87268583636004
0.122177877325157 0.186258839316626
0.253070498567 0.29694049883447
0.119620317383021 0.256241028048218
0.389314900122242 0.300336708448656
0.338885663713288 0.509000938748629
0.221004415295977 0.560810960659285
0.37036781609467 0.274127122139344
0.300970192705088 0.244831760225378
0.200927088005144 0.385412289326378
0.323498911001572 0.169055600685764
1.01396422421648 0.826537687547821
0.201719534682451 0.198542485701981
0.310172603724023 0.134225803923816
0.346227578600016 0.237933650673787
0.268770960878431 0.208917550282333
0.329962373338118 0.224291871128187
0.129600004111569 0.1475854278751
0.70289625190217 0.54709354364856
0.262400005998725 1.32391425646331
0.210967270501515 0.385235149001495
0.158307165799049 0.319970379253361
0.34795931960392 0.424695190375346
0.210204760791145 0.394742813414297
0.193605323347465 0.232850456025819
0.51113060821622 0.496275446201227
0.148460257349792 0.203065143172795
0.542957224704973 0.217166162360134
0.763638696359053 0.993285438372085
0.136180819091857 0.445612337155733
0.137353692353222 0.149779286183492
0.33058399925588 0.316218961298667
0.240919101344705 0.0955438110241374
0.138448883786047 0.0616890196062205
0.501810610528432 0.231883768029993
0.383353880103239 0.358614398554635
0.239671473459827 0.553730982304255
0.137880450339408 0.334992026247932
0.409537136587127 0.832981148737391
0.406984713417756 0.270011698833178
0.54535820111258 0.279598096487342
0.220477261616782 0.371970984469989
0.28352283265036 0.40264003920955
0.257044232203716 0.229134780122533
0.227503548650996 0.195379018431579
0.172278563048758 0.202333032543109
0.415793747325208 0.228367654722679
0.185945647582171 0.17937139654244
0.146130434437873 0.193131681147058
0.266994598641998 0.436488697773476
0.534298837018352 0.979200323399104
0.199779658963236 0.324714942176635
0.374672545699327 0.379820152721797
0.150653313559838 0.281510222463341
0.180043320837311 0.239908900671728
0.174105151825703 0.493069876255447
0.469040199639534 0.572189212981149
0.178903645614281 0.210267990707204
0.0996763332696426 0.167587830754197
0.0980301187489322 0.181510212302815
0.267050237207446 0.442757530135958
0.201556461252103 0.382311171671622
0.359256855510384 0.306878267777242
0.718482577737895 0.611593904390676
0.22770626768231 0.282372967248916
0.149116497128007 0.16419958969704
0.382463018723024 0.37129167462834
0.253179590306529 0.341638611958152
0.201760256198651 0.500008201045273
0.349132914625654 0.236017687009287
0.108210314398871 0.310046784364719
0.658700788596004 1.08247355569848
0.327344156279745 0.155555618411572
0.117624523169388 0.214467890635842
0.181364546140656 0.420451526180084
0.13050737625899 0.156601642695339
0.285743622959373 0.494479504013134
0.195632810790305 0.310285742890931
0.13994324172833 0.285204235671497
0.608617199538064 0.941531789488224
0.751021364190418 0.495011943223779
0.381105711647598 0.421510670530535
0.165821649166792 0.262583252282321
0.172620552993196 0.305992072281344
0.175685111421494 0.607988520374643
0.171354509432672 0.217342032569542
0.517641649364631 1.04238848751984
0.227443248080322 0.337884501442422
0.431887180864284 0.411608764282949
0.418653688074456 0.535105409631029
0.447264614762648 0.660322921781954
0.119952471223436 0.238521120622759
0.591005892968656 0.700294380330633
0.64766382679127 0.609945989113358
0.39850160683374 0.222648460778307
0.266968683708211 0.496029163473587
0.260189369010573 0.278303014286744
0.517903142447629 0.25108349955922
0.165464043540122 0.159356548648904
0.341874095001151 1.30915936395863
0.15910967890527 0.283070638103818
0.273250870117684 0.240105319134314
0.152163413111565 0.172651666928221
0.194964689888533 0.339493769288231
0.763842872418984 0.265111731880302
0.842651250260399 0.6680310835831
0.300838407429891 0.174814567305008
0.929036204302992 0.805918283940285
0.836268961957894 0.985184945610962
0.511236377250662 1.64317878174759
0.344417043799941 0.858290489753638
0.968284237116649 0.381520736141983
0.378983545307642 0.232134349804912
0.212675393377709 0.725165576978124
0.197764116870397 0.303051248590849
0.193232258368289 0.20115098426316
0.896492125106245 0.442500608119703
0.705382907179437 0.327896652506299
0.63497818369235 0.628816944512033
0.829613600996727 0.494733509610889
0.475097167941032 0.211575687502887
0.422882914164914 0.414931576136812
0.228366407218815 0.156728392813656
0.257772510163361 0.552894445601764
0.817792370298392 0.636407521220898
0.353532386566776 0.647778197838901
0.189122800449966 0.197621151624986
0.255313882355775 0.219389575059149
0.235246522903713 0.498351101613191
0.19979091065707 0.305072692380299
0.303202236959043 0.256480025124773
0.214039409092719 0.201647813095531
0.167609066379609 0.581439699176186
0.899651209895059 0.473823382839006
0.0850902591179597 0.130773564934185
0.196793436722537 0.305547005667511
0.338416320815181 0.626428871731325
0.473013105057474 0.473274266353621
0.166911944529874 0.480718013158393
0.279707047845852 0.246429394235618
0.294839257519285 0.452500693488886
0.815599203277556 0.206166488519727
0.15543298386555 0.190433269446186
0.476569657209968 0.383755206527275
0.173179462351852 0.238918345845168
0.150286709120435 0.31818573186618
0.49467684617836 0.259192004535633
0.769706436488057 0.409040084454349
0.547180226763274 0.841103939621164
0.0831949066604889 0.194086411630226
0.0837857296607056 0.375796808356051
0.0796658278922147 0.287155644537474
0.284846681494413 0.217173289815231
0.827814516567026 0.633178316668938
0.173522449186938 0.186035092217051
0.225807157760819 0.613265391413837
0.30169567424641 0.400912892451399
0.228730290800174 0.189062557677802
0.224324040845141 0.242420097453988
0.29769894740146 0.172497115189086
0.197801900441868 0.208201323615296
0.606072227953787 0.22619714776048
0.38449413463651 0.262441399507736
1.09009607875879 0.596282778133582
0.526248161947055 0.577058064808371
1.16175983919299 0.561554020914538
0.224151010313159 0.839529403728459
0.865193346981821 0.516125284863115
0.452463468271765 0.472689929941413
0.271737599138539 0.366775506581093
0.392492544254978 0.310761087374797
0.191535912221663 0.225009956568513
0.0870717804002896 0.130110071669093
0.234320358681013 0.453987331205536
0.147034497413247 0.187211670864207
0.160666614547215 0.153638554421402
0.288081419356325 0.346546449784981
0.0847704656361612 0.740504677446796
0.393460814391146 0.279434745470146
0.468064873629207 0.617831546379216
0.200556282072443 0.330354016560861
0.117701104321525 0.281862168700907
0.233186964764535 0.301257091604005
0.326290864712087 0.290034191977103
0.256420813376091 1.15571785741988
0.265477665103556 0.827810948551767
0.118724695475064 0.418733960824596
0.228426360773431 0.550293630131095
0.36902971883786 0.266971231379609
0.317140196603459 0.54337447084995
0.345860087637289 0.410374608931535
0.193187293398118 0.373372499952588
0.397485401288912 0.33544307494275
0.259512945098444 0.31939729463176
0.251177759749158 0.328882159708064
0.319170394087867 0.337783055073738
0.381775745339986 0.175193473211509
0.107278591061861 0.191644629247275
0.181910900526454 0.3532007783948
0.818745684105504 0.529315512942463
0.15218073067477 0.295619830915634
0.8084549374898 0.207897177767821
0.26308776592061 0.70413064972843
0.212075268680554 0.2644102036427
0.389909295892209 0.323555591349916
0.493000736102878 0.174902957147495
0.234744920428948 0.311120582551196
0.981714100625618 0.826769925879254
0.511538244269807 0.842190817237698
0.570972413603381 0.661148379065125
0.730818251867241 1.28145752284287
1.20865733100597 0.651161282202523
0.214190749954704 0.161914982052646
0.263918968116239 0.188937159350394
0.525629657758514 0.371347589262601
0.290455128886939 0.220474535729757
0.150019075405678 0.384157986473859
0.259666121538097 0.505176300480799
0.402915714737384 0.345953257012644
0.170269366045878 0.220501687834999
0.228769392630689 0.262017780142876
0.471714647828996 0.49709732605724
0.167925611379192 0.297599128542854
0.223692755889572 0.602753230421672
0.267982216646402 0.300696657745817
0.23661923896071 0.30941475114621
0.141312530704886 0.375235530200086
0.274692171255279 0.183465234817049
0.374298098814428 0.194198824604501
0.17121920355971 0.680690652004786
0.477885169500267 0.294902553468645
0.124843947445507 0.29575730784311
0.204428822675677 0.371542847616055
0.167680960686449 0.252267174287264
0.198090121083347 0.87808567626998
0.358623106928333 0.360010622574847
0.150433667641117 0.191138786239396
0.263071059306188 0.188981370914467
0.143775956713572 0.516773010424652
0.137148610531684 0.290056217096555
0.305405644551443 0.170548556529824
0.136906739717904 0.573070226437817
0.227021273184464 0.253136632415117
0.199297060550028 0.188459887250395
0.31196716426605 1.25656131430928
0.43088998121469 0.216517097262601
0.350231855701159 0.270892715317867
0.544309107407924 0.339144701806444
0.456337977095487 0.308092438808021
0.457658592616984 0.710884995293622
0.102734672681029 0.19765647163381
0.18977064942639 0.195530730645102
0.149799419366279 0.225931720486571
0.216815575500939 0.189782577105695
0.181553157784485 0.39476543753327
0.63593832111316 0.396536364086701
0.236736078653751 0.565371953695399
0.256445646518287 0.213268128508561
0.323387843680247 0.445262720792979
0.404844535227205 0.22277512872965
1.14792951751062 1.44694020876454
0.418563177018619 0.486821385421047
0.297182346999969 0.442210119466878
0.633294246723192 0.762448695942543
0.376620725073749 0.274151939675956
0.266155866446302 0.179318899760234
0.252329551537232 0.386609267248373
0.280992155176751 0.216170618409409
0.417786186233574 0.261208616339949
0.175845004080653 0.211198200105819
0.2059019292923 0.378160980026443
0.452130077727503 0.637045752031718
0.223450819048326 0.182505829030555
0.173701245826382 0.390077789983693
0.176128271583042 0.50436377928313
0.130503555213441 0.270633453921748
1.20054124077545 1.03323120527345
0.13902627770329 0.345449180948364
0.111394199426169 0.282407259439233
0.291498229716597 0.57306740437222
0.103984762843114 0.484603982628977
0.287527339897272 0.356406006235079
0.119524839565189 0.439880333639905
0.145152382516747 0.341854525438822
0.34159070900623 0.366307049351613
0.16184155120341 0.221151887600773
0.133933160625346 0.191437520012559
0.245957354780693 0.207705376208855
0.372998300874178 0.435835828235463
0.120152077843863 0.214627794605423
0.733901259186613 0.789476335821404
0.323836682092975 0.230271097542864
0.488239302074466 0.298171165854318
0.117002892275386 0.235626239395816
0.258310334716033 0.821748332722788
0.205833339968195 0.423504413174024
0.234580613454681 0.179091192550708
0.260264691001091 0.26129037696972
0.178011808713685 0.115316791985676
0.192423558599549 0.232916778402638
0.219351506311658 0.382439938775178
0.314717898016252 0.4439756571884
0.176616103075635 0.312359217515654
0.841101400056487 0.549046519828869
0.187420977420443 0.227309827006823
0.153571446922269 0.424288122656523
0.361256774601147 0.490253153583777
0.253506929567095 0.201932901154682
0.16258989065404 0.300845325724806
0.431946549039594 0.346625219178404
0.421155227238687 0.429674766568096
0.127321801893365 0.172366749048847
0.233235374930566 0.35343407424149
0.572988279537272 0.861034803060942
0.526148542691603 0.140374327375021
0.492578545423999 0.387248698910757
0.273342741880504 0.299641880685861
0.53239171900674 0.411276901614768
0.149418212218605 0.161979293668739
0.151747554898998 0.39217788067173
0.169751225967336 0.50384839905553
0.0743832341396813 0.69503367076783
0.133722533538193 0.470965799087151
0.216835024957531 0.3863685226687
0.36103210327665 0.346576221454692
0.231336035626545 0.381140599648496
1.05313785630691 0.445769685431721
0.874422434343097 0.438383627577323
0.397920100705325 0.228937681091832
0.121329793718839 0.315765594433163
0.26287098041638 0.282510385371285
0.123236485829283 0.344345190486847
0.251617639944953 0.150219321337887
0.106625083697597 0.275330399970246
0.354373449684381 0.354753002649719
0.197318336337728 0.529628130746724
1.0524406463252 0.868171524454169
0.270605786628092 0.246265275273176
0.116780898213003 0.248251228734323
0.459597518700005 0.217263388992605
0.374128850074004 0.145256587508513
0.21528432094422 0.308990969971422
0.211207893758065 0.119989083598089
0.331884550477071 0.722165355957053
0.127142996104735 0.137886523938283
0.169247499771356 0.227936283155934
0.34556514136265 0.170801510680828
0.372975540816435 0.194547795920335
0.398220463534102 0.300018089003067
0.225560065653319 0.303907420260953
0.272981875296609 0.267989699465362
0.52902129789017 0.632386141646733
0.275916920652273 0.244280870905477
0.467384008849833 0.268409959173103
0.427311762036247 0.347068462878998
0.4215056975224 1.44650894720333
0.460784733970516 0.434591343960782
0.323285188101673 0.182882130416598
1.15685916467438 0.804197131150278
0.425166672183797 0.273182447965989
0.23752246845989 0.201095562247048
0.178413098642167 0.266201882246875
0.231650849540649 0.156981555455269
0.0874175738941252 0.101848631795441
0.251716761524946 0.513628328870019
0.0843620491266101 0.120909780737009
0.166668331155696 0.205429866192864
0.360155628986062 0.256994960626656
0.84514791153693 0.735029400691728
0.150097715700948 0.318903110577652
0.333896765947384 0.27400400504182
0.188308388324899 0.385140641579446
0.337725665445761 0.401030878357906
0.300141585791396 0.288461794411608
0.531407504020577 0.483911793696212
0.630084441678561 0.712004908010959
0.283521290508069 0.834483367391371
0.19382274491561 0.339761228813519
0.452043834463578 0.409926954605629
0.251931947507555 0.371176048596202
0.177302126533345 0.305545756423844
0.219364484060935 0.149942540433916
0.174250904796249 0.298375213163968
0.264488843777931 0.225614635250282
0.38286424066198 0.0944180773766767
0.161371969046057 0.627107996710488
0.201533278228965 0.24353401347034
0.208501159943102 0.35392945647447
0.201596883468895 0.175960234932202
0.247550686241435 0.467794424111779
0.187535881780114 0.190995055375491
0.272182494641065 0.131678651412785
0.55422423834146 0.244858607340223
0.435700836149244 0.287774313491559
1.00105989171789 1.12765986140833
0.233065906423321 0.639021863913784
0.802309960278396 0.309770842595769
0.35030216311754 0.416188118518977
0.162323085625928 0.211670443428188
0.226567590766082 0.47048566682331
0.219485097420045 0.124793124427915
0.141542232034846 0.285786760682848
0.206164423902354 0.245838240874875
0.248400664563067 0.278612491668914
0.12521627260109 0.206175679155728
0.297655212744055 0.147557309624813
0.277670115536431 0.174488691447797
0.271740699327035 0.22621730433214
0.251553620531513 0.228744362029781
0.748786904013735 1.10886814825785
0.450925821871865 0.450935742113421
0.164434800934554 0.330029473353898
0.192920398565926 0.244132596132164
0.232514107982548 0.327450515735262
0.848496184955284 0.615891609991949
0.22053037857536 0.195172499817426
0.176956090578547 0.347306349422021
0.149437569740974 0.19056649417915
0.142986616705499 0.119251769189072
0.705394379848023 0.988253597067025
0.32558322077481 0.345800347433669
0.227945669692089 0.136969372758918
0.155853948740326 0.148963194411666
0.287640974751021 0.210980218070267
0.306634022089041 0.213116629783074
0.158363715384114 0.42860204286993
0.273691366730919 0.0440141813886434
0.296668276636478 0.17555529670403
0.679024447344204 0.423813413656843
0.193381849864322 0.387887472870504
0.138082362541943 0.252224059298327
0.336437685335019 0.210127892233032
0.20677863825797 0.175176263325058
0.229899247183337 0.162584065357336
0.232353442483683 0.11786637947598
0.183224410841542 0.535241583384398
0.251487533657575 0.153712456538881
0.142516723329793 0.862024765191157
0.451814224782445 1.02748370266224
0.272430854959514 0.490942934597431
0.370804990131515 0.802455687979335
0.210170879760155 0.153065300113058
0.187567710141592 0.23027329373768
0.440165271308743 0.549882326589563
0.163293999083875 0.170939097108255
1.02123904786252 0.947559470238328
0.484503170148997 0.632113755693366
0.287456234774416 0.243362376783787
0.202688552696185 0.334183338266751
0.862657712718796 1.07671419058025
0.624616334897393 1.2261578568594
0.360985197041535 0.590743394095248
0.969437703656047 0.926022814776176
0.198376493261602 0.510904033608857
0.501478163648957 0.468457107827997
0.245217579791067 0.277455823052495
0.189148490307176 0.437888367393739
0.216096291336912 0.474895790033012
0.0927186605560374 0.271257936867242
0.708627491530105 0.20195361672943
0.52075274860123 0.805208452667675
0.384986618250335 0.322408825786534
0.158632309570274 0.171972089968622
0.105049883096042 0.378678123512152
0.265817806974258 0.299396900007328
0.78301938727681 0.497237350983689
0.539457772157367 0.296627620550305
0.507312589981831 0.810211378522212
0.620351456190455 0.343615745810672
0.319888524100266 0.162537862162535
0.779199674314821 0.812969148149356
0.109937214445658 0.325849580673052
0.111294036577261 0.210309531007319
0.82390144965906 0.755191337788667
0.253521448003023 0.151548360266128
0.848906467779776 0.181003070534285
0.429519137568113 0.516680256127381
0.399103996234634 0.801729704332946
0.11118190969593 0.418725881717636
0.0984527738233869 0.148700132624299
0.884097588184531 1.13259214607189
0.499904162643392 1.14273755638197
0.185148338751375 0.271863365913995
0.622935420695963 0.257812240944995
0.269370356579945 0.169486117411038
0.181320829273138 0.245586435323781
0.328678568383912 0.445778023464664
0.20874840096325 0.239349932063911
0.868138954724201 0.461649396263879
0.431732763013623 0.489210012735788
0.180689173784935 0.139777113683873
0.47386918836225 0.245483042260358
0.393206389319039 0.371573216643444
0.187346307492756 0.544342840211053
0.318285832830207 0.17951735530395
0.385409989663962 0.764051175872679
1.30893212122935 0.374485545939017
0.0891880380565055 0.346982926290365
0.107796688795301 0.650054753324156
0.242876654374637 0.52346299756564
0.177038748685436 0.27032259583763
0.0701741839830033 0.198603275420626
0.185126886854174 0.242011196345099
0.408695507586581 0.605530362485664
0.166567205618445 0.163813020849569
0.119353922961736 0.256790746489464
0.315068834238888 0.2494197522423
0.254086774954621 0.175698647220573
0.147970883556076 0.26547815540224
0.144156491402769 0.210024729420616
0.505534847683542 0.544940773364197
0.270647215485573 0.264646338649962
0.448218610294755 0.271462290226358
1.07033063787869 0.729951099558834
0.217129772115227 0.217979753606225
0.339925405309885 0.465125992091893
0.377098921342003 0.450447231017265
0.14920863206925 0.516012178823139
0.133250623670541 0.14055040082854
0.31442756502934 0.150972969696197
0.400939558735823 0.246452298207324
0.622539639409978 0.976605368430068
0.207410024669446 0.544027812848602
0.860493929852443 0.447101003710699
0.524667511603785 0.296379221379723
0.188348091080362 0.304751609865955
0.384609522382087 0.148372237528481
0.182439037147794 0.463590114525033
0.337001618300543 0.526336913849291
0.181323376391724 0.212784670460922
0.414564162172905 0.409480989138388
0.287490755293452 0.575109345179282
0.580230911420462 0.76860093493877
0.179701199272579 0.253321964112555
0.759848438024077 1.06063649582046
0.905098661259927 0.436069670769296
0.395358743725288 0.53883858455903
0.514036149276729 0.763505051516499
0.940766258783899 0.658150340083585
0.262002444242226 0.220585978056981
0.464910135176889 0.332142756107373
0.177001556569003 0.398251719839192
0.144087734119434 0.457372316402752
0.180112643417817 0.182518543175263
0.245341406569579 0.268930866786402
0.166166965573426 0.156158194233073
0.961346501051023 0.289726173417243
0.246043513386618 0.25931875434377
0.318625931958809 0.392703360950623
0.364980739293775 0.529927645959078
0.370593761793676 0.18508179796924
0.30262386937549 0.222867748184679
0.56022755581319 0.267306843707661
0.249516313786626 0.195892637232183
0.208486469745092 0.351382598138394
0.0909687517930883 0.135948767557041
0.167113802174005 0.208138990870433
0.170480928892824 0.363859288094745
0.198576533188711 0.252049243094747
0.117740833559953 0.303704178150281
0.489770644768239 0.86703433068363
0.217607957376417 0.236045167859976
0.827808266336554 0.433293725804026
0.311275276724023 0.372347025389128
0.37283755786472 0.454659054722449
0.191193707571173 0.328305414178446
0.307736700668159 0.70710194251886
0.260504743513036 0.162497638994583
0.7414661999993 0.266914172206909
0.413906835025466 0.266368885594541
0.441761386103882 0.296756937440639
0.866203777291324 0.334514107122311
0.295968584405563 0.182945558277893
0.406511683709563 0.299069804945813
0.430342265171534 0.527919066128468
0.1913107786162 0.860245682321551
0.219993971352002 0.253387089421061
1.03378019517074 0.530612276629611
0.260104538940988 0.191587494178542
0.225363620687705 0.258834786513611
0.448266387034441 0.423271621326697
0.369454693476181 0.246265029864698
0.312599254536623 0.276073546546454
0.357258556515794 1.06821410274103
0.308493096547026 0.284886472121838
1.08067712880799 1.03580959259494
0.181112992825473 0.206937647187062
0.648614678944836 0.850727691963049
0.531211907100357 0.412963037289553
0.549966769487894 0.350886514989508
0.157966648820716 0.225372468054497
0.24753749150155 0.35729604967077
0.492655957238864 0.907994407001324
1.03762861466664 1.05399337987803
0.234358287644797 0.448094951584297
0.264885171972796 0.283921582954089
0.220475908764887 0.706022692423747
0.748021222268104 0.273555129109329
0.19975418157727 0.327958635081315
0.989791084336133 1.30107933887709
0.411410898360551 0.791949956928352
0.390650808131141 1.02514638940064
0.418141708290526 0.978676354709074
0.432087792132331 0.207725835000669
0.218983472120416 0.428459605744063
0.139523580340522 0.37760312969411
0.48912733332132 0.651514432911776
0.333596594682379 0.436803541617257
0.433744498275029 0.203543646183833
0.334990256809269 0.301434778087882
0.0936107413804534 0.224630076191955
0.340235885749083 0.221611072282992
0.233470080331572 0.300396859874074
0.171365301515431 0.58903517247012
0.188431648430808 0.372438988786149
0.18422292512874 0.225292140135359
0.149013897740499 0.289897265205671
0.187309784143835 0.188784760737717
0.367755977518694 0.448334234417083
0.329975947190155 0.64104363911919
0.243920504055871 0.463771735744474
0.391693650631416 0.366918622717283
0.221029363587632 0.147450255412685
0.295622196022915 0.233751037623477
0.110489269939568 0.174171287314864
0.239847038062576 0.419847708470497
0.957234573280909 0.657746827450241
1.22459704054027 0.885182231228973
0.80077195884374 1.2972084875164
0.155515743966191 0.561658731267547
0.228987534013487 0.199012905994092
0.375847304801772 0.557368584636158
1.26198283069376 0.571144121926097
0.28923546824824 0.343881476317217
0.955154506886487 0.671748875205938
0.254803365832439 0.355905492736768
0.935188430218154 1.41107999658353
0.140963253494282 0.149992741802134
0.262598055549371 0.660043039900281
0.631228584790592 0.354339378616458
0.145591732157777 0.358401600644172
0.330928384274476 0.103547488027516
0.536815194939965 0.52154295826391
0.34976062164345 0.484497993570306
0.209289017941009 0.186470826441122
0.173843401997422 0.766870986628231
0.191441783453499 0.193803943133237
0.151538577404243 0.353214965491237
0.190729947270902 0.353754421338303
0.172866426716194 0.644071721895239
0.185092138275779 0.159361674185081
0.219323259466475 0.227094566319084
0.128019299687524 0.179494271359582
0.173939813639847 0.452574152688646
0.430657446326163 0.545377406695944
0.790203564657665 1.17576950768101
0.920579600122528 0.884450900711864
0.651358105883447 0.724149792996454
0.209712989820018 0.269697460629729
0.278079998822527 0.248786664261023
0.465303263023283 0.293968281149887
0.164246049587446 0.139230620011045
0.351383348023695 0.224525806529484
0.235311429624281 0.27953093538249
0.260241598226658 0.315087027624622
0.316648484104412 0.732586089783832
1.07687565013027 0.217133744143771
0.70451212799887 0.757512125301935
0.29329522335375 0.122759277198978
0.484931243920931 0.694993776841453
0.202633363071582 0.117430472390019
0.233571925903307 0.283930295205895
0.251124619282797 0.215387199186612
0.373360910573661 0.545556271836844
0.583009614472097 0.362177031605237
1.05515444536233 1.13150727208398
0.516407729289286 0.621389492541232
0.148205481473227 0.244428272106365
0.2830988605374 0.627003191050107
0.278186420436351 0.542314186758506
0.187218022412185 0.176194496962414
0.240084031295725 0.214444567535224
0.178381836366932 0.21262780192342
0.166489268616939 0.22364993214877
0.265371791811069 0.672143016402421
0.156705223688103 0.19589373609959
0.295501897802953 0.378397536976593
0.122729339738382 0.209562686560133
0.186579870969186 0.249105184307161
0.426433398489809 0.167249669269864
1.21047794973256 1.1740722507278
0.201237672002176 0.243126416677784
0.185883603858419 0.404132774054277
0.0764504503806399 0.337674517883657
0.195452399846444 0.196678537236468
0.193886753597121 0.166069527408372
0.561469390061145 0.520510483409208
0.344710692844872 0.212505506203012
0.157915607555808 0.317279369967166
0.521396744723965 0.233697544676332
0.399913973101939 0.241952096462907
0.406644967289707 0.273619023827414
0.352869665697381 0.383346953660648
0.353976952819125 1.01283988686684
0.200879900697876 0.25905268823933
0.162741914191604 0.262100819730111
0.253545478318498 0.278880626466719
0.665956839884291 0.33909213994624
0.420949680090501 0.39498968270804
0.887419643743947 0.776957973534281
0.394545148215971 0.514520500754433
0.230394916238147 0.435021096079349
0.24848146178641 0.236193982883097
0.152275459850469 0.237414086249698
0.133054602700603 0.169753210568029
0.342421142760818 0.517613679078327
0.452130891143693 0.548954541057433
0.364394844775874 0.505077733106845
1.05535580395515 1.12916878955112
0.205472414454385 0.221744202481152
0.149143054226411 0.140701644699937
0.395933716994163 0.731730104878128
0.104457707076422 0.181338797381739
0.639513548224603 1.253140436245
0.163224798787522 0.22105972876048
0.492059220176794 0.843297153317833
0.115330582657624 0.280018046219052
0.389451901748493 1.29737542465023
0.333927111310318 0.394222166019329
0.242853867224387 0.185490682875934
0.308160634021955 0.208507445059002
0.226827620107842 0.129299428796552
0.126694923592508 0.470931954673962
0.156728033404136 0.187499382062253
0.212009803067305 0.402716247919072
0.457846267479094 0.437605640205043
0.182870095527036 0.346240678544559
0.160864794711216 0.38734402660039
0.266904506312051 0.535583805402447
0.458292831908584 0.417128101710383
0.732449939232209 1.09787395796601
0.263023126488104 0.181999882022704
0.31654633222802 0.225115322867284
0.127192713278958 0.233434076550201
0.237667881596394 0.630770309823104
0.259939712699471 0.158514874362557
0.956931471939647 0.687264278601247
0.626588017285912 0.705380226404385
0.256463128818858 0.661678476734895
0.173656351053402 0.286507474169865
0.204257722273402 0.529095438951373
0.449306214310557 0.838932760524943
0.52002184339315 0.356849576043207
0.256587546356365 0.185949298556234
0.831615248382379 0.967988435981139
0.172944024691126 0.51836912592711
0.223982397434311 0.313465872222582
1.02220642046774 0.603784637132384
0.766988721999694 1.06084672257753
0.461893406758891 1.02750361745075
0.568142536943206 0.384424417802756
0.286474705552614 0.955946164406534
0.480316598759544 0.867016851819986
0.14255938339115 0.274386417313123
0.256664839072028 1.18824159744202
0.427483456088861 0.208025579908244
0.152196886368888 0.262224341938229
0.568289307947743 0.512770234010961
0.810259499635778 0.450645746489166
0.17205328890682 0.349904608791614
0.268776928975485 0.206825469100925
0.197595328762177 0.313792070911197
0.816550683459074 1.03916249263337
0.333948326992831 0.548434087816986
0.286623387019462 0.279302704823408
0.148448334094455 0.583707853634204
0.214903498182737 0.219424445052676
0.174119793428137 0.130989907015599
0.1811538075709 0.452090099641292
0.329521079853519 0.563429329371792
0.168328256519708 0.210521612023966
0.141972810825516 0.386819548222114
0.162317844106957 0.193525315010373
0.573424325487461 0.246946545740919
0.165568517429456 0.307176718059293
0.523548574824811 0.310962167672168
0.116980852400055 0.677095265041145
0.501091635839858 0.466443916515621
0.257478235865549 0.213311045343581
0.220471323420406 0.312687587286781
0.333931141415081 0.276313354192511
0.164445358836402 0.216485373140825
0.212768056479451 0.199094734373007
0.472908934627059 1.0979605872972
0.113791714163864 0.121387669470976
0.302446830117553 0.26807474306709
0.276880235678908 0.615249657650013
0.374146317790832 0.175090570475579
0.557563275437502 1.0719605452504
0.16832069548871 0.242551227057363
0.53562216542966 0.55071349170683
0.20675742375526 0.478455405270658
0.257142477278937 0.31008119012802
0.906523646116144 0.404465162265721
0.360832783280376 0.313584730636343
0.240070265612191 0.191552782004954
0.265036200699699 0.342900216902956
0.385387830217114 0.327430703070077
1.07652805674974 0.769952508442021
0.903897034227389 0.505387290343108
0.138665750540968 0.1095676797989
0.107649320009405 0.244597917738613
0.452438726349091 0.417556041162071
0.373537024874227 0.374675274874414
0.536682562999513 0.447484390325022
0.360179376490538 0.334374482649469
0.1146959533207 0.137626923579794
0.585453223357911 0.191621996477176
0.188588227954343 0.303962896231829
0.526649355117838 0.151553584777197
0.215779652274628 0.182099160148263
0.149465430334544 0.236770564023185
0.241168605246717 0.634655602665663
0.271961328162649 0.211255522902891
0.281284524531442 0.375999262492275
0.315060732093563 0.385815642089745
0.163468667396932 0.327920869794097
0.225762679625387 0.468342233384089
0.107364924499904 0.178436906098038
0.637766533547721 0.352440636768547
0.0947354781305317 0.323791758233159
0.618127319162658 0.469614182682985
0.329576597443288 0.34268173799145
0.228207912042156 0.727777484641681
0.498412045670962 0.987943355482145
0.267875764897056 0.243733853797418
0.152136527872757 0.175559281330768
0.464001102040988 0.858111960035118
0.343407317255908 1.21155588165563
0.129486593804367 0.195403265011606
0.325883682619148 0.456324472151626
0.504911589186529 0.298125741290495
0.290324739060985 0.615672155288458
0.149439849188712 0.141949716904463
0.267836257982715 0.348310381786212
0.228199256464623 0.266080945667899
0.148820081126849 0.899159460808937
0.15907273585083 0.291743524567316
0.196711871813625 0.277225090795417
0.243396065520517 0.238529473314432
0.123295276154441 0.225745018210566
0.346526298905074 0.429827745936298
0.249107163705377 0.599104315633145
0.103040019643399 0.635102308025368
0.187749619323398 0.146354473675239
0.252999234459874 0.1522231992184
0.429350165904567 0.420417783323828
0.221153360016037 0.552527572982244
0.124172107081663 0.196731069034729
0.106037589108371 0.177804038705189
0.308014105501479 0.126536124923159
0.303774530481854 0.132358782742821
0.661336774645707 0.694103831214166
0.304570906205158 0.394675954302229
0.159191357393911 0.164901225497979
0.365925392482065 0.233637472044363
0.605338163500406 0.806931703898563
0.145625101702231 0.519238101415955
0.273582038652808 0.380028418454914
0.327451111462631 0.454907394749693
0.349136496805617 0.40077149118303
0.56006437548105 0.722582428206587
0.0929283774460527 0.200653224952916
0.167098754976074 0.172592927264119
0.298363260169596 0.183769259318852
1.11507803715718 0.648085207529104
0.257731387081558 0.474000521216833
0.248891980465309 0.356905754952623
0.49691985667772 0.703426771014277
0.983626454739765 0.713302575042607
0.176697049154745 0.276366807287023
0.116364961260685 0.148757220401076
0.297752936293854 0.224706579339101
0.323191012349989 0.32290435273305
0.325972274210066 0.180081315575239
0.292868232517542 0.595868343587983
0.384804114895508 0.283233653132816
0.215686147077177 0.427394232202419
1.44530563925131 1.18050944472224
0.25544406080318 0.468500170149401
0.210264400073997 0.982689972375315
0.374934354924189 1.12605441483214
0.209802390753651 0.282477963327139
0.143441026112681 0.675360053419263
0.225817737104382 0.239254548902659
1.14480610182938 0.442395142052191
0.193584127027522 0.726712726021192
1.15764120726774 0.784684655021159
0.249765496004861 0.479089484104679
0.1954400875259 0.36057914133522
0.228530646815203 0.125719909778184
0.456464930940594 0.263417235740524
0.282167915271288 1.13650298582411
0.19624228174709 0.374985484723694
0.316264314924909 0.141562873700995
0.278293625190971 0.371819902233078
0.118604729328328 0.188302908352181
0.194758569627529 0.320619492927755
0.178115904080133 0.163215777814582
0.208514834886128 0.652027830854685
0.174516522013849 0.178968075726576
0.27908751189943 0.462529504211474
0.170714935640082 0.379751352056651
0.304677524919769 0.447805219545939
0.182598764721664 0.492893698727086
0.301776200451737 0.349058604881316
0.0729455652638474 0.367241733563755
0.245553502932156 0.265110311709005
0.464891978044347 0.585538544283193
0.168850759584892 0.259534969824106
0.247447273941882 0.50887435409123
0.294601121513949 0.207485305961822
0.358694512196013 0.812299704641251
0.161468190702651 0.278159070338802
0.384480542208211 0.18826193174314
0.373209954581031 0.254603998808705
0.892047802917672 0.914941989854848
0.435743763078329 0.89589734502699
0.191672968756289 0.241876281849945
0.167952791372224 0.105728798712827
0.199089385188316 0.217073637582903
0.213532161615848 0.260148582160473
0.436727477626569 0.290543573813158
0.233289231718104 0.396483369755178
0.816088961569143 0.395930434318717
0.318683352982775 0.225184426318719
0.749401371106018 0.555663966672228
0.3002886945382 0.369734635133719
0.221605921123397 0.369953232501143
0.223828061697885 0.178091173202691
0.493089455883826 0.238919654366694
0.250612970858766 0.38930033650848
0.25445915304402 0.298796012080076
0.213665599067958 0.183609724818344
0.242861346019181 0.485891552106139
0.227584869346001 0.223525885008521
0.224420095285995 0.284724401317014
0.420234196752337 0.314429354795894
0.144610848826946 0.180662265544885
0.428739787235517 0.553361223926999
0.245890304812425 0.89639520499591
0.384506745371762 0.281828266339533
0.11364215768208 0.249386333908038
0.120488868832711 0.372913239980382
0.201899071808321 0.1303962328171
0.996889765512608 0.544156031908631
0.449987874677119 0.120661374874005
0.126806472046236 0.262928940795666
0.179159294270731 0.123307598256044
0.282629909041524 0.510347956657846
0.10687308288809 0.210898841080051
0.193320033694698 0.233481846789564
0.178075958729685 0.478271145786614
0.127315534745289 0.437561139871294
0.406867937168948 0.810434199796684
0.31007249095716 0.204233410970796
0.268496423123672 0.20195839771817
0.862009463591459 0.830203688256493
0.412798988966663 0.535501192528704
1.97187298113712 0.531321858657214
0.320418590635253 0.624329894266577
0.372736955478083 0.403933928303946
0.302729856836823 0.23771539495198
0.138096601829774 0.0621636870967017
0.273812991635795 0.235260105072503
0.258178657942643 0.276353800294398
0.138607348380063 0.0751910690116679
0.122497349437347 0.131825949529724
0.160885282431166 0.385432713027089
0.242707131606086 0.403331700465058
0.30408766187242 0.301301024366735
0.0930748480952757 0.134812821161507
0.35287032294494 0.215987336293066
0.370895363127066 0.626137833427908
0.252229220547567 0.441711147255553
0.155576326104165 0.460754890424548
0.972547971701171 0.827556727922014
0.370654765102407 0.0883015538800425
1.0407099700179 0.68733523924099
0.83534124252132 0.399694341726089
0.273245463921529 0.494436593832498
0.122747780798894 0.116385381316021
0.274269186590198 0.275947914814464
0.108857685163001 0.226991494741751
0.256354387700528 0.199189283735693
0.205917861905278 0.61393644967878
0.902997305138738 0.691565759428405
0.274734125251505 0.318544941327582
0.165490406529941 0.145817591151735
0.292733769216956 0.225721118998837
0.197897263937542 0.267823386249467
1.05612540968131 0.423174971072177
0.287992923988353 0.272355642415754
0.144598272589877 0.245986040329249
0.461822802944311 0.494413133574982
0.336559961692057 0.496901726296962
0.201975786757961 0.295338990850363
0.290325441762927 0.389062246213382
0.144335245102798 0.139479685624957
0.0873669916531997 0.115699814756819
0.377990363206955 0.130355056729633
0.173799279758606 0.296138166390864
0.155159276966624 0.136601492343664
0.239104127734053 0.180897407305651
0.347216950482899 0.280160549891492
0.223075966828815 0.322765838828413
0.29142592140255 0.297158423666052
0.418511830668105 0.467614310738418
0.0817079382269392 1.50488208166373
1.22396502797563 0.684777447133506
0.194552352331001 0.138566470224879
0.385035326084947 0.346154345088422
0.108773098263771 0.176836903709085
0.112500914213753 0.115647042948761
0.135138705140786 0.204422088975487
0.246849278572727 0.750707121583636
0.187047677574779 0.23049839755406
0.445461975345097 0.571323681471912
0.873252147304002 0.331433633154468
0.113855200969777 0.287478651949888
0.328506379550251 0.196768904197599
0.165938376130109 0.287618964844117
0.158335624185426 0.161260446189336
0.915189265249215 0.43112266640083
1.08593429757895 0.734817851277696
0.459297664478506 0.274724205103611
0.143821441110061 0.131399055280292
0.341982774534392 0.221612234306719
0.417958964778327 0.378458064562429
0.157262282013338 0.274339260380325
0.239357441717368 0.256252550923691
0.324719239383838 0.25587851132168
0.139108933842547 0.466705437973793
0.136765844731944 0.258067404830438
0.29600155410889 0.178427176627928
0.189872881377668 0.390228245760063
0.162074628637882 0.35161175862366
0.243332394169417 0.272973185454648
0.965074616691214 0.607633652654338
0.177705821372108 0.242896503243336
0.272743881613786 0.240430552988588
0.145465008691562 0.29049852256043
0.184173274751402 0.442302115905724
0.174935898171933 0.352496264029103
0.321884586664698 0.609426624917133
0.177871680895628 0.216415528624823
0.15560868682882 0.302892743984557
0.207802357878471 0.241471097130879
0.445141479156309 0.291954009177279
0.18326939503729 0.651654989243902
0.492037103403139 0.696042717646794
0.401509718773457 0.214669904264841
0.183824122807835 0.160655258527652
0.358826059145666 0.384593776313034
0.291261295295723 0.399040704083472
0.217369655270398 0.421307282110748
0.194829258523461 0.186827507057737
0.0726917151762648 0.150614561199277
0.929902849979087 0.510270125493537
0.659023283490538 0.425157764536363
0.28598952728408 0.261612741013769
0.144470559048112 0.300281426189743
0.464511127075921 0.460765052695472
0.205982125291071 0.753090211682927
0.227061227213163 0.245059166045769
0.426859425835573 0.39338350336514
0.182585079733231 0.209582046660614
0.249218635590339 0.466062858905092
0.366502733166235 0.337194820966288
0.126278247954958 0.380836029980976
0.170108521072885 0.122255549048365
0.206709122963855 0.311946192773943
0.110479647657405 0.249236152088117
0.346237806950713 0.275403534594952
0.763089260257955 0.699040621762546
0.112727284297762 0.174750125940772
0.30983245019835 0.36353809168924
0.193690602438512 0.176823179223399
0.379016488496588 0.313618528666537
0.474895345482241 0.774360071985193
0.170964407734511 0.191398486021122
0.116678613492832 0.280168304975256
0.243824237530475 0.348313272977329
0.130647400462933 0.223893782638195
0.288673185666602 0.262143248558307
0.342627666099389 0.455992852938994
0.262783938584633 0.458245769488696
0.185702502816703 0.527561853010551
0.217211822441362 0.18062671701012
0.15551980454016 0.322856683151349
0.347216204518202 0.392697808452802
0.240169517467389 0.254916120528972
0.336385208375304 0.417888490667858
0.184012653939224 0.324148104799719
0.197808004720664 0.342967892339278
0.249185534024126 0.614735122834705
0.601763570795621 0.938834206748351
0.145649170750139 0.321581601674766
0.203936273291563 0.145763717301655
0.346355628795955 0.294590878993688
0.0936394794041728 0.225063974490434
0.429116099822351 0.742151624800103
0.177176541606125 0.206572143775702
0.216202745906218 0.640559631159585
0.405720251026984 0.242931825276974
0.563878418822458 0.955205953613553
0.845207624786009 0.670700835151722
0.159678244922416 0.292767972332457
0.555835947988315 0.818626906599735
0.429734034734932 0.858104260768073
0.474435591648141 0.513106204852211
0.643384846086136 0.54141908025869
0.154470972094014 0.174250618654927
0.205822999531394 0.21273187146803
0.25031206131624 0.418372858137546
0.2983936689286 0.447930751154959
0.855507495931879 0.613330420928256
0.30736469093324 0.417764701666441
0.301061819161862 0.375691801436713
0.190153075767745 0.4204745523266
0.180329996946102 0.23595638457047
0.30950890797644 0.275699956984244
0.388184458333475 0.343755423767783
0.290672792082967 1.21389240098521
0.259431903868439 0.196499602946278
0.61485480547347 0.495218213313141
0.293249920451668 0.148117823546374
0.167654831044548 0.152369666012777
0.197090493171068 0.215490146414759
0.174341718367359 0.251879648369385
0.298451514986374 0.203062101541621
0.212736160804776 0.368722373711821
0.190643351596718 0.205524294245231
0.159663132706214 0.121924345065045
1.19713011870142 0.558008401277038
0.200139956288975 0.326299938006072
0.881648874708205 0.390056495454255
0.362286394965818 0.234644358985953
0.20957123385296 0.175138032121525
0.513367770961541 0.269697275915804
0.109345979562227 0.78717321599748
0.251958465620334 0.12976145320189
0.144481667519236 0.191870509068531
0.165941989152504 0.402836589908735
0.401754305895048 0.687651711087744
0.969640837269898 0.631329329107941
0.172553303642747 0.325593719844656
0.16203534462597 0.58963114946043
0.279586595567164 0.186514685039133
0.107902512925316 0.491021070243317
0.687850466853818 1.09209520158431
0.217627614990914 0.340991917823805
0.228947357494968 0.391546573886161
0.174200868237603 0.3001286027529
0.229815321463908 0.410360113197523
0.225412707407205 0.266887820024405
0.337998364997421 0.335412710633461
0.618502627229095 0.724715260674807
0.313888567527116 0.36735142762417
0.191168135862588 0.214289922226037
0.764741396015459 1.00179585223737
0.258517961983376 0.122227144075579
0.142075910030858 0.512972892955648
0.78114786863176 0.294537122484381
0.669155694265628 0.723892585021866
0.305748492980547 0.230260192613723
0.534100981664826 0.404340009922812
0.148984715759979 0.28136748784469
0.386113284532022 0.353034326450935
0.336099558653836 0.437695641066158
0.290820028356654 0.237501651714636
0.246027147203983 0.327839586872529
0.192065180654898 0.289130962297849
0.256925596527428 0.433303267990022
0.309663489343312 0.306328278282151
0.0677287969398837 0.409403355513625
0.163077831242786 0.147715868501666
0.19171689267632 1.25921978490704
0.19220205699564 0.313139587956337
0.172845347450925 0.219897458858473
0.275670144500168 0.110309156485857
0.103033973287185 0.265774320465172
0.978075517646474 0.842437514237788
0.223875855598015 0.241046589073224
0.144228111618279 0.157881958263793
0.177628596417422 0.194493700906909
0.351217149478004 0.287693161550122
0.448687610047815 0.419420732810293
0.218342282806863 0.434281049849841
0.248554958827995 0.144211333180114
0.197049062547036 0.32143290276108
0.239678118753878 0.430253050023331
0.273513479710955 0.334445404321751
0.28865078940972 0.147415020668378
0.167944102816968 0.147975421100873
0.227300747547121 0.216250107736762
0.238893663366556 0.209198071444534
0.209267493883498 0.218540346758265
0.164583617207351 0.267230293522254
0.191075856451372 0.137954838828696
0.233957603911847 0.326048071941232
0.167118114823319 0.348639953254041
0.144014368444678 0.274323923952266
0.280933499514021 0.127985676190397
0.391696408520656 0.279386746848622
0.289339309820426 0.2829778238656
0.320140144033559 0.725692224871034
0.319072663235147 0.125172628803442
0.252484753889779 0.419148573208697
0.410407207128494 0.311486855192134
0.0415163778307169 0.46100641943488
0.152126292859595 0.226219056962566
0.18677361401247 0.206023746859849
0.368524624377347 0.456784316803507
0.341124989006329 0.404419831098991
0.443229098008651 0.33886536902542
0.573183264910151 0.423076411005399
0.387932344768642 0.243564747765023
0.228026430105379 0.106404530689945
0.596315534361519 0.458856931065991
0.516758083539283 0.218987947158792
0.28602697534497 0.499418571965064
0.313462080069511 0.328325954032701
0.394809195097108 0.251764458828193
0.262541599806565 0.382909007872615
0.1590059809276 0.325747635528193
0.188373726922593 0.592100562012414
0.199617597408942 0.212687337897278
0.222844527161253 0.414154974710919
0.266700496816796 0.387499038626631
0.198956683547815 0.189585538487071
0.237192113289312 0.192703396400907
0.491537250814295 0.725682609284085
0.223010915517241 0.26603555007678
0.179949263202998 0.221580752641011
0.473176644117107 0.633976548987165
0.173053948158479 0.374346031599338
0.333381005258744 0.811709002177138
1.0143311575297 0.195547437711958
0.162039551768057 0.71736501446898
0.287358697375151 0.18837885154832
0.115490538458905 0.216063522799395
0.191868237689805 0.753931068333104
0.0698718901549742 0.295154343845859
0.235414290211781 0.484557626346822
0.396616007152691 0.158432287713985
0.326065272761842 0.321081511169839
0.164951493429751 0.181500974346948
0.274733303185451 0.366594250652234
0.439479393415441 0.557440050185058
0.328771746865399 0.578978809659989
0.199482825734133 0.437694358867201
0.986292444262458 0.37394078846854
0.321495922668005 1.06729746155113
0.139219439059207 0.828827643989181
0.285020503248746 1.06653358087738
0.397096883618345 0.474024020012349
0.157671023434086 0.349139763157357
0.130517769060239 0.266512872108777
0.180924633031535 0.619409620436287
0.28898043699359 0.78845159801989
0.186105694143586 0.0995185911899614
0.824282606835654 0.651962366250349
0.442796305010928 0.582094425731644
0.13308182596145 0.349099548861791
0.500496261709592 0.327572005256993
0.135852791431936 0.194341971131938
0.513208719854169 0.906789090930318
0.347324347718937 0.743062043861874
0.468163674687864 0.754590564843796
0.289840567696142 0.187171301253235
0.196605502348082 0.117957322312942
0.127510865601135 0.492384324504433
0.222367238845093 0.283891749896336
0.164129222433535 0.542488291875014
0.24002313009415 0.207131834153219
0.162281159247183 0.125017092875921
0.142297756317911 0.341679774462457
0.301544857327324 0.193039444497606
0.257203031442304 0.16605792637824
0.143146783536083 0.256980429157901
0.291837643261912 0.352631640460129
0.321826858080341 0.544898766652536
0.196737721359681 0.279194479904229
0.130121880934218 0.404654059560224
0.256153948502207 0.497553323276858
0.784762552186864 0.322579118674522
0.094938679775145 0.479818627145854
0.147201081250928 0.246100951276278
0.093920072376801 0.219123541275358
0.807036590754951 0.479112760065448
0.55996458016579 0.691033032621096
0.219675500283243 0.233444467522589
0.29200064197129 0.52610594979304
0.263557488713691 0.109518256565701
0.203584863162573 0.126353498210251
0.0923536181250461 0.142570254938725
0.212168560554452 0.177540535533624
0.180861989287448 0.402439572546281
0.101671944977153 0.295648020595277
1.03535377886127 1.52973722528724
0.273711960683454 0.452995952851851
0.251333764559703 0.13687043356256
0.639089496879486 0.301527698869907
0.244132132301403 0.343602744336495
0.276265193714106 0.543782210614366
0.235348943081236 1.01274394006911
0.860191082045393 0.663186416836224
0.22177286828815 0.122753303200738
1.00916097389498 0.948864217732863
0.191089796729293 0.206839736942634
0.259043396245881 0.300554511180309
0.244906105838037 0.206054722428242
0.3102104332288 0.443428160548303
0.237135699552365 0.173866308644387
0.379244815411195 0.330810599119471
0.194044833220405 0.378083195713203
0.13505011610221 0.176774453076058
0.103347373180837 0.900416958045574
0.404693658925865 0.239895968554285
0.260971682523321 0.651090108539048
0.277891948887457 0.364002528126733
0.141274388134157 0.175414757677115
0.282663538885422 0.260407971776285
0.156608729350972 0.188391759030007
0.155500816874096 0.220543928765875
0.167583549662198 0.426178451085784
0.534610106895339 0.734694653987894
0.22040252167266 0.220206496218595
0.172706224095418 0.42056563139137
0.304271431075354 0.393775143276354
0.570894756401725 0.322075288477514
0.279969119972811 0.164961948997602
0.587581200708356 0.594978743933589
0.321820581647222 0.600421688391557
0.203532824532955 0.184188216589238
0.364572339900594 0.300613258742007
0.198122046516601 0.320485433785475
0.175857823612454 0.252439903085458
0.221988860403241 0.411448572209666
0.60643877676159 0.174559336680846
0.314533221461618 0.662367734812221
0.343815372825217 0.361250958973225
0.263433318703133 0.217651675730929
0.292647112983536 0.33944420132366
0.258401555123845 0.543144922244752
0.1712392121174 0.480309692626881
0.251092944124715 0.150226868448762
0.179111626618259 0.368833829723989
0.26185965395042 0.198517797800384
0.350737626379428 0.310170303303769
0.33321315002049 0.176508569439427
0.29420363089064 0.233050326995101
0.215009353857155 0.761153481128201
0.135784390584841 0.412598347567973
0.270383795851946 0.26372699846578
0.669271067825483 1.17693943690359
0.153821089211714 0.243862837498389
0.147511804694347 0.158654284316412
0.218439013451423 0.691002864696461
0.61439434232736 0.375326821625643
0.287714559559808 0.273259508547937
0.317675624659364 0.660497157384131
0.124159476701587 0.377232641893414
0.347739475744024 0.435217090872258
0.303922404695197 0.272565575793443
0.329230173821698 0.34373138964775
1.12461305681159 0.599930286288628
0.207498368078829 0.152918914798131
0.226620336763471 0.172501616286564
0.223649305829867 0.248808320805178
0.491872829704878 0.644701676418843
0.205293060430452 0.323264334091004
0.336796996220055 0.600928537519706
0.18201010605959 0.522453119521328
0.181414397470947 0.212364223094683
0.0526378805626362 0.450061001169477
0.163377425770412 0.338055410983262
0.219485984108749 0.48045390340632
0.305615380899548 0.427405848588705
0.176246882972234 0.409123753805101
0.33061096531219 0.466391888768518
0.308533216085267 0.587776441202113
0.262057962107365 0.303316709456372
0.955949722606858 0.779851188133069
0.601859674454945 0.40632402321859
0.70994686979899 0.642674111487766
0.26345641317978 0.37039084072043
0.329613504071841 0.534787483270519
0.200261320728534 0.25250603993405
0.637672205809689 0.834345311687654
0.345445847832337 0.267104909728371
0.723691780998007 1.30204048854804
0.126841900801076 0.219461539820665
0.21809068115735 0.122270533048436
0.476260068400909 0.368987157358843
0.149507736966366 0.135452383473048
0.360631372843241 0.164503117557383
0.412977229050414 0.319288706934768
0.258335357459492 0.452414573799871
0.223785596106803 0.207166902258073
0.187967874746041 0.24938031644166
0.191225997649506 0.685922237858144
0.248381412014638 0.46250065001882
0.497873499274914 0.569257475453596
0.206899751195957 0.180040023050426
0.449104228632343 0.641332605975368
0.330956159067974 0.191153268274041
0.190946786836383 0.28548765661868
0.367838665036515 0.505779755851118
0.114018958408134 0.300088056706448
0.203278610844579 0.35823737393171
0.152174921233063 0.138574238703994
0.111940892253406 0.637137137306766
0.243947764760211 0.364090757551751
0.254614421181006 0.420254532051246
0.22557009537593 0.323293631145898
0.321683374311858 0.408443612677607
0.222683831993343 0.138086077825922
0.275117775521902 0.245410927146117
0.246847460723306 0.347834070751287
0.161707442561473 0.184164493037976
0.209957713272713 0.131369224714097
0.157408175380615 0.234316346150716
0.279743400853947 0.121183615161787
1.0210870444282 0.97085359623174
0.153681885929432 0.31639543673896
0.32580872462692 0.175687906058449
0.108868109253343 0.667983492288445
0.232033757327361 0.173603944185429
0.327495191707108 0.122921838963534
0.162126357904843 0.210930144016295
0.173829073316314 0.346990452065802
0.223954603950363 0.156774359183641
0.421080248219862 0.256560061995805
0.0785479257336697 0.243971021226548
0.254449376612222 0.171886009918436
0.228645671509661 0.497566964943511
0.517072178753623 0.167218838331412
0.210475465495635 0.216076645163257
0.206114271145845 0.173100807607687
0.170022276658126 0.31913617987756
0.376202849914855 0.448680178935799
0.254867119841868 0.194425702801504
0.158620927442878 0.356387643916953
0.197930395411606 0.226363831720085
0.18085776563905 0.577112359777777
0.139096476762329 0.224859144512627
0.170637736820907 0.461247756917837
0.269377350526249 0.310917516215857
0.220172180270399 0.426803185819187
0.196100869887236 0.155429272909211
0.441788482424257 0.256183140600744
0.366137258902496 0.251006366446555
0.732312276263403 0.644352986835968
0.220216951926454 0.164300379361691
0.406696907091365 0.110348252066653
0.355553346006292 0.142846360245521
0.331170511769137 0.232191799316144
0.222871690754977 0.157662970805436
0.370460494943439 0.315683552202068
0.30260202190929 0.187498503749465
0.550087142136138 0.246378748405435
0.0973032458941873 0.164762942323752
0.182298911432628 0.251548261374657
0.150551020393911 0.224039033036606
0.416652224075972 0.298858419464771
0.394902165894676 0.134204991384741
0.307527681318633 0.224004346625768
0.147229216254842 0.253838492656138
0.167025989522015 0.208290678167737
0.39999096167797 0.162173473840793
0.299523595372288 0.631077229258209
0.73464884658061 0.261578415605122
0.12755935944917 0.190616828460242
0.288575050638127 0.215277023630266
0.549736133799191 0.318370322447744
0.195271782744385 0.369247040206024
0.171329769312529 0.424598840468877
0.369181726622406 0.333865122403345
0.364538491929667 0.515805162588294
0.157225879150418 0.21263470574495
0.236642617542849 0.131043269749023
0.302291006216793 0.874808920638507
1.04605341657319 0.595559991195368
0.143489915107278 0.145150675483358
0.21297910910514 0.153648259316307
0.157747020449105 0.217856190209039
0.393596452161274 0.691643907308676
0.145359299167877 0.339834365800817
0.41125827441913 0.216848270568434
0.31850937316551 0.20081477741604
0.239514108976872 0.111666213487907
0.340295886561402 0.53732560899153
0.247069057503965 1.02520293921228
0.415242838719649 0.394118535619229
0.188844073654894 0.726066941145642
0.156591162848469 0.380582730789792
0.45546386366996 0.547733966863551
0.474147379964497 0.260074864499101
0.47958193762161 0.698638224264462
0.218046102253272 0.273989238575006
0.444587656573628 0.590346567605145
0.224013746357416 0.335370363610698
0.0736290641748082 0.283917686529999
0.22571864422543 0.813778788726197
0.159433062252149 0.185643195145151
0.171177193317343 0.246839815397996
0.204159345187263 0.207743327819414
0.448016558361402 0.540191329913155
0.237721255416075 0.200058904080404
0.215120218831803 0.338819930686981
0.187379436422266 0.190744621426706
0.26627626800419 0.351782988538825
0.328130151505168 0.186540584789533
0.136508821165234 0.370511195245814
0.883531430102803 0.441702467523756
0.631973469777625 0.55259875872692
0.157210183848687 0.190854861808827
0.192053023381848 0.198066384666575
0.387360186995958 0.27438549984804
0.211686799451491 0.245458692021898
0.149547045956847 0.405106682427384
0.28762773361699 0.57781621447215
0.153819833669434 0.093583494859721
0.969296954561598 0.57013603922568
0.375054596231859 0.381749255141663
0.431468263005696 0.242844235536756
0.182182063131898 0.217242818447553
0.101792852330457 0.13465429735164
0.342160031903597 0.754543496175549
0.373535099426501 0.405856608988523
0.0920766805536141 0.114854947090438
0.240787782874607 0.147597377736482
0.461572872371178 0.410087141615449
0.934093164412871 0.268403126181604
0.0965398097270934 0.212621608993974
0.0736741789538522 0.224191013182004
0.134959475586686 0.146213034483273
0.205988868277478 0.289341300901462
0.254269336472577 0.358737964789107
0.169486432968438 0.124352666168557
1.04405844927292 0.308853583352821
0.624621540399433 0.937633468056649
0.408841429627513 0.429568857530009
0.236895409869447 0.0813619538945989
0.281788648520668 0.203542332031047
0.251634950337707 0.668150465907363
0.440875750575774 0.530327552383219
0.187909103738683 0.225739552909706
0.247941526093557 0.508426153299232
0.163421547407088 0.135182505559223
0.3087643440308 0.177393391223723
0.319410054589864 0.2030921714905
0.330618800910793 0.427088252220178
0.109837117109425 0.172299237612164
0.283792805782475 0.221122046781344
0.136026606947185 0.481891011838543
0.111379942165723 0.256819871638647
0.312037030961016 0.628083699763671
0.171001859462935 0.229001905847575
0.162619436690521 0.213305863882083
0.096745448030682 0.139963672116115
0.369173794085714 0.341348520946436
0.807637257378566 0.716277763411219
0.215630711526788 0.238725961525799
0.18837788059106 0.213844706836577
0.226655614867885 0.311392536658672
0.162841579720566 0.540216766107342
0.201980900834647 0.186419100982138
0.54388264661846 0.259912910338512
0.746612692896747 0.377682349904095
0.223103184071855 0.483354198177847
0.171191815108994 0.145769423366623
0.292895867468142 0.25265471984159
0.235734003855722 0.209589486742717
0.255359805908557 0.265143998997912
0.219527276019349 0.108781324538612
0.109225293239543 0.129721161934038
0.159240015437631 0.822535127354324
1.32691349783416 0.817003169585093
0.26095521491197 0.323722264435018
0.232211333811314 0.410645609366485
0.947818438643932 0.505825790009985
0.298777707032753 0.179357321493837
1.15251407591511 0.946560730851627
0.821167713714895 0.316214738448157
0.861659295233379 0.550349915168249
0.237805745250396 0.228433947963442
0.215289339205473 0.352656411041438
0.195046364329138 0.0955089048963331
0.187685659030252 0.281702865757176
0.172725487734201 0.252891887624978
0.527761521294213 0.374993760204482
0.31066685967258 0.264870610900527
0.311068487226427 0.590439713195197
1.18137447520505 0.659377154381761
0.490452160742089 0.345164246634372
1.76608219329526 0.837883542427468
0.219698598793148 0.296665837641436
0.215088081125275 0.386981625493966
0.477165118740637 0.219464660029672
0.37154731632673 0.614625684997877
0.267285224391384 0.634160816796767
0.176743795958728 0.908086741694368
0.255036641194583 0.389188062920608
0.785182589284008 0.553275593788406
0.107924305937998 0.29467318520018
0.133100099507722 0.158710688551057
0.183336840804413 0.285631112924537
0.212414024727135 0.197044801943043
0.915409628475233 0.399157290484613
0.46087231976965 0.34742257640814
0.381764183183126 0.286426604719663
0.840375393983346 0.322883329337762
0.1681187988258 0.552700846659274
0.267041028669909 0.113518605717758
0.192585340443292 0.421701516841481
0.833206934837474 0.796689329899855
0.249430171956627 0.261164679094405
0.160561087620554 0.426043041170639
0.280588687239743 0.183145510346456
0.249132838509576 0.17411502897251
0.347543579198945 0.527235432271712
0.176807731534926 0.612911223307757
0.216508812052624 0.208046703161117
0.116340749408193 0.151405538731507
0.246690260212058 0.319736043595998
0.235979989642063 0.194485468160084
0.144865139607251 0.18738003973781
0.175687045114969 0.280604105433211
0.274427908748083 0.636877800654911
0.274545594290464 0.332559853224693
0.216053255356867 0.0968079094529883
0.414213285908597 0.173381459283043
0.103567516060159 0.152938272491372
0.247858194836033 0.356031745857488
0.221563108117449 0.55540359508757
0.139875126222003 0.488808284717836
0.404438070032399 0.237278962104026
0.242738279135829 0.172346848665052
0.430998684773696 0.187909906946562
0.127513682969573 0.569799191453877
0.722385754907403 0.424224554715261
0.917386727396904 0.658487948787155
0.553241427732605 0.638073640326048
0.15691508432671 0.2976962997751
0.28630342835008 0.183300075377629
0.256861346771183 0.527488832124208
0.47849273494723 0.283743483419858
0.389683233396924 0.332399562739646
1.33703047351453 1.04119905058604
0.553061042259169 0.268464127591564
0.172685475465446 0.192859402798091
1.24665053862023 0.527736933066258
0.532932089943949 0.758480637769364
0.526920229860772 0.564384719072877
0.162833983651395 0.19656484654572
0.234129597236352 0.171900738699623
0.27631233327326 0.317868814292449
0.166444261764383 0.170485120505135
0.755079994981724 0.488858761560919
0.316432396127961 1.2200416089767
0.260625937756332 0.370195493597487
0.266387569897955 0.335722671543423
0.234718616919823 0.345487146637228
1.56184190767165 0.462821414032784
0.270896446892516 0.336233990103895
0.376371613446303 0.551758876054141
0.18835009889528 0.471367271016149
0.14931677344652 0.218439455593223
0.347401375737073 0.540912498422548
0.166109540915741 0.143176951060453
0.191105297693103 0.189060282916426
0.180806852916495 0.113387102363894
0.33266198942092 0.147950217291684
0.196820243739049 0.31273756256186
0.65679478812174 0.574837898676403
0.134955474803908 0.176416055519618
0.521739625954473 0.336143067362501
0.3126580646809 0.152547115330189
0.342142792652481 0.114873962453758
0.300084783941982 0.544296670227119
0.222666749890874 0.328372586000861
0.170526347459229 0.222074943525189
0.130004492343441 0.197438726400422
0.101150345022307 0.289507809715962
0.315035766960487 0.0831965678995059
0.109138714295745 0.235250632869122
0.259880905678467 0.822914077922206
0.152436757418235 0.357579415615497
0.128884626952695 0.567140414767637
0.162058745630082 0.349646525414431
0.239655567302076 0.808717481966479
0.254406836478724 0.0733903241955427
0.184659431202415 0.213610243007909
0.284657450727774 0.167391203434068
0.21782856898244 0.21249963871668
0.721422315144964 0.195949163218011
0.183445149708523 0.223700679032764
0.364999767981119 0.215498588068004
0.9871612468362 0.968781088336969
0.162993193976612 0.46020603685799
0.147288276515188 0.33293801431001
1.11870598154773 0.850216081185028
0.194293426154662 0.234720228184073
0.111567349540134 0.283708271072393
0.425664356469318 1.5448899812746
0.185630905937282 0.208013520060796
0.124051606787083 0.270531003769544
0.389463538820765 0.213193725187188
0.283712146640408 0.304812547308986
0.28274165458589 0.255980260418494
0.314236118103553 0.246402877952362
0.192245577478981 0.297813762959303
0.292926190929909 0.330207082692267
0.27584357072955 0.224401414046303
0.151993425139118 0.128604825734503
0.571436495859975 0.543792382508738
0.286728991257272 0.398908483859303
0.274540915956284 0.418294624340905
0.399828964482116 0.682171329296137
0.64268160582765 0.410600174531792
0.803279797057525 1.59842481128293
0.190571961371462 0.199183371037228
0.689473742347165 0.423526883394891
0.210810142025653 0.479545173098812
0.0915062377747597 0.319819722953902
0.256990183223641 0.427871927308135
0.136729481744519 0.34574148901649
0.186244364430871 0.34841721911547
0.15838932756814 0.306450660527028
0.225997575768138 0.421413185342081
0.106331891161052 0.253120507933198
0.142068713202378 0.119570950939951
0.484934260012351 0.433545337001208
0.347685083432053 0.474606983241747
0.105416434758368 0.434329211698678
0.125708795251856 0.255480160402221
0.268181867126264 0.329340431717581
0.215343440166071 0.401001859707245
0.213224943693483 0.469708120789739
1.23135166448889 0.671149168920324
0.753571089587171 0.517198135065452
0.314126966062477 0.194953830184537
0.321507865565218 0.192660011522532
0.23670275973299 0.201930864747047
0.253400640287746 0.115755390715346
0.836759388255009 0.540435881622401
0.304058565214728 0.316540954037046
0.172523508137579 0.218940255634603
0.889914626500552 0.420470214215969
0.371100119428465 0.16435418445896
0.269997348861503 0.192378481935568
0.134914203963101 0.3435177855643
0.251949465881314 0.136755229046224
1.32814669501817 0.725338431202529
0.492655218106506 0.185507593923431
0.235279948002494 0.395751655908285
0.397184843017968 0.998388691388185
0.276556639439821 0.470776688600135
0.829650709470358 0.537979355279377
0.118355205484912 0.179184772563902
0.156049745984245 0.148802671722343
0.232216045960807 0.235180914606309
0.149151696857993 0.2095951062515
0.273838872838735 0.897491947393725
0.351681944848206 0.546491673205259
0.19260885503022 0.232506270685011
0.198999450197214 0.208234518661458
0.823315377083279 0.567229236840109
0.628809485925189 1.07013241898774
0.291319782027571 0.284156494686624
0.511403603432101 0.296278160408975
0.49008171169237 0.434722975182336
0.651853468578773 1.32453802007114
0.175811359762792 0.266421327762532
0.183617204854157 0.0795548107493655
0.384350147339376 0.257350738389204
0.761924346392813 0.631564963834072
0.172100195854191 0.467758473003648
0.211120996930049 0.792634819895794
0.139866168638 0.280500001316329
0.236288177548741 0.255722988007008
0.1256604784148 0.362199144506975
0.15339876016899 0.409013255970928
1.11778283753599 0.260970079855604
0.316056633635703 0.341077373027006
0.127059686080098 0.241918337873812
0.314858746970057 0.49349392594909
0.22055591273683 0.183851013216651
0.776151179421543 0.401927721180092
0.137501253402611 0.41334683301554
0.47060237541759 0.504609469103699
0.167901120925519 0.173665043345502
0.672837507409292 0.379034071438603
0.289832142463117 0.416840454409174
0.130231713577341 0.271176000493082
0.218087382760196 0.309909658454133
0.198160117756717 0.101797318811533
0.555734124813632 0.653876096839306
0.301916063994416 0.54971135648649
0.208031767221617 0.199030216606427
0.117565288834594 0.241358994934025
0.213084805056027 0.732514518256951
0.739667961934485 0.747727565356267
0.25146769122428 0.216963860398266
0.564969143712711 0.757734358912817
0.438941817691288 0.696619156784949
0.147769027620073 0.18483759092118
0.408979714025737 0.514677200145843
0.12244060944208 0.133465399472699
0.231705924742228 0.438376716050747
0.260620117845223 0.251929573445072
0.367452375083281 0.137284114227216
0.11881816227799 0.193857291563031
0.29660934830001 0.385349813521366
0.422978074097802 0.214363573778366
0.17268195884846 0.184866762915591
0.287662124335344 0.324745313895208
0.163117465994196 0.169682141119352
0.236370619785763 0.211741965984873
0.260204974810261 0.175359578076917
0.233370794601884 0.589705368658984
0.309028739552407 0.284000024985245
0.143587248841376 0.372630417363632
0.33319611724113 0.21918119709514
0.357819725784797 0.961516502207581
0.725111378824262 0.374434496673428
0.304121280506252 0.223543889701093
0.220880584854231 0.485373512469572
0.498400652397537 0.457635595074754
0.242281397011061 0.282794674611574
0.17748168807175 0.316028800855581
0.227217445172032 1.07652418575076
0.579392020329306 0.323206289925022
0.264615787676385 0.340650440594848
0.0694215666394435 0.082078203747836
0.516719945159566 0.844455287590189
0.361136625557637 0.273022688331942
0.933238772643669 0.825631668577424
0.360604310045407 0.329419419489696
0.687135590542001 0.897987708042033
0.453896343009443 0
0.607748517383434 0.449021238401377
0.342231164635601 0.536971934183131
0.267099400247393 0.175765049960008
0.376721710636485 0.380317061869238
0.500681532496882 0.787006605582592
0.259616300596676 0.262763143589854
0.223386955377972 0.211922007561235
0.328812736474765 0.177966305723744
0.322649723980059 0.266710284702759
0.819608343247211 0.893615127383095
0.467388203800044 0.338058187370709
0.110335518567594 0.262550321371388
0.225965947770847 0.282708653368639
0.134800649159022 0.186041956796971
0.152974117950143 0.204680749139181
0.536205248378935 0.385405430337781
0.294456312236622 0.45811496502582
0.328347199413651 0.371938491438205
0.160683888645191 0.209883150501385
0.137213929241489 0.148666129430182
0.238486185414493 0.206161435971994
0.25782521643744 0.25366908560474
0.354169781425614 1.37238503002078
0.474720311614414 0.259674303639489
0.221935075418761 0.0847314771536258
1.02146351786985 0.701291035049066
0.476268732031385 0.879485531992094
0.550328006968641 0.963085792872775
0.349906498675258 0.411982144888667
0.115026997426832 0.474262939782838
0.220275923919097 0.156225175223603
0.260872000590967 0.320102282933844
0.230472357733644 0.111664484646232
0.304680521988555 0.284820391307675
0.526016385202179 1.02261603354762
0.259938165665283 0.796066303282575
0.343011948820145 0.316252383657829
0.135525186207666 0.191949922456128
0.400098773188084 0.656678486340367
0.12325348705195 0.328939464947388
0.143427282148521 0.082949721157716
0.227522756089652 0.378800963205092
0.284646720402023 0.376040858081192
0.250505070639899 0.219034213715504
0.144414022064042 0.220916173340068
0.271628934462661 0.39636580782925
0.342506646513017 0.262747536113235
0.161172333079645 0.135362092135093
0.172167070691664 0.272247335951231
0.170497148230829 0.372758255457859
0.37635888366501 0.306749092626583
0.414045648615755 0.211846886028181
0.148484696210572 0.438235667198027
0.641071682425579 0.340805173027337
1.84514621815818 1.2283469422536
0.274675389007246 0.337120747748218
0.509097291886261 0.389448254502925
0.608169606985354 0.336671413095068
0.210109363470783 0.17353386473151
0.0595806619393681 0.0610320824954166
0.304637625318062 0.216558235006342
0.170021615411639 0.343035952520796
0.118542512659035 0.138821990895221
0.309498231688382 0.0921026097153783
0.350491471384443 0.496171576079769
0.269800604811973 0.18250073307236
0.571019930898234 0.622215831655266
0.185822339652322 0.440481691403328
0.153037845267685 0.280630863373209
0.132352613853812 0.1875306085303
0.314576563584791 0.653061998468251
0.452932982250803 0.373465643991631
0.77474975514621 0.53082921337236
0.249658954553131 0.170406573616899
0.315905892825015 0.206416841340796
0.141133971433525 0.37128587380958
0.20845214440616 0.351137224191428
0.255411546010714 0.242013974698148
0.288115552970461 0.176406388256214
0.342537916803125 0.478455665340801
0.455271037065587 0.348609550026734
0.667072380560157 0.939902513913861
0.320461406326162 0.382409209414103
0.173277105199159 0.184453257413139
0.334729808296301 0.549723923349955
0.207584455877023 0.267548580427129
0.178314453067705 0.4053605372631
0.212485931561372 0.505304293851092
0.183322197150777 0.229223120957202
0.266549972456206 0.148152059661233
0.783180408910559 0.437343522622061
0.139099230123056 0.0812136027603626
0.30515616153445 0.438204441253277
1.23408585549038 1.06047779128233
0.351390877858773 0.367193007266548
0.661516102180337 1.18680075089871
0.15895260481839 0.226416097043718
0.106100500429219 0.204793213370216
0.240016155139873 0.209146742584676
0.147903405557451 0.286496105576489
0.197125241354355 0.419148500628963
0.474317005550883 0.38984818038952
0.438806393216363 0.348162192327917
0.211729467228498 0.17153054007129
0.23702869087429 0.148332756228124
0.394472481063259 0.543870398207
0.32877084578234 0.186880941965808
0.21402096502483 0.230431084206098
0.106998357925492 0.289223753623982
0.186807389838053 0.212724239965303
0.24557000219279 0.194282879560502
0.398425519405177 0.295408944041766
0.685111956826968 0.496051689813269
0.171661027956528 0.227611947784428
0.32181950512117 0.177958471300888
0.175776090909979 0.221770603530647
0.26795808887481 0.403938471427625
0.125933750220834 0.159712557915844
0.217249717974597 0.248640011720474
0.505631987151803 0.42552920717284
0.347337757216254 0.470082910697931
0.276623121816487 0.150793100860161
0.236883769943135 0.412909856854884
0.502086339902504 0.674701116959377
0.247061771002136 0.188442832659926
0.223899991089742 0.20837214927163
0.445637026328494 0.411671180458963
0.191490630520825 0.231197912217515
0.142978846923071 0.268964502302515
0.390929064199493 0.905983897999546
0.577997199116615 0.481637586105296
0.172380485715159 0.165851257627888
0.180305213406325 0.23237320951296
0.22051071958369 0.714387885173133
0.133446087339515 0.167320899906282
0.196558359691081 0.270873291112149
0.158436911739842 0.257671602719824
0.441408852890308 0.405249309428194
0.295418897044101 0.424016264379614
0.194940712967251 0.340126312528693
0.333286187307893 0.532102156111126
0.172066012741651 0.376531329618227
0.290973635957932 0.239127784310782
0.209969092107857 0.273857704032459
0.307497305617797 0.305195892737045
0.275135005527379 0.268267760980694
0.167072968521443 0.37265858907312
0.265342270166822 0.273704041746399
0.253735597852293 0.171480051910018
0.581186075513983 1.0426740727375
0.680834751849368 0.437885190096125
0.172029040365563 0.420549631434943
0.148220229045201 0.332331752114242
0.178772822276783 0.576021235222666
0.184342501599741 0.144335925306866
0.439032849796008 0.323133143128054
0.327839621453041 0.534357989541659
0.380998135827972 0.333753390353868
0.252861427960412 0.516090746576244
0.107648689492084 0.385856668577088
1.30455034315488 0.665764429934995
0.285379801478686 0.472690591821296
0.566779870929472 0.381645012665466
0.126918174765072 0.142207323761269
0.208130765359431 0.67364412285932
0.234796556632848 0.301102763174192
0.523923681126447 0.499793245049917
0.362352196847639 0.831970083876443
0.293552685083477 0.765731586262447
0.360001294664541 0.500256002995313
0.785704992727931 0.328082264379235
0.469904779740696 0.347276303263611
0.382236804578424 0.24547296605147
0.141978683756012 0.231502068883023
0.903766423369888 0.857838942937675
0.238866252748432 0.266314020483548
0.290113865943302 0.364045244050276
0.579657611186384 0.393277882638105
0.3163402782777 0.151353858652798
0.120282163777869 0.322591116893758
0.193731826277221 0.180434012940498
0.198333328951982 0.401035442124707
0.343951677459573 0.201043914836813
0.208798592344452 0.322310537781772
0.298902159493411 0.219020802215977
0.298511394764611 0.192176134740833
0.156471561125154 0.147284679506545
0.274876337178612 0.165104916966801
0.455683877248424 0.535531202290481
0.101006919926667 0.425319120842907
0.269250398820212 0.218150608194593
0.245981021411913 0.235967704261574
1.03003817795011 1.08826980417258
0.252902994101476 0.537533980753947
0.0902065940900805 0.339497587616465
0.9086886383245 0.783574153274018
0.165830548961017 0.262101422721637
0.287119077013423 0.295126733807851
0.983781292130532 1.08185889204013
0.203713055869832 0.315002571383464
0.67152710770229 0.438679374053862
0.431481409840443 0.365593994581411
0.178379046796407 0.238840305689883
0.109141533753781 0.386862108059613
0.379036836250709 0.216077419689597
0.115778272143021 0.172000666343657
0.11944848756826 0.120841475568626
0.291843496025296 0.199293004888745
0.381860280588747 0.326325281879369
0.181637596866181 0.220795764314276
0.852275516977942 0.657911757021468
0.207361375224494 0.602556727281421
0.461697488908479 0.469710960840166
0.20194355154198 0.276306951340252
0.318015296059184 0.440152760789248
0.289666132396984 0.201873966699551
0.267236215440444 0.342622543174782
0.214402775730384 0.500247271982136
0.387047091522309 0.35235545028635
0.143179974553983 0.724006219531678
0.189368985058322 0.316674290602319
0.147180314759018 0.502827585691311
0.106473157464599 0.154827874253572
0.268807834412918 0.251527239569853
0.204507290378506 0.22169894020386
0.487821992070313 0.270474449265521
0.552528499404284 1.033342729504
0.471095990703361 0.322678759163605
0.188707844331547 0.301542774384782
0.608969727556547 0.357697613473668
0.512584056574988 0.461645945003277
0.133224580779518 0.357186075659755
1.48793817040262 0.948893639457852
0.550549132981944 0.246957528270353
0.342896973218759 0.578850036215752
0.455167807652099 0.370861594951096
0.416114946948089 0.962145371094008
0.185065180745481 0.20281379683341
0.142988574049865 0.174283818065014
0.244859581509414 0.80515431398824
0.154716966075362 0.184312473289322
0.243170098210452 0.231424442274723
0.305655273097155 0.46176485463672
0.782201822400992 0.522435417193983
0.130928231019202 0.154146163224988
0.212593906946832 0.172322255962021
0.443945804793227 0.487771354461749
0.134488475354942 0.127946109592009
0.194548223238594 0.192433781718055
0.275439180213961 0.143618084355442
0.256868448788978 0.364235038334059
0.103024599198013 0.255847165025151
0.928868698973137 0.41821674393501
0.130725306311923 0.317188230270084
0.466154709140129 0.1814576749173
0.339780405512343 0.370725868313299
0.334307204178918 0.440075799780322
0.220242428519165 0.336791135205216
0.388933996567749 0.507441746231853
0.125695499184073 0.530302616146297
1.14862143075448 0.608317249324716
0.10963400832262 0.165180415933562
0.337251205875318 0.574304248006531
0.28108541019778 0.125595282006411
0.169012890109143 0.637916851201817
0.127896295570453 0.239575727353169
1.1610881284541 0.527377533623762
1.26441028702053 0.262161913044461
0.109334960227814 0.362489091723963
0.330947515610431 0.289390705516684
0.247617583323428 0.402850492290803
0.66163680624277 0.76997671792166
0.168656554601058 0.28081568417537
0.202980985756527 0.284056652000584
0.30532847361376 0.215162005620484
0.117725749300617 0.455189540711063
0.295897470432231 0.224459315759727
0.221431062145004 0.450963528742272
0.179339796210768 0.171539700386858
0.135647498082515 0.227340922785525
0.371650391558548 0.908830993253996
0.189762421993614 0.313528632197093
0.328218724041864 0.69708623693984
0.153990885965079 0.234396515923278
0.184545818707911 0.163040001732465
0.279590331380401 0.504263122173824
0.242906771654282 0.200728707549681
0.120756397564223 0.28544539760118
0.41527170192672 0.792015822732049
0.849701996009691 0.751286199371203
0.1502752515351 0.170025699621788
0.172327816203096 0.610474956595003
0.288415539850931 0.194196981462319
0.377649320877805 0.157661891347596
0.151488672136081 0.415742819550196
0.0960712952492714 0.412705508342321
0.199130749366735 0.139483993334798
0.179239289268422 0.226169632964754
0.197679953764364 0.173635992907909
0.10995921377429 0.298139418999469
0.296217747546587 0.202608242545525
0.195672736431314 0.309113335159894
0.246069298097732 0.281746418760999
0.552969103439106 0.151756220736241
0.983454947248486 0.67410413195731
0.212332078211615 0.325046687756154
0.320468959872393 0.302642119089403
0.233894884794376 0.596995554921418
0.223823154773102 0.186437539592705
0.188094546207693 0.138530849074988
0.571546165545458 0.285217189074314
0.151508599765867 0.176596362203415
0.331333120558724 0.181836850158082
0.723506366055442 0.265023093988522
0.387887130487289 0.355145457539142
0.438624191583499 0.588304349801128
0.213564466711565 0.305063671142267
0.388843380113092 1.27702355942009
0.07489385524468 0.614554514308893
1.33316076105987 0.794903660989117
0.627916147155907 0.903648795417001
0.248227880386556 0.306809171290377
0.289779763205985 0.258113118131256
0.23062789261695 0.21691246467684
0.293012142218562 0.25909210694682
0.273326034498131 0.347442342401247
0.247470459169364 0.330450252691062
0.728435499082222 0.97249214136824
0.212087156431694 0.710012956826486
0.424632155235827 0.391254046773109
0.437923987698365 0.244985686013495
0.652057327134046 0.41936658941767
0.388803003257862 0.419676468468765
1.0876008802771 0.804633944145967
0.500417535881633 0.510158734550094
0.140598177518051 0.180037528195193
0.578051817734403 0.622962346981466
0.227492363368837 0.308264565623631
0.194659042701626 0.242312195734873
0.565058618113724 0.117234385776826
0.172280923843245 0.142485718276018
0.532204315160505 0.790355331466653
0.67080247064182 1.20130858498218
0.368838503320158 0.731159116872354
0.221839384837454 0.584476749747653
0.108830910286377 0.235408745521109
0.149700780077613 0.135687814855562
0.538363905137005 0.224021901881987
0.134617774555539 0.315096746856568
0.272842067612255 0.216651888696249
0.313132552773217 0.113054086783181
0.179008032640647 0.450557824388461
0.424017255478748 0.178839561700583
1.09802003149924 0.980294634063002
0.273750617829572 0.617073950977838
0.465016377833312 1.06451258070685
0.363980474708402 0.139263249615583
0.830200581845234 0.907566614879855
0.2316722480607 0.126561180471952
0.372586978655881 0.273612799750587
0.234675877786498 0.280750934397973
0.280627322113691 0.48299161015961
0.69243730975329 0.462697438642824
0.246311307661069 0.320523672001446
0.351526937432195 0.293465169326004
0.1679787142935 0.129324723919531
0.306291373099287 0.293108620329183
0.291543610455416 0.415447100444631
0.271244592892006 0.349280126027229
0.230572409299017 0.309198731663888
0.170649727463718 0.385450555213472
0.37238936218278 0.121065603225856
0.253820543822839 0.0705689544815486
0.157017423544275 0.9333367721646
0.55817951022789 0.651709937675195
0.232008998775232 0.317166689415933
0.224213722160842 0.203663316096318
0.148706758577058 0.204210650006912
0.775441776252235 0.251581233032345
0.265712075252065 0.169830494348676
1.07288172775602 0.965756198837224
0.420398304926086 0.943388872851423
0.213991425263608 0.339514445821498
0.366764599149142 0.113440120559697
0.158454155341391 0.205354949047262
0.108085812225524 0.255579187200413
0.124320297193737 0.283549194391573
0.0840553197024829 0.122477338751024
0.350980978093999 0.238854604237287
0.43335483905252 0.351007601150821
0.405090847037325 0.504777793562821
0.646211531156924 1.51565404825951
0.626782757351246 0.730321522423355
0.189343015510189 0.267595368591218
0.105500640586203 0.106630290036818
0.337402598632548 0.324001650631137
0.121320580720109 0.200709797322087
0.190650597600851 0.296152849794929
0.165609451022651 0.431582342429506
0.144137079517699 0.271055205516503
0.799518940539859 0.915489949003362
0.408934059336377 0.547122220682795
0.337918973826669 0.673405764812913
0.289915609041225 1.54348190498536
0.283929124327691 0.538347352992495
0.185618846155189 0.643620156647012
0.5471555090388 0.54523478799133
0.760152055528769 0.256112433696925
0.169600736665129 0.279973983543371
0.33273224265409 0.287622400142164
0.211118355165794 0.11834945092662
0.703031864451354 0.624104370146037
0.630676746279812 0.464217616115139
0.334409010286463 0.63846531390294
0.495162024678633 0.264018866604851
0.202937176718245 0.879990648713103
0.125228027679822 0.151897605625976
0.168170242462769 0.220164888081434
0.269457553919175 0.1030015950492
0.364655529816208 0.125277209641974
0.524557017585404 0.634909418256545
0.311516298042641 1.07627615280601
0.114825374354003 0.126726613357633
0.512765036611513 0.369277709631605
0.197074457960761 0.242870539222751
0.121298307221741 0.229063767514416
0.336978615501892 0.230012155447765
0.168006989487495 0.406777448826814
0.107886320293283 0.458546799429149
0.270704457673529 0.133799918532609
0.435484278406798 0.439394415822832
0.157043604568005 0.162918001082145
0.560258936126329 1.23684338991387
0.396656099849892 1.06107307445723
0.499798717628121 0.562441453467885
0.70752722837318 0.707943774426539
0.692847759100033 1.32624378579237
0.212826277223062 0.283243674365438
0.15908851472144 0.309607301738267
0.1868719381269 0.288150915598006
0.270991182333971 0.24471162886627
0.169407919811408 0.21717829956504
0.166260780759838 0.214984490525647
0.797754201470813 0.644212611948039
1.01419381826961 0.44007231539276
1.00682047305119 0.440206984566991
0.258859213008154 0.561787769069029
0.139915324260875 0.14314620132856
0.289844270635739 0.413962267019491
0.128054589064783 0.21103377989137
0.195773609765043 0.764511915358871
0.480559065183542 0.456353723617326
0.586549302682621 0.482623463944051
1.19887645163967 0.612355457155294
0.741920256031489 0.76381520850322
0.238035974520836 0.223585594971027
0.239920830080272 0.464406328039274
0.466936578315443 0.781222802891905
0.245568834240211 1.09617644477436
0.215908400489918 0.218398297520067
0.359318914264873 0.450127640004492
0.458582884718158 0.700148906686744
0.652450064449229 0.35901761665766
0.701576953516745 0.456173199301431
0.734056902801937 0.804411612509988
0.672028895311381 1.11747275965327
0.473910830461398 0.306028166293873
0.340034247941225 0.471269179065185
0.410122278856221 0.148569198665033
0.27049859510017 0.495672824034456
0.26350266177074 0.605488867768132
0.125290319220853 0.136125007311478
0.314159423199574 0.17089410167449
0.949025430463656 0.566684544574531
0.326800966097525 0.916471150594989
1.24196597375455 0.420343946206759
0.27963009699092 0.405397622470615
0.293595434910361 0.859966934310393
0.575128913229477 0.823484413134526
1.14324975262428 0.706917703592922
0.689550011244932 0.755514130999546
0.203714844028445 0.420595744792838
0.315832303375493 0.320934235625068
0.24720075053171 0.365971400096161
0.142049664238069 0.475529210968229
0.359083706901666 0.325583491621506
0.564799830286892 1.07652725083356
0.61500679607095 1.16253687055369
0.149224572209131 0.164595815854104
0.0939783533698247 0.279075188705115
0.19314747740421 0.204795704495404
0.112337642324456 0.271683645008819
0.607988679685622 0.86491469870499
1.29069236991687 1.09011516550071
0.751959305444185 0.772777000783807
0.257767319267412 0.27588648271102
0.481771578415096 0.207797239735529
0.404122188846849 0.943435025179707
0.289888048689959 0.363682354455636
0.601815997561549 0.638060569445514
1.33092214851987 0.898002169061775
0.318830230003146 0.499026319356469
0.585067835292252 0.33883674595169
0.10767985595993 0.0857722063836933
0.505775646753639 0.701035484453388
0.350143345452511 0.250445294233227
0.759965232339267 0
0.938133792838667 0.459978027637112
0.776538542572238 1.02849425714616
0.442603248492989 0.36554644371372
0.544733502631985 0.850874740145386
0.268270106574636 0.913014863049402
0.193661758703815 0.239295934827083
0.976670011138784 0.466379356526812
0.140602061231433 0.179051036899063
0.192153138945892 0.15230716728434
0.475442436254082 0.237690391280888
0.306928311276465 0.419696225646071
0.168414916113519 0.166529368064056
0.446654962311406 0.330065935354302
0.268879967698363 0.257312626987669
0.20674237458494 0.0934155228386728
0.152281259090746 0.315859706356999
0.200406670234119 0.144268209978465
0.133828746599646 0.162937910064831
0.234318877081069 0.135387658492709
0.59340404617041 0.853228385179077
0.0838745029840208 0.22383445335218
0.160881649119655 0.124255813861582
0.344802562900149 0.5346666593724
0.372749760845257 0.342992161317301
0.277606659129947 0.904842214030837
0.548715408088035 0.900101286137446
0.23159806614264 0.195785506082658
1.23713013484774 0.768512991362534
0.156749357333401 0.265379665552218
0.211363800247408 0.298113312948206
0.079587926971914 0.371419856274616
0.18013678758575 0.159151718738058
0.20308179130317 0.137717458789925
0.122005315416486 0.69145731726633
0.195292812056296 0.883790019350579
0.296954722561163 0.354057222673065
0.116672295394118 0.218218648586068
0.662380656858238 0.318146930680215
0.370520333853876 0.535009397902541
0.223610350888875 0.323496173370002
0.318105496860928 0.266143580458505
0.25703282393004 0.155207641810243
0.555875359235072 0.277138798555604
0.167687730978417 0.207405930517903
0.648083038255649 0.672759024814076
0.416382647354216 0.345701908396437
0.181826442671457 0.137023790449074
1.74042985516127 0.906261346486916
0.179511963230569 0.183728125388327
1.54856733726769 1.14716653380594
1.14752305121204 0.239336366478275
0.376234653776798 0.263133968611813
0.653002182494944 0.502127909467535
0.298456533304379 0.315091546771973
0.618686301715555 0.623840993506598
1.33422607560881 0.734871404048116
0.560811378998904 0.73721139398928
0.83879096311528 0.233767991228514
0.895077177434363 0.701362195091649
1.07688229127524 0.604320738934082
0.453920254226121 0.445455436621919
0.679913025905595 0.423633752349596
0.503604334031466 0.521888630681274
0.248546698846925 0.211294348066273
0.374577669730526 0.775542021811368
0.179446355095001 0.214493619214031
0.331087982737838 0.258990276518355
0.221645883238576 0.141250918616511
0.510267381887817 0.430891470786649
0.225800629659793 0.213967160920821
0.267073720347618 0.342558557758028
0.115406584247413 0.435456989047897
0.930556339111649 0.661959171286151
0.30798157900359 0.310788260250806
0.573421868995935 0.262138901454098
0.21901021097893 0.295109296936192
0.102673533831744 0.219717138404489
0.194588840434949 0.57994585600268
0.198681052798106 0.23289519887452
0.146849272601435 0.217923867338319
0.213971100000173 0.404552905681635
0.178209559465258 0.216125929516256
0.170485443354624 0.320065867802284
0.315385235872948 0.197976769597195
0.0972477358291838 0.213877649501069
0.262140124021565 0.238807352475037
0.115542738277032 0.339977635791406
0.255832661927089 0.172075969295477
0.258850469581573 0.50985917412467
0.125312118753741 0.171523558979275
0.203892020607161 0.185154713409039
0.244948267365942 0.237722702275182
0.231990814058555 0.244258818335884
0.298571758039572 0.205437868886199
0.173972634955935 0.216503751835956
0.321632651677751 0.558799142461254
0.199601329233954 0.12539884165662
0.135777193152912 0.137886288835108
0.298442574119719 0.31053658271848
0.461157476771569 0.832574225359103
0.886243089917189 0.287503854728105
0.659135043356892 0.821245799221072
1.15562003014674 0.521357317427294
0.791176788148019 0.807517148755044
0.208978757889579 0.64198956740637
0.226978868278814 0.648889362574661
0.302710979319116 0.470476032157397
0.190474876615587 0.217580809293154
0.311180913198657 0.671420682099731
0.266196576536485 0.407614716498477
0.261192173383512 0.232539697523798
0.203709054245254 0.211686310041168
0.179522271583003 0.151719593793216
0.180996266270219 0.190522806756606
0.353577898262692 0.141042022470168
0.300854905183028 0.30775264546487
0.359380738149588 0.189955777830476
0.293138502868645 0.283024033644796
0.31512900149726 0.244098743083301
0.16021332648208 0.279603784011572
0.154284397551447 0.367903152047577
0.985066802192874 0.734473391500605
0.135342140272304 0.167407708223562
0.312013011135871 0.408982362030031
0.162707395104086 0.430352774346449
0.219114138135534 0.325948387635411
0.424690089121416 0.342243136487501
0.146299494881856 0.197873591369864
0.375747269198371 0.556286969775188
0.372749295334907 0.178278227500483
0.229209399412082 0.86794874112589
0.122637788429858 0.384110767001878
0.318507074012223 0.548510725239453
0.553029284136531 0.445858419293874
0.214767407050535 0.650505146243449
0.300657371032939 0.612101129102434
0.453157187355982 0.680117653692467
0.61413809496751 0.276069934153854
0.658457475704275 0.219936243659022
0.63124677829766 1.19214777592379
0.246487818095492 0.11635031848584
0.141478401529217 0.154084529399228
0.165389183054992 0.321461048380685
0.288136990315805 0.358680935667556
0.401543984344612 0.476614473824391
0.352355240731969 0.429753670801102
0.28742607934268 0.599817447829467
0.53171908276464 0.283789179524029
0.254578420017764 0.315807461372712
0.324012009390032 0.292401463004713
0.147636504189275 0.241381472190643
0.114250228996305 0.131479020482182
0.260552093633821 0.150873749808094
0.461205727611278 0.396912505313385
0.277376899617342 0.105170693748136
0.246465644501308 0.232209571732644
0.241711950765374 0.877946836983311
1.07058453559071 0.538653613498392
1.04585822000721 1.30896104902145
0.321822465911387 0.82458730375543
0.151777305157554 0.152259238580062
0.123285893411951 0.289403432369262
0.290667006033714 0.221839390641499
0.238175193209586 0.231834445263322
0.173850691452193 0.19343003953966
0.279144240391074 0.34339494993101
0.343541526399629 0.321672976393749
0.289937415034506 0.546074916837706
0.602744476500028 0.287332657343003
0.374136192413671 0.218767374785107
0.234115445159423 0.238922511254413
0.389517444445248 0.183508480285622
0.256071187018895 0.197225751105331
0.670420586800412 0.86697861489681
0.792747910723462 0.36474912360926
0.348604450818144 0.399974766902167
0.275509599094676 0.534024391578064
0.69777158313865 0.470616780685701
0.0644128525927234 0.29543036627191
0.244664179805316 0.254279568369514
1.02386195630788 1.28048123667322
0.461156142163848 0.613571921834933
0.464115323813526 1.21077705414483
0.139757657921388 0.289866271021611
0.326966377907439 0.224099485873792
0.165456299125415 0.212250197395761
0.351384698982088 0.394775641925746
0.260290231158676 0.181174624239571
0.296130722988961 0.262707325095784
0.160120706247133 0.210903747060586
0.263466398649706 0.416738277169142
0.803645633147387 0.559317999529737
0.181444939952436 0.523451800980813
0.134741080841789 0.177864245987512
0.184296287076371 0.153951705192811
0.32893197360066 0.415290773222076
0.122236380098534 0.472318717101048
0.174346748717216 0.206044293455048
0.235417518787883 0.2861684007359
0.182938356380196 0.354960696697908
0.269159341764584 0.258208547117147
0.283395366339164 0.188687561179419
0.146311254833004 0.272813486168827
0.144648584723267 0.120675912122403
0.216684159326075 0.201112417948027
0.160059913284745 0.206826104616271
0.12792433685364 0.224172675030151
0.220675873568876 0.175919238391138
0.234015596035818 0.32666212455918
0.120013460718825 0.147136692232276
0.563973540234579 0.247044239967713
0.269581334739306 0.13802159320453
0.250926733891317 0.339595055839805
0.696544444827084 0.131573066983281
0.252110258675263 0.515750811507587
0.391284816907077 0.850793263043652
0.210346371667148 0.112461061050463
0.159988281054692 0.236000847554069
1.34144446261471 0.540907641205809
0.62676911279882 0.640999467894629
0.383216862461537 0.982962621992094
0.257221128163539 0.372023698349984
0.231694840565111 0.192812003046431
0.135579633005215 0.183927048485925
0.0933192996013737 0.0735055640564367
0.225808863756676 0.198151007117915
0.186601157539418 0.221229150518643
0.488452972967352 0.191478562788352
0.191670470472518 0.324812008043247
0.185154686217819 0.549352860739131
0.153948759311995 0.177281372009305
0.223616665454151 0.177571202821696
0.645464364993704 0.966743091357688
0.144830714261046 0.346811801932764
0.125490003667623 0.41977782146983
0.187888430176478 0.247336135585166
0.222078553123314 0.148156260176978
0.195523524431518 0.208443188004718
0.362977746046106 0.530759827893435
0.194893994569151 0.168332318837728
0.192699839670041 0.740970341098064
0.167796769407875 0.179355539367041
0.593336533427307 0.960434099590679
0.625752319302164 0.789387608330794
0.161569944574763 0.436644196951878
0.0981689070346888 0.182810698276826
0.188372008921875 0.387186875379864
0.238955310187042 0.505789668737395
0.194565881229991 0.341948018342781
0.202519517309867 0.242606218826757
0.204648850343531 0.179440721042576
0.16830526174014 0.417928999083533
0.507102608978881 0.618698821105224
0.199550635293649 0.454536889216612
0.262905667012675 0.178956728056349
0.186047633207785 0.277410494192521
0.144875158191004 0.195721536979727
0.173005430546912 0.136690532229828
0.252392052814407 0.189592290848788
0.194482649481531 0.292471416599539
0.126780780270211 0.714976342044178
0.275469463315917 0.615287751939518
0.164670331476756 0.236255971372829
0.110084556724523 0.275209038782804
0.378338419689201 0.362441156730167
0.103695451809638 0.279672247563134
0.128499131546832 0.363267557885537
0.13013309755205 0.211797254244166
0.146094218267437 0.196194155882419
0.277549327711342 0.756516571054009
0.183050032418218 0.257691358170647
0.0996198303777577 0.28308538626302
0.107134619163142 0.129026636187067
0.195936545281407 0.315302575251623
0.481849135716022 0.391642459600706
0.395552697964433 0.290436745322901
0.466180815122276 0.484968703886545
0.102457997347836 0.319242918651107
0.175777847586791 0.292377829764917
0.29397389776019 0.738655099543399
0.146393264308663 0.264699024804582
0.36134270940722 0.784219000074188
0.157313570844764 0.353648230415329
0.369756303185593 0.461378389884686
0.141574274318015 0.450192354113902
0.268024244634569 0.503208035131724
0.479396482644638 0.832337935039381
0.221389473299734 0.270905403790693
0.174841816219125 0.221878194987778
0.424142898829246 0.348567420132489
0.201164800012464 0.23681821275807
0.167663693225305 0.136266546282311
0.459768410431102 1.05884102150898
0.203633610027908 0.195456633519156
0.238408227073955 0.355346124690829
1.00564842688298 0.4858167396311
0.865323085654941 0.763511275890729
0.213775495750613 0.322642810660644
0.723139503701575 0.537736890972596
0.254288600691718 0.66837475347701
0.340122323187648 0.334512853965122
0.204750064586675 0.133626263222943
0.17852419013428 0.24788888754085
0.207474930465825 0.146928495056289
0.293753161055616 0.624136985569185
0.246949127553388 0.198021164467119
0.231116972031571 0.458730547692311
0.193482221978554 0.202523707770273
0.0916496545720064 0.140828608138319
0.572513585196209 0.47966512196623
0.260171030236822 0.245447003899411
0.213753101918128 0.317073822038844
0.482576376563267 0.77032810286541
0.318722424219929 0.405547611236536
0.213365140301067 0.230927631844952
0.343811957174309 0.304215157002802
0.158446333669728 0.215029136488809
0.522690663392423 0.360683777103692
0.183191349905552 0.363795574855863
0.923301866741747 0.343756776391428
0.542342491518532 0.299301198768903
0.445937865084413 0.611224396435042
1.11907981589523 0.265898421500914
0.88826879560018 0.625003228274683
1.13194091298602 0.635354944807934
0.141285966109024 0.678690248936953
0.358592605464075 0.303260796868333
0.341923124200887 0.247151724360092
0.197577529294583 0.218667856225189
0.153932423241896 0.369366517043342
0.28275101654654 0.279662404455232
0.174919501361616 0.243796838604375
0.294335114740172 0.172368769626677
0.332943882239168 0.314712777876457
0.181528178566034 0.146961894852692
0.243428509634255 0.273489079850165
0.743921679825072 0.414294293394291
0.271722664709874 0.434182681115665
0.403405356869965 0.443447028557506
0.303109270539533 0.483482470433521
0.202603592889801 0.344337646043786
0.251471911610498 0.19304782666815
0.950407698787921 0.669855252116458
0.143184326267381 0.165947602793329
0.28262219493376 0.234460259491011
0.460115046026671 0.742089956916862
1.38169319903389 0.198146053528155
0.208446457438833 0.164475010798933
0.22216826983015 0.213868568270461
0.476998540189771 0.3752779188525
0.346060064202167 0.13462628023816
0.257147474766816 0.504013153235709
0.141834828204804 0.242272095675493
0.176256705356361 0.175784252074731
0.226792779963301 0.188175775930836
0.426200691526132 1.08310697082744
0.542362055663502 0.632340498228933
0.365517638945581 0.213546572620387
0.338757717898996 0.534503170181739
0.190157259700288 0.521087457734885
0.333397980530134 0.401962883357352
0.360023790500726 0.758314167467696
0.480512100599245 0.377004479443831
0.164596486898067 0.0912261996422716
0.250413770194482 0.242073930742201
0.212070402873093 0.231138039427947
0.15343951732842 0.313592788535994
0.20643506965048 0.376913999737255
0.116294995249527 0.232033655215885
0.128263896280135 0.239291379190984
0.326810942059266 0.152848631166937
0.556624484624477 0.488140815506547
0.920533388928884 0.687939493660787
0.214362671243753 0.149580615038024
0.195868569550369 0.286556982578941
0.115805687182672 0.17605006540121
0.238894195621026 0.12858941933474
0.264071655785681 0.284096585657056
0.0967130031973065 0.250686210634678
0.269013614333351 0.200229062042114
0.784855489020591 1.22876417184774
0.542532877523022 0.580701343916474
0.239446665130327 0.266160102901747
0.217183620163201 0.220066243938369
0.386517067489228 1.0403094266499
0.397857907858311 0.43971044308319
0.610155584014344 0.432637179643862
0.512304634649217 0.505514678552451
0.170817619011033 0.179133886563193
0.12410871008107 0.26738194449191
0.524949338149331 0.52676755320944
0.1311296228576 0.3039677290674
0.381417983162158 0.863945242197428
0.299282018212733 0.592757828943442
0.48545854871981 0.858884621180499
0.293240016084222 0.275279106326875
0.207729950077501 0.264697164659652
0.154632317925043 0.378631689661868
0.723768242895062 0.60687792851516
0.368565710525155 0.369913838303899
0.336500233378322 0.235338782542841
1.39176296697922 0.620154690523931
0.283290538561828 0.782913683673922
0.361220753826593 0.62157695184712
0.173352841900225 0.195891267178183
1.24981920265507 0.841851209833619
0.262265183564827 0.542674169143535
0.19725302050761 0.503218893609266
0.262837793872504 0.122374829667802
0.183721817870963 0.184267628633512
0.159043132532284 0.613031844509775
0.306794529824219 0.270967589409617
1.09549627374772 0.76285176258747
0.191520994886583 0.551846445792602
0.587485186527524 0.557511372710813
0.266299185672126 0.518834728675382
0.633899683042625 0.495680294777465
0.267013725504439 0.267562581896382
0.153307376033294 0.263685108896541
0.330883308050706 0.395412373868047
0.363741204535112 0.354558763093941
0.272812012589691 0.185081680392255
0.708007909487748 0.317756307552345
0.446783257119619 0.913358837955239
0.185634716354557 0.537319177607952
0.375063738015595 0.625532643938376
0.325842839268931 0.254715538460949
0.218646668186568 0.138488572513465
0.13338501787764 0.419588607938514
0.151607424855262 0.218047195354415
0.164542490498373 0.257587433999114
0.684171683647777 0.39694171179313
0.185727824825147 0.170340982372164
0.227348156938966 0.731556056700646
0.25302365066662 0.456447299642844
0.566735878208148 0.570070127432357
0.347877590619476 0.112786371365479
0.0655425584936094 0.34551924145623
0.260275251008566 0.188830306422291
0.139031271773769 0.168494323993333
0.386547658783169 0.338911746036198
0.363654654786645 0.243208129310259
0.358293425848689 0.470484146543472
0.161504483822161 0.397527930176892
0.326669277912781 0.268912553084616
0.23236942056895 0.342235888461715
0.350782286646249 0.531066103818466
0.317514270441652 0.330478497403658
0.100769728087917 0.206808527835174
0.306045410038147 0.15017085330457
0.0952789667582581 0.628747578628373
0.14120308910002 0.144498098583777
0.155833287085959 0.182159925303283
0.279796394809774 0.140503384933716
0.128163791300763 0.367312937465293
0.281931346691908 0.544874114733971
0.196237346691917 0.212882529047918
0.130945599261852 0.176674937689742
0.243935601178908 0.395542894490411
0.402732129430227 0.840336517589294
0.319907007547288 0.407542049873559
1.46978047566178 0.741503074552153
0.513645688374647 0.473687211964795
0.0918526449623445 0.287229490627538
0.301340852448404 0.316086464237398
0.174751852663122 0.0980848964035219
0.220766832634343 0.2955734191106
1.0078537605734 0.907296181678252
0.398635273354723 0.62515173083574
0.179767961916984 0.388529591669093
0.250377049351473 0.320847776168499
0.490023178243522 1.22350015694004
0.214755050734254 0.502916064301045
0.378049022684219 0.666251360117197
0.161881049228342 0.275858304213439
0.251492674523117 0.271966278702804
0.36517372466785 0.320714798526098
0.208896365088737 0.246360946324028
0.172133414170113 0.237494300190605
0.228517288012586 0.272800688915819
0.425516792486885 0.205218255493323
1.07441230775833 0.962109817377082
1.49281364615793 1.23123917556527
0.136876154596472 0.754081352446657
0.563140628050603 0.76038535514095
0.337725227255397 0.688338423508527
0.144482491879028 0.176143659197927
0.469086756537864 0.43739387991213
0.471506127627695 0.935095385219283
0.159593725134148 0.319505648241821
0.109165556135884 0.454292427511132
1.00949003311638 0.761100814618896
0.165158809646581 0.223659549049711
0.154066306321562 0.401540217865476
1.11586880106229 1.17239331223136
0.765392691457554 0.595963725387101
1.08744854351803 0.344964317418342
0.763242099354543 0.384747353722646
0.424025808006429 0.303621301246285
0.554797729084792 0.414003467152491
0.262315915748626 0.304210421700198
0.217364184833033 0.294883807969793
0.160358628116151 0.302340871709677
0.735139855958375 0.368601662980525
1.08434225711008 0.526095996075771
0.374009205887017 0.247338456832031
0.342909724284181 0.235885130150679
0.303427725761894 0.271393648168094
0.16312658316902 0.227952453999833
0.198498644457866 0.069227090688744
0.136143416458422 0.175969905561833
0.435484888135493 0.994775242169341
0.457313818376976 0.579871007761931
0.874188167663861 0.243439102077114
0.703527353773646 0.667960742433431
0.718709983117642 1.0012526755431
0.222188365658818 0.271093769638951
0.131977776946323 0.126599511419404
0.374690454189072 0.310422888542864
0.251173611289767 0.127560367408101
0.130679183895711 0.468499083567161
0.233789992039963 0.185368858924765
0.564418081917647 0.88691904057482
0.744662971367196 0.458262730771252
0.420461340319842 1.61855541273685
0.292083025906942 0.212913450388716
0.120465022304457 0.157639990678977
0.386665017947651 0.797967508512956
0.704134121188686 0.524775556299552
0.13834095819677 0.188150193724576
0.348567816700939 1.12962085810496
0.315792711407564 0.238960161685343
1.02299509667883 0.219944464710509
0.318039639748014 1.05293100593543
0.132232421943977 0.0804976850049167
0.304233647061155 0.519379296143596
0.253869926118708 0.111384722560683
0.373575001899191 0.661303153944515
0.147233837846646 0.124926201204086
0.0937281052855312 0.16211815774812
0.447904168181263 0.35205606026316
0.351145118765501 0.140527817682347
0.196133922493972 0.269340406593501
0.29412987153071 0.176673805702395
0.413213135031911 0.164448759210089
0.333461877824302 0.205467374192742
0.0709070548113765 0.195511254430568
0.504873167228714 0.926600799380855
0.903868840064442 0.705036318754798
0.891069708171154 1.30442522625534
0.440040936187509 0.260092051755683
0.888925427523912 0.594586802926966
0.438505031480326 0.504946655100845
0.895500755731664 0.483297349712428
1.08237844646689 0.498396810902898
0.244536049909252 0.365117460004243
0.312463205808282 0.309965036238833
0.243038960360343 0.191758368412196
0.316494543333609 0.420061001255058
0.240111063449989 0.213315606664167
0.278996232756428 0.196384887395213
0.251264004526044 0.323206303979304
0.247145015629292 0.379706691235323
0.392638576415019 0.173028984895092
0.322652744063881 0.127115283842546
0.193223201484743 0.273259557936877
0.208217127277474 0.214773929026663
0.288770902539363 0.366804994575163
0.179774070062546 0.30541923129639
0.22097019173054 0.571619766839859
0.205137807542223 0.255677756354211
0.430097497316509 0.199868915633763
0.290932040714775 0.815419884150969
0.214409363076866 0.175981790615821
0.187263637419962 0.379172936257078
0.241068845234616 0.705304349224
0.146154625301575 0.293028545582331
0.202104253694026 0.388052739455264
0.345581630613774 0.247842356679197
0.287554603470244 0.186618490613404
0.568005387175941 0.927789049602809
0.170706393106464 0.230115421262825
0.255667311782409 0.143505154057976
0.182715444655072 0.272519150029198
0.209381632369546 0.343694891711593
0.318636691554458 0.742597466051555
0.35592999937547 0.754570739421154
1.27852684719998 0.437207778056407
0.631323919475627 0.93922644087329
0.408960264265588 0.35954912121971
0.0799417473078209 0.158289642303345
0.599655340265402 0.308768258893685
0.0741451617074463 0.147286690297515
0.148405466454234 0.133616378608953
0.155552201560783 0.155019608328713
0.131361193434407 0.608539005030652
0.179599505920999 0.379124732810749
0.429409255995965 0.686213206419344
0.200960341150045 0.139445664694452
0.138072890493628 0.237103488764795
0.312506230656919 0.53565002418284
0.674747258588825 0.425499283812583
0.190549804717639 0.21892000230413
0.278899150520905 0.300868657851534
0.839687917432234 0.346622560370281
0.181809121915251 0.208406097370692
0.69187240797496 0.525666716003171
0.177084216872673 0.216374729319275
0.174377414229973 0.434388948399129
0.273601561891454 1.08088413033797
0.203664207010308 0.175511361067545
0.146360637437466 0.306946403214237
0.176285841603048 0.332646042725608
0.29988703444788 0.234037131246055
0.174620190195896 0.381737514680688
0.107774665598615 0.344620114110725
0.254962870653354 0.227644380367797
0.236308302511605 0.431457149618583
0.433796618177927 0.635976690426074
0.476778658427617 0.196185825356993
0.28626626344794 0.240441997147065
0.289071935194937 0.191138231276163
0.17390213638072 0.269504867926268
0.251903537288927 0.194730481040034
0.149068161552122 0.186427917566665
0.110237915105069 0.388040593020274
0.163339682168558 0.19259504448999
0.174284091904989 0.110077918028365
0.314748258697076 0.302626808784546
0.187110221618179 0.420838214139491
0.1712592279909 0.214011249372363
0.758670092172284 0.913412012991453
0.499902820083488 0.394251718987248
0.184041578303403 0.318998268069583
0.135669735792007 0.220948915080404
0.486899182277249 0.401185340243421
0.400884295780647 0.158098966550996
0.165760618599726 0.287373385270684
0.293273217633237 0.240405120456252
0.192631023820253 0.430028862694016
0.226245526704865 0.713050649792779
0.190335684103461 0.18691477919959
0.166302283500065 0.232798671929283
0.241156276266021 0.151821793996042
0.81232482746531 0.409311340380038
0.178815083302576 0.645425098151736
0.248894278378028 0.22911546393263
0.226264566797611 0.491696751169496
0.139860866174277 0.123438928853368
0.328999256489206 0.285382318092322
0.404945448342719 0.241037503776117
0.332258991551894 0.285998537013742
0.144032344741931 0.267333445014199
0.278626911748345 0.4124529922572
0.190861236748711 0.504824315085746
0.260454765053141 0.401993541396295
0.157103387038535 0.25933470842523
0.184174800870716 0.254562212246917
0.23501958433121 0.200826756404611
0.363468355552211 0.450333358141366
0.369379386978185 0.42850508564305
0.401643473511203 0.526639064695564
0.114538678077411 0.479436520105508
0.707311662006348 0.835332182135332
0.170249137408448 0.371086153229937
0.346730394226832 0.331684939352966
0.206214377600828 0.187511014070383
0.252005953700028 0.251242896217571
0.237911617839589 0.172316029022358
0.400346216962948 0.43935671241673
0.232796225341142 0.208124773701601
0.147583707675434 0.373738031079543
0.135966648802756 0.211700949115519
0.304108610242058 0.308482685867893
0.248916537763374 0.570691892840113
0.232626728064286 0.607601596238554
0.231459808737203 0.290760021177596
0.224419044622003 0.257913745165594
0.17961050245703 0.212365495053254
0.403169165227123 0.507396459113037
0.598969913951242 0.917118006706034
0.567824276168636 0.971263841268467
1.02679108827553 0.513505468457072
0.554445635717763 1.00047271790905
0.220618743880981 0.6034343986775
0.365986931638717 0.414900783060078
0.740034302480775 1.69567806929006
0.163258220113858 0.484132343061927
0.221771030638697 0.131027188747662
0.259120551782232 0.155050505933806
0.275396569290448 0.339383753923378
0.179803204408245 0.153196556129556
0.233891924659513 0.426374980661032
0.153409990323028 0.546170350198943
0.216802750585472 0.215050873744321
0.213653291929294 0.588473293455936
0.373845333484335 0.403720490523774
0.43064974032146 0.723468534062962
0.84710401273122 0.403538055631063
0.162310866083754 0.312153504436155
0.116974729242748 0.118187343263019
0.25193001457515 0.173355257523436
0.176535552852327 0.1855794135932
0.208288782220129 0.414336033917768
0.303637222614065 0.422149761987826
0.904304913927202 0.300958955693956
0.736280361144021 0.987338128579105
1.05035587456806 0.7628337808555
0.399552792180933 0.43039450800877
0.18631365143866 0.38182648810433
0.167254646732996 0.172435067599667
0.132952018886564 0.533632395103761
0.113291875155507 0.136925745208253
0.378550777043184 0.199554427478825
0.999646772247217 0.36036489418444
1.16777979667109 0.602329042483208
0.811635099069028 0.994108875292244
0.741752014107542 0.36356960355865
0.29871962962051 0.437585024939803
0.290609179766044 0.125372277607129
0.243151218255672 0.295963979472921
0.22211687340903 0.273568914644493
0.422680492256938 1.09199974926821
0.434962933362948 0.439873416045622
0.279548932304861 0.276892496600349
0.445109832640603 0.166914475377591
0.432845950307637 0.826939012188492
0.115894813310419 0.373531251266973
0.105425613707053 0.297717724245937
0.164591292089365 0.217397082559324
0.230424707968065 0.145982087992977
0.142493154196907 0.245233271169609
0.875945688140341 0.59168010309825
0.0919455045048004 0.230466839977594
0.322221832123639 0.21224863616238
0.13032456139208 0.299443765784604
0.113662434580238 0.172550924488274
0.237165947129909 0.268890530603979
0.208258186376473 0.296141794044198
0.171825755760411 0.361074922264166
0.226400906070176 0.259250957341434
0.122846625485581 0.187996955291242
0.247991777127785 0.938191990224265
0.100622760037059 0.223716239735292
0.174233701773018 0.259967799903938
0.231116518938735 0.188971859648976
0.210060530656061 0.194086561030085
0.204322369655226 0.538060411878051
0.434752129556109 0.449026322972664
0.207581095595066 0.110923632101055
0.131476145573694 0.341755212666542
0.198068795412691 0.496575634981268
0.513667733146766 0.597407747051527
0.272996289166728 0.336168517996016
0.221804823327903 0.0970808142765318
0.356131670297836 0.164070742218514
0.676918114144985 0.767783531732933
0.115069166582185 0.513664185463667
0.305079107410492 0.476811405095657
0.697805600462795 0.625297896373244
0.402501837947868 0.315349390508477
0.332782449374158 0.153018912333445
0.325501034088571 0.180690982047645
0.220793772462006 0.158060041736049
0.232305977198767 0.154576361177319
0.133388579481427 0.272124095563369
0.21300015097063 0.185096078791461
0.179998663129089 0.295193408976334
0.742036643412973 0.600539726821383
0.343015304056999 0.139500309494215
1.12224839417072 0.249395093620327
0.746169827238035 0.421021844541714
0.347765596589056 0.936989479610443
0.172855016810595 0.311393808948507
1.11419316172582 0.283352834164982
0.464752828956662 0.632992015543495
0.15062585315771 0.257701962964833
0.331242403156069 1.37957865411249
0.0950261088430292 0.401653075098314
0.496989669487113 0.429181984349175
0.394938458792152 0.166929913011936
0.713997148870669 0.384615827998711
0.307571884807803 0.323230233758883
0.14369754042325 0.239725001693321
0.123458696758947 0.238200592437216
0.265312600087287 0.274112505903986
0.303924611762829 0.462305310674931
0.313022215908567 0.277656259219796
0.241612441429985 0.165270712586657
0.183905759740915 0.19063698423501
0.564467180169832 1.30085620571091
0.197771065886032 0.788180519739563
0.438788139464461 0.186507928696949
1.03502149862731 0.766632825121518
0.238305015122798 0.297937933502552
0.177350690174706 0.111454657864917
1.91916966857561 0.400682280697561
0.183563777469013 0.173387473848751
0.238084605835544 0.27084044897034
0.383653609558304 0.395747992176621
0.415051681006519 0.210984235559896
0.156050230758877 0.213998909676407
0.423385721133101 0.220279299913789
0.518911743063724 0.635868534590652
0.567728784175845 0.58884202088031
0.452465440456287 0.491342161562263
0.365830414816641 0.178273989752547
0.368417461042788 0.348398140862001
0.24584181086209 0.656544680365269
0.337784924652899 0.470448269195169
0.226469179816193 0.27926500214918
0.593007534797819 0.720710227402485
0.276605580030426 1.03961920100732
1.28003129671058 0.804635344074393
0.195119632684943 0.308514263101777
0.221869134010842 0.278398798272005
0.202357190251039 0.317527618772806
0.178575956302619 0.16026289907576
0.166439681451388 0.502587962717989
0.163408287501753 0.404886047667741
0.215867768050137 0.211286233788043
0.303501137413044 0.426372703100695
0.146999220526792 0.28464870841579
0.530790127555117 1.00114042444648
0.367914170661366 0.228695717722171
0.179167257726698 0.247380670992673
0.188678777590021 0.16576368553466
0.13189621785905 0.391454414741519
0.206464307953723 0.538131363413168
0.12766940439799 0.354089570216041
0.55363032916537 0.459224990927042
1.05498991789402 0.342979631297757
0.175096549832663 0.157234426138651
0.149909432123715 0.348608013016704
0.16327382159552 0.24219867089512
0.104365512164934 0.208005198694068
0.210394777344911 0.561349798090083
0.284703835451685 0.241171100180424
0.409565161812794 0.842974443147531
1.09672285275522 0.594053985037121
0.339575603755648 0.504357068356424
0.926630449616564 0.763057455542864
1.24417099438924 1.73759745547662
0.688965863291297 0.587949433891612
0.11159911679886 0.223461141453317
0.276383367336791 0.263600722278977
0.120920699563109 0.290056854271346
0.634741294141744 0.507976121635929
0.470879594886007 0.389729640375099
0.276400112829676 0.234809834178041
0.375294529006249 0.411397982697195
0.290990027359835 0.978162208808883
0.240415278230144 0.38240137067732
0.0919729900996855 0.490462352489738
0.686770025368195 0.775845634540153
0.692314970474738 0.79746432249132
0.387610238435062 0.58760131561704
0.479260784875427 0.259408270111204
0.144423007454178 0.22684594096055
0.280781339559501 0.72917914533634
0.292347545194891 0.27563250761709
0.34147563870886 0.282079813423466
0.956883516107331 0.500000410939843
0.216566232157696 0.172082473241767
0.21879301314579 0.289447042804778
0.623146104498279 0.561480135394122
0.15194039533064 0.20188951843814
1.55529057883665 0.685715043243768
0.2797404877836 0.225188360451355
0.176608368487913 0.425751042923831
0.329106798994181 0.531774685574136
0.195263118359142 0.287036107397741
0.189950650061677 0.280426717226839
0.703994899006313 0.37195121677414
0.256084272710082 0.487163336626107
0.218403780151018 0.400083946753743
0.112721992100724 0.269925252119644
0.0690257776357449 0.0652683786609712
0.327850755829002 0.409001604316795
0.478132860334217 0.410969623692188
0.184340077042944 0.135179351695705
0.214579259903041 0.212844346493121
0.152335141117018 0.148270280917975
0.370131734692086 0.24979810303607
0.129727521988039 0.21817004151661
0.123526148341588 0.428604307817723
0.268029346690233 0.874280883748553
0.192550569172784 0.28705911602292
0.325587339699844 0.259125063729983
0.773838095099694 0.680333218815063
0.181014904343436 0.487568209611224
0.206973934341865 0.19044920502906
0.180086803596095 0.333067574477274
0.349071998009299 0.36384094895379
0.252956118105515 0.247367139806871
0.817941790796206 0.758736552555978
0.167677234156388 0.264164128972597
0.173136444410431 0.372238109691525
0.205841858610451 0.456653653284449
0.251723309483334 0.278944930538124
0.19185365982408 0.316348046886255
0.324255424062614 0.43552132987512
0.347433182955702 0.33199248358721
0.313817075273015 0.231040280648305
0.248450780681925 0.23025893497872
0.193232354563014 0.153674945028343
0.149999445594918 0.306137794636819
0.280789655855562 0.523278079501275
0.147237387572489 0.24706818580466
0.301798350387445 0.324352755460443
0.128373948523349 0.360334277128158
0.611758703863917 0.926291265157431
0.22119857439249 0.318333873326099
1.06811863616111 0.659326898381789
0.242877090799911 0.163629104850619
0.396332912841864 0.336048115787426
0.153401836239146 0.318485866120518
0.157551490076538 0.208480469944995
0.430919806691718 0.263350677701674
0.151706803418667 0.251052590041924
0.187437739027081 0.248663626242188
0.248017581921846 0.212017844776418
0.394258525388376 0.198361353723359
0.262004698506738 0.236028042870769
0.103373119778958 0.383885235517837
0.208951012929132 0.433514183354012
0.226406823459602 0.357600027345722
0.358247893541667 0.472698704738895
0.664386209563126 0.450582094684604
1.15311201474337 0.82978606083649
0.23979344851689 0.671670887042739
0.115189966526229 0.216363727360671
0.48203669783113 0.500526564448906
0.14912211845014 0.263810626121064
0.411454333137665 0.382682444562946
0.0996022979602079 0.322716432332399
0.120530217796888 0.229346852151314
0.230819613559832 0.241235153672408
0.330718678444062 0.293836697615571
0.137277778195593 0.168565232826457
0.276397049149 0.377549453047327
0.235106623910297 0.366898008352889
0.253600555364191 0.202016296820568
0.200338769190492 0.21795476409242
1.13947225620528 0.324401067246044
0.562696357456245 0.625663794930899
0.565332774628891 0.934811071034246
0.193328023953548 0.371136645906944
0.28793788819325 0.354844904536059
0.313300328510561 0.284848711667865
0.315285668333137 0.271802209410859
0.106514195675463 0.116279930957608
0.948981051152461 0.754904604998889
0.359048457482638 0.859981438816331
0.223858886273777 0.253823357491032
0.288652981566163 0.141153792090385
0.407961570817334 0.348404793030831
0.300774926277357 0.17926205824692
0.297167082029956 0.283453936861659
0.330549570215233 0.288206792105702
0.336675933065892 0.26758734603119
0.344440388011804 0.151742570740723
0.188428207143514 0.305945274019865
0.182322432295056 0.172009398563182
0.559698505146899 0.536448573521071
0.864028998295223 0.3516953795471
0.211386752039114 0.155462118217364
0.300429646159595 0.241085976479087
0.199478314581527 0.26726633820575
0.397202338007914 0.269940435704361
0.31731542462847 0.470201726582915
0.282411825751556 0.31036895678513
0.252954088614732 0.283447243924529
1.10485280705441 0.277194826349703
0.43144434823862 0.48309372444037
0.265265239271407 0.332370147852974
0.256153253105852 0.306764415639224
0.354226618770814 0.314417555646595
0.612341397341115 0.220613675656378
0.237915305936398 0.185017928065434
0.471040693260262 1.34289431998535
0.318743178642633 0.272028031923028
0.29360485122805 0.395308207850141
0.38209570726477 0.736495700030848
1.24879025536678 0.731773519413187
0.263076833421514 1.08747236734897
0.257109355691827 1.19177432523874
0.559300831563413 0.478088987067922
0.225592828203266 0.310925265359293
0.204033231409551 0.0992161513941895
0.146608485130283 0.494608384918706
0.291150546185291 0.361645753105553
0.920719800985368 0.414841844887292
0.83330826933757 0.463373160121093
0.305665622142908 0.219098260864962
0.894460169831695 0.471194641708497
0.630460728736711 0.514691201665743
0.446073592844849 0.307851866446375
0.241183959777446 0.0630952460260109
0.338406272041912 0.225686316026918
0.312309638383786 0.219726883021295
0.570284950781901 0.251887837315906
0.153857639425145 0.19610227745017
1.34034896982993 0.842244522490729
0.189047270377521 0.19459901899096
1.12212199078915 1.19285877278612
1.61551402305769 0.496487046934679
0.479868447670737 0.72395110361374
0.455953717368906 0.504797461969464
0.493315174677819 1.20017006052087
0.240798429308419 1.12796539053204
0.324347659083557 0.403422867813597
0.195441958169869 0.120921887982315
0.410517310022921 0.34815356668029
0.187660751083792 0.177853779463388
0.148125060725507 0.205218922888594
0.193470147315126 0.238321260236798
0.277643611551696 0.454628126721241
0.21006525313455 0.632878431159097
0.133996504334654 0.22097097372955
0.518294076170075 0.616566220806981
0.525575256362645 0.781014607003229
0.125727902261482 0.193586240688215
1.18279149896284 0.884969203336499
0.294973952873942 0.180237116149776
0.338858098167072 0.444024318762862
0.150891708656406 0.25077650437613
0.376162362061638 0.57788921165243
0.257583428229068 0.238942494697676
0.135346026122901 0.288327932507225
0.267445950159013 0.243262066612871
0.247073862468659 0.123469704287557
0.318353283281899 0.0986086091701288
0.113726797860065 0.119096522309564
0.171299585286792 0.266680566838108
0.218925794535377 0.130473742224395
0.118555363551856 0.12927259754352
0.174164774421789 0.566908569116752
0.337241309639534 0.440434187436257
0.302959090061166 0.330949118898236
0.115410275049845 0.208663371147321
0.211002084656928 0.194754228272563
0.19988874746961 0.356986910965788
0.232397275147052 0.424620788785684
0.134170827453546 0.149119038254794
0.171572899705914 0.721980360233232
0.337708898376709 0.878163578644787
0.931622979566153 0.349472293687458
0.206332334417744 0.23892402246359
0.0965448642769287 0.283728239474795
1.10806647527326 0.901961607698397
0.77944073687676 1.04506449786847
0.31416695626292 0.229465111007258
0.501341310716443 0.72168863840198
0.287218323144205 0.219248175709941
0.168200571417342 0.263101329425502
0.141073558054112 0.443613925174745
0.208837598542675 0.136456613030413
0.399437676252567 0.194172323908248
0.125138122719121 0.239061899858468
0.400578146455075 0.214775952744861
0.421593627026057 0.548363089629316
0.267458181410779 0.206158647717817
0.129767531825805 0.124481286281123
0.41864995386717 0.271961632646493
0.159929120512887 0.347128666869751
0.210230018229423 0.810303817769992
0.241823026800665 0.329884620369262
0.691755726734067 0.361455076516384
0.176753088504605 0.883365920114463
0.641457822473 0.560198042771003
0.823370303967958 0.606600191347164
1.23300354715542 0.918278108409833
0.244534528821501 0.201131178070049
0.213494029023668 0.224529919151942
0.21043251689029 0.166159786498842
0.233823203262448 0.20615794312052
0.23965851270079 0.345342036135448
0.323307127965113 0.314716207505503
0.197314916486191 0.27776517243221
0.226881653944294 0.813932028081076
0.935528028446442 0.706548253981709
0.164367582685073 0.568271929236135
0.190995390114697 0.342881440986
0.253514260374702 0.38534070130576
0.221620457085847 0.320261366636112
0.129761048087218 0.440251211520519
0.282385143885675 0.697326650627174
0.256860261325585 0.426766907763839
0.238553489039083 0.451024986277558
0.348688402384929 0.184208728508045
0.238839226317634 0.446616134184772
0.385191456468812 0.599494824740945
0.142886380770781 0.380534582106181
0.174552635246694 0.632331612741675
0.159217257030579 0.37045800070201
0.0717991102118641 0.164411343138535
0.248800093315399 0.149280180469039
0.259872104068749 0.417756171324004
0.108944573700421 0.592865135895291
0.201965479911627 0.407998134273042
0.164715426526319 0.207636203667229
0.711605407415072 0.470740764757995
0.173751742568145 0.217397974149953
0.253829768457407 0.465046480431484
0.197106649289183 0.393535177027441
0.155145847282697 0.478588577130373
0.496903694633086 0.47957193493227
1.11351776428137 1.02914037731252
0.771853309089506 1.01315756559951
0.126490374234111 0.27678681917395
0.471454170445703 0.122081750298194
0.196336044030281 0.17217777873874
0.337392535773287 0.38946370595979
0.128830906328535 0.143164489731961
0.857391462857003 0.333596064062111
1.00081680698925 0.673106121797119
0.16912140112581 0.154018762246017
0.218760425051782 0.10639273252784
0.3033197675561 0.368551239743182
0.485045544372323 0.362598079190824
0.268859061527911 0.597646410134044
0.374917631881706 0.408381583508131
0.248489226612806 0.4825053948896
0.126194380352535 0.483571350980428
0.126194422359511 0.411330602148388
0.169929172922951 0.162969896443547
0.206142739589383 0.362732079748506
0.139230403794698 0.196308300457256
0.24158308802827 0.392412884255645
0.238169157561374 0.48620104284602
0.244375121389889 0.162712871627954
0.405508454458956 0.170635337865613
0.106627909398576 0.56029558856059
0.108208100445363 0.464856625250867
0.0808855542763012 0.300897354038982
0.46008732866433 0.322219859875697
0.128743014030527 0.249233810561083
0.222366369995304 0.367337689300299
0.522767491467127 0.357329755957642
0.400852351613663 0.409454820795035
0.495131391479362 0.451793174792636
0.233697559688021 0.314375746836058
0.224540099116549 0.215896399566911
0.321541320567503 1.14674576295164
0.922906142511693 0.756144091757084
0.211287847960094 0.233722008819289
0.312290193812538 0.182881872518125
0.200760450424137 0.246257036692114
0.188165503853811 0.221939759179442
0.20230454057336 0.166088052511066
0.537351542262099 0.254025531340909
0.217392232748925 0.287382725336239
0.331427591273264 0.323083559107975
0.210391552392844 0.382057489522984
0.287976672257846 0.257927621397336
0.199883079810016 0.357333413541941
0.978196492670213 0.750847173751779
0.5563007167658 0.427341730295377
0.173410258535788 0.21004525240805
0.240897218129802 0.32325708426732
0.518585400631149 0.68454481190968
0.286385037778555 0.50306476947747
0.936871240998101 0.541373684187717
0.186089211420364 0.387122974634816
0.304756225859992 1.01819297545585
0.281828846414315 0.435122141691645
0.344629965072864 0.312646707886174
0.241912661176733 0.369517365245144
0.39015125474501 0.362450686903071
0.25399333297216 0.374694216611582
0.740049634719107 0.712414851093794
0.276138592340921 0.381374033212973
0.585509127009571 0.279332632138627
0.192195114043335 0.203836488517209
0.593698466015723 0.787606476689869
0.660605321942949 1.19023728528037
0.324547677042861 0.400974539472162
0.116775708361252 0.355659726677277
0.409032306758154 0.254164628227438
0.243560614900701 0.471074543531275
0.232564470479246 0.237198133378586
0.155323006967391 0.232222185351166
0.200779199141342 0.329867510260717
0.256833838731615 0.208831886635516
0.180162826379349 0.811931021629538
0.224956112625931 0.111009351146162
0.209484561437509 0.251572499328361
0.278104347676559 0.123793252040596
0.191787860952168 0.161442952213394
0.223878326183461 0.681965990329022
0.163345872202887 0.568727312556396
0.284429311633847 0.668849971890866
0.261994636071016 0.383253102852553
0.308007174930866 0.288449241846871
0.238184795472918 0.202754383451468
0.54248005749183 0.454618870717203
0.227342971103812 0.288480570696471
0.412404887886161 0.501839608473398
0.171134700683066 0.356084945376284
0.284973632285237 0.287996154664318
0.435411104728971 0.388740176778771
0.426609854659772 0.273589156855855
0.249492103935938 0.350996340917177
0.601471233333868 0.3738814839244
0.40755303582632 0.394332379817405
0.236873663153102 0.23434774300268
0.307012771488556 0.353815552730185
0.155992938910375 0.352064939451724
0.610359616065165 0.308838164055901
0.158737628100938 0.282700408481914
0.236310772483529 0.29442122866205
1.22039194083743 0.233791443194341
0.328786340928941 0.36804809454929
0.212192886772116 0.150848742471699
0.366081833373963 0.390680088237189
0.476867697159121 0.674914582633377
1.01060937843404 0.267126135599632
0.214919223125701 0.703761747870857
0.260974623018777 0.868819271517504
0.99408124084448 1.03620860588991
0.690749247374631 0.860816015209605
0.837433419548444 0.945103804014078
0.373359344660481 0.901363044904774
0.424578121504667 0.335093363220773
0.324771215177943 0.247771072872657
0.307064531681268 0.0888736795102278
0.845349752983247 0.852762093141792
0.132497308680791 0.267154966436565
0.265331482102169 0.301254389825078
0.264251519902021 0.651654384719073
0.363540246301953 0.873677287902471
0.951770579383747 0.568299669781377
0.479531382426219 0.413477905365316
0.170316310487049 0.252226050059362
0.249130832479836 0.13262751909011
0.641591276792013 0.480984617436377
0.258308267989234 0.32919664148687
0.139202127504163 0.944108361418732
0.210770960106403 0.364445763698243
0.134042120167121 0.178140646257562
0.456383543637822 0.695389104506322
0.152121797590707 0.133826164849134
0.345930411588524 0.434265498669852
0.345930388466999 0.863521748125543
0.201268079770139 0.23846840995233
0.200209367208708 0.133145800240058
0.374707034219853 0.3379168557526
0.332707232113164 0.227481360375602
0.178948334658344 0.239140132817638
0.140668196528225 0.536814252287981
0.305562256975201 0.252400347970829
0.405905401288447 0.404853883774238
0.149020093785658 0.144128474295331
0.271554550682104 0.445809482295412
0.65068153557042 0.839588321419823
0.238476733996426 0.196158954751056
0.19154355579691 0.100715860772967
0.201869336756822 0.228891719437262
0.435972705366151 0.647078139094055
0.399164369723542 0.217224853345286
0.192013460976098 0.504641616547944
0.122192147563066 0.712528808199369
0.212110590070482 0.389297763344002
0.146320879288512 0.113693332834277
0.175934897912269 0.340794641361998
0.199919285684701 0.152072958844977
0.282743325360166 0.255506735059347
0.172144332670639 0.173711981779671
0.198152295818 0.260300026587069
0.204544753858562 0.310906333755967
0.312477157253866 0.735997630286306
0.583607104188947 1.15026494538992
0.294387135389046 0.809501495118419
0.824947129486427 0.473847043640817
0.218616973418856 0.200741778023287
0.342644930521319 0.431770427499712
0.447600879942578 0.226271478902179
0.16761539636909 0.439090998107943
0.155168641603296 0.18627701578048
0.117242112106272 0.438583064348508
0.727413695044214 0.851020269176538
0.33561828309297 0.847443319723537
0.353490399103175 0.137310419035149
0.348915977833047 0.64760938155126
0.232574775796197 0.240167065278571
0.9539955786049 0.925103713772431
0.215883628263515 0.455541712566161
0.189886160296015 0.285479979262893
0.168709877702574 0.456400567995886
0.18632923416238 0.250102827305365
0.17591724543884 0.291868606130823
0.286050165605886 0.263120984516449
0.481431009382759 0.294100391925354
0.495595211231733 1.03905483094894
0.159608044631355 0.207880626111233
0.440957753576586 0.903544555950008
0.1967334992386 0.353896576586065
0.285582744818862 0.551026805868599
0.204229424867438 0.268972909521448
0.43450025999266 0.890654885359232
0.284026284278046 0.605888371270175
0.888975494156017 0.238221330225206
1.04056143563636 0.4700982361273
0.416591595412742 0.325180856114448
0.23354728069463 0.270185804515697
0.403666504549261 0.147198625489237
0.188492728403209 0.205491205545989
0.227789624648868 0.140743419779
0.423055759251229 0.153966752370222
0.23542810170238 0.251103086339377
0.396026945767599 0.431061475048494
0.254437953349311 0.764758934713905
0.254168947540675 0.172061831344619
0.258574349163158 0.555352178866207
0.156143777311048 0.302955537748141
0.201351118722817 0.593707903042729
0.45751790957003 0.273093363732815
0.896985042270696 0.763149174990378
0.183464606799865 0.301966291903037
0.148030947397672 0.221970834124525
0.531157059443132 0.325129071524888
0.0907961194905698 0.34025635995356
0.282069621707496 0.305541636013492
0.129421094237764 0.17444469602192
0.367235937003692 0.179205156903473
1.01539009143145 0.806232452878633
0.293690433614868 0.23275808910807
0.273890778237849 0.152382945161977
0.922900321320153 0.488869864751721
0.125034842654394 0.422817374804478
1.25742686270674 0.676209267423906
0.544207472370943 0.332735590934528
0.322997069886939 0.417701072787609
0.19118722141581 0.214698492522388
0.173866665058534 0.141482105652343
0.235926778602851 0.350666074876412
0.174815579725667 0.133806764671293
0.184030530699444 0.217357462113505
0.21988424329068 0.238978170841155
0.226948395724696 0.154004787648572
1.44915442975253 0.819457659005844
0.745440444617069 0.908791094819437
0.193627967661515 0.214573146162626
0.278940359564076 0.128618755865995
0.273131129950568 0.23428969148307
0.354916649005698 0.38955507949945
0.727576640125086 0.580165265390557
1.05227210616155 0.325947611837807
0.493180346755625 0.651013155109515
0.112339906164078 0.175110662279815
0.115859627624912 0.258956794744319
0.0687645594686915 0.366366349577473
0.209778447954285 0.2804104111381
0.164310235478108 0.191094716420326
0.104854717799542 0.412588485855577
0.255425736650188 0.269799572852537
0.168426851485086 0.29141266270302
0.237530821102353 0.129680510009134
0.207041624202582 0.163856131378067
0.152894891830567 0.354969669920554
0.367583093359255 0.292698250001409
0.945117870377266 0.743106787803573
0.187081163536368 0.59114412314406
0.326805045208741 0.372849361881017
0.789495638175863 0.836334976889962
0.138139356940721 0.572461073633281
0.634430544781904 0.572576779450722
0.389754485664696 0.212307238443276
0.497990401308651 0.380252139735853
0.360412474476198 0.285437962375857
0.193648719164184 0.298321520948002
0.258069075582187 0.323216884645165
0.473329295102006 0.46582945481839
1.70716983308002 0.946561914229014
0.306617904689761 1.04815698954519
0.572086282108847 0.631483947938508
0.222426532918532 0.698171453506983
0.352774802958102 0.207119777205994
0.140830033930803 0.135653734532224
0.442354644093927 0.265993072355963
0.116283360474199 0.0882877957509869
0.761837769797692 0.723445643938086
0.143503794927393 0.276099025233666
0.6463884206368 0.295124285203585
0.447155587355906 0.597880553046118
0.23998954700307 0.241055703866652
0.602044319969345 0.465313892195054
0.466895221526381 0.532668790867947
0.217356503027932 0.330773469541277
0.232422427321713 0.371382311959334
0.340782985355219 0.458085351799083
0.178093223122421 0.390689223082751
0.187170598947833 0.173526202640614
0.237844415105593 0.359463015315108
0.66657693727094 0.550393936069194
0.138649678424958 0.226763529509214
0.825338966051026 0.431000351203211
0.250216429408111 0.211057437089526
0.123355889094011 0.137821244869424
0.260392439482273 0.69021297078863
0.242460797343035 0.366086541545768
0.178048169329121 0.205830351839207
0.164919805397808 0.289125639733498
0.403474616307354 0.472484849329768
0.475144573852119 0.286121087150664
0.233833533109842 0.285460882524892
0.29753362648054 0.165450516503447
0.307407250537742 0.204693621157174
0.194955890889716 0.202913817382568
0.238906827902779 0.30270405840447
0.139580966153826 0.332231001524936
0.203607857322134 0.101544260058197
0.154175282828967 0.209090110005068
0.737395444367152 0.674726751693427
0.241118419201114 0.368641077221024
0.107865619694377 0.138060582407307
0.607003594135836 0.287793565387797
0.319493625753914 0.38955656971895
0.252520135080044 0.111746894509712
0.857468213888979 0.816953414508676
0.631485743871076 0.456875259260024
0.316693470799036 0.845505273761429
0.615427450489907 0.618325933601205
0.710595941994036 0.760942523179838
0.316152805499339 0.772922982984371
0.755889324200963 0.599090077195861
0.304887603231244 0.628522555363278
0.610089788479966 1.19516546806466
0.328282343943635 0.276105133837379
0.512247601335433 0.473985099846339
0.136782211999417 0.394972982009773
0.309736394599502 0.669737528894514
0.122039050059382 0.491201756842908
0.198274053173401 0.236882588490706
0.79204101322142 0.72327857230953
0.143961146721906 0.175182289624726
0.2385188976324 0.196360318985445
0.347119837786678 0.217550243170103
0.141868614094631 0.471063440688538
0.19120772005987 0.361121056770747
0.26778363102803 0.17350481921701
0.174103342022657 0.308403822884881
0.205554940610751 0.677814187646328
0.198045255714961 0.170409446128342
1.30945342618555 0.998987936152833
0.362310092340039 0.474213842001983
0.16893799276882 0.36484488379021
0.33338657983271 0.572128439481987
0.272603088740173 0.383189735510585
0.4699480564101 0.347905015459164
0.188557335667053 0.212594462349498
0.302480037109439 0.349362738687665
0.19554625611565 0.308297362179431
0.10338350447255 0.341074238743999
0.261220162488907 0.27809968857015
0.207626616811941 0.627497595991164
0.856696825854308 0.484642710003935
0.266746989014916 0.342693266204573
0.132586322732314 0.145610780896952
0.433744563998371 0.740344006004146
0.153036269601078 0.226935560749313
0.177498690460331 0.315080340227602
0.14847265847162 0.273706790036976
0.254301679627357 0.236979181127115
0.32498346467485 0.213492910789495
0.243515921279161 0.263822108817971
0.361178646514716 0.524926920176066
0.0855057119503092 0.208264435744818
0.299554926949162 0.197284121680929
0.229429387314492 0.324559345882818
0.283454449107435 0.551512687287726
0.293609923813732 0.589235501803695
0.278595228625831 0.357252241754403
0.134460864511333 0.248413422395961
0.254882007779073 0.26855629156252
0.531931511594625 0.621721907789061
0.255316164816944 0.308024217718076
0.545669172509435 0.27045818410431
0.189365478108826 0.567101167576815
0.434732434233523 0.359715114643534
0.944091943219858 1.07988765921049
0.119474699556154 0.13773404948317
0.0894960508929734 0.15916630256946
0.231128897130823 0.195472113383262
0.19598414740589 0.21503882797237
0.209395337120931 0.530355134857348
0.170653873274256 0.893483936597674
0.328160122611074 0.854866122497546
0.249848842400293 0.345352407050965
0.882036734095461 0.432706196847477
0.198712525868885 0.175704355580949
0.203656143501435 0.188052622182154
0.19779722753502 0.214245368693389
0.231330323050447 0.201781196133028
0.122230545114192 0.188902874360747
0.606945275910791 0.356815375038521
0.282546545241652 0.206426857197295
0.289347923726659 0.708130024959891
0.159195465025902 0.150884938233198
0.1821628937027 0.127540520372897
0.0894962145227301 0.123769642355973
0.178063659141535 0.273465708441266
0.265935711923655 0.159447483686214
0.857377702778646 0.520491957947842
0.249657416808961 0.477619353745144
1.05617894635232 0.825877618545274
0.0872077914881654 0.533033920189541
0.312275710804157 0.886193957054832
0.354218615490765 0.585334582915452
0.46920921948094 0.792393905614212
0.157697099345359 0.231597653804734
0.205271585727095 0.610326517633767
0.156863399396549 0.170066737791787
0.173610052887405 0.289908480239404
0.232449362598124 0.934059469718135
0.206031365598962 0.664588901284643
0.159807654481987 0.160041493868267
0.26990139733927 0.307986184290622
0.700121033396706 0.555898092632987
0.884906452697908 0.427084123731489
1.14433623008742 0.487164740311106
0.248866761397382 0.187425615866631
0.133326798802161 0.217963322889011
0.253214564817161 0.250143355547609
0.648360535555551 0.40521526349488
0.159742538060464 0.330118208148718
0.229480852916378 0.187170653404309
0.135964306286173 0.195242842342637
1.30601181841431 0.840649283407906
1.19204490713348 0.691968016765028
1.32165776821751 0.451793814708394
0.290159279735756 0.899955557549717
0.16721542245499 0.446875464180392
0.257589431705153 0.150645696229983
0.326999847283393 0.307055233438968
0.172232762618299 0.0966531087125215
0.126102058865403 0.143975288605497
0.178202255462986 0.357926718777384
0.20231358012917 0.202742067330559
0.442931938916865 0.34842662934556
0.109688263187916 0.450839059442627
0.885061160798972 0.502305935890732
0.789731657838444 0.974720415316684
0.0909315893839203 0.515904577043423
0.151764676829679 0.4474114820457
0.241471657370821 0.575537589992305
0.685581983031842 0.797756343066332
0.360809197888327 0.747963751825752
0.571555219028631 0.32386356464415
0.17526356139199 0.219768653368915
0.538807326957494 1.33328577799677
0.272954368902496 0.78616071568564
0.212487135077847 0.191105300004616
0.66226787537531 0.330027381645693
0.160736458072589 0.245671840922816
0.2093426145407 0.337213459912052
0.174174989371934 0.391165318302156
0.168285359588321 0.3657382867926
0.143477275158778 0.289621786880123
0.314121369340285 0.427680457967095
0.316671436502141 0.332420529311718
0.268803510439445 0.47073137490487
0.587849569119993 0.135448388898199
0.131931277191003 0.336854170110399
0.296270706551038 0.369167801937748
0.566826389000999 0.579591990433294
0.337392783174773 0.276466116204645
0.249029504749002 0.190673963954806
0.193868805203112 0.404478798144173
0.177255733074922 0.40110178437669
0.165950265546599 0.532011254039691
0.488804696598916 0.406814440531258
0.381182805498438 0.329541838660355
0.23795847133957 0.174265949980653
0.303666313660762 0.669896003335959
0.544925173603137 1.10892375035317
0.83962941789891 0.362602086976088
0.777468598631885 0.606553120752311
0.488470012497182 0.269159045190016
0.634801787319161 0.768800189189162
0.551847343564632 0.337839847848001
0.24173800941266 0.277961544321789
0.246064757460694 0.600206100154042
0.22265608958599 0.129663673799568
0.353098326465513 0.213462383859523
0.210513327046314 0.130136116974908
0.324467184325336 0.216957944776095
0.0914123080624023 0.212832165397544
0.244232212290935 0.561051907684649
0.221315083994854 0.641352239451497
0.416117715325409 0.275066410698011
0.221449840690267 0.301420939668392
0.184056924960057 0.511440421275762
0.420098354870573 0.589265983976578
0.477980954026334 0.467615240751343
0.396028724991133 0.589538161508063
0.221522593996414 0.122544572853853
0.202234433907503 0.252915556430614
0.730579085638912 0.492920536566047
0.16868446126294 0.248239221520511
0.705080601555416 0.623788785736757
0.409322327462212 0.277566308642733
0.17609403100969 0.199376417876031
0.328385076881621 0.576626132948017
0.266633017132478 0.352149968674796
0.241204518707961 0.21237140574131
0.410524593194558 0.717821121556042
0.347680273165343 0.208227041904767
0.928770686234189 0.909647205319471
0.359314148994123 0.937695132973956
0.22799138538271 0.531783617887277
0.158683518665281 0.121046671337061
0.241080436796919 0.22751546283786
0.22893193100395 0.991480882752624
0.540485883693954 0.54786899740864
0.336219613251166 0.452307103973555
0.294806282624186 0.566727796586409
0.210613486509491 0.822726047158287
0.14138782298117 0.115580916539521
0.336608521338747 1.09642857726226
0.789284574888368 1.08260326290481
0.869084039971322 0.408889950892195
0.274809680244989 0.277749870255934
0.243541821767234 0.200515206861841
0.0972289468526413 0.130261538807784
0.116678665135743 0.505471378123206
0.3008198399074 0.217105155660381
0.694270787094289 0.498006712131986
0.297329169933049 0.390523676000213
0.0647914768213759 0.393526269214606
0.214474759085604 0.336969976245326
1.54963120743556 0.499693576375159
0.529475140243775 0.733636626582207
0.17848091206411 0.224791470712182
0.331192623945836 0.458422390488157
0.358579593872263 0.345873308964519
0.165895938008117 0.428877531375572
0.325506437561863 0.273601437370367
0.21459580157448 0.177289833653645
0.696156215433853 0.447911097430933
0.203198682440121 0.218662752957877
0.216051695664434 0.335099529704572
0.552841649462841 0.227891905062222
0.38728847078367 0.29064712769306
0.251086409966248 0.225969082250159
0.214504510073609 0.488955657255768
0.169816935027868 0.253314982959626
0.179839899164959 0.209298714355244
0.622129640496267 1.09372520473264
0.315647728735671 0.515959255143556
0.169447408063328 0.425744261104256
0.378865816567993 0.127302911387347
0.14539733714448 0.232620111420432
0.172213714460448 0.133145026880031
0.269006567164777 0.456459447031249
0.357887892636849 0.163182056825963
0.119789963959568 0.264096226536378
0.213972123936577 0.399514631503644
0.464778496265457 0.244735443686584
0.304446567867951 0.241403349740443
0.148208100797185 0.265580013308817
0.219445196870486 0.164980605140462
0.162021762797847 0.595897415868293
0.156105770534009 0.225375401524533
0.112248827505827 0.45882366815874
0.225799478094923 0.353641414531721
0.20394640382341 0.201273486937523
0.624963760209573 1.39580590909603
0.511118626800223 1.11307016972693
0.654181631318988 0.831389504885471
0.287682986928798 0.342814846603347
0.17949335255437 0.257006395735195
0.280114672867869 0.298046260034873
0.199401669587123 0.153897322113458
1.23164307730792 0.822725356994332
0.651481158265892 0.661878707747339
0.225631920981125 0.636949715798321
0.529657063722178 0.633137515397976
0.256694277363974 0.446536795786592
0.59091401066651 1.18704819401813
0.14520930701455 0.206025892203538
0.249628710534714 0.36685850439658
0.19876830434544 0.359022477720621
0.177674481714179 0.207677791267249
0.195162774765412 0.669121520238898
1.14731557462517 0.301473954772681
0.397369476393223 0.383526236251557
0.280211068656491 0.381408122419964
0.168557583587 0.370362912390155
0.296961789987442 0.12706416594976
0.303469995121401 0.54499052646047
0.228838446965529 0.472008896038741
0.173978628623323 0.323948992267899
0.314800564184352 0.200954869627011
0.940960121201953 0.892952751833949
0.404247113677549 0.567182412654522
0.375200910622172 0.330576868984834
0.170401216848789 0.484074723545716
0.722753022043494 0.474051714160703
0.202406850897704 0.404441206769253
0.239077163673062 0.137403346137273
0.518073067470348 0.523143368483815
0.272538836829781 0.42860233110913
0.120008931457447 0.562496119666266
0.241761353518188 0.237209587525685
0.385100260137165 0.562013166794864
0.149383268632752 0.223451730019301
1.32477701800846 0.741356444663038
0.752301775548701 0.795618807028008
0.175651158938069 0.204186905120645
0.203792772238721 0.160060474493024
0.26787607867551 0.829389052348278
0.195350528812332 0.462154093827917
0.496639231842214 0.315620655584738
0.806485701069093 0.882866972625652
0.421732736235992 0.965360133432161
0.201928964424688 0.134493768746042
0.261324056780739 0.28927766247114
0.141488230747468 0.173083699081049
0.400786917935114 1.01871309110458
0.16830650842571 0.195563538730964
0.189215042410188 0.345587099172857
0.236968661818041 0.301246976849898
0.129400607683911 0.472775452500077
0.158639992744369 0.311119683128822
0.243093961372965 0.148818152415098
0.508469822398069 0.493435824780131
0.17906187166121 0.19199666782576
0.147231643035105 0.228814226472048
0.342698605762195 0.275639193271451
0.340491672078648 0.324293762793289
0.130844256955301 0.206482328085249
0.747281320061452 0.317696184275746
0.298154584991261 0.221706267468987
0.428215454350409 0.195231969574351
0.374592613791224 0.523925320201371
0.208806943667273 0.188472077525329
0.177317237736505 0.182967373387456
0.202066125956286 0.268379733421194
0.348063401330721 0.2861482445595
0.0897399763528725 0.406892566943963
0.105830119556416 0.230884331284632
0.578363271952588 0.565507407676372
0.505734485731335 0.350529426650545
0.182103493219525 0.17211900589724
0.149210394790741 0.441315993554897
0.223120681838408 0.26765677495789
0.232277737041508 0.185865009236026
0.16846804033844 0.143411994109621
0.441633925545077 0.210649373354239
1.11093574150349 0.233144525620299
0.924103392390838 0.75223007488727
0.224944754223222 0.178380283732266
0.0672974543857514 0.219302831148491
0.250149722532635 0.284860872339965
0.119643973606887 0.185699434192717
0.588748754758492 0.570105516778346
0.338670727267839 0.189651050968631
0.234705040595817 0.13957429866923
0.447069436338732 0.530623611538503
0.148191572063177 0.344307494241992
0.296965751437957 0.788849190876671
0.422891285687333 0.534728203125301
0.102138390902369 0.121686827046807
1.00078981986298 0.461940320182825
0.399540871378186 0.284631897431282
0.376955086896604 0.401256963679475
0.243485096227379 0.361050627365256
0.286206885940869 0.212170130766112
0.175187169889124 0.627489508671968
0.228231124337445 0.117993668879026
0.147793836074195 0.457987653747895
0.356791526445437 0.264805451324438
0.350474327222258 0.903971009128641
0.40167158831476 0.841718124179183
0.160011327938247 0.141866396069572
0.1746477302937 0.28953900697411
0.248578680497282 0.26994373624186
0.0927050833273057 0.408300019579978
0.612529093541285 0.324172205046661
0.324234996954084 0.627067435421439
0.516259501084422 0.409000221761925
0.215676538463631 0.264727001391748
0.228819740849722 0.634014422276549
0.170383252880339 0.164728784882361
0.107323010951149 0.333232786872215
0.298305119938293 0.179179370788629
0.115096738037762 0.391609412906128
0.241019104290308 0.496102264105154
0.248923112899184 0.277164887316941
0.233651049419574 0.172387417083845
0.243014572509392 0.525854054232484
0.304214985749027 1.12731958961825
0.248886770975142 0.348168456006033
0.231428316300511 0.368912694656886
0.215079913360394 0.21155885745406
0.243916301638615 0.288395198442876
0.131800610680129 0.606461156665985
0.41462881993386 0.454057318070357
0.549753138279267 0.184493617434053
0.246115487509828 0.263815216260339
0.185549094803777 0.210749488608688
0.119745279661717 0.113518537371614
0.306141250963098 0.124661400106397
0.157099074849638 0.59024359168785
0.388162609311095 0.493065679817145
0.184096230691396 0.239547523203992
0.211236473401492 0.752644602466421
0.382838275556011 0.375458870965193
1.01798449092825 0.532482682906503
0.301697447474367 0.551979545562609
0.274699722560329 0.622220729560496
0.783370116058218 0.615728583156082
0.274812194566444 0.248063122325118
0.592039991613332 0.517395753219764
0.309761653818027 0.334060411345591
0.22775612647035 0.165724723044396
0.120848603436021 0.197479400549955
0.312411146353157 0.320726007475764
0.165888630010359 0.194244473805042
0.374500067300737 0.431631060709914
0.226898661769506 0.203774315682123
0.366181024551448 0.280764582766308
0.844085908072545 0.480785680174475
0.361969893162062 0.165098637418762
0.499084964888672 0.299962366014778
0.249121192695156 0.341159164950443
0.192654266165987 0.201010508698983
0.350435044307328 0.144656491085104
0.217747282053604 0.369154785186202
0.265701946022052 0.320286246174082
0.473336644588035 0.464948093973346
0.17895884049718 0.368863105256421
0.159554884082803 0.407848906549095
0.149144307949702 0.519788857187537
0.211148659040979 0.229952121382031
0.119221825700379 0.273948366362019
0.114301114959497 0.356292711330898
0.459191610225099 1.28880222642879
0.390530452848902 0.943683104738688
0.540436016057638 0.353402159843869
0.183487921215375 0.167138143692844
0.80619768952723 0.479989584543614
0.209412615252553 0.392100660155273
0.0863103526354376 0.150532293324905
0.359946254203773 0.312421033017295
0.151804234801263 0.242939504807009
0.395191805979271 1.00691975599855
0.294520845614647 0.246501109381501
0.11626852963775 0.194590071476234
0.510031664144111 0.213595599309833
0.234952308797135 0.233959703614673
0.272088616160979 0.268572293364784
0.334363038526344 0.439362630645079
0.62638780597384 0.766530295951265
0.341063175906779 0.235698656656407
0.251600316158904 0.341252025385797
0.324287726142209 0.192924990323435
0.422551337586155 0.231663814040935
0.128922837150129 0.188384699095662
0.290739661583898 0.250118324555261
0.85045485081987 1.09957405215514
0.314229291727796 0.341600855811463
0.929507674077454 0.801314724316416
1.04843466972867 0.965000616818342
0.753499458662599 0.325841497443524
0.568196924337276 0.769924501689042
1.15715653531037 0.548835081472717
0.57390787401739 0.440761455201499
1.05973112581166 0.487733703607407
0.179285013948395 0.342989729044867
0.150383549582363 0.159323079472792
0.278026398399844 0.693248078693197
0.329190317345937 0.464497020552649
0.649402504456824 0.409154315588227
0.228585450695109 0.184107370998823
0.815759369060107 0.586010358162687
0.960647890564042 0.682665818275236
0.280137627859704 0.438946801629585
0.619931617612448 0.276820359652423
0.415752770702069 0.516031501775241
0.996020850881339 0.980675400612563
0.196606335972778 0.280115069659939
0.197524195150867 0.183124247126703
1.05453127763815 0.53561229985192
0.316419204666366 1.13661389915998
0.431756491821464 1.0840942863753
0.637685443571131 0.575105159530739
0.148294751534595 0.16282613658355
0.214735591585442 0.323957957936276
0.202433691006416 0.154047286551931
0.191866127158939 0.187704138492495
0.180114615420851 1.01223589028658
0.313289313311074 0.377937421238446
0.43124742370595 0.232396251585276
0.406761055062892 0.803401289149469
0.312543076086556 0.292211988099242
0.140199661549619 0.132644320233818
0.500710018701657 0.28385498482936
0.37094554327635 0.278920253097197
0.126488273327093 0.368690231434865
0.10598842869441 0.417044243523862
0.398749121225146 0.24401240070596
0.379296388309505 0.24647145219747
0.344406615874076 0.329881186927
0.272809822300076 0.229479319657991
0.861708134514278 0.205453873631338
0.360317216234887 0.816858758581323
0.168766567702496 0.285469540093688
0.173404291319677 0.440326253118473
0.973482015048492 0.648285144592488
0.27712787770684 0.288350902360615
0.299790016138494 0.62038480573694
0.183302664977781 0.193244097972906
0.408980345472175 0.354715001246263
0.251264518571815 0.443892359357792
0.0905610978668374 0.188690191095901
0.291417723117501 0.24940875654326
0.318194305997112 1.17115919415782
0.377369458917806 0.232663596425095
0.320251627801521 0.443035692203951
0.1776460865836 0.284158095569475
1.16438743857549 0.398522040722559
0.348235301572873 0.29686846904163
0.39098304566469 0.206881576952341
0.395512704598739 0.243252755600317
0.122683759327227 0.278088045476856
0.555024531418721 0.861611488636753
0.373037333534445 0.151655482730284
0.301811176836859 0.392642227378392
1.31230979638826 0.213432990784085
0.292612157405878 0.412241416093125
0.338099944387571 0.704358031608347
0.158869333562537 0.175483403013719
0.629634699036869 0.606555099430181
0.5260917042291 0.272366712565753
0.411173201881625 0.315008139197989
0.231627825127819 0.112687474970346
0.930073057026415 0.869470986412625
0.191192534926384 0.457811339003755
0.169408784791251 0.300913071115676
0.165469426823164 0.20059366866571
1.00077099418045 0.388636749188271
0.531562002546916 0.872097348787673
0.198241853853182 0.526367488944916
0.760366932738354 0.547849937671439
0.334600851125656 0.423442973544419
0.323990663253828 0.406773256464134
0.296317462882295 0.608731773628032
0.39251230148207 0.364628113315693
0.262257899305202 0.269013372898938
0.187742363410269 0.739105388899938
0.166090858478703 0.33255403737184
0.653090436147015 0.450767303352466
0.253829468796348 0.136163526559535
0.42866540277097 0.231757175916955
0.229124614497571 0.47305410978285
1.15444993948345 0.345437367289218
0.472398205524413 0.890010347011409
0.612679462049476 0.187298360880344
0.0803490580201258 0.14357941490548
0.263123880565463 0.213368292127226
0.130041044069691 0.162846049167522
0.242987097867165 0.289948758520303
0.365063592544233 0.115110436053944
0.155241626707815 0.678132774567393
0.320370247691163 0.232026688248036
0.108619820542003 0.213288291277941
0.229252636790463 0.14095509251615
0.215954626026175 0.285431683365392
0.217512777350778 0.116407591186097
0.278050840992813 0.353121265659764
0.356244499243456 0.210360781753109
0.37305359471596 0.362373488990501
0.320051693000544 0.121400336012342
0.592379562925696 0.401156674443263
0.24859727711526 0.200524582353015
0.189524690631548 0.132570853900292
0.790256749731783 0.329966896063902
0.462232480311478 0.456492729669624
0.843290600292459 0.507675863086066
0.0791362149894256 0.201078780273972
0.305507431318326 0.121610172367606
0.247186141965884 0.656377333392357
0.951815928296323 0.403047153058689
0.616605090484427 0.885197767756275
0.185690959021659 0.165225438315777
0.748131222104751 0.929169012569881
0.32299585985423 0.290151260601377
0.188608927400742 0.21581441090178
0.133194997549275 0.336878861438894
0.150051527393463 0.17660655279228
0.172305402113504 0.293226465989007
0.20234293089621 0.245451641522298
0.113249005456708 0.171046965382485
0.238119343966587 0.328157613471339
0.130802193040118 0.233447029737342
0.203561926264998 0.540032379768183
0.159171927439819 1.15213390072941
0.285413320895148 0.260368757913362
0.280704678742165 0.181522930212084
0.152135773432603 0.120031949074056
0.188958213399976 0.240462172065959
0.220239558458873 0.203958282342578
0.267342520997183 0.098415885346186
0.0793001676000786 0.493540950287882
0.266032218649593 0.31771044417425
0.338909068608414 0.600205700490397
0.209531323708912 0.270423553087103
0.185444450190554 0.335212481116452
0.182048375229301 0.189797018965402
0.16598065676368 0.24979736489474
0.201723740526758 0.358326886567977
0.268682840775322 0.444862488475008
0.278778301662782 0.727964051420649
0.350108936727408 0.554632373899404
0.382179786935047 0.298301278783241
0.142266884558675 0.146061482713505
0.250015076334676 0.471029563848845
0.346928690113269 0.184705895823964
0.25302569450225 0.117764751260703
0.256312089496462 0.134175359710423
0.746556870472229 0.861033329093851
0.131878547215222 0.228998667244757
0.149006963149754 0.256717590926333
0.747013741576725 0.746285786658682
0.351783584765531 0.152408714212903
0.577018861552483 0.678368800353968
1.55101374172968 0.915017113380012
1.21304312409865 0.705048838024876
1.22967683392089 0.354959243921422
0.400089833533301 0.318819194111281
0.651753740526136 0.454323560233065
0.163969613551109 0.180989535838026
0.401174339897229 0.474097440659435
0.311375273880263 0.193379341369062
0.477042040397584 0.817783999023205
0.185032797420898 0.184469983554148
0.222548801306311 0.28567782070331
0.331167758296144 0.326108848293938
0.221969196111798 0.566950277959962
1.22327550118409 0.754024094330539
0.396389169328288 0.268339658536009
0.189388886546164 0.397362973070256
0.164167948531028 0.18117626941365
0.402370608895975 1.02355319719746
0.217614898330141 0.155773611497745
0.746315653095538 0.558754127938713
0.455711961833345 0.70922536398596
0.170072755651884 0.262411192389119
0.175751326953308 0.307405434277909
0.297864724837972 0.178191941274843
0.588988557102367 0.681155405613696
0.668771015295295 0.493206498342995
0.375771096090449 0.365204906090368
0.434183871761337 1.16096063668427
0.339935740059331 0.303229482393462
0.296261242781295 0.171686930071609
0.175059454690757 0.176383782336811
0.310592138824001 0.262806550208336
0.148315234871498 0.52799620420494
0.226036583069843 0.321078174260487
0.558213945965277 0.159796542911244
0.148566955287479 0.197205776305854
0.205355006696343 0.128238868989488
1.28080371600052 0.688675495396222
0.406607195017862 0.695120825349483
0.171910886405016 0.914642591102151
0.482322850612537 0.19490018895436
0.260790079983811 0.267212481089294
0.588719537731836 0.715924164795431
0.231763004729393 0.399235232079041
1.25322270352882 0.499171852087393
1.30039137069612 0.780743064554312
0.883166522258417 0.549107808920508
0.146056166094433 0.178888816576264
0.227775186459329 0.184824016473816
0.814634094803197 0.469352895500073
0.186570398899243 0.586418026000017
0.130609111041603 0.121343792046993
0.164628670179879 0.350258431729109
0.284546340985548 0.319463518299189
1.28274170063928 0.501756720691517
0.263455465973065 0.273245020753527
0.633501724052312 1.18957098957489
0.141271960995523 0.295142102561845
0.295783958730818 0.485138403385069
0.600326644615467 0.760597315377642
0.275972346990028 0.137703564224371
0.650428820692401 0.439330784231696
0.560838016773221 0.578127825750204
0.153013636699973 0.31001216841799
0.211602079189453 0.601157357378341
0.36145440916467 0.42144376447551
0.439386008636036 0.242188940883125
0.265087725064691 0.340165048336549
0.214306640415482 0.256736333854765
0.276809764837742 0.161976930183764
0.174358676367789 0.648912767750966
0.119331349849215 0.714078767395746
0.372218731299702 0.228187231036089
0.269897570637163 0.148218687788125
0.193205617056435 0.26246719972484
0.519218486983516 0.614116498009158
0.155555970337439 0.366245179847423
0.512379354372715 0.254738832305193
0.877378160164643 1.10381716744327
0.348962942463223 0.227993278817057
0.197364079128906 0.151865733103696
0.280410410586714 0.288468415277944
0.206392190405798 0.286340481373486
0.532825692423649 0.635657660615258
0.224776347379639 1.04066226544373
0.221004375948149 0.121731730110473
0.103343324716651 0.189794895563996
0.948068410279075 0.411481144591302
0.277327513994672 0.305486207407246
1.01196708759341 0.93638949669166
0.779729861836645 1.1580897765651
0.601283502110124 0.505125265619519
0.190709146212431 0.259860782395053
0.101001097402458 0.718218753333262
0.211721945015564 0.151759579533296
0.378175652128983 0.638489376588155
0.374026503642807 0.209590554035137
0.86452627476727 0.421407911613308
0.171005499746403 0.121216286367983
1.27290340136579 0.228158176058061
0.110581287618883 0.199960521199078
0.14011758655739 0.2491251181276
0.118586664848213 0.421268275795104
0.557069322880794 0.820543940604886
0.792857877539482 0.269382925823897
0.133474357852178 0.19039879934654
0.76668861429252 0.55996933390126
0.406146994364488 0.287004272235177
0.225322592746185 0.521803436502232
0.327344001490036 0.275952580528862
0.282630249564866 0.182997213618563
0.27917786521093 0.29889293149784
0.296471807037313 0.454116634051432
0.330811811645263 0.323699029097533
0.702287749716928 0.174726355239631
0.186258733498168 0.1922388092249
0.500717948887403 0.890079766266466
0.857614051423212 0.457771770856773
0.897514183415115 0.830025973551259
1.26801314823989 1.93149839579327
0.232683777751418 0.348555940969534
0.30114286387515 0.664004597087509
0.421548274719839 0.702402053956019
0.206319237600115 0.199358436658721
0.167944837203884 0.171080519010337
0.29495272597515 0.226555959353136
0.53072087427426 0.498469888891273
0.149278610862719 0.246259559714305
0.481877772152713 0.332173563026916
0.34498653183887 0.259213005731618
0.231760241687078 0.208616877603646
0.260569598160655 0.441001209238415
0.274223677524952 0.155389396107702
0.208781394810629 0.225840553902876
0.683853603070217 0.713841233108524
0.479559651917618 0.816989419122324
0.227535549901269 0.318286835172666
0.951147387337686 0.884718518479657
0.808786470706044 0.660403491042927
1.71313646110029 0.627479430393284
0.136443089116629 0.144269505250254
0.155661210294433 0.458437518410024
0.105875040666318 0.100221933751177
0.322379145063195 0.247295015226049
0.334312559968615 0.231272097411592
0.345820946071311 0.358977048859981
0.289120946375653 0.7088612803499
0.181458049567583 0.166704581629257
0.678721050829691 0.929230578591708
0.830270347498656 0.872994171224307
0.451131357257976 0.289724437148905
0.245229132594147 0.153986376521908
0.174063397173736 0.422496536619559
0.189084157236307 0.137697325340554
0.150074831889627 0.218146511257945
0.244270981823556 0.34515668828079
0.397876714950154 0.535321241488649
0.16481132987049 0.138145421612567
0.659338800687087 1.16024742460227
0.19301666437232 0.195510530276635
0.144395122008521 0.178118288656576
0.352525108429883 0.219035385259221
0.155480742851236 0.540741291064324
0.13168068303369 0.46252963647971
0.248971839728742 0.0750040133158408
0.179906683579718 0.290756600622626
0.303739416573989 0.22897275727237
1.11457005738418 0.865319251237395
0.237368508513134 0.485299325221785
0.101157238588256 0.170192715415794
0.175804669027645 0.515467759645749
0.229555527041073 0.630423507283286
0.601943419539513 0.652587745847576
0.205694563660131 0.400054126498557
0.133190927622984 0.291301391249999
0.139845861919597 0.208263104906766
0.140767440648859 0.309735353642655
0.501221178516098 0.328007585011807
0.222140800318915 0.20761270295998
0.223395562603938 0.283964743249537
0.45087549631479 0.439264661594442
0.108768362050804 0.234393367328488
0.653324979404929 0.29496871598263
0.107168902372323 0.508801836656823
0.22809862011174 0.260181514823716
0.631067253576987 0.934412670139436
0.331941454989118 0.152196233710326
0.519214988793226 0.200148588698545
0.208026969947056 0.285651149853527
0.308149801722722 0.162332520331456
0.41568433823209 0.201621450017747
0.964774118937643 0.540443786443175
0.238189124699202 0.118010047977067
0.183082811324406 0.353504462970788
0.161674283446774 0.120952503400774
0.399557479060388 0.27010572430605
0.456727567823146 0.210942268396909
0.202575691541442 0.252230344968284
0.166338986745035 0.304163047368531
0.232363612056049 0.259615529231136
0.165627278901077 0.148055342038261
0.243061350936201 0.223097699313436
0.231099071542441 0.287473758214315
0.176798091338276 0.297960930472816
0.27282813074724 0.252896935486584
0.11492532333155 0.377077149762043
0.610523084415058 0.521145015281819
0.638963971192466 0.779818262681791
1.07895727807428 0.611750701877321
0.394694813192726 0.692551197675382
0.11127548913485 0.345029340114587
0.415688682347153 0.607604732737003
0.234102874575821 0.445332773925799
0.523237322801477 0.484133307534202
0.154870432685244 0.428602486752717
0.194681011451545 0.171186870124393
0.138119162578625 0.185139604825425
0.344469565883366 0.230341683729921
0.358911611790954 0.0699542679616802
0.183503305454168 0.596850166356516
0.221570616583737 0.307688698840598
0.173939418675182 0.266413626003943
0.289916586339412 0.280179064355664
0.572682988554869 0.762434648750029
0.300743278894914 0.257544776409349
0.472488287489397 0.305676812169956
0.391327019622422 0.407892364257411
0.408889892822714 1.3156202781626
0.276565390680367 0.166828950740019
0.19882912004792 0.200402955880616
0.277005954056203 0.405133638938869
0.270886442948876 0.219119311877611
0.154003819135569 0.53420967129827
0.361821804573339 0.195268812709652
0.456796378409008 0.390549540348868
0.410330527821136 0.519146373162548
0.540453395195528 1.07572844606126
0.191220117714535 0.225726905434211
0.263480690510936 0.678933234632604
0.117512203227476 0.237449129683694
0.210855033039888 0.467791671034122
0.147235439109458 0.146863999823211
0.20548493927464 0.235546106753899
0.202584565863208 0.661677971976802
0.106774379916826 0.121557010706671
0.477883177319867 0.900520396681781
0.103781275205808 0.276011645030084
0.122331398531181 0.212664286035921
0.715776471544407 1.4301385809008
0.133338687459398 0.349704634979233
0.116696681427607 0.113108510094506
0.113762695488129 0.234014895065395
0.415813763747334 0.357187774592314
0.219252498488753 0.272126834736797
0.731888636942838 1.05751221528676
0.288560707541338 0.256335919282173
0.148360996308481 0.210311775428476
0.172196120940539 0.363217459126094
0.432517533865871 0.306276554194668
0.232986702509068 0.173086633799289
0.112758017414658 0.19256888640129
0.490982708999804 1.12114676848584
1.73243854527377 0.924384263192995
0.484809248634338 0.396640490131916
1.88450767014051 0.849027354558099
0.990274277347708 0.55570777573662
0.656484568655632 0.960944554868036
0.613722486327083 0.617788121304634
1.18932210946089 0.538496820028238
0.719174671925597 0.744705066704262
0.229094622006828 0.336238909158064
1.54533228619487 0.897130956322837
0.790010159851948 0.3040591728412
0.632863272626313 0.349714808582791
0.226252667923349 0.20765124771756
0.557510337023365 0.291412825425135
0.181455627486386 0.760808365646359
0.460621167893983 0.1287653305606
0.123364302034657 0.131203533792958
0.213585748235739 0.206105564834576
0.125333769667601 0.178830050282174
0.203368496700215 0.274253943141495
0.142779781362336 0.283237721288186
0.463505686902142 0.909116986007625
0.1634434104854 0.360496729435429
0.394824211457695 0.213091042333041
0.184723013490203 0.114013828547582
0.123637554264003 0.206578330296571
0.189299365135045 0.231536089084647
0.16432274585174 0.311052337805855
0.6289691098892 0.19225859046084
0.0934958713696241 0.206122299153002
0.215858001683725 0.216141818794491
0.203054448512092 0.449875264568436
0.39123187070746 0.161742507931799
0.191334193568403 0.829271128060256
0.213198476479548 0.383225496700636
0.339646426854198 0.608961155931978
0.36090592570771 0.431402628917436
0.351821651254011 0.925586926679822
0.149046590129453 0.230437511436432
0.222865210460838 0.433060338604865
0.301230584111145 0.319265167603767
0.150236203014546 0.205127364693127
0.233410128748647 0.331640017934817
0.447001223664544 0.520927396483366
0.699333377918638 0.659279766089419
0.460316060122719 0.878154245611797
0.380223500920199 0.338423784431162
0.69801969925673 0.671456240271298
0.306676686699153 0.567286312108598
0.436277709611616 0.476230901161915
0.403167097617396 1.41571162935978
0.276797052698259 0.330953889510052
0.299930575803866 0.826293416440829
0.212669640771939 0.217130324398466
0.356863326570149 0.229368848316049
0.350612782863892 0.727840311307411
0.305869892170757 0.251301645957535
0.145885145108582 0.249482425846959
0.343258287001934 0.451428500741769
0.421930557085946 0.579917127283519
0.218911803563878 0.238798773989486
0.169361076545386 0.256521997761888
0.61513050505464 1.14754288594783
0.212198834868349 0.288222588827082
1.18687716286408 0.349706336480179
0.560597468370012 0.785303410365352
0.75627378997982 0.685096050229139
0.181779426100691 0.158028502381474
0.275737972041663 0.478904870748801
0.247585647878478 0.633151887547405
0.278333485899289 0.178865866812402
0.899004323273244 0.881483258342476
0.159818214440333 0.321045532429728
0.323552839860561 0.176025928946055
0.193840452200143 0.276520609800182
0.298363122664262 0.416597665222433
0.204094003443763 0.207641666826119
0.167660462733056 0.341147524981826
0.248073346170277 0.241016452241656
0.150472586049838 0.327028362395213
0.294359751809578 0.417772781101416
0.216077627304304 0.583764187123555
0.178814716190384 0.363295875234371
0.225655457631979 0.255557667145133
0.303719656670632 0.342268612385061
0.139396001721402 0.217327422175771
0.25318210393239 0.259247372141668
0.153435465918144 0.220743183428807
0.234899983379064 0.273837702377928
0.227868791116488 0.554358331435146
0.158129225792975 0.186935827259712
0.214316062112256 0.236497740660039
0.721569858292939 0.669076150720768
1.1689264014244 0.493917356773377
0.186733713429342 0.315279555514261
0.849946722549895 0.250297804646956
0.299946458235024 0.379239553655298
1.13355526928972 0.716915004502979
1.42542932750914 0.79970606974231
0.799463828770528 0.493522951315607
0.218866860891185 0.56253698264866
0.334096604805338 0.509911387392338
0.136653577994712 0.229007297831428
0.147279300044056 0.214884128090117
0.212399106092177 1.22137317018855
0.353721950195932 0.598616993089049
0.24179782267128 1.05049677013259
0.328142770334473 0.34981046336463
1.09881409172432 0.361398379118743
0.550139769374733 0.973094372401297
0.254650895951239 0.474139731685184
0.382426844394003 0.324827232169089
0.585187124325814 0.872529587190546
0.330845232624862 0.154508055789315
0.0745679361366246 0.0887449048341435
0.223821414587181 0.584782849914742
0.422915567317049 0.52722726945072
0.301731303378083 0.188589698001473
0.206912600388478 0.408538711697051
0.72955245696358 0.608721162942845
0.190115847479262 0.426610657124776
0.11983917879198 0.258229156657826
1.17716661871506 0.811490008983511
0.271844782928229 0.283953416878962
0.667995537839808 0.47580384762719
0.306886220462336 0.302023358421022
0.169098316702212 0.387743659022674
0.217488478143248 0.220781269761561
0.149809035420787 0.233679030012569
0.231147048170082 0.457282745618849
0.300939590594852 0.197517741282693
0.194468107021003 0.105419245463768
0.220643748714402 0.234031255629241
0.172110173692721 0.247089640610136
0.154738573882929 0.220050063007813
0.644270385585801 0.275870183470009
0.296970252314527 0.502345146291833
0.208995978793679 0.299377619462533
0.203781581106511 0.26699250914728
0.131186487635209 0.296220033982732
0.181977192498645 0.168901088026048
0.217685398107068 0.164481855193613
0.720322727449922 0.249922776604316
0.190350847963475 0.185773708693996
0.413785678671792 0.194223765168743
0.208928211178695 0.317626278073622
0.267819106513557 0.401678336193708
0.228897542955052 0.278376734772411
1.46531095184273 0.954323115926543
0.240312826796653 0.221605801711977
0.239851954609776 0.167298067677664
0.164676123968878 0.0734224597745436
0.386502797701678 0.472259786030951
0.357064268967118 0.39390245687615
0.627835077272597 1.10508807876873
0.174932783709749 0.405503066640021
0.213337361381283 0.406512346966784
0.215691511127154 0.276375892048113
0.201843121063676 0.230698414301809
0.353629574448021 0.232902539672302
0.220908036616024 0.186272931010149
0.19188170935104 0.65714826889179
0.435476924865391 0.415314977815764
0.37224156015944 0.385287449694399
0.135363884349218 0.165830730233342
0.195511883755363 0.570836570469958
0.112936358340835 0.229409060391869
0.296112202141117 0.770623573201066
0.407128495213505 0.409806004174913
0.0953340424655224 0.117619378580133
1.2526336129633 0.642628089701237
0.287900061182193 0.239995446418989
0.312492063580411 0.1822482278642
0.345552798430085 0.27471084407015
0.148671844483124 0.175951580666243
0.330004247398514 0.169231274268569
0.132763305213455 0.232536820279281
0.188522032031972 0.264679926261653
0.268449760649891 0.217830955476169
0.0859952806059025 0.116966293272493
0.545387208392282 0.301003582788764
0.385860498387271 0.517060699858321
0.0760616574902547 0.179947344299513
0.146137924765938 0.27129069746485
0.269225631194247 0.138832760041696
0.291220700955335 0.239932463406116
0.190071293621572 0.334424968784008
0.50859088704943 0.778979755444019
0.106083425633758 0.192824716346943
0.118649584296717 0.19689376644316
0.251942609469268 0.22845793009347
0.188705150880091 0.598139762057283
0.357041528267891 0.187278335063313
0.24622087378744 0.591647874680354
0.240269429414166 0.264477909031382
0.227754224116864 0.836742444817311
0.237662679495369 0.181208951417603
0.177403193023764 0.244453501696801
0.229828786168803 0.17619360851116
0.161746242964179 0.189451019478487
0.200695388592734 0.239057076203358
0.422414440067194 0.693820458829059
0.208803251498255 0.350855393554134
0.509549230691443 0.532528536836915
0.554035048792783 0.671288642144055
0.529320818808466 0.260993734584152
0.690390920384875 0.52340045208515
0.255865683338783 0.157998145233152
0.331601293366527 0.471072179107978
0.303451950954866 0.40600577067146
0.158230069715384 0.235505650085154
0.282669640806277 0.220665217734268
0.314831275552655 0.246119962816141
0.164309763384865 0.288247059674815
0.297400541383502 0.217029271013237
0.31547408866863 0.21298402822935
0.711748578570739 0.306215179613467
0.126725784292141 0.158021925261747
0.238540705725307 0.157701280879689
0.139954248281799 0.456172469688619
0.412907856804803 0.243212146078283
0.300002568887259 0.118236134674077
0.262297036961348 0.132383026500641
0.25545709602097 0.305115380567108
0.441490248374513 0.548857149405136
0.688570045167855 0.914188037781534
0.797730383889094 1.30260860281168
0.176433065617456 0.451284286753342
0.111371625290583 0.708300746497274
0.322373803522746 1.21754687235581
0.188279584644672 0.46464123376987
0.188357890803539 0.214554917037708
0.267823611993188 0.244649005058868
0.907826558829204 0.559818963269069
0.483675482006605 0.228761588551931
0.393581297288853 0.189193293079384
0.28218368382202 0.216377350404913
0.154716161038599 0.278178801058228
0.146356171519117 0.10688316950662
0.925868941841481 0.362903202746247
0.557506832284098 0.358410404232698
0.218922034188835 0.207722983452777
0.181310867904177 0.47398919567512
0.152357208428746 0.484969729831437
0.323856782572582 0.911863678905577
0.787723720165534 1.12813092919917
0.352760804943539 0.487185929145788
0.142802468584411 0.558921525692261
0.178346353987591 0.158035712049314
0.127354529941899 0.140765526904314
0.166447272542322 0.262885081494515
0.356265708416693 0.14203166863206
0.294567682497271 1.1427701755071
0.218251767797911 0.227810255150205
0.101620816623619 0.178322022785233
1.00771243259905 0.224863039155925
0.193535220437651 0.312664049248238
0.251544785176477 0.191071135852623
0.25601321436996 0.233658908224575
0.188528315804055 0.176000009651238
0.22101429433121 0.282542263739654
0.370128982673514 1.03943765112035
0.228394554482408 0.323105716843069
0.326084838234524 0.739965584315309
0.557494695396181 0.37946142881346
0.121655001817869 0.257551900525861
0.357733723512077 0.211650598466177
0.182511931371879 0.241861138479443
0.388430525734967 0.328441196115743
0.584330108637671 0.183340976874899
0.171904891769273 0.170206439930728
0.118139421216097 0.361991086242467
0.127964621638103 0.241158268916587
0.254669393681705 0.426389477186708
0.12329707237543 0.39637186642197
0.20060594311794 0.144405024445905
1.04827343221956 1.39152748794513
0.746149475708064 0.642727277932462
0.224737209723343 0.141229639985709
0.138391738289675 0.483167911739955
0.0958922275181714 0.155370935955281
0.4089120549613 0.253748689322057
0.187777340233408 0.263841658097527
0.309608007266298 0.775199686419645
0.115485206766833 0.224632735967367
0.17071077446693 0.255090441004899
0.387005343950223 0.270195876687522
0.237625881305027 0.872939075524774
0.364118682298324 0.273994690129389
0.233982620937304 0.249049467533056
0.247332018557593 0.487041898422382
0.163300724048372 0.207317844143265
0.192340387973539 0.170692824107155
0.454106589304027 0.410831321433942
0.17088252016504 0.714728115067855
0.24347889219094 0.22340144245699
0.532634079569147 0.736619327583795
0.255589007941873 0.220754140295215
0.132746218926479 0.187949993546791
0.232887872103141 0.401214428990866
0.264930288654211 0.241102400341854
0.324412869189842 0.327696819190507
0.191950325511971 0.482447746719373
0.171670785983198 0.273298432315352
0.311937452589513 0.135136124665096
0.152343018625953 0.248227110020083
0.177940121133587 0.24066227591981
0.185019185112569 0.199886843999579
0.509166857588318 0.472677054795962
0.826591160023508 0.614633228054506
0.833517455112679 0.991523343536241
0.338063352729657 0.174235555241988
0.317991981720654 0.467110960311741
0.523531004821515 1.11914909994288
0.484870617199972 0.265604609594015
0.439497439772223 0.398390077912183
0.54206787109893 0.443743347300758
0.183142775979811 0.21349013514908
0.216195720075654 0.19532561476458
0.341397896728224 0.408870778794664
0.160528970912168 0.242949241201215
0.341169480439277 0.35186199184732
0.166710430480466 0.550817219819508
0.423350952319094 0.350348729048872
0.665496950621678 0.947519874089426
0.695474913238265 1.12846846239007
1.16455848906974 0.219640077493959
0.650188485351175 1.08488259174659
0.207441340039839 0.426538820702264
0.285657109164293 0.308288453998785
0.367119353732768 0.618066460103129
0.553716243506012 0.359368685924667
0.164510612076989 0.206261471283313
0.353163541814392 0.289927526402485
0.100351790545004 0.300825979214489
0.165929739128414 0.243524583490454
0.23683669413809 0.219697006773641
0.228189165305033 0.258792418405453
1.21352227251087 0.444359381788042
0.685918831573277 0.896789751595521
0.313145762731452 1.20250899458438
0.321546551074238 0.581060379993898
0.308710761300073 0.13945426257347
0.17321911456122 0.176440046168662
0.50924200834288 0.489185638676055
0.095904857443416 0.287163914627552
0.134906557163364 0.182325156271965
0.428232288695022 0.275451257178798
0.360501867122366 0.280225542389046
1.22284812945573 1.09798466236475
0.18825612563428 0.196623399478577
1.5494244789721 0.221224147404753
0.311145617670569 0.353909549995382
0.160448273384499 0.322887589552432
0.2869136159688 0.363565933301894
0.319498424669724 0.315269417547858
0.217257669816351 0.822103499120213
1.70482760769159 1.12181375209756
0.211935368341227 0.193760774897055
1.08271564739645 0.743567530687105
0.552910907543527 0.187259188015187
0.393036751379201 0.254970169862746
0.231219717782398 0.253471859009847
0.242322145714993 0.358657946373109
0.17267711305548 0.323033055778634
0.291407977568475 0.329445391655272
0.276015472035891 1.30524075160897
1.25282250591971 0.816126974971066
0.482005015759376 0.736979020984953
0.693111501642697 0.727367112486625
0.170953574661294 0.261041912908419
0.902466998106847 0.833814883412357
0.109306045664096 0.147526224340575
0.815377615644932 1.03263962419086
0.291167590045621 0.588946755545189
0.806709962956477 1.09198216952282
0.891930277083434 0.92014379910553
0.903504389791486 1.25556924231008
0.721979448885428 0.619332127451701
1.16091454447862 1.05154111551225
0.178803303115555 0.320061243010856
0.320439308611199 0.229414765661396
0.376104495605587 0.112635152601731
0.309755978672201 0.385576535427935
0.361593861282653 0.235780992145659
1.04821668981216 0.512503782406628
0.11421509777406 0.242115463911544
0.403964467320114 0.635329022893373
0.256243603204792 0.508125127124851
0.142503385243716 0.522876984644963
1.15421383326595 1.09091966987679
0.817156340421441 0.205307210906126
0.257825705165905 0.201398245726684
0.162930693766681 0.292858265121948
0.179662712549494 0.234712149154719
0.160633697576111 0.407416292132993
0.397081814238249 0.504951361913464
0.164745902773159 0.256551054591376
0.422835373793387 0.336298941581221
0.189352903412606 0.222881084046831
0.269048799744637 0.14437845678765
0.0779761105656005 0.328635216565971
0.400358441830832 0.718227157768548
0.329061125126533 0.233884227078973
0.378687960267449 0.462023230937638
0.126319362134939 0.616538637641078
0.27621774175831 0.668602090281412
0.694231442216295 0.57411254932608
0.145206495540792 0.27715851017184
0.419172960075884 0.488757128151644
0.284217785258224 0.181029282664767
0.135778053203281 0.152260355590128
0.215098834975029 0.310955389383304
0.390624203741003 0.462326662772917
0.591435200011383 0.410561742178085
0.259589368762528 0.415275429444251
0.156676296730776 0.285867716797526
0.148211962542191 0.13259282883956
0.433050212717982 0.425217032720407
0.362267001882585 0.568864815829822
0.17041368726321 0.667424751386727
0.249355446387754 0.310537576374995
0.133329134926111 0.219420910699497
0.224451081860123 0.909405784299685
0.229826484640019 0.192023637019971
0.222983301760238 0.279646540639932
0.0911504480839106 0.144579081983513
0.322076733841483 0.200206803406182
0.0964741735960453 0.15735518820026
0.147326976130342 0.118497901788176
0.203351827926271 0.27580598280314
0.23359123508034 0.354814826585291
0.274139252870458 0.119958453651681
0.353839484436057 0.282969000268388
0.88352021812948 0.844578482135962
0.41547879695497 0.196921028805085
0.332838192145436 0.334711938865285
0.22182405681661 0.275801683874299
0.493531889211459 0.516375311093146
0.29353577411987 0.562712155815688
0.370336811383489 0.259049255023855
0.156929287827844 0.184691290719741
0.371858204722561 0.539542120294711
0.327524852356401 0.511528003034055
0.231129903519798 0.242213807616348
0.451656171129134 0.297689743895465
0.158343023644291 0.253260120605054
0.227063862745026 0.158191255615675
0.974451073070713 0.880886724069062
0.333016046123709 0.216181511013771
0.443346880932315 0.592472855723836
0.147282224878214 0.313388696251706
1.00483089799604 0.547264874308796
0.182212256551018 0.155603069304154
0.436613279922234 1.19084334440018
0.139910662103079 0.416336621084192
0.249679009614778 0.249486522531995
0.300819449058165 0.889273651273904
0.294307644674906 0.532274466354284
0.212040021134473 0.299479668333583
0.572668570892928 0.374439152454871
0.523899993353682 0.292155951445932
0.307756284022833 0.334275330903559
1.04268574910392 0.447831049736656
0.738505931777807 0.510855093189059
0.453226064139916 0.345148697556151
0.240385251147289 0.325022473207816
0.516194163220169 0.286785436966456
0.205768731881265 0.265894483437166
0.295557976869021 0.114708398314111
0.969402553409249 0.28245724383194
0.71523872199258 0.772682126377838
0.114402919010784 1.0806285103277
1.30297487590549 0.681670042548909
0.348535934299211 0.310710824339558
0.136041607322796 0.152074651003204
1.12714511724091 0.690714622247214
0.149906456883006 0.360548859939801
0.653384216251008 0.350712407214681
1.10906121075418 0.406580964248391
0.321638566585242 0.680509475534546
0.448284999538783 0.293443648969609
0.728802942614669 1.26524497635869
0.303895261946241 0.359759025720487
0.318186492985614 0.382433495269806
0.186967510863142 0.210393060783072
0.36533484309282 0.298842500686402
0.44550121035133 0.33129185627567
0.499205391508636 0.319790995164686
0.216689739052277 0.502366724783339
0.138603530396295 0.392876496608632
0.595478537876174 0.850288046249757
0.263578524623508 0.193504452230717
1.01743522084716 0.966055248310582
0.30123026291798 0.600845613157943
0.421912029781755 0.289592373177793
0.178242898587145 0.48767536808243
0.238996296809047 0.429086161401209
1.11145884854689 0.476510377008749
0.149572628206224 0.37472145521463
0.352810131133833 0.612782353575164
0.199788523040419 0.289190364705676
0.155536862319225 0.192863658959628
0.160993706407838 0.305855712088813
0.109270561954301 0.246063457156717
0.457771288782824 0.253063170515671
0.310009577462847 0.561828349151346
0.282549631568462 0.24297285970198
0.322801713245221 0.843882924484265
0.178467426123684 0.0830485691687506
0.33170636555381 0.28362811210814
0.139561018244423 0.195562728532153
0.128148904746448 0.285025833928099
0.319215162574657 0.287204183882285
0.327094943102532 0.41857525450783
0.136914720102122 0.331305426682832
0.351421651740284 0.434766570043247
0.293446081750494 0.396388624284363
0.324181010268218 0.269405636599241
1.03231005756989 0.594851492740981
1.00517689306163 0.372280070904333
0.363735990805628 0.586914823489625
0.133250943781781 0.267670239765289
0.355429388458462 0.649676474256574
0.231501150923152 0.244720785030154
0.145284945121581 0.240994848646761
0.342624717899992 0.114529076443054
0.243803169549488 0.335655923334887
0.545267246410504 0.506670777022674
0.166066301376875 0.118778458974713
0.208728669193246 0.201071091483934
0.159925539479414 0.24676144896626
0.246599541143768 0.250618628445128
0.1325355698246 0.127842455007665
0.214861285955676 0.248166580381321
0.246852589566087 0.442705107065394
0.161214165914968 0.363051838194386
1.07114173850633 1.15184867646937
0.308613970230349 0.217923100116157
0.308671559216536 0.583681079229131
0.313519188683813 0.24296454392264
0.549667222890959 0.466899633930032
0.142805592322239 0.206916825192912
0.27370403595646 0.229957661450659
0.675251543723247 0.718630697287121
0.812216416140715 0.942791583093468
1.00665139910616 0.474616848487676
0.538885955616191 0.621571012731675
0.0982461407231832 0.164712116905059
0.178490527882865 0.239150792348945
0.323219514040399 0.112242308393957
0.199997985375504 0.24846986272306
0.327561833876992 0.409764045097799
0.860369646343152 0.933761683266682
0.223601057706279 0.331024651306777
0.313682731617905 0.3744414544163
0.170962078267186 0.39058546368383
0.170624132140161 0.0974715504503818
0.170313588455649 0.206710570345867
0.346067203680403 0.170087129707391
0.176685644043145 0.140848511268772
0.413467468722656 0.140719760351219
0.294687554030157 0.223860655103136
0.249626781975767 0.342690290524187
0.511360278327101 0.264885104807802
0.133658959778814 0.183805251749465
0.605270885683731 0.643665039761197
0.256911095807372 0.184559924538457
0.248744586930211 0.155618778515201
0.389775850693739 0.291815456174704
0.897894812845381 0.704507183993213
1.00401985646025 0.641827220923098
0.254265489770699 0.289525123555631
0.658124032764769 0.439056950209728
0.563147295294406 1.18236074180245
0.364237207931457 0.340802356737908
0.135154064441007 0.181164226745932
0.15475569137329 0.209562654918179
0.121722684424896 0.161404813127432
0.222067776826154 0.211437735734383
0.349784086723311 0.725756374752608
0.341194373320587 0.16968730779442
0.0938068783665203 0.134254421853199
0.28760970707434 0.169089956101347
0.324727078797353 0.15353270395121
0.145693720301514 0.103720177080292
0.200815511539492 0.59309359450433
0.172179775068753 0.478537418955291
0.519305672162602 0.354720284909681
0.138415311992457 0.159944128925938
0.248437238021427 0.342670007318848
0.338011964769102 0.457130407914008
0.713575618145917 0.486010440062547
0.120122911779421 0.649419671803681
0.355793187293466 0.273690869528536
0.706394162291518 0.251993045700914
0.189869447428053 0.185961589445273
0.242558897757744 0.28800399446323
0.122996420122603 0.303405771011421
0.255776834795163 0.149363895860256
0.135034587138212 0.294233780108428
0.143627688689988 0.70483371624374
1.06386746037371 0.636745873770001
0.203036717850957 0.342718846147713
0.251786423427525 0.159579517608361
0.221057176252125 0.155730632863773
0.150779006909571 0.225837185618099
0.519830686025468 0.52323331559345
0.189667694189655 0.591525276581909
0.0926166638542091 0.26146570107629
0.465131792476389 0.774731224889636
0.134699496668451 0.447291357914197
0.284549678884553 0.312337668372578
0.241674600952064 0.90671621247598
0.321220556522433 0.194435911264392
0.186421986009665 0.275206263576032
0.154909644711189 0.257365033535462
1.10226183048479 0.682052734602797
0.199167284694 0.243546655867257
0.567444401790337 0.860031955616382
0.212151113290555 0.14840866279385
0.233433283408423 0.975608435308914
0.302002688713367 0.630764090279591
0.543175977410535 0.474669907505141
0.380221642664584 1.51054993357216
1.13938464672297 1.22251729429834
0.48897806487894 0.117709591755961
0.173196274537333 0.105736516114564
0.20256135210123 0.439159182538185
0.437200699550539 0.304619813783506
0.380449428827108 0.700353825536653
0.356461749600424 0.423901942318189
0.16944172997215 0.212755233675663
0.317019603207932 0.555625765360321
0.085945623122199 0.166132679147116
0.368350242947994 0.321597667280128
0.382795485882381 0.184429260261042
0.155879296880516 0.219875313207081
0.192985590418366 0.219359401684537
0.665487892087759 0.423532930779997
0.824496114695357 0.386759324709198
0.529136636608218 0.322549667960696
0.643968361093752 0.447879148648641
0.114743076961182 0.15868365920771
0.48585001770034 0.398414872633726
1.16185953571897 0.649283991672433
0.18774462472419 0.550556458127532
0.862589965804083 0.811926220544606
0.254802461749977 0.565115678114178
0.552413306941646 0.188329459494736
0.288844510869028 0.201684152874618
0.340476279970347 0.437570602120788
0.374414667279708 0.402347547358229
0.281658274834466 0.182711390854362
0.155276384613083 0.188791848372866
0.297744546145087 0.269297061857391
0.189127056758326 0.245949664161277
0.228278051704329 0.32929225017586
0.270034170764238 0.230487379548665
0.333510120870242 0.566397605262231
0.330940104207378 0.803249642536787
0.539662230499266 0.3673351059762
0.157695323221409 0.171630038114893
0.397860997259641 0.422463295417184
0.116296107065171 0.283869729473682
0.563187415004208 0.32879563992327
0.221454581288745 0.296784493153409
0.219701053677811 0.175170444323225
0.159774006201007 0.197892600544998
0.637556263576056 0.422827060561199
0.10112068773218 0.250653925699991
0.223789873328268 0.469868775195732
0.135180695604864 0.233880758141948
0.180126895933772 0.176756163250372
0.276770130990254 0.294404439558294
0.538169346946903 0.472462524000979
0.234671462893847 0.307983994047336
0.133844127153512 0.178003750362943
0.477306588806246 0.793025439934222
0.129408967397771 0.234274206304119
0.178981734752623 0.108655503977541
0.369855387981734 0.367614898128733
0.248468803433089 0.298883971244661
0.191434455816276 0.339532229581817
0.225433765402682 0.475758845687946
0.364880104991074 0.170629979758736
0.340308243759509 0.614667500165873
0.164743090421687 0.155304806606285
0.0828135418305724 0.530888811693079
0.170029131392756 0.236010318536134
0.114195677051304 0.168086132364989
0.257339944783607 0.396730419482057
0.131393862244976 0.327000423632599
0.828386445362196 0.432255063811744
0.297116721065117 0.20448384555085
0.202468301236242 0.747823285370905
0.613225368371635 0.536472007288999
0.24075909946098 0.242339848981972
0.241348092585987 0.695568615786833
0.132063161009583 0.241993029639249
0.383748127003008 0.441197837944956
0.318291801921879 0.322529296488733
0.103960013837111 0.169825083846099
0.228384087623202 0.390774611003121
0.201406335660955 0.624609205911468
0.244933772338779 0.259161263288563
0.262718324905289 0.352575487314102
0.153436209862201 0.290091639380551
0.318924762581393 0.183814959799499
0.321319984389363 0.216100603714369
0.661235581664866 0.596798902260635
0.200719344699916 0.195542840850174
0.371761846353418 0.191001832603748
0.376786857486093 0.308941469492574
0.742083918882729 0.725515238392055
0.36179168706601 0.37304209770639
0.650014178260057 0.208205032902114
0.305824740504254 0.529228357714696
0.891042720714545 0.668254364759401
0.548884437889726 0.226215202348355
0.526212587727255 0.538293749750037
0.224219367929396 0.190790199863555
0.149138574133445 0.178292290549172
0.445685774452755 0.62833814745714
0.23283018472077 0.226821112557357
0.230818175667739 0.27450171953258
0.28354332878394 0.324632942155898
0.208387118338869 0.192766757962
0.136124690811299 0.178362798560074
0.106414171765894 0.392620428198828
0.431232676909809 0.290292876859322
0.208331610031119 0.252734571759603
0.144121229470482 0.154917763302712
0.253352449633691 0.326186423374745
0.570111776327933 0.543081025184342
0.123467502250137 0.116281843302775
0.181798490087456 0.133641099306753
0.235994428255163 0.104805971031791
0.338116938253121 0.250832436606142
0.22841951129058 0.270155516584832
0.346261340068707 0.188911575654827
0.504129087137927 0.212852325741868
0.289505158633202 0.165804001234073
0.275707679915202 0.282413053594963
0.152036132642776 0.409811765053988
0.314096470266535 0.181564883326036
0.398842980205435 0.714231347643978
0.858066182716835 0.266131195136848
0.547050680053617 0.733422724192487
0.15132252162165 0.185353821650313
0.350338672390791 0.150326894345096
0.274111471121963 0.112715676548516
0.184161619984631 0.214442665956107
0.19560377319806 0.680358480898892
0.352812656132704 0.452883106277826
0.209251908122647 0.176515565420671
0.225874040954717 0.225850542754697
0.306608039787986 0.304088748257507
0.694317974790742 0.512434917772973
0.230218869862772 0.387538635534737
0.26172602691294 0.122706066543443
0.217311557024954 0.793229785312509
0.268177622238601 0.695064066682719
0.664414472762208 0.798306030603623
0.24559723732215 0.323406391017968
0.512618428078554 0.530234100529715
0.0958323889184181 0.165992046141368
1.04254837895462 0.373668725765154
0.280197521467822 0.275816996687945
0.244274964146191 0.707125286558743
0.194389460883958 0.395813952581131
1.2388250688105 0.381235232481311
0.131457924208446 0.309329249561808
0.328467884551324 0.506479237992035
0.112829684453333 0.182656526455748
0.246821353922711 0.283835241060355
0.178473769576442 0.166242339325814
0.920078368155436 1.58210672903214
0.286889999489657 0.342048187501111
0.225092523300263 0.224781227353688
0.141073309145312 0.21180633042944
1.33465602704623 0.357899905244834
0.522962301349578 0.437431856563609
0.896805178413724 0.800008420846573
0.220400898118765 0.272985586418074
0.130619115308024 0.1828916091451
1.78731729881445 0.917186024089985
0.295604632967864 0.852559210526319
0.515503861584191 0.965531582935132
0.433533545297414 0.216725793891888
0.444087978762985 0.407280672308294
0.296422717239478 0.452467562219024
0.236926351098971 0.126516826040191
0.127095104849782 0.204975263084496
0.811668762313312 0.338987082789392
0.238394101352979 1.37425481624258
0.614418509304341 0.602763838977556
0.245473643318311 0.279792078576485
1.21057630417741 0.819456447539024
1.10288260435104 0.941837269002333
0.304224896317139 0.248481467224177
0.291442739083757 0.248590390729369
0.0960966891682165 0.182388559985238
0.740548153748693 0.547527371001247
0.570335328762404 1.10557486916937
0.460121936633459 0.464155622509051
0.111994359004098 0.694916972859573
0.225944601447588 0.241367237623462
0.192376000099033 0.516577622742984
0.194105260759 0.556745236767738
0.225312869462752 0.572183280037528
0.765858860393202 0.929754323148498
0.273736465418343 0.375815680277164
0.194775547071541 0.438862213763925
0.157438562071178 0.648425980632867
0.151975378115861 0.176701289011671
0.150431656186861 0.273722190609259
0.57917665604601 0.658388290830723
0.399679345730986 0.172141117617069
0.398118474810938 0.305891579721867
0.274134228728457 0.135442356900082
0.324505931446496 0.294402907874892
0.27926613065981 0.415122827782069
0.412408585360069 0.314046100571798
0.523995967764941 0.37580457036857
0.419146635906362 0.956394560623903
0.268778683666121 0.632778943825462
0.138421089985102 0.479605493582634
0.198534971581274 0.557836671981018
0.263994407235005 0.332987099323721
0.228773353332922 0.225360101853975
0.562042006611834 0.73433702436686
0.83869971318421 0.232253289962995
0.237553888388167 0.273285591810688
0.136592431654757 0.203746622952384
0.207049231271392 0.19732009242766
0.539896024983704 1.05775137446508
0.247065521040681 0.230841176703716
0.254355910224423 0.299966922214489
0.482793312959915 0.614828340823517
0.193067744512203 0.112443968616514
0.279867572862909 0.324559206250425
0.997749345832888 1.01750533836682
0.879848291049225 0.369077031690548
0.139423756727317 0.231134190247032
1.23067119915502 0.742601274085932
0.112342767922324 0.170738612102016
0.249176549330084 0.469594517754913
0.215854093962078 1.07810836999957
0.37130050878328 0.412588777096843
0.297013370005692 0.276989940445637
0.565596608612084 0.231771060188109
0.207478479494225 0.435502665414788
0.209226444438597 0.934057397460498
0.0892980995029639 0.20731251339503
0.25575471986125 0.198586525603686
0.261672309403577 0.190847939458894
0.121215241322022 0.168505874645821
0.515151852840572 0.312559705450041
0.854079372055425 0.347145472702435
0.321182308582145 1.65673255862512
0.699023771063213 0.742747315033018
0.519650011540924 0.667819973569052
0.253338446832538 0.241095522704414
0.249636089899216 0.229426312744028
0.539217795151158 0.841910912217116
0.181483959630091 0.194380061079913
0.926306125368932 0.607714245297043
0.57541818146337 0.285060135962652
0.52859613078785 0.587898974563912
0.921685782544048 0.59455041467839
0.237444048214853 0.211425307878543
0.365388406192821 1.02453848509858
0.488031562684575 0.301198748817345
0.230639224178907 0.218352524058401
0.35719498429169 0.235670295039451
0.324791122437574 0.702786508012716
0.800005855730406 0.825219298826168
0.630593654158858 0.257497752583133
0.365530819404582 0.192063856061381
0.446162238535733 0.253198944787008
0.239984937148922 0.178063242026604
0.265369465286163 0.422699074988035
0.215616615068197 0.687810687833748
0.217526435509414 0.190032267078601
0.552503148428324 0.593974766781466
0.165119291131579 0.138878318440528
0.131402347897055 0.196286587796474
0.218990476389962 0.257758709345394
0.22071245835843 0.166181350898762
0.220837606349783 0.25136323671283
0.189955648131646 0.190355244350649
0.287337622828719 0.292464625696601
0.389482566167495 0.527687925820373
0.555180802135386 0.268881923682904
0.220981619386142 0.2329156690906
0.301034319352102 0.16165483966905
0.664343795395758 1.27002016585045
0.218165643197752 0.280601568152414
0.241219084109734 0.510568370630121
0.214496582817383 0.303445373083622
0.306706073594337 0.210272062041889
0.287138583110774 0.235536029320961
0.278837728580681 0.370728260278305
0.248681159671211 0.303712638145493
0.413370792562097 0.196067885013022
0.0923789053308733 0.185309012442969
0.192758121540929 0.209210373546713
0.176055429412294 0.186371780095938
0.40021213759384 0.0984100732599596
0.197468363764047 0.338365959639205
0.269421739158334 0.680868454853187
0.271768541112777 0.190550528171101
0.482043781780187 0.433059504758008
0.155547631870617 0.265258265839727
0.134558926106699 0.280383657927704
0.212660614852856 0.16738884999241
0.252920735216217 0.250556311398875
0.160319439769137 0.222105307879448
0.297448149814422 0.54842792819861
0.386598890998262 0.18521079827652
0.192113816742131 0.814555160935569
0.47827647016695 0.221856636636237
0.863210375660567 0.354542448904209
0.365396027802455 0.150938085963954
0.360367911342321 0.197428194866401
0.231482781390364 0.175219341970327
0.269727656708768 0.181455068890504
0.14506158238663 0.290388946344843
0.194820439951571 0.453211081699078
0.215808899397004 0.222455817156014
0.352506730050491 0.714853958692083
0.192371349671866 0.301960170904758
0.35408520778625 0.216960702985302
0.130218203574571 0.131996101096275
0.18390161568937 0.272138306495003
0.879199130410812 0.555556319008867
0.0906508868702148 0.469505311267084
0.314485258457584 0.518436747009351
0.0933163169062061 0.415239351754302
0.141007769837752 0.268199126963249
0.20172931054888 0.217021784176837
0.328092310943474 0.144869611702518
0.384765095624851 0.219416833554928
0.142082247907411 0.272638115631697
0.313398996789428 0.43422190730478
0.0877758514474073 0.287511939526867
0.141627865605211 0.293013131190732
0.234131625632823 0.235232961432295
0.383551047285985 0.726356589352422
0.256117161585074 0.145846832265578
0.312258922938137 0.194879172188262
0.40625940475644 0.182020360869575
0.0768837853957016 0.123630675177145
0.174508934713166 0.4718115456515
0.316169529336788 0.478265211573252
0.413568371521723 1.00752187094064
0.540946363534902 0.742171474642445
1.09891888589458 0.838389023225052
0.264058829972407 0.291884240805876
0.148531915350871 0.14290577090326
0.1655512900134 0.171420590898498
0.840175201761586 0.546814156876467
0.166377666636618 0.330079643567702
0.151085897874105 0.245020864554333
0.352720302196639 0.321557254438238
0.125083063426919 0.266024377262571
0.287122467586199 0.179358333206856
0.267423128546627 1.55320839454901
0.21289691335849 0.172692691009584
0.273763898577105 0.294585896427269
0.15407065050476 0.192286428992976
0.172792724806525 0.285402473688265
0.633750773472172 0.630525814243777
0.204297084913759 0.195231506677877
0.170263627549931 0.247815588196688
0.411378393708284 0.661962951762645
0.12992551838215 0.113919205835157
0.173315684946045 0.207686128368708
0.379274864226834 0.684639959183455
0.0802983888444875 0.286331462909436
0.193462737184361 0.525156722585393
0.258165556233454 0.231200756944372
0.222172796964716 0.123049318240615
0.235975040486433 0.151317345448023
0.268695802713585 0.213384970767495
0.99167459386105 0.299442040870489
0.150458906628512 0.0981213263098169
0.136369108576217 0.459008273309999
0.265555512626325 0.178499220942592
0.165849055025262 0.146410821690302
0.71108273654595 0.889117321575759
0.823373556501604 0.561483558697113
0.769125249877999 0.346746670136269
0.703940479272528 0.425354446595062
0.265640528976628 0.358782160910993
0.434527631996143 0.800712887400907
0.14129391001925 0.426441403422406
0.491886080732543 0.351596466943012
0.350765275478679 0.314995249589669
0.318289948140218 0.357646840325052
0.486483097515736 0.0760835800050092
0.1379291608747 0.183868928914846
0.106840294438275 0.14311429091615
0.497311716785001 0.253158906875674
0.152073253861341 0.137714962308213
0.183727327044806 0.321821601688967
0.171175849775347 0.29716708437293
0.471007665462207 0.316498571423105
0.150683804181591 0.183903487339673
0.290562974477168 0.477251618359274
0.078365144170144 0.225496617593426
0.104237735308079 0.301496749118227
0.298439538591567 0.271981937524601
0.134911036223619 0.44818259945882
0.241013622044109 0.0996281289655611
0.160661142684706 0.188125323838058
0.20738099484899 0.302799067522922
0.168192809513541 0.254581513660482
0.39273327165827 0.764083352369301
0.687890602783848 0.794437628732699
0.270334106582683 0.430071567158362
0.320300130467558 0.426504937292824
0.552460993417028 0.333670240299628
0.103185904379228 0.19066279813823
0.179366196727274 0.165370409016627
0.33217998136916 0.188238883658109
0.128389710983208 0.319631745162395
0.514463874258219 0.627599735462496
0.797176555913782 0.67693539114655
0.614971074747241 0.523482294250516
0.351092803503904 0.700311697399444
0.364123085636855 0.282768680222559
0.41731448276093 0.838700635616909
1.08168567838263 0.937715771484205
0.213513195542757 0.204419360858266
0.983884589595039 0.409409958900798
0.274510258061337 0.206262212761167
0.432116836361233 0.689915000592539
0.301119284782995 0.568986906422749
0.52986353714175 0.871930547286427
0.163862850877568 0.465397447116923
1.10947841540453 0.959173499123592
0.219926498264116 0.348001135118398
0.399570704305992 1.06204005189502
0.719561620808904 0.22407353217777
0.496059951929143 0.503283391948138
0.164550530052486 0.18599221671003
0.212641137179406 0.421099615841193
0.221078126901089 0.513621357350177
1.3720684631329 1.08899219988665
0.168821335653809 0.221820166201074
0.512444495293349 0.765177320134378
0.286506539890075 0.224304327792808
0.322616499836621 0.679416957209641
2.31596766242658 1.84579270541766
0.182455528920723 0.140458179864871
0.605979673250089 0.594527067255652
0.203481892375585 0.252863423512985
0.53141787157299 0.253327865365827
0.564880037669988 0.250699272915137
0.193844403986013 0.24810654166149
0.194422352862846 0.269803486105232
0.178139243972441 0.186905199419898
0.633559935522313 0.586136569453865
0.495027982956271 0.564182177485417
0.249018449721893 0.130957180706136
0.182514385353203 0.354378152765864
0.769410853600887 0.828321345317278
0.148699216334906 0.437264964862258
0.176371153713785 0.481433223303235
0.140393086473662 0.272692335709769
0.18240765297815 0.554132469022307
0.210799091535218 0.98168613103296
0.335236375899263 0.981599896467747
0.185438150552742 0.187241014519192
0.180895765598532 0.188794401567538
0.916826941100931 0.590276708648123
0.177542922675073 0.36778445975791
0.193224050793958 0.255936010210493
0.34914577820691 0.758103518130877
0.646695769540784 0.645999433418539
1.05673274264972 1.20158432526242
0.111301313332767 0.938710886717779
0.218956039160939 0.991903566256356
0.0893092393748917 0.377002279034929
0.29193663786265 0.753977414688069
0.377461252392664 0.437076373768726
0.837031357063632 0.813690181600192
0.185121766234312 0.350493514768613
0.326946886673676 0.312780268233747
0.198199736338546 0.245722677140728
0.283992587280069 0.296318300916459
0.19217782364826 0.2361533473359
0.408525231189046 0.283994104304955
0.219765161666248 0.226003811166265
0.263417592992258 0.913868424018107
0.326414816886412 0.369048749501876
0.210891006812528 0.170638692263645
0.135202614021756 0.311649339927609
0.396941854287969 0.386254577098877
0.308159172284848 0.27808535580949
1.45380480481881 1.29861056163636
0.25271854864037 0.220456192207456
0.491926393446316 0.347842747071452
0.291001406776983 0.558053431991243
0.151767222299421 0.409415517066973
0.359839855580534 0.290722983265731
0.325893893603678 0.326537981534196
0.191856779258733 0.64585234465609
0.347441638873605 1.26120055822915
0.182682264071094 0.455523942587715
0.563228848247679 0.489837486938257
0.564869236417578 0.23658071579085
0.344543237025956 0.541504770702001
0.218280016286158 0.766825483235415
0.337375841366382 0.294021596668469
0.281446899545516 0.194835182703887
0.234069239434213 0.169489913470154
0.306300783065396 0.279480999399579
0.227912765656187 0.190530577538418
0.261479350227723 0.974122988412191
0.158748697294775 0.193896383130957
0.260667240529813 0.402779460429209
0.574886601256498 0.51878599131731
0.26574679479304 0.403453953864086
0.126818654132835 0.154296191575497
0.377334939739165 0.220585354932379
0.192217892555107 0.33139498014197
0.840023294880473 0.610689775337746
0.168069266251741 0.146567272636661
0.147416988132576 0.356538545986592
0.152882985390103 0.131571670829286
0.31982995333491 0.262877008982254
0.213943087194236 0.225847131432058
0.26733140313928 0.233421288399913
0.326402639663044 0.534041520394669
0.420606538694593 0.194539748627754
0.0751082345519765 0.277891270757677
0.245441160598832 0.155340137185348
0.736556985217022 0.462305362637208
0.324391660551381 0.534441370740184
0.632830680517578 1.27884217145456
0.207749816977877 0.675415745509782
0.0747000719891436 0.350616905891483
1.52139986145626 0.799639694347756
0.551288525203886 0.701532542615921
0.829193461397623 0.698681874803243
0.314797310312711 0.289541849194278
0.376424484608988 0.370755078396844
1.33028767532317 0.741443048120204
0.486617116361961 1.08806680114259
0.30829780575655 0.391513001135959
0.580920715231178 0.242289181034208
0.294580066701566 0.393880173412268
0.263359171519975 0.827000698692414
0.142912284844249 0.128511021589889
0.543722868819013 0.588733884965862
0.154155823899198 0.482052811586377
0.179373152551943 0.252588445452392
0.320126239972724 0.24059479710474
0.128162445132551 0.268884522310184
0.686000326664885 0.598722435971896
0.926520458766644 0.460637176933185
0.160110302043915 0.307505543439946
0.793470872398974 0.737092452841122
0.191679552896887 0.254776232980998
0.229564353394376 0.50369974434981
0.879017620117256 1.0400808248404
0.220816719225814 0.202432523520163
0.162525665402514 0.46809511306469
0.0864210203147988 0.239510011825867
0.300292058933976 0.164683599442361
0.785685387209255 0.866264786985177
0.213083369985733 0.735775609290837
0.351736364312774 0.292940547585717
0.342192715726682 0.792104375087026
0.187910682116151 0.271200574903855
0.23942409964769 0.243660247794601
0.275604463813161 0.435622316899438
0.254030215126937 0.194513760183386
0.613608618890356 0.616085898236883
0.140443578645437 0.318401914213082
0.377504589806744 0.248216366780857
0.440882685699309 0.339228272750854
0.149892009590268 0.202370317257047
0.499585041254356 0.252671543090322
0.24518709404169 0.678526300076572
0.361468979668347 0.465745579074248
0.164952601360598 0.142336558280456
0.313106391946479 0.501632753194115
0.146019195980371 0.346538180845844
0.394220338210382 0.279167245916696
0.77230326784585 0.838944497075629
0.376182507382198 0.263600055549672
0.69834454927901 0.13617824084734
0.849693245440717 0.631331019661626
0.185224086754684 0.421193701539045
0.159561153386074 0.237822790066254
0.196430375508521 0.476465394765049
0.243299111666991 0.173772038120296
0.152871118515384 0.160281143623848
0.386583082015358 0.373104123121754
0.231762685713799 0.269326843793641
0.291627850493405 0.302179754194228
0.208111483362316 0.177726231226995
0.237856643696745 0.71805383830066
0.390410480572754 0.246629032992948
0.367798583111028 0.561632038229887
0.268104339984306 0.51821183747026
0.392325780622648 0.327859786021126
0.107908255419722 0.176195511957934
0.26336381699808 0.664497964365414
0.757304052638497 0.394048492705303
0.243685832446235 0.142803732492041
0.321192180551962 0.429271537207854
0.157287132634375 0.533921492105731
0.210524434165383 0.387749920471265
1.03945514921489 0.809088518586154
0.23916018723029 0.707821381515105
0.410912925315433 0.832475607134316
0.283267105929686 0.246016956440025
0.182442098107416 0.231828677067541
0.330489939429394 0.151783796713479
0.122187873973051 0.200255250764534
0.254480013597821 0.382690638245548
0.0904558274897707 0.201108999491136
0.287012728479109 0.423786112064375
0.155064798116621 0.398396906071277
0.389373896478686 0.145947917434925
0.182732996261521 0.203019253014694
0.529901727869108 0.224998096556021
0.24711517261483 0.350755841893138
0.115970732044922 0.724277900063866
0.107732424021358 0.213633060908707
0.365450026318086 0.206690102868357
0.186346797846628 0.214805480445014
0.118033245756846 0.418532505794956
0.209100194693352 0.238753295037742
0.390515894243241 0.233959217576741
0.249187407570433 1.23087865695924
0.153098306636125 0.319132059157768
0.383101097805887 0.588300803999172
0.240966963207884 0.186000791127502
0.241950408746265 0.280368305648069
0.316224655060441 0.156529302864842
0.440923812620576 1.19055962809697
1.39501756334534 0.224891380280173
0.637921265218644 0.336384330515273
0.168110444246371 0.302281097613493
0.294512822371312 0.257987178733781
0.725282186952153 0.387130156741871
0.0709167755885646 0.238144641510405
1.23105571889668 0.473163583346712
0.16428931455944 0.171331546670818
0.167238996177987 0.144969087536394
1.20492792572918 0.421322207495268
0.781730461172744 0.552968276458054
0.480570293848872 0.296989658311221
0.590357317350409 0.911350158537991
0.206904449665359 0.176324778707322
0.214936924783548 0.178239169866304
0.268485339183444 0.199344963825347
0.270697954649084 0.52353386986999
0.100394683774552 0.200611109561506
0.355302801848785 0.73195718777055
0.102763245402007 0.828294069085476
0.175503161169841 0.276205465524684
0.189848552419129 0.180955292759913
0.291595787599409 0.274371749049544
0.205792776347654 0.216190092908467
0.261285395482456 0.517273384416622
0.247294758008358 0.377648590668223
0.189628566495702 0.156647188275505
0.20436311347805 0.388358748342101
0.223575525395561 0.488058847426997
0.15051970058053 0.262580983908218
0.31664611836205 0.16865441336767
0.256680707384264 0.184941524027526
0.366974029289651 0.82696007976106
0.158057462778015 0.35036714031336
0.144799539381214 0.209225535234622
0.329868916520507 0.641175876283433
0.917186381469699 0.93405574372773
0.113888677321303 0.123466902120343
0.215605139456331 0.541646028062892
0.0719315587589117 0.243366726856748
0.640350578611436 0.709097516209021
0.137669353407857 0.307788686039775
0.153451325047082 0.245705091088592
0.156456978565768 0.0880116825547733
0.259608576816942 0.357819355879584
0.392859120454706 0.172168743501602
0.145590869568048 0.166561879975235
0.253177334778391 0.340731725225294
0.113492333339651 0.633348786243278
0.804160146213796 0.554474311962347
0.215281331021018 0.272117870317312
0.189452612789105 0.203546581809122
0.225986735043227 0.23535339956
0.213247666358016 0.185053115464768
0.143551476354683 0.154139236457285
0.316507521957321 0.228994238243991
0.220834556384949 0.275697368129446
0.37170909777028 0.275830160074633
0.593745997194486 0.404731819862224
0.215547022448254 0.227181105825596
0.17591212508521 0.279326488461655
0.554142797516588 0.214661326241738
0.383168752064399 1.17409762826678
0.662868911144953 0.3639174326644
0.261899154654726 0.343147539164466
0.424170050746231 0.714208876062086
0.275717858301939 0.284518987881704
0.198475015870602 0.322598961041783
0.171554854210015 0.137943471446885
0.382632082988183 0.261351582938458
0.0791290533083681 0.212986781285497
0.214799947142238 0.257537543982597
0.228829867579556 0.404736140941926
0.180599483422329 0.355362133442284
0.30976899112281 0.147484744156376
0.859194633915932 0.684017191899465
0.662177421100926 0.463325413591034
0.433399217682562 0.351852084972318
0.989616577099224 0.933449505161148
0.554896538586917 0.490266882348683
0.633638217620989 0.513196628006161
0.331801079156326 0.153872868511461
0.309711147281017 0.592248117062874
0.294206662221012 0.292218791235593
0.22746544172068 0.471487658322949
0.457641637480592 0.298249463252203
1.21080614541796 0.832437750064823
0.663815577258269 0.658784764538827
0.206394132132413 0.191248604275702
0.18258565216326 0.466809230639778
0.214783633465158 0.436176204746586
0.267426072401049 0.627080781261372
0.921667525028037 1.03871580435662
0.250599822110143 0.499869382372471
0.17477855072551 0.462814434295316
0.305667633961729 0.205551004499774
0.14978843305093 0.183742999047274
0.0997222693814208 0.160550729779069
0.179016784968814 0.166094580951299
0.204470085935366 0.213569963198308
0.127187515487364 0.464787357430382
0.179782443453615 0.556115635191772
0.0699323862465526 0.359746965154078
0.248531414359922 0.230917666736197
0.341495614455221 0.461129284944775
0.45279872751559 1.24242342786978
0.15729165047429 0.311385507742705
0.241105422260523 0.278381816532417
0.595545337557391 0.261079718599924
0.206619778735821 0.284396786184807
0.119940832776621 0.148681280531956
1.2873365613933 0.288020921456045
0.743558932319706 0.787288053820938
0.300224619107965 0.26988073588893
0.196226383333889 0.268967813404699
0.256610943258286 0.410915927123826
0.298584976326916 0.338841359787296
0.232888353561516 0.376222992324156
0.172389734611748 0.660051961119667
0.125055144693556 0.217680171806522
0.514695626167482 0.232197682341205
0.915055393653899 0.408232621417359
0.246338586626949 0.205430824243139
0.210374567889567 0.843827165025946
0.289387249530771 0.336413758308091
0.260836705261608 0.174376776018263
0.33309743155461 0.588531663723294
0.186960884324071 0.135399778602515
0.14856230349968 0.652978410673672
0.383896537771395 0.595816828123403
0.232105378904681 0.124755861318164
0.163499841268506 0.211853146361011
0.928146072750185 0.94136623998663
0.230613418520099 0.295344708576888
0.299670901796216 0.29286566208619
0.171707162239844 0.659659269348833
0.788676454055197 0.152034892964873
0.96220263506466 0.956226286133644
0.94594833148241 0.735292895823851
0.218929703482825 0.284499466504391
0.191571355725867 0.734965533024531
0.11605698883479 0.22395587687732
0.753898235895402 0.31440123131462
0.107730804821188 0.414221676446091
0.983973731014049 0.525820816103091
0.119687773182233 0.213999057474687
0.300650535665504 0.305928540161165
0.131450603744188 0.198082211215471
0.159214534705263 0.312964096851903
0.253055816397752 0.48105270724931
0.242752441443289 0.483542085642518
0.233488565829255 0.170209538535068
0.116439591359484 0.196576543332262
0.228957376038364 0.277669562098895
0.744403928804199 0.436759837324629
0.452478551528034 0.408017217284337
0.151008098401967 0.268619815907157
0.216265292784371 0.268398916497049
0.235305983991151 0.349736666014377
0.230739081434905 0.204547181298278
0.212899108060425 0.175623608264012
0.236693638104713 0.449982099170115
0.205460328188344 0.375226658054153
0.680889383757293 0.305526962088846
0.335350652389052 0.343307797971731
0.479375465260077 0.428146843046823
0.203655277947888 0.375430587775762
0.214470497534124 0.298572653297469
0.296728709848769 1.28348560668595
0.378137556905357 0.315045641807294
0.422479629753179 0.360963457981308
1.00283980380408 0.430616471196561
0.231295587212126 0.152710687695342
0.285580302076647 0.256439237301574
0.611323255177349 0.41303211298814
0.85070063491783 0.941286278069152
0.29423744554366 0.253931687329815
0.361982493742532 0.508922588926134
0.377602865380546 0.507909822367554
0.379444763348485 0.32847902314613
0.248092531293943 0.353903513979652
0.164396433836263 0.259222731220181
0.366251873786351 0.707466233122038
0.223136308168896 0.358652883543022
1.00588139601237 0.603109681284691
0.496878486345092 0.389198004307755
0.775135047922775 0.30063759140958
0.925479147206744 0.458203823553844
0.129289810925489 0.324461372380834
0.191678481448865 0.1971741060978
0.205538390233215 0.316410950751838
0.146066989904737 0.255504089478713
0.176397743426034 0.244032586771268
0.321036901513819 0.112370759227266
0.446926324334482 0.596636085070587
0.219273487704547 0.556687726103835
0.187470016676602 0.136924980189651
0.156744699873295 0.189192989071988
0.206741367887238 0.398065186981809
0.423765893559421 0.930107453274463
0.290474386746675 0.86391610282769
0.15074510917012 0.512854479015465
0.65259519944647 0.30757445423183
0.521495891988632 0.536998666051864
0.147378810494064 0.214781607977642
0.293718190824212 0.167294149246839
0.385154780592113 0.215295666728318
0.0757063009625071 0.179429349669216
0.162082668256048 0.36782713184291
0.16192041078758 0.212459275841337
0.291874921750371 0.271127092798242
0.213901504235008 0.112342564039342
0.278547649834675 0.780271502344091
0.0983521349245706 0.148224146018753
0.18048381590682 0.129385064390906
0.474298524024671 0.264799160262705
0.175481943958726 0.234089880722631
0.488485243410814 0.421589622379084
0.377318575968165 0.195798913142733
0.752940751449901 0.744370082670335
0.210737549154598 0.219432975565515
0.150373320532791 0.185440728948358
0.11792929796325 0.1918209803212
0.50365633898782 1.17058280696805
0.0967207887352353 0.450065636911889
0.166183747782647 0.319373264153012
0.706231141544032 0.445827031358502
0.442786354226518 0.317656567058281
0.239392656963442 0.0963174587196634
0.190901229332103 0.172414307901416
1.33257365751237 0.840914183179997
0.25240051098403 0.879268999599794
0.23020535389334 0.129953995499476
0.17733009545793 0.258347214616945
0.248619008694295 0.221266757432993
0.200482287888833 0.321236415784248
0.321741527233317 0.520951337399093
0.323255503217399 0.198243403096629
0.200973467444045 0.246763423937749
0.287453009544308 0.380826696330073
0.315248133243733 0.533015207904285
0.118716594921091 0.14309770647319
0.316887016806324 0.124381314714637
0.327843350781706 0.485506163521229
0.283790637964294 0.186815129140192
0.340310910274466 0.380074069307017
0.382390781454319 0.869202647847651
0.0892842622620295 0.280237519015989
0.133357763500818 0.195103386389022
0.142587207600702 0.120580766763093
0.470936702903094 0.859087579293403
0.491255509834548 0.510944337641252
0.168085410420578 0.194068806319483
0.142752159826483 0.1154755942267
0.199002755863191 0.136339452476651
0.477187504982313 0.25726430985364
0.35579136274089 0.578319822363006
0.192432978509589 0.24809124921541
0.183458798110335 0.20889921009929
0.154045847220826 0.284016633787597
0.249001469658041 0.144727588057079
0.14649130057549 0.43408829022701
0.514074599211223 0.356294474501077
0.202575024819057 0.13533014808595
0.139060434867079 0.114878490223316
0.302518231727921 0.187719756537747
0.211333549806302 0.889275802757559
0.224370370156966 0.22998862635418
0.721821615822442 0.554498484804467
0.296628553486341 0.321012090970248
0.281169177651718 0.493707793606141
0.260691454950449 0.251223017848915
0.455365579181323 0.328853992718414
0.223384719253432 0.221227959987086
0.15935207031884 0.192248328349656
0.199121642059484 0.410123128939132
0.4523863926096 0.371014121293207
0.239100349929735 0.357224075605036
0.266594377919896 0.106518467852499
0.188403853536736 0.566761219852817
0.428351188515933 0.44346839778229
0.12137523498506 0.289061092537397
0.161812584411487 0.367378159037823
0.487509934462186 0.652606028701283
0.240196109113216 0.161041185083828
0.119280627932757 0.434301688442221
0.298774773874224 0.320908419149605
0.236367480660411 0.314587134364578
0.239870999536776 0.299614657681355
0.159779832614908 0.208859537110524
0.47786739656049 0.480321721524376
0.182075380722754 0.55042107631968
0.206844646090061 0.154095025389982
0.214968540013045 0.405617298075787
0.399142443868068 0.196489677971488
0.191933154684402 0.0835712954131709
0.117797693632181 0.209133516640369
0.349771203502567 0.444344219609195
0.18685245067787 0.17617607079386
0.379162886151191 0.992775575481117
0.223000089612522 0.397048683701642
0.272818381997418 0.349584601235356
0.306260865533066 0.335884861490159
0.55189912392588 0.649045013047598
0.219888023950596 0.263732231491434
0.309723374454225 0.285253556394747
0.221946130771215 0.258008075805017
0.266067194456984 0.184895836847149
0.354067160890405 0.714118428384458
0.138945921227075 0.30600726897265
0.517183588111681 0.335020844718877
0.414984462206225 0.509339620229284
0.626726326077876 0.485626482886879
0.266710183638098 0.16186926859496
0.231995019928738 0.249616160565537
0.16821504322786 0.165560440748671
