# Supplementary material for: Convergent eusocial evolution is based on a shared reproductive groundplan plus lineage-specific plastic genes
Source: Nat Commun. 2019 Jun 14;10:2651. doi: 10.1038/s41467-019-10546-w (PMC6570765; doi:10.1038/s41467-019-10546-w)
Supplement: Supplementary file 4 — Source Data [file 41467_2019_10546_MOESM4_ESM.zip › SourceData_Supplementary_Fig10b.txt]

"bee_behavior_bias" "ant_behavior_bias"
1.08450079993603 0.510453724935412
0.212269565706159 0.663012851071035
0.661903869424829 0.313497301197153
0.1624108022155 0.170757505734435
1.0656807000101 1.01258757641478
0.34948803242466 0.323708208777349
0.461393914120059 1.20354416698812
0.136436931939844 0.174760197443202
0.464609876781438 0.527398257645717
0.81929197376333 1.16740665333702
0.324798999381167 1.05248642588594
0.2220193242902 0.557071104054002
0.101734234901881 0.813548774700456
0.45125510128114 0.161895452268425
0.32773255073615 0.268728123081714
0.286324098804283 0.103820695925957
0.228929016477894 0.240418755499828
0.310229771988485 0.272869340306323
0.154917158962031 0.295602887690579
0.331998683518615 0.266990412613346
0.479286440566465 0.359301860429238
0.659470291559174 1.11911687833364
0.643483564869124 0.367294470915718
0.87430921676068 0.939046143139243
0.549659881346574 1.11253947865607
0.589018948413155 0.214024984618208
0.35146571400663 0.274492248580455
0.277310328758717 2.47260191392232
0.160958141536115 0.224296125710754
0.320425766489547 0.470866691379292
0.418668919622773 1.15710397371063
0.482046195478295 1.90108019639558
0.638807452155003 0.501696031838096
0.582192104615884 0.295671003641216
0.572674760734087 0.279976483775828
0.611137432346072 0.773358910847045
0.181266311080106 0.642817111265893
0.169784129678503 0.58569128733966
0.740295432065414 0.304929358569239
0.17811983920598 0.166055375019059
1.00079188353308 0.497826956126026
0.219231876985277 1.8888705309967
0.235768324233341 0.284368927629234
3.11925975283946 1.32690764578983
1.41964599353689 0.145545869063877
0.0628751662387109 0.389760952231281
0.212477218418624 1.57438301898754
1.26350759832375 1.09699364801331
0.620220023874877 0.663326044548667
0.677130901575115 0.223305435817507
0.191514134548362 0.537836157769579
0.66627926840957 1.29834861521137
1.08132541141114 0.52115281824717
1.2382107205911 0.991788049639151
0.357922651162532 0.507346292603399
1.35552624007935 1.24235824626215
1.01433834751316 0.292973958064651
0.745101584139589 1.69686643818339
1.34123831226632 0.536839349557818
0.500110387919784 1.47932637407192
0.355955890914451 0.480430966376114
0.358153218884683 0.332101413805774
0.206194632916223 0.454622674789046
0.828595562288602 0.835160316566443
0.582606092601099 0.319324040662059
0.751399693443473 0.32899687981755
0.584171685773733 1.47944240359751
0.47101335529793 1.10369849315325
0.237640065034455 0.786726765020114
0.863131784663024 0.389760952231281
0.306771090066099 0.296955502784448
0.257837256398913 0.212759612565388
0.282292122994957 0.502416790655445
0.387892249738774 0.329490292175882
0.27576279851098 0.152954455433868
0.634394592831381 0.466045390257128
0.567134173327498 0.844140526969668
0.232478706705693 0.456026326038543
0.335854064943051 0.24105255042058
0.381072950791552 0.350119642698175
0.391808189119683 0.289591726942442
0.685067643285728 0.504272922723746
0.114026486270014 0.222775124843686
0.199451245938588 0.384179887188627
0.420149548575842 0.677962715890332
1.1602283362644 0.804688116873572
0.474965757497971 0.0792542618892541
0.262834302102206 0.501214004408251
0.350171854773021 0.438729260562401
0.37680284434283 0.228415971693271
0.626079792594488 0.765446836479052
0.630758987937588 0.250794474076194
0.821479216448705 0.89659453163257
0.31351589902588 0.292801547954627
0.4934909757495 0.236308054576822
0.355945446503354 1.47050932255413
0.36457482423259 0.724465042376198
0.256803629178967 0.626405304841193
0.443299942276384 0.455385328125173
0.209363066306439 0.163514717764223
0.698229882716377 0.540787987860007
0.926946091747349 1.48509102022072
0.331363830298217 0.240289453154676
0.227950163400837 0.694093256576728
0.316514842248743 0.308855364315032
0.355534133220653 0.519607394448739
0.582519733650641 0.90578486792337
0.384298403862022 0.578148108896933
0.734776982852757 0.222907001122756
0.905722247039656 0.803708625379935
0.413576489572183 0.361623114156318
0.34210871471423 0.480278696283834
0.311721797213989 0.520994078659676
0.68673782892853 0.227619218477383
0.603656603185003 0.367317506768502
0.254970752782302 0.316297196486972
0.248717031025984 0.852075568128755
0.2518487434496 0.337091283434514
0.307027624236376 0.653352864321827
0.629821195929247 0.565737130103243
0.410708495880111 0.307656795647655
0.837502085858554 0.24131949421672
0.525181639874975 0.464469856118686
0.885470993387565 0.443536409753905
0.363746918187753 0.190437574692772
0.245036773253277 1.95500791601168
0.567583364127258 0.288946586354462
0.338766356916585 0.790539310536462
0.934854341808892 0.597883841143486
0.731630332786317 0.142739592960329
0.350860987620408 1.14466876051079
0.274956480837155 0.3710758401926
0.659133611606488 0.353430997217768
0.282566599465428 1.18419344791788
1.60643228084488 0.916466175553196
0.622523402699542 0.57645246606973
0.598278443536962 0.404227118198732
0.313110065710855 0.334720323806499
0.107622780629924 0.795599127640632
0.691807441852046 1.78251947023614
1.05634570141519 0.428435991069988
1.07410745462845 0.814629153958751
0.663500359648779 2.05796042822311
0.139268936143828 0.20513430373358
1.45933322532269 0.924983009771565
0.243405337383203 0.359082363249634
0.235298535820071 0.17770603399906
0.996643235167378 0.177391040707881
0.176555529871527 1.01816951053869
0.412485737786054 0.481775235903997
0.489034146506637 1.35224260811534
0.429740966097277 0.258482736420202
0.253639577844268 0.167748362058126
0.582952015399843 0.39271325917163
0.430368227526196 0.111995195254888
0.454905626843206 0.429292583321013
1.92863706262423 0.994248266135694
0.0892282568842856 0.406949936559207
0.17939904243761 0.300437298506046
0.424548079706335 0.815576198374181
1.19509778076927 1.78226715486645
0.514795416847318 0.866713144488411
0.129881613325108 0.218538267949203
0.354476626793876 0.224186763423962
0.462471422973416 0.249972456324788
0.245176028872173 0.894793126885515
0.610005313502387 0.472876886958308
0.418536341480524 0.433769154659967
0.291615154739721 0.38382209820949
0.569383371353659 0.129502375742423
0.345767359256557 0.385695353100128
0.509741349266414 0.235322982557738
0.6250039052118 0.369394979499298
0.512627225061717 0.178677767983301
0.487565758796874 0.239458890938864
0.697167710745742 0.97553601227565
0.718780435280739 0.77160069908275
0.908126273937165 0.766200768742087
0.404146726682291 1.07872418001649
0.0993115939866509 0.134909241854522
0.555541069018956 0.419400110467641
0.158548504739363 0.519314430517162
0.374617091632708 0.273638717881993
0.454694848567561 0.775245854146987
0.229868485790016 0.16094853697627
0.282850310428074 0.422836905633729
0.165794048664788 0.2241232683448
0.838182107594386 2.25503840444528
0.244059733664028 0.890648481519595
0.435554979361353 0.245034124045853
1.62408700048183 2.00587662826458
0.442415801498628 0.375077430311698
0.330239915783439 0.335202864393773
0.241652178966058 0.5103156227945
0.897043784463708 0.409196136594771
0.261433612416491 0.259377761009064
0.410789427230561 0.505192654037405
0.482930315696217 0.436685574492199
0.713386135905066 0.630965853331653
0.974913719799366 0.890071034882683
0.605593933268689 0.640331257504272
0.792474700140838 0.57468562144954
0.116775606279649 0.0623178261956515
1.31276089213657 1.08570567123181
0.579467266964931 0.0629328454384488
0.363405804369808 0.197976151261315
0.826143070471657 1.24678192663687
0.119296211081366 0.830788345833534
0.167533776440938 0.463724570736997
0.341500115750296 0.482010698786014
0.713708499628467 0.531423459885089
0.178257732966187 0.182701201322956
0.365380318982434 0.394259605672922
0.43811391004549 0.918663254100857
0.426287380968973 0.791986628748657
0.339147727382764 0.730889929067657
0.478957159445439 0.317202535270867
0.384217291622272 0.459415844810492
2.6290026371858 1.03161919789765
0.577901409868669 0.447256266534084
0.244780442512479 0.445949863544713
0.316811610888323 0.185924419671098
1.58124036038939 0.493751630511335
0.379175912712146 0.416397278254433
0.2063510037948 0.186965004134204
0.719434950905682 0.422218756498051
0.275581263065688 1.1559139447833
0.245441463288842 0.279406430299745
0.369498608649698 0.367298989140852
0.318348286699833 0.179348811863501
0.10655190366395 0.421875271894323
0.397131788584706 0.144382437160797
0.277013263633816 0.347554142715722
0.827510165160055 0.861640263973046
0.641260622558041 0.251044971688988
0.673644816361845 0.616165731402522
2.32934839566575 1.30924610786891
0.259120933472113 0.471791177674528
1.0594870492104 0.425993260260913
0.878871246378162 1.12060467605825
0.303228780425565 0.945127526894609
0.339996185150067 0.738578631521612
0.354019262584519 0.401173097847737
0.109099326954679 0.304241757825795
0.394366221928239 0.906102056531962
0.407103054229214 0.190514778751783
0.199299782345149 0.308029454083257
1.4149765133758 1.7281542028204e-16
0.651027538181434 1.47267122450588
0.645478197839482 0.565624765708233
0.425305543499342 0.315472678674578
0.221156206220849 0.473488607527882
1.18895887710142 0.3175728131563
0.545936974833943 0.346847500597622
0.202648654243396 0.286575298258055
0.992550535438936 0.169473800621833
0.748553100424177 0.324441800429757
0.386760877098894 0.326319857149798
0.319554727712926 0.418870713876583
0.204829696186549 0.261100618695481
0.115621457188902 0.391364530727901
1.73960464217645 1.56466390842931
0.163255866302945 0.581425634280453
0.205795148621771 0.750819933467136
0.394073321464351 1.55646284352832
0.352277999717104 0.279333930346909
0.195122829903304 0.469736358671933
0.921155577532667 1.17183414725687
0.294829445728591 1.58632582105612
0.579006233871728 0.502925111527885
0.232629693169442 0.324489567115775
0.399917384902936 0.268620417805847
0.742728935927157 0.836548591001537
1.44016074659298 0.450472658003553
1.47263806367499 0.628160972294288
0.107348393959341 0.349413120415976
0.457376709989333 0.793233235713333
0.551700949406898 1.41740673937499
0.509637157058272 0.149851730640652
0.458994130027834 0.487111280125646
0.38264662861173 0.536649314012592
0.135792818890579 0.438014163052035
0.466992927749525 0.547727693588319
0.596071742850803 0.360333356845326
0.627079522201612 0.471034482304611
0.320703312744372 0.764699442755769
0.357433938807618 0.431601085916187
0.339314209514976 0.890941156101225
2.14612758584081 0.232411301196055
0.49656074555972 0.107731908327069
0.183480844323927 0.491083269289941
0.361707055061379 0.463633637592156
0.396284896645744 0.388981223686105
2.20079631655572 0.701990622712858
0.532858730439075 0.53468216361658
0.352160160223026 0.430084139400089
1.78065084250363 1.97800499895483
0.584896233646684 1.12656746937019
0.114198814935682 0.463626206978363
0.579027216418645 1.92685927845656
0.413140282847512 0.23820672656523
0.379277939905171 0.721310837467362
0.227989274464349 0.145635327165713
0.399977175771012 0.353176587132332
0.340297683655921 0.35104039444461
1.640458789427 1.03003907477216
0.352457465365728 0.686613628695198
0.345747899627076 0.198600057106821
0.760594484385748 0.868364520899502
0.387675474985945 0.494412183541939
1.28132278442699 0.825758580621637
0.485549404100348 0.377375595817946
0.551046556595652 0.160619362604543
1.23935039349735 0.153805853828135
0.870674333604595 1.39215750620751
0.511730804026548 1.59600253200232
1.33095673632992 0.99328451760109
0.540288932012973 0.196325777764344
0.282914213382435 0.656587234866188
0.35136796737542 0.112313323409829
0.613066271740875 0.3923103916164
0.589744792388783 0.387300026968814
0.558124275666292 0.475840167545726
0.338746492163503 1.01482309402802
0.575023849442576 1.6016089855205
0.497559332142071 0.284690648704883
0.181726905725113 0.198902469581994
0.298289146527661 0.579693961002401
0.250334806167479 0.83401195830245
0.695827653163582 0.760342300503853
0.618889600495012 0.504602089234993
0.307274671463312 0.442972186564311
0.0787359438611075 0.61571745752985
0.248776920353534 0.837162851476377
0.298923686642567 0.382956092704166
0.492439648719118 0.491401466174962
0.48829591448012 0.410242452493712
0.64344141052988 0.126051930990643
0.445255642144416 0.55561411382417
0.131451612511593 1.36648293790943
0.638323758284216 0.276757403881114
1.33466285368739 0.849704388309524
1.69827532066307 0.28044326377248
0.076338610479334 1.31611682589324
0.153942703510449 0.159544594953896
0.589171138646991 0.688919621858778
0.301288008199658 0.209858053693898
0.340249169244641 0.215625085880683
0.613359596043061 1.02123902230094
0.705958172065752 0.654110348364668
0.193349295675369 0.548606048163772
0.369269632945525 0.818333536460992
0.522035469808724 0.234871357511133
0.871309056156077 0.765894473956926
0.375842822825235 0.270242921866146
0.370838714325627 0.472897758038027
0.423083455015638 0.352932179803936
0.454372615618461 0.48726426864707
0.279287496837448 0.529399908812392
0.228821553418695 0.816765276855658
0.103227382109275 1.7487898883174
0.885703301987147 1.14624150727641
0.503137027460657 0.144748787860096
0.40061616821553 0.157640889443156
0.963872443739858 1.6461030234155
0.924583649591604 1.03989637843254
0.22851928145045 0.303144306672749
0.376448104541178 0.346147253955144
0.65905939449833 1.8592027862806
0.227540752952996 0.408188297011161
1.84997302791408 0.289133887029535
0.264345566564693 0.216091118522509
0.450504285058112 0.169232894729081
0.386607646757099 0.383683713189186
1.13326157360117 0.352661245705142
0.356557856154846 0.550951999797835
0.200346633444171 0.152606195102637
0.254509406267072 0.57904057123871
0.270525339850916 0.483202839692767
0.0973647302272265 0.187498708160804
0.689830570858872 0.815435112518182
0.154381920187109 0.698090821259817
0.393053554046644 1.71085071879489
0.172822720003821 0.160702439861503
0.915058415556046 0.71259535252541
0.220010015472971 0.208863312342001
0.416470145877655 0.312400307441057
1.94514789035095 0.403883688619233
0.649430018148038 1.37523427135033
0.190754113945754 0.296311837098202
0.194012069745552 0.830573211890837
0.351898669728293 0.382026377989425
0.318496510081092 0.38457857904471
1.51297719802154 1.76618639265659
0.478208334260672 0.368401383613985
1.67813642658139 0.0966956482555949
0.500940644907801 0.926216662471561
0.139645479465096 0.540085254643682
0.866363862080107 0.174631807691158
0.292224523968738 0.575369479903462
0.660142926758277 0.472174085283629
0.165775628272254 0.41080140270024
0.45137190263676 0.631890960681753
1.05559503186796 1.7281542028204e-16
0.26314731618403 1.54613392821518
1.14915512370398 1.27977063901444
0.19981512037407 1.93373197051624
0.303321975386332 0.500373890225625
4.34584217490376 1.7281542028204e-16
0.303904816692109 0.230685210332756
0.725473635486689 0.467232998352142
0.704450900604169 0.416939787606675
1.49096769472494 1.54713528539438
1.16260581591688 1.97513294725483
0.48009024777646 0.863454598670385
0.598214897242489 0.241805359739312
0.449886109188134 0.681930004066939
0.351290160900775 0.199617204228665
0.548432964364616 0.464717397775931
0.384729583277028 0.419611333875697
0.252131334496696 0.374933428434842
0.568977574662012 0.501257337540686
0.551015825435944 0.503971452970331
0.310970460306794 1.85948850744781
0.19846149967696 1.02266093435584
0.459347321570478 0.21251546859175
2.38962284712418 0.659393125694706
2.35559600467493 0.250140190219895
1.24188006535614 2.03433816771222
0.674474575060005 0.258624590901534
0.615287433578722 0.298673871236323
0.634757898448279 0.248143906746417
1.18204740117965 1.55008985125638
1.16359969983517 1.06103573395174
0.282447339984126 0.666987139513584
1.38605100029914 1.7281542028204e-16
0.515453349086793 0.418498493299903
0.15276867247913 0.971972870049423
0.388783861540867 0.910297709381744
0.429642491495695 0.509602183480512
0.777574006800219 1.07819694347297
0.656843090903597 0.554013572769767
0.353493218564064 0.379250923865316
0.341924919835785 0.244699181107398
0.344609026180662 0.359200398743744
0.250533061451869 0.850289416702253
0.715045506672427 0.0736525406593161
0.274915269524418 1.56089485877837
0.323325210802844 0.0439118219979265
0.362323420440308 0.544127386690271
0.538997671866818 1.09307130126555
0.310683382139832 0.392000102704799
0.0596860142322091 1.7281542028204e-16
0.231970157905563 0.680930655121099
0.180722393807866 0.214082537167468
0.464522529130849 0.315415119135943
0.229054648005216 0.424007701330259
0.421617863442857 0.19096119460199
0.336250989579235 0.730653385293272
0.279874136170017 1.06695119459632
0.572009484447645 1.04808826465235
1.65224460891929 0.269661751995331
0.578660187035047 0.325203107525717
0.268678190291035 0.566979562684657
0.720296188902486 0.508560436604086
0.335620739162778 0.614283241574513
0.415814355522699 0.259845264239992
0.347973895032764 0.335748512575266
0.471325033025232 0.537398304340695
0.292980624860535 0.2128720237067
0.107427967125085 0.428454390771679
0.852309644382679 0.389876434521858
0.174561774486068 0.405807348243786
0.344814612697352 0.347279867930899
0.162990979836979 0.39999192560874
0.458812060574267 1.27046783027995
6.18246259485376e-16 1.67961330065824
1.11033814980083 1.27721877253478
1.13137226376448 0.734770839589619
1.09290483403711 1.7281542028204e-16
0.575666801247932 0.434853903943422
1.88666122935563 1.55033816667339
0.813791758013758 0.527507513059593
0.57925319769094 0.507070518196748
1.02182856760536 0.319284868024294
0.30393713689528 0.409411559716891
1.03109554595877 0.440339137171547
0.123589386477246 2.51326670950384
0.688943668042842 0.529785407655838
0.284465667533732 0.540931652545311
0.288309675154279 0.550798318431408
0.189113025838988 0.13407732047904
0.426919679264937 0.385359821241292
0.260710978437263 0.457917647338823
0.537235432545299 0.443481077564322
0.168847298369663 1.05964983831083
0.329188089065141 0.428049191647556
0.541028464687247 0.345867034855476
0.645078295315179 0.363291602806004
0.305358688264904 0.250574423058141
0.476198116258768 2.05681449156421
0.343889625916076 0.796654944101607
1.37047686560183 1.7281542028204e-16
0.456173470853152 0.988834841695529
0.427464465454457 0.410892718708915
0.459760698386134 1.7281542028204e-16
1.37005155396366 1.7281542028204e-16
0.327625647845505 0.225155222872939
0.331240372507362 0.113243969886735
0.142616782249539 0.175901114682701
0.105832581467132 0.412712294481185
0.44347088366255 0.459435043407322
0.289665953323181 0.505731835084747
0.447218112079286 0.243254311127537
0.521300984503627 0.820843891422899
0.41949498297934 0.260038521197055
1.13756703118077 1.34566368899532
0.962065735207947 0.296920087900498
0.312468740326832 0.147126271834034
0.580940489582864 0.986801134390001
1.25920143667511 1.30510062594685
0.349620914776235 0.278970629494272
0.726643312164156 2.08924111496577
0.36674824264929 0.594797668388382
0.426000042014623 0.299496570214371
1.45072631583977 1.26975356903055
0.41480866709579 0.910325147170016
0.307306913659846 0.881755954417821
0.469994310795089 0.609635287271022
0.498967846185942 1.04340931377985
1.19445575958975 0.920772045993959
0.723821077328234 0.634889598630157
0.125965683403176 0.421176675665484
0.202246812792945 0.481903046554551
0.180111726127192 0.293458161822288
0.545417259830802 0.185646953141097
0.512464030616014 0.815555662222624
0.576956644077499 0.342064705471634
0.296671516562307 0.433081737544679
0.442405051042782 0.328192641762136
0.386661664785455 0.189092413615592
0.389236625253519 1.03982622814137
0.0933775357646441 0.468871459869844
0.47557085518611 0.202329263867187
0.520190619959072 0.986916286467316
1.46087363067657 0.551451674041742
0.344148102329502 0.869152416041067
0.462011968433778 1.08985724280227
0.219009784726629 0.408624071664832
0.314884435025881 1.57508838458803
0.288234963233434 1.25010896836319
0.289385273614949 0.167479391981288
0.378274278113035 0.247648595169984
0.159820603167542 0.129962526155639
0.357641274577797 0.369075157569352
0.234926206542008 0.22212767364736
0.306564276220383 0.166257070400064
1.15788245487549 0.756854962761204
0.524153146679175 0.583227264629472
0.527934904469752 0.440752103661504
0.339994144658792 0.395793334942063
1.26922971687998 0.65522605055634
0.416090995056495 0.652045353572749
1.33329940168586 0.561903819683189
0.398996197905164 0.151235782885843
0.2734173203643 0.517830447189757
0.523238982239069 0.654868706317189
1.10317001910923 0.923695669306062
0.331663955584665 0.710508806601593
0.930762339716845 0.250403271488854
0.494650392400381 1.20742475564728
0.290042905778717 0.775292934316523
0.482625970682643 0.544589542918007
0.296714646451505 0.971084319002246
0.403278544133461 1.3385149052392
0.729129382839906 0.6889958152762
0.435279661378596 0.385743054442211
0.373279527766699 0.255079578755835
0.202322466797831 0.30606386342166
0.170821548990564 0.910119507086375
0.578795478138024 0.632379212824818
0.589306820936382 2.39245610461742
0.592648641757519 1.61679020666672
0.261629567120803 0.320638596145293
0.819496706310447 0.190746632900218
0.428911456770081 0.189319005716783
0.113454516608948 0.505417902536893
0.521672035646843 0.601985110216831
0.162459377182543 0.305917328290582
0.727239023780515 0.0291047735708389
0.49465095345977 0.407788954927227
0.670198918428647 0.299730621381551
0.335266690512994 0.22338695822964
0.591609194974556 1.52125527299804
0.780340025589616 0.818215677356074
0.646109408404037 0.958038387538945
0.829141397002821 0.397992197439002
0.313844891016304 0.635934757508189
0.157510451502646 0.407665453146865
1.05204725542023 0.110562476903361
0.479133776747442 0.458627707441138
0.331992831553339 0.802005386254325
0.292701995034501 0.557385881031168
0.20232759597608 0.220191149740049
0.537345132656967 0.325978902487804
0.2818617722224 0.399518649284889
0.181925920351354 0.592853560166634
0.0773085592147988 1.14333440163398
0.373615645874317 0.404807646633477
0.250608039030583 0.240250506085337
0.352356122569078 0.726641017337226
0.372788856061268 0.498479510214108
0.340481033304269 0.152563352039809
0.326114135633144 0.0935048700046132
0.292486306042521 0.723084614949623
0.253338817106432 0.275421165606878
0.282929262300311 0.874401818780815
0.897289533985699 0.147543109748462
1.31746602026105 1.14569640324641
0.520654666168425 0.763615624697377
0.193191709049814 0.101211053778565
0.550456741811362 0.821645658041156
0.241202730859954 0.797735940525926
0.751100338150203 0.0342259242146293
1.77412311505241 0.75008736156228
0.409934721894255 0.207556657688049
0.503262023779172 0.289732530870794
0.29587511094983 0.319204045772648
0.363696992216234 1.06965739848795
0.440620079215052 0.378174553455308
0.230688047229507 0.197845967152864
0.265834039560438 0.303406794835401
0.759837465918465 0.197294378752374
0.554073312878574 0.257891941306002
0.12406838958891 1.26888006241783
0.48059904698755 0.462985166474968
0.255690035051327 0.382380835001506
1.98927065212168 0.907075780472942
0.443608087569181 0.207312348439158
0.960051703558382 1.03687245318557
0.498180635881916 0.160902570016864
0.2549537909258 0.500385778211433
0.538781767607964 0.783022441342647
0.333219677349304 0.618097252240058
0.512728460387478 0.335245305399421
0.118581497066104 0.353990912580251
0.200092207082754 0.82996489321317
0.617536157952794 0.0652976016266396
0.2283861176199 0.742056080387452
0.562552849474533 0.195088549543152
0.187775705174437 0.228538575853408
2.67804513751622 0.911601056163906
1.09379241146837 1.7281542028204e-16
0.586373936972962 0.910799063875003
2.45102170536481 0.249320021745419
0.245553976782123 0.706848146876774
0.146486345610954 0.272704019120949
0.288906427173235 0.934245331802703
0.241356191531379 0.137915129602445
0.122754777785146 0.636691157603852
0.93267152188036 1.04575456446383
1.08307856571483 0.853634231733148
0.330980057491726 0.183299373214459
0.263195421434384 0.575251885612009
2.09672377861824 1.39936946342679
1.46432231000389 1.19265085892453
0.191637245808485 0.44254589193163
0.294476656967633 0.548568407611879
0.320294457576821 0.442475853715819
0.319195815295545 0.759789078630885
0.617695504020284 0.646635327945826
0.158744110950361 0.373251688213913
0.740434822216459 0.11427288415647
0.577899657454144 0.356979461041429
0.23747146669997 0.341557891928118
0.20030993834436 0.240397529809633
0.179086120502087 0.452508391191033
1.11864250328413 0.650769520121158
0.518495981009185 0.658746862217257
0.569822434394748 0.426577848996778
0.258766002289114 0.271656533483189
0.191008577292676 0.609495896108978
0.502517820539502 0.163314017565102
0.203585269484528 0.0737926829967014
0.23147060551086 0.107579441120573
1.94880905047488 0.593890907584186
1.16498885623863 0.135181189906607
0.361998475395997 0.34175885358705
0.813958196008848 1.18697572404135
0.540519151108254 0.0885345855723962
0.724652507329396 0.31022361108586
0.139284538950799 0.724456632342932
0.326663457558723 0.215493831850194
0.3825895450132 0.142433620259082
0.923581210801053 1.00510480133417
1.0386132884548 1.0487475854841
0.262885000836563 0.598940156731639
0.745044444735671 0.947321183675928
0.672592153900547 0.735886925345031
1.37367596325338 0.182517838682911
0.505922250366031 0.508419829227034
0.571614328160282 0.518485468820661
0.121867167575712 0.637653986248773
0.633297826415842 0.953457350130087
0.381714818747761 0.431520742511549
0.622697498238871 0.928863454067827
0.811943085413067 0.326984442437069
0.230558114840527 0.692827314907286
0.470362031616839 0.391704379646697
2.51397170418401 1.29584672971093
0.632555022695617 0.685696994903812
0.378805467852819 1.56652396889606
0.25365946223876 0.513040149443385
0.409923547264433 0.358667116725521
0.997552882157683 0.601625523287269
0.194671098749015 1.05518424211305
0.283447663876754 0.449464540557572
0.628562313567203 0.518568241935222
0.391572496569645 0.529291602133724
0.419459423618886 0.379819669202814
1.01897442053047 0.346777051151204
0.503412511528007 0.434981928441952
0.266475615366992 0.58483496794453
0.416228009348887 1.15324622275264
0.861183505376255 1.41566962054805
0.675299691208346 0.34378134065276
1.06960929190213 0.735648189799265
1.47006503209182 0.633683703703466
0.765922566314714 0.25886189782079
0.334016750319379 0.527115347290587
2.20223632619399 1.407181582923
2.49569000888756 2.15609474618661
3.35418564322819 1.11005993683372
0.429933535325915 0.564880827737067
0.285741296159484 0.400847214101016
0.0993028008351497 0.642896014592004
0.421818565964491 0.164113056957638
0.295713914862467 0.541362047433609
0.503315906796136 0.721077679922601
0.0548819630927295 0.218792855382275
1.05710533940976 1.0562593101272
0.246359042075677 0.518861171815727
0.610489147457866 0.878218656744165
0.357388273452466 0.163621835095611
0.501261648381232 0.477375934514761
0.826911851205065 1.19327693671143
0.77577905695906 0.408596890913217
0.316709310896118 0.956038895703199
0.362541046461581 0.62041753926617
0.697059627666276 0.518695505442977
0.18589459169813 0.307553598539928
0.431645471883912 1.61655394829097
0.680983574726833 0.542636343297384
0.360285042343466 0.568725185560676
0.219399282376044 2.22345561640662
0.0999780561904567 0.244302775610211
0.493094277463602 0.493727897521372
0.608655386651119 0.88763816557966
1.36756505616671 1.7281542028204e-16
0.168399741132415 0.357259359634704
0.89204089457829 1.97744611587751
0.433904639940842 0.521981436472731
0.539718796951795 0.198372295830693
0.831388811901527 0.96234985991555
0.166932643962299 0.96916348618105
0.411682110316145 0.535822303062608
0.396464729822736 0.523934509605324
0.148168760934376 0.601459954643808
1.6744112000606 0.775483480243827
0.634297042950347 0.85525786603234
0.169940164284856 0.405746414369436
0.312470089256945 0.377260344681531
0.368737261964957 1.14727794843965
0.865778355125035 0.420195082915465
0.363519095911321 1.98019894548596
0.362418746035016 0.178391000934981
0.472951610569751 1.21920527659177
0.161097686487803 0.377858376739439
0.199352057749826 0.621271671672656
0.446501721247657 1.0899705725475
0.362594330421869 1.08614587028585
2.49648378916217 1.61100788963963
0.484531470062018 1.35017580379516
0.252106565874617 0.722660878296959
0.234437932683996 0.651042159856617
0.473033863354728 0.400523000453072
0.371641464706376 0.636528657675941
1.35947755157209 0.12397498323806
0.383399207326314 0.127170899518875
0.430965693706954 0.509340643108886
0.123130232305745 0.153562677076928
0.173116164892985 0.35270998915968
0.18950728473347 0.184186797526567
0.524453665681172 0.623841421404379
1.56605653163874 2.74782944248433
0.976066010888968 0.650642571342802
0.203726905826767 0.152727363749745
0.748113596376467 0.485789706209293
0.514012992537197 1.33672346598976
0.183139062975772 0.52987122874027
1.07454395891082 1.19863193309321
0.246685527439005 0.34285444444709
0.54373788129481 0.323660983997442
0.442035938080014 0.303465876277597
0.479234529791794 0.395533179971712
0.817133082003487 0.472828300851189
0.441907404144042 0.146627588352309
0.680853226132826 0.44376715195098
0.253117002055443 0.862372604862447
0.258567722961357 0.526208312940402
0.786707614652078 0.138556251617025
0.636219635319513 1.09086303289878
0.560539974383063 0.402727848693242
0.364078513973585 0.923176905410306
0.20768446649949 0.263416329018036
0.590433039925235 0.0342151335945609
0.54698695195169 0.273943112746926
0.372986942889987 0.469693725679936
0.623160471239526 0.326149987278226
0.573513724760428 0.133022239767544
0.454019347346896 2.21055368231821
0.64079824999696 0.254241919451444
0.498623785140439 0.405473837520916
0.526083980213948 0.523098624014241
0.852425798069879 0.702304598133528
0.724183036391082 0.773011438405369
0.292657925898881 0.269703573145502
1.57262088252777 0.860885717500364
0.755802057174626 0.341941121607155
0.586529932789725 1.14012317037988
6.18246259485376e-16 0.659426852005291
0.859055264757804 1.1812790213637
0.0297352599110944 0.553515590429495
2.58855915590924 0.885712198969159
0.420428939576642 0.522358990678958
0.588735427065644 0.27689508770351
0.598615121622337 0.361673422377844
3.15971700006627 1.10643907915688
2.07609336393943 1.65550796537868
2.23768420988778 1.47365745603125
0.752493765946062 0.395653671153847
0.674862747270687 0.186487203837207
0.325142392436036 0.336766969934084
1.24417186657882 0.459308045229586
0.220860681455452 0.321475880062206
2.55121594017653 2.07371544883397
0.478086542897309 0.641026509611745
0.172677290123668 0.871690443892048
0.88531968753484 1.07347092133888
0.729885627024455 0.308260367066522
0.233775439893639 0.156970858013014
0.48833765448215 0.181645952866572
0.479793713673729 0.589554519162363
0.399187016683337 0.423048471719429
0.194654037292206 0.447354989079593
1.21614287018351 0.811394817213872
0.209953825957686 0.30606326584493
0.418905644259671 0.513198932355513
0.785686254879856 1.82797647413208
0.235814767096407 0.495206940314971
0.0751425422121685 1.12509161975297
0.160459127777137 0.387092782522451
0.450636305623923 0.469797477263385
0.194645603298134 1.21801915360192
0.401483785845041 0.482472367974687
0.257049301896238 0.388952605387517
0.24293876423735 0.0519684247586301
0.491982926570496 0.740291738793827
0.185959336485412 0.104759179377905
0.192048460837933 0.72578871915319
0.31205230073233 1.23878273138164
0.588057008743499 0.909520291451246
1.36998060409304 0.707474290699455
0.356550832872392 0.199682131330673
0.570122015562586 1.1429303334925
0.459310034891928 0.704401991824174
0.510111628562313 0.738969653672335
0.206111021166868 0.167258038815203
0.24859109554859 0.71976559727382
0.33742539352078 0.666839533118749
0.484605222117614 0.80138855635035
0.236231683178629 0.285240812963363
0.704615553707991 1.06987994290958
0.469697840188694 0.370109994387123
0.22277735825455 0.574549531177081
0.306629256856126 0.888777530221522
0.184516562238796 0.367534971834262
0.743162951715615 0.32602667923078
0.529994623174294 0.818149987515627
0.840544219652868 0.37213262714563
0.0894981697910659 0.500864645952995
0.167338733746219 0.492497563598873
0.450472039453404 1.16861641143179
0.236900529953912 2.05479244818831
0.148133998418939 1.149604632355
0.244162399482192 0.270471554961524
0.806132623557515 1.5051195489824
0.319776037670391 1.09710055235809
0.796987951848377 0.211245126206717
0.242882409496373 0.32935629344106
0.340556416332941 0.144389214465166
1.22470233880467 0.322586042005522
1.07889750629465 0.707154004031242
0.167310416763439 1.52339247592069
0.0460585374849459 0.244411592713398
0.401551215463748 0.557588393084182
0.318895409561579 0.296789884058085
0.17525277516712 0.0819096900107963
1.83002323937256 0.346675197640189
0.369967328631623 0.713407758531643
0.444048561310801 0.609544685186833
0.508918860691835 0.836160490843634
1.02551421217349 1.1464533940159
0.429598191311726 0.5861774004558
0.491568592532977 0.647188994496282
0.376455077817747 0.496937258534637
0.728377067529231 0.193897219767335
0.189789090625231 0.320315503533211
0.119593870415632 0.441638760246358
0.353929168691778 1.16919426864711
0.250230148444165 0.353031595741098
0.25258021829075 0.197212781419901
0.191207511642249 0.254450277824117
0.431674246356953 0.714647786764763
0.901542840964739 1.29162742708387
0.591853616961568 0.388562654402576
0.183539679826156 1.31713004798937
0.359000008251046 0.434361045606593
0.255540828803241 0.178306946403064
0.602064616191098 0.346332109996946
0.989998043416219 2.78802448618703
0.280277240998832 0.113443857201719
0.464102554162479 0.131535458817837
0.382086687284826 0.28903528648638
0.249826550274648 0.491097602906853
0.472376256296556 0.303161690629934
0.696782574278118 0.397741416544594
1.25578103438504 1.91291734025754
0.221238082568825 0.64472681265865
0.291901230978042 0.0571616474420917
0.352599233612039 0.388052142900457
0.401606229184946 0.298455581573671
0.435895531525804 1.12732483379583
0.294177878910216 0.509914336800645
0.329667452717087 1.19685734316923
0.881771778828015 1.76329411721293
0.194126784725532 0.14965983779176
0.395784073892299 0.216672185138856
0.438890726611158 0.572979848229144
0.195785024685512 0.45681599156051
0.657877927410903 0.490527971783109
0.166684956734175 0.340813956223484
0.179332139934489 0.841864782401203
1.36740702860743 1.89685640668796
0.292645101836839 1.33390882964767
0.456786129085146 0.353772037471975
0.543661155012416 0.412591785898084
0.168136633576686 0.712249885612071
0.694093342968598 0.440062090678488
0.225451136018449 0.730652781699087
0.315942848220095 0.57438114508277
0.224422873345827 0.512018751513756
0.639852402305638 0.547435391000927
0.126076364719005 0.715541319920392
0.672731307891374 0.619113465991792
0.559343080143833 0.290512714702663
0.382830994599759 1.23464337693803
0.978619803048349 0.447285247614982
0.748730831673129 0.809934645186728
0.114716280068643 0.756788814294093
0.365794223121124 0.552183523729278
1.18319363402436 0.76846217484919
0.139856438686191 0.180241224627453
0.311917428913193 1.78434898227439
0.402525051302988 0.527539993472016
0.185893571682459 0.292797408463805
0.228661800388919 0.446674674965958
0.248407914107202 0.165246673171841
0.659982820058537 0.330313116048843
1.9134655163957 0.876058616263588
0.180087027627683 0.573813734025089
1.31334449665054 1.75632994605191
1.18645776870894 0.680513944783528
1.55104468095676 0.212448780648803
0.768353360084052 0.839545930192208
0.858511382159313 0.445955470758867
1.08197199020527 0.364705465724296
0.511017382693116 1.29594737635695
0.225381442368594 0.936282855048054
0.346633519655989 0.328491469690465
0.922717933539644 0.474376400303557
1.43616660984628 0.929468043766672
0.233829812222152 0.469642286124154
0.650089377378295 1.57449112947353
0.521076677221425 0.860912554014677
0.28465260761027 0.596181923759844
0.642228366887286 0.521458164917303
0.482907770094261 1.11143608977828
0.390805965735589 0.184214311607995
1.1797445257854 0.522038810279375
0.23993495846244 0.40924196098178
0.459179544357188 0.390480909471251
0.372739737088292 0.404842161499368
0.253468657989243 0.500471029461608
0.566167462359117 0.141432638878298
0.701988542718055 0.192808434499913
0.374127249015454 0.994403223665704
2.28841109021945 0.550284744456136
0.43525816768106 0.25140060966771
0.532032937611085 0.103619573324837
0.658102645044734 0.382002137624794
0.512772756024123 0.179777473272369
0.129489342226496 0.751809076520641
0.494395167482742 0.319875546317843
0.158123201686773 0.132254843672361
2.0627821110267 0.672942201958627
0.147935224655196 0.290677518141066
0.691295998184877 0.848093702292016
0.235314996522547 0.16144802874767
0.24334392969709 0.429165669729396
0.325165477959464 0.620449165915361
1.39170335963467 0.478470298189638
2.33206683360911 0.88417819655337
0.454074546996299 0.354916751861831
0.519078785006961 0.642736063685858
0.203898896908977 0.118974442909254
0.238735588203878 0.967566295797588
0.868722959262579 0.592647822139743
0.33775360347267 0.489033077004619
0.623936326813335 0.932796242086907
0.688999142517837 0.039392622413312
0.232567137057613 0.492435437777161
0.39902720197172 1.09538362130087
0.512222749705623 0.297953433101415
0.416095629198598 0.438184512505264
0.682550650804831 0.167047098764585
0.830690733440912 0.568591880240471
2.35313223455136 1.7281542028204e-16
1.38018221199113 1.05350803996579
0.861434649276404 1.20875754380215
1.02288635919012 1.96937487846837
0.571408327589316 0.301308393786739
1.03620184489769 0.355679502526381
0.954150948548213 1.07979911392212
0.754266822568009 0.561445802910977
0.431185904544013 0.445931666673761
0.384230612070479 0.222602652281251
0.199949507052204 1.38099333738157
0.343495734782388 0.367614119893992
0.0633175683131545 0.243708670041945
0.457124746822103 0.151666970315423
0.619998676870131 0.747953615641417
0.626111439139889 0.663326044548667
0.457422937470235 0.112377732642613
0.312823264899464 0.397584173571941
0.792112187120981 0.187019204429039
0.731505963563149 0.267465732877618
0.418654366406605 0.475951316108742
0.275065206558872 1.02573871833631
0.777634665030828 1.15240151302624
0.114887999260255 0.446271868375567
0.492476028717805 1.62778852990262
0.704064807649368 0.505200829031805
0.342290872665642 0.372463847240443
0.0512390209933715 0.677871498974998
0.237126246272918 0.199583651913047
0.162557016814867 0.752532081517365
0.267625628567546 0.609686898071491
0.360353160243154 0.408683562638745
0.574364931563526 0.655141152120001
0.203476569590789 0.401955996911726
0.302666939867226 0.362138703022813
0.463841799408817 0.785946474324012
2.49998362499845 0.838111088876148
0.436580806191095 1.21169970836737
1.36161910442052 0.121391504036082
0.513765276959919 0.904443226365495
0.259613084332144 0.607504685504828
1.1668376068261 0.3972514449226
0.677378146969881 0.413558523981525
0.487565275334777 0.292858245620885
3.37373292883672 0.524949917900341
0.68297123396544 1.7281542028204e-16
1.06237391636896 0.458285535654873
2.49127412907422 0.843256578381037
1.0720967382534 0.416315335888722
0.314536010830158 1.06577322458916
0.396115623299885 0.49890393260439
1.47387870204649 0.368954579985715
0.854908331472929 0.614127968283172
0.39489199817143 0.248369929735449
0.314838574753161 0.432032019687472
0.614698521366645 0.410580709465429
0.518262115430411 0.245964397863703
0.260895380065934 0.340705867977945
0.441273798091388 0.594239201602573
0.70273738641441 0.228285995427104
0.260291865190842 0.858304233124864
0.261060050170646 0.988387642270741
0.3867255121647 0.409280591493786
0.679171521474417 0.992439308098551
0.251201694906928 0.232491890020859
0.881418114047558 0.105206405461458
0.288261698027812 0.591205740202004
0.422559240184656 0.425089334996379
0.33841355351862 0.468211801735471
0.529224655720992 1.01175979981154
0.442116332135009 0.995706665353956
0.75041296196639 0.698999250423809
0.918650369346918 0.26053309059341
0.318193264722996 0.385710537451034
0.275145981331101 0.308639589228558
0.517144178325365 1.26372486901862
0.1786249566895 0.279227726645412
0.481280256767966 0.196315803715839
0.276418099649899 1.49992487675771
0.208907027938795 0.393531194677859
0.795991665288557 0.731935579824924
1.65575742136165 1.46888604639823
0.274422965234972 0.373824960153019
0.483016888598223 0.493192689282092
0.186409676430771 1.03306485836502
0.530234781752359 0.349159902140587
0.979433723142347 0.496193216740026
0.362005349639032 0.236013113259863
0.674240776228203 0.158379589549071
0.288622389953428 0.240906902468706
0.354474026743502 0.432607548606567
0.519510180735692 0.166652249846874
0.599470146811043 1.41831211488736
0.716556336495181 0.645624231419501
0.242609207250523 0.132940455636304
0.523776137884491 1.12931411227536
1.09387825144424 0.380379761866772
1.07311131734272 0.672880247451105
0.567938352292166 0.329274846111988
0.436645559124322 1.47732089596981
0.670098792674975 1.24189059714975
0.167979398977054 0.355576776334107
0.606949272631937 0.137171528778458
0.444183232579835 0.241509367032308
0.173467487244324 0.298744612792451
0.478559842695626 0.227847293639383
0.326686684371118 0.48254795016337
0.690041434371476 0.435069658531617
0.398867747896835 1.03692612891858
0.176713804423431 0.510952749758231
0.448019222407868 0.692983729944618
0.232883352814582 0.194495393060286
0.0762145763251233 0.568412967714824
1.41834132429208 0.719468716267538
0.411868426932005 0.147054708499761
0.261093575418904 0.221330669116285
0.658850596070251 0.661874590761924
0.246178182658132 0.972618323735272
0.787186226505972 1.42134617934637
0.391816162201811 2.25557109407918
0.40920826802952 0.890993867579027
0.506021181416155 0.532786829114377
0.448413587366619 0.283346603294965
0.223095341700216 0.263125176096252
0.235272243154975 0.200933982462457
1.57548634625919 0.64381631509974
0.295270785774005 0.303686058563262
1.76764311378491 2.3830965642207
0.832478520084938 0.565252856332557
0.312991081463469 0.401387950746305
0.174889893969119 0.436880761553826
0.347744157868966 1.90188457126303
0.271212052677326 0.575339059791517
0.476647690648435 0.158417324858331
0.975930715013376 0.186704434556814
0.645980660497382 0.460923161499565
0.355852585339095 0.36851994877444
0.34840247852604 0.163993825606449
0.804370083218871 0.26067257885097
0.234694878819162 0.716226470056351
1.26975514823752 0.697097450829888
0.294453592181634 0.408061237640123
0.345225764018507 0.509451756791169
0.277203313619238 0.687434860395947
0.581470352401077 0.267100668495603
1.24398138521352 1.04519516882548
0.906001586446863 0.578684255886971
0.486862695775442 1.53379715145639
0.089471974226848 0.523466265234924
0.218522682487388 0.472318037818307
0.399957657174924 1.07593489612051
0.574065409839702 0.220789893098317
0.194174545645637 0.549403187515828
0.456276020609718 0.468406830996711
0.58649486307406 0.154586540603028
0.173481290934589 0.167058807983759
0.48065652077135 0.395350056685081
0.434472050325622 0.639742493530576
0.479878769172952 0.529896908029873
0.129447417179149 0.126543056239765
0.369657232999765 0.528258577048209
0.196295861127319 1.13192206585055
0.736496400302966 0.513853698839461
2.12851326412692 1.67587227552837
2.50552127885738 0.847417412536828
0.390076875739901 0.746382926150865
0.192681575863879 0.431629136042794
0.138413145973073 0.772256555552409
0.216448276797865 0.475261029886791
0.478969830728032 0.408890998464585
0.20612703797662 0.749832587358386
0.840783613911212 0.755079498162914
0.216648074761963 0.896088582202434
0.347794733897894 0.765267648858687
0.450280857039271 0.300696168084997
0.119486930543318 0.196744969265076
1.12890194814136 0.167029868629708
0.605151206427177 0.088851868767254
0.766950841785229 1.12622088496125
0.521549734333962 0.150915207006064
0.135116258416545 0.84941581439777
0.190213461572925 0.203669225280785
0.334027546774847 0.241760445272515
0.556887002310808 0.177096221520527
0.384930748437418 0.693960998840402
0.217906217805321 0.430512985397373
0.318054777076911 0.220790265108537
0.372024246590296 0.610569934787383
2.46995509287567 0.644716673893629
0.318723862028892 0.22651110852337
0.360235493319431 0.611962500444148
0.215509321353686 0.317186091052053
0.833805830155313 0.761562644849751
0.947375250598965 0.79066494816693
1.58512452512276 0.142600076594038
1.67465927442118 1.7281542028204e-16
0.668367685258156 0.3535325655408
0.232710276770997 0.133513859479867
0.252841013885128 0.218686157305579
0.557183618609359 0.3537388111157
1.14304134733807 0.339563706428833
0.364170358296215 1.02697366371243
0.226342029456769 0.167728364910592
0.340319337080181 0.453581582278375
0.517476619446772 0.361317884675844
1.67543905863717 1.2085098419336
0.304960520436999 0.0844896805577166
0.665262965181644 0.151123197313074
0.449487795837836 0.534678188384885
0.399124077519888 0.802125091755102
0.515630157353924 0.702682072609922
0.375029374361991 0.926943175029634
1.88680065160392 0.894440550220807
0.301371782224871 1.87417578181497
0.233741316211309 0.848158507319711
0.393258386623063 1.27464191769504
0.148525807945262 1.12741416846433
0.178605939940253 0.327889444646288
0.342957665752181 0.0245013819588077
0.162298974734523 0.172119227536314
0.178716198961501 0.391207016195331
0.248617133433389 0.164456538845247
0.615216757072111 0.403476173162176
0.320775347881276 0.212828501711049
0.145116546687611 0.537027014518982
0.506580452665698 0.329462019596389
0.268864780942993 0.475208538801826
0.688397319168083 0.433204293199795
0.364191930238889 0.358976889648648
0.427996345913005 0.523329321708768
0.727182275069734 0.218808447868307
0.584132524421404 0.869275285274951
0.887284090779921 0.670249497464331
0.234080632135413 0.43565247648527
1.05252956037729 0.319789545882821
0.304943392483729 0.259424659102778
0.572653005013641 0.285640014946871
0.472162159813316 0.0848169552904683
0.409150832689733 0.451147411616021
0.18666995226292 0.177157737718173
0.303231420234838 0.35494653532407
0.333620178408597 0.603155991258431
0.437289528692087 0.185520087477725
0.257765756548478 0.769882392050183
0.907384800180334 1.33310613701285
0.429010476193501 0.339896736724027
1.13347633826556 1.56861474966723
0.30279538087207 0.231314496074014
0.215913926925699 0.415964888377909
0.380609011557372 0.201108489221033
1.02031009137339 0.289559773307623
0.645758352684821 0.927320648346324
0.165760102451121 0.537288281089851
0.458746772231209 0.743498637113981
0.371466829439803 0.122580103617085
0.375049743525556 0.199538675261238
1.59636520904706 1.73893466636209
0.199400427048178 0.731743981290563
0.228052972162552 0.256931608788099
0.25751189470056 0.235193605873255
0.358657120752768 0.432584074589759
0.65305586783953 0.476061228954654
0.196901911417734 1.00941471878565
0.629775222090327 0.642908544161326
0.369866013038106 0.263020267869663
0.578419429706549 1.13876967488164
0.581433364910476 1.96336781294098
0.440764794994507 0.432275863669932
0.277286980759104 0.486876990137771
0.275501538748047 0.180748984760442
0.553998294688822 0.149211825051877
0.100791910836266 0.366551653931781
0.656930306947894 0.590327172616003
0.56131876293308 0.323483735678095
0.148925140732556 0.782111323092819
0.76003819071858 1.91946450476355
0.412323336196642 0.923543495015797
0.314440069587065 1.07569739567311
0.356717805982851 0.199217561978796
0.195415842422438 0.339251775324739
0.34409848320278 1.26649539234327
0.544311047864737 0.589605430922747
1.79886751068041 1.69091133241903
1.40495744856383 0.493260061056932
0.320814059340108 0.259033764317713
0.468100119986027 0.887427491054185
0.620896435879814 0.98140148184519
0.702553167775509 0.909867565324023
1.04966427377644 0.28595064224085
0.827173126596628 1.75056663460503
0.815568931181257 0.400396469267204
0.795078534440621 1.12874587045306
0.315381910688948 0.675574458638039
0.355784947243266 0.478736136021732
0.118427230256139 1.64415945722709
0.397667590540125 0.335688543050771
0.94544018680828 0.388079913779738
0.160639741337713 0.604110295369765
0.7331947437382 0.613515804920415
0.452691717937015 0.148857971356556
0.261996965605334 0.56492840894089
0.624265216457371 1.02121535629998
1.00865854310645 0.305844249547621
0.566605794186255 0.5013879816808
1.36967674004797 0.164548720609307
0.188993861684263 0.575719134903237
0.697027917735828 0.302900542573194
0.739164613975608 0.971580094820543
0.278539335227104 0.566867944620766
0.431436098190983 0.519423138992721
1.1592390696941 0.739403127674988
0.117748635107195 0.463258494742087
2.06693176798063 1.7281542028204e-16
1.30123835048263 0.907255682650974
0.602116514866241 0.528421555767554
0.277336899837013 1.48012257817076
0.298520312039051 0.198808840213656
2.50849799003096 3.07480613048212
1.15686538519883 0.416576560562208
0.676396574484508 0.211799709668122
0.670340195592286 0.396000507918057
0.391379544903789 0.291100492720682
0.266473598334838 0.134792397199148
0.220656199720926 1.3452984438039
0.592504185741189 0.793759842457645
1.99842024216836 0.849041686715131
0.40337260985861 0.369238877149427
0.149750870696142 0.277084913514074
0.469605218443932 0.158833696035131
0.757439808219988 0.191934407869127
0.340263416339262 0.593497327848633
0.7813144767491 0.250844495490692
0.941998068480983 1.37295286472652
1.58067191100498 0.163315310600063
0.364726544233451 0.411040018005892
0.16436204124261 0.845677606519572
0.389339248817785 0.880559702578504
0.16226062158916 0.735530134640606
0.279220542675236 0.299066570453074
0.240819825533724 0.290866375932974
0.812793792848948 2.24926399805336
0.274272380184729 0.401630285798149
0.140297161058792 0.466420374437058
0.203636117883695 0.365802562040899
0.378792518872863 0.458984672543644
0.427403554635054 0.185805059812509
0.242739625333619 0.157352867235844
0.917768077483459 0.89727695138945
0.187480781184789 0.272859204517781
0.239587683959955 0.442989898076424
1.09128399437467 0.741389827702928
0.393846888292413 0.225887866091353
0.508807148359597 0.749641468024616
0.542034180378167 0.777228517797313
0.205177779994435 0.320650103117183
0.159358352184274 0.276580602928067
0.164049524494756 0.110459496273104
0.518611305247512 0.80778227119415
0.881775960164734 1.7281542028204e-16
0.473923896848397 0.575363690070423
1.48979879670787 0.634328821985375
0.343473989047039 0.325216362459011
0.239728576437569 0.438359803346568
0.528869583080961 1.26146150093676
0.183746926602847 0.46852442868303
0.836260491342046 0.362236096704012
0.584930602616469 0.199945620620135
0.873222561147892 0.580373598074291
0.16442475694835 1.48304778263031
0.735487011173221 0.477171794833311
0.23610264215064 0.201025093396092
0.817026252980264 0.641627077948342
0.896963332977382 0.623592467716953
0.820455155241026 0.25935426526309
0.543681827775917 0.86500808524842
0.650968632963128 0.710511416567141
0.884526595454879 0.359464510743926
1.13385981133406 1.13716330131577
0.665398758453302 1.05797071743343
0.326113753229127 0.255177112341305
0.199949230070873 0.41376286159305
0.36617452095715 0.170664131731964
0.471989782082184 0.358739472266616
2.63865152779328 0.602939779012404
0.43457194563295 0.397495933098096
0.126578824688795 0.67052979375215
0.993804428231095 1.00483244663197
0.735736653827258 0.152409101365496
0.441685018075158 0.253705502311746
0.355946794825104 0.112611029920059
0.159769627870987 0.0614715100014781
0.487369303169529 0.454841317369872
0.254078342847359 0.221850549232924
0.298466376655681 0.204646388109963
0.223659565544815 0.249956806888549
0.768973451363352 0.0937743612024935
0.455718865191323 0.454419099058524
1.12288754775906 0.943887420935988
0.234234945623365 0.36464568198611
0.72916876355233 1.13808664500945
0.150041994204144 0.418282125212148
0.276693775565935 0.402493634538165
0.664013759425094 0.242933056208977
0.16542466191251 0.806352594709108
1.02351674603971 0.302995746606011
1.65643601394009 0.120540126163417
0.172845172186083 0.188353856335005
0.622025677423866 0.365716946502369
0.921167434297831 1.07292055292787
0.453734796605301 0.183431389177576
0.65272654841132 0.277284992547213
1.10516951001523 0.349206988015922
0.703516770132248 0.406618747818071
0.27925671654485 0.23030352880249
2.58092878676214 0.729131876744666
0.239382241668969 0.29071137740692
0.363173052610015 1.23940485790666
1.08456450354428 0.152951049433374
0.204298971574957 0.36856402820675
0.302817262207656 0.661392810844373
0.815375060547585 2.08191069762885
0.314081955589171 0.483628304709257
2.22734555288455 1.02961304861211
0.492299137931897 0.564411442063848
0.82506354707501 0.46672058945011
0.49282339015592 0.446230795390517
0.959508908050079 0.412565546516129
0.583760852623191 0.179041894525125
0.557372977875302 0.463960570640431
1.06595016645947 1.82635679731846
1.81506178776134 0.741124511947119
0.172060103433922 1.09453247902408
0.564333450712519 0.362501600199804
0.3719752357301 0.85285463650683
1.65190908622409 0.0909537832697557
0.190364248520483 0.414720957400276
6.18246259485376e-16 1.7895016397569
0.960235296020166 1.18132205233835
2.71516910024711 0.776135741067281
0.602731890476683 0.850808421816418
0.273243827903838 0.427084073559964
0.416567841164437 0.208806878018943
0.215615274582848 0.702683308657854
0.350547097272604 0.886114647320282
0.18360623579113 0.709242483717256
0.2524026364357 0.64679186465616
0.495536284926013 0.614046396067375
0.393256806204287 0.0867088134944283
0.370174294913918 0.313232825820659
0.337232029432084 0.432001621192871
0.177706305726768 0.939843881272751
0.207541161330903 0.832436298854605
0.404004089395311 0.143024875819338
0.590643405589462 0.514744776214311
0.558738620518786 0.432469088930612
0.555490725750968 0.434614379448294
0.364205611602525 0.733379738438301
0.331665127005538 0.580207872559845
0.496659435987503 0.570050228212671
0.666137872430135 0.276929611983542
0.422318131976563 0.37404359539248
0.572292928801406 0.270318643174232
0.248655836120412 0.904776908094088
1.11755562443949 1.29457247585779
1.96035230631472 0.971286390792292
0.527713954544364 1.93252068537471
0.287752773862976 1.67022003295399
0.202174125484029 0.227657737384721
0.757785323978811 0.43005634480586
1.66661450366264 0.736094788746785
0.293452454075178 0.454110460147551
1.1616443502306 1.39497549464797
0.694704663315319 0.767581423983286
2.01617559840384 1.34170539174258
0.398486432223295 0.0941858759902087
0.381946278286427 1.72374143717091
1.29863978138059 0.12181565863437
0.397045310334577 0.257714973965387
0.405068406520671 0.399293720288414
0.924445639767674 0.602010043615228
0.339381451581267 0.712327265322157
0.542183343464652 0.253070390838496
0.369879252106989 0.789414853762287
0.260674091812352 0.649706714019052
0.120074091215783 0.291305089993497
0.160470773513789 0.0936983302997133
0.300155604680631 0.787345321805223
0.517700147239195 0.608132669174958
0.241661774458602 0.348050290071836
0.145644456961228 0.26813286564641
0.478941332579279 0.499594583335016
0.960680679464224 0.106829247340664
1.72722958145873 0.698719536765184
0.391746105784355 0.689599799883159
1.67377997387266 1.01342158680114
0.0354829459681192 0.539188808496631
0.195103028782373 0.220613394946134
0.465441281474368 1.67541893257899
0.380812534675423 0.389559479627836
0.374683925303101 0.417158500778472
0.194953076708053 0.393687984612177
0.377054547673787 0.83154366595621
0.375183976273605 0.43469511879405
1.001012578611 1.7281542028204e-16
1.4742068893501 0.549766079855891
0.251541844212405 0.366548910016396
0.626122060764589 0.372450935605557
1.41202463323074 0.351928361263757
0.217082004627963 0.627425249997108
0.379110105169458 0.1654329734629
0.564390983629388 0.406818736887906
0.548831237384722 0.358020880207894
1.31602875775395 3.88373616938659
1.31161335399421 1.00270131783845
0.381638906756701 0.135115930585184
0.844724478275794 0.532181010479738
0.209879794327058 0.576462359204944
0.220484782086667 0.396060878235202
0.543605873145875 0.172229106867004
0.711806791433557 0.722918170289775
0.411405967110642 0.537901089441052
6.18246259485376e-16 0.828825657754007
0.361063423587956 0.621753149252965
1.23765394395487 0.913124338617496
0.226704963937913 0.129210748357948
0.34178481038876 0.290341674289382
0.498809017868258 0.371786595711993
0.578825291397679 0.619461705824636
0.196891325889705 0.43549626658717
0.264567109446875 0.919830318866569
0.493611199986777 0.596245253695328
0.479696197676263 0.261991952323291
0.726521494556921 0.400099088605265
1.37830306217307 0.563162821003582
0.817047299197518 0.195796110747463
0.175211895752926 0.537517812221122
1.49792337084937 0.355049673355434
1.03937107577528 0.143901545781024
0.279235171326594 1.21346257196296
0.430679992373569 1.08474848218253
0.428428675366681 1.42236394151911
0.509126485873127 0.423297755370787
0.437573668713608 0.185816140534587
0.305154756692764 0.192827128278062
0.392022909027127 0.642502372996728
1.27904816083014 0.525754052415268
1.48908535902332 1.33225238271717
0.947913968377841 0.262374567635424
0.374340928395746 0.954307236314622
0.455734341028324 0.194788379949406
0.0884747061983588 0.549277918842381
0.172859660739101 0.524904044612648
0.728692091280662 0.649224970042364
0.588956785891989 0.352992201510057
0.679825147223573 0.423712077426838
0.754084040010048 0.611640160547723
0.134510737560636 0.51574766321699
0.179418731242391 0.314022336119836
0.866696200860736 1.7281542028204e-16
0.347481187759032 0.722826304623058
0.460303328826704 1.7281542028204e-16
0.345285226513191 0.414444062126423
0.682360076077004 0.440561674712462
0.541312871398 0.309760197521438
0.28880700013658 0.511163781332547
0.518139566896876 0.656041812245303
0.485607346923899 0.423545006718283
0.490687485336051 0.392745836597841
0.21520191396505 0.203652549415959
0.209264567821357 0.802814461925112
0.567249564415249 0.349481324341262
0.604263458061937 1.23842506153628
1.6390275377631 0.730782451198653
0.225745486787525 0.779389834813449
0.631313137808829 0.239627469490892
1.10738470897679 0.39095699087733
0.522286269126327 0.289340615061429
2.31754673130553 0.663312141911789
0.331900723035408 0.233110250917691
0.267527552225639 0.351083786257784
0.221648118060074 1.10699968205846
0.22352817855364 1.83238131640623
0.706541380738332 0.317706610205466
1.58075839682164 0.64642938778559
0.344706970109395 1.38701918631892
0.166249911127247 1.10407038568105
0.3071286718381 0.477760707034893
0.358672492077657 0.229487399944175
0.990381811368228 1.1981569212597
0.674290999954394 0.284548057620066
0.428364517364153 0.236907916175272
1.80098832393907 0.450472658003553
0.14049581923727 0.227501983243743
0.0957119901614623 0.85325749121349
0.844235346067577 1.48161496250526
1.41505817788128 1.43706767857335
0.286375516948833 1.12077169726744
0.72290194901828 1.06153843338898
0.13508981124097 1.10586751950621
0.643946782024019 1.03715491635362
0.228990948616907 0.525167225989983
0.920572151908912 1.74614291730451
0.933017693126814 0.360598293497125
0.374208665016664 0.160413022381471
6.18246259485376e-16 0.88417819655337
1.6430417902315 1.22180215657399
0.319468480512955 0.972930891393402
0.546916704117125 0.61056907465501
0.151708320720305 0.38503660682701
1.62003540014962 1.5291317865582
0.970592048818866 0.620533728961498
0.139328602571353 0.660494803736675
0.0648304950160652 1.21356465951306
0.535623964892309 0.125016946656674
0.268325021980859 0.0371135729307314
0.342928778115023 0.332936443159436
0.165829085930356 0.602489106819298
0.261866685233696 0.379736478255064
0.230511914836084 0.326331340997345
0.115699877329975 0.308041832481861
1.39972024721225 1.09875124601628
0.331039348467452 0.681676085916223
0.811716942270674 1.50579476013572
0.265755545253541 2.51605156200065
0.488929000660716 0.466514653960368
0.0958870072693099 0.942630207576047
0.205829353870059 0.629062903873786
0.131183767656513 0.884512779401968
0.238298622180568 0.300755042253859
0.372812897859287 0.485313396408823
0.933690523876435 1.7281542028204e-16
0.396167926633175 0.308089510682479
0.365554043354535 0.1565502795513
0.241005294511553 0.771119499498537
1.08075966079609 0.538627131142336
0.698576642977955 1.6688082995619
0.199446594598307 0.303503612917971
0.902710170969653 0.836123838843355
0.405760959273647 0.336991177058672
0.227759114350446 0.448769638813602
2.25650306955949 1.7281542028204e-16
0.273381399525047 0.668705163284331
0.964752772425751 0.381152810962173
0.415728993424454 0.307090326207954
0.219679613255348 0.543306974592163
1.31568861083352 0.622583386441449
1.31145414689447 0.67335733581234
0.529907162481535 0.195080260226805
0.378872944179433 0.243725820446485
0.535490277902544 0.266316644167327
0.361006314851798 0.476437459741715
0.739486610534108 0.179519905464774
0.548136452657138 1.95099210278629
0.223140794430447 0.351673240371069
0.34502068257434 1.67151991343751
0.239949463512847 0.450263458431193
0.563428699938219 0.306552692888891
0.229717478842704 0.4864644754047
0.294624516976304 0.420024992947966
0.167907713206776 0.776856217652207
0.212239855005635 0.249077857966903
0.524167030167663 0.565339184768181
0.786194684302157 0.51763795561045
0.471515591433044 0.449366780166667
0.490443130555163 0.315095047159515
0.0497837023122931 0.555730591062035
1.53193093878511 2.18851855687681
0.262944650284304 1.02943866846091
0.461072947622377 0.751211394151525
0.094019964573515 0.341192565209072
0.346756806852962 0.752841889015348
0.506064330393671 1.26319952145991
0.514755580099873 0.897380862844516
0.425898553528075 0.515458679782043
0.654377255303356 1.10285517085181
0.988785975988879 0.170121366788578
0.619492237669803 0.151905644326652
1.85103438666108 0.631679104998328
0.350416526616919 0.253341747457119
1.38500218072064 1.09772396036335
0.241110973898638 0.138973261224598
0.636428337397563 0.260537042863755
0.117863058209011 0.479777422815441
0.584928696352463 1.34861334540611
0.442854843551394 0.127509690998414
0.647134601788134 0.318791840879963
0.117804264164409 0.24315592590164
0.229138143115428 0.341484595963057
0.404768234888843 0.499940864827884
0.291341788405118 0.262471893045443
0.255150705596818 0.533146625302238
0.286454592796051 0.324916994974324
0.508819079684234 0.347090954982819
1.20552992636921 1.20137396642324
0.238169359887241 0.81465457155692
0.296269848462397 0.154826581751368
0.272960008666506 0.577021114434069
0.580843445007676 0.458973609399722
0.436758908453133 0.265283402190828
0.672953562468787 1.53541259023648
0.451161921194543 0.216703127867523
0.249717708979777 0.442624832943498
0.565213682920701 0.248127982502578
1.3104041071632 2.03160476879197
0.203152313018631 0.303278953313251
0.153126916152712 0.397598104454651
0.417241071460303 0.422452152768448
0.34711521489889 1.52796954701471
1.62029202338529 1.11487411364649
0.270795233529546 0.271389453919894
0.466207671738589 0.354803821744021
0.242705939713792 0.100751545971545
1.01185522546798 0.651186689987138
0.562911828086752 0.413855712527061
0.553835537312625 0.538546346937098
0.711452178496672 0.61806389846021
1.21780342976293 1.7281542028204e-16
0.211318498566865 0.154610052357986
0.763201506736299 0.407818922978342
0.220817444954175 0.410679326210412
0.557866715625473 0.356012880460721
0.742427696826232 0.10672304941718
0.434288011476689 0.687619731920489
0.30837728117269 0.444451814025691
0.220164677291458 0.623843679919839
2.40149097732547 1.15925817846314
0.445902130456494 0.103802570003607
1.83115739006261 0.0964816142150471
0.507314652388153 3.75991032136406
0.31955467616251 0.277840737413589
0.154394016098846 1.42859466764596
0.333779358251725 0.437076043917301
1.22743370731135 0.712578446649856
0.496345627767351 1.3614341839243
2.94315334369125 0.333392704945176
0.584668143323797 0.78411749000784
0.361654753711304 0.10669564725508
0.567824908853602 0.492577486089217
0.308782312844065 0.444627813685223
0.25016407613922 0.960640702359938
0.188865986748537 0.675408495888648
0.433155610996539 0.195002654757707
0.285541194446341 0.563746795505253
0.473955962894105 0.18483965713505
0.429585603842511 0.121299012104932
0.36357274757575 0.243379248113199
0.133211020693987 1.26100450437225
0.438278543765088 0.525907879435459
0.655003114615838 0.639255165471526
0.110957853428082 0.212707290842224
0.266290826311792 0.439443434819659
0.672910293967105 0.219474393270915
0.653451679029854 0.305717668005367
0.258745531108556 0.650532139417289
0.475917035070053 0.0872239606511245
0.718706104457718 2.03892687564226
0.498269136593641 0.233894377786036
0.414880267838241 0.659073759024997
0.125437649551834 0.164219215076561
0.328074650067078 1.7281542028204e-16
0.666846082660111 0.784170556397842
0.223186383367768 0.525844188545803
0.582589663540932 0.270724620231128
1.3225151304008 1.61743800195629
0.328219677295862 1.622333637174
0.210901194918468 0.463632866132859
0.27669082564078 0.430010254791261
0.152551963891117 0.403472973461294
0.202282285354348 0.58155494720911
0.250637207022773 0.609972268969878
0.439326755733688 0.446379648537387
1.6222075813569 0.973910330957865
0.36673060774213 0.57015403496624
2.73793794539117 1.61336408417062
0.4062329487008 0.88235174593839
0.18473727624165 0.512747682567811
0.389644952836157 0.403914084283904
0.54659178289157 0.859922316709048
0.262065482083415 0.196878721332661
0.0551932814098672 0.37993678057632
0.470681934971324 1.20398618592254
0.66198382346856 0.707394197210798
0.332920577424766 0.380528437645961
0.691904311184583 0.192621065968248
0.369999461203371 0.255584581212723
0.481169723309257 0.476678015421501
1.29790938896483 0.856395096629269
0.471174546314076 1.9601474771567
0.441644327378309 0.389873164515285
0.375371524317879 0.315384608767363
0.330270759979838 0.925611574632365
0.622780522638633 0.639603694794621
2.4624076253624 0.92818918500012
0.805358527066239 0.276743662793513
0.252111868994394 0.0867978661376844
0.422089278555825 0.319227555059519
0.199911093338649 2.03868696840352
0.172069034557933 0.185521785945433
0.690946920002964 0.371183223899236
0.757611994744556 0.361966790979202
0.273897976322078 0.315753484204741
1.88671491280015 1.19299322351729
0.200181212353696 0.305895323901281
0.458615144616039 0.410306309303246
0.855061245032173 1.95160845869589
1.09874090463438 0.885341672698462
3.78537372073045 0.773938236531809
1.52464857964509 1.45401001516223
0.432766664485411 1.24700417408871
0.153315797471651 0.704129520470504
0.31631252801088 0.251934216742617
0.203528617915871 0.256516473959327
0.383715928528167 0.265698947379216
0.296014547751228 0.278540146618715
0.360525935994278 0.141526359803697
0.350059937022063 0.656287534780339
0.295837530194691 0.547932441991737
0.325714558126089 0.706505579224839
0.381910630043231 0.490878516318724
0.296493043784651 0.256272053411177
0.666888442397554 0.849468117775876
0.54828997989389 0.634901146029197
0.347356024697602 0.805740441071881
1.38428825777653 1.01557155949034
0.291215920493428 0.470215759386787
0.959992854360488 0.779599508990248
1.45635071235309 1.38431377572999
1.14739528163552 0.502919608835495
0.359109466480318 0.281185065809048
0.84770399768317 0.274564261615092
0.655195638654408 0.234176635307504
0.273423394341487 0.331643031700962
0.107324532747469 1.40511662025064
2.08677594287775 0.800453173958996
1.05922246503532 0.252297891445395
0.138973231606186 0.674276924723967
0.425928169340361 0.473679877534573
0.495288035910745 0.610246063425354
4.28826856623847 0.987130232371276
0.109180373371552 0.508402074128031
0.257459505548967 0.547517401296297
0.726949419750645 1.2006280148938
0.143974217351946 0.489412104716267
0.972661303262417 0.743614995754021
0.446980693671912 0.694989878957619
0.354183417206052 0.423699180748336
0.549235020144373 0.16309786856188
0.921056776515246 0.277995269926017
0.297529592126052 0.364644655938029
0.254129412312212 0.379851530066943
0.546398794069596 0.255734387223707
0.30910526019697 0.322173554594178
0.30019880533085 0.357514152717111
0.593579953045236 0.489859557262557
1.19264339342448 2.11187668109496
0.204345736897069 1.7281542028204e-16
2.33193005338651 0.290667752166999
1.1652449832838 0.236069360701567
0.758740845250029 0.532618394383871
0.608074777871429 0.253202168647917
0.341142186132611 0.433126641039302
0.408434931883139 0.806801779036614
0.402689049867065 0.782292448509077
0.20061038292834 0.332229634960774
0.995358818435998 0.12612022497464
1.48501752135572 0.385158530461485
0.164384133325735 0.375549949302647
0.0649384656691063 0.440521515957284
0.0651465505481111 0.0756902402955376
0.713028998697874 0.181270495295424
3.06817807828115 0.496944509138422
0.57160041619765 0.513891095668927
1.20000495482525 0.629436325975592
0.827268340948516 0.143563854782294
0.630407531953246 0.591161254256824
0.886881142690661 0.289218280236211
0.553525231876277 0.577419897041389
0.587553370397402 0.342915391369916
0.513521414439213 0.335511853125004
0.35631017763664 0.277531428049905
0.480560795627822 0.640692314661674
0.336716793443764 0.246632396185983
0.213763086393406 0.619228572530092
0.241006945686512 0.471770357416804
0.70229374749148 0.383587519095553
0.769131519801567 1.13750049723578
0.293291469779383 0.204872717190892
0.3483229605306 0.314884633193244
0.111374767717625 0.178574054089187
0.534499829986978 0.478446207179191
0.478482915401978 0.849499802028653
0.380412878383302 1.0134591381523
0.222430212539894 0.38517088362846
0.273534384998023 0.421786173880256
1.30920012778496 0.277976931970138
0.695059143008152 0.389569268127802
0.278612193086036 0.948885058968786
1.24173292008726 0.815171616854591
0.725937812416864 0.305494305337359
0.463854131642066 0.303346130163837
0.432225403495901 0.745496570286569
0.152407466965241 0.528268729157692
0.499524287841081 0.356392972246797
0.181860387320834 0.713698770170565
0.399163216140801 0.330589126977215
1.09437724883918 1.13945579483365
1.24657915973263 0.648227393672664
0.428861507543529 1.7281542028204e-16
0.412927042203636 0.331415372131085
0.71116276085528 0.32083273862
0.201748854438719 1.04244909810132
0.453912604917013 0.185429124706472
1.05392267861612 0.316059086087214
0.277695027143555 0.562367282589034
0.389132161700205 1.64328917620486
0.423340538591856 0.0657403593903144
0.210348727137383 0.575965873820041
0.350666637843162 0.0881066333026155
0.077063449415035 0.844425128307188
0.210513810261428 0.770189896231621
0.696493941593231 0.315124125398402
0.585281367033473 0.479151234069126
0.2117623837434 0.130407504158755
0.660235421318174 0.162800970241923
0.38901906027645 0.477153187034505
0.740257502874929 0.639699480567657
1.36308318501838 0.541081246467962
0.495144207458407 0.201100323178514
0.437134018954273 0.199851227851664
0.429268142090406 0.571365606452595
0.855181882786003 0.399552283308776
0.20233241441049 0.1366264289883
0.618029070005118 0.455666257601435
0.186435384922711 0.369461692053385
0.14849120462548 0.508991168599203
0.135080813107327 0.27618695031672
0.193211149784765 0.674472851677777
0.341897374622802 0.792781294040263
0.463751966191734 0.341735491800688
0.926617719981573 0.658169390087282
0.129105615567412 0.633485223462736
0.635177144302588 0.0941038068444883
0.210470621144663 0.653270214006977
1.94342089859888 0.93233338459592
0.113994300409963 0.594862226433012
0.327920984565572 0.382843025560076
0.458544096743149 0.281833797305533
0.325731995939912 0.198393117257742
0.656271073221538 0.401735957699793
0.283594168101861 0.57727121813052
0.746961049836446 0.484189056777292
0.63909710069565 1.12887840684992
0.818989781897925 0.752603276715385
1.40625495125033 1.64012298956761
0.729827520669221 0.284351652299771
0.247557096035156 0.650070723315179
0.312073794703434 1.87686611469171
0.459564136711639 0.456022903644762
0.254553882755005 0.513271891599653
0.284146787832754 0.346536390423366
0.142524939329731 0.272752219873413
0.291911074363685 0.651684636668454
0.762869540365012 0.337051027468295
1.47274918389662 1.24286221271227
0.158844497309152 1.7281542028204e-16
0.313834855485022 0.737138380155324
0.159416012230372 0.824158306290601
0.809282791195591 0.575081344941179
0.721096163489651 0.542993598150458
0.340189797355859 0.336880975940714
0.4623348758575 2.01052248761661
0.604597041775636 0.18576394676686
0.95279762326607 1.8347581122392
0.363238105755352 0.194611357969419
0.156862742488949 0.243653029661601
0.464083279036711 0.59008470434254
0.214437389253711 0.217283766151474
0.228588356385922 0.854753008890022
0.663195909306073 0.323248301564025
0.552613671625935 0.119857018855034
0.796671833456827 0.252291221804253
2.29140105419342 0.962112577559829
0.284874930694409 0.659685922452164
1.75509755156742 0.477722330882788
0.767657311672998 0.384695114189267
0.300800224409183 0.510968869956813
0.795431302890268 0.302244994574019
0.308303869853441 0.980324042301326
0.347430901231187 0.223506238741593
0.469914345292603 0.339391136945573
0.541648285144988 0.207906328760023
0.348601836515399 0.784252490065958
1.02830345259715 1.01576297261929
0.349363436968311 0.250434073561565
0.184674433550355 0.594200063079196
0.329799201608717 0.50882851449686
0.170221557792008 0.411050650692185
2.22705929094833 1.037069888987
0.408912025686289 0.360327867616955
0.498594868960347 0.0802447480312983
0.590103974834662 0.620995639629778
0.379618365918499 0.452727915905323
0.264745462055194 0.741710419721512
0.795077091048593 0.507286863460956
2.79913070807355 0.909004401782855
0.23561722803428 0.657471783294395
0.418519026701557 0.0427101456448488
0.712231866976654 0.81339541350904
0.665213629339404 0.280480271916818
0.659059285342186 0.50148205508743
1.14994469249373 0.232711785110041
1.10235965375082 0.389760952231281
0.279986049885069 0.286375747102947
0.492295602182399 1.98966691489518
0.312575804175793 0.526880111986032
0.25560848176247 0.576487161413344
0.535130812676327 0.647403190011174
0.352805030918209 0.159945676606598
0.0802657247976881 0.406511530442949
0.323683698894181 0.108649595894127
0.182602199448976 0.426052655290355
0.89891692178433 0.214543787341982
0.106602326223577 0.383716170680114
0.342473857161027 0.384805356827026
0.660117502178877 0.444534168949434
0.192140242621968 0.674542656568061
0.485597205091448 0.287824277447604
0.265632728331475 0.361082111848867
0.305027692527908 0.362265538105479
0.871362820089707 0.489221969730782
0.252877940461083 0.172378300455746
0.392484573268231 0.174792636725487
0.489887529473589 0.278714093485208
0.709140525003029 0.496759693309293
1.49755804184875 1.53198290618741
0.440577881933201 0.763767165565504
0.179672229947676 0.136093766776924
0.302844748591642 1.06440137114532
0.520404959549232 0.393661049113034
0.709876242051424 0.607015389524194
0.559233873808364 0.192000544792744
0.204133875835568 0.282780379924038
0.150037009483099 0.270305903282296
0.48469419290307 0.291826961711304
0.595116802214817 0.435563128153437
0.214335058477119 0.467952269272011
0.301146809662631 0.193281554004535
0.328125001803846 0.651759257058899
0.23858031161047 0.394326471169702
0.322680682154384 0.560803012737268
0.195755511734919 0.133404136363546
0.184287126677325 0.795568518636246
0.618061914656764 0.583223270625359
0.576818704791415 0.404777540534853
0.235806175966013 0.155280204398246
0.274491243146774 1.33046628485618
0.85239102014904 0.739006521268482
6.18246259485376e-16 2.13922966965191
0.474877036041479 0.35741852430756
0.494556193870474 0.68454129006838
0.651674213492873 0.54773574480337
1.75919747227392 0.664864192655687
0.265454323828011 1.13634077585242
1.14835503834666 0.246976297835826
0.437483720976804 0.166996437797591
0.492683466007684 0.332943346863831
0.331593765392584 0.485006292542596
1.03115896671437 0.501129130297657
0.215403850897726 0.549826675153517
0.450852425480715 0.545683730607315
0.803356868384591 0.802359592848741
0.781792677784881 1.24922535351884
0.699461019925152 0.539242229213882
0.414876423638031 0.669679742776576
0.212491399648001 0.168100678766236
0.292283218027105 0.588325249087856
0.373874335082301 0.792723703558041
0.287409022394055 0.256338991353797
0.283878592488589 0.339570295544814
0.428499620944429 0.590714120782369
0.434311932365103 0.374531157678038
0.30287662193369 0.255572646402626
1.1517939160539 0.542672953589082
0.248278074460076 0.557657080736135
2.04151560272469 0.912460731335104
0.740402664576526 0.305685302830276
0.192623026637788 0.723189108214883
0.251715870646684 0.289435210953498
0.413899453977367 0.389325753829008
0.136786649537203 0.62481015767286
0.290491304161854 0.197322357397603
0.604941103671779 0.141904574562825
0.384853334673223 0.263325033057512
0.714402309544126 1.67739432463653
0.176540840431701 0.390240020664663
0.149072644565504 0.421515242771748
0.308140138085144 0.761604134096516
0.387951040331688 0.548905167887899
0.22256003467688 1.00815933998884
1.29175262967713 0.632070765504972
0.233968864177734 1.7281542028204e-16
0.182976743981374 1.34611433819894
0.469823849019557 0.914546323494642
0.916292822282664 0.329135145669188
0.821313081666432 0.397264067937814
0.122263328170798 0.387556036349759
0.145365625439585 1.65201989114742
0.454837749253724 0.535979343597653
0.557704117108544 0.0923618222817217
3.16399377867536 1.15407354018466
1.54159210274055 0.595457996159319
0.481802109846297 0.591493871867814
1.10650940778802 0.0457582412779953
0.220964535978468 0.192673296155444
1.05394993360447 1.34169747458851
0.898735112529119 0.565687589022841
0.669749600134707 2.43775229562087
0.572705172619555 0.221383168737321
0.521177480094532 0.0675670483805669
0.389589832415945 0.426409699020956
0.287424341497053 0.337470155987462
0.551669531354922 0.569671384521749
0.421836410475694 0.0740991326005614
0.412254894304845 0.255905094218479
0.404293683068111 0.263779787874264
0.883667699801523 0.546780786354283
0.189018694143227 0.344668768400543
0.176232815658485 0.72852685428797
0.27820304766805 0.401539757516863
0.556889255608418 1.79254201820836
0.403363551984654 0.873527684514328
0.41374353300471 0.26225219667753
0.393177877138641 1.37684663275059
0.752241210139321 0.23531032121087
0.365837049943464 0.496266034768134
0.265265109802558 0.238904888187391
0.272503128005598 0.126485904033711
0.824345416864593 1.54903944331474
0.971061446636723 1.11527698615787
0.45865181763241 0.383815004083269
0.692309353076383 1.12090156240032
0.506551532916343 0.163983629201229
0.320333253196848 0.178702973997982
0.370653827622314 0.210316029112847
0.235918443586349 0.319685198853785
0.230383374457326 0.625767456479647
0.145327925221964 0.231892995730837
1.39127443921836 1.91741786335556
0.664546845415159 1.28777173466538
0.415027023751977 0.36142172852962
0.633007281626589 0.37162984268536
0.436849639297122 0.348474700019172
0.695294501137619 0.918289145888195
0.263038894976861 1.45046773200545
0.845285704548052 1.88087018596383
0.456311855862872 0.158634892824365
2.23466502412959 2.03596122608162
0.176120000932794 0.698225167653109
0.401139029690681 0.360301608747727
0.784245144562341 0.197857860557397
0.435825968402199 1.02448649928594
0.304676035125398 0.502104402974376
0.797941380926099 0.39451612367909
0.392074751323147 0.306524733823236
0.098417172306213 0.149385540819699
0.299331621090514 1.84658704627798
0.799076422674451 0.349052124953525
0.447258322694515 1.66193800207046
0.460620406404629 0.536516231085152
0.319224439680421 0.408722951095454
0.0902798839559565 0.660090462715812
0.337361427571305 0.274255598955537
0.151522826026109 0.232081139751874
0.511940780103035 0.310186625541612
0.700671188148583 0.729874519790139
0.277632774548469 0.327560457177009
0.552265318621807 0.584604126834168
0.516072782307356 0.262705794274958
0.462047637511026 0.275654507410302
0.590246972908727 0.191054738176647
0.958152021652626 0.47872057928418
0.562565530967289 0.581143995212034
0.362892203904762 0.209045185213974
0.566533992988423 0.615182166393548
1.03502293721371 0.442185427629049
0.0896374563658472 0.394838526417062
0.492543388737056 0.597608414434096
0.847880867354832 0.225311940302899
0.424785235195791 0.574486314202412
0.379206141554064 1.39381489985475
0.721636695860818 0.203182895633558
0.311468764361134 0.576872915792842
0.456276661495444 0.615845567916517
0.600061208315553 0.7592472891493
0.0940617236092996 0.305184487146877
0.476038597339054 0.376392143789409
0.505323429274155 0.76355703317568
0.831021971774464 0.420443815718595
0.49342568141359 0.728744534801132
0.411422477741501 0.504228978380974
0.3510475475085 0.830642975161662
0.699802594914505 0.631530437230954
0.235490773172296 0.349710738728712
2.06623212866646 0.395653671153847
0.252246672486618 0.517956301392598
0.448643070076506 0.249610880945151
0.263584515269892 0.91893109300181
0.607351040344575 0.238011580364001
0.527614692798486 0.208497089340399
1.17375016604473 0.460229539711393
0.149122742988751 1.78725353160949
0.314280242150742 0.592829506061902
1.03238035779151 0.697817265604037
0.191203180608672 0.373262592406498
3.20781606395008 1.51116355697511
0.614245430164112 0.135218003262624
0.109272654865195 0.246913059613211
0.38036077741366 0.907720339663736
1.18182493737576 0.987102801742832
0.439717705353546 1.2112138616391
0.444960077737454 0.633542793174482
0.340941194314882 0.760090003495501
0.566388603409839 0.38888040533804
0.170265356919033 0.542594153676334
0.248513355116397 0.245585516247753
0.683608810332168 0.711709559587622
0.446050487657572 0.658938884561528
0.224121191705636 0.278878837839273
0.600039236389454 2.39067335920321
0.713881781574586 0.245005158824017
0.957368685358564 0.908279980763056
1.27125643330523 1.62866395688355
1.10703746343275 0.26989664972857
1.89072815152576 1.12641635968773
0.401260701300242 0.453148761175308
0.370123656202464 0.720035869406303
0.469040066004881 0.212840032319845
1.85119637216854 0.34176770344724
0.18667220717988 0.685808492795861
0.852673104426171 0.893239623971797
0.421771600017367 0.425262255679499
0.524231469609297 0.396095242676517
0.728798803854993 0.382588957890127
0.358749813777881 0.219333947610628
0.686732133653131 0.160701758309983
0.209822063675172 0.126832935567187
0.293592907445151 0.581960284233181
0.42286354008871 0.0990323721910719
0.135569598727928 0.447737493296553
0.58616792177998 0.483879331698741
0.135645836690042 0.585168857153931
0.560871254138038 1.24908997523681
0.701501329481727 0.192603387769944
0.645217644861908 0.655956507410269
0.197881282287678 0.335917733589763
0.302865148249991 0.585825178548528
0.386449515871388 0.379019580939067
0.532056959558761 0.435582693449565
0.185648947642338 0.442510416619261
0.16426046292999 0.163404794738315
0.127262833056572 1.2280494462046
0.368327113332768 1.42957661756242
0.175720741190069 0.928433992013285
0.412939933146618 0.646815065569868
0.48643947082731 1.86192464191533
0.470752681245973 0.154536990635693
0.337108637147554 0.453091878874053
0.627084639580429 0.399554219149689
0.510969643107709 0.310089418083302
0.452725316434285 0.441474615861063
0.535138663053353 0.568293873821614
0.463396896818697 0.387234171109605
2.13444050989849 0.919566351399762
0.389855745378173 0.673442833727781
0.407538908261174 0.809658889836065
0.337223239964213 1.01824710210795
0.506051624810869 0.382604404782113
0.38787283923111 0.172048277599689
0.20752168199061 0.324660818587874
0.240448183587404 0.284099512607549
0.214580152828369 0.27681002169556
0.232206927409659 0.584484340539287
0.526186553335234 0.126447401923023
0.285264759748359 0.434032757620922
0.800912247863837 0.601127815338703
0.583420564806254 0.0487311756790973
0.377992084202592 0.242968934190969
0.62659290761124 0.387216131262678
0.264424979770035 0.894976951710003
0.222038281072042 0.922725366959296
0.686859071944931 0.0746485120111764
0.915265721967319 0.714867524037119
0.418268482482802 0.611996433328048
0.413301517658434 1.14080712550877
0.209713998385063 0.0707633517585366
0.347534395428109 0.343402431546205
0.30154936438037 0.605007644083011
1.01768923696206 0.639798623371043
0.939809785087051 0.253820618618297
1.47856093263989 0.388212484496235
0.799573278534248 0.47514136035742
0.777740682337745 0.860617338533076
0.14874091220662 0.447984662614133
0.616627690332287 0.444436219864892
0.436998571037067 0.454896968263875
0.759290192867425 0.20174761048471
0.0729651827317652 0.397629393150451
0.443957197938593 0.687036615721661
0.288176365617205 0.455340113458055
0.656647103149756 0.713465332360285
0.337339244039401 0.284112246827149
0.146237728281147 0.491899746850617
0.448726724058522 0.429869988004959
0.360695232129709 0.589768967809199
0.614834565921576 0.191968814867741
0.664274981653779 0.295526052654807
0.248834277574254 0.358675194233301
0.289105173974187 0.391622180336401
0.459735602147892 0.235467620604461
0.184567119317896 0.417361081877642
0.503388054695441 0.678702214741722
0.370258271267594 0.249001675587527
0.68089287369966 0.493442677763985
0.330942853418736 0.479823773968704
0.412739518891013 0.215258973806369
0.1636314577603 0.45788721992309
0.989544170353146 0.341214126076887
0.302583346599454 0.203104176052961
0.218635477123306 0.597789018227533
0.112307045203215 0.241947522842088
0.88761646091834 0.475904057898204
0.783175267884805 0.38219371154387
0.260774961346576 0.508108385829956
0.356788745421872 0.327121992679509
0.215377009587223 0.539042739198069
0.18481889662032 1.52874379118063
0.489907004563088 0.0536050386764594
0.420899021213452 0.712127482160014
0.371227846137451 0.419794497970047
0.341624561115233 0.315477020683719
0.57755233498264 0.530404795773673
0.718960159668408 1.76896236908997
0.841875880403841 0.619260241807344
0.564127455102447 1.4861557564375
0.595039612105711 0.145981255135359
0.311938828657156 1.17783522614662
1.50086380173191 0.502397170551883
2.47143146752283 0.704813559044378
0.655127422056991 0.162033001893544
1.31014524425677 0.690016753110785
0.417053751041143 0.294201662451999
0.493449447638587 0.16051430569871
0.417921415952643 1.2991316904469
0.187990646579411 0.0548123805359785
0.657107051284524 1.43668045065411
0.161588019789683 0.609999646667927
0.204596619777967 0.482349801865041
0.390227373487703 0.505574380484004
0.498673184175965 0.30990684512871
0.139306087167485 0.498449378729685
0.610987917003054 0.547526644787819
0.340158070515329 0.442644312505756
0.30814426423101 0.383886286367109
1.58304167743079 0.509438749708312
0.312855790856156 1.26996849427998
0.12335533078293 0.63928133144308
0.46809041474148 0.285049927496518
0.917370837069207 0.722618797455378
0.565345551118066 0.275536168362231
0.254358651574682 1.30794470082827
0.126783354313739 0.977059683151037
0.3042648397449 0.173651199001274
0.894937009094575 1.7281542028204e-16
0.783614812711388 1.07724643766901
1.0710446256067 0.826369517365678
0.21256960617369 0.434059956057449
0.246023312459396 0.330203107436206
0.339185242156737 0.53025480071377
0.292469738663322 0.208074116231051
0.188929884601906 0.438012734507516
0.35449084907889 0.718777473524702
1.59774999752042 0.461965182529827
1.19451873810163 0.283770631850095
0.332923158541001 0.739002774119748
0.157676107643287 0.321405765249006
0.268310519041302 0.187640725453769
0.360519759287366 0.156359549576989
0.436113559426478 1.04933643793906
0.184495398936916 0.0804454622425489
1.31470449357596 0.428828615866365
1.56513280867532 0.785140303974329
1.10450286273958 0.537399361669995
0.442084433544094 0.294484920821104
0.393319863485621 0.323782631578523
0.471687860699555 0.811797778684225
6.18246259485376e-16 1.7281542028204e-16
0.303393882484452 0.385305756700071
0.332631550890037 1.33013846115415
0.104421347281389 0.160425814134746
0.306354398943678 0.217396173387026
0.357773024626008 0.738826725722832
0.33701165630317 1.26693240474052
0.764446256707687 0.196515798334013
0.734323021359743 0.329044545582883
0.206201388112826 0.351188942215836
0.274329759839063 0.63896326629032
0.212142618425181 1.06833510102269
0.951405202469863 0.155868371670803
0.454776459709143 0.334093881575307
0.431018296020689 0.143509560063414
0.527968759772507 0.518851538232246
1.56630473567289 1.15272437642933
0.340088967866474 0.557387081302205
0.286546001894206 0.377221234410191
0.593735630576369 0.718285838461145
0.764830183043878 0.423089398484613
0.287536615195302 0.314098942585558
0.803347167627412 0.707306331204626
0.460121210950466 0.280923981422374
0.313910514766039 0.799873197641399
0.285298643559706 0.185695142724478
0.193810090840677 0.240237111508291
0.738858060035752 0.335378320150639
0.192751232549381 0.280573402462854
0.354657166509064 0.0803113220108869
0.300854382182103 0.441602841748636
0.43604037497264 1.21224448715216
0.384228378512183 0.895742948621427
0.250675308504966 0.460611270276877
0.795689094552111 0.565828648810834
2.09054297033467 0.592553075495533
0.574953327149121 0.12462917599113
0.608254576503471 1.00958277891614
0.216063690598209 1.19215950906688
1.44257984285941 1.18353527221201
0.406034839276896 0.244095578438005
0.226750128198522 0.436863537282995
0.189939875073054 0.201470496188567
0.317185084057926 0.113212070484724
0.659884935794532 0.432394290170304
0.364465531052157 0.446082774034267
0.327821302359606 0.158410201290575
0.708735189442199 0.602012474643237
0.460152132515844 2.51010340741509
1.07114247171865 0.739775523611674
2.08261120000317 0.975483125639958
0.322060761427432 0.265462653787807
0.282849058989978 1.14198102380275
0.418942151213967 0.514885002667445
0.569679210011608 1.069508339797
0.261951557622699 0.686307563103227
0.395909003765186 0.545542683942865
0.619523407762763 0.297752390589648
0.582111220484913 0.535077732132125
0.348147194531562 0.63447921993524
0.23504170738603 0.319210399251601
0.578808402021708 0.45313856853977
0.586802876935501 0.391465448750272
1.38005046387326 1.7281542028204e-16
1.17351710423821 0.253802957983015
0.567202364429346 1.17823955411593
0.435358843565093 0.571973946720078
0.600239989734907 1.86720138562897
0.381726165998203 0.26271816119097
0.332070347665746 0.62528660591007
1.01187242775089 0.777870336030975
0.315519818630068 0.667655353098983
0.257979931354962 0.135984277827874
0.540911804630587 0.475366927766353
0.303645548408691 0.202291741863944
0.508385934037868 0.552366586069724
0.233812330454208 0.547965687310842
0.0971916242442732 0.184504467934775
0.270825484577027 0.238066818627623
0.0695107946778466 0.255374553896701
0.359610976302438 0.284045388120722
0.192894702235341 0.136063743032726
0.262403455641764 0.415715596866388
0.575624481176517 1.00129403064898
0.827535633486966 0.280748308705955
0.316836073129431 0.169805467610614
0.412598629014635 0.384671245587726
0.541963854256259 0.432265039511648
0.815896147041286 0.351054807637732
0.368458155303238 0.522147635706041
0.386935571754394 0.485279320081073
0.459515243475073 0.711045114931256
0.33693566376458 0.506813063777852
1.070660053619 0.258217838225747
0.484422139907204 1.7281542028204e-16
0.810961927701318 1.02734578177288
1.99287699760332 1.92352499632612
0.577300433089573 0.824255503873526
0.47478224975954 0.283234320982639
0.794891108312693 0.263305242646731
0.734548370600886 0.280032107611224
0.423142029326931 0.509390062238768
0.486949013613846 0.63924893114962
0.651612884522835 0.750070034724243
0.744073659084926 0.216799434638908
0.421533275559449 0.359689873194775
1.42911306752399 0.92230652245914
1.44349993013966 2.22260162999622
1.41715667964744 0.75008736156228
0.452622192001599 0.307583839617121
0.483827556251558 0.685939317578213
0.566742942287572 0.616874309465983
0.126994609419451 0.303793189391849
1.58323629772688 0.244507895066431
0.421612065491189 1.30009189764579
0.215794187773822 0.206884367597694
0.264468355399959 0.463179226410902
1.03167362499659 0.221809443192068
1.04779609356518 1.7281542028204e-16
0.372988426135337 0.369423162904523
0.63103313724215 0.200313830299246
0.36811744095691 0.338965093147472
0.261219131931747 0.20262471197382
0.324717882610354 0.37956050056727
0.34298731371268 0.275502959078341
0.239842757394221 0.301252948763621
0.418879992903966 0.11720830672788
0.389290862200258 0.190838600094502
0.458868561992735 0.301098673967188
1.00842208991775 1.46938563530615
0.355791768890582 0.126417329346693
1.29534966835942 0.54998635109286
0.222770699571779 0.652418088412687
0.597445534822441 0.213485813901777
0.19215219371631 0.911303070260642
1.0052612938917 0.736947358302124
0.246814027319524 0.254459662903407
0.283696284347856 0.421684658700593
0.257184529990295 0.31838438446837
1.76854534201912 0.326354801380962
0.232915580508171 0.430506410581053
0.413613286892958 0.902220098836408
0.0749338845432757 0.609590002221942
0.604895245393911 0.131685904111512
0.239208006864349 0.759830653345572
0.182004203476506 0.757924463508016
0.293183002091284 0.38534541237243
0.373545856354199 0.205322470630988
0.485626735026717 0.224566687373929
0.275905925259686 0.670435915390591
0.476930061787541 0.726630853435855
0.428229727270803 0.538883793698449
0.180018985762021 0.656947390431859
0.974385335678819 1.21335838731721
0.33003780285155 0.806649943982431
0.63424822087827 0.625135474723002
0.930672591197511 0.963884858274252
0.251091087520615 0.0543052614540838
0.379353793428111 0.430614674133719
0.581084446030903 0.941756711251428
0.417346628561723 0.11564902909263
0.20906243429685 0.285315231560163
0.531694166815832 0.439891541883848
0.629959458234912 0.500994308199082
0.330261837309017 0.541233624263907
0.229451650186464 0.420843768439609
0.328532863693071 0.190187294963455
0.39643501674451 0.410402567054277
0.707611394415174 0.514427407238622
0.0906299509731572 0.234362200646981
2.20707361966236 1.23119422478746
0.544151039589423 0.753884114643966
0.544385597548557 0.940508313876729
0.913492161288107 2.42614831253688
1.04015586488806 0.600302489074058
1.34491031587375 1.82329495717906
0.286205392493517 0.658851642087367
1.01950794799527 1.10637476400157
0.537454158113612 0.43777698966655
0.303332457802059 0.468071823987194
0.375897307812069 1.14151344052193
0.474945282473435 0.175996618127447
0.319161460535497 1.10050939341793
0.194469070823097 0.891988561568757
0.627811494648692 0.768977439131495
0.315773326287623 0.831521097480046
0.233536494766902 0.401660259978038
0.247970594706147 0.307880689194301
0.890328834042363 1.13525105413843
0.476031916157747 0.689681714044858
0.521070492076549 0.700489687058406
0.404273220291061 0.284537286061819
0.150828713677154 0.718016036042773
1.70983944286709 0.409711423691238
1.22536288242679 0.399356062883325
0.659574350646465 0.336761730833114
0.258880935767959 0.325609715180757
0.420985637843588 0.220800639345539
0.226936165709131 0.0425658664608461
1.01292799485601 0.0669877390275393
1.02727105290745 1.11809407719695
0.5574932441247 1.02918865672853
0.15672527954954 0.375538131790871
1.18029462751123 1.78177577842123
0.213185526403924 0.168852248992108
0.290362100780835 0.351576343063579
0.220174193218716 0.734157105471248
0.633730661050579 0.209893623668935
2.91568023245544 1.31628942899043
0.392973320062805 0.369437392183301
0.32529332275405 1.09538086609209
0.992919324519452 1.5535073517059
0.232357747667309 0.820164202965412
0.839313976977708 0.519079289647569
0.372403702237858 0.0994857355053284
0.235785322633972 0.580293923125916
0.202997724008446 0.263121822757247
0.512637369489028 0.245857162760645
0.709278924833418 1.13834579699688
1.22077349431667 1.04906316452911
0.298610114630433 0.175575827417393
0.262314113890862 0.450247907185689
1.29016336423079 0.507594308392398
1.68307124656404 1.30599973534919
0.456123138634626 0.511216340159444
0.635402594886845 0.572879706290197
0.481555441353411 0.55835494602925
0.999566160320212 1.65114953967857
0.256454678289669 0.550265767947269
0.30292884673788 0.453848260130078
0.241110517522324 0.45330014125329
1.2881786361196 1.28619650391878
0.320319993922144 0.471456952721369
0.344859551621324 0.9256741120349
0.732002647601566 0.279398986128887
0.199872586580027 0.439619699611915
0.324743134419335 0.40651499604708
0.271340361469782 0.927588601477599
0.993789237074537 0.881931743869419
0.631200226282782 0.670948447286314
0.164435574437108 0.275605311142246
0.577389894321783 0.595029089481619
0.444055299242233 0.10272840032353
1.06700356334365 0.760919723480733
0.566359209124756 0.889361721849749
0.765853556568594 0.718838441962178
0.148011126922354 0.344023178407296
0.541149464545529 0.375342209682432
0.31252476625758 0.807301902919565
0.238534799595367 0.330293799458878
0.301490622789382 0.264472112923216
0.284929326433198 0.182342825169778
1.90555953300931 0.684270631278301
0.359579793965853 0.501085783927625
1.04728863075383 0.309253859537985
0.492704691100389 0.538601405251063
0.847574854226076 0.700266907404218
0.660905603181739 0.734078939122356
0.324724299943895 0.749814312642901
0.397292514257556 0.613687863097217
0.451833049342148 0.178258077183293
0.193667555158107 0.38448113896108
0.221065051258588 0.310709826054911
0.511088492197697 0.607950306726215
0.325468275234318 0.680358752571116
0.539564520126453 0.497883796047734
0.903746718777417 0.502513727909191
0.176998320753611 0.173725386201959
0.612078067184108 0.496017427499074
0.555436763059807 0.367963759370729
0.144657576779385 0.287301854894055
0.713948735470817 0.96693609828635
0.277017761381211 0.254538973292272
0.921236028906276 0.216512819705862
0.190989659841411 0.434808119539749
0.277508564007667 0.257626937005952
0.343586732506061 0.272582745149799
0.200423523922848 0.387140732663985
0.935939219947309 0.302485778410905
0.578629723168288 2.10104978572569
0.330964025037745 1.47080086529409
0.341965685968105 0.964706050364194
0.419937557528811 0.644624939596441
0.662795183646361 0.951061532230059
0.685345101491887 0.64067415676462
0.493107147626726 1.00097175311892
0.503110388644617 0.594078701755705
0.814925465375824 0.213734238629723
0.268325490573275 0.915136729310355
0.396508713778718 0.299873199672878
0.291793931880927 1.14336778883054
0.566277326193399 0.462279001826064
1.11490835392769 0.704259956495979
0.763053407844717 0.548617317506287
0.207222263327633 0.662862534671045
6.18246259485376e-16 1.7281542028204e-16
0.536045956141327 0.682793839957994
0.856711820729373 0.331073435291581
0.316948649312602 0.166241677619288
0.976761442373298 0.41575792505752
0.874804733640069 1.14920861533412
0.333042729807492 0.206212653279145
0.434069788782445 0.799637879762604
0.25790264612958 0.321820250147508
0.15813435795346 0.166618322879462
1.97327574680659 0.489067877269912
1.75732924541863 1.02196046961191
0.115962836638508 0.306738759156161
0.363537777926676 0.792729304022585
0.211416849905612 0.476144163257617
0.217985665390404 0.327107938296737
0.559434683029541 0.638210948139478
0.194035205086686 0.381406083887063
0.288636890376438 0.36581420347352
0.385166602708218 0.680705419079642
0.404407604626405 0.438147569243734
0.463919270866523 0.426738633938843
0.614485859420886 0.363067277655115
0.663642976890942 1.28344396951613
0.266674527449413 0.147897956590983
0.0946291676779666 0.329310742861659
1.86996092237354 1.7281542028204e-16
0.588743169446546 0.712921456158726
0.553140944948848 0.439433618437613
0.366154276201923 2.02421057385408
0.339041337063519 0.257858109652295
0.29753135918994 0.610061782410591
1.46824737162744 0.352736919469775
0.629268519109271 0.157361534527379
0.410733765086038 0.92612309921145
1.04612440774102 0.692203994457698
0.740819832999725 1.31515198176551
0.643231608612813 0.194569463219972
0.0979496154580098 0.540645072088294
0.561910238110089 1.20538634454983
0.389570365357458 0.206557077433099
0.447447959179649 0.148926784731436
0.404946318947088 0.466338386640667
1.0360635090927 0.713060004284521
0.487977417220139 0.336757927347615
0.510310044704358 0.237046607621726
0.340431599615481 0.764813205848961
0.5666067213749 0.931410254860164
0.223900841287802 0.217254662136911
0.36230730676509 0.199966405320851
0.43213008690562 0.599848137905413
0.289718054431373 0.452357141243964
0.362978314022016 0.439022432076471
0.305180278345945 0.590754277346508
1.09748503734508 0.763033233612416
4.26244315489942 1.77278536991747
0.250043764949807 0.84670376274394
0.792840089506369 2.68307279610974
0.396720638660187 0.392236828845046
0.264791279040859 0.181306934567677
0.443180171851101 0.130868429015849
0.493945784322861 0.240004051034784
0.412341094872488 0.658491745531397
0.322442172986134 0.334717547774477
0.62676448336316 0.15716640728894
0.300931979419897 0.613001461092613
0.423808989121014 0.264993604903366
0.932956007459164 0.438407608499362
0.414393380741429 0.487684829031233
0.222887904645094 0.248288840832276
0.774294269799224 0.150986603044617
0.349520079281674 1.11219605334836
0.352475511657807 0.506898254814374
1.19284872160499 0.743815220042815
0.175717972236173 0.314634865378234
0.762678140862412 0.389518356151375
0.259055233551184 0.939443004811108
0.658949357089684 0.936540211272765
0.228819496072506 0.779438389630872
0.702726011719452 0.213569103964412
0.547965063027065 0.705739958009562
1.41272825811978 0.254494307680763
0.271345601740652 1.41940612342279
0.338346760425829 0.637657151171327
0.389044817056903 0.148035230322917
1.07379644178449 1.6907161466819
0.547557106541459 0.783436071154052
0.226210945940968 0.432392353323734
0.525847677748619 0.326513759104519
0.542862099334696 0.328580311480966
0.203981952946035 0.337424589802079
0.734835100954801 0.343364938398782
0.249134432591674 0.132204327104432
0.432072609027751 1.76758250062813
1.35759122521007 1.42860616594413
0.403294417924228 0.761445586841996
1.06715586284945 1.63397792493552
0.353223116390107 0.554728372983824
0.265890968258867 0.220744524063503
0.339980534440156 0.711179236090263
0.334245334484956 0.223817142941674
0.371287346431259 0.441629040531712
0.347223339047573 0.549783900669547
0.471720300157908 2.35069077330418
0.366699997151226 0.160604352314801
0.0944800970789888 0.373252259818287
1.30036246233806 0.887908289060933
0.24889909341745 0.521085114916737
0.484425604708096 0.947275642570367
0.241002224281664 0.316310672968663
0.394025784252534 0.329981579714976
0.380313660385561 0.184689969636868
0.854344382208612 0.371793207798646
1.54622401804832 1.09320742744275
0.390905876877205 0.587438283230165
0.319150130563321 0.252285601390524
0.372028892240035 0.295496474323925
0.439826337332788 2.12707497924346
0.139674088408991 0.552624427808471
0.224995122365811 0.734178741823713
1.18959415077434 1.28199200658286
0.406719881609904 0.531874764833692
0.397489350152529 0.514975098491218
0.629006395066554 0.366057520080171
0.136946227374743 0.685665149619951
0.708119432773424 0.179678647550363
0.845906798419938 0.602114451877095
0.308112101410881 0.87291009014932
0.495671336077008 0.579106364850089
0.674502229809449 0.499199389852015
1.76027469597886 1.65776418020894
0.496667387463101 0.622075230510248
0.131297172710798 0.275473119738182
0.325313812111409 0.367585226795232
0.383795590793596 0.160462018454329
0.602070556301957 0.488442050621731
0.38626176751138 0.488907034244591
0.232669956533899 0.441738109256946
1.30915607147722 0.329657144145245
0.675325143884163 0.824390576631831
0.276147166002664 0.656123436176234
0.370544113164439 1.05464112266939
0.0947093886862505 0.755857788437778
0.39757211335115 0.456711190192651
0.36557772852749 0.236265924168306
0.451939285203186 1.12565435719027
0.443326711521528 0.492374316598493
0.437777754319796 0.881443052602462
0.13432827822332 0.254985390578095
0.330025158234837 0.0516377362002785
0.931374861347927 0.823163708236831
0.863175680365458 0.62994645779527
0.179779693530596 0.407877341649605
0.424917906977093 0.75568883737035
0.589345065553175 0.82405527020155
0.811311776860372 0.332290843266039
0.410498176767689 0.858386852669593
0.559637880611732 0.984374448968783
0.8209028606853 1.77768614248158
0.377894403866432 1.37784502116336
0.151951908878849 0.462295946465241
1.71382388914375 0.464007641647502
0.59197730043273 1.09447362897507
1.04037361605606 0.332533387687919
0.50290938523441 0.0409954621523872
1.15469781625747 0.738093919869381
0.208555652777637 0.527328394380837
2.66057666255644 0.599302559678923
0.737644858366026 0.843024636610084
0.288284701577243 1.45259662834227
0.535571706635205 0.438364326025528
1.5867847889084 0.433044871282342
0.552972292390535 0.604873912203786
0.184503705394721 0.607605133424538
0.3261237313566 0.50147688072536
0.773728787339044 0.210793965851765
0.631249456055326 0.389445454003975
1.02692952271818 0.330541788777533
0.757855951648888 0.445929574391254
0.367412464417827 0.365143957889232
0.3649968292096 0.222102178729696
0.384145145460141 0.199464656925914
0.212053690719999 0.475716129948021
0.173866823980765 0.205399053364321
0.150322746331729 0.41556722964177
0.205824797650749 0.468963387045943
0.453222923317089 0.165731773604927
0.117657814466377 0.212520969434494
0.203970145373689 0.0833972892232233
0.248348277874744 1.15992050546094
0.278415036297649 0.308242108234159
0.554189798195777 0.562679138336435
0.340032718586438 0.505836263902362
0.298053492473727 0.817324357898276
0.878196444534622 1.13596477178868
0.21096676931249 0.118866728732127
1.60328580235633 1.36405441952569
0.930352975841236 0.449808949780128
0.383126977505376 1.28301226074368
2.12485130099435 1.7281542028204e-16
0.127737777624427 0.417871454553799
1.41235253272611 1.56495827315028
3.16951096855335 0.942486432524085
0.107515886724112 0.57067785889821
0.120610473473425 0.193005849225936
0.576736512292853 0.343174294291873
0.528564980003614 0.494893977018185
0.264053909424208 0.342289607791415
0.103099198320263 0.386013800253989
0.217718194481397 0.146086955829704
0.141455713509698 0.543316661106676
0.334028312869251 1.51996341767512
0.299565482481307 0.528990380756377
0.164789308217614 0.507156959315975
0.434853577739686 0.247760183573027
0.156758573757325 0.341018536999884
0.464153823106625 0.407156991182842
0.370600402647394 0.328823433938342
0.903005046635459 0.871291117145946
0.279215598931925 0.150042711171834
0.842727167393109 0.245797755852224
0.4432184825106 0.372079048869964
0.46040806868108 0.463215350682927
0.481786657844294 0.505097560187635
0.472429226585013 0.317819045299571
0.567195845299928 0.481864004807695
0.22023679452345 0.46139690595452
1.52829254745833 0.538609290752486
0.61785122048488 0.889864513008817
0.517602861509098 0.574496025242541
0.759802976486461 0.34892067450039
0.958216551219069 0.388768778657976
0.204348379517472 0.991307432420631
0.49864854843597 1.43866292218916
2.06997094759621 0.270745932620483
1.15273932169963 0.691399110876205
0.62688487167856 1.62708329913487
0.872449660402121 0.283844874549359
0.228689912364934 0.0914763055647552
0.87469010135812 0.417485016552846
0.24311574838762 1.88532803890253
0.333409707760729 0.281299929179107
0.414040170855016 0.440802238038186
0.374165955404347 0.458931318256193
1.71220282483459 1.89670211108897
0.439565697903244 0.405260386603697
0.409981186492162 0.133714033419953
0.705518785211574 0.0652926625167097
0.487996032168676 0.164333853822414
0.265858972628733 0.688062609828027
0.766132062941885 0.507001788447861
1.12615135504287 1.12953695808452
0.115868675848989 0.320001035177595
2.23369117554632 1.01809811887413
0.469957298256076 0.208452085725032
0.934628783452478 0.508539277341922
0.141861971477307 1.34253800536557
0.516966800374613 0.640378277485999
0.584874432595475 0.283619992158267
1.130384373315 0.744058211186343
0.2561522041628 1.3445651346529
0.109891836799563 0.563676534614391
0.0754500801477246 0.206654162725303
1.61978667303673 0.514042427953646
0.218392409747703 0.196712059652534
0.461872483833753 0.924911669836319
0.249418654010443 0.134556105097557
1.15246596666918 0.548989280141276
1.79292420525508 0.683362637934665
0.592485818845333 0.280457557783412
0.954013123920268 0.892301476828801
0.207907412337572 0.401917482338494
1.42741861724757 1.16569249344584
0.239022514965961 0.245721700464722
0.255856735636611 0.562146460197708
0.141347784177121 0.180561360723721
0.13606188944453 0.785029577446692
0.498603158989383 0.366896936573937
0.114142257958744 0.573821149315853
0.292312619104758 0.175525069454741
0.442002087141148 0.317398556082844
1.06521387888306 1.36324790205933
0.727858053353867 0.361558864075907
0.296863775081301 0.0846816671511209
0.214320795979446 0.500503371561964
0.329969390671186 0.298929617624847
0.152152852240791 0.314620188908223
0.364019479273115 0.67996963328937
0.248260314609063 0.629256374147725
1.71481113003044 1.15516473057355
2.30641947462097 0.178175815415524
0.49915757080907 0.373436775372729
0.35907813210755 0.227910542601099
0.200688502021037 0.436960733559507
0.338467797860188 0.0878481596305343
0.45512908606571 0.557667698402082
0.32229229912183 0.5159101584907
0.43711686814942 0.130027538894946
0.517879414835583 0.233351736738902
0.379909922761997 0.379502765612675
0.116705490101711 0.306699935170207
0.132424828129665 0.563878088175462
0.240133156979447 0.305435922824839
0.515112322535272 0.555483886874846
1.82022475979479 0.172906536058463
1.12958446118039 0.586071462091141
0.216263810817532 0.394517914646746
0.306309667484562 0.578715222205753
0.434760476320535 0.512294490465779
0.183901898409164 0.273188924909673
0.329475322985028 0.599499500710273
0.464623363051061 0.150825339483107
0.515213353463678 0.545478741794498
1.02832976282371 0.313722367321575
0.753352354018831 0.197452626662812
0.74946824162424 1.05608960580362
0.55472412442513 1.06685732071236
0.829324265125949 0.878812186975593
0.60141793786304 1.62217499051493
0.476712487995784 1.04577723189505
2.49358051789007 1.70360811705574
0.5365687181902 0.171361306675308
0.277907248960185 0.301160364824164
0.736618516543682 0.525096949573067
0.272470147961986 0.243027364244485
0.384469426638495 0.87222674758095
0.300134826583965 0.397498401360638
0.149543662774551 0.742986625494531
0.606033655208851 0.91794701396676
0.446892578892003 0.902672384600523
0.724857201089538 1.67663426926731
1.38085618070934 0.220044080870735
0.922963554359429 0.669880514263044
0.980211974105022 0.736137158487142
2.05950071756862 1.6620730594024
0.467987995286472 0.767237343352384
0.153253679092694 0.470662513006964
0.404638826614496 0.420295001718496
0.372757091398226 0.128276170957773
0.108973858157943 0.526709382894459
0.451960304499212 0.439749206724656
0.189278772753478 0.290241500912278
0.782327042439879 0.520466724826553
0.956671424996144 2.21269749428377
0.757842613515766 0.642614893661685
0.268972557848467 1.45593260264262
0.461438610747539 0.0617128093608883
0.336365565756736 0.161951625932635
0.395180678705094 0.331892021820195
0.56652801286945 0.730908331221188
0.399671544793516 0.209886721858949
0.605461880298564 0.495812941395012
0.312776076923261 0.409669094559957
0.453836125700371 0.222560888270052
1.45120728263553 1.21352341282196
0.269718031693404 0.558323420498974
0.831237851333223 1.0908118378017
0.369680732496902 0.270503641413405
1.12677728819288 1.33587533186694
0.300963714688441 0.150668696176394
0.752101288720193 1.01481148751223
0.0876364193234456 0.466887701427761
0.605546413578968 1.59687920397348
1.36519752450109 0.353652607071046
0.307416241651844 0.782772122584193
0.361403734327158 0.308388817017884
0.516730964891467 0.219384446568684
0.874380555037857 1.17144752315127
0.922171640366708 0.489242283069892
0.388275708428747 0.32165615243453
0.241567478380233 0.331547444973811
0.486954980032674 0.734552934241239
0.564440225435406 0.384849043599752
0.382875792337353 0.115030824453337
0.251427593993138 0.164889087997878
1.47463154085612 0.225120017506162
0.471787280570605 0.620606352540557
0.377058088121553 0.321485923225872
0.791395351286668 0.469868870343911
0.52541362607429 0.0898714939024957
0.295402177412862 0.262596708840297
0.812310588136553 1.98309840976573
0.672365938111136 0.920486626499988
0.980499317128569 0.231888899714259
0.395018654262817 0.384622584163178
0.760172908853819 0.275175491465632
0.293770472794588 0.380147439193976
0.409569111550544 0.533445593337019
0.520530785333955 0.640706208799463
0.885094094095296 0.672057458585326
0.646779525472883 0.461637841267459
0.225987363714965 0.6468749464276
0.98773340527441 0.868463965715773
0.710914392980051 0.679739718922114
0.673226058615588 0.31575488057104
0.218308337770843 0.182880341550878
0.929380859545167 0.331201983347396
0.89235429312561 0.858098798963146
0.216210431051785 1.33863669362123
0.22185591767388 0.386393551371389
0.631809570321555 0.414299149337308
0.943396020620286 1.1256093771169
0.666864224656072 0.947086149410563
0.639658751630174 0.81835301317528
0.429426763094703 1.09223258536966
0.259588813461939 0.138367072009201
0.231318037891237 0.830226123540671
1.53545666955402 0.548227777998138
0.39848799335737 0.0314479127899891
0.70165236314689 0.354172835138155
0.417877125143369 0.22261302413322
0.0692263959185575 0.238772980922969
2.57011009957886 0.574347709910352
0.910785197777084 0.370016534362878
0.41799200279603 0.581854476914674
0.573309810013445 0.593575260143535
0.563479636880243 0.898304674891344
0.267614014903867 0.415627213833018
0.301352866528673 0.173801429933499
0.514005234286918 0.350110575376292
0.228641517122706 0.488540385544895
0.162690429531986 2.08317049619238
0.333359811577614 1.38243054716906
0.399398818624167 0.241525997533498
0.522433417337771 0.277487074946094
0.654206846444668 1.03763697976141
0.550959017714011 0.37633457818489
0.983122353942493 0.113895807947149
0.354022844570773 0.36981339388258
0.262875511795276 0.279760900499937
0.365704577137381 0.173540490166491
0.741961585286906 0.6313962358336
0.158096107983774 0.0868220163268442
2.14166223850892 1.43427848408107
0.586440754915667 2.30472289581942
1.04488272239767 0.708354628179235
0.453528731360101 0.290446298015977
1.27453456948597 1.66154155149568
0.189470301701698 0.275892337028944
0.177015449835979 0.310034837896227
0.438247125403468 0.300646149093627
0.506215721992754 0.112223937185091
0.633898299663472 0.247917462563123
0.12494573738352 0.759138119985064
1.39580266366818 0.698769101630424
1.81858865362429 0.937223052989214
1.20288927674959 0.725363919098185
0.261015334196427 0.494054521612309
0.94151891955965 0.447065770918592
0.371449958281726 0.366962988114311
0.041028162066521 0.335462605583492
0.572067073087167 0.806011614894171
1.30779404655929 0.524000173663575
1.90315548696815 0.51535401613208
1.58382838687587 0.969065148666365
0.707822830971118 1.67449375423997
0.316804491390324 0.812743004973238
0.419936028983518 0.585120919200854
1.63166864344493 0.266124034549264
0.993984627899264 1.2628427662775
0.228739166246358 0.121914314010384
0.188834146368143 0.345167654882367
0.219066254708301 1.16236725560532
0.553997298712671 0.547689785689365
1.64126706858156 0.868717057099018
0.997435405854771 0.878287623350464
1.36871668545484 1.31687271209003
0.215763161137517 0.128079814027607
0.249987070260231 0.416709987004053
0.747343193039652 0.483389655843706
0.470279057368612 0.792399505881547
1.36525744265146 0.217966924489706
0.514288304061978 0.28036361558286
0.634331497670614 0.135407324366097
0.59764118461964 0.239137525019813
1.10886076476417 1.00945013761988
1.46349775195489 0.56450373457951
0.678895261009292 0.276175677830111
0.170845288840861 1.92067856877229
1.66031031214094 1.28023145641198
1.16913986090851 0.389760952231281
0.622620841338287 0.31815776225511
0.339795792463378 0.785725653481926
0.771250169780029 0.271821562347022
0.88794938568601 0.369846599556914
0.0577625723464374 0.492172635642764
0.579601681039561 0.999135102021883
1.33151043933507 1.27979777780156
0.687412703675385 0.322901319461569
0.35869333411598 0.388203553802893
0.384476544189979 0.12118146880705
0.574485656048224 0.403398622084796
0.731716214453395 0.47223359729971
1.58342242446623 1.7281542028204e-16
1.65456776842203 0.564563067081184
2.78836726160923 1.25477375126124
0.18605693964966 0.452337347237431
0.80489960520031 0.196664332654835
1.65260227750814 0.171751868694823
0.38676845912784 0.196425326717114
1.53345993493319 1.05325248753829
1.64395652836865 1.7281542028204e-16
0.502459703634271 1.7281542028204e-16
1.49200284159876 0.684465196142048
0.563219333188088 0.35401840912381
0.381624913886194 0.576786356866513
0.6567603420559 0.100225248638928
1.65682059496267 1.7281542028204e-16
0.402644145545078 0.637650426192356
2.27300457728439 1.40436034512537
0.716761705507841 0.968078745421951
1.67687052119557 0.73098439045299
0.555209229592479 1.21108452721225
0.344351303749306 0.158212602764337
1.73472640595892 0.909710241653305
0.289132668244811 0.185667454444113
0.488469386299302 0.279546669229889
0.566906090683802 2.00088679054244
0.300531968274303 0.885204011764476
0.260295777142778 0.342352351034295
0.283854228651261 0.887601602103608
0.0945717149956382 0.266023764470259
0.546681965458006 0.119407929919103
0.38240519621393 0.675531985642466
0.443096043114184 0.485703347135269
0.217612263996151 0.345043585232564
0.486237775230003 0.10076926028412
0.441023790895025 0.695562435344614
0.154254982491919 0.103181412368402
0.229811469512819 0.169355986536146
0.527615184950699 0.638801962485066
0.493371640743913 0.324363433913028
0.304108788335665 0.512998558617131
0.732016527791941 0.549994106318629
0.701859806780029 0.172567591219949
1.64314082870156 1.02945017306007
0.415715337182943 0.204727999599371
0.291565291304011 0.307372007031404
0.241827621402621 0.715551852666608
0.758351856932249 0.392024259912525
0.536444117087226 0.318428501514435
0.431858851243424 0.788911438806401
0.773724508906731 1.06993895871718
1.73670675627693 0.328631296981285
0.424793782293875 0.358867330991581
0.760601055550452 0.401152580000846
1.1538185161634 0.658023418262999
0.400273533939007 0.480301746650725
0.353723231618651 0.441401099231207
0.39876938306824 0.265677998046021
0.325852505894081 0.423405086741878
0.0907039070217226 0.388145283269739
2.220343295806 0.262472774064202
0.416069235964087 0.24555180720221
0.455394087152365 0.48889967190474
0.870932292428041 0.540260083211773
0.50330365486153 0.218727912678089
2.12406973231118 0.503608938400364
1.1047042308731 1.43061147309719
0.622891866564168 0.468186152629943
1.19148765517342 0.703779667245839
0.184108592768066 0.917052451059953
0.809025032398521 0.600228784964369
1.11401345717723 1.78396527472271
0.280401858511803 0.985037367608988
0.955725230730993 0.205769414914125
2.73853648313114 1.24732273631338
1.80207536901819 1.8812569096368
0.228863929775852 0.357425466268318
0.296812058510337 0.242929491257991
0.475271741806702 0.459927288084629
0.34579703953465 0.510943253689006
1.1727527172897 0.163953770138208
0.636937284736247 0.54024610165604
0.64527081690341 0.463416416961551
0.411690677233828 0.261350777487774
0.93517361572616 0.386826024991438
0.500020810882693 0.916247246123388
0.629896391198411 0.182498934036958
0.34842976932055 1.13521219400485
1.58257048491474 1.07525845258301
0.55457737856944 0.0857398167357221
0.805709684178619 0.139752567954397
0.494164549422051 0.211506881461268
0.567772754045401 0.232132658734637
0.259840160358443 0.73451848463527
0.409279417126065 0.0639550422218401
0.269543747885818 0.438379857971856
0.356265276882842 0.610784456469919
0.381198016290279 0.132797040260859
0.324615658068492 0.880048388019334
0.190330039847748 0.653193811623279
0.0539084162979712 0.0652334777123121
0.274950804869366 0.268949546673605
0.285290768051763 0.111447530093541
0.164933331545857 0.457136021997387
0.156231797731033 0.495055889554827
0.352183971686517 0.428357491638875
0.302822217939864 0.175313566857958
0.299682114027118 0.212880811241419
0.294844187714498 0.560166360475354
0.318612609811497 0.485815528122842
0.335883965644575 0.774549884091259
0.710699913348997 0.265700499476187
0.216876913091447 0.382142876143524
0.32392885706018 0.407847088793563
0.528340708493048 0.556423315608236
1.81600783003758 0.792323905426467
0.942670586503603 0.729131876744666
0.921551881357952 2.01331294513064
0.464304951409744 0.445617897305312
1.50675984676022 1.66027554352613
0.698227090089182 0.697863082609117
0.623666345313006 1.07970773985796
0.540065716932511 2.019888368172
0.328112242310065 0.211533675818659
0.20669509777011 2.0056517523717
0.2603450143685 0.385103574283173
0.134940703314209 0.337453510197212
0.428395578267502 0.311269303334904
0.288639533065021 0.10407257677511
0.486883808340994 0.429271859827858
0.80231303041945 0.207917268203832
0.260714027948576 0.399130309496431
0.320450263630025 0.189308695139715
0.612801239795223 0.567508017144226
0.249901723457785 0.470328594752989
0.584071112661545 0.72828551160433
0.317017246561371 0.604670371135964
0.716100745931601 1.87015641347228
0.351856280052703 0.271500671273666
0.44565712829699 0.235531007197744
0.329174544127088 0.32454256405982
0.523437589297305 0.243007535156476
0.783978658168917 0.458695168371319
0.396936324568644 0.24487967187491
0.564392330375525 0.483609151528902
0.846728350364509 0.603891027602177
0.474666165262559 1.01223211372762
0.091807011895945 0.227434643565743
0.477158660615812 0.36218016026576
0.353125326394896 0.496894595143225
0.528805222974162 1.07654930630122
0.370178743735036 0.399083774559381
1.00655434340291 1.16879273674059
0.350082733393411 0.241519391123378
0.526445065357916 0.608390916885537
1.8637698054871 2.66308678043303
0.149542975868151 0.938000273382411
0.257019616865217 0.538237363848868
0.300389318639011 0.569824102776021
0.720501645829566 1.08252591131758
0.357592318729684 0.721411108028605
0.762473796493535 0.324168173613639
0.449564187819938 0.450396833178229
0.4022582402916 0.383668015673921
0.866865662604122 0.992431740014982
0.412656642982065 0.354288711979877
0.0444634993227273 0.460667589261008
0.303444408498727 0.290707407443403
0.375125202701924 0.675982180581707
1.04112355944095 0.653989140360593
0.152519458780231 0.270606446481282
0.643561475064656 0.409281026483837
0.254338301414795 0.903083153938058
2.51119314936832 0.513426776556417
2.05430459294411 0.383865426533418
0.343055522178085 1.11411879622685
0.108652032012728 0.189319668111283
0.193212148491725 0.26649759708399
0.382775561122092 0.157367883435665
0.263389896671155 0.135247035734309
0.122408976664343 0.3250645235371
0.522041678468087 0.314015321579587
0.46685918115259 0.212342206038681
0.866712499196807 1.32621902131147
0.101959949700627 0.26623410381976
0.316065395250451 0.261672462008171
0.286336411882653 0.148177202826766
0.605642276688456 0.30779937314684
0.479013809074122 0.337017872189483
0.529021975795583 0.795936371804843
1.00803069004832 0.122352885576394
0.903086822246841 0.686088629030272
0.253773931139782 0.182761107232
0.280959541235664 0.256153277318951
0.144093199661399 0.313752231061431
1.62203525613401 0.568278399900529
1.98417524638635 1.7281542028204e-16
1.21038434409185 0.346875513923965
0.877800716679257 1.70253630574196
0.22812800737778 0.490845149364107
0.492530379439937 0.313991423413108
0.259985144465008 0.410924406379604
0.540321932861926 0.586768553737485
0.635075338647118 0.575857111817166
1.03867672123322 0.717001440300911
0.739555552038608 0.353091900710845
0.381766775767533 0.604570621540955
1.04478805527673 1.00218004709892
0.187855799754937 0.375379773548981
0.350873476764877 0.114073193135132
0.235585482157922 0.422355264353075
0.203724658773973 0.363206757650917
0.334872986613868 1.00564325857402
0.52315372251232 0.123661411622599
0.121777129401923 0.859366162750096
0.217329244972266 0.444057465018047
0.610506624636847 0.970995668387385
0.35910062767765 0.35002112701973
0.155842589498436 0.241464093716685
0.348369193276118 0.108034108455274
0.230996633770192 0.4714971686232
0.261120987637899 0.185479885080634
0.459817038582392 0.48099004037232
0.280441121293892 0.263671326838959
0.122978317752423 0.299528418307022
0.4993201395662 0.769703588292656
0.943197181541812 0.198282882436925
0.704684347709575 0.328182823905506
0.859549407228187 1.07396036100886
0.991448029685551 0.453158147576768
0.772451556721959 0.667848886931083
0.862995082682959 1.15079061452916
0.204064397832555 0.242308168781666
0.60304611746056 0.594581571532619
0.923727131549855 1.7281542028204e-16
1.12358823689467 0.423773214349204
0.788439951959899 0.694074202066659
0.23131244341039 0.917834851996996
1.13036951866213 0.645846479464377
0.332019347184023 0.206278784085488
0.299512356041316 0.204473096753674
0.322141136095174 0.306415726314421
0.348863556939113 0.233306278200735
0.332500606017057 0.54969874908782
0.163969067086671 0.265296962858738
0.403488852186803 0.181133719982026
0.331634107989696 0.270439300640577
0.412691049371283 0.283572536854607
1.23708714015539 1.45749278963362
0.409588039058773 1.08426678188798
0.321352032068297 1.28285225901239
0.388000307024183 0.494527060658974
0.739618837889221 0.187490996476421
0.431754224125154 0.30568431237489
0.231740878082203 0.28420659342819
0.609958033896893 0.739546498833666
0.177761984952931 0.655100581737568
0.373926844138541 0.567195730408054
0.314214879259174 1.19972324937839
1.2721080767125 0.65207801190454
0.225368447878838 0.813851797651249
0.337677640579753 0.128787305762209
0.536220957134535 0.310296522542043
0.516627956294739 1.14471213077286
0.305841183698723 0.191614162355156
0.720215706011912 0.799332889726668
0.527077328634116 0.14052763749542
0.332800874187206 1.21728514246172
0.358923196097502 0.234076974488832
0.319556582191393 1.52363405918883
0.150074730668383 0.301164596164283
0.313663648718152 0.315997687141887
0.263632307982707 0.448225984226389
0.130483802741526 0.127714055050156
0.398528511195654 0.252726537971263
0.750463220589714 0.388949605495911
0.18810478841719 1.32234419522444
0.239339578935538 0.317066318460962
0.497992690069829 0.238445298408648
0.411417711878579 0.607125201549402
0.0367537178423938 0.985754525084917
0.214774322785125 0.187470393696132
0.227846894930165 0.199710119103775
0.22720752890135 0.128202546622446
0.425714866070094 0.271477980551362
0.543932486449846 0.789889728794155
1.092000181737 0.814510961350883
0.168584660872956 0.411095851442093
0.286457447634653 0.550781736958781
0.118376968818216 0.528836478529932
0.92637292959262 0.26275645004196
0.801650971909499 0.62877849079427
1.68551157280406 0.207528076628579
0.321325130230927 0.69685569299172
0.332501439078047 1.21958246074363
0.730350231266941 0.639133258011341
0.287633342896316 0.270756133137114
0.125568049737058 0.22744201510217
0.477883506182357 0.323609430479786
0.418687863900152 1.04389185513253
0.528843619612725 0.226837072586491
0.408822477067661 0.898595920737967
0.632047100627987 1.33749105144648
0.443237041080883 0.27825557858516
0.273891999776532 0.294567458040508
0.602757423350799 0.346126219483368
0.64418612685206 0.130007577780946
0.363624564366357 0.200489858110721
2.08823533700942 0.964852772667133
0.240971115953055 0.680428848164891
0.502676013217789 0.40752293003343
1.37551430880931 0.950237995969311
1.660502302287 0.727731429812921
1.11261503917046 0.541053246419071
1.0599484164778 1.15908279928207
0.768163848072921 1.09097406701805
0.220569586357083 0.625364144683597
0.390960391202193 0.352681223540019
0.473864564581431 0.386978331044773
0.269576819732766 0.675984069428925
0.189448452568068 0.508218774173991
0.526774768992031 0.28859268661616
0.279905832328402 0.508785668894598
0.288422515943065 0.0588354999565675
0.362922414845225 0.459211848775931
2.10556867643977 0.589620294523818
0.188632640544141 0.131477287431822
0.129662924403455 0.283779846102105
2.00012396357863 0.650554185207465
1.553361082393 1.7281542028204e-16
0.289641594308952 0.339770037837349
0.635058634914401 0.660986484659857
0.0344690544290622 0.450685678401033
0.64325868848598 0.403271636725139
0.343634370717992 0.21489781703934
0.609860831523398 0.2143287987304
2.08849279852724 0.756158998086013
2.5316867700204 0.302351829706754
1.72179099633367 0.469051033929527
2.47977407342252 1.20175582317362
3.04541031147688 1.7281542028204e-16
0.426784048462588 0.833236018526266
0.429117489921001 1.00377608531406
0.502137282878347 0.275729002188237
0.463402449246858 0.488263975913074
0.301964594182584 0.275740459365166
0.42190884235417 0.758200756711065
0.443922734771456 0.218327287355297
0.434745457001872 0.524866338161372
0.360960235045465 0.301251693617844
0.509353976141101 0.36378386689867
0.324753242635126 0.492531635153622
0.50307731269694 1.15131868061369
0.296438357683127 0.16951569485777
0.797812287098603 0.533415783967624
0.485377064852799 0.248236089325566
0.37483503181961 0.44031686508911
0.215149017613539 0.177986586855239
0.793520171452046 0.516311346195454
0.277303726056833 0.204123860529674
0.0843722330477819 0.102113751478783
0.232374444448541 0.183623271705836
0.489657495474738 0.789616970885881
0.098227143202886 0.183943833558099
0.214159779455073 0.551060714540692
0.579076433130622 0.303618305796398
0.723277483503361 0.745805593858496
0.267288161913672 0.188630476990058
0.486338521293189 0.438699596239969
0.576889791002477 0.190892117541509
0.44007180662527 0.314762221179287
1.60368176716416 2.05520854287912
1.43997573277646 0.680973643230789
0.449033284744258 0.308536882689625
0.796230252515204 0.667099708833376
0.485477164620902 1.7281542028204e-16
0.24330373668598 0.74994860768475
0.784356079528516 1.04894387261532
0.107222879369022 0.708342747575028
0.466293978570046 0.133488734429617
0.612897771982997 0.205568111634978
0.598777427742607 0.399385077014761
0.45412207669507 0.407468843793824
0.364762299517638 0.445485514685385
0.597648638401074 0.25113921126285
0.142096231118936 0.489401887924313
1.03134105943875 0.431055387724566
0.937087226641354 1.03610579758175
1.04980368279536 0.462838099175997
0.215114899497907 0.535420820952326
0.24529345835304 0.616134285823588
0.369240023536206 0.137647592988864
0.676813124446576 0.169598892965485
0.276768559251265 0.25886189492304
0.185969132744006 0.125658122230801
0.271424560924948 0.518539572844195
0.148056494321039 1.13846965985859
0.424759202707961 0.531843477813915
0.397809804764538 0.312330043016353
0.251994470231373 0.210120222578606
0.762446387910666 0.633424807283208
0.205442661995688 0.536438864284734
0.770010572764837 0.397616049909167
0.442030368202199 0.363015366315281
0.123256903909237 0.16170900803825
0.213826283400278 0.183984150393253
1.09689916520298 2.19828633511414
0.295683294911324 0.741429460566309
1.10457186824104 1.41313322988776
0.636884913839948 0.690606848066609
2.0025968614778 0.964488952509256
0.67814163923164 0.60360262581531
0.347562178646956 0.894538261753408
0.267797336510285 0.588711572874933
0.941729923761787 0.939970861280216
1.16591877623268 1.20146444440125
0.615271991063127 0.395667790574576
1.79933236992744 1.13410529038089
0.581600474892836 1.18612977998287
1.17043153605188 0.53451389265626
0.334214274883299 0.304993817023761
0.802524261967315 1.52431338369379
0.857561059914051 0.468845190291161
0.783584061532549 1.107714399034
0.608118991446639 0.249150648042616
0.189563306121866 0.169206919731238
0.393770067628724 1.26690541108678
1.32255229455712 0.851414846974703
1.88394602193945 1.20593839444527
0.386827968830372 0.729503617909433
1.06481102093424 0.794616307447639
0.291491450529057 0.698094525066734
1.15705864091823 0.229035937609514
0.924505802479989 0.433799070002792
0.354957005288383 0.413178689991441
0.71483053327012 0.510714391774017
0.80944826909994 0.502128474477248
0.245743335270555 0.289981092649912
1.0270450258953 0.103430625913347
1.47645558247021 0.878694611189307
0.16207514680086 1.12652450176326
0.453147516291791 0.959443688785783
0.431907327424526 0.44238665287285
0.0998699312631342 0.271628039249042
0.61408819061123 1.64599959850321
0.749612529645439 0.54507988928638
0.444644011509237 0.469751107420809
1.19765063732759 0.345284112336231
0.290182063530737 0.33077063912471
0.371353695760242 1.33992094855841
0.760565534969481 0.310387655064681
1.02400135571259 1.14730326318913
0.562458015985453 0.206151708543239
0.461774292843993 0.48823807564827
0.663828073047897 0.115236898724559
0.166706438814772 0.14544708420326
0.499118205346113 0.134629256920881
0.358157326646593 0.429458892282115
0.281888636808576 0.384840598428678
0.326833113483465 0.533646425942238
1.52647271279334 0.387675738053582
0.326111119381954 1.00987215079594
0.697161536769379 0.317760137707793
0.419646721803529 0.257081614490742
0.378865274421317 0.293525633766869
0.582179150724416 0.128137687893253
0.278167616076417 0.360535710199601
0.471796042370364 0.358774697153227
0.538287505197168 0.31400929386359
0.106649188109778 0.189106805702134
0.0672067912518742 0.89628533784164
0.733634835236507 0.797177262476986
0.446449063514425 0.262396392294464
0.152128987438599 0.674737305791579
0.220962455746135 1.27424176260664
0.599760232485117 1.36340675650299
1.11507358403615 0.471581554216368
1.85805018508148 1.41606193428196
1.59563696621538 0.638445757412211
0.133250936993219 0.352444368231273
0.189752582637789 0.0946573707628304
0.238180128183303 0.743812462264405
0.27132972390167 0.314667315599766
0.965751929371176 0.206144708825811
2.39835195717643 0.895742948621427
0.302227033867027 0.545214044668753
0.450142653565942 0.317855544382783
1.14190585091884 1.20242517507014
0.338812456471835 0.634814338769087
0.6217776872806 1.34346327118865
0.48100514727148 0.735748058295087
0.371527283262543 0.910646661972694
0.202720422261658 0.3235379303965
0.245853258843635 0.14982011177748
0.154047138942187 0.553988166659792
0.517452130094613 0.185850956010399
0.448358532990009 0.502396426933007
3.37379700277556 0.63627174448932
3.11400161673468 3.32131510987846
0.6197296506111 1.65219319433556
0.845864491942528 1.7281542028204e-16
0.887711319605337 0.480819015057021
0.156908084992644 0.605748606124127
0.872826867444009 1.49387792402319
0.568740020386543 1.21771761944589
0.798355987582743 0.710732719733766
0.489228755437876 0.476110436172406
1.07557750444781 1.28585564573259
0.559325941955453 1.14686202368321
0.279413734460092 0.47366022220131
1.64219773541354 1.90675549958838
1.70227449608366 0.539307004356788
0.85991624125775 0.495508981438218
0.430460741869416 0.365994159881494
2.33441720379427 0.65638912676729
0.384377257644022 0.355405300182735
0.0925518874199454 0.513183884462556
0.698140994403993 0.560357661263121
0.183897878771307 0.240703475197894
1.94187201131715 0.601110192904982
0.589827870974459 1.05865490988556
0.318068609899816 0.18421285147545
0.723957169573156 0.422696053879254
0.433702394542267 0.197525696323173
0.692707471479383 0.064340691693959
0.355190263326224 0.361308108842777
0.509228441378731 0.259235659709567
0.609648406579698 1.1608604689454
2.02598373559673 0.297559701833438
0.317070666097781 0.478549909356844
0.664353016706046 0.401995698892212
1.17125808848434 0.736743258747967
0.83840577112107 0.500229823650604
0.308497009657994 0.287174748080364
0.442642703614657 0.441537966972752
0.147001424443267 0.565285656539842
0.200784868941936 0.791422374564625
0.102141121181357 0.776339066886861
0.729838320186722 0.607038775050713
0.316565816918233 2.37503143080529
1.17485207462447 1.29495584367846
0.516293947207933 0.451937694638614
0.408082187299037 0.37635949468723
1.23123537797474 1.30924200798764
1.05619646037313 1.18384036316412
0.344197361732134 0.297328509575561
0.863901792608374 2.02351326312381
0.326755217234487 0.333713997834792
1.07816406558495 0.526444586743312
0.407184059518165 0.613198481017478
0.150681049695542 0.150955609449953
0.434155120800362 1.34994552307483
0.27484618479486 0.338355785503823
0.380653185755476 1.72088832455849
0.415478841568007 0.097246677341707
0.198182573802359 0.181737636213581
0.100486555597469 0.462483850394083
0.268969527679785 0.470931596576223
0.399054430237665 0.174395282112397
0.684141777507244 0.365852636484417
0.513354168087246 0.0851381108452701
0.465432971736539 0.365655521072521
0.154490344825487 0.14733577669441
1.26383141476308 1.12927973191331
0.898641425589729 1.90234351945799
3.42222937786135 2.0294390154472
0.93345740341477 0.561261140213915
0.73453340566388 0.982589852573504
0.756802367876134 0.252763094830913
1.34902379650439 0.934417081447866
1.15775485612136 1.35054025011452
0.131804283606598 0.162914393732764
1.03364973384776 0.429045123039293
0.241316541997899 0.351599812191969
0.517854932782692 0.925397017083897
0.176734582179075 0.290432823108727
0.990631933837318 0.405702635571102
0.265597700303466 0.467574377167915
1.52609795145973 0.137085557494196
1.28714596949356 0.748965932585534
0.527307111834499 0.25905174301431
0.370090344844205 0.135448157809886
0.964351422495306 0.350266581727319
0.364144329753854 0.805221291065991
0.681623934739672 0.275991189627494
0.411205862745663 1.54151689406149
0.136576741219709 0.47390558037058
0.745615987783638 0.592488135631324
0.277738448989126 1.92128186561446
0.748065454008265 0.435181643015324
0.143417299602883 0.965185964521806
0.532950141616565 0.261453826010369
0.173590601792097 0.584311148878895
0.265644056919563 0.496378209989185
0.240595547061297 0.973304119522407
0.290232043669574 0.259276858435063
1.71495463285255 0.820824349488752
0.482921973035767 0.245636216234106
0.482435118205551 0.179709300993541
0.593172537324547 0.363365909824066
0.365566197250465 0.41094439910879
2.11488117848628 0.915288407590485
0.40613007299815 1.66125870949834
1.55759194720184 1.45448345628951
1.42553792427657 2.05000183200917
0.722972978461828 0.708729004727631
0.164273420016978 0.202327022316002
0.495952309450635 0.656711260341628
0.337699001567703 0.135610289291857
0.360252767392132 0.463588949249794
0.371518763115395 0.375036029674503
0.367639519367093 1.39285724149309
0.133367493825721 0.600869640345785
1.082081871931 0.952674567452278
0.0653632450614011 0.45832828521
0.480828939833363 0.163550491258111
0.593088263470298 0.462434587114514
0.977131107311484 0.164197698331729
0.49820313589648 0.359744801877001
0.427842319885266 0.302810602603087
0.347012359191026 0.807130231124003
0.230720915934576 0.101613498789337
1.3725881894182 1.47889618292769
0.268534734543398 0.143780206777266
0.463256337471644 1.94265001723062
0.109320665650519 1.17314159203901
0.153154022427162 0.239491001789833
0.477212449480767 0.393015427430746
0.375732580126579 0.551249713964402
0.287012817839464 0.104534024695782
0.496090733475228 0.775963400373211
0.123001463774532 0.311678662522306
0.363659083643977 0.51596216369044
0.407902655904461 0.961663788165773
0.873102060995279 0.476392598685185
0.231322122336343 0.116469873024987
0.47083510603849 0.421427749074458
0.239999907219439 0.197946816769497
0.186288155900039 0.359989513704835
0.310993750719683 0.708561443947563
0.351801483705893 0.286772081610206
0.134296288543983 0.528907583405875
0.444067225710864 0.600387626092561
0.215103278488239 0.590326598574693
0.597986269963655 0.310939846955113
0.288791507997887 0.579309560722005
0.359919161307926 0.301485222461925
0.499069585694554 1.06059247313619
0.728290944699835 1.05367794554225
0.201332031119965 0.418465564755545
0.516791776458472 0.282479760468596
0.309253395844715 0.769040650683498
0.555754823612674 0.187207657524607
0.224800955766789 0.302976259036616
0.556210213000683 0.335278115298064
0.313235991292256 0.272892942555665
1.10596285673268 0.789123473081034
0.451750060444373 0.622259403428152
0.148366618418636 0.409997090951058
0.533965559475031 0.561757338620757
0.433950256026872 0.199127257353061
0.331891697825562 0.653946457355468
0.473147600593559 0.305020884250202
0.23610667893191 0.596963671174265
0.539083124863673 0.216194668114539
0.80324780168559 0.608737229045922
1.33963391505252 0.271808209172952
0.573314499583191 1.35241512688661
0.138953481231505 0.478467665260858
0.746801344660788 1.39654951108472
0.388325619158863 1.01986275408713
0.0724720530466452 1.11875725222662
0.660511164361836 0.557312659525249
0.816978722468757 0.333529001418306
0.655921951482599 0.276781527769984
0.287149569941595 0.245204196001704
0.385357681358406 0.316983802658912
0.516687061047726 0.301020494988258
0.235809758818026 0.435139477746831
0.870757317316248 0.547980005816649
0.227847968683663 0.540923345255639
1.58747511820266 1.06556227344944
0.647006220243476 0.208350015397524
0.536263293869836 0.378312861546127
0.617564519145624 0.451710273191247
0.604273140466859 0.565535491168592
0.5503990914172 0.237944574700234
0.34227928745125 0.739895136882465
0.281795468893594 0.340522083069957
0.318474431954621 0.708340511458474
0.66800520359339 0.846110123128638
0.308146355179724 0.642599937206796
0.360157289103582 0.233211030425698
0.399858893460069 0.462878751971925
0.0912484805054596 0.754352059564987
0.420729041801977 0.622636765694691
2.55568018059589 0.787366284975012
0.751050076541846 0.912766850720784
1.09695719367919 0.653337548967371
0.484226812436282 0.8065596161097
0.124045681212629 0.700624320700821
0.263765273620256 0.418438917120389
1.11183971396535 0.486917488667551
0.209155388181807 0.468170005926558
0.666325738501635 0.351309173248421
0.398553156524852 0.320685917097327
0.351710621906321 0.394921575033303
0.454169939184398 0.218788129620965
0.639069975426529 0.718547697832227
0.28411857257135 1.83122811187973
0.687385876051184 0.451603158594826
0.24430484706288 0.322615769538212
0.619560754750015 0.242481958590831
0.606518880080573 1.15961442169847
0.677154953290742 0.949082343841996
0.564158440478439 0.10081616266409
0.282898685513193 0.12994285433487
0.588290275231727 0.595856207869011
0.280920640503115 0.0947671128873415
0.330722144322383 0.228597394490933
0.770426380733043 0.33676632900059
1.42134481160366 2.2310202384441
1.85657116529425 1.82016422544412
3.31482012389421 1.28589865142768
1.85446118832634 0.502437899582874
0.220732872252923 0.619446673122745
0.256327603168724 0.544339105068169
0.354159431635755 1.45813500693773
0.257988546558799 0.0741733738980958
0.586629391756338 0.204851004023752
1.55900095167987 0.824443302503228
0.512295762009233 0.280135471104021
1.01057463623647 3.08179881438025
0.340701016783402 0.52614145839297
0.291583839267866 0.509333083314416
0.135229023341327 0.483400542047029
0.178101960659807 0.700929813696695
0.144585139410054 0.385534596081026
1.42247877770227 1.85497945514484
0.81027750437349 0.933059563301835
0.196500297777904 0.361859720231588
0.442124339889962 0.415207074707662
0.505694471972135 1.0584508586977
0.413679876656881 0.556800822464807
0.204486602446385 0.338440519004182
0.34235298122708 0.54136610897891
0.415974471040647 0.591564135566607
0.859340570843841 0.604941208404257
0.496257591190449 1.46217810502398
0.234848863020202 0.287828872940014
0.159823946344145 0.196393677816633
0.155592656182881 0.252649774545049
0.265798675960546 0.202326298067311
0.309646042972597 0.504627185003517
0.289144586885022 0.427237438914845
0.40390487374803 0.246279293651296
0.483355626620935 0.198829350671326
0.252200590626616 0.168721811538812
0.214725780861617 1.73490664939076
0.461847136661134 0.653565523746587
0.0758148370216366 0.379482899933194
0.186038048320022 0.367595051378687
0.665205155072014 0.329603900738326
0.262450750499304 0.613881603377122
0.305405967984603 0.545478637463105
0.353508735697141 0.299809762890687
0.761092467015631 1.02999993312623
0.326144512649405 0.462451122800852
0.912095837201541 0.475352608699843
0.264655194863312 0.116549771584341
0.264139792076396 0.147887756301173
0.472535466156377 0.305559235705595
0.227457634522755 0.662225260509424
0.299565310124128 0.43558003299973
0.561511807137755 0.868134613715717
0.615852416056549 2.05411855310261
0.440705790699886 0.7731842257232
0.320106448732913 0.241491049177216
0.469248366746984 0.354340414442676
0.648033391745745 0.16814064799153
0.317179160865648 0.299971163615212
0.237441605224789 0.391250440930844
0.634031207058527 0.230232831065337
0.263873388594298 0.556901373662946
0.896723034983032 0.291617607125651
0.397754167050621 0.330518589557054
3.34416721201108 0.993800133030564
1.54871388731073 1.31590538662026
0.492876103117656 1.09122532179646
0.281189116898467 0.305208558138555
2.30595486228472 0.569924009215189
0.563528062422191 0.532130009349549
0.129239365259212 0.581897936348467
0.329312056698388 0.963075844692212
0.792661069755713 0.453996375446204
0.513787381214586 0.695784401100259
1.3656166787617 0.229023210973906
1.21356521541823 0.210097360597367
0.361245675721691 0.786439599653138
1.02258790654165 0.0966894554351516
0.0999617916195732 0.264967000003107
0.434025390692183 0.65085882905411
1.32507208603663 1.29799322139012
0.273204501997612 0.452028567721786
0.283739409413378 0.166048050249375
0.463220487589261 0.751757014317181
0.728649198732876 1.15080040313501
1.09161872549431 0.939484099337376
0.717338081890881 0.319945145058688
0.622577502088769 1.23792382923809
0.41280550900546 0.32289707997516
0.608129178840828 0.541699206655
1.38556600662509 0.335660664178487
0.256649153839504 0.427624021669087
0.266675849643586 0.194708201923625
0.585863862768424 0.746080048371976
0.465892265677949 0.20683168643684
0.406879832808395 0.149991315202187
1.33795495327833 0.430275863510361
0.69780554254456 0.967978293840167
1.53736454561433 0.140646522000449
1.0208479635885 1.58011161852308
0.646011268672928 0.0602808974352363
0.251681979834892 0.445875580879217
0.793898254283587 0.821002870464906
0.938842024530238 0.688938613431692
0.441231612691192 0.456470049261756
1.44937138938396 1.11791478232004
0.554300700450507 0.192781089958068
4.03769858966747 1.35441412488185
0.361860271716024 0.372351644748373
0.199689938640682 0.794292128073313
0.217612463737713 0.518527081554821
0.609098447703974 0.626212093855175
0.34943745503925 1.12693394619808
0.137472087547416 0.537987759649549
0.37542036957546 0.0874820274947185
0.700679499372955 0.517860141488894
0.427443949180639 0.354187241147354
0.431886229199157 1.10077595586698
0.917208099858414 0.244847532472049
0.314995318632338 0.5798877528477
0.523749225178349 0.324832513787999
0.367712808142355 0.0729834484437498
0.248509801073356 0.938465135931639
0.258361692531299 0.280057690628429
0.530214885158684 1.17598019163111
1.48712328234907 0.637012620173557
0.249037586385886 0.0663679327532617
0.297074126076342 1.304377579176
0.59019258286943 0.137267880054284
0.434521007007051 0.489368047277199
0.376037610551764 1.01857241940462
0.261066815201752 0.114380575195441
0.856276485007296 2.30773609873807
2.3504005655156 1.91143461285917
1.29944869468291 0.538332949504655
6.18246259485376e-16 0.460713600357895
0.356637982842156 1.17884524690998
1.26821327095203 1.41319557553708
0.223676662435992 0.360354230779983
0.521496302200461 0.479830386253145
0.635762194540934 0.450166687041999
0.879580512350206 2.38342913575907
1.25998464690032 0.372575970874816
0.549378870724479 0.434265877787413
0.357954195394922 0.379458120539186
0.408851349247164 0.910578889523261
0.607670679749742 0.54832462170692
0.698975910047856 0.556541474050377
0.810351877950252 0.00185584719946088
3.26008112966412 0.246915009204343
1.64711831874806 0.698173982693758
0.462190514383757 0.317619407320421
0.510166060701717 0.327058490591876
0.555328168366021 1.22997424736213
0.724985367042076 0.685228953745935
0.308632070053027 0.403078484786209
1.97155856669883 0.28070003873232
0.180568936371457 0.36860414953847
0.548098870219786 0.268628492712047
0.489124149341305 0.895468962096645
0.0312664771982742 0.099334023788094
2.12424448630391 1.95894080401974
1.3991042776481 0.532747624605356
0.323587410609182 2.21062074797569
0.521102517396579 0.896445171091454
0.596721833672999 0.688400580234629
0.251156311031395 0.452041272029329
0.338796840515664 0.120950248109434
0.24521950268418 0.441068814359143
0.494618352520453 0.623354313313614
0.48224981389084 0.721451715204818
0.262342002958345 0.162769416590358
0.0699525951783694 0.785816112792038
0.319970141632099 0.604077703469745
0.130350353146422 0.851376879928629
0.397833166073569 0.21399182279589
0.17283739177005 0.490923841802287
0.58479190314208 0.443820443790797
0.300897644184823 0.307115036245786
0.330408653018014 1.33574741080425
0.7117831418624 1.37557144736635
0.551160523297709 0.297968424991874
0.869562819632075 0.795393653168345
0.786675511262108 1.79315486543577
0.197534876812831 0.60793873250939
0.487113933025214 0.34399463207977
0.696556725294068 0.352099546196168
0.356500991118856 0.668135963324459
0.229545831356128 0.262760903607072
2.30962326879182 0.666607604217734
0.359363626195486 0.174664438788888
0.241951935021008 0.338906146975107
0.391607921458271 0.367685302176611
0.459276373220007 0.554841189204047
0.267003925406291 0.545177848684053
0.181570252679989 0.35636167427992
0.298844317293616 0.511587670994154
0.248857220013224 0.35826803632441
0.106550356283023 0.0496367583825603
0.423314487678541 0.783331567979543
0.186654161583772 0.65345620171907
0.533582175990026 1.45545453752157
0.215222455117522 0.527504954021675
0.466581955706382 1.1719025485373
0.486021981737466 0.274993539388358
1.83972476955065 1.22048768702079
0.198845865484541 0.380633656116347
1.14841732246376 0.24941939605499
0.821660449396009 0.127587302514595
0.684807474877668 0.750457216885848
0.739879547079513 0.461135999543973
0.388109743675731 0.379900799956623
0.446778701210924 0.876486401541526
0.413041088655941 0.292467630894212
0.34582463239818 0.11541169722443
0.169424501327662 0.476125037296454
0.228150468768365 0.24158523661735
0.561685783703839 0.348964246324018
0.314657841839536 1.13877235502932
0.581723741044497 0.907695381982792
0.205744708205009 0.421240529020965
0.748419336534933 0.92981656685306
1.76067611960586 0.760768739894709
1.73601048209642 1.22696772408005
0.353346667245669 0.763861612779041
0.342948069029635 0.0774424551692184
0.557257474111147 0.861952546063056
0.635702899955645 0.539581664707917
0.564983257425119 0.605688782830751
0.126186790621126 0.351495420783574
0.318424842806006 0.0408662576863612
0.245941674942885 0.341593026387778
0.890353717550062 0.255112765318386
0.193935714105041 0.0545874776917892
0.732622262156411 0.385973842418939
0.332054345172015 0.687612541034043
0.417946751703985 0.334735641922396
0.366751582624023 0.090891706479763
1.03778247940567 0.442643591862209
0.693178833437766 0.793051652983127
1.23844049652267 0.633437072672472
0.420597967689766 0.28031287423278
0.445459561849941 0.249484617149309
0.742053436274781 0.479791883145573
0.35953957867533 0.616927828786524
0.21161036929621 0.286702910269081
1.38883029598016 0.602029420826839
0.542902267893632 0.61920774141877
0.637133083473085 0.665945656267832
0.353834941495477 0.180408822996397
0.550383130495605 0.119191596899565
0.42250983083073 0.159603611761666
0.133394977154464 0.304139061088168
0.6258497069296 0.327664620896
1.02395360293926 0.457258259516068
0.358570613573319 0.454477577532025
0.40693816541111 0.522609085796823
0.263611553346436 0.29316695376773
0.927806521386554 0.541539872773721
0.971515972641876 0.354326077154058
0.227532431976368 0.142336973471031
0.938408658422549 0.218050780554603
0.395922922357348 0.26516071660993
1.07226075474154 0.70608109458132
0.336099225691914 0.559978670690936
0.531988684589006 0.468876411971834
0.119672523267679 0.202651013871751
1.07308476052413 0.650296216926743
0.227219400152695 0.280649162749852
0.585486784925225 1.00717911724675
0.689664670407042 0.59817173521044
0.953153836273594 0.180884856362129
0.334352459624868 0.160299630790049
0.268897263939966 0.27336354562581
1.31836303035396 0.90777897084212
0.571396788462028 0.749069765052966
0.389695803766831 0.773486886063657
0.618786259515246 1.7281542028204e-16
0.7538580744889 0.762929393507679
0.60463832918104 0.514110837435625
0.666415150653827 0.614240356907365
0.322283713583183 0.250574129399023
0.278820347799806 0.450139033129912
0.358694110111551 0.180950128565735
0.383480919602712 0.535925256203134
0.706623757625402 0.7526495919504
0.944262551175619 1.16666217617377
1.23302670002152 1.2189097903051
0.129499085994804 0.261377673139685
2.0040071754233 0.349601687657247
0.40039439796623 0.892322806274352
0.959871509636068 1.27445700541423
0.321304243074557 0.142682861844705
0.741872074497078 0.488299451020974
0.716628380014045 0.351312193842192
0.519299511385483 0.53842515439445
0.623534481918756 0.553859037790549
2.65181204730955 0.796032775431439
0.384551533531788 0.734998417561964
1.05382276923588 0.714391259391568
2.92770137391218 1.13486168304707
0.722532881591393 0.273880289442904
1.77764510084596 1.67147088763936
1.23575825030162 1.87570663623794
0.425613745227851 1.34244378826893
0.24942359869466 0.322857667780737
0.173621089895235 0.470850293722414
0.753741439393779 0.441855874516388
0.244086174241198 0.277310488861184
0.342801069067869 0.482901826665017
0.889210173967373 0.956509579751025
0.628373174338525 0.641619516863195
0.627438944203236 0.95585006337951
0.214442835492455 0.492004168376097
0.661621887914064 0.757246724234896
0.807407326011626 0.639142290805096
0.403560126597337 0.288887270643014
0.88217649986106 1.67518127518089
0.69674450751308 0.469937335257903
0.310336865829818 0.737934128135686
0.449622020059549 0.345885610305413
0.20094283401492 1.3740322538535
0.573561876998371 0.233681129000677
0.238612392145744 0.501221710700231
0.891509917090841 0.429094074872515
0.191759198575807 0.300531317038785
0.307566564624983 0.554940604012842
0.526557279681564 0.126344329628462
0.336460404019762 0.276300867775149
0.43700665855346 0.206888805118427
0.367754010258099 0.504868932882372
0.17668824159781 0.424478573697277
0.144464331133637 0.881575664146116
0.212597161246699 0.472039001137984
0.142859110288134 0.568805689245308
0.567512019702594 0.362342720394348
0.333020235266367 0.760759436457603
0.467932770921285 1.21152616995591
0.202344059293714 0.392167866077292
0.508932912056775 0.281453216221564
0.344537950328096 2.51869877334161
0.95723936290128 0.461748841781249
0.53444882794818 0.378376633463782
0.141239927313342 0.211058337986879
1.64902806265438 0.298932256395775
1.0467549929796 1.50241874388958
0.538723041031675 0.601954453609998
1.01965651849845 1.30747743456276
0.410208456800828 0.32414279231477
0.923758478817732 0.251608173726251
0.254113550206959 0.366111224476185
0.490278468259302 0.35370371004375
0.182083085516297 0.96055576058891
0.533574160128152 0.680956381783481
0.510612004916297 0.45593109885595
0.976536731524034 0.87905911891755
0.381648938810956 0.358671724731489
0.176859145837529 0.214574369587339
0.667971628979636 0.235815997063443
0.756417742609779 0.146916837011185
0.565653247086809 0.464506187476016
0.713375118991858 0.451276278361941
1.86977685411425 0.508513734917459
0.458828698330505 0.952355635551804
0.942016717678373 0.985744825824481
1.1763132920425 1.7281542028204e-16
0.499072310964709 1.7281542028204e-16
0.285137264095917 0.199864153682315
0.522691570575337 0.399818942645813
0.16045089951957 0.574280447865261
1.00332637826105 0.308340128762192
0.854240439198075 0.379060590359522
0.519000906963779 0.439099701052159
0.25286965101579 0.216193064796351
1.01649560604597 1.21587211846665
1.01038674142095 1.22215572368068
0.276754569128447 0.687948168790099
0.123827671679602 1.07828728498099
0.926447804975743 0.949176361620533
0.275994020615777 0.422424831959582
0.521074831062285 1.21693629916814
0.386599989403092 0.959987223706103
0.254519067734708 0.899681128284409
0.661432337603977 0.583628705772405
0.261543171814293 0.278576789688546
0.997603180403045 0.414885951581806
0.501696888661787 1.15038603528103
0.915606407769725 0.828091306529239
0.336829557752911 0.811271094317566
0.383447022813903 0.957552715834562
0.139759508817202 0.208860501821683
0.467468722500161 0.190369513375902
0.325001847084269 0.394800989823633
0.409412199092202 1.89343016695146
0.4829576460017 0.360112357485641
0.638295180252639 0.749272106210755
1.06967701001321 1.82377736180371
0.662300595109456 0.316971658222279
0.460975080148994 0.619436350419387
0.690151385063473 0.998815501104229
0.437962784473487 0.405965414444379
0.750080357825093 0.611829414639992
2.66874512318699 1.98882171646451
0.316745788870112 1.51128560162123
0.318874085837666 0.489924098646723
0.586237937227833 0.452801826818958
0.404374188727649 0.767283347934926
0.583002325469671 0.879006535417799
0.466872724728309 0.106846095847278
1.18925563212064 1.7281542028204e-16
0.784431105417862 1.45693882565845
0.377217586126152 0.234565318997982
0.228562422080164 0.305713069114987
0.642976235638803 0.751517245549943
0.738242910372847 0.695115996464593
0.295387363415789 0.415066216565492
0.545113643704695 0.828197379276227
0.412256481815569 1.11453523191337
0.18513791279917 0.38173510271439
0.18513745993811 0.621283109169374
0.376678053278308 0.250256397159927
0.50860429960602 0.610023156068871
0.17776530745137 0.325663930016319
0.338508741175032 1.65022158782082
0.470180343604214 0.931298361990565
0.355253258458089 0.648540365397349
0.413391881709932 0.38083859094504
0.397179317603503 0.867004224866589
0.451293292421664 0.543364129378782
0.208380469279552 0.139005494440443
1.03691670194219 0.356699315200937
0.292999752644974 0.332006223060249
0.201243465025001 0.451322335156906
1.15519214569246 0.317118335744041
0.782678711442045 1.25560434609779
0.869656732246714 0.323814298052902
0.181185301186747 0.123971811583915
0.386474575836395 0.656299897805048
1.13318455073102 0.659236740539994
1.77130397011902 0.855207423532037
0.251801057961574 0.293405703277062
0.280719347002237 0.239094298390216
0.608849657377979 0.314313405925829
0.41028837893795 0.59294800905295
0.2454260910012 0.420121428158426
0.482247212995925 0.313103940187403
0.560197267729067 0.277363075797572
0.664761119849625 0.642396408418499
0.380165056619527 0.452175240592578
0.563997111165165 0.497129533556349
0.710297620312055 0.293499821302248
1.20142328661318 1.00058133507445
0.75930168091807 1.71980799621598
0.173340711019419 0.377230567147286
0.263739404489959 0.545018667767495
6.18246259485376e-16 1.14998992141815
0.663285029323827 0.480671885417006
0.355741896503831 0.898256076100141
0.700820769371979 0.969693610989824
0.719800157044106 0.785020389394073
0.357368973379148 0.682650349240676
0.602352742948137 0.11771461431745
0.628839849238358 1.6587813315002
0.447681882149996 0.65877919680375
0.306611086060383 0.193812080347592
1.37028561426243 1.2449802783937
0.572217055861416 0.230837112454358
0.322189366946909 0.305003010003409
0.3006519847467 0.629961889379582
1.03854810570641 1.07764723079596
0.495880240200614 1.63696495288859
0.801541627402981 0.505986900012801
0.183795228390306 0.75584506053923
0.824506701822982 0.278467319781474
0.357429962206033 0.306374698026288
0.174294263134985 0.0778147638578226
0.502050057689174 0.297210186157275
0.660077462877726 0.966784080039434
0.308639562046196 0.369371399626329
0.324508585602125 0.986777522067339
0.299348884746463 0.251857533934893
0.24754258652224 0.569391928863487
0.168491217225098 0.19574217073105
0.426937858034771 0.311288740486743
0.512890457664105 0.491689956440055
0.570040992545448 1.28219881759928
0.184540038618035 0.502166369899873
0.280324962146508 0.352251857318607
0.709396228956284 0.436050936838912
0.066728132573606 0.636690671599649
1.65580500704749 0.744948689097378
0.380834347031254 0.823970557644646
1.01826312579304 0.4675465719881
0.716628114031723 0.470585712803531
0.42919158662136 0.154641945079663
1.22974221531943 0.346413584759545
0.480193013063571 1.00812564643662
0.26801913896177 0.145950021545131
0.59009568703369 0.186548102516823
0.586403046199276 0.238055311491248
0.400803889715194 0.37677890610028
0.65509596596605 0.312001754863422
0.571861952674324 0.400911462066422
1.15996079806188 0.736094788746785
0.338365106394794 0.23042722686101
0.234978201197509 1.20266677559082
6.18246259485376e-16 0.227220005935693
0.226265287288311 1.51327570608271
0.234628990413717 0.47239959018986
0.635925506170764 0.426100634053885
0.253092260941294 0.406296512314114
1.16023098000434 1.7281542028204e-16
1.21329625080387 0.537302313649184
0.945963988482784 0.568659412769038
1.57686756808361 0.792543196828182
1.01139596566126 0.339987781721739
0.844234479173283 1.39298793198754
1.62926035698547 1.49225936252852
0.900164100010484 0.451706024539939
0.335826714843514 0.5726013279775
0.0684049166185323 0.230660222013734
1.14934574741593 0.728897312469162
0.485607035136245 0.236871936043017
0.481279569051556 0.143988693474723
0.442428531552845 0.27462328897793
0.221640935088276 2.32339793909633
1.81380944209619 0.817123925164736
1.85419547531584 0.590823552199012
0.203698783537924 0.245791488918014
0.309432845827965 0.387639854004825
0.642021367055444 0.445386817009421
0.692540211874954 0.346711128384012
0.141683370697242 1.62662525274547
0.269673764114808 0.390674340917812
0.183270654247829 0.266968394683775
0.850687977826573 0.234058584158135
0.34449326819459 0.172786464457515
0.138260820318904 0.680741031928189
0.138261145239606 1.44883776470825
0.348649776953869 0.0589084120269232
0.471558398199713 0.545416300455963
0.85517439146726 0.460663020862805
0.30925083958233 0.595519558426246
0.37765635955767 0.131163598772558
0.293078501903648 0.883688615375417
0.155480570363184 0.355363335271909
1.00048438128128 0.240132783766166
0.3759599613367 0.458248076381793
0.532344578342085 0.406223582722724
0.642399059468598 0.393754698192208
0.311221538961193 0.244979359677804
0.181966938172694 0.168297355981838
0.942499962374158 1.12005073677851
2.69222844178202 1.11943155610786
0.413267587930088 0.242622703227718
0.219301483980655 0.521489662646116
0.568295115161189 0.811259316269018
0.270822163178059 0.369904099398628
0.16034189035896 0.262487829586793
0.308450407352942 0.858911482901706
0.532102682351544 1.06386866074286
0.462249478150887 0.200088675622156
0.360513293938665 0.235433661789129
0.317073172468978 0.89939285735153
0.395705129110312 0.366124690151597
0.984738105982661 1.43429355399362
0.761211101752726 1.38536121562999
1.24692830278857 0.397828035114112
1.07186931216711 1.7281542028204e-16
0.214467995246358 0.607105603239005
0.656618470647087 0.252253077331216
0.366008115111525 0.376065617198257
0.221665196288103 0.380851918532727
0.223123424425976 0.31253691958857
0.364868183089198 0.367577982295018
0.793320452413804 0.939484337207953
0.390647819639405 1.27969842815061
0.30022181658419 0.368404575756842
0.789292249171773 2.15564119422634
0.341911414079346 0.201777093934389
0.788861302575087 1.73024523538804
0.585352177820174 0.462125774394604
0.325750020759417 0.494795037866713
0.158925432877418 0.538736605012106
0.586739790409971 0.977326970346495
0.3194525493925 0.256335400498538
0.731960688524978 0.785429196532729
0.394116356199803 0.792657359965541
0.491806469843109 0.498788866480125
0.20557107390355 0.384985407775041
0.474429727376869 1.46539985949196
0.542362508628483 0.550608244598401
0.731298696866665 1.34076216427708
0.394557625534242 0.488151957323219
0.691679193518196 0.534483399996166
0.245651597189459 1.30124381824428
2.94582538396493 0.345949007436062
3.02323222421458 2.8948418910335
0.879815012246356 0.298854987262063
0.750890204544482 0.232564491705633
0.265810399237607 0.357578905980898
0.146455649093799 0.209498029219296
0.254661381598068 0.151136847373281
0.348719232122409 0.177647603031937
0.335404666547418 0.4632318145172
0.747021152045261 1.210667415004
0.290494864447622 0.502919608835495
0.112991873579249 0.256354901813295
0.772839570104437 0.992586794306629
0.561118793943925 0.485997577247832
0.475943023888685 1.13163657477626
1.10270075022586 0.284323429193288
0.682750529100397 1.00035560177308
0.611123100062774 0.699200890315878
0.324257542746562 0.245014120938566
1.79131133881662 0.506364490546597
0.151059999389568 1.25668924063433
0.573797966439492 0.365161758553293
0.155449814521982 0.051674318913211
0.907864205112193 0.555131350681629
0.574720217744638 1.57248227079251
0.204563259444104 0.372900760299228
0.373636638956435 0.278086889444845
1.05281521038942 1.4565042207047
0.327883554405439 0.211223135238873
1.70686071245271 1.47940206655635
0.953873493402723 0.755507426623609
0.174024320584067 0.843272110758916
0.288495524263276 0.19009107865717
0.382733770051568 0.134319905443775
0.174070764162404 0.914608720606156
0.251051349239504 0.355671042447823
0.21479424943837 0.134074206918352
0.32396546819247 0.147160400690464
0.300873611706016 0.157919856120174
2.10899038770394 1.18458282682749
1.02325195514643 2.37021540620917
0.601300133116462 0.349714752112971
0.474700881854294 0.252864979691733
0.487716486485025 0.68490273886895
0.603292638424886 1.49782978306418
1.60243784829721 1.59919525183798
4.73526242625396 0.463523660568812
1.31039622375578 0.423773214349204
0.361386621056442 0.193665674227011
0.232876522512904 0.679562923751819
0.385168269798386 0.800981610839021
0.232348782200865 0.566051965193393
0.250070310583721 0.359515496332832
0.286092034310637 0.635436668586812
0.257188760377446 0.705519163021498
0.212457914102426 0.536006529548704
0.361624353485912 0.169473980762854
0.094558062948054 0.357750870051655
0.215147958777403 0.568225468506991
0.382595036117426 0.789527835903487
0.840702011663905 0.481158961642572
0.194277770647928 0.850602391939055
0.56586010650416 0.727282561705042
1.15654360471221 0.917069626620852
0.165423982316418 0.73051427454002
0.943857400338071 0.73097354828159
0.611260173959791 0.334985629180449
0.806665667772347 1.16010735041817
0.389796482400635 0.621429909662663
0.770964155501769 0.710059677059487
0.670519732222802 0.244682430218304
1.7810920804679 0.663326044548667
4.12541588717969 0.423773214349204
1.45252461247454 0.811287264125908
0.303549110837548 0.312549359679189
0.539491354413458 0.779074607236073
0.430409254997386 1.12199220708857
0.226418840725687 0.414004728027182
0.816612032611708 0.192866639173464
0.48690221852069 0.430677172527572
0.60956440211836 0.420062837109313
0.377173333959579 0.413169295174476
1.71001353299153 0.19733218220418
2.12624041810163 0.894071539569271
0.305271542312732 0.266383145952539
0.540933305324509 0.815773092250467
1.27127231846481 0.663326044548667
0.939782017150257 0.35035208284432
0.881939153629253 1.24190781666767
0.443405308645098 0.675768910207724
0.40222280924877 0.129347960518841
0.622693007425725 0.320194200272301
0.295467116762752 0.354573907873506
0.664202546761356 1.18006518883955
0.255518809711965 0.347682809402471
2.40457962675664 0.972681103795645
0.696418108666694 0.714110878365729
0.295685560906431 0.255408333558817
0.367332348113133 1.09346790214622
0.475034807465379 0.149610395311937
0.253453941264538 0.520631061082193
0.608773884130641 0.427686083369543
1.3038132705241 0.456084178583761
0.851902318535549 0.362447504550552
0.457522892857478 0.126461612279
0.424299506939312 0.358893659411036
0.260383082975785 0.618670897994929
0.183837679423879 0.369728681653556
0.372409004462536 0.60140305900337
0.318976768777082 0.260734391217276
0.417047623994399 0.463842898789167
0.646687424695547 0.247874251321455
0.530396254658974 0.580867100486722
0.33752601254375 0.306731592413226
0.628394021047984 0.228317545556726
2.2949450986259 0.597077922795139
0.254413547475317 0.315578804101184
0.394076473309399 0.0518257719238261
0.79454824304367 1.02862039750466
0.422343628332141 0.763491128602825
0.336844643773247 1.3231695918947
1.99854422972833 1.07365148145474
2.28164178350403 1.66086449424962
0.6972741709735 2.1952253871913
1.1178035448907 2.09390278629178
0.815915799211972 0.763295649800067
1.47933464468196 1.32849308573145
0.916039007917864 0.952606118612047
0.676059635163269 1.50085912188176
0.428814293916283 0.79611832117217
0.922264109786187 0.523036400002648
0.158904344012031 0.953947557087031
0.44711198162391 0.259403644691895
0.365621681764484 0.981010192884411
0.296137439912876 0.524823159532242
0.74351987920485 0.49126830094775
0.352490522035369 0.206614937541155
0.287240914696075 0.517497750805476
0.715771116895733 0.373813427245415
0.329959132616782 0.239483052116546
0.413920289283212 0.354214468166933
0.528627046453248 0.416980677404262
0.186279354392804 0.468358978953045
0.476422914801511 1.68250042058431
0.260614997297583 0.636984510997726
0.167554786936107 0.401329570264634
0.177109874846188 0.998657852886361
0.215006546588452 0.448943816261862
0.85118260644622 0.464089860481389
0.34391655532887 0.257322355416443
0.281206068306733 0.559644773652842
0.371392869773905 0.431041741014812
0.378609661552789 0.543115111842227
0.302931641125213 0.398519407221329
0.281279248340203 0.560949283364356
0.748725164347168 0.728055990464055
0.359930812820296 0.273049664010436
0.390315257642586 0.505648364657291
2.32447290394007 0.562996468649548
0.115392350739884 0.349685633756376
0.507986450907433 0.9127444302581
0.283393385866564 0.455348261148766
0.234262090508746 0.455827088619209
0.160238539159703 0.597209603268124
0.419247813278774 0.210660204353537
0.309197566711016 0.590271437519766
0.304481404464262 0.148421317011127
0.597883879970754 0.191366345946686
0.628947165405348 0.51105782962099
1.39811385111899 0.944813390384717
0.777221420311767 0.915523096143111
0.310457206402293 1.33837871433717
0.397493012760096 0.405296144133071
0.573435344479238 0.249386926057234
0.193519173888227 0.477043181216765
0.419491432191596 0.277894989779024
0.712670658512204 0.396138141560513
0.357554598282058 0.639841419492406
0.732462604624277 1.21103278591412
0.364151042974681 0.675316105806035
0.434093267025218 0.156426739752425
0.0548371868164677 0.465689924661094
0.65055236814317 0.438955071569734
0.411688669682301 0.784361171125875
0.813703368168756 0.377644836021606
0.93372184210572 1.78528276436828
0.320292928156923 0.41575886166819
0.244459544554609 0.381708170340466
2.4731918981188 2.22338651096602
0.181121378759741 0.257368622958818
0.211959051823355 0.448656809192307
0.328982377263853 0.243191987066449
0.294292909324271 0.196252755573837
0.365440148480029 0.2615986601187
0.719203547420701 0.579191803010681
0.605001084762931 0.489723144675009
0.555938550754238 0.535053144234942
0.0861594997761984 0.182114828597016
0.154309052091525 0.323270594791429
0.278037349939071 0.26365739039742
0.505725875091934 0.8347915494023
0.716806753613298 0.303605057530724
1.07357866475404 0.181849149432941
0.48876794161024 0.29572484224881
2.30775537815484 2.16435899612776
0.288301571109371 0.201538003757788
0.211432741297824 0.608109187958978
2.22285596185346 1.94496971408505
0.653005360642845 2.48436251711256
0.107823749486581 0.252917693809855
0.628340409262038 0.658758510507513
0.0704668677871113 0.457972183545661
0.155725526969079 0.489192926953787
0.545424078600489 1.5625072208089
0.153094074674792 1.04884962964942
0.33922678280398 0.190300997326997
0.31350834726934 0.737916956562861
2.03894679706966 1.15282843183552
0.429301397378536 0.683336296381064
0.403600925324997 0.291653331666126
0.230080692343243 0.182095415855163
0.284045210836489 0.109400270654029
0.385653188816289 0.242471597713706
0.67010941315581 2.3968352393029
0.392386406905461 0.47056432231378
0.627508921209065 0.22877298678148
0.11033661509975 0.379967879009444
1.32530686074875 1.58526030257343
2.53306569856095 0.63313370229674
1.02252505428426 0.429975826692447
0.691345112829605 0.942205126221103
0.443460810378843 0.283730599552169
0.555508511750548 0.187754158543625
0.464587674952883 0.691328611568452
0.356591077428637 0.29432792949939
0.205062740272007 0.337613581791537
0.328221770733007 0.0862982735622504
0.20552511669782 0.249440233005763
0.401799035994514 1.01435376020685
0.332064264313296 1.24931630006777
2.54903395032399 1.82046787641054
0.421884930190672 0.80682703602226
0.142403734683433 0.547911879896228
0.419959289680693 0.0925808535601984
0.377536448214439 1.1160188862397
0.639157850078472 0.600597073642401
1.13782326673939 1.09832841607871
0.729369987857402 0.299621127116325
0.249767342735912 0.290742655203931
0.517721580401074 0.107837049655161
1.0260834900493 1.8337445812015
0.187039665486244 0.137181602019997
0.329504001547865 0.639618259120138
0.207560239226437 0.471494211580297
0.505719210635501 0.640960067564242
0.204536395284384 0.309327183911674
0.434249341169626 0.665403111970498
0.233209588444339 0.278193421274549
0.639907293574391 0.774090749299561
0.697983544784557 0.851915894900524
0.571049956007855 1.24585910279159
0.794086503287629 0.322075444101891
0.152911196946131 0.308445721087525
0.114604797830309 0.503161873542525
0.970131008075116 1.11156041222634
0.654092292689393 0.714572836891373
0.306080356287215 0.482597012695103
0.337263505387989 0.796651175661474
0.31126038381269 0.548835117452198
0.804395364032143 0.806193268621451
0.822851248559758 0.307103954557638
0.258862088469969 0.797130659044066
0.307320683795537 0.451711697545618
0.699396771635972 0.242794397211896
1.19490901939557 0.561713959063433
0.422454186679045 0.563361619353429
0.706166808317767 0.314119073455515
0.317509238950296 0.366134974460087
0.977642404173064 1.42467296984656
0.666675792148171 0.45295137175588
0.553515064910548 0.799207876370984
0.531402848411531 0.611162531706019
0.298380565855856 0.0927208242380321
0.432240637905201 0.267600928115323
0.0975075078471018 0.196210448103346
0.189087138136234 0.327056746725111
0.414219903014127 0.815109397889133
0.306501352133137 0.346015744501385
0.347994262436775 1.52081249369698
0.845981483052885 0.400235148009182
0.258005940642137 0.996651046833239
0.343554272322796 0.917712689377065
1.09727541784263 0.70934493996005
0.608702662851434 1.20789782380939
0.974522473968208 0.849107676859637
0.26714464764065 0.222738363057324
0.328858012845861 0.438395015363467
1.6780599579832 1.10409608559308
0.468618197112991 0.37599212528854
0.845946173174172 0.573671895078802
0.216184929720963 1.00981707299759
0.344844232503052 0.0743508763864491
0.337777588097468 0.848527641592134
0.855125803043892 0.260963979413642
0.310914487552211 0.166422436083127
0.272620177550192 1.3711204712589
0.160926221354431 0.411457881666366
1.354008505213 1.55228551598187
0.302414144246594 1.24771693093132
0.161934080698411 2.11241651881098
0.482157747091956 0.23528407747603
0.339020098952546 0.184485265795963
0.518785066191014 0.613395862147149
0.527329658569989 0.480810338653272
1.14196102213444 0.229050817354509
0.262294842392547 0.899563429656632
0.62821911947307 0.610479887028268
0.45839988580985 0.208481784525459
0.590777418152032 1.35721943233616
1.34136397852628 1.61629610177176
0.956092351204853 0.502919608835495
0.837371775318427 0.705632493548355
0.424702919255019 0.137396293489028
0.191575898587448 0.0677971635714691
0.548575609850743 0.499605285159628
0.416669629697522 0.0984135323512917
0.533396405871146 1.68376663100239
0.87394526442647 0.422270472697753
0.323121462126564 0.620480200701959
0.569011994096202 0.580793429133828
2.24341282145646 0.744591692128937
0.507989486422365 0.52495310304766
0.310225750414397 0.847280905391116
0.333070615354883 0.242793302399672
0.289783672040068 0.627069400685829
0.221607838665203 1.4036831683323
0.418277034265563 0.228264679406623
0.813473950839439 0.31695344837441
0.875098150421688 0.445811045802552
0.663068478464547 0.51629612592675
0.221733709125574 0.749873716591879
0.367902020896613 0.421362893954705
0.404107394897741 0.410333891644248
0.743604781871543 0.351427824258709
0.634584783100907 0.759566449216574
0.411189991761807 0.359623301943771
0.392549410213715 0.468164490718661
1.9227252756251 1.53042260173397
0.309530625760829 0.3135680397471
0.263228035661205 2.04622713884549
1.19756150025492 0.0272447436971461
0.264903225828152 0.292028834920668
0.292833590592873 0.388936121656909
0.397123384136551 0.757403373863734
0.3140096610159 0.220105806006153
0.488583873144069 0.242852221698753
0.112844498731759 0.347245449778957
0.411786877442921 0.383316784304487
0.360842455704263 0.376276541445941
0.165160353321118 0.399003911313829
0.291217141628712 0.0921430798247732
0.572608901694476 0.267393840891789
0.331766831171393 0.256618457752479
0.334789561028533 0.591583510636064
0.629273231500538 0.922309750881165
0.627576824324497 0.780948411351914
0.772130822423799 0.701160087612945
1.45546768671336 0.780180973602917
1.81083153108235 0.562989297776899
0.807637442419134 1.29758771937842
0.563631494450336 0.462699495654137
0.493680219784039 0.247414903548722
0.364802586487083 0.180526755698973
3.69282884981071 1.86278160007992
1.40126329004547 1.66355679906043
1.12916925030144 0.386087737609269
0.755922933851602 0.503415947874473
0.538448019280551 0.477184110807498
0.74601570097728 0.454514814774633
0.111554434760818 0.384855080030598
0.694329467282843 0.339956418402692
0.265869712737203 0.313798030456751
0.174898444619742 0.56579492261521
0.943549590663631 0.977057830330126
0.511853906857936 0.340230644829599
1.27551735140453 0.777913308014668
0.466358946025832 0.64479946014107
0.30431882780325 0.393331359715624
0.33251208800252 0.213085091302933
0.253674627231424 1.57669185621093
0.345626591962797 1.94876990856658
0.182811087356358 0.600802290589844
0.253331424983009 0.0892000837768997
3.1787825027722 3.21959969016362
0.239089959060368 2.17786182539978
0.580881682312913 0.177244370583639
0.134285531055342 0.382995725981277
1.11259932837427 1.15850596631023
0.518344284047397 0.999135443764393
0.387287881858031 0.507892313805823
0.281997096370516 0.466971517254441
0.13331835074726 0.799997291014231
0.25310356002329 0.434790984745757
0.220985876585826 0.275638720196756
0.893097312578194 0.594536475549308
0.990585859289125 0.204337736072683
1.96392384215599 0.563160011585925
0.728239581067211 1.47050832793283
0.348803819341284 0.240854399287855
0.365376533304169 0.162212565939711
0.362119159795875 1.51131121876883
0.516327867611098 0.310039837083694
0.168995329773038 0.497484816289445
2.14472466910732 0.617431427475254
0.268654096073155 1.51193779026384
0.487432241751903 0.338157345616269
0.658031740909725 0.547815199041157
0.667969680016134 0.370134060756555
0.967872703442155 1.06970183165056
0.163737722347274 0.398414817349731
0.379887532844957 0.679226380016249
0.339046616884617 0.411027916975329
0.256815428848506 0.364589308251354
0.278490456793428 0.0684587567047702
0.620533772522607 0.213465935757739
0.816815887778141 2.32990261426544
0.319297918682718 0.15010258902778
0.529657956626568 0.598548764627314
0.953821809729604 0.109103678439789
0.192916542733659 0.680757504385425
0.297551749713504 0.246152625325497
0.537597557778358 0.343302381484313
0.806715044017784 0.45444821415136
1.10239352079544 0.108209487049543
0.798769760594834 0.25365826862419
0.165662912955549 0.364693004126403
0.313177585490858 0.378003261829192
0.636514652087583 0.522425506688279
0.454622020070307 0.382279582990695
0.184205580770487 0.278216796293673
0.650126226982664 0.735672823553208
0.865188579279266 1.7281542028204e-16
0.659659985470949 0.258718858771935
0.293749010751932 0.331602898976445
0.350521175260657 0.788808056057471
0.275638951622579 0.937841667165121
0.603776974198498 0.25105549528691
0.565643624736261 0.353652984912931
0.59456061390976 0.651666197973932
1.66189950914743 0.761555019638939
1.73203262022391 0.861505142869817
0.579961646442051 0.634956997390743
0.425756240315992 0.612996987180115
0.298638194491293 0.536459909997571
0.0785745411936609 0.110052821277604
0.648384409953748 1.30357386563626
0.326188175954779 0.223766293269057
1.20176589444458 0.158454843350343
0.669350923227348 1.00757754155707
0.373974969202141 0.401164791224884
0.497170281490596 1.47244615264186
0.599244669908067 0.503356032527154
0.245210641144811 0.224283450980791
0.788153146001571 0.301158184207773
0.90493377682837 0.258739448458029
0.365153945846964 0.624599234429121
0.349021120912241 0.283842212449718
0.521182271831734 0.323736321313579
0.292522757857855 0.459130752231518
0.200702545849908 0.425246181280264
0.585435061728009 0.972751699971474
0.87595104923592 0.521862053408087
0.548809647231182 0.929507880355066
0.615556173694596 1.28747082946089
0.513390761427025 0.334857210562343
0.554596011953435 0.854829821020702
0.380737396531467 0.183855428681956
0.0700927211714703 0.223276217163233
1.49938898224304 0.270405527643704
0.427016841097076 1.36532601424285
0.344742212094485 0.381371649101964
0.167834822399445 0.910049945884732
0.686176470828497 0.352630059092622
0.330264879500699 0.373576583733408
0.127273558374499 0.268024663477919
0.810979803695624 0.0971386534778253
0.357584248427195 0.295419268819848
0.214091010089591 0.659590067032339
0.328760995176918 0.659010955407427
0.145210718899269 0.220720941461131
0.401819618891414 0.909148102699706
1.17562591047241 1.53964099099801
0.534856040172964 0.240627322015838
0.258361752155707 1.53989535069831
0.294286003616084 0.266799364269773
0.461580105991911 0.200244665212507
0.287390641875872 1.28349853251238
0.411240946579212 1.47491762778422
0.755116532587301 0.465777609045259
0.420210501033423 0.210478141865733
0.741272613979846 0.550039278121251
0.448883912786404 0.0984297161490094
0.611736321630872 0.163231964252035
0.357205824782917 0.86677927959353
0.545937709147223 0.567109793010622
0.345575042723289 0.657382886247573
0.296138273367519 0.410506282203033
0.437818868001282 0.19000653146104
1.35354235963729 1.83936100484062
0.192765713169828 0.375491775746608
0.178812172525912 0.616641639074489
1.61877058481763 1.50875991538266
0.305429602160335 0.616240170509894
0.473903513129191 0.607809774970477
0.983504407890306 0.33547067186073
0.433451293307263 0.123642054004175
0.475929715754275 0.471884096611455
0.298349966452111 0.319213359513883
0.415198304861028 0.11831774729927
0.504565323575355 0.105694087485232
0.690830099964693 0.335170946344126
0.5574216422103 0.449419345981679
0.831840467229288 0.234357206860024
0.092329659359779 0.116612669033467
0.345437909815248 0.534736078093296
0.202866433567813 1.40315351439129
0.357992346039592 0.132078829501733
0.286443751842114 0.429271423177142
0.322341049101734 1.41733104929933
0.337677441582363 0.265198288262246
0.484075341927669 0.483215855025878
0.421996398672627 0.0887204530038599
0.186583878125998 0.220951854066768
0.714535906843629 0.293673039017805
0.208163862228726 0.590287578704777
0.196113248316844 0.322205154775524
0.306574448998007 0.335953632014406
0.948502110800391 0.483919452920076
3.22917958347533 0.516238450842007
0.377131433275069 1.19810002051193
0.376350409547543 0.154908541175105
0.64764526781555 0.370846482034065
0.458879189840468 0.536698537140892
0.305269829213655 0.339313588721898
0.3344463649643 0.779746366821474
0.302161249471834 0.546223424323255
1.16751031058029 0.787888650730495
0.765003832203633 0.15536476888181
0.249560122806734 0.358163471238665
0.290659319448374 0.640249348081946
0.697526112792052 0.259726333686216
0.575241627424451 0.633794301132787
0.796538576412388 0.48861406007929
1.49387427847095 1.14833809515351
0.501971815090879 0.302065804192557
0.412208844610551 0.642375305529939
0.703131465602469 0.142313539636852
1.24294093835897 0.708908951967456
0.446689623789698 0.302997745976356
0.570614987979018 0.242277410478031
0.935108376540685 1.3995931566696
0.221814495033368 0.432636817479045
2.72183924162846 0.372136464009736
3.02892796122924 1.96084553750645
1.7952779395663 0.479795743381572
0.53658580450131 0.800808709101603
0.601645586604705 0.83055492938456
2.42832868653077 1.12345740213743
1.62448127684784 0.562145846199891
0.39223603867059 0.227854344642731
0.465897340625613 0.185477489260601
0.595139514802716 1.16110018183431
0.368595738951482 1.07297646099915
0.665997219257037 0.370347447395704
0.378209935120388 0.487930614929513
1.67666310379477 0.987061339982409
2.90544479622016 0.653757187121625
0.640869766582998 0.204556372747864
0.983211710770895 0.430291247731145
0.525144072210306 1.43776770223295
1.10846823853315 1.97796842870056
0.308943693290347 0.136005455197621
0.448600392344641 0.496075208304227
0.382885081072671 0.280375583117115
0.897721545407312 1.79646106939167
0.812863424112267 1.23853824153033
0.940689181826754 1.09674219157666
0.232794132117482 0.331897048197561
0.637591820836591 0.705130297165733
0.396980193133516 0.231640252185754
0.125756177390497 0.308162423019658
0.256967132826227 1.48601834487336
0.401219631370614 0.318048935420547
0.352244976167912 0.272864239343604
0.405521499107317 0.708840993754528
0.296581628332836 0.311059726562174
0.700659809573023 0.274464518762317
0.352631094586824 0.48299675286784
2.31891131752375 0.487506000033673
0.564477322429125 0.646470647200846
0.366293916736268 0.357147991536233
0.683851216805334 0.598248130411469
0.928678491726314 0.206147368686943
0.446753588836433 0.195279584760032
0.485818908299122 0.50876863137764
0.786190637828625 0.814215694384786
3.73076221174882 3.57097649361908
0.243753383097781 1.85523604655696
0.142110048655545 0.792947931583067
0.924613756811146 0.389760952231281
0.84942145633828 0.491855603267871
0.318056136108962 0.258818438807577
0.742832748612563 0.549276464927872
0.298354697330061 0.801061310556901
0.464880221612041 0.552268624218284
0.644007563636928 0.494060637024155
0.164802447560492 0.330605867097628
0.256607649407267 0.520502434487212
0.352523893473152 0.2079297396023
0.472608279710801 0.486905210426611
0.136952562054789 0.779030446732529
0.79813866782049 0.522801824264931
0.325963586778648 0.243314101410973
0.220365007777511 0.221237110945549
0.636773336135616 0.431043679079713
0.245163350168582 0.627920057449676
1.38008609722187 0.990782428380031
0.941759856673223 0.800167550276411
1.13954042827256 0.988086173968551
2.18727245738504 1.07377108649442
0.482222855614055 1.01990600622046
0.797865933054653 1.47310189336195
0.735233668364551 0.330711444284437
0.530411206855558 0.802524970122244
0.306943742680306 0.454043626949554
0.351751885099776 0.55854867803337
0.490067092314313 0.260444366182391
1.43848994268956 1.05849631634469
0.634234623831187 1.37593731141162
0.294738333887803 0.657487521662913
0.557989948215134 0.881012562778892
1.61298413637937 0.88417819655337
1.1307988376871 1.57860872353514
0.552408239797913 0.567754485615245
1.05847232211188 0.817293325147131
0.464905530044545 0.437830546484698
1.10434974488767 0.619482520973603
0.927270999047155 1.18367988781059
0.492010344052175 0.348907871866252
0.36236230593545 0.6285203000852
0.825967360809944 1.34449990015885
0.778748225552342 0.411540243923516
0.372977039188717 0.460141506691175
0.143914124245284 0.390130836582843
0.45513676633119 0.421358925962935
0.292550665942677 0.458058704077569
0.512118964953825 0.683180694077279
0.365591130804477 0.232387934607338
1.61660106604303 0.174484414728607
0.330338298539194 0.241412470970586
0.27043043612545 0.186858801243315
0.265610886380109 0.161291764705315
0.39856211706868 0.123234434789327
1.26926250029681 0.561168545621978
0.34760706981203 1.42964495348959
0.32471449178236 0.431419065106832
0.380049227864425 0.343527582761721
0.549251652193546 0.301884705138653
0.193900062783284 0.285805124294215
0.376706412829499 0.598576957870816
1.21620702329771 0.595202643148348
0.580545489601087 0.137615834929031
0.18823762810238 0.582115714481974
0.453147807223514 0.458871326920371
0.428260884439313 0.882466102740109
0.314497429605815 0.261975477842766
0.186472102823347 0.150682138472067
1.31680406654671 0.575759900857509
1.01096546337238 0.715721003848474
0.909021028522355 0.568286183545555
0.465156754000919 0.60827047534274
0.714395538891027 0.239206902640172
0.272806045539602 0.324550117766694
0.848782053410782 1.5937009751516
2.29668548691888 1.41726996579412
0.716666717871871 0.306838686995075
0.855391983064812 1.700355805398
0.206813692509446 0.116565640726812
0.835343898130066 0.134607801374329
0.151981137090896 0.761583470078046
0.503837875209008 0.251625919877309
0.443802627938053 0.117606581589212
0.118599258109371 0.224956111064856
0.565362499031746 0.358527948779408
0.631830571003977 0.376658150719159
0.133545285761338 0.208176079120696
0.843943994565268 0.343290990567376
0.218051227564533 1.02845026883741
0.992380611376356 0.464359553258776
0.482961950353428 0.248855730062109
0.231594054776216 0.298258177140424
0.69142402999525 0.19093999056706
0.358325907282373 0.377598062680607
0.520393902745896 0.314184191520041
0.182650919621762 0.733595796558932
0.168695265473236 0.387860903727143
0.256824503727015 0.113624485014864
0.331899800293033 0.457510687985539
0.336348412946423 0.242337683986776
0.186263394610316 0.242870417503509
0.393573019651369 0.26466617094353
0.296421981951838 0.354463993183431
0.346580364068951 0.30013885584009
0.259806424187089 0.327443082591693
0.396700815348491 0.49115958410538
1.11394064275679 0.683528612974051
0.41653911916085 0.273529342967406
0.188260520450804 0.397826197551238
0.611375017032142 0.450145971771144
0.198089934788046 0.490505321228245
0.191723754365756 0.295267791698956
0.910587849060989 1.67516683246179
0.536739289373474 0.426304231322813
0.240476761053222 0.759648937519258
1.08840977488933 2.70502460325406
0.609923617746758 0.396768119820355
1.18828951869516 1.89334477925303
1.9023521640164 0.322270138510179
2.18958542037881 0.476055933281818
1.0601683592975 0.410173909498147
0.977603406522789 0.43350153814028
2.90541152774753 0.651423609162493
0.88056135368724 0.39123375747672
0.816271324716741 0.630637852814757
0.762702146304555 0.509135642470062
0.954200175464503 0.830031161475137
0.266432323717182 0.595900733302666
0.760740209600174 0.38580668435866
0.763001590354179 0.416364329992491
1.00864194092291 0.534820384617726
0.67330225283953 1.69526872835116
0.754141899229719 0.283819973020298
0.750627145842254 0.576051566062469
0.670044191415194 0.557870414325653
0.658441406750713 0.236071799697525
0.473383356323688 0.15162881998631
1.24155832947182 2.68580842338383
0.717452309138148 0.697714652864673
0.345766684255258 0.678328712272782
0.337502846032408 0.534564734207456
0.209555837331815 0.336925083629665
1.24345639171494 0.0212546982568038
1.04751937429533 1.30455264123166
0.579416412858689 0.378746821202505
0.80516198885059 0.896590015197888
0.613669802287597 0.692894978550034
0.205484725200496 0.455254077662519
0.434877125548359 0.363851864152675
0.416763194559345 0.165604649201554
0.332041816294693 0.160038298753284
0.579518510894143 0.651398036106797
1.32918067366411 0.610266591328979
0.206155332675879 0.404594305773084
0.535878291091617 0.262719108825923
2.45775898506788 0.802419960759742
0.919110197428383 1.80927881227281
0.354478285815422 1.44342179555305
0.496980417337435 0.317643812349179
0.19449623858035 0.348549812181926
0.873676224039533 0.596748238573675
0.16342094437138 1.07639802357686
1.58406431864124 1.17567650319725
0.793143486226252 0.745377958396084
1.27981001135358 1.39021372044297
0.735393219514375 0.190577024662522
0.801927080370025 0.20356879209178
0.393034551861181 0.226087834710825
0.0996280681030742 0.969162638639809
0.25299233360369 0.0964335140480821
0.202960042271236 0.326890171440795
0.422175268998671 0.552466625857017
1.45121541916908 1.7281542028204e-16
0.337082137794005 0.0718478813661387
0.701684392140504 1.98069816519522
1.40779506243927 0.407870634988948
0.222133903856221 0.301709200932879
0.99637283685491 0.121390097168866
0.979632478112157 0.34901307160748
0.625939041988877 0.336359925981073
0.474123142085998 0.28090776852171
0.23490796974628 0.372777524438976
0.740887174838368 0.478474022438118
0.448523952656954 0.254377108694425
1.64517901831769 0.604478868321426
0.318737763615664 0.51352156738273
0.29562411824099 0.629945704300989
0.195129629418062 0.111109945239848
0.33978087636433 1.41374332978304
0.0606898817801434 1.46457626491217
0.260662828604501 0.303305631622791
0.127045909012799 0.413861189808173
0.166348243041961 0.460366691636675
0.480124932539273 0.819619213281246
0.413056162168115 1.04548458352183
0.989152073563637 0.175308257419992
1.13750378802038 0.44860007125892
0.391893615839734 0.15608318918336
0.117425792606715 0.40838967720159
0.251426650363977 0.846018466527016
0.458876273773136 0.840547647893448
0.641955458548927 0.924389010686267
0.762178763805292 1.78419711164572
0.600389048269196 0.3985836899009
0.442035637372988 0.377745540057956
0.835290375957404 0.793407516676431
0.65364898627319 0.923621198835841
1.51401841020579 1.13825348783732
1.13279077672333 1.14274589793965
2.32476107522913 0.583781390767938
0.442394585573095 0.528434638893703
0.116289653353234 0.575405667998505
0.134299127641129 0.443263485813244
0.5868669954482 2.00333510763184
0.395251579758643 0.258927750649424
0.615021188941355 1.25555017335799
0.450324272229305 0.300272135082377
1.06590682596962 1.84266538233477
0.407489186787825 0.179598721924616
0.437540464807674 0.586835932693793
0.306310306016241 0.656340057055749
1.17458250067398 0.755561506130556
1.53508223250899 0.631993503936348
0.396768520273723 0.542198771497846
1.21191190695844 2.48663946288907
0.759297923608211 0.54345470455371
0.158083229511998 0.935100417130438
0.690224739969186 0.37072021633603
0.458513905684389 0.470304591399596
0.665170494390961 0.567142824162463
0.746376587013191 0.433700902851932
0.416026735118906 0.170355825944196
1.17640422003646 0.39154979286045
0.542834695891758 0.29276628107914
0.535260200570441 1.4672249416733
3.09270819082643 1.21499924906242
1.84153700478818 1.22315745814416
1.56321817157176 1.19812624737404
0.283133196223785 0.158185390493208
0.181922857951751 0.991501401901794
0.61004128576487 1.16980523431937
0.365003280440794 0.318416313278156
0.367464292698094 0.268050524971166
0.283671349233461 0.193059877774659
0.542107239640233 1.396625471112
0.398519779269087 0.605296228582792
1.10476543759256 0.56142925844799
0.452592600021399 0.144305168112589
0.369980697765968 0.100227093515571
0.584118508975653 0.528592360437757
0.634984761615403 0.227087597317695
0.82381470643246 0.864423295703156
0.999897718286531 0.490278586303323
0.302984212586313 1.5047271388709
0.312598588087718 0.138090315483794
0.750927652931071 1.30825022610499
1.57835281351191 2.4621030531927
2.07136829987835 1.57186830770527
0.148377388805483 0.129710543067985
0.429911230184528 0.609048452916492
0.610695784848775 0.0846797055085352
0.404795291020116 0.513924299974151
0.165991587724301 0.38625619614714
0.431614333341691 0.461615119048281
0.210403318764579 0.831373362643887
0.419564056458223 0.117014914767527
1.5593906716164 1.27553588664552
3.18501751818997 0.489290447811444
0.609430858396009 0.743864275866332
0.444838022711161 0.215972384835003
0.445175017012899 0.239411768557205
0.220349312558153 0.0720510408605025
0.209447554357896 0.580360404210376
0.473274596056967 0.12689314594609
0.351649886507835 1.61288549414627
0.508333625247366 0.219837018525308
2.28771303064647 0.926677859964786
0.362786058404174 0.485051255607639
0.289107762851081 0.409001742179723
0.138574921621435 0.164172591559712
0.370648074635259 1.04196806693932
0.39427244056616 0.504201529830118
0.64898787783472 0.408844158104048
0.279097544636599 0.235866275940957
0.357013952041389 0.245559102129131
0.659794065330182 0.742888692196845
0.564225327165467 0.478708337934202
0.458067986632551 0.489130416034391
0.381259115401333 1.50696916326567
0.348067840871012 1.56421265809193
0.453239680162521 0.348886190560314
0.626019082214265 1.26693312784709
0.15612735976145 0.244421046014145
0.199226067806161 0.357658607178248
0.13700850095854 0.700013817554138
0.400630204504163 0.490389443634988
0.379861768250005 0.395269136014232
0.651351954441313 0.876071610202425
0.241561847173758 0.394972191623439
0.222887785441792 0.163602384990015
0.381114891479244 0.431422710092801
0.107861718967051 0.578219970483828
1.31830674342417 0.285894833507172
2.62966121380979 1.20102104106768
0.343100310980454 0.100830791042637
0.765527158261512 0.228613224996721
0.242580985982731 0.351360045530027
0.540650757461563 0.215866441838266
0.121644285355826 0.736687799106669
1.73850180285089 1.01714865534753
0.20353901073538 0.107428220564444
0.755257713073057 0.265641549603174
0.721210777614494 0.316598189358735
0.163763098986134 0.976705760909365
0.335827334413453 0.470723629660347
0.159444583437371 0.443306935347534
0.669067473046688 0.75126273062993
0.118236282386084 0.210165059884638
0.204920427857666 0.556365838256489
0.588097429500857 0.45587542663026
0.413509118464565 0.287511738579535
0.0872648264840257 0.371326830534894
0.396033362987246 0.351918029630863
0.350964823126799 0.55767934841617
0.400162335010969 1.92492153682959
0.401717800399365 0.413212959011122
0.754996507798402 1.7281542028204e-16
0.252193172129651 1.50692837389511
0.480168942230128 0.98283068442709
0.659504808077877 0.558297309458982
0.47019163537156 0.97497839527847
1.05365771564079 1.49449234997943
0.174926373427107 0.7094956416639
0.191682146775992 0.358234004420322
0.116992583889525 0.535560804508381
0.405422833385463 0.448787155612239
0.738621421933451 0.344798527816977
0.487672998408698 0.542035014146272
0.62715616721696 0.327877500762537
0.427572681124594 0.427411300097882
0.756725723243851 0.896335077815398
1.13649152441381 1.190647010461
0.291397497042696 0.743338808495739
0.60244564661783 0.242816695174884
0.241691504230565 0.597859194471974
1.22930311577198 1.46090605861806
0.738759584194827 0.135518864535531
0.295080479459861 0.294200431327961
0.597330674650334 0.39540651311266
0.460955936181195 0.187470948225733
0.493173821577633 0.554245232994354
0.348780998038039 0.381857061038436
0.657698451688923 0.980039150044512
0.599406824918041 0.880376022692159
1.39474710823433 1.16693074112389
0.175090920023112 0.595248120345897
0.446883427657601 0.643670756781246
0.596956590065552 0.521743811365881
0.811533193175964 0.84915278315931
0.533944567827941 0.105651510862756
0.508559868688795 0.110557235293382
0.409904098582363 0.270253952525181
0.252918456563943 0.594259695100772
0.808968125306829 0.561118916157158
0.378860057884728 0.285634359978364
0.335577990030188 0.423426693988662
1.11135645695029 0.183651228079548
0.16827669438715 0.586957064295517
0.298496744348116 0.179218247415082
0.540206951436051 0.358205683395135
0.721136402964746 0.748420826211786
0.382296458178861 0.396881212269437
2.18681124413967 1.84790519921169
0.615989926223 0.343421043765017
0.289651146084207 0.167956985859036
0.114769881768393 0.693828157398512
1.2264972224639 0.861040792651368
0.404712035553346 0.541314770115967
0.340072175676064 0.395383491873781
0.673026607446439 0.978023203375353
3.9292679520395 1.15578547512683
1.24678787747225 0.85395779816614
3.39445750658313 0.741389827702928
1.10045528805983 1.7281542028204e-16
1.12149592305223 1.20645814689921
0.667078124282097 1.52980353603912
1.90757126593858 0.0768958769707658
0.591573925334413 2.30729613489325
0.473861381775996 0.993427245071762
3.62497398302589 0.407117261327417
1.33433575898473 0.512418703765071
1.13361849611088 0.368190833139813
0.163047792295692 0.143995581718033
1.26053804005744 0.673846196831226
0.575120346072128 1.24291142088904
0.930075597829729 0.283659612174276
0.123197191763826 0.208420662484484
0.707558307731958 0.401321832699018
0.571406504303347 0.547115585718054
0.302355901662985 0.353105527003662
0.277598082193179 0.504838369818139
0.921924585142571 0.363103938833298
0.460485508091001 0.509547774058206
0.497511874431087 0.175752554181624
0.167868001820012 0.0899410518587795
0.11957792814718 0.943900327284856
0.262860234480941 0.497355229771661
0.236277308705102 0.329152415193892
0.821476698317475 0.451559643779818
0.202605759339775 0.416961537204947
0.417467766509655 0.255984778530817
0.103345893736881 0.234340899438533
0.492469289780394 0.282263756122024
0.331464409349294 1.28827985699844
1.41544782218464 0.54668619574962
1.3913954820854 0.461909248722768
0.438475234858801 0.849852816747298
0.168748613565306 0.579675547282004
0.242019612388266 0.157944429064315
0.385186612324764 0.177354894130853
0.513499974786727 0.360898986353985
0.32901954080149 0.366947860547771
0.472183104518985 0.194153556785859
1.12665695405571 1.73070148302682
0.878025121477249 0.549733778581507
0.808057758817879 0.502183161707578
0.491327949413648 0.553137194314977
0.520843864578865 0.341821684176085
0.278084631321601 0.309449733826984
0.172784260637387 0.790212953111654
0.653015324313153 1.0551958268581
0.702505299333664 0.82816858336965
0.880370630708296 0.654059965396571
0.228892546834803 0.0777403634355412
0.560593554866421 0.138600570994818
0.773129519343673 0.42189048567995
0.344196536639436 0.0742274713247894
0.508952121945936 0.0615516688367148
0.290832262728766 0.625118515751565
0.391073139642392 0.785495936425697
0.474472969812342 0.343690526519187
0.208573349261552 0.732504475220348
1.65716367585026 1.02217354186116
0.928038320893226 0.650300914572736
1.20254208117475 0.594249414284123
1.44941206681571 1.20097318869318
0.447205660483132 0.559484565711844
0.343919192500213 0.184001617475382
0.45379954203022 0.502339498110733
0.386885692044681 0.85587240958003
0.757839769746551 0.289341172943656
1.8505966694113 0.584420509987118
0.44558399586097 0.386489895461076
0.32500681066698 0.34534651565309
0.531011594556921 0.547836339621855
0.775040850470583 0.640254969640853
0.368658790974649 0.373120208479216
0.315537073214997 0.506064335503828
0.292904459520268 0.854413582880542
0.573219576485646 0.417294916497623
0.453082147403252 0.331372796024684
0.865795781046142 0.598497158466204
0.220920536519936 1.37109591108167
0.57255368976104 0.355729040450793
0.51711898572493 0.552001794920012
0.613722705353665 0.124251365318941
0.233926455830037 0.279841146550674
0.383762600723563 0.271132397354531
0.0517269616213778 0.537963678112667
0.31227446970971 0.51625067945082
0.470138579972253 0.181696644416585
0.843032245260714 0.122302177463466
0.378720103901552 2.08486688880109
0.779088320034854 0.659091622527911
0.409121776333067 0.968728808335787
0.962577753345628 0.356328964112385
0.184834381472164 1.90221406829514
0.708972283513444 1.28229722503051
1.46876062558421 0.909171745146688
1.25715532659858 1.26460335371252
0.316682187724396 0.600030858251835
0.229164385963703 0.526629393310534
0.373004935891101 0.720955203515287
0.263318062362968 0.341479170137694
0.199449490434101 0.480853652014202
0.626533705227713 0.942308343715877
0.679266171173187 0.224866780090334
0.302355739726538 0.779723497045767
1.35146126143563 0.199370341612962
0.684116993340491 1.004002477345
0.704722785697648 0.227900234052341
0.452321917139753 1.06529764118812
0.59445901574984 1.40274658742355
0.34992081865281 0.187477951577789
0.417923202826298 0.364492525108042
0.345271722672432 0.684045873463313
0.582652465943012 2.21051695362178
0.327923924145559 0.387528121162642
0.320770977469471 0.35619158034804
1.14748328592371 0.515925586918665
0.0903300143444463 0.521575151000484
0.455366016410892 0.930775647150488
0.392165151304647 0.237584471390209
0.427183096764736 0.582826943249232
1.21443668922542 1.41331460833409
1.13043803072833 0.1692385513777
0.361083494605615 0.424795454255363
0.331028866454538 0.203381050023215
0.527036622018663 0.241926387060706
1.00374030480517 0.472697442649813
0.272955768249101 0.246552242240672
0.344140144627913 0.291760136795311
0.368130913634747 0.391710708287065
0.16730238607605 0.485632240654938
0.0705249278736995 0.346024592814753
1.6338032683583 0.200980492398152
0.25316873246269 1.25035196533771
0.265837085551696 0.550644647065149
0.547840952472221 0.530886971143212
0.228373700690541 0.316748422382185
0.271545731841469 0.27346845016241
0.318355198814042 0.3620762164277
0.843525801639311 0.408479575629729
0.494498837172271 0.266830584957317
0.574358360955522 0.594900283032676
0.408970412004418 0.441411199339911
0.482186308298234 0.329732913655308
1.0543117150324 0.336253613893521
1.11041555886265 1.02392630708197
0.410062399704779 0.369007771920232
0.388863878936702 0.232677057521484
0.328450033302078 0.374769948582892
0.899634732561445 0.861460945148714
0.468061368461235 0.374487702100067
0.101973604458396 1.00908496932214
0.18972561238866 0.43450348634641
0.604329929084841 0.34008863398732
0.597956098918925 0.7205333602361
0.463580114338672 0.3114069740673
0.199074630459036 0.423365141999418
0.191926336266453 0.240684522172655
0.389083095896474 0.176411883593949
0.554769519772003 1.12729115227771
0.507194987546907 0.678992110186319
0.990530090601746 0.255729342908172
0.387812881823899 0.364953511025452
0.449773083709834 0.485189990374076
0.355895801778572 0.784153564878613
0.538919434940793 0.285972994657426
0.31763500624303 0.643847225849801
0.626169534222349 0.389760952231281
0.31313847096562 0.275231116363653
0.625266280378474 0.213479075756191
0.122819969610162 0.271223410205249
0.269769691154869 0.386647571117602
0.416900688295363 0.346765220274105
0.119348510503921 0.494968950223867
0.624834978332897 0.36343059093091
0.324921988002875 0.277169845851321
0.17283165532635 0.222793767919182
0.742891298026178 0.389418740062806
1.15725299688284 0.596993698960562
0.233825156301047 0.48108494369393
0.328540733103701 0.516504104771163
0.206202041643387 0.203364540167182
0.440940365167418 0.215787032552842
0.864440492452094 0.197375130797503
1.19926967264012 1.54274969378207
0.439287298211475 0.226412958021953
0.300819611593284 0.15181378182553
0.485703659220139 0.311816478909213
0.283459523986848 0.743979874626154
0.409382258647019 0.334166464875995
0.326321620902384 1.17207770023005
0.512402762284434 0.680832193934254
0.282681867601001 1.67736191516264
0.218954994455201 0.0968922861809822
0.229309103398169 0.419243659833533
0.437964525410243 0.27053614475395
0.674135458175675 0.446996246998618
0.18479676764659 0.359450247467468
0.564385331966967 2.28918906965277
0.285042540604951 0.354374144596228
1.02101852667502 1.35040371449287
0.741316758845649 0.580621618633885
0.530532233706771 0.661696627189976
1.28511373235959 1.35089526355901
0.273447736075017 0.209291016833965
0.900947670051554 1.88872246502599
0.329120463680363 0.164006358334369
0.252994192502574 0.399032914908545
0.407106759876521 0.439417897963818
0.452948700428898 0.112216317874427
0.321872585721585 0.552328754310064
0.333391123206835 0.279403950851323
0.66815007821829 0.189855098898295
1.34349320434457 0.768245833205242
0.847557070055792 0.36647217457033
0.342763779601514 0.0384882043223895
0.463691231715155 0.683982014362935
0.413490100793655 0.477605568423604
0.0608555819084507 0.196391108137697
0.0753504466804876 0.272325032083066
0.246142749695733 0.394789999455484
0.82476394464143 0.848640583877901
1.79370577833272 1.40189533783737
6.18246259485376e-16 1.69114275297849
0.433026554584114 0.497941187080994
0.292720992059123 1.06406060733743
0.171702461456107 1.98523055844176
0.307170858370184 0.423610560956061
0.858710976642542 0.851991497667162
0.536547459682655 0.390556156272617
1.27284211274573 0.968333234975204
0.971968065213846 0.50017632510082
0.323242835403851 0.288502832009445
0.166555441903076 0.550390558638582
0.152574177438142 0.193151537678615
0.401142972381378 0.259884115821884
0.472951942123887 0.168965909721308
1.08703681248413 1.04925391915468
0.310425708192843 0.332228713283377
0.344557793906125 1.09758898811604
0.185725774172384 1.05700841367852
0.329931648163982 0.209734141639429
1.7443189097636 1.10558199676607
0.368320481471389 1.61491062325259
0.470090366539306 0.508218679268082
0.634042781610822 0.13573237942487
0.245326382919235 0.304888057423985
0.390041488073851 0.412844972916576
0.201814446294288 0.398081018830811
1.03753198335976 1.53056116554054
0.144478864836939 0.335844449825112
0.267501331153761 0.289219363638045
0.737788084562799 0.232803603076309
0.660288362934675 0.861239385585216
0.379272718078123 0.0959514487612964
0.400056037299488 0.373939011326816
0.131040912494267 0.233458043834058
0.722013652892639 0.370081238464301
0.591336958430826 0.900336197077364
0.441635321776955 0.276175057183038
0.143579705940813 0.63108805172042
0.952675522940482 0.49922767450298
0.550783392014422 0.554362321946251
0.908331501527345 0.347110343407292
0.256780741132186 0.392920869338005
0.469655783002017 0.285327666278826
0.198970144500547 0.274416487746608
0.194528465851996 0.45394199670663
0.226794186583763 0.947381902837946
0.250518590347105 0.610661984021639
0.163254935155726 0.32238763108449
0.170942346614784 0.288763194060438
0.73173892511882 0.285987764085601
1.20744980792051 0.101826661834635
1.81489888546719 0.557549535240475
0.530538908418735 0.255316032749402
0.288268035054359 0.217768286212877
0.508515671089595 0.218199106622118
0.263013351779007 0.502775589125946
0.330760662981931 0.48312406992497
0.261405118891133 0.225091053452062
0.455769224920708 0.607452964942726
0.384575611596352 0.851225403170271
0.524261430414352 0.303960670003977
0.383978469052391 0.720878000520937
0.506798027223006 0.731501963114394
0.777980526964856 0.375920557761535
0.213300527194775 0.192928047943851
0.543207406946686 0.291544184298517
0.609642637624516 0.197653714877486
1.179624510142 0.797938944804669
0.348510621383041 0.892050881679276
0.473249774479198 0.385820663426089
0.341988490635155 0.402133173118162
0.62659478267873 0.723176001552168
0.0787620831717758 0.596615907027307
0.571939484197584 0.325026459375675
0.287643366744513 0.0880820882783658
0.377509332211285 0.638316847177799
0.279409204154157 1.01354612736372
0.275764945535118 0.541743580656183
0.36444789133279 0.333167679654746
0.426949679714678 0.52496316399733
0.579394151173259 0.586010899229199
0.327771671005362 0.0805854054762794
1.57518345955935 0.519063054140913
0.962779951368782 0.968963255988199
0.213199298845546 0.474268680040308
0.329037708481218 0.468924272854745
0.416335926437501 0.541498997693217
0.50617630238907 0.932924835731133
0.549787933606686 1.05671407243321
0.308468660611774 0.531531971611034
0.51104550148033 1.05196748277684
0.194975840676385 0.655344769489778
0.823899862948336 0.50438626853627
0.323928118557009 0.423774028543528
0.0782247977561613 0.322217613833222
0.533741394403958 0.316016782880982
0.243411422573035 0.298066395939117
0.507886930385767 0.262443770383582
0.603981768318404 1.61404764864002
0.562597799722615 1.63413171152942
2.11982387983763 1.7281542028204e-16
1.76474992055292 0.771981878831469
0.736306645415164 0.500536229832708
0.239769528071117 0.3093414967071
1.87614921919681 0.233541230827505
0.418005422615052 0.423499008207476
0.577340237435315 0.522472362495705
0.628812802156295 0.118859647360969
0.237873714524155 0.494157986271165
0.40748710672878 0.234468859734405
0.188085883904588 0.221302873027791
0.148365637723543 0.330732468121141
0.434702126142756 0.542294850815678
0.786146791578341 1.59559775295211
0.913971695396514 1.7281542028204e-16
0.417580209057253 1.196772324293
0.595226352577715 0.268761302529716
0.156427957927039 0.57698030187459
0.603815008996303 0.708645947962404
0.39759069907498 1.0596733838612
0.390125768813223 0.399546594256717
1.51809867229437 0.541922726881083
0.583955572462786 0.577465979586863
1.12583208772074 2.89333782206575
0.152651087551888 0.316568033440079
1.42610456938335 0.284484722208654
0.722755357636967 0.875051815371136
0.159725498793276 0.276668715520525
0.40916642099632 0.550697492870948
0.393453805074935 0.438824848211859
0.425995463414464 1.14930467137822
1.61600904131835 1.33232240867791
0.353069125481524 0.235903847773112
1.01312718724392 1.07763717076848
0.389193747008895 0.52448091066171
0.160343511628599 0.430951608041271
0.296790908594014 0.198574181130379
0.216583690911975 0.225013333784979
0.282413468582898 0.43821634517459
0.132912042467331 0.501882640062718
0.246653518372906 0.528154497514865
0.985455028854901 0.423773214349204
1.57490432571904 0.389760952231281
1.83353665648969 1.31733980072631
0.91680969574431 0.52500611911921
0.992938735278703 2.2985986198766
0.148603342396603 0.583043075699791
2.41256494570484 1.67472421443049
0.207367387348241 0.452422830793867
1.02021433687611 0.874171310095748
1.47203688085229 0.743641986964638
0.682474875406838 0.405206036447196
1.29748434656063 2.30148626208829
1.04725231861845 0.850568494495052
0.292338829044947 0.332381481466331
0.706712917719164 0.329289635683923
0.206046186321006 0.191624918965876
1.00168867116752 0.359835063076555
0.324271354683325 0.228510683928491
2.58210705113531 0.493243241191197
0.392592989641156 0.587630169746192
0.834868718210959 0.516238450842007
0.466866421824632 0.821256997608452
0.458249217547985 0.555356827294496
1.11467583594194 0.875093332327931
0.792592562804641 0.281467043173297
0.500157236608677 0.399247478746023
0.245470844968204 0.0858258526998516
0.377972634926838 0.268339120865976
0.270179779461805 0.16163239412655
0.603771442942196 1.19372414556292
0.423150809457791 0.559014577725455
0.542578001674573 0.850460995399205
0.371284537698322 0.370941334220339
0.852640250662751 0.483648462016611
0.225696414388921 0.464504674221625
0.701636800922798 0.487875242503435
0.700980651739864 0.341128137915429
0.709478800136254 0.439129546815594
0.272110977046755 0.925892281461025
0.179599548865605 1.69139830918642
1.53055933483593 0.878913876574128
0.242843469758089 0.398285605746584
0.683142990838079 0.638331739979897
0.516056564981638 0.578863282820489
0.337549877089201 0.355745759243566
0.471376400096054 0.561367633624686
1.69496619255951 0.478170566162045
1.13359381923623 0.799808874522792
0.587763301511681 0.486657946629717
0.131467612873688 0.820742590005949
0.636809095943123 0.387932280287205
0.926947697974375 0.84051433235533
0.655595666852511 1.45608859820559
0.522429037115988 0.279711157007902
0.316132641422705 0.625331909879873
0.370836747875061 0.63747709826207
0.700005571949418 1.25945955241035
0.283591420768656 0.219093406914445
0.276643441700295 0.25643971588255
0.0690594688622456 0.236299594894615
0.222829626502841 0.200541239294348
0.233649934165373 0.247945895689535
0.107662078278288 0.67731873149227
0.275704527438512 0.675142985435586
0.251940746470467 0.751486247401514
0.255455823305917 0.333241889681253
0.579343376896646 0.446573873053051
1.69767562106813 0.590681010237689
0.683769586732589 0.0526114225750534
0.333879548402478 0.458241947030789
0.358267622006408 0.303643312391397
0.543342507412706 0.403370176532235
0.306432230554127 1.31517027953968
0.332993599343794 0.757605881315144
0.115838166141199 0.791072433791983
0.516342833409206 0.450929409238082
0.821694865962534 0.485634260660262
0.43260696182972 0.473163109070331
0.845262431559034 0.682295157307968
0.382072315424636 0.459627685797957
0.423531196879712 0.179318930938511
2.04494032058126 1.95387358571434
0.621937209006237 0.407990180463814
0.377789930428954 0.467883385774015
0.306008047675074 0.244625944481018
1.25719826106863 1.58944717870758
0.220976450529375 0.441167573852528
1.27354229518436 0.236213144586844
0.067679969734771 0.606546501347063
0.98605723957333 0.73318700855917
0.428517378871246 1.02227998141985
0.501441119221897 1.01208545765271
0.916048197811201 0.825132216346109
0.784610380265193 0.544576004718472
0.473443091521838 1.14912579926477
0.1659517348879 0.463947292369963
2.9839744302603 1.68425600344643
1.42046353038734 0.827809583942957
0.665509185097704 0.623491336424663
0.328219950874227 0.292185754186067
1.98039631241239 0.128356537513373
0.151796851156883 0.533849829498976
0.343292580005074 0.660514841170586
0.718670040871733 0.444534168949434
1.43942292838864 2.51373933018712
0.466712297146591 0.883907273306294
1.9865544776097 0.349402812363675
0.0355955997745253 0.287684397209879
0.311122826828643 0.0770504421265455
1.94191666560295 0.536839349557818
0.343174605283207 1.32972261689639
1.42977081674804 0.634034987660807
0.239489611174236 0.799896604642132
0.377593491881417 1.13200130018744
0.670213664891497 0.937430217118174
0.711646912520084 0.485878225754159
1.5228658378926 0.541909817744123
1.55614235812556 2.49814800812058
0.649443717969131 0.311944001404097
0.193432187019944 0.419150703141794
0.443843984365121 0.379003832700465
1.92290214278937 0.346640054173875
0.161130566907253 0.505805516989657
0.463270364188709 0.246559889903272
0.589049327920728 0.898437848820489
0.50338376756439 0.505596775377242
1.72968482001624 1.26852028423979
0.492019369816047 0.61013147036263
6.18246259485376e-16 1.7281542028204e-16
0.488688179096106 0.816284037310054
0.416862340450792 0.988257448523884
2.24134189261561 0.792128694707333
0.687200070638698 1.04939314809571
0.843057263111024 0.846261812144862
0.388302715762931 0.810380346693127
0.133829747686415 0.337876082890445
0.446211401333558 0.349369806520672
0.313821817284615 0.420789092222566
0.133569874631648 0.575017437716283
0.682647775316911 1.07733250151306
0.421797042357604 0.580597740488088
1.48621528153129 0.54360178542829
0.30664723755673 0.252260670382961
0.723290247091435 0.538333418765957
0.211641375056935 0.0967932696887553
0.129090631501924 0.554177326459823
0.674220669674355 0.197136065854086
0.418993699862276 1.26587150262502
0.32650830553789 0.328141969820915
0.501798114488122 0.332871147823942
0.665603753003335 0.724797043346403
0.340051026823661 0.456818155841178
1.96410862315528 0.9832024712432
2.30891661446115 1.7281542028204e-16
0.814575931035194 1.29999855696691
0.214455969839498 0.27313225155546
0.673120310042202 0.584616306440855
0.773335341666698 0.578073918608566
0.244478197610945 0.574016044390638
0.336931827573022 0.35479064831734
0.439588954305862 0.245904685003799
1.18848482541965 0.977137741760132
0.275485987270425 0.213963493652788
0.131700304111564 0.416023456620192
0.853047597956518 0.200353114245145
0.332071993449602 0.566245774181703
0.186486151407845 0.477049577415189
0.170853445764133 0.230160680205678
0.494208835647459 0.995600352024669
0.154857771099693 0.299938113232148
1.94968430570885 0.546766894985315
0.659028402267183 0.720599424345974
0.642438422435784 1.39425990884931
0.349652800165996 0.37562858056236
0.356306136199703 0.511748818929316
0.607835055510729 0.321840596020062
0.509433862171715 0.540106295220317
0.51957995741587 0.89966090600911
6.18246259485376e-16 1.7281542028204e-16
1.25286988747467 0.61314829349451
0.276696937638853 0.278395949033172
0.51402182810144 0.452338663315045
0.755164248231823 0.453858999286882
0.51313183228631 0.115096541391672
0.395437666020929 0.343790956921285
0.761871860825607 0.618615324641082
0.913772315109892 1.10338738938226
0.282359247146378 0.239815713737618
0.327393527697079 0.608460102797668
0.730510272318024 0.936653186286477
0.146307500765023 0.194310542508161
0.175468306044045 0.501231797683
0.633093143819818 0.238725803828049
0.431781418625608 0.230863786175106
0.375252327737196 0.495046715005314
0.670629828990387 0.594813609590481
0.547223304717976 1.9960525703167
0.30641681278735 0.425543237054016
0.171553708787566 0.206887195639935
0.4023859997446 1.67766757079657
0.373299443392116 0.572184517881622
0.112552977193359 0.321892297678
0.387559141293998 0.45341661484863
0.848656652817568 0.395653671153847
0.955818919049671 0.998100749184643
0.323318549998942 0.463410551899894
0.480873830512542 0.552277504010474
0.832138984478 0.497791705385863
0.601608718918259 0.291516786858407
0.526333007949762 0.178870626070855
0.44592732870667 0.841191969700044
0.943973997201062 0.420680665153146
0.330038334159508 0.175581615934657
0.417569181065613 1.53863709058033
0.412786920999884 0.174439105300879
0.164853710409595 0.339990002526932
0.832875152697988 0.392324677440465
0.0783248653507323 0.468450778997347
0.736167901706567 0.235547765432522
0.340240614580589 0.614580115444853
0.170953183806087 0.595287026456253
0.566088838196038 0.599268143693744
0.332055211284869 0.644154013604424
0.334688451217003 0.54925014928055
0.127251243473135 0.67240205832888
0.752641961630842 0.348421635381794
0.199278802967515 0.536350918588737
0.240702993773527 0.594783646479373
0.333870085230163 0.365197735714155
0.327221881215811 0.276708451832937
0.332469897917405 0.401761599102864
0.344844898293866 0.478839473721341
0.270295252532278 0.403091200005905
0.539855315041749 0.852134815540208
0.22324622419807 1.03216355732563
1.46315297833756 1.78080747091321
0.300386185343172 1.27236303833147
0.482994948651555 0.109948963362031
0.437628706870031 0.3042920301278
0.36405583982943 0.280560496046684
0.417298332455001 0.615125312961405
0.307541053902523 1.3944260936174
0.235816580170226 0.233355375824718
0.707414871744284 1.0659067021554
0.146384248372805 0.599602430237994
0.700473533807517 1.16821970930131
0.516870525524161 0.322205414500658
0.357997936329648 0.155613029888532
0.48170635497922 0.31948274223353
0.805278635236717 0.67525700821236
1.03686022449665 0.928864924929969
0.33605519906835 0.601779935650044
0.443249420221519 1.7497436406504
0.366267925834322 0.0763528633806357
0.389235732421408 0.996875474059933
0.883688178134813 0.722609894175039
0.336300297359371 0.285985727256162
0.785863540643963 2.00756620452787
2.38841063025484 1.58701945623801
0.902396762019681 0.145604559692908
0.241752203706964 0.178341483876651
0.711613469236509 0.477504318490769
0.386095018753685 0.543441026106816
0.968183864360145 0.944622718999429
0.714864834533921 0.660865360325817
0.41670606523674 0.15552784060753
0.43164608659002 1.4715282882535
0.373568647372228 0.285338727501093
0.76044362155797 0.781098422146488
0.178496708469826 0.260437970189827
0.25930551517184 0.114426446541214
0.421402017081166 0.115314995932716
0.588148274001605 0.269514660900712
0.55897045631239 0.522248215421791
0.142826406853922 0.299429067239824
0.651808005561517 1.7281542028204e-16
0.382512001704814 0.407432583397924
0.985495227505507 0.688562710242957
0.735831447670489 0.409390280334248
0.319658496450397 0.364443076464411
1.56258340100441 0.476821313990733
0.293800000243156 0.544343762237841
1.04438865274807 0.281574181623104
0.462190590481809 0.574207397964989
0.506493194208458 1.15278649343779
0.448040248228559 0.452018606310125
0.234826679695436 0.139048172783235
0.202850929372772 0.252746443246227
0.212099425770329 0.68277751043885
0.582723322889243 0.536226246772433
0.625656728050009 0.200943828524346
1.03803295877905 0.672823998694916
0.457039757473381 0.554372823478932
1.16758331148927 0.915936426014119
0.450078182169326 0.644708493519737
0.318746403620462 0.357825272654643
0.55455494343866 0.432016745545231
0.282232085315076 0.506690112657077
0.532367435888286 0.382604912292378
0.134380091096596 0.415547850744987
0.2147488735226 0.296340763966869
0.460653203784649 0.138285399395196
0.763986102779977 0.816158635461928
0.0341436439820517 0.569832208898494
0.426459919888944 0.749305739044381
0.380752327610535 0.309011447726835
0.475586319634855 0.330293639881561
0.552565950348649 0.488445025153691
0.837728599397969 0.425625290008167
0.307485001520581 0.679777367831585
0.176950958950762 0.4880145141126
0.150422513648076 0.765462410925659
0.39915026448439 0.368155370922953
0.329847552892775 0.14066656654301
0.798370478421955 0.78659044780301
0.570553946546046 0.168319921276435
0.611545275586795 0.925680109911931
0.528769998667942 0.329659092457966
0.78117670981113 0.0633104438899968
0.336797087289975 0.372974492412197
0.286977099315891 0.537490413011663
0.298589098317233 0.32419690125717
0.618166379839764 0.373847473910022
0.0889900929783158 0.456649235057267
0.307738245131265 0.354260381200719
0.516976330716853 0.111760815406856
1.98101833942925 0.909328681212329
0.485162486836056 0.266077877715383
0.257168305248385 2.25929874802634
0.86407232898435 0.631069726147029
0.138616517803294 0.310519219013495
0.365113114662115 1.68293274815786
0.632440326533815 0.374190450852576
0.314886899889579 0.362381545319802
0.394136696627878 0.672445056830009
0.0741902467232645 0.405613158470175
0.268901070453081 0.277301774625607
0.315975839205919 1.94657737937333
0.27736671656238 0.400688418606916
0.364380762939593 0.175010845966634
0.202529546057758 0.320495921663107
0.22026958687391 0.43179361980768
0.988272725171774 1.25546990202559
1.25117344627732 0.951048970446296
0.428531221079935 0.350124791720421
0.387168984956487 0.294299205491219
0.857155727679874 1.08322036536837
0.559244680151001 0.721918517942154
0.457079462011475 0.336256538790861
1.25062984180504 0.330939903140282
0.513320274709242 1.02604913745956
1.0720326179579 2.57843527167187
0.342548927238655 0.44769213185742
0.198884330027119 1.26605643082654
0.445962986569829 0.419354935726031
0.458715830118178 0.0484573591335743
0.790851506472263 1.23865337802413
0.653274806473643 0.592248468498619
0.292839975320832 0.504351767989008
0.748281600531062 0.892999080491009
0.598008273227239 0.229938145354311
0.175656422816424 0.14041912343696
0.341896430737793 0.840467100506265
0.282194227332196 0.56576059737744
0.183615617121869 0.581796417525311
0.251727053290939 0.0622164516837123
0.270022518766227 0.231851614132967
0.95934339487223 1.33855831759708
0.30385630871897 0.221839838297962
0.332338157747313 0.206391307820576
0.430473774501793 0.207539301908341
0.41260355979425 0.339065009513762
0.333142691944367 0.683811409945828
0.360206179486209 0.217550932811182
0.749470894865248 0.160532565245844
0.336464054617675 0.793613289225756
0.345932069848373 0.458784132754475
0.586309705207308 0.179104201629911
0.17883536208408 0.318263885238671
0.427712962986607 1.26241591314571
1.65453518503669 0.558341294489106
0.280581035096376 0.477787655564987
0.779567971670717 0.14829995246152
0.546072807865013 0.683326840217674
0.660340116463742 0.233223221033535
0.429668568295123 0.493452790629716
0.729627109581939 1.46592136378849
0.601238665323425 1.51740256356436
0.484534775721406 0.407471935793114
0.588947694030535 0.27556806434225
0.590462026956448 0.388244623000372
1.47635902162354 0.75008736156228
0.403006213841217 0.898739445778595
0.131109191538931 0.546819633350492
0.51897839008709 1.72847178143996
1.62564793493734 0.719155347095046
2.83279277165711 1.06534572819049
0.218513618323749 0.549286663506884
0.674163712820699 0.495476957924328
0.680388868619799 0.706472473709935
1.49869280263513 0.357480920410596
0.339087230649764 0.462890670105996
0.232515242147134 0.818041914065904
0.552461835430843 0.587316628597179
0.981351631238732 0.588332813486537
0.429156790657705 0.124835446731168
0.736472117697303 0.931389082092517
0.260208216371242 0.429435254722726
0.620297753933182 0.51225028837405
0.225321997926427 0.502819996620225
1.12319210886421 2.29963486173612
0.424172811579166 0.997176087391484
0.0916765357403028 0.159302432621135
0.652653371839329 0.0977107798514364
0.726068671188223 1.7281542028204e-16
0.305486136915717 0.651895055454601
0.0577757986226867 1.7281542028204e-16
0.450477845158094 0.355382269880388
0.236964613755494 0.339196274555653
2.39565312886972 1.06215654188603
0.147460679533507 1.27901839555925
0.798987079186266 1.93190580388459
0.241374795693804 0.17375071211457
1.49500573026153 0.521279019779418
0.0527631590037644 0.653145893394487
0.134061294393923 0.547737487576822
0.324476536161166 0.20597999611187
1.2775658597321 0.584484341118939
0.410535643560966 0.210213562871967
0.437342380403159 1.28359795318826
0.255290371485261 0.558384892136751
1.18364858408071 0.536783963792482
1.08978084922186 1.7281542028204e-16
0.716113567432391 0.281517303826213
0.198162042712635 0.210614211048539
0.261827582578271 0.340633570877009
0.466592340150842 0.32113660526648
0.649962479226058 1.48397260386763
1.04566133416898 0.469665830111517
0.463167568339377 0.733492250975721
0.359015529595006 0.232220932876883
0.313452810371239 0.862970880935404
0.282534850622415 0.372568173918636
0.106788858220512 0.385862547418408
0.581360552719676 1.43372429843366
0.488778184434664 0.58165317544248
0.34469964677222 0.523484692450088
0.316644719875853 1.06442193904351
0.0852356770627802 0.162095653171843
0.27962631116428 0.510065480238017
1.58454344598309 0.947888485782029
1.76582574457493 0.509978383376382
1.27839831608748 0.621958027991208
0.101869639265341 0.0909099549143601
0.649058407491094 0.545098192287316
0.233192599071988 0.419386786463166
0.265743856162951 0.504658059150112
0.478173061145823 0.426635126699564
1.66893208028739 0.594995467767141
0.440424605870949 0.0998842860129563
0.409209418954751 0.808946136351022
0.45313168315422 0.682837139557833
0.325904466488822 1.75968303526755
0.301293283122413 0.0630149166799396
0.543974025013932 1.73892622451926
1.963676190209 0.280892310536333
0.368040887325497 0.386078518136321
0.169115082689516 0.115806587547057
0.296995198592973 0.135705128575086
2.32521478218734 1.7281542028204e-16
1.00366122354834 0.296828402535864
0.500414831625592 0.0343901174014259
0.443313420830419 0.659426852005291
0.115574068386266 0.462292400365563
0.497221447669476 1.15297618382543
1.38007603325648 0.895499908784985
2.50523906397951 0.579211215529662
0.313483165929518 0.619808233586217
0.865400775505653 0.832423915038382
0.528757211774248 0.240647723353579
0.310780875739132 0.846855497594239
0.372837447610902 1.38172976628513
0.626814089187365 0.956130334252578
0.490027400171593 0.507724472146558
2.40848927760298 0.795661409977256
0.672034477778535 1.08324507124756
0.528684315022552 0.864564857645834
0.864257753996911 0.381716085441825
0.395269572886672 0.592693880027592
0.575254684413867 0.129317692555224
0.244213270070905 0.555971198489923
0.487325794661935 0.138274214211937
1.11177546319372 0.440071841579603
0.858068680025954 0.627272118732583
0.235684480556288 0.395804029798912
1.82502392180551 0.816830426021303
0.23149193570537 0.35712955277412
0.355388420573102 0.354181807704356
0.36809649901314 2.34302410525408
0.385702812862487 0.65331075708165
1.85428562308742 1.40735663499541
0.566158458927834 1.78378662661687
1.84838639926521 0.502919608835495
0.523776137884491 0.56682529112723
0.50038664300549 0.278208330744212
0.69781814738155 0.809518080268802
0.585000854350718 0.132435560391755
0.584521475150605 0.494091255483737
0.317409309353168 0.3264576729453
0.875062396544641 1.35609811066289
1.14150610369252 0.708576500367675
0.949487641705007 0.486984996782294
0.411926349090502 0.664784382259795
0.650076667371947 0.284340171112694
0.673995227709385 0.280740298635377
0.307924538261439 0.650296216926743
0.129610823732897 1.79015617372076
0.685682518067598 0.177091542506224
0.614873351116113 1.60796225658019
0.218843586394943 0.186811006130658
0.422288785218877 0.480583629661435
0.353014908583514 0.0867814731315813
0.141087434764202 0.714706929397049
0.608011359021806 0.337857590259411
0.510971890019261 0.380499671239743
0.480787999675712 0.188315258299138
0.354414515699716 0.958681541152681
2.36066911856088 0.245238923585913
0.454964487910333 0.160295472418057
0.20853791649568 0.375536792462771
0.35831238448462 1.41396502252259
0.548314925356868 0.56946679471996
0.463384287710035 1.51753008462749
0.415922856211384 0.366582096505821
0.509546059345434 0.744595163222577
0.306656786544157 0.571751122095664
0.646033179370951 0.467756743033342
0.304666476888643 0.147735760571352
0.237752694564896 0.232618635524984
0.24633557661334 0.0452986082722867
0.346164593052387 0.194433147294294
0.275587945991307 0.154151264441457
0.69544192845767 0.23950920842136
0.258470535260535 1.36075682564705
0.151728657667464 2.02971760410717
0.238635017507985 0.556156630071644
0.276578190015473 0.406768966456406
0.569046266614794 0.485860852856476
0.283681649915051 0.341655352675632
0.300401931598382 0.312997914344787
0.377273034463047 0.711446178664925
0.360498905580963 0.624107578431653
0.348679786871025 0.557332752585196
0.232702927409326 0.0391485991135411
0.544636168431436 0.658928280326588
0.347869667805125 0.0433406489302506
1.07541506703799 0.693792671566372
0.589809117043223 0.188280177785376
0.605370088407095 0.854428464681483
0.823028189984757 0.199502276293429
0.38324206748091 0.0740014393354733
0.375303336940322 0.313619962762024
0.609258028745757 0.557630729363538
0.670202195345382 0.985102364094962
1.26577762922595 0.862639408511736
0.534387368295509 0.578412185264971
0.317856769164457 0.422548075349962
0.0637206085118598 0.326419004531617
0.131028956902506 0.646128454761345
1.01118269092762 0.756114220794482
0.313200247861342 0.200402332120695
0.18553766756884 0.374117206904868
0.777461026458999 0.363408017857516
0.0867421860350668 0.758379394691511
0.60094149186251 0.245708789747784
0.372199386804471 0.105261746599775
0.272954088591441 0.45372767363024
0.278197035535447 0.310151624082387
0.496736975605569 0.20343801271075
0.0564604475133877 0.565637755898016
0.223948220067069 0.69600282002458
0.504499764752428 0.373068084531591
0.161830964809113 0.52119408279797
0.569750994901026 0.805697141035102
0.234296907514038 0.218948395649485
0.823825914826446 0.466744137497358
0.306756259593623 0.266283065496178
0.343312851875288 0.519242283609778
0.294442011068109 0.688755949081735
0.525655692785123 1.4191930368255
0.477551966355223 0.493085347066106
1.17262864761431 1.46234693292812
0.407604718778621 0.493058990990694
0.308936073410928 0.292781347653657
0.244558952972252 0.55070334908417
0.822596046335526 0.222628200135635
0.213016598256216 0.367537038426049
0.367951563333655 0.40883863199205
0.0659203374795932 0.135138910081739
0.28024443818669 0.673172740282853
0.518799457928279 0.384333344772552
0.343623024271151 1.1902333364415
0.529230862308907 0.38894883232858
0.52237877666566 0.321871087033678
0.485724487124369 0.390172021995253
0.0527508679484442 0.820614224365723
0.242926714142022 0.451354918332842
0.750387927181488 0.141624309957336
0.329024043850356 0.658352571200838
0.553841225205501 0.783452643503136
0.188243733672101 0.213590672098209
0.463819305040108 0.763371892924957
0.711185916841522 0.523477886906685
0.381517602873584 0.440967850916234
0.233979199567658 1.26484740500967
0.689469185855135 0.580713557965678
0.199397755089061 0.237605912757221
0.423820952516156 0.258678888646598
0.64041242343683 0.47105287205525
0.747187683284393 1.15155921022607
0.279383247772267 0.141617368078501
0.411569163305235 0.822925401107686
0.293145346244462 0.315734312115066
0.324521325357129 0.336525272117566
1.03104429471074 1.94813589202769
0.484436623509246 0.352912167839881
1.25263232580513 0.293265160704863
0.793243469030724 0.750072474960784
0.419774903997821 0.587543567505472
0.593329931678784 0.84718511840636
0.206868551516632 1.16852382877023
0.297431779435257 0.394856305767156
0.371386138534009 0.32241723610555
0.179536158104359 0.597952685059098
0.152061469237721 0.129488952013949
0.142239936849377 0.306655005649571
0.218346041667841 0.163387715184659
0.818272921840674 0.273480803435969
0.335588495625837 0.112625541486741
0.812550762084424 0.330437514624022
0.312129032570835 0.579779839176293
2.13081495059545 0.583887194035931
0.360122715310348 0.31292431528352
0.934358599084281 0.327764609599666
0.293699053736005 0.326193040992355
0.172090915097712 0.232975013102417
0.373637194300473 0.949000636794217
0.421186539214153 0.348120107537587
0.188835392483406 0.204999263119293
0.187575029761007 0.279001332482142
0.363956923468282 0.420274100902735
0.164475941578154 0.105427110618535
1.49051609944157 0.77227469012025
1.75364797327669 0.281412903265303
0.510179197205031 0.444173713863102
0.428216317374482 0.487079959694723
0.894940278547391 0.350102665999333
0.318636168186375 0.104940097767749
0.489556041319147 0.295237895027532
6.18246259485376e-16 1.7281542028204e-16
0.407436979378453 0.394970568154809
0.360633678409572 1.49748259256858
0.667521010352411 0.913141113877898
2.24572877929904 1.27874256916767
0.468325868590782 0.190952074534673
0.644559616985718 0.542240608705835
0.615382341821799 1.27989151615276
0.755954619624167 0.298873450489727
0.34300685582612 0.134881371018144
2.6299936722305 1.7281542028204e-16
0.52425853552621 0.446745262014689
0.0767956977116588 0.460840412020724
0.504107177772704 1.24303537944913
1.88866685751805 1.7281542028204e-16
0.423124969251287 0.790289629430815
0.306645796051989 1.17198756458331
0.307673691780622 0.71246772651051
0.706707521897298 2.28220057062012
1.5013408923745 0.572220414335414
0.855110321876027 0.596389293478899
0.371794636859288 0.343520944494687
0.221390658105373 0.415016070343052
0.480875491226173 0.376211688625451
3.95266529525791 2.54553216230388
0.24557532538485 0.407590651427407
1.31009781720048 1.30513062890965
0.341961610447107 0.245175739232216
0.457019218690714 1.30859841376477
0.832349952708202 0.545150688170439
0.456803297058083 0.11781278570639
0.730130267342546 0.737439992729404
0.127531129297524 0.211011301071157
0.150414889065089 0.272093457361153
1.63269026254035 0.714669213806323
0.394240909545248 0.316045722758207
0.221487399536897 0.260058313552598
0.402883930236628 0.604193015666917
0.617337625075421 0.905928766776987
0.225288295094761 0.228695363859779
0.4052652804637 0.598056335440643
0.166517467749757 0.3702320733988
1.51376278664984 1.7281542028204e-16
0.369395355284148 1.09149632000839
0.280783623086097 0.714185258464171
0.266724688533398 0.336045489258531
0.403829376459467 0.537009533753788
0.355462704273408 1.59717616064172
1.11173714145311 0.73656409996026
0.687082854226054 0.394377456565926
0.626265206753177 0.444581993947901
1.33400426078787 0.669805665364505
0.384245970460258 0.586037961746353
0.297816869727612 0.212785784581738
0.593391792053683 1.02757956587649
6.18246259485376e-16 1.18759737759288
1.12210148147346 1.35359253586682
0.3521137431669 0.483419155478892
0.30489627170564 1.42829063638371
0.332684501976925 0.0755411386397115
0.965418892212719 1.23437116441718
0.603904857289789 0.638781481322615
0.805773343843266 0.495738203261071
0.341200988235439 0.355657950558612
0.65143507698031 0.431648181222713
0.182168361292775 0.458731350177643
0.342631388411524 0.363187897053886
0.68630760524398 0.249260391280606
1.11466001998279 0.90149022714124
0.241503448195431 0.180157232548511
0.325541424737177 2.28128273452918
0.302292279559447 0.166147320078229
0.681183539138332 0.08458807839361
0.367396281384398 0.579120122680533
0.48618339880854 1.26085903270559
0.143988356903422 0.377117220428418
1.34656952782824 2.07342042109859
0.460809040013621 0.291126563630921
0.451724107894967 1.01387724264184
1.03113939996501 0.933499379181208
0.46040176906999 0.199505256312162
1.29392938380247 0.436564179987081
0.536755161383949 0.723939856754765
0.145804919612897 0.531291883476841
0.218787391081591 0.727547693715509
0.946877397093275 1.3270912561456
0.63630459022469 0.396424955844663
0.428113011797757 0.221730761723968
0.351293914547804 0.813407376820193
0.580785282544889 0.653115457328795
0.400307389184261 0.283079096613965
0.463747314128133 0.584259836250676
0.18295967744153 0.506531807553637
0.257164798736471 0.726382403694227
0.152521710553336 0.27112831686651
0.30660609131415 1.92716996455774
0.494656362262514 0.28711344421424
0.45430666024102 0.264137617899908
1.0986541868189 0.407663979472008
1.98956329460656 0.342309386501716
0.208455787102433 0.183122676662213
0.303893173931631 0.152421179097497
0.119359338439749 1.48019562248914
1.02193036307774 0.395653671153847
0.555105233472983 0.320048048691446
0.111561039621666 0.339589305128703
0.24428553057998 0.241719845781649
0.250392852248972 0.636714548859793
0.637552863142689 0.234441743295515
0.170276789236342 0.638121814586932
0.535856312502468 0.872165540573739
0.540212128161202 0.160611876398924
0.25051295319398 0.234588007089316
0.357547613971061 0.296628702251882
0.5036175273891 0.836775330584473
0.462972679376373 0.382390492638271
0.9255947530062 1.437505747161
0.395999999832244 0.483551330542431
0.37501066320229 0.470915134377248
2.57252533499528 1.6352503603705
1.10498737304246 0.147805745386681
0.700492050169333 1.7281542028204e-16
0.684000645297403 1.10761399439352
0.463870002079896 1.20210634384624
1.22572197513297 1.43188717255869
0.971988359852831 0.595294637088423
0.600740623901126 0.56372907151533
0.879098000379179 0.413226018264139
0.342484526131981 0.226124224445911
0.816000001663435 0.933714341202329
0.379269850945548 0.242489952821504
0.279029283819702 0.207335093248411
0.28942005724266 0.611822627767716
0.871475349242012 0.250133111001227
0.538768327830956 0.253660322127896
0.32120637146331 0.212394239945978
0.930531099750661 1.07364994781092
2.27419223495647 0.697244648051234
0.380388257770742 0.438640825300938
0.736089103202728 0.296207418601811
0.248158760885729 0.217009137564419
0.483951418313795 1.01137025439682
3.91105244519481 1.11144783644741
0.645064377468678 0.809620073166802
0.253004208559732 0.973793189252204
0.392270786434037 0.392297695017396
0.355046285410841 0.812438571463891
0.743292369827046 1.13205427041027
0.405614073895875 1.35786180759827
1.51657586283483 0.695319892565157
0.9349499545771 1.38293051096858
0.707505886959501 1.33799742704108
0.0929459264291451 0.622986124568809
0.406365216906993 0.802262766682108
0.871481155194086 0.561891252166119
0.943709278745609 0.810287017488176
0.578952810011698 0.424639250725684
0.934438842262231 0.159338924206482
0.810141095229669 0.197654749894574
0.365555795287102 0.466997915598246
1.10066279651428 1.86117260550267
0.745180746554986 1.03961316367127
1.30866979393576 0.277834292156807
0.708863552269022 0.240291872384195
0.371692001511407 0.387368492617933
0.146602257511015 0.157269886311866
0.390986146968624 0.88766181662956
1.02081304504718 0.236845256671165
0.665880062398526 0.436670266016426
1.6333848106066 0.823639455906577
1.13844177197383 0.222616788168009
0.0274786231467931 0.207074987539485
0.357636149025054 0.384697619061768
0.638033007184182 0.395854691575636
0.460959512466096 0.301227271662951
0.234562065764528 0.265915756830448
0.561111723446674 0.432239327194785
0.155074546010787 0.0978290808987585
0.850952490297681 1.23280724390209
0.480028213032969 0.238559110077269
0.304170853739893 0.824872146105404
0.389152637855626 0.249867070812632
0.297877776694727 0.995188435208227
0.492726456078575 0.402583469221755
0.543188325435156 0.303398247144833
0.251086253524568 0.249444597067289
0.337388512141863 0.235690981953537
0.673471221971587 0.284436272034491
0.270628095589044 0.173169726471751
1.19218954133739 0.247669556019201
0.17992919351428 0.816419095649474
0.687335557622395 0.768213002894869
2.42839739626956 1.90036662352894
0.348101444229204 0.786695221856835
0.939577969950307 1.49648578377735
0.350838984651061 0.471974141305339
0.199962194021186 0.367586657124869
0.191190714795421 0.361707143514231
0.348833852337083 0.203502746272129
0.357916333628685 0.443636586393776
0.632998447760642 0.404660770778585
0.682004414143342 0.257997670682202
0.225772817170868 0.741917024855043
0.26747634429874 0.227186916422777
0.40824228015453 0.463877029483277
0.431783045671238 0.480834352325927
0.532348871418996 0.605404808561533
0.747797040166671 0.84058391417516
0.450883289806645 0.286420490837851
0.234188313693158 0.272139379843518
0.199208305709176 0.468022646731576
0.232541637704625 0.278476093910044
0.432412692741189 0.261986151463031
0.249394552189155 0.293203299311488
0.674460655237021 0.808856521475161
0.0965746851345077 0.436688654003239
0.384820051667852 0.472729695200561
0.616225210854542 0.212757331157182
0.872601454295725 0.510421497911282
0.212220078518594 0.332563810538734
0.87341499323224 1.29047846980172
2.89971366183659 0.0225024887518763
1.863121465556 0.437106895090979
0.275842311585902 0.749357529806131
0.629075647155356 0.383961887550351
1.44642152035007 1.07280260627369
0.265383614187698 0.185749443026457
2.18687227671748 0.799692377469731
0.384756784508098 0.195301451061141
0.321491937058274 0.338335140161751
2.04776192751025 0.834775873857467
1.3803454911012 0.521334458730026
0.541198190571806 0.24593185851173
0.68802762243501 0.979232994492386
0.34343019959988 0.199909069812403
0.435532019164502 0.313253007974077
0.608333940244199 0.177833583402764
0.319034222440267 1.14965372001139
0.43489203801244 0.110545442747534
0.220040301529782 2.22429160991389
0.437438550083598 1.34022547138606
0.377921892393216 0.493303938027558
0.191093876383601 0.384958999450566
0.322253710564082 0.656201557822371
0.453104050296381 0.577119318595038
0.440799927819362 0.740988518749284
0.262151480100221 0.382052520988909
0.188666033725953 0.141483910239695
0.198709331117382 0.614756283713493
0.163027749340658 1.26252041421485
0.433576386929222 0.489627771059867
0.133782583443696 0.605777686086064
0.463511401481285 0.28812167080875
0.647838215802637 0.919608880443674
0.594904217660451 0.307870168636109
0.471103350565205 0.55747368639211
0.761559526659063 0.597771476099992
2.15880732856273 1.14974530502694
0.0696864548118101 0.354326405147004
0.618754643550762 1.04918943436239
0.413965451424513 0.264820188716824
1.53949729938383 0.64256103630654
0.266311314206879 0.553303034589937
0.281111025983453 0.434401694717919
0.280535403526196 0.233684276432354
0.262351332870928 0.685243092284083
0.128575559261039 0.431858546507901
0.29918141678902 0.140862733931143
0.46864735553552 0.523332200753593
0.278500643675952 0.724391886606552
1.32899640185397 1.50510114578965
0.182362549199899 0.312379773076511
0.346956348490345 0.0937326850092785
0.145851017850166 0.492771455299551
0.528456986975247 0.318110513805807
0.224036036209391 0.475943086312913
0.367907064206222 0.27661559174336
0.529064781747873 0.362322955873656
0.955475686119745 0.4736214117666
0.808787769941721 1.46772777152116
0.165739761086434 0.522513017126463
0.503207108109161 0.360306125531093
1.70111804048407 0.860142911252951
0.482696587959227 1.08643147663066
0.61930371242364 0.389760952231281
0.257189670745553 0.373710397219938
1.63039414407071 0.708502606036556
0.503978379100493 0.464994202443519
0.411440398411363 0.635842032865981
0.366357283306295 0.23296947043086
0.557506983080346 0.316951690112914
0.210376270888203 0.172174304811125
0.732887251637351 0.545077976536053
0.459970350044812 0.29963925483751
0.727826093336129 0.249271203356358
0.186799880536797 0.313884926317025
0.884222845325505 0.996462592859538
0.393629101329521 0.455756747856625
0.528738396350408 0.55320931463775
2.27739082980414 1.12906709288666
1.44405035959276 0.866501722551946
1.08725849707083 1.13748898985343
0.127744499464783 0.176191052911758
1.82243156744814 0.787330091249428
0.431319925015427 0.119110395832257
0.275208785033017 1.14035441722134
1.36833945428993 0.993634018375035
1.9068564260182 2.44134607967198
0.21926427619092 1.5264237829034
0.253212837973986 0.264616384665676
0.149476479554995 0.445263542037382
0.279193030782372 0.579505746941564
0.566147510522999 0.956324723203539
2.63313547689537 0.520197980899574
0.221303643501207 0.558794694872638
0.179231190060824 1.46861437538618
0.777511613192566 0.299852519592669
0.0893881573236109 0.106200959970912
0.142034095151076 0.17601771813008
0.352477374425198 0.425126263161235
0.535273924542331 0.161147100530833
0.340331989160548 0.402293267998266
0.0603678386690178 0.561077357793576
0.278072281254735 0.246084301943029
0.56178770256959 0.140295314530812
0.480619988466423 0.171243238882044
0.680031903884294 0.570460341925643
0.269014645076241 0.281228011285089
0.398977583265887 0.256711716511585
1.94438099064462 0.115222530708738
0.29087397930923 1.5177207636898
0.40660564455639 0.189141400635408
0.801175183449473 0.431482779586104
2.13014790146344 0.450472658003553
0.265534327425919 0.642296876138628
0.301421960578642 0.339676285525053
0.239943658174854 0.245275890836747
1.35399458222419 0.936703473758559
0.499618719349171 0.910539692645928
0.0892813437020294 1.05555486371603
0.479411895227533 0.225232535979094
0.610840972661243 0.60662506609041
1.28092048236074 1.12593029555893
0.476688162986957 0.173184086222344
0.376628082061937 0.84760231495085
0.667182825545935 0.826451164442135
0.13387114577335 0.380285929318281
0.462825149864939 0.349157791868697
0.166183350470048 0.431814287457293
0.474262699846043 0.687396926642211
0.288499544638472 0.0935211494276833
0.325697804360385 0.267400509625857
0.414230966042143 0.291262379111337
0.863913748186749 0.428241187890519
1.08420076021818 0.143404101196435
0.571307827886122 0.577470082990885
0.37350862182033 0.494394460072115
1.07266104999045 1.7281542028204e-16
2.29447547160062 0.353425292610241
1.69967134022808 0.859257896175187
0.445024651726672 0.477007015404191
0.905884934957079 0.225440470810547
0.144978973839449 0.172183390618134
1.13930450283678 0.553641215394644
0.438640236933172 0.329549522244703
1.35856903915687 0.506294221062575
0.165663540097161 0.299508311415696
0.461742764301763 0.179075462680899
0.242927826238735 0.396199150745414
0.121761365447184 0.537174334806201
0.706115539331557 0.293290276659332
0.74283503673384 0.58140560851227
0.30788214215766 0.53500327930411
0.34386552126339 0.435704819601948
0.469852118388743 0.329493844333296
0.288685147971733 0.229496111985524
0.505116761674646 1.29461878230306
0.37765837193417 0.390166345448989
0.226772521743457 0.53483724830216
0.185070381072417 0.479013881824748
0.120013336753048 0.178355297228755
0.444451823203698 0.515458606849685
0.459400617265315 0.359212308061107
0.340526662011863 0.39675738480314
0.822666335602018 0.649086834985547
0.377339849026983 0.076025642990669
0.744195484744538 0.168481786270859
0.239446281572789 0.475309337361771
0.49946515759953 0.725682012310707
0.765905662806654 1.51329647626741
0.556973693020572 0.862238968924458
0.461767345105001 0.149511525803676
2.48577727614332 2.49674297392118
0.380224857832554 0.141776464242997
0.671661767462327 0.542537989332482
0.941765574992699 1.7281542028204e-16
0.658995718775772 1.44585433579547
0.29044096400035 0.973384897454571
0.343757431319686 0.839358378581061
0.938664889786839 0.572417997065492
0.880032323666357 0.435522750057388
0.51300945818493 0.776213890930167
0.249664815974565 0.204747098816255
0.407720786412859 1.20942030883763
0.760652637995249 0.410489453824989
0.976634027728718 0.402665397902021
0.939489184617404 0.896841832673203
0.860097548830906 0.982611750767429
0.572707587148033 0.187342472209274
0.248843000180936 0.464751442044856
0.219727958777448 0.111549741131001
0.335259251612727 0.313516532461868
0.512339517529039 0.412354277641656
0.336963815314409 1.70620842462385
0.355707823754777 0.129368541649097
1.17194538805515 0.759566449216574
0.480524203867766 0.720543961850019
0.437788872343766 0.414469846312608
0.0837471483006181 0.344005494119686
0.209860060410216 0.53376919999778
0.881870236092672 1.98182986329819
1.50771783658678 1.38053284797308
0.0524229514723012 0.84064804130506
1.92339230777088 0.186299130812506
0.530573235643925 1.13672838833121
0.194133761337604 0.0978646617098723
0.261159539493226 0.270015644409976
1.0876985297277 0.348134052844106
0.302183410570922 0.24604331645579
0.408577300996276 2.11539847137611
0.473882958736969 0.7833950287806
0.378125313641758 0.206637338252357
0.384416244784887 0.11581527889387
0.841175960162207 2.42515674643696
0.520174788864224 0.364997414597391
0.0743257164811772 0.6085845584067
0.517902132054511 0.747034696422645
0.440339835859303 0.532074183463344
6.18246259485376e-16 1.60407561909811
0.0939250428344892 0.502692560419028
1.30571401140012 1.7281542028204e-16
0.1622698106221 0.591157333074132
0.229706693085472 0.252955959928255
0.176175735499236 0.411947779781317
0.466862107798623 0.451740123237402
0.166150252090953 0.571027823250241
0.371056335529564 0.256101446299122
1.95493355419309 0.341256765644637
0.976684711644623 0.465384553279594
0.403118872969427 0.226641937546513
0.224598603343485 0.143818564237066
1.16458503540016 1.29386573258536
0.673311165457975 1.78441988410451
0.131684099985096 0.387934523511879
0.381745377544068 0.497272983306377
0.301531393279682 0.501963427282987
0.14611630384909 0.811699146102602
0.236286411154523 1.12242046977515
0.382569992449615 0.550046300845286
0.204874811213251 0.418064832020565
0.609845161578658 0.834542016528593
0.934261106939508 0.495705975252176
0.358136837771368 0.182911632937647
0.189140792825771 0.121222707094905
0.481124447094041 0.337937394207948
0.151988052834366 0.0980002304378337
0.858179424086843 0.564933508716591
0.856985690718464 1.15032953164441
0.264282275350249 0.739691797969842
0.568980601742223 0.226901842513954
0.151574541394644 0.0566405446717717
1.27907658224527 1.22575960274341
0.839520648628926 0.977783550167973
0.375355194889597 0.206138072014887
0.252153861671021 0.109898604636882
0.358474572760784 0.247478246373507
0.356484282192995 0.187937431902239
1.20697553901607 1.39693125839828
0.613864077468011 0.563653744939925
0.168256575461632 0.271919683421154
0.352760458335416 0.786304720150857
0.478448408714244 0.277792017789801
0.765265777368796 0.490472531942671
0.250672226092031 0.325013792935532
0.692399867366305 0.251017239047742
0.354431180643696 0.267512041632352
0.616266221306199 0.35867157560267
0.621578817474202 1.71274402565085
0.729671429272701 0.366303845459307
1.11362069223092 1.7281542028204e-16
0.572692622916478 0.641334705829809
0.275844846751971 0.843829837050375
0.617350199054629 0.383116128857239
0.50555192366046 0.43875418978868
0.244751336831754 0.145868290657851
0.379998771849732 0.553856990274974
0.934982508973726 0.519394567604107
0.511572477930414 0.410143658474072
0.526458257876705 0.159796029172766
0.303532606718458 0.166715873274863
0.406370095368204 0.884713686229538
0.659038795161189 1.38926690622875
0.198399137290263 0.209853808089753
0.269607990833837 1.18629438050677
0.362800954788238 1.06390748047762
0.166512646284233 0.530463274341595
0.531368540695819 1.06767729194041
0.389693524432672 0.75725859598335
0.130769648707971 0.488641911792865
0.30885048870375 0.580285922511194
0.53661665414663 0.483815250593544
0.446488112960434 0.288181712817711
0.149566353325242 0.969461802736344
0.103348130569012 0.758489312294274
0.497265430979019 0.418112502049353
0.44184289424279 0.374481087653727
0.474440704636266 0.171553651320027
0.350188170892449 0.722830993984673
0.360504372199534 0.352578576863871
0.278376617819284 0.39274669719338
0.823273604772588 2.0705451242356
0.614386472964604 0.861982783306178
0.306463166770094 0.199562085406723
0.303385044353704 0.713659779327347
0.64470390925099 1.22468090111733
0.389756556572631 0.297758667318823
0.440330086196228 0.439303572790159
0.58611337132813 0.787278103196442
0.15784821574319 0.326067609747813
0.433041808257394 1.07264954389573
0.150954117189757 0.47942645064979
0.996360727824807 0.601335408498602
0.556668385277132 0.453296650750916
2.20667033035461 1.93531315278865
0.289914087044107 0.34017551939823
0.168688001583725 1.04236145334836
0.226923689254528 0.265407514493688
