# Supplementary material for: Convergent eusocial evolution is based on a shared reproductive groundplan plus lineage-specific plastic genes
Source: Nat Commun. 2019 Jun 14;10:2651. doi: 10.1038/s41467-019-10546-w (PMC6570765; doi:10.1038/s41467-019-10546-w)
Supplement: Supplementary file 4 — Source Data [file 41467_2019_10546_MOESM4_ESM.zip › SourceData_Supplementary_Fig11a.txt]

"ant_caste_bias" "ant_behavior_bias"
0.465840676955191 0.510453724935412
0.576906702515469 0.666227285699009
0.294983626694801 0.663012851071035
1.34497595717362 0.847417412536828
0.236844651981691 0.313497301197153
0.277121215217916 0.170757505734435
0.54356616301031 0.900361932921928
0.558457428087888 0.531578683093438
0.60692492807562 0.928104319032999
1.43659041237687 1.01258757641478
0.900425241269289 0.876740672832596
0.0773330144348751 0.323708208777349
0.6044055854122 1.20354416698812
0.252471058711153 0.621882428533132
0.202907874728709 0.0644200897173087
0.218520256437915 0.174760197443202
0.181983536206964 0.527398257645717
0.464350067180164 1.16740665333702
0.496293092561278 1.05248642588594
0.225845674972594 0.557071104054002
0.23982420765509 0.813548774700456
0.214714353246792 0.7422703162329
0.266200251711525 0.126065451953429
0.23330447471997 0.161895452268425
0.140211007201412 0.268728123081714
0.153175191537072 0.103820695925957
0.427624994412333 0.240418755499828
0.194900294684841 0.272869340306323
0.195298493666321 0.295602887690579
0.255220853455776 0.39427193953647
0.225259562348325 0.335041044082157
0.944490509469725 2.65517319396229
0.235207477745103 0.266990412613346
0.211282117553733 0.371451976932699
0.576907411438588 0.666290976806388
0.273454522719374 0.359301860429238
0.660350847105989 0.725711070451979
0.307495979446265 1.11911687833364
0.0803777950841473 0.367294470915718
0.249054613018358 0.939046143139243
0.292818494827498 0.358930608357983
0.226491513742885 0.148483436858163
0.82044319411633 1.11253947865607
0.341565848415999 0.214024984618208
0.267568770829336 0.660080141571787
0.370774516106244 0.274492248580455
0.742551693320577 2.47260191392232
0.435813269656748 0.224296125710754
0.461000014618094 0.470866691379292
0.245441171947715 1.15710397371063
0.6558834814021 1.90108019639558
0.435047496521675 0.501696031838096
0.249425649873863 0.295671003641216
0.301832606600799 0.279976483775828
0.38112227172226 0.773358910847045
0.18635708613647 0.642817111265893
0.271327184712025 0.58569128733966
0.862181639223922 1.80619228429444
0.184991024883885 0.304929358569239
0.439482804765635 1.05906730496113
0.282813762962764 0.166055375019059
0.347443584088498 0.837848273458964
0.6026390313468 0.497826956126026
1.22758040025823 0.391863257896982
0.958760164897822 0.522595523525055
1.21957270173234 1.2182517727165
0.480178674685884 0.404897186210408
0.558567220728344 1.8888705309967
0.789019193989186 0.48934216390326
0.196536322131239 0.695496187424833
0.200754647595989 0.112792244088869
0.439061146069267 1.7281542028204e-16
0.245084063137397 0.284368927629234
0.551021193973571 0.669353837319187
0.782755172893166 1.32690764578983
0.690795706388225 1.5218612743366
0.89005513616113 1.21586521156484
0.49747576725512 1.7281542028204e-16
0.206741262169958 0.610404220914571
0.174258306450665 0.153797060198978
0.328268244529319 0.145545869063877
0.295568297829701 0.389760952231281
0.867776813372589 0.755879011632242
0.533248877256537 1.57438301898754
1.00874252238448 1.09699364801331
1.05073218782852 0.663326044548667
0.105002896358325 0.223305435817507
0.224395053789822 0.537836157769579
0.773285299149319 1.29834861521137
1.02751158416958 0.587055795494295
1.27844394765652 0.729765181800893
0.490185742904645 0.751348489284784
0.979168370895906 0.52115281824717
0.578079931711256 0.991788049639151
0.335419158601427 0.507346292603399
0.142231180559764 0.0901345350179524
0.364956661045958 0.272257733341097
0.640286937679386 1.24235824626215
0.301805373566069 0.292973958064651
0.557180415086319 1.69686643818339
1.3432573001099 0.536839349557818
0.288301600604129 0.229400507643257
0.219022550229722 0.141400767595824
0.269852369183853 0.129230582601697
0.57842434001787 1.47932637407192
0.132480265185478 0.480430966376114
0.730997073272439 0.756814745933399
0.462703888392709 0.332101413805774
1.12709895206656 0.482548721193288
0.630533375403819 0.867486576798269
0.735708630555842 0.86300046162709
0.840676032961123 0.378595182310355
0.176481814029866 0.454622674789046
0.252671906141407 0.275326424986339
0.574226812636209 0.525358755124362
0.426469554331557 0.835160316566443
0.42067456095164 0.734323523006321
0.187324862146678 0.182780333552647
0.792924339057149 2.54097973596796
0.193205360969843 0.319324040662059
0.225213713884774 0.32899687981755
0.690285555452035 1.47944240359751
0.455262054835263 1.10369849315325
0.250369627234064 0.786726765020114
0.332091652402244 0.389760952231281
0.238851261115045 0.296955502784448
0.113561231786397 0.212759612565388
0.259295942007858 0.502416790655445
0.348393027710198 0.329490292175882
0.168123185056161 0.152954455433868
0.216758266579322 0.466045390257128
0.236998669425228 0.844140526969668
0.696057362482982 0.525871673564286
0.589612359640131 0.482386867777466
0.545543739905908 0.456026326038543
0.278132188096469 0.24105255042058
0.328510978562968 0.350119642698175
0.862964935178921 0.131686801589217
1.05381663714645 1.76249227327118
0.60277361062947 1.03226017173124
0.322039903288098 0.630851121744814
0.245560957043262 0.289591726942442
0.7390177403429 0.392379365521668
1.29895073867068 1.20738199605208
0.281320201119326 0.622930595605069
0.640290805514843 0.872688783241964
0.695570606365861 0.504272922723746
0.173194344081943 0.222775124843686
0.222714375113301 0.384179887188627
1.43961792072913 0.336714487039954
0.238582182751248 0.677962715890332
0.223635160541531 0.804688116873572
0.201387843681848 0.0792542618892541
0.143995727578724 0.501214004408251
0.312668727180997 0.438729260562401
0.213798156483942 0.228415971693271
0.367992710895893 0.765446836479052
0.170596481833835 0.574333576065013
0.247003779571121 0.250794474076194
0.621552185752836 0.89659453163257
0.224160676194848 0.292801547954627
0.244537630537309 0.236308054576822
0.735850012524691 1.01291462482556
0.536284984456865 1.47050932255413
1.11365002121983 1.7281542028204e-16
0.440856265436981 0.724465042376198
0.574564989706744 0.465073398816969
0.828941580465957 0.763152976323857
0.42724902023302 0.626405304841193
0.252974155503295 0.455385328125173
0.185936803856138 0.163514717764223
0.196626119573136 0.540787987860007
0.453296641286189 1.48509102022072
0.439120328534029 0.530752348468905
0.300695310395442 0.240289453154676
0.34048918214467 1.11320183395835
0.656418900450606 1.09013028189549
0.434384609352067 0.76149307329353
0.382962402063041 0.694093256576728
0.213304031613215 0.308855364315032
0.144773690024531 0.134463087331374
0.870897441602083 0.859881937578449
0.361256357147923 1.54734015413192
0.127505051078344 0.519607394448739
0.457666949375062 0.90578486792337
0.387081349719444 0.578148108896933
0.989794424521159 0.54577565860603
0.895933319213333 0.349354476196044
0.144480511558046 0.222907001122756
0.681096948554524 1.29145145553181
1.36193545341984 0.803708625379935
0.234297059566192 1.7281542028204e-16
0.436454488438594 1.05623160879792
0.585796289262748 1.55583704052576
0.969202879879036 1.7281542028204e-16
1.29334022603197 0.164234293130277
0.289338108331959 0.361623114156318
0.263649791582461 0.480278696283834
0.216807852032128 0.520994078659676
0.406975333182657 0.509724587942338
0.350216878786807 0.227619218477383
0.485381557947161 0.367317506768502
0.127725285089238 0.316297196486972
0.241744866909882 0.852075568128755
0.433705513528467 0.337091283434514
0.270907953129554 0.653352864321827
0.722718939992732 0.895742948621427
0.555979622640837 0.565737130103243
0.169518544740787 0.307656795647655
0.0632818269570497 0.24131949421672
0.273140469610891 1.07818819751145
0.422627858247256 0.765005504760641
0.297205037597983 0.464469856118686
0.362182865368676 0.443536409753905
1.38182895203879 2.79548952904369
1.01545895480315 0.0668306616908238
0.189140727028345 0.190437574692772
0.492214286112196 1.95500791601168
0.241908505452042 0.288946586354462
0.211905204779648 0.223790807476877
0.228600657430922 0.790539310536462
1.00463954225368 1.16104505055314
0.412281497135194 0.597883841143486
0.9947248874283 0.866988704363744
0.289174847197181 0.142739592960329
0.166774790033394 1.14466876051079
0.328693144497067 0.173708721575914
0.253008904931881 0.3710758401926
0.929593286423989 0.729131876744666
0.218012357773097 0.418832882013829
0.26241361014945 0.353430997217768
0.234595934849594 0.273766410626006
0.542226191430726 1.18419344791788
0.410003448770062 1.65398143053242
0.892097651439253 0.716369860105776
0.539079972333935 0.916466175553196
0.385165031068489 0.57645246606973
0.865861094217142 0.659426852005291
0.265187800105532 0.404227118198732
0.352912634260177 0.222763903668274
0.205932600720072 0.279406337711725
0.171890317301006 0.334720323806499
0.701999099669613 0.829169493287571
0.594190268580662 0.795599127640632
0.966663851773439 0.684225324556238
0.796360005735446 1.78251947023614
0.691200208980955 1.2894653801284
0.66485161856378 0.428435991069988
1.03717853616235 0.682798813418128
0.340096054395016 0.814629153958751
0.339632547862464 2.05796042822311
0.113395531620649 0.20513430373358
0.538410785192683 0.924983009771565
0.215590351441064 0.359082363249634
0.505949164185793 0.668871655618996
0.825353881408785 1.86345151754828
0.226386247112949 0.17770603399906
0.249387173621766 0.362234475938569
0.17699951014343 0.177391040707881
0.286335970365296 1.01816951053869
0.197381210076637 0.481775235903997
0.778519386097225 0.754266827110396
0.902363475220426 1.6871160534257
0.431407664335786 0.58657060935735
0.45129390831083 1.35224260811534
0.810367002755172 0.605796089048936
0.400469642022586 0.258482736420202
0.20584021974126 0.167748362058126
0.294693005902768 0.39271325917163
0.670979137643234 1.03622647810296
0.164978603378505 0.111995195254888
0.292027178598312 0.429292583321013
1.02498523100237 0.994248266135694
0.395541227123412 0.406949936559207
0.269792020734239 0.300437298506046
0.395838748713581 1.01197558526888
0.398061255949722 0.815576198374181
1.26829368339676 1.78226715486645
0.221040244795852 0.287063602273007
0.287227394918602 0.399871287274868
0.479932571951683 0.282827624875136
0.396604694401423 0.866713144488411
0.101195372267002 0.218538267949203
0.242978746256841 0.224186763423962
1.00352245667637 0.710802424357796
0.149715531858673 0.249972456324788
0.238494432030357 0.894793126885515
0.120488636455444 0.472876886958308
1.05542101791918 0.81358124986056
0.148815426757533 0.311217080192213
0.17725975966426 0.282018045034573
0.37679268021432 0.48204978863214
0.301515913718505 0.698584437300402
0.250191495122024 0.234851153610828
0.185825129802161 0.45307334872407
0.206136621917684 0.267230582367371
0.322645664158858 0.433769154659967
0.23509626822262 0.288725956346177
0.313687521167425 0.38382209820949
0.305824428851785 0.129502375742423
1.19579708306052 0.440838943818023
0.555673345217962 0.264712154974209
0.236715987424424 0.385695353100128
0.197612227313155 0.235322982557738
0.227133302979758 0.369394979499298
0.112076478365084 0.178677767983301
0.377271353156303 0.239458890938864
0.947438507733568 0.97553601227565
0.134275200189296 0.77160069908275
0.58576930019712 0.766200768742087
1.06549408309278 1.07872418001649
0.147859517055682 0.134909241854522
0.268169578933559 0.419400110467641
0.339302603461181 0.519314430517162
0.55229617322671 1.22230541446206
0.187672891417561 0.437940951532786
0.238901836887397 0.273638717881993
0.181603813810525 0.174324800795966
0.379087754351318 0.775245854146987
0.448153825709593 0.63257841748601
0.341250500336154 0.16094853697627
0.38935023552149 0.422836905633729
0.161148791343594 0.2241232683448
0.8170272597345 2.25503840444528
0.294595822785393 0.890648481519595
0.45789034364145 0.245034124045853
0.364448063148707 2.00587662826458
0.412995146904685 0.375077430311698
0.943173133638738 0.335202864393773
0.218764252785093 0.5103156227945
0.986025353220709 1.7281542028204e-16
0.123890708623602 0.268632245604175
0.471675903098826 0.409196136594771
0.322404482226409 0.259377761009064
0.314867123049221 0.505192654037405
0.676563625760617 0.436685574492199
0.248698563029798 0.184053183549261
0.301472600603427 0.630965853331653
1.2893369876952 0.890071034882683
0.465807340507676 0.640331257504272
0.336311562115332 0.57468562144954
0.599788791634989 1.0379812316329
0.74606270850411 1.18495881227972
0.332554040275279 0.249263725487568
0.139248614441573 0.0623178261956515
0.35498945966991 0.605058543516554
0.609985846233271 1.08570567123181
0.196186290339597 0.0629328454384488
0.17163226752186 0.197976151261315
0.564724770449691 1.24678192663687
0.600809249238748 0.830788345833534
0.357116385095384 0.463724570736997
0.198450017343565 0.482010698786014
0.174948089952693 0.531423459885089
0.258206331882903 0.182701201322956
0.29558191947462 0.394259605672922
0.373677698725892 0.918663254100857
0.304684803264843 0.791986628748657
0.467109197205723 0.730889929067657
0.383833657409202 0.317202535270867
0.478663531614971 0.459415844810492
0.46620222305143 0.503471502090345
0.392737996713821 0.213388309564603
0.465954160162618 1.03161919789765
0.149180941927744 0.447256266534084
0.82774710796448 0.858622249169775
0.550871460990746 0.568005926218914
0.180808319534589 0.525173179375324
0.450435856490811 0.445949863544713
0.42242619982558 1.21004943774893
0.176474633558807 0.185924419671098
0.643445919854075 0.493751630511335
0.297697939505996 1.7281542028204e-16
0.382743697956853 0.416397278254433
0.217060046518796 0.186965004134204
0.186037165841932 0.422218756498051
0.421208000497092 1.1559139447833
0.0985773711306064 0.279406430299745
0.294716542264754 0.367298989140852
0.200720303740044 0.179348811863501
0.24358210881923 0.421875271894323
0.264174914295199 0.144382437160797
0.487571598257621 0.347554142715722
1.26432533961277 1.05042014604558
0.398229880365491 0.861640263973046
0.350239866697693 0.251044971688988
0.488167858710109 0.616165731402522
0.82561111480622 1.68340854281934
0.43838738396166 1.30924610786891
0.795622902617216 0.914448777080963
0.586448001777683 0.471791177674528
0.296383148545165 0.425993260260913
0.59843046698118 1.12060467605825
0.356139065085393 0.931980093943486
0.396273880952306 0.945127526894609
0.214795760661499 0.738578631521612
0.204624026027232 0.401173097847737
0.129357305763524 0.304241757825795
0.389830734253816 0.367618310992758
0.490380036326506 0.906102056531962
0.780215947343252 1.93881445114253
0.292373270955572 0.494150330181994
0.55362571964967 0.300028754619013
1.13396062492066 0.561661204306764
0.0576434226229696 0.190514778751783
0.304650102964201 0.186027768924633
0.199077244899644 0.308029454083257
1.122831769294 1.16729648533996
0.423340605153457 1.7281542028204e-16
0.701781132998201 1.47267122450588
0.236578806489782 0.0422112854797522
0.414133280095975 0.565624765708233
0.81074910658586 0.362979421338527
0.380477584946757 0.315472678674578
0.241934738582607 0.393800924128574
0.178291586779501 0.473488607527882
0.417781478444514 0.3175728131563
0.0841595370154428 0.346847500597622
0.118820181004605 0.286575298258055
0.177081506173881 0.169473800621833
0.574960333647971 0.324441800429757
0.77433387414655 0.791354008702764
0.771809353615884 0.877659931325757
0.729846705060864 1.00600205758062
0.188135907423529 0.326319857149798
0.121228705597358 0.418870713876583
0.364605882121713 0.727490095581891
0.411953637361944 0.261100618695481
0.382469702625957 0.391364530727901
0.738557704847141 1.56466390842931
0.257256772240604 0.581425634280453
0.210423344576607 0.750819933467136
0.549837936559172 1.55646284352832
0.38644268450161 0.279333930346909
0.183660624958309 0.45120339797594
0.292700144147585 0.469736358671933
0.791190863614892 1.17183414725687
0.901810308691136 1.58632582105612
0.430098241648088 0.591029195312885
0.436561164442573 0.502925111527885
0.177188691293966 0.324489567115775
0.49615830344579 0.268620417805847
0.368622078403948 0.836548591001537
0.985207307927463 1.12006440646846
0.39423280501929 0.207592406807336
0.174843169684344 0.236791680880798
0.916030014816094 0.450472658003553
0.28559008642253 0.394392553274478
0.599066698503674 0.775982897454363
0.279222471081707 0.628160972294288
0.213593090850776 0.349413120415976
0.361236462967005 0.214890287381015
0.560613379031827 0.793233235713333
1.12415387214519 1.41740673937499
0.669314111208579 1.7281542028204e-16
0.179689157353216 0.149851730640652
0.164168737572522 0.388411505245734
0.329086864761996 0.487111280125646
0.272365432616333 0.536649314012592
0.144940721002751 0.438014163052035
0.324736557096555 0.141176909292438
0.175273621523039 0.547727693588319
0.145261097669918 0.360333356845326
0.260038118913808 0.471034482304611
0.790067923928611 1.6470443822283
0.944241148784452 0.764699442755769
0.339840221421375 0.431601085916187
0.480025043074162 0.234766564515303
0.416416840589602 0.424232852140496
0.778189159895663 0.36532501422451
0.537462921426822 0.917589654657799
0.718748311234094 0.706143137547927
0.632360322390614 2.00192121789415
0.100677321927459 0.890941156101225
1.23610414397926 0.232411301196055
0.248783991378899 0.666032228458774
1.05144128762311 0.107731908327069
0.215984510688896 0.491083269289941
0.181647248114982 0.655852797145601
0.173023578929743 1.08567144875293
0.123452557498228 0.463633637592156
0.141918015616753 0.388981223686105
0.539426385648405 1.22778065968468
0.412151493990648 0.701990622712858
0.499117762607251 1.09985672776309
0.64327990014417 0.188082094166336
0.81870645494121 1.00138021851486
0.421066059931155 0.53468216361658
0.487979176700852 0.430084139400089
0.949457533324894 1.97800499895483
0.825703698115688 1.12656746937019
1.38424613208758 1.06419586129164
0.298767946759646 0.296147185290035
0.644993674039784 1.03224413943793
0.164538083933341 0.463626206978363
0.413402207651367 1.92685927845656
0.261386124591624 0.23820672656523
0.2567353027103 0.131164361992618
0.190910252853917 0.721310837467362
0.0958648070344765 0.145635327165713
0.153169528697946 0.353176587132332
0.187476370175513 0.35104039444461
0.440984475688302 1.03003907477216
0.192767768325471 0.686613628695198
0.150524695662682 0.472870169939526
0.169127002651711 0.198600057106821
0.238821975606211 0.868364520899502
0.274141500137349 0.494412183541939
0.269968543537326 0.564966803065033
0.826486075111015 1.22996959167487
0.367884474725404 0.825758580621637
0.153575547266354 1.01844597929426
0.410490528694541 0.377375595817946
0.187464204575971 0.160619362604543
1.0512271399331 0.153805853828135
1.46144880108272 1.65569424058827
0.424721617641556 0.232013640103011
1.18646502642869 1.39215750620751
0.349818815579333 0.397049543969835
0.507726281748402 0.301449998351877
0.485091135447286 0.450265461006238
0.293068033654651 0.302447264452214
0.282622345605287 1.59600253200232
0.250234908952242 0.495990758136834
0.503082833677475 0.99328451760109
0.830035561496088 1.30954374903705
0.360972568754646 0.196325777764344
0.450427020433983 0.283608988810891
0.479972971470081 0.345850479804162
0.382534150040647 0.711398264282042
0.427101140441824 0.656587234866188
0.307373231884565 0.112313323409829
0.545687246196208 0.3923103916164
0.188212355485611 0.387300026968814
0.275045579062279 0.475840167545726
0.4306606547132 1.01482309402802
1.0731188306949 1.6016089855205
0.290206557487182 0.284690648704883
0.164687703472482 0.198902469581994
0.209953897325169 0.579693961002401
0.600858928976743 0.83401195830245
0.36288941365952 0.760342300503853
0.36458369588371 0.504602089234993
0.348890360938959 0.442972186564311
0.33574289403978 0.61571745752985
0.671450502960041 0.837162851476377
0.422613819605479 0.382956092704166
1.00955850688146 0.491401466174962
0.369226509301591 1.67410534316596
0.371832345143524 0.488181673359972
0.315134711545329 0.440033251713565
0.211718938124155 0.265934435673305
0.165118980981741 0.791137456739672
0.262015181390432 0.410242452493712
0.425170109606083 0.635973435071688
0.207253462221775 0.126051930990643
0.200453213315513 0.55561411382417
0.223020875825436 1.36648293790943
0.206142531496254 0.276757403881114
0.31057256306764 0.849704388309524
0.201535684057001 0.28044326377248
0.374429593300986 0.747956394389716
1.04099395118664 1.31611682589324
0.338453180155807 0.159544594953896
0.463468921885408 0.785729851474347
0.440319824839279 0.687803916444371
0.613907554560334 0.688919621858778
0.835209579484546 0.733570668914135
0.243895692336344 0.209858053693898
0.163919432095208 0.215625085880683
0.423799760587829 0.909632716242716
0.384822688205949 1.02123902230094
0.344970702119555 0.654110348364668
0.253935383227537 0.548606048163772
0.825562222234445 0.818333536460992
0.131862999480365 0.234871357511133
0.358910306345557 0.765894473956926
0.151291954072368 0.270242921866146
0.847859395270951 0.472897758038027
0.551551905417709 0.88893757208175
0.363648776514712 0.352932179803936
0.199811772711617 0.48726426864707
0.380481890805706 0.529399908812392
0.449569948625095 0.816765276855658
0.481507632513437 1.7487898883174
0.679202675528905 1.14624150727641
0.284654811454323 0.144748787860096
0.739389538467449 0.33808238977987
0.341751310538371 0.157640889443156
0.450751927902896 1.6461030234155
0.670168083988503 1.03989637843254
0.765772300699042 2.91625248630904
0.259749814048457 0.303144306672749
0.523725124759297 1.70551084214208
0.604838816897639 0.346147253955144
0.300832111359053 0.319486724913751
0.961939863247366 1.8592027862806
0.116131388876578 0.408188297011161
0.430915691756224 0.289133887029535
1.17180621118962 1.19856772015956
0.332018861118208 0.216091118522509
0.97132441494333 1.35579717588045
0.414333545107569 0.169232894729081
0.745507802334661 1.29201011735927
0.257773279376837 0.383683713189186
0.263338267426027 0.352661245705142
0.402085398159788 0.805662571432685
0.49348449384837 0.550951999797835
0.417191419180197 0.322118033082974
0.362695147213734 0.552057820603862
0.426932158376495 0.152606195102637
0.990793564285591 0.791991627939619
0.181751202612176 0.57904057123871
0.242626619125638 0.483202839692767
0.189073250879082 0.187498708160804
0.230176734634837 0.160680555383062
0.164622154746119 0.615716181557677
0.206282217201895 0.233987180495532
0.702455576327524 1.02984507746576
0.191054432502849 0.453706039638405
1.06105970777845 1.13608093248202
0.287013061656185 0.815435112518182
0.349648824379474 0.698090821259817
0.473159648266909 0.522637816783608
0.586153815552175 1.71085071879489
0.148376589812759 0.160702439861503
0.417849232338677 0.71259535252541
0.0904557351967586 0.208863312342001
0.793854950976371 0.247065086339698
0.157779215876499 0.312400307441057
0.39167857551822 0.403883688619233
0.705087589643719 1.37523427135033
0.643486262958408 0.38603951135876
0.747802401474667 0.656962138588353
0.657690298088801 1.19708716527443
0.098279518314184 0.296311837098202
0.406098215846143 0.830573211890837
0.11535267980534 0.382026377989425
0.1370142451366 0.38457857904471
0.654729076132506 1.76618639265659
0.514813016640088 0.368401383613985
0.253489994273365 0.0966956482555949
0.55346856729498 0.136656300443752
0.365094954913535 0.926216662471561
0.197883491216041 0.540085254643682
0.201873801790441 0.174631807691158
0.293834839540193 0.575369479903462
0.296935463477127 0.472174085283629
0.438960829656109 0.41080140270024
0.528074183092281 0.631890960681753
0.200285976781522 1.7281542028204e-16
0.763650487486293 1.54613392821518
0.863559802692394 1.27977063901444
0.59224150316383 1.93373197051624
0.373399285175267 0.500373890225625
0.77133869180112 0.748296576423516
0.270947698908589 1.7281542028204e-16
0.160012425854697 0.230685210332756
1.56911953939136 1.39911782196636
0.269710189527848 0.432847201307343
0.333653648720161 0.467232998352142
0.536133591730899 0.683497099191349
0.241531585668205 0.416939787606675
0.692356208064083 1.54713528539438
0.291872208941472 1.97513294725483
0.228515680271267 0.863454598670385
0.661110061723966 0.852482678993233
0.219782423455078 0.241805359739312
0.40758544306263 0.681930004066939
0.317683187126364 0.199617204228665
0.340531801141286 0.612864014776199
0.322371597391175 0.464717397775931
0.179441494436753 0.487425750396327
0.249436498585329 0.419611333875697
0.321980890168699 0.469248479208179
0.509273958394444 0.388376793847134
0.178143246186461 0.541173990323823
0.653837552177669 0.344004606357353
0.484778125514814 0.374933428434842
0.329601202902307 0.501257337540686
0.39503153336431 0.503971452970331
0.378686932074626 1.85948850744781
0.387071514363728 1.02266093435584
0.447169802442342 1.06792370940253
0.413556586838479 0.440330719827007
0.326232110646858 0.21251546859175
0.272873720333852 0.659393125694706
0.213837560953785 0.250140190219895
0.908452870808225 2.03433816771222
0.137920195451207 0.258624590901534
0.257790433439771 0.298673871236323
0.219438407415697 0.248143906746417
0.906051152911636 1.55008985125638
0.419099335083155 1.06103573395174
0.937360048639316 1.86424227303337
0.587516810719439 0.711599940071515
0.941512908378064 0.938334591800633
0.372342794473961 0.666987139513584
0.793962522968465 0.916837090334158
0.477451127083923 0.465989654566876
1.12426225300745 1.60322025167289
0.814258186432404 1.7281542028204e-16
0.136973219890482 0.418498493299903
0.407975096200379 0.971972870049423
0.503778715192944 0.910297709381744
0.195244706341155 0.509602183480512
1.15646441142226 1.07819694347297
0.187501245954616 0.554013572769767
0.880398181114508 1.32579543270878
0.43766534714925 0.379250923865316
0.573194431074338 0.518688041145216
0.323872001672252 0.244699181107398
0.886006215981714 0.787271604411004
0.636652168335568 0.586948786388267
0.381356837443411 0.359200398743744
0.808887410428526 1.89178932448924
0.588947668358631 0.850289416702253
0.182138740032368 0.0736525406593161
1.19808785176427 1.56089485877837
0.289409673208412 0.373215246962811
0.794029147687932 0.597817416935398
0.324733345422154 0.0439118219979265
0.175179881731989 0.544127386690271
0.51491021444132 1.09307130126555
0.766009434693146 0.831744474609662
0.714624969153815 1.16617063399785
0.319159938437918 0.288167700428395
0.187410957224737 0.392000102704799
0.582171627721648 0.697394670350978
0.68552969336685 1.7281542028204e-16
0.132248145148421 0.680930655121099
0.198801974505865 0.214082537167468
0.408601909520221 0.315415119135943
0.20878502090729 0.424007701330259
0.252329112055359 0.19096119460199
0.36066389529927 0.983975093431622
0.257664019988838 0.730653385293272
0.2423290982244 0.277360075045432
0.30374022919851 0.647746155379368
0.348749706242886 0.311171609293241
0.305306579436605 1.06695119459632
0.515561220778071 1.04808826465235
0.253957130954431 0.315294501957527
0.733558327634893 0.269661751995331
0.339719560343553 0.4249928176642
0.507744110782161 0.343535570995561
0.594507377806359 0.325203107525717
0.786059176018606 0.566979562684657
0.100572962171055 0.508560436604086
0.200050401023144 0.614283241574513
0.182458252489785 0.259845264239992
0.402334232620422 0.335748512575266
0.193367750717846 0.537398304340695
0.169209568779316 0.2128720237067
0.763208141510035 0.539311808881611
0.370549533923749 0.428454390771679
0.823600401504543 0.686745621420355
0.383146977363419 0.389876434521858
0.209846970056141 0.405807348243786
0.308978127882645 0.347279867930899
0.292291881614501 0.39999192560874
0.45596578234973 1.5297413457595
0.168148277000443 0.218672653437178
1.06234553629148 1.27046783027995
0.725800577323129 1.67961330065824
0.731752982090701 1.27721877253478
1.22753432598744 0.734770839589619
0.10226661216748 1.7281542028204e-16
0.06273832806279 1.7281542028204e-16
0.219944270879546 0.434853903943422
0.668266527788403 0.26342944302889
0.960524898533572 1.55033816667339
0.600346697025839 0.527507513059593
0.341394342970993 0.507070518196748
1.54072851346827 1.30496367370551
0.349461224351675 0.319284868024294
1.18293043024358 1.37607239091288
0.197748546467737 0.409411559716891
0.148258820346802 0.440339137171547
0.657844544167464 0.73190406952109
0.693117532866591 1.42723989962205
0.65745195523922 2.51326670950384
0.328011536317529 0.529785407655838
0.213494489474445 0.540931652545311
0.202270801750509 0.550798318431408
0.187028594615478 0.13407732047904
0.304135540153796 0.385359821241292
0.533501702769719 0.457917647338823
0.250632443404282 0.443481077564322
0.402185167202909 1.05964983831083
0.259951223905883 0.428049191647556
0.378812305655148 0.345867034855476
0.299513909512391 0.363291602806004
0.333961100658301 0.250574423058141
1.26547322641022 2.05681449156421
0.337991033107608 0.796654944101607
0.267279994010077 1.7281542028204e-16
0.310006511763954 0.375472369863794
0.893202632950677 1.90824213291924
0.967861824734578 1.7281542028204e-16
0.970642165536328 0.988834841695529
1.01889346922363 0.410892718708915
0.871923862595659 1.7281542028204e-16
0.800793979924636 1.7281542028204e-16
0.279526618094833 0.444534168949434
0.018429152117484 1.7281542028204e-16
1.18287958526213 1.13698287684868
0.272993272109757 0.225155222872939
0.230429414515278 0.113243969886735
0.0897030700636244 0.175901114682701
0.317832585378234 0.235922630907208
0.17192144626122 0.412712294481185
0.210681791300185 0.459435043407322
0.202852949246521 0.505731835084747
0.360882941796642 0.243254311127537
0.978571308008026 0.820843891422899
1.2961123753964 3.1845971789937
0.653286554978078 0.260038521197055
0.592505344148619 1.57725098410554
1.01689510890077 1.34566368899532
0.440169426194317 0.296920087900498
0.13912512158784 0.147126271834034
0.174731341512125 0.986801134390001
0.655104736653319 1.30510062594685
0.677039756051782 0.946348116045255
0.358080425690892 0.117220568299596
0.507269066760021 0.278970629494272
0.213755311365533 0.613897896801642
0.596076862564143 1.09547254122141
1.0176000197624 0.716666650856058
0.697438944526149 0.584815905751755
0.685165394498961 2.08924111496577
0.0716129777370017 0.332129303965877
0.655780828126511 0.313950062211264
0.681724861467865 0.594797668388382
0.693180279989591 1.43339890589194
0.526584587648205 0.299496570214371
0.612203766140186 1.26975356903055
0.328594808773158 0.910325147170016
0.590926433100713 0.881755954417821
0.0886415693964932 0.34977696013071
0.452056156705191 0.609635287271022
1.41812424596449 1.04340931377985
0.496801098767601 0.920772045993959
0.712026075543408 0.634889598630157
0.133331977125046 0.421176675665484
0.59081021401121 0.796032775431439
0.487897234899862 1.14781577159884
0.502041895080522 1.91434188291226
0.382159733427317 0.640975776240007
0.252857982518037 0.481903046554551
0.285416567263388 0.293458161822288
0.286540968403339 0.185646953141097
0.502989801981008 0.815555662222624
0.401968395313713 0.297633297058834
0.28074417369152 0.607734487449667
1.00347465193822 0.269159437128285
1.31367631654191 2.67778244500851
0.286356356212171 0.342064705471634
0.152947759197671 0.433081737544679
0.267732753588276 0.328192641762136
0.173697904282815 0.189092413615592
0.415368560996342 1.03982622814137
0.155417348230858 0.339564896444233
0.440624869146401 0.680846477935125
0.154691986710675 0.468871459869844
0.154525444444549 0.202329263867187
0.926389561890622 0.986916286467316
0.829882451500586 0.551451674041742
0.563200668917206 0.869152416041067
1.12435264426118 1.08985724280227
0.277624712869142 0.408624071664832
1.08013099090609 1.57508838458803
0.450205461843098 1.25010896836319
0.218854415385457 0.167479391981288
0.139792359434348 0.247648595169984
0.233092931343468 0.129962526155639
0.22459051216261 0.369075157569352
0.290593192228748 0.22212767364736
0.243324039567856 0.166257070400064
0.855101842497629 0.756854962761204
0.323831958414554 0.583227264629472
0.213121579346752 0.440752103661504
0.405878095807497 1.7281542028204e-16
0.204335006053629 0.395793334942063
0.719821383030153 0.65522605055634
0.276187811110789 0.652045353572749
0.288916380072602 1.7281542028204e-16
0.357845246448141 0.392711627145445
0.34495719760726 0.561903819683189
1.05216160923256 0.450472658003553
0.198601724525181 0.151235782885843
0.146257402439256 0.517830447189757
0.255353834703325 0.654868706317189
0.788801044306826 0.923695669306062
0.377675071824566 0.823113599475722
0.349968404299508 0.710508806601593
0.42870290717922 0.241748570756066
0.531207409534521 0.250403271488854
0.119538080638469 1.20742475564728
0.209431900407341 0.775292934316523
0.215554243407107 0.544589542918007
0.684675165530573 0.45743837209741
0.615484702088904 0.642908544161326
0.411539024299351 0.512499273017473
0.966755429001757 0.971084319002246
0.489790499649266 1.3385149052392
0.50738920446591 0.737499440159759
0.244200679196867 0.6889958152762
0.15596003437077 0.0674484762810408
0.259560573980772 0.385743054442211
0.328879163118977 0.255079578755835
0.319523353846712 0.30606386342166
0.303167128294636 0.910119507086375
0.187873545203603 0.632379212824818
0.417498034803455 0.563267392837207
0.793990421337228 2.39245610461742
0.336707641155458 0.210095752862899
0.567964760454002 0.659426852005291
1.10997866794625 1.61679020666672
0.227044388096527 0.320638596145293
0.402631699720204 0.726805852135602
0.478786167281903 0.153942660705353
0.389100139653987 0.386644932500154
0.565779025912966 0.729648415731075
0.154569868271891 0.190746632900218
0.21577119761988 0.189319005716783
0.246712137648117 0.505417902536893
0.302928692153436 0.601985110216831
0.534107600165425 0.208608439766011
0.219259490012474 0.305917328290582
0.159635707881542 0.0291047735708389
1.17388705539784 0.781457340465623
0.135140585715971 0.407788954927227
0.502238234806869 0.27829339190185
1.03135888691292 0.554992173753215
0.204348396385861 0.299730621381551
0.266393580018641 0.22338695822964
0.622751316867786 1.52125527299804
0.778959711090988 0.818215677356074
0.660084458241679 0.958038387538945
0.489043889410446 0.397992197439002
0.294506869175302 0.635934757508189
0.309708429957871 0.407665453146865
0.142793158558419 0.110562476903361
0.270503450595978 0.458627707441138
0.741063178509016 0.88417819655337
0.337761531275865 0.887124420098605
1.13143246426439 1.89441824202812
0.205027285599471 0.498240104753976
0.414641528552932 0.802005386254325
0.736259618033665 1.45708256316331
0.303101659319673 0.557385881031168
0.129091455677802 0.220191149740049
0.320070610105493 0.101083749410914
0.372199731592731 0.679789859285815
0.428667199238332 0.325978902487804
0.504260446437043 0.399518649284889
0.317691610276492 0.321344563472734
0.902223325149633 1.16233386336126
0.211540794714891 0.592853560166634
0.331732175211839 1.14333440163398
0.86907761035012 0.549239597702142
0.23048993932809 0.404807646633477
0.333315752424286 0.240250506085337
0.494531594814381 0.726641017337226
0.991819151294943 1.7281542028204e-16
1.0603090368884 0.870788343354391
0.0706552522314985 0.498479510214108
0.259428206869008 0.152563352039809
0.189663823252022 0.34862368763815
0.0873419286123651 0.0935048700046132
0.229124174981591 0.723084614949623
0.138038708955098 0.335020320214869
0.233619087768991 0.275421165606878
0.387503859063118 1.01533210635418
0.26780921908359 0.412896890633225
0.259928981818371 0.874401818780815
0.582134296060547 1.7281542028204e-16
1.57919457906329 0.147543109748462
0.516560301993469 1.14569640324641
0.486519262197359 0.763615624697377
0.160828135742099 0.101211053778565
0.212865705979357 0.759566449216574
1.04194803448163 1.19740294936401
0.338416040971725 0.275567664193516
0.450984090196964 1.30739093747503
0.526375265521339 1.43125484783612
0.500130399698843 0.611190131616388
0.240739372367662 0.821645658041156
0.481289649893813 0.797735940525926
0.307880217057899 0.0342259242146293
0.340761350232425 0.75008736156228
0.215443691342966 0.207556657688049
0.101125310349479 0.289732530870794
0.519915071461343 0.319204045772648
0.699645628767314 1.06965739848795
0.225446300890019 0.378174553455308
0.27547830183048 0.197845967152864
0.231208163975298 0.303406794835401
0.233476579746519 0.197294378752374
0.673981558726459 0.257891941306002
0.417075631858952 1.26888006241783
0.381005828916747 0.462985166474968
0.296812866178159 0.382380835001506
0.515840005126382 0.907075780472942
0.831990338285128 0.292062982616034
0.730142992939118 1.33663280037748
0.211665264696195 0.207312348439158
1.0650627040265 1.03687245318557
0.479291774221248 0.160902570016864
0.272526581246361 0.500385778211433
0.418337411541206 0.334674545120223
0.470535269795681 0.783022441342647
0.824076477887716 1.79208019542791
0.431127192503612 0.671715524947648
0.328633847580051 0.618097252240058
0.211628973643862 0.335245305399421
0.679920421839195 0.423330579453896
0.245516907186434 0.353990912580251
0.268322060794017 0.82996489321317
0.431607203838294 1.63225845666345
0.193552184905662 0.0652976016266396
0.269506390547837 0.18901825062739
0.980523295631815 0.733016384094751
0.241192996150505 0.742056080387452
0.190658465209233 0.195088549543152
0.543716559647169 0.77507529076011
0.182510405559294 0.228538575853408
0.850319635489823 0.911601056163906
0.30787456853768 1.7281542028204e-16
0.495527148807337 0.997030019779209
0.365655629929006 0.910799063875003
0.254650525354684 0.578922194502423
0.731570878591579 0.414514823003577
0.39659003955954 0.738076536838513
0.237178841934775 0.249320021745419
0.641070251303564 0.706848146876774
0.496859191291448 0.323571444676807
0.360834376082166 0.631928701233664
0.124579259464221 0.272704019120949
0.597019430588572 0.556747550076901
0.313557486433579 0.934245331802703
0.211389553477608 0.137915129602445
0.179719519092337 0.87645836861042
0.299640868352831 0.636691157603852
0.699382422083502 1.04575456446383
0.242161298304155 0.380268539819352
1.41381014316319 0.853634231733148
0.805125520187587 0.443809066831617
0.238722701813772 0.183299373214459
0.417290725229198 1.7281542028204e-16
0.198480488262988 0.575251885612009
0.384797024586429 0.972296166185565
0.663740625630135 0.943198655144708
0.718252371336601 1.39936946342679
0.515060504294539 1.19265085892453
0.676798427083467 0.613591633580574
0.255316845434142 0.44254589193163
0.165239503355036 0.385990988241244
0.335320748844208 0.548568407611879
0.303016730708267 0.442475853715819
0.185780303157342 1.7281542028204e-16
0.736947574980441 0.759789078630885
0.302016305045363 0.177257251536941
0.34120237426907 1.7281542028204e-16
0.25325732193135 1.7281542028204e-16
0.221037235608545 0.617082936156765
0.68687673989357 0.646635327945826
0.170363413305499 0.373251688213913
0.1625689541084 0.11427288415647
0.359157567095497 0.356979461041429
0.20452897519807 0.341557891928118
0.223779583435149 0.240397529809633
0.255082610820926 0.452508391191033
0.334876635965352 0.246479175949402
0.411115693452909 0.650769520121158
0.340279688400758 0.658746862217257
0.316907767818029 0.426577848996778
0.198007609579983 0.271656533483189
0.59306244929034 0.609495896108978
0.230660943018028 0.163314017565102
0.101387122987573 0.0737926829967014
0.140941664321319 0.107579441120573
0.392793849064673 0.593890907584186
1.25240791593684 1.57268136551463
0.370967202815683 0.135181189906607
0.364555129139076 0.34175885358705
0.637802536233692 1.18697572404135
1.0172470162553 1.42443088019374
0.180094272725985 0.0885345855723962
0.49537113037083 0.31022361108586
0.278538790216078 0.724456632342932
0.627263147432115 0.215493831850194
0.467020842476707 0.57319188953118
0.231977894126503 0.142433620259082
0.415406537148674 1.00510480133417
0.580246652813768 1.33964584373295
0.311532544830669 1.0487475854841
0.201489974950636 0.598940156731639
0.515675671528619 0.947321183675928
0.632524442846268 0.735886925345031
0.404482240903102 0.896582989113517
0.261306467590141 0.182517838682911
1.0110094274789 0.806904032605695
0.723906839410384 0.469220947931609
0.386384102358029 0.508419829227034
0.290320675601465 0.518485468820661
0.220061853412432 0.637653986248773
0.343995769807146 0.953457350130087
0.233420147486589 0.431520742511549
0.410016386380299 0.928863454067827
0.183549280169469 0.326984442437069
0.199334650395005 0.576549665566715
0.361373993201308 0.692827314907286
0.229893040561147 0.391704379646697
0.338580164803424 1.29584672971093
0.188030972020759 0.181089131327727
0.708755640156197 0.685696994903812
0.9922057029672 0.905444521171153
0.165143017097377 0.23309235110576
0.230125968147642 0.3480053537871
0.841702009389866 1.56652396889606
0.174526319915083 0.513040149443385
0.351555393306524 0.358667116725521
0.513211178665596 0.664334508471827
0.437222904110647 0.601625523287269
0.7159593352313 1.05518424211305
1.21813618281521 2.11821317625601
0.238112400735277 0.449464540557572
0.427920539629065 0.518568241935222
0.562353020955226 0.529291602133724
0.221022224029065 0.379819669202814
0.503127539201815 0.346777051151204
0.220350619996711 0.659426852005291
0.479136956387132 0.434981928441952
0.641356762725118 0.58483496794453
0.3071362061582 0.616610047566044
0.500251292378256 0.655110328227015
0.444369052917125 1.14165285854939
0.576935435483807 1.15324622275264
1.09266950407273 0.0432169277290434
0.323599572946899 1.11220556119558
0.495850377130423 1.41566962054805
0.588928570009368 0.34378134065276
0.395253304594647 0.735648189799265
0.423180144106043 0.633683703703466
0.66153635586935 1.71642074666291
0.526966350345342 0.25886189782079
0.412695743245072 0.527115347290587
0.438051182392249 0.742868531062815
0.404757618301509 0.573983965536838
0.818686434045596 1.407181582923
0.156424141149278 0.231914604552224
0.203253518860858 0.274006109083236
1.35439985234306 2.15609474618661
0.672513508002885 0.800177032979096
0.728632913366653 1.11005993683372
0.755496668955189 0.56133656709114
0.736033292126944 0.502919608835495
0.340822134222635 1.27990306018314
0.224710772238448 0.564880827737067
0.251294693634861 0.400847214101016
0.780178723544455 0.156688892829007
0.554885490048283 0.642896014592004
0.136022689120756 0.164113056957638
0.262053290617323 0.221594710746906
0.326383907597212 0.541362047433609
0.296007525019064 0.721077679922601
0.278021863516836 0.218792855382275
0.336311471930424 1.0562593101272
0.244551561803365 0.518861171815727
0.599979598178491 0.878218656744165
0.148426283510498 0.163621835095611
0.280641390076873 0.477375934514761
0.551593929580054 1.19327693671143
0.343080881326832 0.408596890913217
0.820869056625869 0.956038895703199
0.362833005081736 0.62041753926617
0.367712318732514 0.518695505442977
0.280811093191803 0.307553598539928
0.397509174311885 1.61655394829097
0.361198734047933 0.542636343297384
0.237698832207361 0.568725185560676
0.317817918082418 0.228574361343465
1.05613779544759 2.22345561640662
0.236231594123697 0.244302775610211
1.30565089561176 0.25281171241137
0.469937159152956 0.493727897521372
0.297229069188952 0.88763816557966
0.459653816292302 1.7281542028204e-16
1.21007997969728 0.545923467112089
0.144852397276185 0.357259359634704
0.796360142985822 1.97744611587751
0.621674289177849 0.521981436472731
0.269652814894174 0.198372295830693
1.09420481670121 0.291260166497296
0.655432203452276 0.96234985991555
0.970362218151536 0.6771900248148
0.327512596431425 0.96916348618105
0.297526076335937 0.234830442017365
0.215028163621282 0.535822303062608
0.165928438558141 0.523934509605324
0.442817160809841 0.601459954643808
0.58613617692909 0.775483480243827
0.265782175629884 0.278295332039227
0.455693013853012 0.85525786603234
0.573936495841877 0.405746414369436
0.239771965240876 0.661070584178576
0.421281033611552 0.377260344681531
0.535336422489835 1.14727794843965
0.426182691434857 0.420195082915465
0.460850133908636 0.974913842924504
0.556530927531976 1.98019894548596
0.145573226935641 0.178391000934981
0.910505446069032 1.21920527659177
0.202501526505003 0.377858376739439
0.31370377761359 0.621271671672656
1.22812227512694 1.0899705725475
0.771887889834507 1.08614587028585
0.29977690268628 1.61100788963963
0.422252180753423 1.35017580379516
0.430602291333852 0.722660878296959
0.122991204285053 0.651042159856617
0.175712412028778 0.400523000453072
0.469779729996338 0.636528657675941
0.333751328892013 0.12397498323806
0.220804836550335 0.127170899518875
0.236474407274001 0.509340643108886
0.282557294256239 0.153562677076928
0.272916605848974 0.162903935956214
0.404060157612699 0.35270998915968
0.262427303548819 0.184186797526567
0.343624202451498 0.623841421404379
0.134154280196551 0.281014005697651
1.4822380037225 2.74782944248433
0.274717745146573 0.650642571342802
0.234378788382951 0.152727363749745
1.64703023371534 0.410824396559841
0.595708580537534 0.565977582864116
0.347909306614806 0.485789706209293
0.41206579778085 1.33672346598976
0.262752329624767 0.52987122874027
0.515055869229117 0.503972803057271
0.350201222592829 1.19863193309321
0.338209807767443 0.34285444444709
0.167696273301465 0.323660983997442
0.229001180825943 0.303465876277597
0.22359000264851 0.395533179971712
0.572832175591645 0.982720776700089
0.350677348107666 0.472828300851189
0.226024961906109 0.146627588352309
0.437635975068362 0.572218721029423
0.231409247505953 0.44376715195098
0.386936510246398 0.862372604862447
0.7143426805292 0.526208312940402
0.372548976915109 0.138556251617025
0.420256691678912 0.870825656081063
0.526207695647617 1.09086303289878
0.329467969130181 0.402727848693242
0.933425624081869 0.96640467765195
0.729475733186304 0.923176905410306
0.548460220243535 0.734474370330701
1.10772012525577 1.09260330161987
1.48592318338225 0.827121576929063
0.192634836197971 0.567755875997315
0.676849796592431 0.815341704386803
0.129128240601111 0.263416329018036
0.112317458693459 0.0342151335945609
0.458192316243966 0.273943112746926
0.466584662117155 0.469693725679936
0.203104824606691 0.326149987278226
0.295149255221496 0.133022239767544
0.343217361535418 0.321633917130076
0.707531336181802 2.21055368231821
0.236321538237332 0.254241919451444
0.242840594959176 0.405473837520916
0.330111396546257 0.523098624014241
0.452902545832256 0.702304598133528
0.867768153443898 0.773011438405369
0.286303020148069 0.410520977072939
0.320088531785755 0.269703573145502
0.405515662957274 0.457398981409489
0.299260821439492 0.860885717500364
0.249823393302916 0.341941121607155
0.269431731928846 1.14012317037988
0.394041943263221 0.659426852005291
0.731913940336807 1.1812790213637
0.557483152631477 0.553515590429495
0.60796203436114 0.885712198969159
0.393821291220844 0.522358990678958
0.0785968315223022 0.27689508770351
0.452122825657766 0.907667630061083
0.485108096783303 1.18126570305981
0.707987439865211 0.361673422377844
0.60522755366312 1.32659919473401
0.951267155707138 1.19563727381092
0.850419937461996 1.05566527492901
1.26817536256283 1.06679796668914
0.671920031840543 1.10643907915688
0.45719213591372 0.745377958396084
1.48241252292533 1.65550796537868
0.476104589601188 0.342343395861388
0.591586038439282 1.40428763162006
0.429123092698432 1.47365745603125
0.827619998795342 0.395653671153847
0.461013815701383 0.0767563503472374
0.154914388745486 0.186487203837207
0.0822378189729191 0.336766969934084
0.496254307561888 0.459308045229586
0.774128092580314 1.7281542028204e-16
0.200775105607141 0.321475880062206
0.746256633499 2.07371544883397
0.455486182162167 1.15751372852364
0.456762961538492 1.1088652842956
0.532337242708668 0.641026509611745
0.289501815086726 0.871690443892048
0.758754108940043 1.07347092133888
0.346869112991734 0.516833658903756
0.211385294995075 0.308260367066522
0.224945523919217 0.156970858013014
0.481280512000587 0.181645952866572
0.29531299551612 0.589554519162363
0.461020095609564 0.423048471719429
0.337582645759265 1.692137454966
0.346795063722104 0.447354989079593
0.951684426677526 0.811394817213872
0.43591508104751 0.30606326584493
0.276443172086542 0.513198932355513
1.02010906174172 0.681957151904543
0.431693665325368 1.82797647413208
0.366417387906821 0.495206940314971
0.768415899823853 0.816795196298458
0.231352751199086 1.12509161975297
0.150752817892131 0.204155412705156
0.385525968223604 0.387092782522451
0.37045457535949 0.469797477263385
0.775669945606137 1.21801915360192
0.236962448888467 0.482472367974687
0.144667026716126 0.388952605387517
0.255420952088815 0.0519684247586301
0.570467039753773 0.740291738793827
0.801043870241431 2.19646118892483
0.253516157536306 0.111812274195526
0.715896108178785 1.27471976512819
0.281754369550057 0.156571096224592
0.386809663284086 0.262257162677801
0.279646628684571 0.104759179377905
0.801264074122939 1.22386279028694
0.208826191468499 0.72578871915319
1.02502297230536 1.23878273138164
0.532823723830145 0.445938061229475
0.2725329323086 0.107056771704659
0.342515960804797 0.909520291451246
0.5260348274213 1.1778509853016
0.397515148004247 0.523538167511567
0.456938558972572 1.5769958358688
0.336437080916776 0.489423672738581
0.44036420243029 0.37332536448513
1.19244026473152 0.707474290699455
0.290367857895054 0.199682131330673
0.87268583636004 1.1429303334925
0.186258839316626 0.704401991824174
0.865707797503989 0.713536305876591
0.380214277029362 1.14185382386917
0.422335286765013 0.552107778330892
0.29694049883447 0.738969653672335
0.256241028048218 0.167258038815203
0.300336708448656 0.71976559727382
0.509000938748629 0.666839533118749
0.678679609742249 0.88854010878117
0.560810960659285 0.80138855635035
0.274127122139344 0.285240812963363
0.244831760225378 1.06987994290958
0.385412289326378 0.370109994387123
0.552430027197531 0.55626715299332
1.2002963172067 2.0161023546158
0.169055600685764 0.574549531177081
0.826537687547821 0.888777530221522
0.77496965915574 0.839132100150797
0.243366266740807 0.659091622527911
0.198542485701981 0.367534971834262
0.136545896487004 0.140276757297181
0.688689624394821 0.898242252297435
0.952632428301715 1.13844936686231
0.134225803923816 0.32602667923078
0.540278391360173 0.341763508312869
0.237933650673787 0.818149987515627
0.208917550282333 0.37213262714563
1.04351416954816 0.395653671153847
0.224291871128187 0.500864645952995
0.1475854278751 0.492497563598873
0.993554460819311 1.66060033765557
0.847211573926659 1.18472844935864
0.54709354364856 1.16861641143179
1.32391425646331 2.05479244818831
0.327149485172483 0.375730319556857
0.745737390155747 0.846897600497457
0.385235149001495 1.149604632355
0.481141688090486 1.36347956629144
0.357643357752388 0.84522955221579
0.441230574245001 0.47985830819745
0.815206956152246 0.920378239707716
0.829963270718971 0.435967500146041
0.319970379253361 0.270471554961524
0.424695190375346 1.5051195489824
0.394742813414297 1.09710055235809
0.232850456025819 0.211245126206717
0.535142107618188 0.535032319956804
0.496275446201227 0.32935629344106
0.203065143172795 0.144389214465166
0.521338592947715 0.411775912033511
0.217166162360134 0.322586042005522
0.993285438372085 0.707154004031242
0.83318538139583 0.0263869856979231
0.445612337155733 1.52339247592069
0.755375696149394 0.54792115624356
0.301825335556657 0.517676232056652
0.387885151754846 0.45626587643967
0.362205220851925 0.446529661158116
1.19701106187367 1.84612261874008
0.281967720126494 0.677533458418033
0.149779286183492 0.244411592713398
0.316218961298667 0.557588393084182
0.0955438110241374 0.296789884058085
0.0616890196062205 0.0819096900107963
0.231883768029993 0.346675197640189
0.358614398554635 0.713407758531643
1.07515058993566 0.371755723573864
0.499158284690159 0.928970803489688
0.553730982304255 0.609544685186833
0.4698436008473 2.01586113157874
0.961939132919589 0.0414560117920556
0.879273666235643 1.06153529702523
0.906308392475157 1.49290158247032
0.98510730319709 1.43310648418754
1.19956975355569 1.27059912770342
0.334992026247932 0.836160490843634
0.489941492961783 1.03725785859952
0.832981148737391 1.1464533940159
0.270011698833178 0.5861774004558
0.543064786761152 0.652919441546731
0.506894303273453 0.879178364590232
0.631432629259361 1.72528681604053
0.853762831168881 0.674985698711924
0.363317497091709 0.354798577609773
0.279598096487342 0.647188994496282
0.371970984469989 0.496937258534637
0.40264003920955 0.193897219767335
0.281154417729257 0.739741920908563
0.229134780122533 0.320315503533211
0.195379018431579 0.441638760246358
0.202333032543109 1.16919426864711
1.00164986719875 1.47845129788243
0.228367654722679 0.353031595741098
0.17937139654244 0.197212781419901
0.193131681147058 0.254450277824117
0.436488697773476 0.714647786764763
0.979200323399104 1.29162742708387
0.324714942176635 0.388562654402576
0.379820152721797 1.31713004798937
0.281510222463341 0.434361045606593
0.239908900671728 0.178306946403064
0.247586244049996 0.472662880587715
0.37037158618836 0.670685238439278
0.999127190514195 1.13796685650171
0.493069876255447 0.346332109996946
0.572189212981149 2.78802448618703
0.337643921909401 0.867193338631654
0.76927927485588 1.00387776351452
0.713139193536721 0.980870278306735
0.444287952864076 0.978907784990652
1.05954473624564 0.692112549351962
0.287455392685712 0.464666172846041
0.210267990707204 0.113443857201719
0.25943118395563 0.174932270689414
0.167587830754197 0.131535458817837
0.181510212302815 0.28903528648638
0.227946428813519 0.207851398338832
0.352230389369751 1.13563184014606
0.442757530135958 0.491097602906853
0.234737837212738 0.436792112540188
0.30296125432742 0.677211794942319
0.382311171671622 0.303161690629934
0.440082650004864 0.893168063923261
0.197993590650111 0.205026740719657
0.306878267777242 0.397741416544594
0.611593904390676 1.91291734025754
0.282372967248916 0.64472681265865
0.16419958969704 0.0571616474420917
0.401464609644687 1.09231718863311
0.37129167462834 0.388052142900457
0.341638611958152 0.298455581573671
0.500008201045273 1.12732483379583
0.236017687009287 0.509914336800645
0.310046784364719 1.19685734316923
1.08247355569848 1.76329411721293
0.155555618411572 0.14965983779176
0.214467890635842 0.216672185138856
0.420451526180084 0.572979848229144
0.156601642695339 0.45681599156051
0.494479504013134 0.490527971783109
0.381142461201611 0.856554564061663
0.310285742890931 0.340813956223484
0.285204235671497 0.841864782401203
0.450498909630444 0.627457670065991
0.703915226206771 0.653389516300323
0.941531789488224 1.89685640668796
0.609275142029249 1.8919494329548
0.495011943223779 1.33390882964767
0.993864641222333 0.919827470788843
0.421510670530535 0.353772037471975
0.262583252282321 0.412591785898084
0.305992072281344 0.712249885612071
0.607988520374643 0.440062090678488
0.217342032569542 0.730652781699087
0.406246360429751 0.403036750502616
1.04238848751984 0.57438114508277
0.337884501442422 0.512018751513756
0.411608764282949 0.547435391000927
0.535105409631029 0.715541319920392
0.735357041155542 1.84391865949591
0.660322921781954 0.619113465991792
0.238521120622759 0.290512714702663
0.700294380330633 1.23464337693803
0.609945989113358 0.447285247614982
0.222648460778307 0.809934645186728
0.496029163473587 0.756788814294093
0.471776401115836 0.882827919242613
0.278303014286744 0.552183523729278
0.25108349955922 0.76846217484919
0.159356548648904 0.180241224627453
1.30915936395863 1.78434898227439
0.283070638103818 0.527539993472016
0.809121456884939 2.13890012165517
0.88258238480571 0.51029699502777
0.240105319134314 0.292797408463805
0.172651666928221 0.446674674965958
0.339493769288231 0.165246673171841
0.394287037771825 0.730677484497165
0.428089671126216 0.903947234905503
0.265111731880302 0.330313116048843
0.6680310835831 0.876058616263588
0.174814567305008 0.573813734025089
0.805918283940285 1.75632994605191
0.985184945610962 0.680513944783528
1.64317878174759 0.212448780648803
0.858290489753638 0.839545930192208
0.381520736141983 0.445955470758867
0.232134349804912 0.364705465724296
0.725165576978124 1.29594737635695
1.03542328223422 1.07349549259495
0.362856966276228 0.459470356749256
0.9375020581343 1.5455420036587
0.303051248590849 0.936282855048054
0.720569028906941 1.6201295426897
0.355087816094394 0.69147384508577
0.20115098426316 0.328491469690465
0.442500608119703 0.474376400303557
0.327896652506299 0.929468043766672
0.628816944512033 0.469642286124154
0.557200449677458 0.726547573923412
0.494733509610889 1.57449112947353
0.211575687502887 0.860912554014677
0.414931576136812 0.596181923759844
0.568242320964689 0.823308767656224
0.325827155742186 1.6652355380156
0.156728392813656 0.521458164917303
0.552894445601764 1.11143608977828
0.636407521220898 0.184214311607995
0.638713784042209 0.617352718440762
0.647778197838901 0.522038810279375
0.197621151624986 0.40924196098178
0.219389575059149 0.390480909471251
1.31314556819526 1.29609122508634
0.693203714787566 0.76974538642483
0.498351101613191 0.404842161499368
0.305072692380299 0.500471029461608
0.256480025124773 0.141432638878298
0.201647813095531 0.192808434499913
0.581439699176186 0.994403223665704
0.525878578218733 1.7281542028204e-16
0.473823382839006 0.550284744456136
0.439723258697587 1.1016353693844
0.316432685632387 0.590002124533682
0.130773564934185 0.25140060966771
0.305547005667511 0.103619573324837
0.626428871731325 0.382002137624794
0.473274266353621 0.179777473272369
1.06194282756854 0.428544431830318
0.575963907772651 0.524947842179864
0.480718013158393 0.751809076520641
0.246429394235618 0.319875546317843
0.229063167319221 1.7281542028204e-16
1.1321512487823 1.91973450719968
0.556915178485942 0.257779103389436
0.452500693488886 0.132254843672361
0.206166488519727 0.672942201958627
0.190433269446186 0.290677518141066
0.172127084996329 0.293018757259937
0.689374049109847 0.659426852005291
0.383755206527275 0.848093702292016
0.238918345845168 0.16144802874767
0.31818573186618 0.429165669729396
0.259192004535633 0.620449165915361
0.409040084454349 0.478470298189638
1.35779160550096 0.791990952053211
0.884903199513573 1.11859454299678
0.841103939621164 0.88417819655337
1.04339741272872 1.8435216707405
0.194086411630226 0.354916751861831
0.375796808356051 0.642736063685858
0.287155644537474 0.118974442909254
0.217173289815231 0.967566295797588
0.633178316668938 0.592647822139743
0.186035092217051 0.489033077004619
0.58510381337858 0.614159909488366
0.613265391413837 0.932796242086907
0.400912892451399 0.039392622413312
0.825822682966832 0.553031272375497
0.189062557677802 0.492435437777161
0.99850351554321 1.56575261340256
0.242420097453988 1.09538362130087
0.508679801662795 0.207912222438916
0.172497115189086 0.297953433101415
0.208201323615296 0.438184512505264
0.22619714776048 0.167047098764585
0.262441399507736 0.568591880240471
0.558698442734154 0.56682505674243
0.596282778133582 1.7281542028204e-16
0.577058064808371 1.05350803996579
0.717852179295742 0.421110360386106
0.587499248858765 0.559715375870419
0.941578970274469 0.533788875483723
0.386021412892468 0.375676842147204
1.25574692252149 0.0291853018039547
0.561554020914538 1.20875754380215
0.390680738402483 1.01163638367385
0.839529403728459 1.96937487846837
0.516125284863115 0.301308393786739
0.5406688928456 0.124446695434985
0.303587521661077 0.94551451239317
0.946992902170627 0.835870335630312
0.472689929941413 0.355679502526381
0.366775506581093 1.07979911392212
0.317726063941139 0.20221889760744
0.490816895271572 0.666297027285915
0.310761087374797 0.561445802910977
1.04276687112614 1.7281542028204e-16
0.225009956568513 0.445931666673761
0.130110071669093 0.222602652281251
0.143877937791521 1.7281542028204e-16
0.453987331205536 1.38099333738157
0.294940436982582 0.218775328914045
0.703530307944411 0.154184033087346
0.187211670864207 0.367614119893992
0.929159630918379 0.742580275589444
0.153638554421402 0.243708670041945
0.518997692496193 0.57273560698745
0.346546449784981 0.151666970315423
0.740504677446796 0.747953615641417
0.279434745470146 0.663326044548667
0.320524451072477 0.418072985050829
0.617831546379216 0.112377732642613
0.427865347211235 1.03425408419123
0.330354016560861 0.397584173571941
0.534288508789993 0.769627362295758
0.281862168700907 0.187019204429039
0.301257091604005 0.267465732877618
0.290034191977103 0.475951316108742
0.871917318471283 0.706956318304664
1.15571785741988 1.02573871833631
0.827810948551767 1.15240151302624
0.418733960824596 0.446271868375567
0.642433557419154 1.74649882552784
0.550293630131095 1.62778852990262
0.266971231379609 0.505200829031805
0.54337447084995 0.372463847240443
0.526044904818578 0.615672576651691
0.630727090434991 0.683676058717234
0.410374608931535 0.677871498974998
0.321667287744471 0.514135142795463
0.363650704372287 0.419952711055789
0.373372499952588 0.199583651913047
0.33544307494275 0.752532081517365
0.811146048369845 0.503058438072272
0.31939729463176 0.609686898071491
0.44428625531899 1.00168063311404
0.328882159708064 0.408683562638745
0.694848259600832 0.099726722334583
0.337783055073738 0.655141152120001
0.175193473211509 0.401955996911726
0.191644629247275 0.362138703022813
0.3532007783948 0.785946474324012
1.44233398014972 1.73914754596942
0.529315512942463 0.838111088876148
0.295619830915634 1.21169970836737
0.148980980381621 0.414998208906958
0.207897177767821 0.121391504036082
0.70413064972843 0.904443226365495
0.2644102036427 0.607504685504828
0.323555591349916 0.3972514449226
1.11646201503542 0.58334289351861
0.174902957147495 0.413558523981525
0.892721320011371 0.590812272525126
0.311120582551196 0.292858245620885
0.152034892964873 1.7281542028204e-16
0.120466841957005 0.523900147748527
0.979907407315704 0.960745652646013
0.344575633273223 0.477484694393971
0.570080447384898 0.775186965116437
0.543445970262127 0.615182050834364
0.576812400394649 0.700801043693891
0.826769925879254 0.524949917900341
0.842190817237698 1.7281542028204e-16
0.661148379065125 0.458285535654873
1.28145752284287 0.843256578381037
0.651161282202523 0.416315335888722
0.383363801772333 0.906678454608207
0.262257748195881 0.27963006292727
0.161914982052646 1.06577322458916
0.188937159350394 0.49890393260439
0.364422514956254 0.470617719301193
0.627129424461889 0.471303880992633
0.530650651893242 0.176332338258509
0.91634535994309 1.00107621336663
0.371347589262601 0.368954579985715
0.349950887501976 0.191226902365506
0.220474535729757 0.614127968283172
0.384157986473859 0.248369929735449
0.505176300480799 0.432032019687472
0.345953257012644 0.410580709465429
0.318933938087946 0.843778812637843
0.220501687834999 0.245964397863703
0.262017780142876 0.340705867977945
0.49709732605724 0.594239201602573
0.297599128542854 0.228285995427104
0.258922499514018 0.301849999179535
0.602753230421672 0.858304233124864
0.303950030064252 0.328545257945852
0.300696657745817 0.988387642270741
0.30941475114621 0.409280591493786
0.341258004660011 0.237338337463559
0.375235530200086 0.992439308098551
0.183465234817049 0.232491890020859
0.616228708355541 0.604947770338853
0.221740410668771 0.564056080078776
0.194198824604501 0.105206405461458
0.680690652004786 0.591205740202004
0.294902553468645 0.425089334996379
0.537295464384719 1.04502812272386
0.29575730784311 0.468211801735471
0.371542847616055 1.01175979981154
0.252267174287264 0.995706665353956
0.87808567626998 0.698999250423809
0.473250431864575 1.16999531100446
0.360010622574847 0.26053309059341
0.191138786239396 0.385710537451034
0.188981370914467 0.308639589228558
0.516773010424652 1.26372486901862
0.336398515613182 0.426499417189252
0.290056217096555 0.279227726645412
0.170548556529824 0.196315803715839
0.573070226437817 1.49992487675771
0.253136632415117 0.393531194677859
0.188459887250395 0.731935579824924
0.510828260959633 0.37993663194082
1.25656131430928 1.46888604639823
0.216517097262601 0.373824960153019
0.46139920898458 1.07481007443096
0.270892715317867 0.493192689282092
0.339144701806444 1.03306485836502
0.308092438808021 0.349159902140587
0.710884995293622 0.496193216740026
0.19765647163381 0.236013113259863
0.530716866292435 0.352865035526185
0.195530730645102 0.158379589549071
0.225931720486571 0.240906902468706
1.08801758462553 0.945938748918353
0.891528704444863 1.31827041910323
0.189782577105695 0.432607548606567
0.39476543753327 0.166652249846874
0.407601363080319 0.389681570886199
0.396536364086701 1.41831211488736
0.565371953695399 0.645624231419501
0.213268128508561 0.132940455636304
0.501262071933604 1.7281542028204e-16
0.445262720792979 1.12931411227536
0.823837157117393 1.17297373801008
0.22277512872965 0.380379761866772
0.196806252630356 0.307868354922602
1.44694020876454 0.672880247451105
1.2414333810933 1.08320058744343
0.274399471314198 0.738440087901139
0.763849519623249 0.987102801742832
0.486821385421047 0.329274846111988
0.442210119466878 1.47732089596981
0.762448695942543 1.24189059714975
0.274151939675956 0.355576776334107
0.196305340821481 0.168468462787266
0.179318899760234 0.137171528778458
0.386609267248373 0.241509367032308
0.259509055691751 0.845081636371778
0.216170618409409 0.298744612792451
0.261208616339949 0.227847293639383
0.211198200105819 0.48254795016337
0.378160980026443 0.435069658531617
0.637045752031718 1.03692612891858
0.182505829030555 0.510952749758231
0.390077789983693 0.692983729944618
0.50436377928313 0.194495393060286
0.270633453921748 0.568412967714824
1.03323120527345 0.719468716267538
0.400546270733817 0.279683625328498
0.39913554739955 1.03836357344671
0.345449180948364 0.147054708499761
1.07520308423614 1.0478502023468
0.427630847963201 0.908069809313132
0.2766150062076 0.478909779478238
0.282407259439233 0.221330669116285
0.57306740437222 0.661874590761924
0.40035846323373 0.521334458730026
0.484603982628977 0.972618323735272
1.56098671934547 2.18719887239607
0.356406006235079 1.42134617934637
0.322443612889855 0.79790698664344
0.9203908730532 2.53374351751679
1.45997414960957 3.4017446143481
0.439880333639905 2.25557109407918
0.341854525438822 0.890993867579027
0.413807004728257 1.16086533047582
0.366307049351613 0.532786829114377
0.221151887600773 0.283346603294965
0.191437520012559 0.263125176096252
0.207705376208855 0.200933982462457
0.435835828235463 0.64381631509974
0.214627794605423 0.303686058563262
0.789476335821404 2.3830965642207
0.230271097542864 0.565252856332557
0.298171165854318 0.401387950746305
0.490590628548007 0.189588906723649
0.235626239395816 0.436880761553826
0.821748332722788 1.90188457126303
0.423504413174024 0.575339059791517
0.179091192550708 0.158417324858331
0.26129037696972 0.186704434556814
0.115316791985676 0.460923161499565
0.554850669099096 0.678368787869586
0.232916778402638 0.36851994877444
0.382439938775178 0.163993825606449
0.4439756571884 0.26067257885097
0.312359217515654 0.716226470056351
0.849219304034144 1.65295056717832
0.549046519828869 0.697097450829888
0.278904780366658 0.462373000586941
0.602913653777237 0.335212845569859
0.570636547794778 0.748619538457378
0.593900460408904 1.35894111867535
0.227309827006823 0.408061237640123
0.424288122656523 0.509451756791169
0.490253153583777 0.687434860395947
0.201932901154682 0.267100668495603
0.300845325724806 1.04519516882548
0.346625219178404 0.578684255886971
0.331660179910475 0.647103285447418
0.192528227927975 0.463540318409868
0.429674766568096 1.53379715145639
0.172366749048847 0.523466265234924
0.35343407424149 0.472318037818307
0.861034803060942 1.07593489612051
0.140374327375021 0.220789893098317
0.387248698910757 0.549403187515828
0.299641880685861 0.468406830996711
0.411276901614768 0.154586540603028
0.161979293668739 0.167058807983759
0.39217788067173 0.395350056685081
0.350927655054214 0.598548679419563
0.50384839905553 0.639742493530576
0.69503367076783 0.529896908029873
0.470965799087151 0.126543056239765
0.3863685226687 0.528258577048209
0.346576221454692 1.13192206585055
0.303119028184636 1.6364526765621
0.381140599648496 0.513853698839461
0.445769685431721 1.67587227552837
1.06606571049037 1.85134448399995
0.438383627577323 0.847417412536828
0.228937681091832 0.746382926150865
0.613898507714146 1.7281542028204e-16
0.315765594433163 0.431629136042794
0.282510385371285 0.772256555552409
0.344345190486847 0.475261029886791
0.150219321337887 0.408890998464585
0.275330399970246 0.749832587358386
0.403940718195002 1.41509797813642
0.358551993079007 1.03353927661844
0.354753002649719 0.755079498162914
0.529628130746724 0.896088582202434
0.868171524454169 0.765267648858687
0.246265275273176 0.300696168084997
0.248251228734323 0.196744969265076
0.391700245086302 0.586681318200703
0.482206670662262 0.703882243972345
0.724750156599301 0.663421030162615
0.390599801537196 1.28796870471185
0.217263388992605 0.167029868629708
0.145256587508513 0.088851868767254
0.162980893106673 0.311200212237251
0.296972564780935 0.499306577553986
0.423954073157018 0.507545465116053
0.308990969971422 1.12622088496125
0.379614506773262 1.23171071557589
0.119989083598089 0.150915207006064
0.722165355957053 0.84941581439777
0.26684075666067 0.435077296874905
0.137886523938283 0.203669225280785
0.194023679706863 0.259891732090699
0.227936283155934 0.241760445272515
0.170801510680828 0.177096221520527
0.30672336534883 0.276584319179831
0.194547795920335 0.693960998840402
0.931097216282608 1.28164958945438
1.15363957561937 2.24593625087618
0.300018089003067 0.430512985397373
0.303907420260953 0.220790265108537
0.389792246996726 1.05243717076296
0.772317511125635 1.53194471487559
0.267989699465362 0.610569934787383
0.632386141646733 0.644716673893629
0.328877459082676 0.423118223973122
0.244280870905477 0.22651110852337
0.268409959173103 0.611962500444148
0.617824705399206 0.644151849716309
0.347068462878998 0.317186091052053
0.148676442491228 0.475313605465802
1.44650894720333 0.761562644849751
0.297206853598838 0.59821583604973
0.434591343960782 0.79066494816693
0.182882130416598 0.142600076594038
0.357218288587706 0.58110876823007
0.804197131150278 1.7281542028204e-16
0.749919593620953 1.07766548885851
0.273182447965989 0.3535325655408
0.201095562247048 0.133513859479867
0.33041823603077 0.490610257923607
0.266201882246875 0.218686157305579
0.156981555455269 0.3537388111157
0.456043994243595 0.624122110648081
0.304717855653108 0.3927288639672
0.101848631795441 0.339563706428833
0.513628328870019 1.02697366371243
0.120909780737009 0.167728364910592
0.931825528764219 1.51969988680217
0.205429866192864 0.453581582278375
0.256994960626656 0.361317884675844
0.546175181347846 0.891241951489538
0.735029400691728 1.2085098419336
0.318903110577652 0.0844896805577166
0.681441614831151 2.89459015288749
0.916720751364385 0.684401727062596
0.27400400504182 0.151123197313074
0.24848181251846 1.49545787634535
0.385140641579446 0.534678188384885
0.401030878357906 0.802125091755102
1.4745010006486 1.9286880220598
0.288461794411608 0.702682072609922
0.483911793696212 0.926943175029634
0.82423263626696 0.83619111174167
0.168028808646868 0.420795429371966
0.255659591938345 0.42542470483118
0.712004908010959 0.894440550220807
0.834483367391371 1.87417578181497
0.339761228813519 0.848158507319711
0.409926954605629 1.27464191769504
0.497994673175257 0.395653671153847
0.371176048596202 1.12741416846433
0.305545756423844 0.327889444646288
0.149942540433916 0.0245013819588077
0.298375213163968 0.172119227536314
0.225614635250282 0.391207016195331
0.4471900227009 0.649621967503203
0.0944180773766767 0.164456538845247
0.627107996710488 0.403476173162176
0.24353401347034 0.212828501711049
0.131567044977636 0.562401662984723
0.254857985918167 0.515244149285228
0.35392945647447 0.537027014518982
0.175960234932202 0.329462019596389
0.467794424111779 0.475208538801826
0.190995055375491 0.433204293199795
0.131678651412785 0.358976889648648
0.595222377053577 0.891141781108913
1.04705521236321 0.818055499988901
1.2551210974935 0.983834580598528
0.742499843783417 1.37569781852034
0.244858607340223 0.523329321708768
0.948943512582131 1.20404896903687
0.914763813049376 1.60710288578629
0.600880935764266 0.730857696930058
0.287774313491559 0.218808447868307
1.12765986140833 0.869275285274951
0.639021863913784 0.670249497464331
0.309770842595769 0.43565247648527
0.416188118518977 0.319789545882821
0.283771153063921 0.220068422262058
0.211670443428188 0.259424659102778
0.47048566682331 0.285640014946871
0.124793124427915 0.0848169552904683
0.285786760682848 0.451147411616021
0.245838240874875 0.177157737718173
0.226813610096809 0.288586648966957
0.278612491668914 0.35494653532407
0.20990671330356 0.658678321775675
0.197973429595879 0.16607011442045
0.206175679155728 0.603155991258431
0.147557309624813 0.185520087477725
0.174488691447797 0.769882392050183
0.22621730433214 1.33310613701285
0.561185118330986 0.633013965168607
0.228744362029781 0.339896736724027
1.10886814825785 1.56861474966723
0.581674300680832 0.65437062121764
0.218140791460558 0.397359274851981
1.0834771416171 1.82845895572312
0.360872293315512 0.338910076779413
0.450935742113421 0.231314496074014
0.330029473353898 0.415964888377909
0.244132596132164 0.201108489221033
0.327450515735262 0.289559773307623
0.615891609991949 0.927320648346324
1.11824220620051 4.01599365917711
0.563615505137015 1.36703902032389
0.195172499817426 0.537288281089851
0.347306349422021 0.743498637113981
0.19056649417915 0.122580103617085
0.119251769189072 0.199538675261238
1.18491964026311 2.04772051757108
0.266517434837631 0.784618711687997
0.988253597067025 1.73893466636209
0.345800347433669 0.731743981290563
0.136969372758918 0.256931608788099
0.405766124948214 0.743044203608653
0.169569303435801 0.321740300143186
0.135436257744719 0.493810684633182
0.148963194411666 0.235193605873255
1.50388353706387 1.95953000689803
0.210980218070267 0.432584074589759
0.213116629783074 0.476061228954654
0.38829465644027 0.271715965181749
0.405525604194513 0.905811105774803
0.42860204286993 1.00941471878565
0.0440141813886434 0.642908544161326
0.17555529670403 0.263020267869663
1.12416915183351 0.283102192322057
0.926239514614725 2.12458184088627
0.423813413656843 1.13876967488164
0.108069690330136 0.287656650242029
0.387887472870504 1.96336781294098
0.252224059298327 0.432275863669932
0.314669637457875 0.188648257074093
0.210127892233032 0.486876990137771
0.175176263325058 0.180748984760442
0.162584065357336 0.149211825051877
0.706052849070819 0.443103839074051
0.11786637947598 0.366551653931781
0.535241583384398 0.590327172616003
0.153712456538881 0.323483735678095
0.0920044710746011 0.217519863059486
0.358590711354252 0.87258128794437
1.34891065496107 2.33417268155985
0.703725318477164 1.11413685512398
0.862024765191157 0.782111323092819
0.375022726909476 0.691092696938447
1.02748370266224 1.91946450476355
0.894626554496513 1.28575683167023
1.46923403472477 0.439429440202506
0.886180273870347 0.538987718550322
0.543674723062608 0.349667364729379
1.62791013013506 1.09535262655548
0.734089269171245 1.29929485650996
0.490942934597431 0.923543495015797
0.802455687979335 1.07569739567311
0.153065300113058 0.199217561978796
0.257639554508906 0.2696935810716
0.23027329373768 0.339251775324739
0.549882326589563 1.26649539234327
0.170939097108255 0.589605430922747
0.227972829759472 0.411697940384119
0.623970761786812 1.47891351237451
1.19581964103253 0.520836336387023
0.606804467722086 0.744008664545542
0.947559470238328 1.69091133241903
0.632113755693366 0.493260061056932
0.599243798645189 1.31925336317542
0.243362376783787 0.259033764317713
0.334183338266751 0.887427491054185
0.624602459307299 0.519731485099843
0.528593143823818 0.754533355637502
1.07671419058025 0.98140148184519
1.2261578568594 0.909867565324023
0.590743394095248 0.28595064224085
0.926022814776176 1.75056663460503
0.253132095360772 0.290974094213185
0.510904033608857 0.400396469267204
0.0960562912281233 0.125626069230556
0.468457107827997 1.12874587045306
0.277455823052495 0.675574458638039
0.437888367393739 0.478736136021732
0.474895790033012 1.64415945722709
0.271257936867242 0.335688543050771
0.20195361672943 0.388079913779738
0.580494465578556 1.44383542779498
0.805208452667675 0.604110295369765
0.272221256365019 0.430391729218701
0.322408825786534 0.613515804920415
0.171972089968622 0.148857971356556
0.120103789322658 0.205553395511587
0.378678123512152 0.56492840894089
0.299396900007328 1.02121535629998
0.334527451152631 0.532073169211048
0.497237350983689 0.305844249547621
0.296627620550305 0.5013879816808
0.810211378522212 0.164548720609307
0.343615745810672 0.575719134903237
0.162537862162535 0.302900542573194
0.812969148149356 0.971580094820543
0.501114719432511 0.383486025774203
0.325849580673052 0.566867944620766
0.210309531007319 0.519423138992721
0.755191337788667 0.739403127674988
0.151548360266128 0.463258494742087
0.181003070534285 1.7281542028204e-16
0.755298393407508 0.486955249308124
0.146754982481373 0.346569816630374
0.516680256127381 0.907255682650974
0.801729704332946 0.528421555767554
0.418725881717636 1.48012257817076
0.148700132624299 0.198808840213656
0.216347824193606 0.490952502381454
1.13259214607189 3.07480613048212
1.14273755638197 0.416576560562208
0.560524705449267 1.11167276921047
0.271863365913995 0.211799709668122
0.257812240944995 0.396000507918057
0.169486117411038 0.291100492720682
0.245586435323781 0.134792397199148
0.445778023464664 1.3452984438039
0.239349932063911 0.793759842457645
0.461649396263879 0.849041686715131
0.489210012735788 0.369238877149427
0.139777113683873 0.277084913514074
0.245483042260358 0.158833696035131
0.679618007281558 1.10752762195897
0.586966261680239 0.691963794948339
0.549489157787385 0.805675359723634
0.371573216643444 0.191934407869127
0.544342840211053 0.593497327848633
0.17951735530395 0.250844495490692
0.764051175872679 1.37295286472652
0.300891135133403 0.352796218854774
0.374485545939017 0.163315310600063
0.232316307403697 0.126832496382557
0.346982926290365 0.411040018005892
0.650054753324156 0.845677606519572
0.52346299756564 0.880559702578504
0.611405647516413 2.79711334684057
0.366523007153558 1.33004729102582
0.368701424149201 0.516543754687939
0.558601606430998 0.404311200219086
0.27032259583763 0.735530134640606
0.198603275420626 0.299066570453074
0.242011196345099 0.290866375932974
0.605530362485664 2.24926399805336
0.163813020849569 0.401630285798149
1.17881437561576 0.451866117805707
0.256790746489464 0.466420374437058
0.2494197522423 0.365802562040899
0.175698647220573 0.458984672543644
0.26547815540224 0.185805059812509
0.210024729420616 0.157352867235844
0.768701146857807 1.48282668380058
0.990598990877957 1.746906925395
0.666712888912719 2.31596612936976
0.544940773364197 0.89727695138945
0.264646338649962 0.272859204517781
0.271462290226358 0.442989898076424
0.729951099558834 0.741389827702928
0.217979753606225 0.225887866091353
0.465125992091893 0.749641468024616
0.196138936955502 0.877584517709477
0.450447231017265 0.777228517797313
0.157503222290622 0.293159989344127
0.73767320652385 0.597018537470467
0.516012178823139 0.320650103117183
0.14055040082854 0.276580602928067
0.77631871301248 1.421145751635
0.150972969696197 0.110459496273104
0.246452298207324 0.80778227119415
0.976605368430068 1.7281542028204e-16
0.544027812848602 0.575363690070423
0.447101003710699 0.634328821985375
0.296379221379723 0.325216362459011
0.304751609865955 0.438359803346568
0.148372237528481 1.26146150093676
0.463590114525033 0.46852442868303
0.526336913849291 0.362236096704012
0.554073126926023 0.903027494705444
0.212784670460922 0.199945620620135
1.01953376870118 0.818355496528254
0.409480989138388 0.580373598074291
0.575109345179282 1.48304778263031
0.76860093493877 0.477171794833311
0.328141750767701 0.758066887283654
0.285068181965096 0.33689705596505
0.253321964112555 0.201025093396092
1.06063649582046 0.641627077948342
0.372069678926214 0.962914012115938
0.436069670769296 0.623592467716953
0.53883858455903 0.25935426526309
0.763505051516499 0.86500808524842
0.658150340083585 0.710511416567141
0.220585978056981 0.359464510743926
0.332142756107373 1.13716330131577
0.398251719839192 1.05797071743343
0.457372316402752 0.255177112341305
0.182518543175263 0.41376286159305
0.24363809476624 0.346631849504748
0.268930866786402 0.170664131731964
0.156158194233073 0.358739472266616
0.289726173417243 0.602939779012404
0.25931875434377 0.397495933098096
0.392703360950623 0.67052979375215
0.529927645959078 1.00483244663197
0.18508179796924 0.152409101365496
0.44918079352896 0.804848560683175
0.222867748184679 0.253705502311746
0.267306843707661 0.112611029920059
0.195892637232183 0.0614715100014781
0.351382598138394 0.454841317369872
0.135948767557041 0.221850549232924
0.208138990870433 0.204646388109963
0.363859288094745 0.249956806888549
0.252049243094747 0.0937743612024935
0.303704178150281 0.454419099058524
0.86703433068363 0.943887420935988
0.236045167859976 0.36464568198611
0.433293725804026 1.13808664500945
0.969803031562684 1.63883638484886
0.372347025389128 0.418282125212148
0.454659054722449 0.402493634538165
0.710658190180697 0.175757437152705
0.328305414178446 0.242933056208977
0.70710194251886 0.806352594709108
0.351691313760928 0.888792265444246
0.162497638994583 0.302995746606011
0.266914172206909 0.120540126163417
0.473684110276671 0.765712326380286
0.266368885594541 0.188353856335005
0.296756937440639 0.365716946502369
0.334514107122311 1.07292055292787
0.122191499342373 0.600913864807554
0.338133312926217 0.588045930187754
0.530733121049273 0.29539774250391
0.182945558277893 0.183431389177576
0.299069804945813 0.277284992547213
0.483243521485847 0.355195502183342
0.527919066128468 0.349206988015922
0.860245682321551 0.406618747818071
0.253387089421061 0.23030352880249
0.943217608003594 0.875081524786098
0.530612276629611 0.729131876744666
0.508097299391085 0.880824880438866
0.191587494178542 0.29071137740692
0.258834786513611 1.23940485790666
0.423271621326697 0.152951049433374
0.988134830283785 1.87658619289076
0.565848121242853 0.537200353615652
0.246265029864698 0.36856402820675
0.276073546546454 0.661392810844373
0.762386386017536 1.45900132097837
1.06821410274103 2.08191069762885
0.160720912043607 0.301556089117963
0.284886472121838 0.483628304709257
1.03580959259494 1.02961304861211
0.206937647187062 0.564411442063848
0.698067904293 0.306396602977685
0.971897412783118 0.69078610232323
0.585952676993713 0.886615904998385
0.850727691963049 0.46672058945011
0.412963037289553 0.446230795390517
0.356693972351883 0.136060627190495
0.350886514989508 0.412565546516129
0.225372468054497 0.179041894525125
0.35729604967077 0.463960570640431
0.574151286909789 1.34702146014972
0.907994407001324 1.82635679731846
0.759325485748312 0.856504887109557
1.05399337987803 0.741124511947119
0.448094951584297 1.09453247902408
0.407106706100784 0.733388728938839
0.283921582954089 0.362501600199804
0.850269445397405 0.468064776188363
0.706022692423747 0.85285463650683
0.273555129109329 0.0909537832697557
0.327958635081315 0.414720957400276
1.30107933887709 1.7895016397569
0.791949956928352 1.18132205233835
1.02514638940064 0.776135741067281
0.978676354709074 0.850808421816418
0.765865654473382 1.44132584197846
0.207725835000669 0.427084073559964
0.428459605744063 0.208806878018943
0.37760312969411 0.702683308657854
0.651514432911776 0.886114647320282
0.363883168434121 0.468377608973123
0.436803541617257 0.709242483717256
0.203543646183833 0.64679186465616
0.301434778087882 0.614046396067375
0.224630076191955 0.0867088134944283
0.340680336593605 0.909196066070643
0.221611072282992 0.313232825820659
0.300396859874074 0.432001621192871
0.58903517247012 0.939843881272751
0.647225050397327 2.41349215801065
0.460307725879009 0.862954206624459
0.372438988786149 0.832436298854605
0.225292140135359 0.143024875819338
0.210744378180252 0.294990914698526
0.289897265205671 0.514744776214311
0.188784760737717 0.432469088930612
0.790332459042666 0.981641820394937
0.374914705658046 0.164414803807407
0.55287683575164 0.931415252254041
0.474859521609726 0.518495055946798
0.448334234417083 0.434614379448294
0.64104363911919 0.733379738438301
0.463771735744474 0.580207872559845
0.462086563299694 0.784252490065958
0.366918622717283 0.570050228212671
0.147450255412685 0.276929611983542
0.233751037623477 0.37404359539248
0.174171287314864 0.270318643174232
0.419847708470497 0.904776908094088
0.657746827450241 1.29457247585779
0.885182231228973 0.971286390792292
1.2972084875164 1.93252068537471
0.281042653139583 0.359561324278861
0.561658731267547 1.67022003295399
0.199012905994092 0.227657737384721
0.399100503505154 0.458365603895697
0.557368584636158 0.43005634480586
0.571144121926097 0.736094788746785
0.343881476317217 0.454110460147551
0.671748875205938 1.39497549464797
0.711254900169562 0.521334458730026
0.355905492736768 0.767581423983286
1.41107999658353 1.34170539174258
0.149992741802134 0.0941858759902087
0.660043039900281 1.72374143717091
0.533014548299258 0.944884180558751
0.459630179905068 1.6948618675458
0.399090765575072 1.37165455984321
0.325243061219636 0.309238761652372
0.354339378616458 0.12181565863437
0.358401600644172 0.257714973965387
0.103547488027516 0.399293720288414
0.52154295826391 0.602010043615228
0.484497993570306 0.712327265322157
0.137609403577789 0.483824583045829
0.469009875349521 1.04121840886492
0.186470826441122 0.253070390838496
0.766870986628231 0.789414853762287
0.193803943133237 0.649706714019052
0.353214965491237 0.291305089993497
0.353754421338303 0.0936983302997133
0.644071721895239 0.787345321805223
0.159361674185081 0.608132669174958
0.227094566319084 0.348050290071836
0.179494271359582 0.26813286564641
0.452574152688646 0.499594583335016
0.588831168743338 0.452057759455702
0.832177902760738 1.20480149164798
0.870942501394709 0.476672907889995
0.545377406695944 0.106829247340664
1.17576950768101 0.698719536765184
0.884450900711864 0.689599799883159
0.724149792996454 1.01342158680114
0.269697460629729 0.539188808496631
0.248786664261023 0.220613394946134
0.918408119362575 0.883795838878934
0.293968281149887 1.67541893257899
0.139230620011045 0.389559479627836
0.224525806529484 0.417158500778472
0.312939760956465 0.981135691267639
0.27953093538249 0.393687984612177
0.660556243477721 1.7281542028204e-16
0.315087027624622 0.83154366595621
0.732586089783832 0.43469511879405
0.217133744143771 1.7281542028204e-16
0.757512125301935 0.549766079855891
0.122759277198978 0.366548910016396
0.895470163411592 0.738983786943015
0.694993776841453 0.372450935605557
0.117430472390019 0.351928361263757
0.283930295205895 0.627425249997108
0.215387199186612 0.1654329734629
0.429204084252297 0.657002554558959
0.545556271836844 0.406818736887906
0.362177031605237 0.358020880207894
0.294549256187603 2.07625955988799
1.13150727208398 3.88373616938659
0.154183267363089 0.244590098776796
0.373837958508491 0.68051312681217
0.488211398603654 0.704404229273531
0.207843197021947 0.400052734043492
0.621389492541232 1.00270131783845
0.244428272106365 0.135115930585184
0.488547699105616 0.765776359508101
0.627003191050107 0.532181010479738
0.542314186758506 0.576462359204944
0.176194496962414 0.396060878235202
0.767420763689673 0.816624035644544
0.214444567535224 0.172229106867004
0.21262780192342 0.722918170289775
0.32806772618855 0.733921851633901
0.22364993214877 0.537901089441052
0.672143016402421 0.828825657754007
0.474050415391816 0.659440096557882
0.19589373609959 0.621753149252965
0.378397536976593 0.913124338617496
0.209562686560133 0.129210748357948
0.249105184307161 0.290341674289382
0.167249669269864 0.371786595711993
1.1740722507278 0.619461705824636
0.243126416677784 0.43549626658717
0.404132774054277 0.919830318866569
0.337674517883657 0.596245253695328
0.506283046048032 0.51732322906821
0.196678537236468 0.261991952323291
0.761433797936613 1.02615711373192
0.166069527408372 0.400099088605265
0.520510483409208 0.563162821003582
0.896182051431698 0.724572732774622
0.212505506203012 0.195796110747463
0.317279369967166 0.537517812221122
0.233697544676332 0.355049673355434
0.241952096462907 0.143901545781024
0.273619023827414 1.21346257196296
0.383346953660648 1.08474848218253
1.01283988686684 1.42236394151911
0.25905268823933 0.423297755370787
0.263174328082818 0.566046261368015
0.905962632528729 0.750807770740388
0.364471413532172 1.35926205033123
0.262100819730111 0.185816140534587
0.278880626466719 0.192827128278062
0.33909213994624 0.642502372996728
0.39498968270804 0.525754052415268
0.776957973534281 1.33225238271717
0.514520500754433 0.262374567635424
0.363142162865888 0.213118870678622
0.435021096079349 0.954307236314622
0.513692002072451 2.88546572504958
0.236193982883097 0.194788379949406
0.237414086249698 0.549277918842381
0.169753210568029 0.524904044612648
0.517613679078327 0.649224970042364
0.629782124941919 1.26041145440441
0.548954541057433 0.352992201510057
0.505077733106845 0.423712077426838
0.353416290037286 0.370387793793628
1.12916878955112 0.611640160547723
0.221744202481152 0.51574766321699
0.676466414259116 0.458957125415604
0.140701644699937 0.314022336119836
0.731730104878128 1.7281542028204e-16
0.181338797381739 0.722826304623058
1.253140436245 1.7281542028204e-16
0.22105972876048 0.414444062126423
0.843297153317833 0.440561674712462
0.589981010122195 0.164032643016849
1.02165169290915 1.41544768162834
0.889749007424976 1.73461810908595
0.280018046219052 0.309760197521438
1.29737542465023 0.511163781332547
0.234745629846764 1.07311294840023
0.394222166019329 0.656041812245303
0.185490682875934 0.423545006718283
0.208507445059002 0.392745836597841
0.129299428796552 0.203652549415959
0.470931954673962 0.802814461925112
0.244387284779283 0.411672489824874
0.142219388885242 0.413086591521587
0.187499382062253 0.349481324341262
0.402716247919072 1.23842506153628
0.437605640205043 0.730782451198653
0.346240678544559 0.779389834813449
0.38734402660039 0.239627469490892
0.535583805402447 0.39095699087733
0.417128101710383 0.289340615061429
1.09787395796601 0.663312141911789
0.181999882022704 0.233110250917691
0.68125930448282 0.64556343981165
0.225115322867284 0.351083786257784
0.233434076550201 1.10699968205846
0.630770309823104 1.83238131640623
0.158514874362557 0.317706610205466
1.28632107903378 0.777881863886949
0.687264278601247 0.64642938778559
0.52161720898516 0.648738863187821
0.705380226404385 1.38701918631892
0.661678476734895 1.10407038568105
0.238370725991857 0.512282092462738
0.426378686209532 1.13130169497397
0.286507474169865 0.477760707034893
1.03194802391332 1.2046964785284
0.430846751778442 1.05990056784467
0.529095438951373 0.229487399944175
0.624717892811427 1.55134887990228
0.838932760524943 1.1981569212597
0.356849576043207 0.284548057620066
1.06288439426617 0.759566449216574
0.121795753812107 0.207473854590948
0.185949298556234 0.236907916175272
0.900390471785312 1.89404660793697
0.170179018205466 0.223651133524864
0.967988435981139 0.450472658003553
0.51836912592711 0.227501983243743
0.313465872222582 0.85325749121349
0.603784637132384 1.48161496250526
1.06084672257753 1.43706767857335
1.02750361745075 1.12077169726744
0.384424417802756 1.06153843338898
0.829358134640732 1.64419928133113
0.955946164406534 1.10586751950621
0.867016851819986 1.03715491635362
0.274386417313123 0.525167225989983
1.18824159744202 1.74614291730451
0.208025579908244 0.360598293497125
0.262224341938229 0.160413022381471
0.491442611062793 0.668437020988581
0.512770234010961 0.88417819655337
0.450645746489166 1.22180215657399
0.349904608791614 0.972930891393402
0.206825469100925 0.61056907465501
0.167933658797375 0.735183153245261
0.313792070911197 0.38503660682701
1.03916249263337 1.5291317865582
0.548434087816986 0.620533728961498
0.279302704823408 0.660494803736675
0.583707853634204 1.21356465951306
0.219424445052676 0.125016946656674
0.130989907015599 0.0371135729307314
0.452090099641292 0.332936443159436
0.563429329371792 0.602489106819298
0.210521612023966 0.379736478255064
0.220329091144923 0.265749647102425
0.386819548222114 0.326331340997345
0.211719840778158 0.544545932897497
0.193525315010373 0.308041832481861
0.457143833841275 0.64460818945967
0.418379936512797 1.7281542028204e-16
0.368931858160742 0.340080093343054
0.576064666659931 0.391132412040959
0.699593324468519 0.981505424183816
0.686542031448072 0.516238450842007
0.716177279576259 0.215767795858618
0.363348970035125 1.7281542028204e-16
1.2442538351382 0.892179588746765
0.445562165704589 1.7281542028204e-16
0.424983406977971 1.7281542028204e-16
0.442947739190189 0.991302961483636
0.247920376717174 0.507736421948125
0.246946545740919 1.09875124601628
0.307176718059293 0.681676085916223
0.310962167672168 1.50579476013572
0.677095265041145 2.51605156200065
0.411108520555933 0.2631052527296
0.466443916515621 0.466514653960368
0.213311045343581 0.942630207576047
0.312687587286781 0.629062903873786
0.276313354192511 0.884512779401968
0.216485373140825 0.300755042253859
0.199094734373007 0.485313396408823
1.0979605872972 1.7281542028204e-16
0.121387669470976 0.308089510682479
0.26807474306709 0.1565502795513
0.615249657650013 0.771119499498537
0.175090570475579 0.538627131142336
1.0719605452504 1.6688082995619
0.242551227057363 0.303503612917971
0.55071349170683 0.836123838843355
0.478455405270658 0.336991177058672
0.31008119012802 0.448769638813602
0.404465162265721 1.7281542028204e-16
0.313584730636343 0.668705163284331
0.907406807281895 0.730642473872979
0.148772279511818 0.339896108941877
0.191552782004954 0.381152810962173
0.342900216902956 0.307090326207954
0.327430703070077 0.543306974592163
0.769952508442021 0.622583386441449
0.660660784057362 1.21341817449642
0.505387290343108 0.67335733581234
0.1095676797989 0.195080260226805
0.244597917738613 0.243725820446485
0.749718138853614 0.550342777910987
0.417556041162071 0.266316644167327
0.374675274874414 0.476437459741715
0.447484390325022 0.179519905464774
0.257381838824041 0.132570765920421
0.334374482649469 1.95099210278629
0.203314463468853 0.607104676851894
0.673037878414588 2.2031509863104
0.137626923579794 0.351673240371069
0.327988512584973 1.00439545436074
0.191621996477176 1.67151991343751
0.303962896231829 0.450263458431193
0.151553584777197 0.306552692888891
0.182099160148263 0.4864644754047
0.236770564023185 0.420024992947966
0.634655602665663 0.776856217652207
0.211255522902891 0.249077857966903
0.375999262492275 0.565339184768181
0.385815642089745 0.51763795561045
0.327920869794097 0.449366780166667
0.468342233384089 0.315095047159515
0.178436906098038 0.555730591062035
0.352440636768547 2.18851855687681
0.323791758233159 1.02943866846091
0.469614182682985 0.751211394151525
0.34268173799145 0.341192565209072
0.727777484641681 0.752841889015348
0.987943355482145 1.26319952145991
0.548635109172533 1.540915260314
0.492464184196052 1.6504897027555
0.357137810426381 0.983457582153185
0.139861532862449 0.421191086965061
0.243733853797418 0.897380862844516
0.175559281330768 0.515458679782043
0.858111960035118 1.10285517085181
0.912244757029547 0.456256060247333
0.238661286795646 0.339230123481665
0.418447532254381 0.7990266829612
1.21155588165563 0.170121366788578
0.195403265011606 0.151905644326652
0.227132087550698 0.456816564545582
0.456324472151626 0.631679104998328
1.52220786951313 0.467425362377603
0.298125741290495 0.253341747457119
0.615672155288458 1.09772396036335
1.0097607161201 1.52121509013556
0.141949716904463 0.138973261224598
0.348310381786212 0.260537042863755
0.266080945667899 0.479777422815441
0.162068421061591 0.427433998979004
0.899159460808937 1.34861334540611
0.291743524567316 0.127509690998414
0.277225090795417 0.318791840879963
0.238529473314432 0.24315592590164
0.225745018210566 0.341484595963057
0.380769991534014 0.290521833113453
0.429827745936298 0.499940864827884
0.599104315633145 0.262471893045443
0.635102308025368 0.533146625302238
0.146354473675239 0.324916994974324
0.1522231992184 0.347090954982819
0.420417783323828 1.20137396642324
0.552527572982244 0.81465457155692
0.510549679154013 0.636638350092045
0.196731069034729 0.154826581751368
0.177804038705189 0.577021114434069
0.20003379488327 0.219179105778891
0.126536124923159 0.458973609399722
0.132358782742821 0.265283402190828
0.694103831214166 1.53541259023648
0.847227258156718 0.467120378898871
0.394675954302229 0.216703127867523
1.06833038443653 1.18676528670181
0.863732173903856 0.857055181811062
0.164901225497979 0.442624832943498
0.233637472044363 0.248127982502578
0.806931703898563 2.03160476879197
0.386569967602226 0.149417728267633
0.519238101415955 0.303278953313251
0.380028418454914 0.397598104454651
0.454907394749693 0.422452152768448
0.40077149118303 1.52796954701471
0.722582428206587 1.11487411364649
0.200653224952916 0.271389453919894
0.577332474087948 0.27160193192165
0.172592927264119 0.354803821744021
0.183769259318852 0.100751545971545
0.648085207529104 0.651186689987138
0.474000521216833 0.413855712527061
0.696055977264713 1.05083205800608
0.356905754952623 0.538546346937098
0.703426771014277 0.61806389846021
0.713302575042607 1.7281542028204e-16
0.621426302175582 3.01206169903682
0.276366807287023 0.154610052357986
0.148757220401076 0.407818922978342
0.224706579339101 0.410679326210412
0.32290435273305 0.356012880460721
0.180081315575239 0.10672304941718
0.595868343587983 0.687619731920489
0.283233653132816 0.444451814025691
0.427394232202419 0.623843679919839
1.18050944472224 1.15925817846314
0.137292538932578 0.469372667331324
0.468500170149401 0.103802570003607
0.418373298369707 0.454784800381136
0.982689972375315 0.0964816142150471
0.238685881794541 0.483966665801406
1.12605441483214 3.75991032136406
0.282477963327139 0.277840737413589
0.415688166268288 1.56581090558992
0.675360053419263 1.42859466764596
0.239254548902659 0.437076043917301
0.442395142052191 0.712578446649856
0.726712726021192 1.3614341839243
0.784684655021159 0.333392704945176
0.479089484104679 0.78411749000784
0.36057914133522 0.10669564725508
0.125719909778184 0.492577486089217
0.263417235740524 0.444627813685223
1.13650298582411 0.960640702359938
0.374985484723694 0.675408495888648
0.141562873700995 0.195002654757707
0.371819902233078 0.563746795505253
0.188302908352181 0.18483965713505
0.320619492927755 0.121299012104932
0.163215777814582 0.243379248113199
0.314160676392364 0.536494114505265
0.652027830854685 1.26100450437225
0.178968075726576 0.525907879435459
0.462529504211474 0.639255165471526
0.379751352056651 0.212707290842224
0.447805219545939 0.439443434819659
0.417775579388437 0.602812339710988
0.492893698727086 0.219474393270915
0.227526760499506 0.362331888811885
0.349058604881316 0.305717668005367
0.367241733563755 0.650532139417289
0.265110311709005 0.0872239606511245
0.585538544283193 2.03892687564226
0.259534969824106 0.233894377786036
0.50887435409123 0.659073759024997
0.207485305961822 0.164219215076561
0.812299704641251 1.7281542028204e-16
1.13010485274064 0.679160971700199
0.725887575220621 0.445364212350874
0.997928812937057 1.97094154087889
0.907578260609343 0.986548267840251
0.966785177832148 2.67256944050407
0.278159070338802 0.784170556397842
0.426486349939048 0.925802427422338
0.416498934176643 0.137308024407991
0.18826193174314 0.525844188545803
0.254603998808705 0.270724620231128
0.914941989854848 1.61743800195629
0.715913269977607 2.21950726640414
0.89589734502699 1.622333637174
0.241876281849945 0.463632866132859
0.105728798712827 0.430010254791261
0.217073637582903 0.403472973461294
0.260148582160473 0.58155494720911
0.290543573813158 0.609972268969878
0.396483369755178 0.446379648537387
0.395930434318717 0.973910330957865
0.225184426318719 0.57015403496624
0.409386753065418 0.187898224468408
0.555663966672228 1.61336408417062
0.369734635133719 0.88235174593839
0.369953232501143 0.512747682567811
0.178091173202691 0.403914084283904
0.238919654366694 0.859922316709048
0.38930033650848 0.196878721332661
0.491284254484868 0.147786372067865
0.229402174596144 0.563459277284373
0.298796012080076 0.37993678057632
0.183609724818344 1.20398618592254
0.485891552106139 0.707394197210798
0.223525885008521 0.380528437645961
0.284724401317014 0.192621065968248
0.314429354795894 0.255584581212723
0.180662265544885 0.476678015421501
0.553361223926999 0.856395096629269
0.89639520499591 1.9601474771567
0.281828266339533 0.389873164515285
0.249386333908038 0.315384608767363
0.372913239980382 0.925611574632365
1.07009841885579 1.74246952438772
0.510939106639612 0.576568041443044
0.877554843117316 0.676161567058467
0.1303962328171 0.639603694794621
0.544156031908631 0.92818918500012
0.827921727111108 1.94684854191787
0.120661374874005 0.276743662793513
0.262928940795666 0.0867978661376844
0.123307598256044 0.319227555059519
0.510347956657846 2.03868696840352
0.210898841080051 0.185521785945433
0.759309506476791 1.01086590301064
0.233481846789564 0.371183223899236
0.478271145786614 0.361966790979202
0.437561139871294 0.315753484204741
0.361217859910761 0.629908510528724
0.598256584609774 1.17616545628369
0.623163274565964 0.136447592570574
0.810434199796684 1.19299322351729
0.312132128423205 0.0881651078143743
0.339764465221196 0.390545367099167
0.138731073333917 0.364185492140279
0.204233410970796 0.305895323901281
0.20195839771817 0.410306309303246
0.830203688256493 1.95160845869589
0.535501192528704 0.885341672698462
0.531321858657214 0.773938236531809
0.624329894266577 1.45401001516223
0.403933928303946 1.24700417408871
0.23771539495198 0.704129520470504
0.0621636870967017 0.251934216742617
0.235260105072503 0.256516473959327
0.276353800294398 0.265698947379216
0.25401945273831 0.243323216297364
0.0751910690116679 0.278540146618715
0.131825949529724 0.141526359803697
0.385432713027089 0.656287534780339
0.403331700465058 0.547932441991737
0.301301024366735 0.706505579224839
0.418996170548531 0.369321592978312
0.951143104181344 1.7281542028204e-16
0.134812821161507 0.490878516318724
0.215987336293066 0.256272053411177
1.08703711709304 0.719505774030797
0.626137833427908 0.849468117775876
0.441711147255553 0.634901146029197
0.460754890424548 0.805740441071881
0.827556727922014 1.01557155949034
0.0883015538800425 0.470215759386787
0.731385166544777 0.400538513865494
0.248792066102429 0.870675879019667
0.68733523924099 0.779599508990248
0.399694341726089 1.38431377572999
0.223109870856716 0.721593955659365
0.494436593832498 0.502919608835495
0.116385381316021 0.281185065809048
0.275947914814464 0.274564261615092
0.226991494741751 0.234176635307504
0.199189283735693 0.331643031700962
0.61393644967878 1.40511662025064
0.691565759428405 0.800453173958996
0.318544941327582 0.252297891445395
0.145817591151735 0.674276924723967
0.225721118998837 0.473679877534573
0.375364895702301 1.14714807148361
0.267823386249467 0.610246063425354
0.794392678030785 0.718644956013451
0.423174971072177 0.987130232371276
0.272355642415754 0.508402074128031
0.293734926567644 0.341313597218007
0.245986040329249 0.547517401296297
0.494413133574982 1.2006280148938
0.496901726296962 0.489412104716267
0.295338990850363 0.743614995754021
0.389062246213382 0.694989878957619
0.139479685624957 0.423699180748336
0.115699814756819 0.16309786856188
0.130355056729633 0.277995269926017
0.296138166390864 0.364644655938029
0.136601492343664 0.379851530066943
0.131612364238537 0.224621331274907
0.180897407305651 0.255734387223707
0.280160549891492 0.322173554594178
0.217579056109695 0.387441092440583
0.322765838828413 0.357514152717111
0.297158423666052 0.489859557262557
0.467614310738418 2.11187668109496
0.138856466318928 0.169380866586759
1.50488208166373 1.7281542028204e-16
0.684777447133506 0.290667752166999
0.138566470224879 0.236069360701567
0.881056018389744 1.44752680549624
0.235194989647004 0.893334371779539
0.346154345088422 0.532618394383871
0.176836903709085 0.253202168647917
0.115647042948761 0.433126641039302
0.367318722924695 0.616112773212364
0.204422088975487 0.806801779036614
0.750707121583636 0.782292448509077
0.23049839755406 0.332229634960774
0.824437161732521 1.32763476171693
0.571323681471912 0.12612022497464
0.331433633154468 0.385158530461485
0.287478651949888 0.375549949302647
0.196768904197599 0.440521515957284
0.287618964844117 0.0756902402955376
0.229343312067519 0.390299261282831
0.341785254230175 1.16917599215864
0.699100798957675 1.38613677847373
1.08741353764112 1.18065141240914
0.348821254860129 0.520089001943559
0.161260446189336 0.181270495295424
0.43112266640083 0.496944509138422
0.734817851277696 0.513891095668927
0.274724205103611 0.629436325975592
0.268143798693562 0.948041672750825
0.131399055280292 0.143563854782294
0.221612234306719 0.591161254256824
0.524700365819314 0.961033924461979
0.378458064562429 0.289218280236211
0.274339260380325 0.577419897041389
0.256252550923691 0.342915391369916
0.25587851132168 0.335511853125004
0.466705437973793 0.277531428049905
0.258067404830438 0.640692314661674
0.323630369541664 0.246444647812512
0.871745335498903 1.03835264512439
0.178427176627928 0.246632396185983
0.390228245760063 0.619228572530092
0.35161175862366 0.471770357416804
0.272973185454648 0.383587519095553
0.539501678939724 0.499898162088221
0.337935464836995 0.845644044992412
0.607633652654338 1.13750049723578
0.242896503243336 0.204872717190892
0.240430552988588 0.314884633193244
0.29049852256043 0.178574054089187
0.318545387853928 0.346736439555993
0.442302115905724 0.478446207179191
0.352496264029103 0.849499802028653
0.609426624917133 1.0134591381523
0.216415528624823 0.38517088362846
0.302892743984557 0.421786173880256
0.241471097130879 0.277976931970138
0.291954009177279 0.389569268127802
0.651654989243902 0.948885058968786
0.984684257116331 0.257233812165776
0.571018246489931 1.02262915659826
0.671676544965807 0.906626760585774
0.696042717646794 0.815171616854591
0.214669904264841 0.305494305337359
0.160655258527652 0.303346130163837
0.384593776313034 0.745496570286569
0.399040704083472 0.528268729157692
0.421307282110748 0.356392972246797
0.186827507057737 0.713698770170565
0.150614561199277 0.330589126977215
0.423835457076202 1.54661248589281
0.510270125493537 1.13945579483365
0.425157764536363 0.648227393672664
0.261612741013769 1.7281542028204e-16
0.300281426189743 0.331415372131085
0.528152302145062 1.0926500643721
0.460765052695472 0.32083273862
0.753090211682927 1.04244909810132
0.245059166045769 0.185429124706472
0.39338350336514 0.316059086087214
0.209582046660614 0.562367282589034
0.466062858905092 1.64328917620486
0.607145309474333 0.981341057764634
0.34942378610269 0.548112737393239
0.337194820966288 0.0657403593903144
0.380836029980976 0.575965873820041
0.122255549048365 0.0881066333026155
0.311946192773943 0.844425128307188
0.249236152088117 0.770189896231621
0.383992162226739 1.27661542869581
0.600841159798897 0.449926289893892
0.469028827903809 0.876160794290314
0.425700936605298 0.537390380736452
0.275403534594952 0.315124125398402
0.699040621762546 0.479151234069126
0.354192037423369 0.777466285200112
0.268403018254382 0.195460251973123
0.345281259654066 0.101234240405604
0.174750125940772 0.130407504158755
0.543655557500049 0.703310681096607
0.36353809168924 0.162800970241923
0.176823179223399 0.477153187034505
0.313618528666537 0.639699480567657
0.244387828063675 0.275883205180881
0.774360071985193 0.541081246467962
0.304772214997062 0.377116775554107
0.276140542820451 0.849888659525418
0.191398486021122 0.201100323178514
0.280168304975256 0.199851227851664
0.348313272977329 0.571365606452595
0.223893782638195 0.399552283308776
0.262143248558307 0.1366264289883
0.455992852938994 0.455666257601435
0.458245769488696 0.369461692053385
0.21396574271711 0.0921329772704228
0.527561853010551 0.508991168599203
0.18062671701012 0.27618695031672
0.322856683151349 0.674472851677777
0.392697808452802 0.792781294040263
0.254916120528972 0.341735491800688
0.417888490667858 0.658169390087282
0.324148104799719 0.633485223462736
0.342967892339278 0.0941038068444883
0.614735122834705 0.653270214006977
0.938834206748351 0.93233338459592
0.321581601674766 0.594862226433012
0.484491970488333 0.138357311051095
0.145763717301655 0.382843025560076
0.526637259947603 0.875603181331788
0.412708562898758 0.323741069131174
0.447863557290372 0.585742829222535
0.956094427173976 0.153987690973071
0.55446746159477 1.02234513972
0.733254387401509 0.988863730392917
0.665399825421118 0.619511211009785
0.343639048961695 1.09501408293283
0.294590878993688 0.281833797305533
0.225063974490434 0.198393117257742
0.457469240175832 1.71534519523659
0.742151624800103 0.401735957699793
0.206572143775702 0.57727121813052
0.640559631159585 0.484189056777292
0.242931825276974 1.12887840684992
0.955205953613553 0.752603276715385
0.488478800675708 2.27604252007122
0.670700835151722 1.64012298956761
0.292767972332457 0.284351652299771
0.818626906599735 0.650070723315179
0.858104260768073 1.87686611469171
0.513106204852211 0.456022903644762
0.54141908025869 0.513271891599653
0.174250618654927 0.346536390423366
0.21273187146803 0.272752219873413
0.894385531633812 1.72233124837734
1.09299418388767 1.7281542028204e-16
0.785767185318295 0.905177178248642
0.606190013759625 0.93314976951349
0.784654111985404 1.14172828211975
0.913621557736196 0.619968032482046
0.859675577564396 1.07084072889132
0.924542328539274 1.5754461284947
0.965574863641816 0.114921397268274
0.418372858137546 0.651684636668454
0.447930751154959 0.337051027468295
0.390334337143157 0.325293268613985
0.613330420928256 1.24286221271227
0.417764701666441 1.7281542028204e-16
0.346794555566222 0.780625753406451
0.375691801436713 0.737138380155324
0.4204745523266 0.824158306290601
0.23595638457047 0.575081344941179
0.275699956984244 0.542993598150458
0.343755423767783 0.336880975940714
1.21389240098521 2.01052248761661
0.196499602946278 0.18576394676686
0.180532828286416 0.792217725398236
0.495218213313141 1.8347581122392
0.148117823546374 0.194611357969419
0.716050801490492 0.984429034289114
0.484382589239986 0.549164847677324
0.1715613656745 0.40657202158639
0.152369666012777 0.243653029661601
0.215490146414759 0.59008470434254
0.251879648369385 0.217283766151474
0.203062101541621 0.854753008890022
0.368722373711821 0.323248301564025
0.205524294245231 0.119857018855034
0.121924345065045 0.252291221804253
0.70775598694307 0.263083398620928
0.525280204580153 0.626394644977128
0.552467662401366 0.431611162234457
0.558008401277038 0.962112577559829
0.185369913030485 0.377318198103677
0.186532074097179 0.335502114376738
0.326299938006072 0.659685922452164
0.429836572485974 0.517458439018778
0.314676770267749 0.605645344347879
0.370072634938895 0.64014066234873
0.390056495454255 0.477722330882788
0.234644358985953 0.384695114189267
0.175138032121525 0.510968869956813
0.269697275915804 0.302244994574019
0.78717321599748 0.980324042301326
0.181021660417641 0.369017681162985
0.12976145320189 0.223506238741593
0.563203023441915 2.00726363650211
0.852494927862837 1.5261007421822
0.191870509068531 0.339391136945573
0.673238878374582 0.847311040830236
0.402836589908735 0.207906328760023
0.687651711087744 0.784252490065958
0.855676268797482 0.935207814284571
0.631329329107941 1.01576297261929
0.247640137058176 0.431021995261135
0.564737071685711 1.23300141935737
0.240890748681482 0.836329370954677
0.44904915166327 0.990797363905414
1.05354319087137 0.497629924216886
0.784052223737424 1.72035971537765
0.174254028757369 0.43697517251304
0.325593719844656 0.250434073561565
0.58963114946043 0.594200063079196
0.186514685039133 0.50882851449686
0.491021070243317 0.411050650692185
0.36277565011315 0.272057976766074
1.09209520158431 1.037069888987
0.516756644826941 1.01656555362748
0.340991917823805 0.360327867616955
0.391546573886161 0.0802447480312983
0.3001286027529 0.620995639629778
0.410360113197523 0.452727915905323
0.266887820024405 0.741710419721512
0.335412710633461 0.507286863460956
0.724715260674807 0.909004401782855
0.36735142762417 0.657471783294395
0.251616521581734 0.478025452303095
0.160831471857879 0.102283142313337
0.214289922226037 0.0427101456448488
1.00179585223737 0.81339541350904
0.122227144075579 0.280480271916818
0.512972892955648 0.50148205508743
0.294537122484381 0.232711785110041
0.478374963941254 1.08615123898611
0.575036026472952 0.544779566663991
0.723892585021866 0.389760952231281
0.230260192613723 0.286375747102947
0.404340009922812 1.98966691489518
0.411802892808796 1.00711592707533
0.28136748784469 0.526880111986032
0.353034326450935 0.576487161413344
0.437695641066158 0.647403190011174
1.12283479948149 1.2510995386095
0.237501651714636 0.159945676606598
0.327839586872529 0.406511530442949
1.10898313884186 1.0619305724065
0.289130962297849 0.108649595894127
0.433303267990022 0.426052655290355
0.306328278282151 0.214543787341982
0.409403355513625 0.383716170680114
0.147715868501666 0.384805356827026
1.25921978490704 0.444534168949434
1.0358071144071 1.57469959160161
0.198917866550595 0.29604924555866
0.313139587956337 0.674542656568061
0.219897458858473 0.287824277447604
0.151962413266758 0.48016691618791
0.110309156485857 0.361082111848867
0.265774320465172 0.362265538105479
0.203640991683037 0.417917995897977
0.575505344644518 0.48547729132196
0.233856954074133 0.115822887167294
0.842437514237788 0.489221969730782
0.241046589073224 0.172378300455746
0.157881958263793 0.174792636725487
0.962848306152075 0.64792949407459
0.194493700906909 0.278714093485208
0.287693161550122 0.496759693309293
0.419420732810293 1.53198290618741
0.434281049849841 0.763767165565504
0.144211333180114 0.136093766776924
2.07944912231349 2.4884039527848
0.542666677357593 0.680253818560675
0.32143290276108 1.06440137114532
0.430253050023331 0.393661049113034
0.499253425584046 1.27496047415078
0.336120632879215 1.09813907700378
0.245528325897671 0.309164228416892
0.334445404321751 0.607015389524194
0.147415020668378 0.192000544792744
0.147975421100873 0.282780379924038
0.216250107736762 0.270305903282296
0.209198071444534 0.291826961711304
0.218540346758265 0.435563128153437
0.429785226625612 0.554391580846739
0.489994431044839 0.902076889112554
0.267230293522254 0.467952269272011
0.137954838828696 0.193281554004535
0.326048071941232 0.651759257058899
0.280179945416191 0.748534516674372
0.348639953254041 0.394326471169702
0.274323923952266 0.560803012737268
0.127985676190397 0.133404136363546
0.246691960872514 0.362360988045917
0.324141076311392 0.55510031594652
1.25408286058782 1.52094527350389
0.279386746848622 0.795568518636246
0.2829778238656 0.583223270625359
1.26816760151765 0.221669409382423
0.323941189483177 0.236626775720454
0.57823206484875 1.01913443742576
0.725692224871034 0.404777540534853
0.125172628803442 0.155280204398246
0.419148573208697 1.33046628485618
0.311486855192134 0.739006521268482
0.46100641943488 2.13922966965191
0.226219056962566 0.35741852430756
0.206023746859849 0.68454129006838
0.169275358465348 0.471914161269764
0.456784316803507 0.54773574480337
0.404419831098991 0.664864192655687
0.184902054073963 0.414338828370765
0.33886536902542 1.13634077585242
0.423076411005399 0.246976297835826
0.243564747765023 0.166996437797591
0.106404530689945 0.332943346863831
0.344641278318942 0.371681728034687
0.458856931065991 0.485006292542596
0.218987947158792 0.501129130297657
0.499418571965064 0.549826675153517
0.762207643395993 0.165956347609297
0.328325954032701 0.545683730607315
0.780661275820144 0.306261537439262
0.631877083906456 1.7281542028204e-16
0.260759703133334 0.313770243338859
0.251764458828193 0.802359592848741
0.382909007872615 1.24922535351884
0.159470345660284 0.300630320964558
0.677396663805464 1.02345439463225
0.325747635528193 0.539242229213882
0.592100562012414 0.669679742776576
0.212687337897278 0.168100678766236
0.18192343623146 0.304499104202027
0.414154974710919 0.588325249087856
0.387499038626631 0.792723703558041
0.189585538487071 0.256338991353797
0.192703396400907 0.339570295544814
0.725682609284085 0.590714120782369
0.26603555007678 0.374531157678038
0.221580752641011 0.255572646402626
0.633976548987165 0.542672953589082
0.378352874851371 0.401742506446555
0.591513455811504 0.708692581597449
1.35696080230442 0.910713406947883
0.374346031599338 0.557657080736135
0.494395127499591 0.301286802001664
0.306895656514424 0.19165329615207
0.552573402330121 0.956287389550451
0.615317916921331 0.988799404380797
1.2500580111986 0.624164082962893
0.931375389586519 1.99860328225817
0.618410950346412 1.18359207721304
0.991052929098816 1.43237861159176
0.811709002177138 0.912460731335104
0.798715129098446 0.567306020462022
0.557713513043149 1.53139002824524
0.389838094318554 0.563662997153312
0.552525548783834 1.52484703964592
0.762961505998441 0.33792344876579
0.195547437711958 0.305685302830276
0.447435169467297 0.310364984373236
0.71736501446898 0.723189108214883
0.18837885154832 0.289435210953498
0.720932307511749 1.10664092178385
0.347555750639714 0.547808595570797
0.396943094291701 0.468444106241308
0.558311349989007 0.356186249218262
0.395339072353158 0.913771000995895
0.258781879904503 0.285949330874958
0.216063522799395 0.389325753829008
0.881291953601472 0.924881965644884
0.753931068333104 0.62481015767286
0.295154343845859 0.197322357397603
0.484557626346822 0.141904574562825
0.158432287713985 0.263325033057512
0.321081511169839 1.67739432463653
0.181500974346948 0.390240020664663
0.366594250652234 0.421515242771748
0.557440050185058 0.761604134096516
0.578978809659989 0.548905167887899
0.437694358867201 1.00815933998884
0.37394078846854 0.632070765504972
1.06729746155113 1.7281542028204e-16
0.828827643989181 1.34611433819894
1.06653358087738 0.914546323494642
0.474024020012349 0.329135145669188
0.349139763157357 0.397264067937814
0.266512872108777 0.387556036349759
0.619409620436287 1.65201989114742
0.455999144488399 1.77242206641256
0.179272719891364 0.175350061199121
0.78845159801989 0.535979343597653
1.12453480827523 1.36092072996801
0.0995185911899614 0.0923618222817217
0.651962366250349 1.15407354018466
0.248082831636552 0.0961452970410138
0.582094425731644 0.595457996159319
0.349099548861791 0.591493871867814
0.327572005256993 0.0457582412779953
0.917526726113148 1.05486509183763
0.901756520117859 0.582489895454602
0.961699109182373 1.01953670988167
0.194341971131938 0.192673296155444
0.906789090930318 1.34169747458851
0.743062043861874 0.565687589022841
0.754590564843796 2.43775229562087
0.2433929351679 0.510370467958998
1.02042253710324 1.21718092401356
0.187171301253235 0.221383168737321
0.117957322312942 0.0675670483805669
0.492384324504433 0.426409699020956
0.283891749896336 0.337470155987462
0.542488291875014 0.569671384521749
0.207131834153219 0.0740991326005614
0.125017092875921 0.255905094218479
0.341679774462457 0.263779787874264
0.193039444497606 0.546780786354283
0.16605792637824 0.344668768400543
0.226587559092833 0.137887981871419
0.256980429157901 0.72852685428797
0.352631640460129 0.401539757516863
0.544898766652536 1.79254201820836
0.279194479904229 0.873527684514328
0.404654059560224 0.26225219667753
0.497553323276858 1.37684663275059
0.322579118674522 0.23531032121087
0.244053653435268 0.916538421075915
0.479818627145854 0.496266034768134
0.246100951276278 0.238904888187391
0.469241545809408 0.826273709228735
0.219123541275358 0.126485904033711
0.623834978288545 1.40393223830602
0.479112760065448 1.54903944331474
1.07170783476698 0.191957291659481
0.140343996278151 0.182297388541751
0.691033032621096 1.11527698615787
0.529576381960081 0.50880999403504
0.233444467522589 0.383815004083269
0.52610594979304 1.12090156240032
0.109518256565701 0.163983629201229
0.126353498210251 0.178702973997982
0.142570254938725 0.210316029112847
0.177540535533624 0.319685198853785
0.402439572546281 0.625767456479647
0.295648020595277 0.231892995730837
1.52973722528724 1.91741786335556
0.452995952851851 1.28777173466538
0.156018036704354 0.329639074761532
0.13687043356256 0.36142172852962
0.564807980894213 0.584308075282772
0.495287329376182 0.386371943036709
0.301527698869907 0.37162984268536
1.16565156401578 1.69152358716455
0.343602744336495 0.348474700019172
0.290425136462813 0.490901030553121
0.526543128358257 0.931480870229877
0.543782210614366 0.918289145888195
0.139592481601775 0.486758362633669
0.499072117332687 0.985199630907398
1.01274394006911 1.45046773200545
0.663186416836224 1.88087018596383
0.122753303200738 0.158634892824365
0.948864217732863 2.03596122608162
1.17981745334429 1.376487720517
0.206839736942634 0.698225167653109
0.300554511180309 0.360301608747727
0.206054722428242 0.197857860557397
0.597022531939529 1.08998078867262
0.443428160548303 1.02448649928594
0.173866308644387 0.502104402974376
0.330810599119471 0.39451612367909
0.231209783209516 0.687530835796493
1.08809419179806 1.13523051461561
0.279635974875007 0.83533229347652
0.378083195713203 0.306524733823236
0.176774453076058 0.149385540819699
0.900416958045574 1.84658704627798
0.239895968554285 0.349052124953525
0.637203011944454 0.773579433542264
0.651090108539048 1.66193800207046
0.514126521012727 0.467798203592396
0.364002528126733 0.536516231085152
0.175414757677115 0.408722951095454
0.973011679145569 1.54262563449503
0.878008910890882 1.60017519084763
0.765806238711895 0.698094525066734
0.260407971776285 0.660090462715812
0.188391759030007 0.274255598955537
0.220543928765875 0.232081139751874
0.426178451085784 0.310186625541612
0.734694653987894 0.729874519790139
0.220206496218595 0.327560457177009
0.42056563139137 0.584604126834168
0.393775143276354 0.262705794274958
0.245039528748793 0.244156941859285
0.267859749572409 0.148264890911275
0.322075288477514 0.275654507410302
0.470315802046875 0.412664056892359
0.291614189872533 0.729466740456443
0.164961948997602 0.191054738176647
0.594978743933589 0.47872057928418
0.600421688391557 0.581143995212034
0.587844284834254 0.243741050026278
0.291208580065484 1.45986731417093
0.184188216589238 0.209045185213974
0.300613258742007 0.615182166393548
0.320485433785475 0.442185427629049
0.252439903085458 0.394838526417062
0.411448572209666 0.597608414434096
0.307615084636023 0.14086064023005
0.174559336680846 0.225311940302899
0.691245040326711 0.715793436461124
0.662367734812221 0.574486314202412
0.749702257224085 1.19700896117452
0.361250958973225 1.39381489985475
0.217651675730929 0.203182895633558
0.33944420132366 0.576872915792842
0.543144922244752 0.615845567916517
0.519792582518467 1.29976087155402
0.480309692626881 0.7592472891493
0.150226868448762 0.305184487146877
0.368833829723989 0.376392143789409
0.198517797800384 0.76355703317568
0.310170303303769 0.420443815718595
0.324935756019877 0.298430108477806
0.176508569439427 0.728744534801132
0.229613496425644 0.454233545015071
0.331322903760137 1.22003306457223
0.233050326995101 0.504228978380974
0.228739389393815 0.111605730055353
0.215064841506554 0.475252332211122
0.267501258295063 0.320345238254966
0.761153481128201 0.830642975161662
0.412598347567973 0.631530437230954
0.26372699846578 0.349710738728712
1.17693943690359 0.395653671153847
0.243862837498389 0.517956301392598
0.158654284316412 0.249610880945151
0.691002864696461 0.91893109300181
0.607896689210068 1.04537092823973
0.375326821625643 0.238011580364001
0.273259508547937 0.208497089340399
0.660497157384131 0.460229539711393
0.584569688159449 0.996300987061159
0.433082998100057 0.777304459250033
0.377232641893414 1.78725353160949
0.435217090872258 0.592829506061902
0.272565575793443 0.697817265604037
0.34373138964775 0.373262592406498
0.599930286288628 1.51116355697511
0.152918914798131 0.135218003262624
0.172501616286564 0.246913059613211
0.248808320805178 0.907720339663736
0.227994371753551 0.329797959884241
0.644701676418843 0.987102801742832
0.231896488071593 0.227578569795471
0.323264334091004 1.2112138616391
0.600928537519706 0.633542793174482
0.522453119521328 0.760090003495501
0.212364223094683 0.38888040533804
0.450061001169477 0.542594153676334
0.632578710270832 1.12009339013085
0.204860838279997 0.56355560160839
0.338055410983262 0.245585516247753
0.89917836637372 1.02803111009994
0.48045390340632 0.711709559587622
0.636389091626009 0.953884070990493
0.427405848588705 0.658938884561528
0.286111167114702 0.0955597089628218
0.409123753805101 0.278878837839273
1.1717115708388 1.67999935256943
0.466391888768518 2.39067335920321
0.587776441202113 0.245005158824017
0.303316709456372 0.908279980763056
0.779851188133069 1.62866395688355
0.859429308766172 0.257451921126549
0.40632402321859 0.26989664972857
1.04690786370739 0.670068173380091
0.6829482291987 0.353352067388402
0.642674111487766 1.12641635968773
0.37039084072043 0.453148761175308
0.534787483270519 0.720035869406303
0.443604719999004 0.653288401425272
0.25250603993405 0.212840032319845
0.834345311687654 0.34176770344724
0.267104909728371 0.685808492795861
0.709572832027712 0.539500354420719
1.30204048854804 0.893239623971797
0.543027262414974 1.24918178318775
0.30777751643858 0.392507435365427
0.26633298135924 0.165773217981742
0.262480536147835 0.195738525682218
0.789406381043725 1.44605004250693
0.219461539820665 0.425262255679499
0.122270533048436 0.396095242676517
0.271065116755454 0.323110501917407
0.461774899279561 0.681539768934649
0.510522763059675 1.45158570770562
0.512661968326868 1.43164593932088
1.04217479536229 0.532769145921393
0.368987157358843 0.382588957890127
0.580777839079853 0.291618631845649
0.626859676201242 0.189748728298826
0.596182471320436 0.880825397923526
0.427442900849235 0.455743968588868
0.135452383473048 0.219333947610628
0.152171460554944 0.699561347925867
0.164503117557383 0.160701758309983
0.319288706934768 0.126832935567187
0.171477319094488 0.318795887011205
0.452414573799871 0.581960284233181
0.207166902258073 0.0990323721910719
0.24938031644166 0.447737493296553
0.685922237858144 0.483879331698741
0.346422614717975 1.36934665699196
0.46250065001882 0.585168857153931
0.6319370032309 1.00145912506072
0.569257475453596 1.24908997523681
0.180040023050426 0.192603387769944
0.736885151213054 1.84746399053877
0.641332605975368 0.655956507410269
0.191153268274041 0.335917733589763
0.28548765661868 0.585825178548528
0.505779755851118 0.379019580939067
0.300088056706448 0.435582693449565
0.35823737393171 0.442510416619261
0.138574238703994 0.163404794738315
0.637137137306766 1.2280494462046
0.364090757551751 1.42957661756242
0.420254532051246 0.928433992013285
0.323293631145898 0.646815065569868
0.408443612677607 1.86192464191533
0.138086077825922 0.154536990635693
0.569153866788818 0.667674482698503
0.245410927146117 0.453091878874053
0.347834070751287 0.399554219149689
0.184164493037976 0.310089418083302
0.131369224714097 0.441474615861063
0.234316346150716 0.568293873821614
0.121183615161787 0.387234171109605
0.32658487231095 0.0651275050684492
0.97085359623174 0.919566351399762
0.491777786702766 0.742979085773436
0.27702224689072 2.35310514059181
0.31639543673896 0.673442833727781
0.175687906058449 0.809658889836065
0.667983492288445 1.01824710210795
0.173603944185429 0.382604404782113
0.122921838963534 0.172048277599689
0.409605801454779 0.244333870539621
0.51694286282249 0.454045887276395
0.210930144016295 0.324660818587874
0.45010068315514 0.226710718609253
0.483410952319166 0.680421325389279
0.346990452065802 0.284099512607549
0.156774359183641 0.27681002169556
0.256560061995805 0.584484340539287
0.695399733874962 0.961572249987038
0.243971021226548 0.126447401923023
0.171886009918436 0.434032757620922
0.497566964943511 0.601127815338703
0.467592161687301 1.04906177214115
0.167218838331412 0.0487311756790973
0.216076645163257 0.242968934190969
0.629024591364911 0.326248303037405
0.173100807607687 0.387216131262678
0.581887667768822 0.611615671261233
0.211038223246696 0.610486072824803
0.993823526999249 2.54359986186228
1.22574397769708 0.694484352687361
0.409443344903236 0.60785162679141
0.950036357905255 0.62875112221239
0.31913617987756 0.894976951710003
0.184882158564276 0.244711088301543
0.331381298560326 0.608909123263017
0.455181940318237 0.695363081069496
0.622432475446883 0.756256262094492
0.448680178935799 0.922725366959296
0.194425702801504 0.0746485120111764
0.362917214460656 0.663175404067209
0.356387643916953 0.714867524037119
0.226363831720085 0.611996433328048
0.577112359777777 1.14080712550877
0.224859144512627 0.0707633517585366
0.362988977499764 0.877302159566849
0.971927925540678 1.48178881601639
0.858630675002107 1.69989854530442
0.461247756917837 0.343402431546205
0.421200122899662 1.04190535922202
0.310917516215857 0.605007644083011
0.426803185819187 0.639798623371043
0.155429272909211 0.253820618618297
0.256183140600744 0.388212484496235
0.241713999223965 0.333932350452329
0.557081427294944 1.73832349164165
0.158300228622783 0.332833833822724
0.251006366446555 0.47514136035742
0.644352986835968 0.860617338533076
0.164300379361691 0.447984662614133
0.110348252066653 0.444436219864892
0.713798514966051 1.55633348219504
0.142846360245521 0.454896968263875
0.312459437082639 0.473480886855755
0.232191799316144 0.20174761048471
0.157662970805436 0.397629393150451
0.315683552202068 0.687036615721661
0.187498503749465 0.455340113458055
0.20301991210797 0.141992275463603
0.246378748405435 0.713465332360285
0.164762942323752 0.284112246827149
0.251548261374657 0.491899746850617
0.224039033036606 0.429869988004959
0.298858419464771 0.589768967809199
0.134204991384741 0.191968814867741
0.224004346625768 0.295526052654807
0.323235444392876 0.276644740865774
0.253838492656138 0.358675194233301
0.208290678167737 0.391622180336401
0.70837097362649 0.63434608054584
0.162173473840793 0.235467620604461
0.341973719590309 0.935683478447389
0.631077229258209 0.417361081877642
0.261578415605122 0.678702214741722
0.190616828460242 0.249001675587527
0.215277023630266 0.493442677763985
0.318370322447744 0.479823773968704
0.369247040206024 0.215258973806369
0.424598840468877 0.45788721992309
0.333865122403345 0.341214126076887
0.515805162588294 0.203104176052961
0.34027898126011 0.325919341515136
0.21263470574495 0.597789018227533
0.131043269749023 0.241947522842088
0.235796682962082 0.315168542570974
0.874808920638507 0.475904057898204
0.595559991195368 0.38219371154387
0.145150675483358 0.508108385829956
0.153648259316307 0.327121992679509
0.362445550783589 0.817035350646493
0.217856190209039 0.539042739198069
0.691643907308676 1.52874379118063
0.339834365800817 0.0536050386764594
0.216848270568434 0.712127482160014
0.20081477741604 0.419794497970047
0.136265721647158 0.151824132773217
0.111666213487907 0.315477020683719
0.53732560899153 0.530404795773673
1.02520293921228 1.76896236908997
0.394118535619229 0.619260241807344
0.726066941145642 1.4861557564375
0.380582730789792 0.145981255135359
0.547733966863551 1.17783522614662
1.03028053935477 1.48163640225971
0.260074864499101 0.502397170551883
0.698638224264462 0.704813559044378
0.570708867261278 1.40696640325739
0.687009209431201 0.629299499573858
0.273989238575006 0.162033001893544
0.525074831966729 0.591020004162504
0.321912899414396 0.357539018563195
0.992696626270719 0.43147335947202
1.18259736863711 0.830562653125449
0.951201197965136 0.89069973372676
0.731381298721027 0.432944975684574
0.590346567605145 0.690016753110785
1.2808021743615 1.43986220652953
0.335370363610698 0.294201662451999
0.193177867303092 0.617764110179802
0.283917686529999 0.16051430569871
0.547748616681612 0.87961734577393
0.813778788726197 1.2991316904469
1.24032488209173 0.779852319396205
0.768496886480355 0.859373524041995
0.185643195145151 0.0548123805359785
0.246839815397996 1.43668045065411
0.207743327819414 0.609999646667927
0.540191329913155 0.482349801865041
0.200058904080404 0.505574380484004
0.525492281226263 0.525028699797081
0.338819930686981 0.30990684512871
0.190744621426706 0.498449378729685
0.351782988538825 0.547526644787819
0.186540584789533 0.442644312505756
0.370511195245814 0.383886286367109
0.441702467523756 0.509438749708312
0.55259875872692 1.26996849427998
0.190854861808827 0.63928133144308
0.198066384666575 0.285049927496518
0.27438549984804 0.722618797455378
0.245458692021898 0.275536168362231
0.405106682427384 1.30794470082827
0.57781621447215 0.977059683151037
0.397533529113274 2.00672344000362
0.093583494859721 0.173651199001274
0.584583956771635 0.963928454196129
0.57013603922568 1.7281542028204e-16
0.381749255141663 1.07724643766901
0.242844235536756 0.826369517365678
0.217242818447553 0.434059956057449
0.318892639267943 0.566118832943065
0.88707954392544 1.78796180756509
0.13465429735164 0.330203107436206
0.754543496175549 0.53025480071377
0.405856608988523 0.208074116231051
1.42228092228351 0.521529876515365
0.280888201922653 0.45387546170845
0.114854947090438 0.438012734507516
0.147597377736482 0.718777473524702
0.410087141615449 0.461965182529827
0.268403126181604 0.283770631850095
0.372551058820618 0.660955348618716
0.534054613151513 1.28777053952115
0.485295290510145 2.11597218444637
0.975963127027891 2.02450238236445
1.70536366705479 1.93520247247359
0.212621608993974 0.739002774119748
0.238414999554987 0.519818858336194
0.555948758640693 1.63298106369208
0.224191013182004 0.321405765249006
0.146213034483273 0.187640725453769
0.499509412518253 0.75191559008305
0.289341300901462 0.156359549576989
0.293896150346814 0.506711465550611
0.358737964789107 1.04933643793906
0.124352666168557 0.0804454622425489
0.246741605101752 0.377309389113456
0.449570285989161 0.280579494524945
0.34835900186713 0.148956651401293
0.480711938869611 0.403280160588466
0.308853583352821 0.428828615866365
0.937633468056649 0.785140303974329
0.227314883285561 0.34725094100857
0.681196156289693 0.5345235143404
0.432211771797286 0.427686613181216
0.429568857530009 0.537399361669995
0.810937896422581 1.20449716724582
0.0813619538945989 0.294484920821104
0.203542332031047 0.323782631578523
0.668150465907363 0.811797778684225
0.530327552383219 1.7281542028204e-16
0.321259329185741 0.649234285012114
0.225739552909706 0.385305756700071
0.846946513870281 0.917897792173021
0.508426153299232 1.33013846115415
0.346696258882569 1.09330216042417
0.135182505559223 0.160425814134746
0.177393391223723 0.217396173387026
0.2030921714905 0.738826725722832
0.427088252220178 1.26693240474052
0.172299237612164 0.196515798334013
0.221122046781344 0.329044545582883
0.481891011838543 0.351188942215836
0.256819871638647 0.63896326629032
0.627689724201508 0.934547709281953
0.20258981417898 0.452813780589481
0.628083699763671 1.06833510102269
0.229001905847575 0.155868371670803
0.213305863882083 0.334093881575307
0.139963672116115 0.143509560063414
0.341348520946436 0.518851538232246
0.241682576763973 0.263651269413832
0.657883542010492 0.272692715548437
0.4001071762432 0.809135784136999
0.716277763411219 1.15272437642933
0.238725961525799 0.557387081302205
0.213844706836577 0.377221234410191
0.311392536658672 0.718285838461145
0.540216766107342 0.423089398484613
0.186419100982138 0.314098942585558
0.259912910338512 0.707306331204626
0.377682349904095 0.280923981422374
0.483354198177847 0.799873197641399
0.145769423366623 0.185695142724478
0.25265471984159 0.240237111508291
0.209589486742717 0.335378320150639
0.265143998997912 0.280573402462854
0.108781324538612 0.0803113220108869
0.657998680617571 1.29155349638676
0.821251267399465 1.27453837325006
0.129721161934038 0.441602841748636
0.822535127354324 1.21224448715216
0.484904377862455 1.39150691615423
0.817003169585093 0.895742948621427
0.323722264435018 0.460611270276877
0.278592124617064 0.6293068549494
0.410645609366485 0.565828648810834
0.505825790009985 0.592553075495533
0.179357321493837 0.12462917599113
0.946560730851627 1.00958277891614
0.690015766333499 1.81986855569051
0.316214738448157 1.19215950906688
0.550349915168249 1.18353527221201
0.228433947963442 0.244095578438005
1.13648409352809 0.358366891050971
0.352656411041438 0.436863537282995
0.0955089048963331 0.201470496188567
0.281702865757176 0.113212070484724
0.252891887624978 0.432394290170304
0.242851022272232 0.479322310022302
0.830129074488016 2.25354049993343
0.374993760204482 0.446082774034267
0.264870610900527 0.158410201290575
0.590439713195197 0.602012474643237
0.659377154381761 2.51010340741509
0.345164246634372 0.739775523611674
0.837883542427468 0.975483125639958
0.497667282694462 0.208659629259829
0.341950743795549 0.199410604044058
0.296665837641436 0.265462653787807
0.386981625493966 1.14198102380275
0.242904750500187 0.580883989182103
0.219464660029672 0.514885002667445
0.614625684997877 1.069508339797
0.634160816796767 0.686307563103227
0.339586000617471 0.11905812011763
0.908086741694368 0.545542683942865
0.389188062920608 0.297752390589648
0.89902275091291 1.49693890047963
0.553275593788406 0.535077732132125
0.29467318520018 0.63447921993524
0.158710688551057 0.319210399251601
0.285631112924537 0.45313856853977
0.197044801943043 0.391465448750272
0.53087776531462 1.91211546301236
0.202479882454998 0.271121268147119
0.624649433310735 0.511020225390306
0.148293015100724 0.430267078011236
0.174331332564231 0.328281690089327
0.399157290484613 1.7281542028204e-16
0.34742257640814 0.253802957983015
0.710567251996151 1.55191422931139
0.286426604719663 1.17823955411593
0.54035000777717 1.16406651666381
0.465621283456742 0.491021550861587
0.322883329337762 0.571973946720078
0.552700846659274 1.86720138562897
0.113518605717758 0.26271816119097
0.421701516841481 0.62528660591007
1.11595234762262 0.759290060441716
0.789702573894234 0.666292539274198
0.796689329899855 0.777870336030975
0.261164679094405 0.667655353098983
0.426043041170639 0.135984277827874
0.183145510346456 0.475366927766353
0.17411502897251 0.202291741863944
0.527235432271712 0.552366586069724
0.612911223307757 0.547965687310842
0.208046703161117 0.184504467934775
0.151405538731507 0.238066818627623
0.149411261320383 0.272077899401108
1.03844532336424 0.509404108180103
0.319736043595998 0.255374553896701
0.194485468160084 0.284045388120722
0.18738003973781 0.136063743032726
0.196367399925539 0.534165010922864
0.280604105433211 0.415715596866388
0.636877800654911 1.00129403064898
0.236753592745261 0.620480544358213
0.332559853224693 0.280748308705955
0.0968079094529883 0.169805467610614
0.173381459283043 0.384671245587726
0.152938272491372 0.432265039511648
0.356031745857488 0.351054807637732
0.55540359508757 0.522147635706041
0.488808284717836 0.485279320081073
0.237278962104026 0.711045114931256
0.187500644166985 0.17212747080919
0.172346848665052 0.506813063777852
0.246677247748778 0.49552494872228
0.187909906946562 0.258217838225747
0.569799191453877 1.7281542028204e-16
0.424224554715261 1.02734578177288
0.658487948787155 1.92352499632612
1.17276965215905 0.191485079459611
0.159616791861152 0.590308151306395
0.638073640326048 0.824255503873526
0.2976962997751 0.283234320982639
0.192443161059911 0.438376342822007
0.135097156248548 0.182026698262508
1.18309856753583 0.749418731450093
0.183300075377629 0.263305242646731
0.527488832124208 0.280032107611224
0.283743483419858 0.509390062238768
1.2124398901936 1.54764853278303
0.332399562739646 0.63924893114962
0 1.7281542028204e-16
1.04119905058604 0.750070034724243
0.268464127591564 0.216799434638908
0.192859402798091 0.359689873194775
0.527736933066258 0.92230652245914
0.758480637769364 2.22260162999622
0.168239570467872 0.356424376006515
0.604948225898223 0.34355139449329
0.564384719072877 0.75008736156228
0.19656484654572 0.307583839617121
0.269917468917125 0.640934668419817
0.171900738699623 0.685939317578213
0.815504239431342 1.41148675613951
0.317868814292449 0.616874309465983
0.170485120505135 0.303793189391849
0.314846207702519 0.647262621908511
0.506785280255862 0.692180636029419
0.488858761560919 0.244507895066431
0.525224376542287 0.222402371100693
1.2200416089767 1.30009189764579
0.370195493597487 0.206884367597694
0.335722671543423 0.463179226410902
1.03391246963871 1.15449685513875
0.421729358915146 0.37368203193485
0.345487146637228 0.221809443192068
0.709508083051886 0.424869884713818
0.462821414032784 1.7281542028204e-16
0.328482203793269 0.730023660883257
0.336233990103895 0.369423162904523
0.551758876054141 0.200313830299246
0.471367271016149 0.338965093147472
1.25380987160541 1.46387693759129
0.794906787354882 1.97849049605521
0.695423252959979 0.562260980504648
0.218439455593223 0.20262471197382
0.540912498422548 0.37956050056727
0.143176951060453 0.275502959078341
0.189060282916426 0.301252948763621
0.567964839267538 0.353771626699416
0.113387102363894 0.11720830672788
0.147950217291684 0.190838600094502
0.31273756256186 0.301098673967188
0.574837898676403 1.46938563530615
0.176416055519618 0.126417329346693
0.336143067362501 0.54998635109286
0.919352668059465 1.0724717376592
0.152547115330189 0.652418088412687
0.114873962453758 0.213485813901777
0.544296670227119 0.911303070260642
0.328372586000861 0.736947358302124
0.641869122682807 1.63858869982104
0.133006242616496 0.272941975464371
0.222074943525189 0.254459662903407
0.578532132123839 0.57586309864761
0.197438726400422 0.421684658700593
0.289507809715962 0.31838438446837
0.561289310812329 0.907783550894833
0.0831965678995059 0.326354801380962
0.960650979959823 0.777701367629135
0.235250632869122 0.430506410581053
0.822914077922206 0.902220098836408
0.294889047646101 0.346317536075293
0.877492180968052 2.34426453899599
0.569553454466363 0.519795366979073
0.484623852343792 0.94533027678679
0.357579415615497 0.609590002221942
0.567140414767637 0.131685904111512
0.349646525414431 0.759830653345572
0.808717481966479 0.757924463508016
0.0733903241955427 0.38534541237243
0.213610243007909 0.205322470630988
0.167391203434068 0.224566687373929
0.241075285158182 0.906397033310887
0.21249963871668 0.670435915390591
0.473535152299258 0.42342561335472
0.195949163218011 0.726630853435855
0.223700679032764 0.538883793698449
0.215498588068004 0.656947390431859
0.968781088336969 1.21335838731721
0.46020603685799 0.806649943982431
0.33293801431001 0.625135474723002
0.850216081185028 0.963884858274252
0.201615001664385 0.650241911669622
0.405472335084853 0.256541259449943
0.679859069828966 0.635338938056542
0.234720228184073 0.0543052614540838
0.283708271072393 0.430614674133719
1.5448899812746 0.941756711251428
0.395938795966548 0.699838994451646
0.785801231580996 0.933499999272504
0.498721065734208 0.587334265606254
0.208013520060796 0.11564902909263
0.366591630208855 0.860906100475435
0.270531003769544 0.285315231560163
0.213193725187188 0.439891541883848
0.304812547308986 0.500994308199082
0.156935799435673 0.363839861594358
0.255980260418494 0.541233624263907
0.246402877952362 0.420843768439609
0.297813762959303 0.190187294963455
0.330207082692267 0.410402567054277
0.224401414046303 0.514427407238622
0.128604825734503 0.234362200646981
0.543792382508738 1.23119422478746
0.515566223948702 1.37454255684674
0.493434208484406 0.220926605558487
0.417845281592478 1.12944191509792
0.373434496444342 0.478052565145228
0.576916339034402 0.857512940188948
0.398908483859303 0.753884114643966
0.418294624340905 0.940508313876729
0.682171329296137 2.42614831253688
0.410600174531792 0.600302489074058
1.06748074370461 2.10999212737326
1.26742347556436 2.08642658850202
1.75255578585744 4.27962397099211
1.59842481128293 1.82329495717906
0.542264595978313 1.14597674762827
0.945509126145324 1.30558437087609
0.199183371037228 0.658851642087367
0.423526883394891 1.10637476400157
0.479545173098812 0.43777698966655
0.319819722953902 0.468071823987194
0.427871927308135 1.14151344052193
0.34574148901649 0.175996618127447
0.515623803313981 0.49702793407111
0.259943386655912 0.248857111623431
0.34841721911547 1.10050939341793
0.306450660527028 0.891988561568757
0.186602097713457 0.716946037217985
0.421413185342081 0.768977439131495
0.253120507933198 0.831521097480046
0.119570950939951 0.401660259978038
0.171522805111751 1.02003767385064
0.252138584832375 0.747671583969637
0.433545337001208 0.307880689194301
0.474606983241747 1.13525105413843
0.434329211698678 0.689681714044858
0.255480160402221 0.700489687058406
0.329340431717581 0.284537286061819
0.401001859707245 0.718016036042773
0.469708120789739 0.409711423691238
0.671149168920324 0.399356062883325
0.517198135065452 0.336761730833114
0.337236667269031 0.155395755381257
0.194953830184537 0.325609715180757
0.192660011522532 0.220800639345539
0.201930864747047 0.0425658664608461
0.115755390715346 0.0669877390275393
1.32019098548306 1.6828775759652
0.540435881622401 1.11809407719695
0.751674119462798 1.29025061507166
0.316540954037046 1.02918865672853
0.218940255634603 0.375538131790871
0.420470214215969 1.78177577842123
0.16435418445896 0.168852248992108
0.192378481935568 0.351576343063579
0.518412561518549 2.01102959603465
0.3435177855643 0.734157105471248
0.136755229046224 0.209893623668935
0.725338431202529 1.31628942899043
0.185507593923431 0.369437392183301
0.395751655908285 1.09538086609209
1.0908367913801 1.07584800095794
0.596987832207058 0.292408320339759
0.998388691388185 1.5535073517059
0.443245918143333 0.472164087875203
0.843559612807954 0.642568384213173
0.584178515398978 0.306824461904719
0.470776688600135 0.820164202965412
0.537979355279377 0.519079289647569
0.179184772563902 0.0994857355053284
0.148802671722343 0.580293923125916
0.235180914606309 0.263121822757247
0.2095951062515 0.245857162760645
1.02422207684616 1.71270176291559
0.897491947393725 1.13834579699688
0.546491673205259 1.04906316452911
0.232506270685011 0.175575827417393
0.208234518661458 0.450247907185689
0.701293785463261 1.35458671599938
1.51421999497651 1.91741449920631
1.12218445208721 0.3866862620746
0.301504459663433 1.02416236269454
0.561785650811799 1.73059911610012
0.768468702180746 1.48139176212365
1.00207383516996 0.278965226959607
0.567229236840109 0.507594308392398
1.07013241898774 1.30599973534919
0.284156494686624 0.511216340159444
0.296278160408975 0.572879706290197
0.434722975182336 0.55835494602925
1.32453802007114 1.65114953967857
0.266421327762532 0.550265767947269
0.0795548107493655 0.453848260130078
0.217841027699527 0.159659151967564
0.403158067687261 0.0590149904414353
0.257350738389204 0.45330014125329
0.631564963834072 1.28619650391878
0.467758473003648 0.471456952721369
0.260485468027331 0.620166543894493
0.792634819895794 0.9256741120349
0.280500001316329 0.279398986128887
0.255722988007008 0.439619699611915
0.362199144506975 0.40651499604708
0.409013255970928 0.927588601477599
0.260970079855604 0.881931743869419
0.341077373027006 0.670948447286314
0.525336266368227 1.01898479543751
0.241918337873812 0.275605311142246
0.49349392594909 0.595029089481619
0.183851013216651 0.10272840032353
0.401927721180092 0.760919723480733
0.41334683301554 0.889361721849749
0.121650216631729 0.336379544086276
0.496387855833265 0.533131250344868
0.504609469103699 0.718838441962178
0.173665043345502 0.344023178407296
0.379034071438603 0.375342209682432
0.416840454409174 0.807301902919565
0.304283884442759 0.341241689156595
0.271176000493082 0.330293799458878
0.309909658454133 0.264472112923216
0.323712120745336 0.263108961367082
0.101797318811533 0.182342825169778
0.653876096839306 0.684270631278301
0.54971135648649 0.501085783927625
0.199030216606427 0.309253859537985
0.241358994934025 0.538601405251063
0.732514518256951 0.700266907404218
0.747727565356267 0.734078939122356
0.216963860398266 0.749814312642901
0.757734358912817 0.613687863097217
0.696619156784949 0.178258077183293
0.18483759092118 0.38448113896108
0.514677200145843 0.310709826054911
0.528000837626567 0.612098463165683
0.133465399472699 0.607950306726215
0.438376716050747 0.680358752571116
0.251929573445072 0.497883796047734
0.137284114227216 0.502513727909191
0.193857291563031 0.173725386201959
0.385349813521366 0.496017427499074
0.765012620931582 0.600173359083813
0.517991686517443 1.07090040987867
0.214363573778366 0.367963759370729
0.184866762915591 0.287301854894055
0.324745313895208 0.96693609828635
0.169682141119352 0.254538973292272
0.355711137232947 0.815798563529323
0.211741965984873 0.216512819705862
0.175359578076917 0.434808119539749
0.589705368658984 0.257626937005952
0.284000024985245 0.272582745149799
0.372630417363632 0.387140732663985
0.251355108138894 0.610743577525052
0.21918119709514 0.302485778410905
0.961516502207581 2.10104978572569
0.374434496673428 1.47080086529409
1.055395157112 0.8216759203174
0.218595053827864 0.359698813284992
0.223543889701093 0.964706050364194
0.485373512469572 0.644624939596441
0.457635595074754 0.951061532230059
0.282794674611574 0.64067415676462
0.171575616261277 0.50939491095663
0.316028800855581 1.00097175311892
0.826132896084423 1.65016871899832
1.06171230548217 1.03248257231992
0.322932562059274 0.588797025866111
1.07652418575076 0.594078701755705
0.924347196317782 0.450472658003553
0.323206289925022 0.213734238629723
0.340650440594848 0.915136729310355
0.082078203747836 0.299873199672878
0.844455287590189 1.14336778883054
0.273022688331942 0.462279001826064
0.390111088604722 0.377442987910487
0.943747020361907 0.595706876274511
0.825631668577424 0.704259956495979
1.05458947907532 1.28595266973498
0.650768708223366 0.622806262174818
0.329419419489696 0.548617317506287
0.12947595056378 0.223506826451875
0.229069952755269 0.355831856262699
0 1.7281542028204e-16
0.897987708042033 0.662862534671045
0 1.7281542028204e-16
0.831605622145309 1.94418155784596
0.863226088388577 0.877671695286318
0.449021238401377 0.682793839957994
0.536971934183131 0.331073435291581
0.175765049960008 0.166241677619288
0.380317061869238 0.41575792505752
0.61315281035492 2.25023717902765
0.758758982919905 0.413435996482891
0.362456503958977 0.208842522888897
0.2939904938216 0.170277769784055
0.787006605582592 1.14920861533412
0.424725333289341 0.712790000138145
0.262763143589854 0.206212653279145
0.211922007561235 0.799637879762604
1.29525119525335 0.659426852005291
0.177966305723744 0.321820250147508
0.266710284702759 0.166618322879462
0.108207424637002 0.188044428247541
0.893615127383095 0.489067877269912
0.338058187370709 1.02196046961191
0.607571421479814 1.79160918941058
0.262550321371388 0.306738759156161
0.225474151514075 0.66786383693534
0.984995807272733 0.660869797161591
0.179366905817555 0.0597633575939735
0.312325721711843 0.431038331579916
0.459864147963588 0.371123448504813
0.226895821589509 0.215717866472492
0.515991723267623 1.57544752064984
0.546930899476558 0.572218721029423
0.169706255987053 0.0627641340327408
0.535841226796813 0.262515007384081
0.282708653368639 0.792729304022585
0.186041956796971 0.476144163257617
0.204680749139181 0.327107938296737
0.211917768471435 0.599049953819663
0.385405430337781 0.638210948139478
0.45811496502582 0.381406083887063
0.386888463499484 0.707963476015481
0.307211708824374 0.366747599905446
0.371938491438205 0.36581420347352
0.209883150501385 0.680705419079642
0.187303833787249 0.148966092849092
0.148666129430182 0.438147569243734
0.26659778639868 0.304366466958993
0.206161435971994 0.426738633938843
0.25366908560474 0.363067277655115
1.37238503002078 1.28344396951613
0.259674303639489 0.147897956590983
0.0847314771536258 0.329310742861659
0.701291035049066 1.7281542028204e-16
0.879485531992094 0.712921456158726
0.697585847285006 0.349883290245153
0.963085792872775 0.439433618437613
0.411982144888667 2.02421057385408
0.237295485789623 0.390423525931076
0.474262939782838 0.257858109652295
0.156225175223603 0.610061782410591
0.15892050029589 0.129245327653694
0.320102282933844 0.352736919469775
0.258103164869903 0.49101272746447
0.162052942434961 0.602702293225008
0.189266825781036 0.142726787513523
0.111664484646232 0.157361534527379
0.284820391307675 0.92612309921145
1.02261603354762 0.692203994457698
0.796066303282575 1.31515198176551
0.316252383657829 0.194569463219972
0.191949922456128 0.540645072088294
0.448041335079382 0.470564072286456
0.358123883868253 0.441682917824288
0.656678486340367 1.20538634454983
1.03523444615528 1.07165849626167
0.328939464947388 0.206557077433099
0.435676833785365 0.536996107415104
0.082949721157716 0.148926784731436
0.378800963205092 0.466338386640667
0.376040858081192 0.713060004284521
0.219034213715504 0.336757927347615
0.220916173340068 0.237046607621726
0.39636580782925 0.764813205848961
0.262747536113235 0.931410254860164
0.135362092135093 0.217254662136911
0.272247335951231 0.199966405320851
0.372758255457859 0.599848137905413
0.306749092626583 0.452357141243964
0.265653451335188 0.486148898466146
0.211846886028181 0.439022432076471
0.202034791506873 0.109299510429112
0.438235667198027 0.590754277346508
0.435429779372939 0.696672230697326
0.340805173027337 0.763033233612416
0.538198670281693 0.955238851373859
0.64901128606612 0.853055631271247
1.2283469422536 1.77278536991747
0.61390490819278 0.645891356181876
0.268857318437103 0.400283854917185
0.485961469047818 0.592578638901063
0.337120747748218 0.84670376274394
0.389448254502925 2.68307279610974
0.336671413095068 0.392236828845046
0.17353386473151 0.181306934567677
0.0610320824954166 0.130868429015849
0.216558235006342 0.240004051034784
0.343035952520796 0.658491745531397
0.138821990895221 0.334717547774477
0.0921026097153783 0.15716640728894
0.471294189703105 1.7281542028204e-16
0.496171576079769 0.613001461092613
0.18250073307236 0.264993604903366
0.622215831655266 0.438407608499362
0.440481691403328 0.487684829031233
0.280630863373209 0.248288840832276
0.24416407102805 0.109262226735226
0.1875306085303 0.150986603044617
0.653061998468251 1.11219605334836
0.373465643991631 0.506898254814374
0.53082921337236 0.743815220042815
0.170406573616899 0.314634865378234
0.206416841340796 0.389518356151375
0.37128587380958 0.939443004811108
0.351137224191428 0.936540211272765
0.721458126699972 0.830159381003059
0.278633822885833 0.758409312245375
0.392028245443421 0.878586710882568
0.238723631525401 0.249648943279761
0.242013974698148 0.779438389630872
0.176406388256214 0.213569103964412
0.478455665340801 0.705739958009562
0.348609550026734 0.254494307680763
0.939902513913861 1.41940612342279
0.720300747126244 0.490620065322127
0.313534239317345 0.718887393501093
0.218872870728929 0.546518163520906
0.382409209414103 0.637657151171327
0.184453257413139 0.148035230322917
0.549723923349955 1.6907161466819
0.267548580427129 0.783436071154052
0.4053605372631 0.432392353323734
0.505304293851092 0.326513759104519
0.229223120957202 0.328580311480966
0.148152059661233 0.337424589802079
0.437343522622061 0.343364938398782
0.787133967241717 0.615612243015539
0.0812136027603626 0.132204327104432
0.438204441253277 1.76758250062813
1.06047779128233 1.42860616594413
0.464947368571132 0.554716789249094
0.367193007266548 0.761445586841996
1.18680075089871 1.63397792493552
0.226416097043718 0.554728372983824
0.204793213370216 0.220744524063503
0.918392226675419 1.1486223279173
0.209146742584676 0.711179236090263
0.286496105576489 0.223817142941674
0.419148500628963 0.441629040531712
0.38984818038952 0.549783900669547
0.348162192327917 2.35069077330418
0.17153054007129 0.160604352314801
0.148332756228124 0.373252259818287
0.543870398207 0.887908289060933
0.239875005133336 0.258326215162473
0.186880941965808 0.521085114916737
0.230431084206098 0.947275642570367
0.289223753623982 0.316310672968663
0.212724239965303 0.329981579714976
0.194282879560502 0.184689969636868
0.899249691897468 0.948773059107833
0.569590548213948 1.77951798961846
0.287549839883879 0.516238450842007
0.295408944041766 0.371793207798646
1.06160194391018 1.98836022972699
0.496051689813269 1.09320742744275
1.29702291443908 1.67448787174721
0.227611947784428 0.587438283230165
0.177958471300888 0.252285601390524
0.221770603530647 0.295496474323925
0.403938471427625 2.12707497924346
0.159712557915844 0.552624427808471
0.248640011720474 0.734178741823713
0.42552920717284 1.28199200658286
0.470082910697931 0.531874764833692
0.110908961291846 0.317341625588827
0.150793100860161 0.514975098491218
0.473140930262384 0.985550851688469
0.412909856854884 0.366057520080171
0.674701116959377 0.685665149619951
0.188442832659926 0.179678647550363
0.17180643011004 0.0630860325916226
0.20837214927163 0.602114451877095
0.876371775427179 1.3837005569151
0.411671180458963 0.87291009014932
0.231197912217515 0.579106364850089
0.268964502302515 0.499199389852015
0.338584409067437 0.907924130192602
0.905983897999546 1.65776418020894
0.481637586105296 0.622075230510248
0.165851257627888 0.275473119738182
0.23237320951296 0.367585226795232
0.987819878240319 1.07621475361093
0.714387885173133 0.160462018454329
0.239030484586355 0.30226626201643
0.167320899906282 0.488442050621731
1.13926819900615 0.686610643169775
0.270873291112149 0.488907034244591
0.640264554616324 0.817379941349028
0.593291207475707 0.420005991658269
0.66139516296465 0.634150106389694
0.540697480011563 0.511854155390114
0.168400682094906 0.185263605324208
0.257671602719824 0.441738109256946
0.405249309428194 0.329657144145245
0.806927696777232 1.3821893735688
0.424016264379614 0.824390576631831
0.788069554387865 1.09524051198932
0.99331600649401 1.15104918278827
1.00505592006616 1.26591563200828
0.340126312528693 0.656123436176234
0.532102156111126 1.05464112266939
0.376531329618227 0.755857788437778
0.239127784310782 0.456711190192651
0.273857704032459 0.236265924168306
0.305195892737045 1.12565435719027
0.268267760980694 0.492374316598493
0.37265858907312 0.881443052602462
0.273704041746399 0.254985390578095
0.171480051910018 0.0516377362002785
1.0426740727375 0.823163708236831
0.437885190096125 0.62994645779527
0.420549631434943 0.407877341649605
0.332331752114242 0.75568883737035
0.576021235222666 0.82405527020155
0.144335925306866 0.332290843266039
0.323133143128054 0.858386852669593
0.245339024235887 0.59149044427248
0.151453231930004 0.211003307835569
0.534357989541659 0.984374448968783
0.333753390353868 1.77768614248158
0.758399974216031 0.755500638635828
0.609562787873276 0.846476370067887
0.56098475368692 0.299294017998011
0.822212979185221 0.832460976541127
0.283549344497732 0.311715533054649
0.516090746576244 1.37784502116336
0.385856668577088 0.462295946465241
0.386327152774393 2.11671844894246
0.665764429934995 0.464007641647502
0.472690591821296 1.09447362897507
0.381645012665466 0.332533387687919
0.585008438633734 1.05507371542844
0.142207323761269 0.0409954621523872
0.67364412285932 0.738093919869381
0.301102763174192 0.527328394380837
0.499793245049917 0.599302559678923
0.831970083876443 0.843024636610084
0.765731586262447 1.45259662834227
0.500256002995313 0.438364326025528
0.328082264379235 0.433044871282342
0.347276303263611 0.604873912203786
0.24547296605147 0.607605133424538
0.39351725868291 0.701279015961474
0.66362376255953 0.390467412489421
0.457367144016882 0.233411564921852
0.231502068883023 0.50147688072536
0.85847433797098 0.617544030628841
0.857838942937675 0.210793965851765
0.266314020483548 0.389445454003975
0.430307899379011 1.10270897170849
0.281487842050459 0.623411552905248
0.364045244050276 0.330541788777533
0.393277882638105 0.445929574391254
0.151353858652798 0.365143957889232
0.322591116893758 0.222102178729696
0.180434012940498 0.199464656925914
0.125198178089146 0.125924230721484
0.401035442124707 0.475716129948021
0.201043914836813 0.205399053364321
0.266399704248066 0.283584687578169
0.322310537781772 0.41556722964177
0.219020802215977 0.468963387045943
0.192176134740833 0.165731773604927
0.147284679506545 0.212520969434494
0.165104916966801 0.0833972892232233
0.257406540756808 0.377173279111433
0.535531202290481 1.15992050546094
0.425319120842907 0.308242108234159
0.187448834987976 0.180850317480801
0.218150608194593 0.562679138336435
0.430358926342406 0.554508629952038
0.235967704261574 0.505836263902362
1.08826980417258 0.817324357898276
0.537533980753947 1.13596477178868
0.339497587616465 0.118866728732127
0.155258988412174 0.279019912237989
0.783574153274018 1.36405441952569
0.262101422721637 0.449808949780128
0.295126733807851 1.28301226074368
0.466847080408658 0.338559065509171
1.08185889204013 1.7281542028204e-16
0.315002571383464 0.417871454553799
0.438679374053862 1.56495827315028
0.365593994581411 0.942486432524085
0.238840305689883 0.57067785889821
0.137880990234539 0.156504382799914
0.182681073952904 0.400613344995843
0.386862108059613 0.193005849225936
0.544478894199893 0.382989776418129
0.662420124260056 1.27459183373442
0.925308592064607 1.65367676344614
0.302972027162987 0.427522222794628
0.216077419689597 0.343174294291873
0.172000666343657 0.494893977018185
0.120841475568626 0.342289607791415
0.518978839654248 0.946683716049871
0.199293004888745 0.386013800253989
0.326325281879369 0.146086955829704
0.220795764314276 0.543316661106676
0.657911757021468 1.51996341767512
0.602556727281421 0.528990380756377
0.469710960840166 0.507156959315975
0.276306951340252 0.247760183573027
0.624693048259978 1.3256208693199
0.440152760789248 0.341018536999884
0.385373210704419 0.413026872896728
0.634592218347778 1.67801015864365
0.201873966699551 0.407156991182842
0.342622543174782 0.328823433938342
0.500247271982136 0.871291117145946
0.35235545028635 0.150042711171834
0.724006219531678 0.245797755852224
0.316674290602319 0.372079048869964
0.502827585691311 0.463215350682927
0.251339296299388 0.616298016376707
0.154827874253572 0.505097560187635
0.251527239569853 0.317819045299571
0.212003553853311 0.228941734834529
0.22169894020386 0.481864004807695
0.270474449265521 0.46139690595452
1.033342729504 0.538609290752486
0.322678759163605 0.889864513008817
0.301542774384782 0.574496025242541
0.217829273346594 1.12045752062972
0.357697613473668 0.34892067450039
1.17155631830485 0.343812644770716
0.461645945003277 0.388768778657976
0.357186075659755 0.991307432420631
1.29864469772187 0.888088662649859
0.948893639457852 1.43866292218916
0.246957528270353 0.270745932620483
0.578850036215752 0.691399110876205
0.923329701565084 0.77358858647861
0.370861594951096 1.62708329913487
0.962145371094008 0.283844874549359
0.20281379683341 0.0914763055647552
0.174283818065014 0.417485016552846
0.80515431398824 1.88532803890253
0.174899071776477 0.239400752370281
0.184312473289322 0.281299929179107
0.464907779715129 0.824288824067224
0.269536174615884 0.535872390238721
0.231424442274723 0.440802238038186
0.46176485463672 0.458931318256193
0.522435417193983 1.89670211108897
0.218282200995161 0.355513815202032
0.154146163224988 0.405260386603697
0.929350470783235 1.7281542028204e-16
0.172322255962021 0.133714033419953
0.487771354461749 0.0652926625167097
0.127946109592009 0.164333853822414
0.272897770116193 0.21355605188002
0.192433781718055 0.688062609828027
0.276968684545469 0.240448004386857
0 1.7281542028204e-16
0.143618084355442 0.507001788447861
0.364235038334059 1.12953695808452
0.255847165025151 0.320001035177595
0.41821674393501 1.01809811887413
0.460270125895313 1.7281542028204e-16
0.317188230270084 0.208452085725032
0.1814576749173 0.508539277341922
0.370725868313299 1.34253800536557
0.440075799780322 0.640378277485999
0.336791135205216 0.283619992158267
0.393903233835411 1.85270138845702
0.507441746231853 0.744058211186343
0.530302616146297 1.3445651346529
0.697423364612981 0.800001605258951
0.608317249324716 0.563676534614391
0.165180415933562 0.206654162725303
0.574304248006531 0.514042427953646
0.353468604435187 0.162282981493817
0.125595282006411 0.196712059652534
0.429510566834449 0.364955293699281
0.637916851201817 0.924911669836319
0.239575727353169 0.134556105097557
0.527377533623762 0.548989280141276
0.262161913044461 0.683362637934665
0.362489091723963 0.280457557783412
0.712109333032291 0.650683561262276
0.289390705516684 0.892301476828801
0.402850492290803 0.401917482338494
0.76997671792166 1.16569249344584
0.28081568417537 0.245721700464722
0.284056652000584 0.562146460197708
0.215162005620484 0.180561360723721
0.455189540711063 0.785029577446692
0.224459315759727 0.366896936573937
0.276454865620137 0.275932285396959
0.450963528742272 0.573821149315853
0.171539700386858 0.175525069454741
0.227340922785525 0.317398556082844
0.908830993253996 1.36324790205933
0.450159879376675 1.4830734942668
0.313528632197093 0.361558864075907
0.69708623693984 0.0846816671511209
0.234396515923278 0.500503371561964
0.163040001732465 0.298929617624847
0.504263122173824 0.314620188908223
0.200728707549681 0.67996963328937
0.28544539760118 0.629256374147725
0.792015822732049 1.15516473057355
0.127299091720555 0.577519047114822
0.631960396303473 0.305869599425456
0.751286199371203 0.178175815415524
0.170025699621788 0.373436775372729
0.610474956595003 0.227910542601099
0.194196981462319 0.436960733559507
0.157661891347596 0.0878481596305343
0.24544150074747 0.478401724912952
0.315296708677842 0.193716067749487
0.41859603171998 0.0584252583749832
0.766333196155004 1.24641901045968
0.415742819550196 0.557667698402082
0.412705508342321 0.5159101584907
0.865041939281265 1.06523292121999
1.04935187606165 1.41167617321858
0.280344870787479 0.611877512367189
0.139483993334798 0.130027538894946
0.407212101271808 0.112892558231744
0.226169632964754 0.233351736738902
0.173635992907909 0.379502765612675
0.155384236274781 0.332312712566893
0.298139418999469 0.306699935170207
0.194329385649512 0.244623611570808
0.202608242545525 0.563878088175462
0.271302381340758 0.190364922006859
0.309113335159894 0.305435922824839
0.58823929813132 1.08934364985143
0.281746418760999 0.555483886874846
0.151756220736241 0.172906536058463
0.67410413195731 0.586071462091141
0.492919182264595 1.44161464256579
0.325046687756154 0.394517914646746
0.914615070217422 0.58131513357949
0.302642119089403 0.578715222205753
0.596995554921418 0.512294490465779
0.186437539592705 0.273188924909673
0.138530849074988 0.599499500710273
0.285217189074314 0.150825339483107
0.176596362203415 0.545478741794498
0.181836850158082 0.313722367321575
0.321499666806128 0.0979370830593271
0.265023093988522 0.197452626662812
0.545363193344693 0.367306932840113
0.504099129176049 1.08106987779547
0.68036880476915 1.21436720217752
0.355145457539142 1.05608960580362
0.501548871892404 0.779671721851755
0.588304349801128 1.06685732071236
0.305063671142267 0.878812186975593
1.27702355942009 1.62217499051493
0.614554514308893 1.04577723189505
0.794903660989117 1.70360811705574
0.903648795417001 0.171361306675308
0.306809171290377 0.301160364824164
0.258113118131256 0.525096949573067
0.818678279927086 1.7281542028204e-16
0.21691246467684 0.243027364244485
0.271198743262501 1.09512226234682
0.312199015501641 0.34390610706147
0.25909210694682 0.87222674758095
0.347442342401247 0.397498401360638
0.330450252691062 0.742986625494531
0.97249214136824 0.91794701396676
0.710012956826486 0.902672384600523
0.391254046773109 1.67663426926731
0.244985686013495 0.220044080870735
0.184336859876798 0.184928134145748
0.488667861100096 1.32532425658649
0.41936658941767 0.669880514263044
0.419676468468765 0.736137158487142
0.804633944145967 1.6620730594024
0.402734036781776 0.526798472823048
0.510158734550094 0.767237343352384
1.03978635522946 1.21492749342986
0.320004244391248 0.286419728529829
0.180037528195193 0.470662513006964
0.274266550344924 1.15072556686063
0.622962346981466 0.420295001718496
0.308264565623631 0.128276170957773
0.242312195734873 0.526709382894459
0.117234385776826 0.439749206724656
0.142485718276018 0.290241500912278
0.790355331466653 0.520466724826553
0.79323871048221 1.38869968847192
0.240797550701654 0.439484656186442
0.618953460766071 2.20618821841685
1.20130858498218 2.21269749428377
0.629616645900311 0.209487400429685
0.731159116872354 0.642614893661685
0.584476749747653 1.45593260264262
0.235408745521109 0.0617128093608883
0.135687814855562 0.161951625932635
0.224021901881987 0.331892021820195
0.315096746856568 0.730908331221188
0.216651888696249 0.209886721858949
0.113054086783181 0.495812941395012
0.237743892920681 0.119338282590914
0.450557824388461 0.409669094559957
0.895504271754191 1.59738211812478
0.178839561700583 0.222560888270052
0.153458964019327 0.284118219250039
0.317650390752451 0.369057899856877
0.980294634063002 1.21352341282196
0.617073950977838 0.558323420498974
1.06451258070685 1.0908118378017
0.139263249615583 0.270503641413405
0.399002181581244 0.387096316157421
0.907566614879855 1.33587533186694
0.674416900992099 1.14724991270211
0.268026917737235 0.268172468119978
0.259215065381279 0.435558143858155
0.234422889103967 0.662497899382116
0.126561180471952 0.150668696176394
0.273612799750587 1.01481148751223
0.280750934397973 0.466887701427761
0.48299161015961 1.59687920397348
0.0963605375823942 0.321253801746842
0.462697438642824 0.353652607071046
0.320523672001446 0.782772122584193
0.293465169326004 0.308388817017884
0.372208289911222 0.216416521926238
1.6730372791218 1.24742010071469
0.129324723919531 0.219384446568684
0.293108620329183 1.17144752315127
0.415447100444631 0.489242283069892
0.603276655550317 1.03934708524187
0.349280126027229 0.32165615243453
0.231108159699677 0.184159357434764
0.418580739866656 0.442871381855256
0.315767933321675 1.7281542028204e-16
0.309198731663888 0.331547444973811
0.385450555213472 0.734552934241239
0.121065603225856 0.384849043599752
0.0705689544815486 0.115030824453337
1.14386462298568 1.19500113477951
0.31117909818452 0.502726079783777
0.534090683773565 0.844290706493658
0.0990052903724788 0.299427721304782
0.9333367721646 0.164889087997878
0.651709937675195 0.225120017506162
0.135350819089834 0.535784530344388
1.03179617981285 0.837843319246741
0.317166689415933 0.620606352540557
0.764895237452418 1.96038655164492
0.199293523863214 0.344671467247021
0.203663316096318 0.321485923225872
0.691443312435973 0.572996474101221
0.24122521372177 1.02647152291349
0.204210650006912 0.469868870343911
0.251581233032345 0.0898714939024957
0.169830494348676 0.262596708840297
0.965756198837224 1.98309840976573
0.943388872851423 0.920486626499988
0.339514445821498 0.231888899714259
0.113440120559697 0.384622584163178
0.205354949047262 0.275175491465632
1.06905818104339 0.315379725419527
0.503217438552669 0.500071809632632
0.255579187200413 0.380147439193976
0.54714283490625 1.61121642310032
0.283549194391573 0.533445593337019
0.122477338751024 0.640706208799463
0.238854604237287 0.672057458585326
0.351007601150821 0.461637841267459
0.504777793562821 0.6468749464276
0.220170688574661 0.234296060115408
1.51565404825951 0.868463965715773
0.404867751847402 0.357875311215439
1.032473445083 0.54212088788981
0.730321522423355 0.679739718922114
0.267595368591218 0.31575488057104
0.106630290036818 0.182880341550878
0.324001650631137 0.331201983347396
0.200709797322087 0.858098798963146
0.296152849794929 1.33863669362123
0.207312264615885 0.183155346463842
0.920948615598107 0.70306870726846
0.431582342429506 0.386393551371389
0.271055205516503 0.414299149337308
0.915489949003362 1.1256093771169
0.547122220682795 0.947086149410563
0.204907914463468 0.530036544794965
0.673405764812913 0.81835301317528
0.508288742340251 0.520681843392148
1.54348190498536 1.09223258536966
0.538347352992495 0.138367072009201
0.643620156647012 0.830226123540671
0.54523478799133 0.548227777998138
0.256112433696925 0.0314479127899891
0.279973983543371 0.354172835138155
1.0971138055633 1.47076344384098
0.761313858000297 0.957229521045426
0.287622400142164 0.22261302413322
0.430685851839711 0.34551086455964
0.11834945092662 0.238772980922969
0.775802497143213 1.51517834083181
0.624104370146037 0.574347709910352
0.464217616115139 0.370016534362878
0.63846531390294 0.581854476914674
1.00698579805631 1.40815067607609
0.264018866604851 0.593575260143535
0.879990648713103 0.898304674891344
0.151897605625976 0.415627213833018
0.220164888081434 0.173801429933499
0.1030015950492 0.350110575376292
0.125277209641974 0.488540385544895
0.406942714421025 0.379171629328675
0.298351384051258 0.742654802685965
0.634909418256545 2.08317049619238
0.579492836718025 2.15748854145099
0.734956672078706 0.735152823286013
1.07627615280601 1.38243054716906
1.19581539727139 1.18553938699298
0.126726613357633 0.241525997533498
1.01949091824844 0.165629123606366
0.369277709631605 0.277487074946094
0.242870539222751 1.03763697976141
0.455938911921805 1.09891191879195
0.229063767514416 0.37633457818489
0.230012155447765 0.113895807947149
0.406777448826814 0.36981339388258
0.458546799429149 0.279760900499937
0.133799918532609 0.173540490166491
0.424159129546551 0.387205645776513
0.439394415822832 0.6313962358336
0.162918001082145 0.0868220163268442
1.23684338991387 1.43427848408107
1.06107307445723 2.30472289581942
0.562441453467885 0.708354628179235
0.707943774426539 0.290446298015977
1.32624378579237 1.66154155149568
0.378141653714038 0.444789794215526
0.283243674365438 0.275892337028944
0.309607301738267 0.310034837896227
0.288150915598006 0.300646149093627
0.946041252872494 1.7281542028204e-16
0.24471162886627 0.112223937185091
0.21717829956504 0.247917462563123
1.19332078677096 0.581411285504419
0.779840745055693 2.40363337855651
0.214984490525647 0.759138119985064
0.644212611948039 0.698769101630424
0.44007231539276 0.937223052989214
0.440206984566991 0.725363919098185
0.561787769069029 0.494054521612309
0.14314620132856 0.447065770918592
0.413962267019491 0.366962988114311
0.21103377989137 0.335462605583492
0.764511915358871 0.806011614894171
0.456353723617326 0.524000173663575
0.482623463944051 0.51535401613208
0.69734627071692 0.569117743584572
0.653003348278349 1.39742089212449
0.340315868853171 0.582088544099065
0.523740644934437 0.572921615524535
0.753807619667491 1.25549502139195
0.862600735082192 0.736493911002946
0.768817143683088 0.696394069529844
1.39996117906532 1.37569536420663
0.612355457155294 0.969065148666365
0.769153945135239 1.17450098862499
0.76381520850322 1.67449375423997
0.223585594971027 0.812743004973238
0.464406328039274 0.585120919200854
0.781222802891905 0.266124034549264
1.09617644477436 1.2628427662775
1.07219801603159 0.789729475023414
0.218398297520067 0.121914314010384
0.450127640004492 0.345167654882367
0.700148906686744 1.16236725560532
0.35901761665766 0.547689785689365
0.198708688638651 0.694226174726395
0.332050098526129 1.00504258214485
0.456173199301431 0.868717057099018
0.253740052168854 0.38979114615558
0.804411612509988 0.878287623350464
0.694409760195382 1.15964852623588
0.609379080711887 0.10808908324166
1.11747275965327 1.31687271209003
0.306028166293873 0.128079814027607
0.471269179065185 0.416709987004053
0.148569198665033 0.483389655843706
0.495672824034456 0.792399505881547
0.489361658415814 0.541659573335444
0.605488867768132 0.217966924489706
0.428917432575742 0.671987183121766
0.136125007311478 0.28036361558286
0.17089410167449 0.135407324366097
0.445215919891197 1.80495213731496
0.566684544574531 0.239137525019813
0.916471150594989 1.00945013761988
0.420343946206759 0.56450373457951
0.107245588809803 0.225130488261689
0.405397622470615 0.276175677830111
0.859966934310393 1.92067856877229
0.823484413134526 1.28023145641198
0.706917703592922 0.389760952231281
0.406423931577313 0.389169922392072
0.862974117453287 1.18599137200391
0.755514130999546 0.31815776225511
0.66096796731031 0.923525088324836
0.274409563854076 0.106923483088904
0.420595744792838 0.785725653481926
0.320934235625068 0.271821562347022
0.365971400096161 0.369846599556914
0.475529210968229 0.492172635642764
0.325583491621506 0.999135102021883
1.07652725083356 1.27979777780156
1.16253687055369 0.322901319461569
0.164595815854104 0.388203553802893
0.279075188705115 0.12118146880705
0.323851498633467 0.29144892851008
0.204795704495404 0.403398622084796
0.271683645008819 0.47223359729971
0.211068094366196 0.240647423701231
0.86491469870499 1.7281542028204e-16
1.88319479137474 1.0281729295877
1.09011516550071 0.564563067081184
0.772777000783807 1.25477375126124
0.27588648271102 0.452337347237431
0.207797239735529 0.196664332654835
0.943435025179707 0.171751868694823
0.363682354455636 0.196425326717114
1.17442554842241 1.5470584328579
0.638060569445514 1.05325248753829
1.15499619244178 0.777296056926101
0.898002169061775 1.7281542028204e-16
0.332454608294797 1.60638906170002
0.499026319356469 1.7281542028204e-16
0.488572871798881 0.367095992631535
0.33883674595169 0.684465196142048
0.568139657353482 0.905866335662293
0.179472158622262 0.240696805337617
0.62581502147881 1.98357590013573
0.0857722063836933 0.35401840912381
0.701035484453388 0.576786356866513
0.739368761069156 1.35946633825888
0.250445294233227 0.100225248638928
0.317373997124858 0.617431427475254
0 1.7281542028204e-16
0.459978027637112 0.637650426192356
1.02849425714616 1.40436034512537
0.36554644371372 0.968078745421951
0.454045528464066 0.467685450541887
0.614188278199621 1.69372924032072
0.850874740145386 0.73098439045299
0.913014863049402 1.21108452721225
0.239295934827083 0.158212602764337
0.466379356526812 0.909710241653305
0.179051036899063 0.185667454444113
0.15230716728434 0.279546669229889
0.237690391280888 2.00088679054244
0.419696225646071 0.885204011764476
0.166529368064056 0.342352351034295
0.330065935354302 0.887601602103608
0.257312626987669 0.266023764470259
0.0934155228386728 0.119407929919103
0.315859706356999 0.675531985642466
0.144268209978465 0.485703347135269
0.726942434540923 0.789872941197218
0.658226821804115 0.646293356449798
0.245202698874546 0.244610121415298
0.328898384653616 0.407097261282948
0.162937910064831 0.345043585232564
1.16791857576911 1.98966665328387
0.135387658492709 0.10076926028412
0.853228385179077 0.695562435344614
0.22383445335218 0.103181412368402
0.606853027887059 0.682237955635935
0.124255813861582 0.169355986536146
0.5346666593724 0.638801962485066
0.342992161317301 0.324363433913028
0.499595083322435 1.52426263939719
0.904842214030837 0.512998558617131
0.900101286137446 0.549994106318629
0.195785506082658 0.172567591219949
0.768512991362534 1.02945017306007
0.265379665552218 0.204727999599371
0.2315985331128 0.0720541051171642
0.49522833250758 0.459312673448947
0.298113312948206 0.307372007031404
0.371419856274616 0.715551852666608
0.159151718738058 0.392024259912525
0.979483487661272 1.63036321487133
0.137717458789925 0.318428501514435
0.69145731726633 0.788911438806401
0.883790019350579 1.06993895871718
0.354057222673065 0.328631296981285
0.218218648586068 0.358867330991581
0.318146930680215 0.401152580000846
0.535009397902541 0.658023418262999
0.323496173370002 0.480301746650725
0.266143580458505 0.441401099231207
0.704473686303502 0.850252237464741
0.155207641810243 0.265677998046021
0.280767272147557 0.337986124679398
0.277138798555604 0.423405086741878
0.207405930517903 0.388145283269739
0.672759024814076 0.262472774064202
0.345701908396437 0.24555180720221
0.370714447743077 1.53786002676897
0.233549151206147 1.59923267358196
0.137023790449074 0.48889967190474
0.906261346486916 0.540260083211773
0.183728125388327 0.218727912678089
0.839000423462302 0.566395477544893
1.14716653380594 0.503608938400364
0.239336366478275 1.43061147309719
0.322721864566297 0.11112123433793
0.524362641025378 0.594901806806857
0.263133968611813 0.468186152629943
0.502127909467535 0.703779667245839
0.32678722497475 1.04353120677753
0.172226157882935 0.255935978575805
0.315091546771973 0.917052451059953
0.623840993506598 0.600228784964369
0.734871404048116 1.78396527472271
0.73721139398928 0.985037367608988
0.233767991228514 0.205769414914125
0.701362195091649 1.24732273631338
0.604320738934082 1.8812569096368
0.445455436621919 0.357425466268318
0.800534710341009 0.745786515930196
0.546107674097372 0.695320626243294
0.260492870550653 1.00741985456304
0.423633752349596 0.242929491257991
0.76907711033178 0.865555539809041
0.968241702229731 0.663326044548667
0.521888630681274 0.459927288084629
0.449786334445941 0.420822602079711
0.227516115354058 0.370260426693457
0.211294348066273 0.510943253689006
0.775542021811368 0.163953770138208
0.214493619214031 0.54024610165604
0.82506530522308 1.3994959696135
0.828110410815744 0.724193458002561
0.258990276518355 0.463416416961551
0.141250918616511 0.261350777487774
0.430891470786649 0.386826024991438
0.213967160920821 0.916247246123388
0.765783660364022 1.20544216014758
0.342558557758028 0.182498934036958
0.435456989047897 1.13521219400485
0.661959171286151 1.07525845258301
0.310788260250806 0.0857398167357221
0.262138901454098 0.139752567954397
0.295109296936192 0.211506881461268
0.219717138404489 0.232132658734637
0.57994585600268 0.73451848463527
0.23289519887452 0.0639550422218401
0.217923867338319 0.438379857971856
0.404552905681635 0.610784456469919
0.218692801601468 0.254754043042441
0.216125929516256 0.132797040260859
0.320065867802284 0.880048388019334
0.197976769597195 0.653193811623279
0.636966805002401 1.29538674026044
0.575261243000171 1.22368375060006
0.213877649501069 0.0652334777123121
0.396169197840934 0.174053108688385
0.238807352475037 0.268949546673605
0.311295600902211 0.258380286001523
0.339977635791406 0.111447530093541
0.206894206580692 0.474682348688768
0.172075969295477 0.457136021997387
1.26511658026345 2.89110573158775
0.50985917412467 0.495055889554827
0.171523558979275 0.428357491638875
0.185154713409039 0.175313566857958
0.074387622321715 0.728903193793087
0.505847564118326 0.462462201229454
0.237722702275182 0.212880811241419
0.244258818335884 0.560166360475354
0.205437868886199 0.485815528122842
0.216503751835956 0.774549884091259
0.512739634362309 0.43816854871669
0.558799142461254 0.265700499476187
0.12539884165662 0.382142876143524
0.137886288835108 0.407847088793563
0.31053658271848 0.556423315608236
0.442452031227207 0.332177877151318
0.832574225359103 0.792323905426467
0.287503854728105 0.729131876744666
0.821245799221072 2.01331294513064
0.521357317427294 0.445617897305312
0.807517148755044 1.66027554352613
0.64198956740637 0.697863082609117
0.414404836327486 0.522530878469592
0.648889362574661 1.07970773985796
0.470476032157397 2.019888368172
0.544469857275718 0.8279662129536
0.217580809293154 0.211533675818659
0.671420682099731 2.0056517523717
0.407614716498477 0.385103574283173
0.232539697523798 0.337453510197212
0.211686310041168 0.311269303334904
0.319847252313003 0.528647252944355
0.151719593793216 0.10407257677511
0.190522806756606 0.429271859827858
0.141042022470168 0.207917268203832
1.11747006046407 1.41684659285365
0.30775264546487 0.399130309496431
0.279029074323825 0.503280203301912
0.661990419494005 0.376888109149112
0.395381087802924 0.370426402210338
0.189955777830476 0.189308695139715
0.347132982432009 0.472089007557188
0.288275303667929 0.719198355380064
0.283024033644796 0.567508017144226
0.244098743083301 0.470328594752989
0.279603784011572 0.72828551160433
0.367903152047577 0.604670371135964
0.734473391500605 1.87015641347228
0.167407708223562 0.271500671273666
0.408982362030031 0.235531007197744
0.430352774346449 0.32454256405982
0.445125022506461 0.541055422716016
0.325948387635411 0.243007535156476
0.342243136487501 0.458695168371319
0.547316356704717 0.716622704868346
0.70769046743077 1.34335651914829
0.32320327325624 0.271882949540098
0.197873591369864 0.24487967187491
0.556286969775188 0.483609151528902
0.178278227500483 0.603891027602177
0.86794874112589 1.01223211372762
0.702661224628302 0.461205787338301
0.384110767001878 0.227434643565743
0.548510725239453 0.36218016026576
0.399836253526239 0.327488016997213
0.445858419293874 0.496894595143225
0.650505146243449 1.07654930630122
0.612101129102434 0.399083774559381
0.680117653692467 1.16879273674059
0.276069934153854 0.241519391123378
0.219936243659022 0.608390916885537
1.19214777592379 2.66308678043303
0.11635031848584 0.938000273382411
0.154084529399228 0.538237363848868
0.321461048380685 0.569824102776021
0.170020995232734 0.196316555055858
0.358680935667556 1.08252591131758
0.339779632882523 0.907185786156278
0.476614473824391 0.721411108028605
0.965384241023832 1.38913371964522
0.429753670801102 0.324168173613639
0.599817447829467 0.450396833178229
0.283789179524029 0.383668015673921
0.315807461372712 0.992431740014982
0.292401463004713 0.354288711979877
0.716393202156985 0.439508720888057
0.241381472190643 0.460667589261008
0.131479020482182 0.290707407443403
0.150873749808094 0.675982180581707
0.396912505313385 0.653989140360593
0.105170693748136 0.270606446481282
0.232209571732644 0.409281026483837
0.877946836983311 0.903083153938058
1.14639929141284 0.979451899806316
1.26950185765404 0.502919608835495
1.18945912354942 0.391000477793593
0.350926121153423 0.362634504612903
0.538653613498392 0.513426776556417
1.30896104902145 0.383865426533418
0.82458730375543 1.11411879622685
0.152259238580062 0.189319668111283
0.289403432369262 0.26649759708399
0.12779488902651 0.249714996316408
0.221839390641499 0.157367883435665
0.231834445263322 0.135247035734309
0.19343003953966 0.3250645235371
0.165991984094883 0.48323235381854
0.34339494993101 0.314015321579587
0.321672976393749 0.212342206038681
0.546074916837706 1.32621902131147
0.696190277776472 1.22602611882548
0.622875342341232 0.681644851492849
0.476560063773285 0.783837642293365
0.918671358801299 0.490648798108081
0.683043476796267 2.13503291235279
0.287332657343003 0.26623410381976
0.218767374785107 0.261672462008171
0.238922511254413 0.148177202826766
0.183508480285622 0.30779937314684
1.0005809683483 1.61860108696544
0.197225751105331 0.337017872189483
0.86697861489681 0.795936371804843
0.36474912360926 0.122352885576394
0.399974766902167 0.686088629030272
0.534024391578064 0.182761107232
1.00763519592777 1.06485580946946
0.683768482920404 0.992925637272818
0.804612916893594 1.06565769679963
0.763481773380169 1.52898901202901
0.470616780685701 0.256153277318951
0.29543036627191 0.313752231061431
0.254279568369514 0.568278399900529
1.28048123667322 1.7281542028204e-16
0.613571921834933 0.346875513923965
0.0835569849587852 0.184400642226122
1.21077705414483 1.70253630574196
0.289866271021611 0.490845149364107
0.224099485873792 0.313991423413108
0.212250197395761 0.410924406379604
0.394775641925746 0.586768553737485
0.181174624239571 0.575857111817166
0.262707325095784 0.717001440300911
0.210903747060586 0.353091900710845
0.457261136324053 0.231897882162726
1.09371628463605 1.279391287783
0.373456862560451 0.533899036461767
0.416738277169142 0.604570621540955
0.559317999529737 1.00218004709892
0.523451800980813 0.375379773548981
0.177864245987512 0.114073193135132
0.153951705192811 0.422355264353075
0.21532215000252 0.435282217878398
0.415290773222076 0.363206757650917
0.472318717101048 1.00564325857402
1.24001392173931 2.64041381388321
0.262992996650389 0.56204287915186
0.206044293455048 0.123661411622599
0.2861684007359 0.859366162750096
0.354960696697908 0.444057465018047
0.258208547117147 0.970995668387385
0.188687561179419 0.35002112701973
0.272813486168827 0.241464093716685
0.120675912122403 0.108034108455274
0.201112417948027 0.4714971686232
0.206826104616271 0.185479885080634
0.224172675030151 0.48099004037232
0.175919238391138 0.263671326838959
0.32666212455918 0.299528418307022
0.147136692232276 0.769703588292656
0.247044239967713 0.198282882436925
0.13802159320453 0.328182823905506
0.339595055839805 1.07396036100886
0.131573066983281 0.453158147576768
0.515750811507587 0.667848886931083
0.444352115265252 0.411571339954204
0.850793263043652 1.15079061452916
0.112461061050463 0.242308168781666
0.236000847554069 0.594581571532619
0.540907641205809 1.7281542028204e-16
0.640999467894629 0.423773214349204
1.03387513148916 2.10916733769879
0.982962621992094 0.694074202066659
0.372023698349984 0.917834851996996
0.192812003046431 0.645846479464377
0.360726362227913 1.71434925739945
0.183927048485925 0.206278784085488
0.0735055640564367 0.204473096753674
0.198151007117915 0.306415726314421
0.221229150518643 0.233306278200735
0.191478562788352 0.54969874908782
0.511036032380643 1.02860268901912
0.324812008043247 0.265296962858738
0.549352860739131 0.181133719982026
0.177281372009305 0.270439300640577
1.02404708566762 1.7281542028204e-16
0.35450419690394 1.30718579938866
0.177571202821696 0.283572536854607
0.332323007170985 0.213881302284895
0.966743091357688 1.45749278963362
0.346811801932764 1.08426678188798
0.41977782146983 1.28285225901239
0.247336135585166 0.494527060658974
0.148156260176978 0.187490996476421
0.208443188004718 0.30568431237489
0.530759827893435 0.28420659342819
0.168332318837728 0.739546498833666
0.740970341098064 0.655100581737568
0.179355539367041 0.567195730408054
0.960434099590679 1.19972324937839
0.789387608330794 0.65207801190454
0.360060258568576 1.60829834941477
0.436644196951878 0.813851797651249
0.182810698276826 0.128787305762209
0.387186875379864 0.310296522542043
0.505789668737395 1.14471213077286
0.341948018342781 0.191614162355156
0.242606218826757 0.799332889726668
0.179440721042576 0.14052763749542
1.49564025859457 1.21909073490493
0.417928999083533 1.21728514246172
0.715337734464112 1.60328959448047
0.618698821105224 0.234076974488832
0.454536889216612 1.52363405918883
0.178956728056349 0.301164596164283
0.277410494192521 0.315997687141887
0.195721536979727 0.448225984226389
0.136690532229828 0.127714055050156
0.189592290848788 0.252726537971263
0.292471416599539 0.388949605495911
1.07950064093568 1.35515505988657
0.714976342044178 1.32234419522444
0.615287751939518 0.317066318460962
0.236255971372829 0.238445298408648
0.493534091861911 0.705109023351699
0.275209038782804 0.607125201549402
0.276371652949642 0.151432170220388
0.362441156730167 0.985754525084917
0.279672247563134 0.187470393696132
0.363267557885537 0.199710119103775
0.211797254244166 0.128202546622446
0.799856345292114 1.80147192413865
0.196194155882419 0.271477980551362
0.756516571054009 0.789889728794155
0.357476559454653 1.53575973059876
0.225171881127368 0.253113662412707
0.292319676777012 0.416819607293837
0.257691358170647 0.814510961350883
0.28308538626302 0.411095851442093
0.129026636187067 0.550781736958781
0.315302575251623 0.528836478529932
0.493213471091115 0.172518440090525
0.391642459600706 0.26275645004196
0.445639980348476 0.803477298114811
0.728773947782358 0.388347803795847
0.290436745322901 0.62877849079427
0.294199269315696 0.421865853982497
0.439224256889733 0.791322927481401
0.484968703886545 0.207528076628579
0.319242918651107 0.69685569299172
0.292377829764917 1.21958246074363
0.738655099543399 0.639133258011341
0.244463702731468 0.0742430390094882
0.264699024804582 0.270756133137114
0.259797140343013 0.348957616614581
0.784219000074188 0.22744201510217
0.353648230415329 0.323609430479786
0.8583732727278 0.55951312449422
0.461378389884686 1.04389185513253
0.450192354113902 0.226837072586491
0.843967439571299 0.557800500114113
0.503208035131724 0.898595920737967
0.832337935039381 1.33749105144648
0.270905403790693 0.27825557858516
0.183748493860949 0.477941147898728
0.741187153217613 0.829636037571148
0.221878194987778 0.294567458040508
0.149463326318585 0.1044919473338
0.404885960931078 0.710796074082378
0.51113019003529 1.3451878836517
0.348567420132489 0.346126219483368
0.23681821275807 0.130007577780946
0.191087007617669 0.109151830912123
0.136266546282311 0.200489858110721
0.156558488374973 0.379480791518383
1.05884102150898 0.964852772667133
0.195456633519156 0.680428848164891
0.574612636302543 1.06323550929951
0.355346124690829 0.40752293003343
0.4858167396311 0.950237995969311
0.763511275890729 0.727731429812921
0.322642810660644 0.541053246419071
0.537736890972596 1.15908279928207
0.66837475347701 1.09097406701805
0.334512853965122 0.625364144683597
0.133626263222943 0.352681223540019
0.24788888754085 0.386978331044773
0.146928495056289 0.675984069428925
0.624136985569185 0.508218774173991
0.198021164467119 0.28859268661616
0.458730547692311 0.508785668894598
0.115281930249223 0.512599027328147
1.23245979703016 1.10912805645825
0.202523707770273 0.0588354999565675
0.140828608138319 0.459211848775931
0.47966512196623 0.589620294523818
0.245447003899411 0.131477287431822
0.317073822038844 0.283779846102105
0.77032810286541 0.650554185207465
0.405547611236536 1.7281542028204e-16
1.31749377809227 1.48733230019853
0.413391547139204 0.76789422683894
0.230927631844952 0.339770037837349
0.304215157002802 0.660986484659857
0.631702968040553 0.279109479352299
0.215029136488809 0.450685678401033
0.360683777103692 0.403271636725139
0.363795574855863 0.21489781703934
0.88617766622597 0.29267744905931
0.343756776391428 0.2143287987304
0.295023609549292 0.335109205922519
0.299301198768903 0.756158998086013
0.538111973611946 1.07879544983562
0.611224396435042 0.302351829706754
0.265898421500914 0.469051033929527
0.433892517380587 0.754899479171335
0.625003228274683 1.20175582317362
0.635354944807934 1.7281542028204e-16
0.31466313516954 0.499996959409743
0.678690248936953 0.833236018526266
0.303260796868333 1.00377608531406
0.247151724360092 0.275729002188237
0.218667856225189 0.488263975913074
0.544772178108957 0.578000229031314
0.369366517043342 0.275740459365166
0.279662404455232 0.758200756711065
0.53795935041469 0.673780285037645
0.321169300692005 0.489074438657668
0.384818148128649 0.593987428311871
0.243796838604375 0.218327287355297
0.172368769626677 0.524866338161372
0.661492501930841 1.37864262212993
0.314712777876457 0.301251693617844
0.146961894852692 0.36378386689867
0.273489079850165 0.492531635153622
0.321665677494382 0.614091668731164
1.07420553802451 0.635853827297744
0.414294293394291 1.15131868061369
0.434182681115665 0.16951569485777
0.306187970097096 0.72085534540255
0.408037833609256 0.468067040843792
0.434934944657539 0.830895199151543
0.443447028557506 0.533415783967624
0.425572444302991 0.383227866111111
0.204583776675126 0.687339363697886
0.483482470433521 0.248236089325566
0.554211546988332 1.23840169696622
0.344337646043786 0.44031686508911
0.19304782666815 0.177986586855239
0.669855252116458 0.516311346195454
0.250083167388169 0.74510812013316
0.391870713724173 0.298397280051026
0.165947602793329 0.204123860529674
0.234460259491011 0.102113751478783
0.578807501953058 0.707781574392801
0.347930478436538 0.413875747743287
0.742089956916862 0.183623271705836
0.198146053528155 0.789616970885881
0.164475010798933 0.183943833558099
0.213868568270461 0.551060714540692
0.3752779188525 0.303618305796398
0.13462628023816 0.745805593858496
0.504013153235709 0.188630476990058
0.242272095675493 0.438699596239969
0.175784252074731 0.190892117541509
0.188175775930836 0.314762221179287
1.08310697082744 2.05520854287912
0.958373629826572 0.765181669966498
0.632340498228933 0.680973643230789
0.213546572620387 0.308536882689625
0.570135881907819 1.11550582472321
0.346923036522463 0.918895046260359
0.2191492126777 0.476886198167574
0.534503170181739 0.667099708833376
0.521087457734885 1.7281542028204e-16
0.401962883357352 0.74994860768475
0.758314167467696 1.04894387261532
0.377004479443831 0.708342747575028
0.335377278455995 0.947663389890668
0.0912261996422716 0.133488734429617
0.242073930742201 0.205568111634978
0.231138039427947 0.399385077014761
0.313592788535994 0.407468843793824
0.376913999737255 0.445485514685385
0.886345526374544 1.20012490678006
0.232033655215885 0.25113921126285
0.239291379190984 0.489401887924313
0.152848631166937 0.431055387724566
0.488140815506547 1.03610579758175
0.760919202223389 0.96426539289299
0.687939493660787 0.462838099175997
0.71086507024303 1.55787014428697
0.149580615038024 0.535420820952326
0.286556982578941 0.616134285823588
0.17605006540121 0.137647592988864
0.12858941933474 0.169598892965485
0.284096585657056 0.25886189492304
0.250686210634678 0.125658122230801
0.319474803536813 0.260165287157814
0.200229062042114 0.518539572844195
1.22876417184774 1.13846965985859
0.580701343916474 0.531843477813915
0.266160102901747 0.312330043016353
0.220066243938369 0.210120222578606
0.541935605662266 1.7281542028204e-16
1.0403094266499 0.633424807283208
0.43971044308319 0.536438864284734
0.432637179643862 0.397616049909167
0.505514678552451 0.363015366315281
0.456479662219156 0.66977522675925
0.179133886563193 0.16170900803825
0.26738194449191 0.183984150393253
0.52676755320944 2.19828633511414
0.3039677290674 0.741429460566309
0.825945255519162 1.31316558968835
0.902413151004283 0.745004261701266
0.787551773767225 1.50054303137541
0.688482974477174 0.427742303062876
0.670354865143498 0.438521988445903
1.11138682979294 0.599049304149212
0.837489305169215 1.66657994431472
1.05121351970101 1.22431410590387
0.384276937943497 0.552536304063675
0.863945242197428 1.41313322988776
0.141761039792984 0.685821717119734
0.592757828943442 0.690606848066609
0.308300826336281 0.535787400587493
0.560147285174841 1.04537664361127
0.858884621180499 0.964488952509256
0.275279106326875 0.60360262581531
0.264697164659652 0.894538261753408
0.844470329150629 1.3692181198383
0.378631689661868 0.588711572874933
1.0663674246862 0.784496732870121
0.921126970459408 1.09906156162587
0.496502326594997 0.419033597593401
0.60687792851516 0.939970861280216
0.321139111520591 0.396346023905214
0.369913838303899 1.20146444440125
1.38361725238337 0.826503065432938
0.235338782542841 0.395667790574576
0.620154690523931 1.13410529038089
0.782913683673922 1.18612977998287
0.62157695184712 0.53451389265626
0.195891267178183 0.304993817023761
1.17506516533468 0.367031571772184
1.55874911884642 0.247811427439988
0.841851209833619 1.52431338369379
0.897044680537986 0.850958585753285
0.542674169143535 0.468845190291161
0.503218893609266 1.107714399034
0.259510679144991 0.331603880436676
0.122374829667802 0.249150648042616
0.184267628633512 0.169206919731238
0.613031844509775 1.26690541108678
0.270967589409617 0.851414846974703
0.76285176258747 1.20593839444527
0.551846445792602 0.729503617909433
0.557511372710813 0.794616307447639
0.518834728675382 0.698094525066734
0.495680294777465 0.229035937609514
0.267562581896382 0.433799070002792
0.263685108896541 0.413178689991441
0.395412373868047 0.510714391774017
0.704051202573842 0.63627174448932
0.354558763093941 0.502128474477248
0.217198288181853 0.337231833864785
0.185081680392255 0.289981092649912
0.317756307552345 0.103430625913347
0.913358837955239 0.878694611189307
0.537319177607952 1.12652450176326
0.134263033825667 0.133769878540393
0.21904138525039 1.7281542028204e-16
0.625532643938376 0.959443688785783
0.384371675131403 0.567152810679472
0.254715538460949 0.44238665287285
0.339426850455575 0.150464454357466
0.138488572513465 0.271628039249042
0.465322359961169 0.328637095384222
1.22925406685493 0.584782992049663
0.419588607938514 1.64599959850321
0.461440544407034 0.565435238381737
0.531858728791536 0.521394239594446
0.218047195354415 0.54507988928638
0.257587433999114 0.469751107420809
0.39694171179313 0.345284112336231
0.899162183124776 1.68143695245838
0.617754481315068 0.735462144913315
0.37157194734064 0.502233764104356
0.170340982372164 0.33077063912471
0.731556056700646 1.33992094855841
0.234367811025889 0.200607991127123
1.20164143055926 1.72288721302849
0.456447299642844 0.310387655064681
0.196284230770782 0.52457319700264
0.570070127432357 1.14730326318913
0.112786371365479 0.206151708543239
0.34551924145623 0.48823807564827
0.188830306422291 0.115236898724559
0.168494323993333 0.14544708420326
0.338911746036198 0.134629256920881
0.243208129310259 0.429458892282115
0.470484146543472 0.384840598428678
0.397527930176892 0.533646425942238
0.268912553084616 0.387675738053582
0.342235888461715 1.00987215079594
0.531066103818466 0.317760137707793
0.330478497403658 0.257081614490742
0.206808527835174 0.293525633766869
0.15017085330457 0.128137687893253
0.628747578628373 0.360535710199601
0.533449412988384 0.980140165258701
0.556302040993826 1.50709980195546
0.144498098583777 0.358774697153227
0.182159925303283 0.31400929386359
0.140503384933716 0.189106805702134
0.367312937465293 0.89628533784164
0.544874114733971 0.797177262476986
0.212882529047918 0.262396392294464
0.176674937689742 0.674737305791579
0.395542894490411 1.27424176260664
0.840336517589294 1.36340675650299
0.198934015433553 0.522413662589166
0.40572314734299 1.77048452878179
1.41049209067661 1.23168261720327
0.407542049873559 0.471581554216368
1.34345345190072 1.3961559398174
0.771966885315126 1.0639216130906
0.741503074552153 1.41606193428196
0.473687211964795 0.638445757412211
0.287229490627538 0.352444368231273
0.717170510632454 1.30775046835859
0.316086464237398 0.0946573707628304
0.0980848964035219 0.743812462264405
0.2955734191106 0.314667315599766
0.322955617669656 0.450285768074665
0.120822385411403 0.313982150382662
0.248265582995353 0.502640931769587
0.907296181678252 0.206144708825811
0.827241465322507 1.1654005205243
0.62515173083574 0.895742948621427
0.682946494115515 0.524018935130365
0.413163137965505 0.988047217954005
0.388529591669093 0.545214044668753
0.320847776168499 0.317855544382783
1.22350015694004 1.20242517507014
0.756604073072835 0.960261363136536
0.440967077456826 0.344920419637713
0.954925620720233 0.800079796808352
0.502916064301045 0.634814338769087
0.666251360117197 1.34346327118865
0.275858304213439 0.735748058295087
0.271966278702804 0.910646661972694
0.320714798526098 0.3235379303965
0.246360946324028 0.14982011177748
0.456782043151097 1.7281542028204e-16
0.255509003644771 0.388664822337797
0.319319366301617 0.369246074494075
0.320420081888117 0.422031841245433
0.237494300190605 0.553988166659792
0.272800688915819 0.185850956010399
0.352648444689892 2.57474265156844
0.205218255493323 0.502396426933007
0.962109817377082 0.63627174448932
1.23123917556527 3.32131510987846
0.754081352446657 1.65219319433556
0.76038535514095 1.7281542028204e-16
0.688338423508527 0.480819015057021
0.176143659197927 0.605748606124127
0.229246547060435 0.220230209899511
0.43739387991213 1.49387792402319
0.59994002277191 0.25059713319852
0.935095385219283 1.21771761944589
0.319505648241821 0.710732719733766
0.454292427511132 0.476110436172406
0.553230125874245 0.817361188425486
0.761100814618896 1.28585564573259
0.223659549049711 1.14686202368321
0.401540217865476 0.47366022220131
1.17239331223136 1.90675549958838
0.595963725387101 0.539307004356788
0.141730555696011 0.08647087579838
0.344964317418342 0.495508981438218
0.384747353722646 0.365994159881494
0.303621301246285 0.65638912676729
0.414003467152491 0.355405300182735
0.304210421700198 0.513183884462556
0.37428142419936 0.675623741099999
0.294883807969793 0.560357661263121
0.393136463172889 1.3749617267395
0.302340871709677 0.240703475197894
0.170887801407523 0.271870530853969
0.44061069817987 0.596955498325784
0.371247648322047 0.160548116829578
0.368601662980525 0.601110192904982
0.526095996075771 1.05865490988556
1.09563185811661 1.33385362165216
0.247338456832031 0.18421285147545
0.235885130150679 0.422696053879254
0.292386996063894 0.139810939275501
0.271393648168094 0.197525696323173
0.227952453999833 0.064340691693959
0.069227090688744 0.361308108842777
0.175969905561833 0.259235659709567
0.113383634637924 0.315934384430802
0.325707703722457 0.529121221737053
0.994775242169341 1.1608604689454
0.701697378037861 1.7281542028204e-16
0.443544719096537 1.38678247659067
0.579871007761931 0.297559701833438
0.243439102077114 0.478549909356844
0.667960742433431 0.401995698892212
1.0012526755431 0.736743258747967
0.271093769638951 0.500229823650604
0.126599511419404 0.287174748080364
0.310422888542864 0.441537966972752
1.37260589367034 0.544864484376316
0.127560367408101 0.565285656539842
0.468499083567161 0.791422374564625
0.274563307644364 0.212253278569461
0.185368858924765 0.776339066886861
0.219538198362266 0.116100325815761
1.17047617014858 0.451481483181624
0.357960350883642 0.281152025597782
0.88691904057482 0.607038775050713
0.903674762484196 1.56626690370541
0.458262730771252 2.37503143080529
1.61855541273685 1.29495584367846
0.212913450388716 0.451937694638614
0.157639990678977 0.37635949468723
0.797967508512956 1.30924200798764
0.992997315112126 1.06917742847729
0.524775556299552 1.18384036316412
0.188150193724576 0.297328509575561
0.621656238569221 0.860962882978582
1.12962085810496 2.02351326312381
1.09669828855617 1.61565697455832
0.354338529883209 0.959426289776391
0.615124022228847 0.45199719361443
0.238960161685343 0.333713997834792
0.219944464710509 0.526444586743312
1.05293100593543 0.613198481017478
1.11536685490934 0.57453822026457
0.56077713846248 0.387015852234923
1.41929008477265 0.599059577237647
0.0804976850049167 0.150955609449953
0.519379296143596 1.34994552307483
0.947540380008788 1.1223904670749
0.111384722560683 0.338355785503823
0.661303153944515 1.72088832455849
0.124926201204086 0.097246677341707
0.16211815774812 0.181737636213581
0.35205606026316 0.462483850394083
0.140527817682347 0.470931596576223
0.269340406593501 0.174395282112397
0.176673805702395 0.365852636484417
0.164448759210089 0.0851381108452701
0.205467374192742 0.365655521072521
0.195511254430568 0.14733577669441
0.926600799380855 1.12927973191331
0.705036318754798 1.90234351945799
1.30442522625534 2.0294390154472
0.576296244719156 0.647889959381954
0.260092051755683 0.561261140213915
0.197196086383249 0.243742969340994
0.350946518215254 1.74763618503004
0.845447843144322 0.849274589169012
1.21796023046195 0.457945121850986
0.594586802926966 0.982589852573504
0.864576789369713 0.460818074389114
0.62942947337841 0.423773214349204
1.19339800060004 1.43300323422107
0.295959308003309 0.516381811448819
0.589333443189162 0.736094788746785
0.504946655100845 0.252763094830913
0.641984479381776 0.696661563322641
0.625687727889605 0.822258972407177
0.483297349712428 0.934417081447866
0.498396810902898 1.35054025011452
0.328020642939501 0.552101150051089
0.365117460004243 0.162914393732764
0.309965036238833 0.429045123039293
0.191758368412196 0.351599812191969
0.420061001255058 0.925397017083897
0.213315606664167 0.290432823108727
0.196384887395213 0.405702635571102
0.323206303979304 0.467574377167915
0.379706691235323 0.137085557494196
0.714968011005549 0.462149076680205
0.173028984895092 0.748965932585534
0.127115283842546 0.25905174301431
0.273259557936877 0.135448157809886
1.08726017007299 1.37944206715985
0.205934381971266 0.248898524029389
0.214773929026663 0.350266581727319
0.366804994575163 0.805221291065991
0.30541923129639 0.275991189627494
0.571619766839859 1.54151689406149
0.255677756354211 0.47390558037058
0.199868915633763 0.592488135631324
0.815419884150969 1.92128186561446
0.223657861678356 0.208469394156395
0.175981790615821 0.435181643015324
0.379172936257078 0.965185964521806
0.705304349224 0.261453826010369
0.3087978592851 0.563742706214865
0.293028545582331 0.584311148878895
0.422336667011994 0.814245980202798
0.388052739455264 0.496378209989185
0.247842356679197 0.973304119522407
0.186618490613404 0.259276858435063
1.29558404287243 0.621112760366873
0.927789049602809 0.820824349488752
0.230115421262825 0.245636216234106
0.143505154057976 0.179709300993541
0.260006762295463 0.314517894009894
0.939158313746511 2.57528722278955
1.18088690338612 2.39571387671572
0.627878653588618 1.53389961149064
0.574096231144433 0.0944029537668542
0.788260630004459 1.34486931243244
0.272519150029198 0.363365909824066
0.196371150512842 0.404622593911925
0.343694891711593 0.41094439910879
0.742597466051555 0.915288407590485
0.754570739421154 1.66125870949834
0.437207778056407 1.45448345628951
0.93922644087329 2.05000183200917
0.35954912121971 0.708729004727631
0.158289642303345 0.202327022316002
0.308768258893685 0.656711260341628
0.147286690297515 0.135610289291857
0.133616378608953 0.463588949249794
0.275129115237322 0.342586674662673
0.155019608328713 0.375036029674503
0.31123270622234 0.660929336897767
0.407692224727059 0.526129047612157
0.616567761876731 0.800037554106463
0.874135218450627 0.526570018230152
0.608539005030652 1.39285724149309
0.379124732810749 0.600869640345785
0.811677811017331 0.630496167030277
0.686213206419344 0.952674567452278
0.139445664694452 0.45832828521
0.237103488764795 0.163550491258111
0.53565002418284 0.462434587114514
0.425499283812583 0.164197698331729
0.21892000230413 0.359744801877001
0.536675776285429 1.84284939380254
0.300868657851534 0.302810602603087
0.346622560370281 0.807130231124003
0.23614703536208 0.90561385998166
0.208406097370692 0.101613498789337
0.525666716003171 1.47889618292769
0.216374729319275 0.143780206777266
0.345449232198127 0.157279022102442
0.537391000884123 1.75998855901689
0.434388948399129 1.94265001723062
1.31379445594405 0.964461890131306
0.656900727123767 1.20502298601847
1.08088413033797 1.17314159203901
0.175511361067545 0.239491001789833
0.966860968949486 0.410294507180397
0.306946403214237 0.393015427430746
0.530038356792221 1.32817559240068
0.703716364545582 1.30696918891652
0.332646042725608 0.551249713964402
0.316779416889367 0.676658673629987
0.234037131246055 0.104534024695782
0.381737514680688 0.775963400373211
0.344620114110725 0.311678662522306
0.277743017793321 0.257563489307112
0.227644380367797 0.51596216369044
0.12834871534053 0.282300380869358
0.431457149618583 0.961663788165773
0.635976690426074 0.476392598685185
0.220441683098661 0.502700488395305
0.196185825356993 0.116469873024987
0.240441997147065 0.421427749074458
0.191138231276163 0.197946816769497
0.269504867926268 0.359989513704835
0.194730481040034 0.708561443947563
0.186427917566665 0.286772081610206
0.388040593020274 0.528907583405875
0.19259504448999 0.600387626092561
0.110077918028365 0.590326598574693
0.224510886731736 0.103838924453788
0.302626808784546 0.310939846955113
0.420838214139491 0.579309560722005
0.214011249372363 0.301485222461925
0.913412012991453 1.06059247313619
0.394251718987248 1.05367794554225
0.318998268069583 0.418465564755545
0.220948915080404 0.282479760468596
0.214528539577742 0.596604611338573
0.401185340243421 0.769040650683498
0.158098966550996 0.187207657524607
0.287373385270684 0.302976259036616
0.240405120456252 0.335278115298064
0.430028862694016 0.272892942555665
0.713050649792779 0.789123473081034
0.18691477919959 0.622259403428152
0.232798671929283 0.409997090951058
0.301676946398891 0.421510296228384
0.151821793996042 0.561757338620757
0.409311340380038 0.199127257353061
0.645425098151736 0.653946457355468
0.22911546393263 0.305020884250202
0.491696751169496 0.596963671174265
0.34061616233988 0.0933122395390364
0.123438928853368 0.216194668114539
0.285382318092322 0.608737229045922
0.241037503776117 0.271808209172952
0.285998537013742 1.35241512688661
0.267333445014199 0.478467665260858
0.728274262578976 1.37452746736456
0.4124529922572 1.39654951108472
0.504824315085746 1.01986275408713
0.401993541396295 1.11875725222662
0.25933470842523 0.557312659525249
0.254562212246917 0.333529001418306
0.336238288718868 0.464044101302394
0.200826756404611 0.276781527769984
0.947514562658219 0.377998788293814
0.450333358141366 0.245204196001704
0.606081639202677 1.7281542028204e-16
0.42850508564305 0.316983802658912
0.526639064695564 0.301020494988258
0.15455881393367 0.735885114992353
0.333530561210748 0.701879851121916
0.479436520105508 0.435139477746831
0.835332182135332 0.547980005816649
0.371086153229937 0.540923345255639
0.331684939352966 1.06556227344944
0.639335402259267 1.01093245934269
0.187511014070383 0.208350015397524
0.251242896217571 0.378312861546127
0.212911201187955 0.302814844663657
0.172316029022358 0.451710273191247
0.43935671241673 0.565535491168592
0.208124773701601 0.237944574700234
0.373738031079543 0.739895136882465
0.724080524145271 1.31267761648372
0.409002973291519 0.123624261931101
0.146703187957865 0.238346684175766
0.363056325772853 0.65236494129197
0.211700949115519 0.340522083069957
0.308482685867893 0.708340511458474
0.37608234371811 0.652619512002886
0.118202118996926 0.399386390629776
0.570691892840113 0.846110123128638
0.607601596238554 0.642599937206796
0.399111895218221 1.23898156078853
0.290760021177596 0.233211030425698
0.355385982162912 0.440675220940632
0.257913745165594 0.462878751971925
0.224288160186037 0.331943547564779
0.606196112730739 0.304319671474531
0.212365495053254 0.754352059564987
0.507396459113037 0.622636765694691
0.917118006706034 0.787366284975012
0.971263841268467 0.912766850720784
0.513505468457072 0.653337548967371
0.610074681579254 2.17875291263971
1.00047271790905 0.8065596161097
1.06100215912743 0.536315192179098
0.6034343986775 0.700624320700821
0.19283364022436 0.413617707662798
0.277923958001148 0.931121215446236
0.414900783060078 0.418438917120389
0.366436057801528 0.223909991912204
0.463897081422869 0.395495579181625
1.69567806929006 0.486917488667551
0.498607431438864 0.500309076749893
0.484132343061927 0.468170005926558
0.131027188747662 0.351309173248421
0.681948945683937 1.71064628149493
0.599588069560932 1.17634301562483
0.155050505933806 0.320685917097327
0.339383753923378 0.394921575033303
0.153196556129556 0.218788129620965
0.250585554439027 0.386857236104123
0.426374980661032 0.718547697832227
0.546170350198943 1.83122811187973
0.120564022649712 0.431250889000902
0.215050873744321 0.451603158594826
0.588473293455936 0.322615769538212
0.403720490523774 0.242481958590831
0.797760510494535 0.688576981987035
0.723468534062962 1.15961442169847
0.403538055631063 0.949082343841996
0.265893964533442 0.506389786762035
0.312153504436155 0.10081616266409
0.634031624031902 1.25855172992224
0.118187343263019 0.12994285433487
0.173355257523436 0.595856207869011
0.1855794135932 0.0947671128873415
0.37817250167384 0.768090561266849
0.414336033917768 0.228597394490933
0.456314647427794 0.176810067050991
0.422149761987826 0.33676632900059
0.247721785996183 0.702902238986229
0.421997611360609 0.218295432024471
0.300958955693956 2.2310202384441
0.987338128579105 1.82016422544412
0.7628337808555 1.28589865142768
0.810946568180467 0.484071372854023
0.753655929714818 1.4312233558257
0.43039450800877 0.502437899582874
0.38182648810433 0.619446673122745
0.172435067599667 0.544339105068169
0.132677989057659 0.286870179971381
0.533632395103761 1.45813500693773
0.271876619499266 0.305020475965087
0.136925745208253 0.0741733738980958
0.375694253747147 0.326686387396031
0.66147314660116 0.540844327996217
0.34945775617204 0.602933820972407
0.199554427478825 0.204851004023752
0.240027583222293 0.420032973376401
0.455394552406521 1.42083103383743
0.320667200898024 0.116084025345813
0.36036489418444 0.824443302503228
0.210471989699909 0.501916927380609
0.602329042483208 0.280135471104021
0.994108875292244 3.08179881438025
0.36356960355865 0.52614145839297
0.437585024939803 0.509333083314416
0.30572999012952 1.02747622606246
0.125372277607129 0.483400542047029
0.495147007223237 0.702832522402381
0.295963979472921 0.700929813696695
0.273568914644493 0.385534596081026
0.263036684613214 0.0739635687448917
1.09199974926821 1.85497945514484
0.439873416045622 0.933059563301835
0.378800164001436 0.222655656539476
0.881981236491185 0.572285367717974
0.358195463749035 0.83432263160099
0.276892496600349 0.361859720231588
0.125136967357318 0.447523874769009
0.166914475377591 0.415207074707662
0.826939012188492 1.0584508586977
0.663873758083837 0.76648515774614
0.968314670252222 1.7458405553478
0.319855722508282 0.3922190997803
0.373531251266973 0.556800822464807
0.447441084715023 0.736094788746785
0.297717724245937 0.338440519004182
0.217397082559324 0.54136610897891
0.145982087992977 0.591564135566607
0.245233271169609 0.604941208404257
0.59168010309825 1.46217810502398
0.230466839977594 0.287828872940014
0.21224863616238 0.196393677816633
0.299443765784604 0.252649774545049
0.172550924488274 0.202326298067311
0.349278468986367 1.46431503264963
0.268890530603979 0.504627185003517
0.296141794044198 0.427237438914845
0.978904673667473 0.518902531333064
0.361074922264166 0.246279293651296
0.259250957341434 0.198829350671326
0.206898443428127 0.243340983862754
0.187996955291242 0.168721811538812
0.938191990224265 1.73490664939076
0.223716239735292 0.653565523746587
0.213582940938767 0.264124419890494
1.15009939892296 0.389219989106474
0.259967799903938 0.379482899933194
0.188971859648976 0.367595051378687
0.194086561030085 0.329603900738326
0.709574121092107 0.413885914837722
0.538060411878051 0.613881603377122
0.449026322972664 0.545478637463105
0.110923632101055 0.299809762890687
0.341755212666542 1.02999993312623
0.496575634981268 0.462451122800852
0.597407747051527 0.475352608699843
0.336168517996016 0.116549771584341
0.0970808142765318 0.147887756301173
0.164070742218514 0.305559235705595
0.767783531732933 0.662225260509424
0.389995057086057 0.360720988937103
0.513664185463667 0.43558003299973
0.476811405095657 0.868134613715717
0.177337007292728 0.159746256844064
0.625297896373244 2.05411855310261
0.315349390508477 0.7731842257232
0.341089395300588 1.03653569455101
0.153018912333445 0.241491049177216
0.180690982047645 0.354340414442676
0.158060041736049 0.16814064799153
0.154576361177319 0.299971163615212
0.272124095563369 0.391250440930844
0.185096078791461 0.230232831065337
0.295193408976334 0.556901373662946
0.600539726821383 0.291617607125651
0.437306262153617 1.22388057341815
0.618718382376169 0.769694181226805
0.578154326442786 0.971433434627487
0.191877668070277 0.0996572190881677
0.333318178263232 0.687304334570736
0.139500309494215 0.330518589557054
0.941077111102629 1.56031240603664
0.705116781229817 0.581175371334885
0.249395093620327 0.993800133030564
0.421021844541714 1.31590538662026
0.429414569098922 0.965785451835178
0.346782060211614 0.999611040277136
0.936989479610443 1.09122532179646
0.439943506421401 0.960641943200643
0.311393808948507 0.305208558138555
1.04330566817633 1.03967503289808
0.627189738762169 0.00288046836031445
0.283352834164982 0.569924009215189
0.632992015543495 0.532130009349549
0.257701962964833 0.581897936348467
1.37957865411249 0.963075844692212
0.401653075098314 0.453996375446204
0.451837132730083 0.401879208825532
0.429181984349175 0.695784401100259
0.166929913011936 0.229023210973906
0.384615827998711 0.210097360597367
0.323230233758883 0.786439599653138
0.239725001693321 0.0966894554351516
0.238200592437216 0.264967000003107
0.274112505903986 0.65085882905411
0.462305310674931 1.29799322139012
0.277656259219796 0.452028567721786
0.542301292208587 0.401314113162677
0.165270712586657 0.166048050249375
0.19063698423501 0.751757014317181
1.30085620571091 1.15080040313501
0.788180519739563 0.939484099337376
0.186507928696949 0.319945145058688
0.766632825121518 1.23792382923809
0.297937933502552 0.32289707997516
0.111454657864917 0.541699206655
0.400682280697561 0.335660664178487
0.55293678683529 0.264950899738201
0.173387473848751 0.427624021669087
0.27084044897034 0.194708201923625
0.395747992176621 0.746080048371976
0.210984235559896 0.20683168643684
0.213998909676407 0.149991315202187
0.220279299913789 0.430275863510361
0.635868534590652 0.967978293840167
0.58884202088031 0.140646522000449
0.491342161562263 1.58011161852308
0.571542790354588 0.985280784553261
0.27905471372577 0.358698755160118
0.178273989752547 0.0602808974352363
0.348398140862001 0.445875580879217
0.656544680365269 0.821002870464906
0.470448269195169 0.688938613431692
0.27926500214918 0.456470049261756
0.296654086225057 0.693834778530778
0.212542862038005 0.641778990352392
0.4046753302527 1.20233049305891
0.346725864471324 0.815085517605963
0.720710227402485 1.11791478232004
1.03961920100732 0.192781089958068
0.804635344074393 1.35441412488185
0.308514263101777 0.372351644748373
0.278398798272005 0.794292128073313
0.317527618772806 0.518527081554821
0.16026289907576 0.626212093855175
0.502587962717989 1.12693394619808
0.404886047667741 0.537987759649549
0.211286233788043 0.0874820274947185
0.426372703100695 0.517860141488894
0.28464870841579 0.354187241147354
0.318430419439862 1.02155863938855
0.403251086258841 0.397484799942426
1.00114042444648 1.10077595586698
0.761958950598705 0.609380479819982
0.228695717722171 0.244847532472049
0.247380670992673 0.5798877528477
0.16576368553466 0.324832513787999
0.391454414741519 0.0729834484437498
0.538131363413168 0.938465135931639
0.354089570216041 0.280057690628429
0.459224990927042 1.17598019163111
0.342979631297757 0.637012620173557
0.157234426138651 0.0663679327532617
0.348608013016704 1.304377579176
0.24219867089512 0.137267880054284
0.6554394579173 0.898324397612227
0.664199323207298 0.757306890153505
0.429000573750638 0.865860951482296
0.208005198694068 0.489368047277199
0.561349798090083 1.01857241940462
0.162141388582015 0.440012691827667
0.484050943774522 0.405097027663675
0.241171100180424 0.114380575195441
0.842974443147531 2.30773609873807
0.298023434538268 0.834542421123558
0.194632734705051 1.02096948929119
0.173521017538641 0.13627900063744
0.594053985037121 1.91143461285917
0.504357068356424 0.538332949504655
0.763057455542864 0.460713600357895
1.73759745547662 1.17884524690998
0.192381624180001 0.169263284624282
0.306146497632092 0.867453395355771
0.419836723451397 1.07592343917764
0.587949433891612 1.41319557553708
0.518582535751766 0.658497152155418
0.223461141453317 0.360354230779983
0.2534979686381 0.457410950274391
0.144994224786508 0.506335909835195
0.263600722278977 0.479830386253145
0.196522292398368 0.291156623528997
0.644535787672738 1.64487889408273
0.290056854271346 0.450166687041999
0.507976121635929 2.38342913575907
0.714614939650786 0.435488708989688
0.389729640375099 0.372575970874816
0.234809834178041 0.434265877787413
0.411397982697195 0.379458120539186
0.978162208808883 0.910578889523261
0.38240137067732 0.54832462170692
0.490462352489738 0.556541474050377
0.775845634540153 0.00185584719946088
0.79746432249132 0.246915009204343
0.58760131561704 0.698173982693758
0.259408270111204 0.317619407320421
0.22684594096055 0.327058490591876
0.511731541371519 0.662630048322582
0.72917914533634 1.22997424736213
0.27563250761709 0.685228953745935
0.282079813423466 0.403078484786209
0.500000410939843 0.28070003873232
0.172082473241767 0.36860414953847
0.289447042804778 0.268628492712047
0.561480135394122 0.895468962096645
0.20188951843814 0.099334023788094
0.788736715737602 1.2010026043913
0.233110839683739 0.455226350856618
0.685715043243768 1.95894080401974
0.225188360451355 0.532747624605356
0.425751042923831 2.21062074797569
0.531774685574136 0.896445171091454
0.287036107397741 0.688400580234629
0.280426717226839 0.452041272029329
0.37195121677414 0.120950248109434
0.24794142702082 0.299736858104308
0.487163336626107 0.441068814359143
0.400083946753743 0.623354313313614
0.269925252119644 0.721451715204818
0.0652683786609712 0.162769416590358
0.612804204757491 1.00465122739094
0.409001604316795 0.785816112792038
0.410969623692188 0.604077703469745
0.135179351695705 0.851376879928629
0.212844346493121 0.21399182279589
0.148270280917975 0.490923841802287
0.24979810303607 0.443820443790797
0.482983988396279 1.23582710492428
0.21817004151661 0.307115036245786
0.428604307817723 1.33574741080425
0.874280883748553 1.37557144736635
0.28705911602292 0.297968424991874
0.259125063729983 0.795393653168345
0.680333218815063 1.79315486543577
0.487568209611224 0.60793873250939
0.248867372814757 0.907706488888186
0.19044920502906 0.34399463207977
0.333067574477274 0.352099546196168
0.589724029533719 0.427057466150295
0.419820297595269 0.578236112288293
0.301658592765174 1.39430657163411
0.36384094895379 0.668135963324459
0.247367139806871 0.262760903607072
0.927218164253927 1.51413234590478
0 1.7281542028204e-16
0.327670924476636 0.53079936911039
0.758736552555978 0.666607604217734
0.401717130271397 0.238724971589649
0.856077689246263 1.95238170283788
1.14045798953005 1.52899595782126
0.264164128972597 0.174664438788888
0.372238109691525 0.338906146975107
0.456653653284449 0.367685302176611
0.278944930538124 0.554841189204047
0.303574044060495 0.27738767218486
0.316348046886255 0.545177848684053
0.298986577512988 0.185799614005282
0.43552132987512 0.35636167427992
0.33199248358721 0.511587670994154
0.231040280648305 0.35826803632441
0.23025893497872 0.0496367583825603
0.275546922611277 0.487487714502605
0.153674945028343 0.783331567979543
0.306137794636819 0.65345620171907
0.523278079501275 1.45545453752157
0.569558579478787 0.685331931864145
0.24706818580466 0.527504954021675
0.324352755460443 1.1719025485373
0.453858556184793 0.150170478344023
0.352599085241084 0.307318948780965
0.359216383129187 0.269594900673629
0.360334277128158 0.274993539388358
0.926291265157431 1.22048768702079
0.911927187077656 1.90623897274582
1.23379951689588 2.38582624433373
1.14750874354229 1.13021030972611
0.530139238704768 0.834775873857467
0.478709588745434 1.15571135706412
0.318333873326099 0.380633656116347
0.188593316411829 0.541286094501024
0.585759484604678 0.219042765704214
0.659326898381789 0.24941939605499
0.534492304875635 1.6859502448344
0.163629104850619 0.127587302514595
0.919125886199183 0.62745286851822
0.336048115787426 0.750457216885848
0.318485866120518 0.461135999543973
0.208480469944995 0.379900799956623
0.263350677701674 0.876486401541526
0.251052590041924 0.292467630894212
0.638695346725314 1.12539884386181
0.3983878705766 0.621814121593475
0.248663626242188 0.11541169722443
0.691103380288003 1.59355167357369
1.12552968368413 0.822213773273862
0.212017844776418 0.476125037296454
1.07284806757607 1.79466967805047
1.52662069436869 0.572833389251121
0.198361353723359 0.24158523661735
0.236028042870769 0.348964246324018
0.383885235517837 1.13877235502932
0.368648622088111 0.811051808923649
0.433514183354012 0.907695381982792
0.137043581890116 0.748356412909033
0.357600027345722 0.421240529020965
0.472698704738895 0.92981656685306
0.64657258483818 0.370942325221794
0.450582094684604 0.760768739894709
0.82978606083649 1.22696772408005
0.671670887042739 0.763861612779041
0.216363727360671 0.0774424551692184
0.500526564448906 0.861952546063056
0.27383061416525 0.0714633501100637
0.263810626121064 0.539581664707917
0.382682444562946 0.605688782830751
0.207131317736257 0.306171312130208
0.322716432332399 0.351495420783574
0.229346852151314 0.0408662576863612
0.147053907974751 0.375494417020176
0.241235153672408 0.341593026387778
0.293836697615571 0.255112765318386
0.168565232826457 0.0545874776917892
0.377549453047327 0.385973842418939
0.366898008352889 0.687612541034043
0.202016296820568 0.334735641922396
0.21795476409242 0.090891706479763
0.324401067246044 0.442643591862209
0.276454050697944 0.2169147444037
0.625663794930899 0.793051652983127
0.934811071034246 0.633437072672472
0.827915225506764 0.999097757786836
0.371136645906944 0.28031287423278
0.354844904536059 0.249484617149309
0.284848711667865 0.479791883145573
0.255535672169005 1.25131848685299
1.10040326178467 1.01730082415275
0.271802209410859 0.616927828786524
0.116279930957608 0.286702910269081
0.1997923528794 0.207969750905428
0.39909551816424 0.0948430616987571
0.754904604998889 0.602029420826839
0.469378267946602 0.0385231210738397
0.859981438816331 0.61920774141877
0.253823357491032 0.665945656267832
0.672711571321863 0.562430683742592
0.66149157117899 1.7281542028204e-16
0.141153792090385 0.180408822996397
0.348404793030831 0.119191596899565
0.57448776955184 1.24833241368596
0.17926205824692 0.159603611761666
0 1.7281542028204e-16
0.225733691804309 0.330864998559638
0.366727026487466 1.37071812684564
0.283453936861659 0.304139061088168
0.288206792105702 0.327664620896
0.26758734603119 0.457258259516068
0.151742570740723 0.454477577532025
0.305945274019865 0.522609085796823
0.172009398563182 0.29316695376773
0.536448573521071 0.541539872773721
0.70230331740476 1.19624017166575
0.3516953795471 0.354326077154058
0.155462118217364 0.142336973471031
0.87063669099292 1.27187795911405
0.737257003981083 0.1862941510716
0.241085976479087 0.218050780554603
0.579162418214878 1.17369133206292
0.26726633820575 0.26516071660993
0.167490495445736 0.383145267536768
0.264679703816307 0.736534377560635
0.269940435704361 0.70608109458132
0.470201726582915 0.559978670690936
0.74834118309412 0.208638810006564
0.308099539405069 0.562182378898152
0.31036895678513 0.468876411971834
0.540155450314117 0.476950083693589
0.340442787737346 0.431302722057184
0.283447243924529 0.202651013871751
0.277194826349703 0.650296216926743
0.896234576130228 1.01889823018016
0.48309372444037 0.280649162749852
0.223048150996238 0.167801360113068
0.332370147852974 1.00717911724675
0.179309184605898 0.203526329091819
0.306764415639224 0.59817173521044
0.314417555646595 0.180884856362129
0.220613675656378 0.160299630790049
0.185017928065434 0.27336354562581
0.418733440575303 0.388011592124271
1.34289431998535 0.90777897084212
0.994242930021872 1.64285741108532
0.565690991908765 1.2295803669696
0.721032024520198 1.67077428293597
1.02770290543949 0.906647014560205
0.706923851822497 1.36882858290294
0.509491371817456 0.746558193235232
0.686600544587411 1.20383103418179
0.272028031923028 0.749069765052966
0.372498717394 0.10986753295669
0.395308207850141 0.773486886063657
0.736495700030848 1.7281542028204e-16
0.731773519413187 0.762929393507679
1.08747236734897 0.514110837435625
1.19177432523874 0.614240356907365
0.478088987067922 0.250574129399023
0.310925265359293 0.450139033129912
0.0992161513941895 0.180950128565735
0.494608384918706 0.535925256203134
0.361645753105553 0.7526495919504
0.536400848648536 1.41758738778741
0.414841844887292 1.16666217617377
0.463373160121093 1.2189097903051
0.219098260864962 0.261377673139685
0.802841781681696 0.372942526951507
0.907637693658758 1.49914662833543
0.471194641708497 0.349601687657247
1.1405011470228 1.27392389722482
0.514691201665743 0.892322806274352
0.307851866446375 1.27445700541423
0.0630952460260109 0.142682861844705
0.123551388590336 0.269769671603445
0.414681373596816 0.464228481745565
0.225686316026918 0.488299451020974
0.219726883021295 0.351312193842192
0.39331451011652 0.480251473051375
0.251887837315906 0.53842515439445
0.19610227745017 0.553859037790549
1.35901498642445 1.48063589050814
0.842244522490729 0.796032775431439
0.19459901899096 0.734998417561964
1.19285877278612 0.714391259391568
0.496487046934679 1.13486168304707
0.72395110361374 0.273880289442904
0.504797461969464 1.67147088763936
1.20017006052087 1.87570663623794
1.12796539053204 1.34244378826893
0.403422867813597 0.322857667780737
0.120921887982315 0.470850293722414
0.34815356668029 0.441855874516388
0.177853779463388 0.277310488861184
0.848879395415842 1.15338090784642
0.205218922888594 0.482901826665017
0.238321260236798 0.956509579751025
0.454628126721241 0.641619516863195
0.632878431159097 0.95585006337951
0.22097097372955 0.492004168376097
1.80098448821576 0.848043201254933
0.616566220806981 0.757246724234896
0.819454729348454 1.19505337584869
0.781014607003229 0.639142290805096
0.455175511670386 1.64301055000827
1.21710880145378 0.598861113043405
0.193586240688215 0.288887270643014
0.884969203336499 1.67518127518089
0.180237116149776 0.469937335257903
0.444024318762862 0.737934128135686
0.25077650437613 0.345885610305413
0.57788921165243 1.3740322538535
0.587123876390103 0.559049341276048
0.238942494697676 0.233681129000677
0.288327932507225 0.501221710700231
0.45296817418296 0.125199381457052
0.473092359869677 0.766296944402809
0.243262066612871 0.429094074872515
0.123469704287557 0.300531317038785
0.0986086091701288 0.554940604012842
0.119096522309564 0.126344329628462
0.577406199283061 1.7281542028204e-16
0.641286490995932 0.977268101878441
0.266680566838108 0.276300867775149
0.404808127426302 0.691421410265999
0.142304565317511 0.133429868609804
0.252084576655842 0.498293227378404
0.130473742224395 0.206888805118427
0.492454005145229 1.11257606733106
0.12927259754352 0.504868932882372
0.566908569116752 0.424478573697277
0.440434187436257 0.881575664146116
0.330949118898236 0.472039001137984
0.208663371147321 0.568805689245308
0.194754228272563 0.362342720394348
0.356986910965788 0.760759436457603
0.424620788785684 1.21152616995591
0.149119038254794 0.392167866077292
0.721980360233232 0.281453216221564
0.878163578644787 2.51869877334161
0.349472293687458 0.461748841781249
0.741399988663792 0.328189840792942
0.23892402246359 0.378376633463782
0.283728239474795 0.211058337986879
0.901961607698397 0.298932256395775
1.04506449786847 1.50241874388958
0.229465111007258 0.601954453609998
0.72168863840198 1.30747743456276
0.219248175709941 0.32414279231477
0.502091164998034 0.974997450008764
0.461666566216149 0.456166456876623
0.263101329425502 0.251608173726251
0.299353188367154 0.420717533107525
0.443613925174745 0.366111224476185
0.136456613030413 0.35370371004375
0.194172323908248 0.96055576058891
0.239061899858468 0.680956381783481
0.214775952744861 0.45593109885595
0.156958249515833 0.761760046356627
0.633903747945412 0.986733296818756
0.441676852960048 0.165403731959293
0.548363089629316 0.87905911891755
0.206158647717817 0.358671724731489
1.11005529964351 1.04183350751888
0.124481286281123 0.214574369587339
0.271961632646493 0.235815997063443
0.347128666869751 0.146916837011185
0.22826622173738 0.128323472383294
0.810303817769992 0.464506187476016
0.329884620369262 0.451276278361941
0.361455076516384 0.508513734917459
0.298593196358907 0.991225804837402
0.226933242394571 0.858161663979217
0.581175410554409 0.146230736142278
0.883365920114463 0.952355635551804
0.674070165846579 0.669985882448521
0.244334207836464 1.7281542028204e-16
0.560198042771003 0.985744825824481
0.606600191347164 1.7281542028204e-16
0.918278108409833 1.7281542028204e-16
0.928802174286744 0.829320146925695
0.799895423286765 1.7281542028204e-16
0.435838053357331 1.7281542028204e-16
0.416501182036473 1.7281542028204e-16
0.535496782778043 0.439750263281464
0.201131178070049 0.199864153682315
0.716543025733763 0.454479579321692
0.266859243226103 0.359693237726544
0.544107760781168 1.86750013628482
0.74919854433007 0.496411776703366
0.683225028665647 0.277734416417174
0.224529919151942 0.399818942645813
0.468549609763305 1.46715482127436
1.78431356142356 2.06377096956043
0.166159786498842 0.574280447865261
0.301428174238773 0.242931471426873
0.20615794312052 0.308340128762192
0.257673056083634 0.424625706244713
0.144967487670671 0.110744725276839
0.345342036135448 0.379060590359522
1.32235641445461 0.782184801105712
0.165300417158999 0.582267182649729
0.647173707642452 0.258096199376392
0.314716207505503 0.439099701052159
0.214959059543338 0.448021351673531
0.27776517243221 0.216193064796351
0.120574307305507 0.662327816538654
0.813932028081076 1.21587211846665
1.39813586029195 0.676044159222449
0.706548253981709 1.22215572368068
0.568271929236135 0.687948168790099
0.342881440986 1.07828728498099
0.99614606552236 0.283704920668695
0.469291766668158 0.90347854052408
0.38534070130576 0.949176361620533
0.720719139288042 1.05971393421021
0.348874906534859 0.327157065982068
0.320261366636112 0.422424831959582
0.440251211520519 1.21693629916814
0.697326650627174 0.959987223706103
0.426766907763839 0.899681128284409
0.451024986277558 0.583628705772405
0.184208728508045 0.278576789688546
0.446616134184772 0.414885951581806
0.599494824740945 1.15038603528103
0.62400480465891 1.94226523653832
1.02745597607315 0.983497153116505
0.380534582106181 0.828091306529239
0.632331612741675 0.811271094317566
0.37045800070201 0.957552715834562
0.164411343138535 0.208860501821683
0.149280180469039 0.190369513375902
0.417756171324004 0.394800989823633
0.538227389333446 1.03999640764121
0.592865135895291 1.89343016695146
0.362951584163661 0.375180248133444
0.407998134273042 0.360112357485641
0.207636203667229 0.749272106210755
0.470740764757995 1.82377736180371
1.01374398844886 1.18878247896987
0.217397974149953 0.316971658222279
0.465046480431484 0.619436350419387
0.113067221489631 0.43059309554649
0.393535177027441 0.998815501104229
0.478588577130373 0.405965414444379
0.47957193493227 0.611829414639992
1.02914037731252 1.98882171646451
0.895619762600163 0.34325169236817
1.01315756559951 1.51128560162123
0.299199668127673 0.577697414361232
0.27678681917395 0.489924098646723
0.122081750298194 0.452801826818958
0.113145221438372 0.196237542379767
0.17217777873874 0.767283347934926
0.265589767044537 1.2505362248863
0.12070814683941 0.669066418860833
0.38946370595979 0.879006535417799
0.143164489731961 0.106846095847278
0.537497662127527 0.152739295348392
0.333596064062111 1.7281542028204e-16
0.673106121797119 1.45693882565845
0.154018762246017 0.234565318997982
0.10639273252784 0.305713069114987
0.368551239743182 0.751517245549943
0.362598079190824 0.695115996464593
0.597646410134044 0.415066216565492
0.408381583508131 0.828197379276227
0.626944620702654 0.577964424154673
0.4825053948896 1.11453523191337
0.709511833778836 1.28815717216577
0.49969405290776 0.593120371668491
0.483571350980428 0.38173510271439
0.411330602148388 0.621283109169374
0.412729502782238 0.363088396406195
0.405315930119124 0.369902616623345
0.300988050954012 0.233336967545975
0.162969896443547 0.250256397159927
0.704485646388485 0.498332094673493
0.362732079748506 0.610023156068871
0.394881490291817 0.15641628416654
0.360330550627861 0.650304987068602
0.196308300457256 0.325663930016319
1.1530871126863 1.01937997229464
0.472048833941924 0.428385995086805
0.392412884255645 1.65022158782082
0.658151257590988 1.50648321275604
0.48620104284602 0.931298361990565
0.162712871627954 0.648540365397349
0.170635337865613 0.38083859094504
0.56029558856059 0.867004224866589
0.157924173008967 0.127097582786098
0.353411534278694 0.801592927528018
0.912987002318229 1.58926494901198
0.464856625250867 0.543364129378782
0.300897354038982 0.139005494440443
1.35560457782589 1.07301907332615
0.322219859875697 0.356699315200937
0.249233810561083 0.332006223060249
0.367337689300299 0.451322335156906
0.14000668385036 0.226679158675684
0.161457987565208 0.672470045485291
0.246736953124785 0.390421961596127
0.278215541876017 0.2413641124084
0.357329755957642 0.317118335744041
0.409454820795035 1.25560434609779
0.451793174792636 0.323814298052902
0.314375746836058 0.123971811583915
0.443409864760758 0.575723102518784
0.215896399566911 0.656299897805048
0.564792969444746 0.174462141403687
1.14674576295164 0.659236740539994
0.756144091757084 0.855207423532037
0.233722008819289 0.293405703277062
0.182881872518125 0.239094298390216
0.246257036692114 0.314313405925829
0.439928080027751 0.729786298271949
0.221939759179442 0.59294800905295
0.166088052511066 0.420121428158426
0.48468802426745 0.580211973145397
0.254025531340909 0.313103940187403
0.287382725336239 0.277363075797572
0.399045383620847 1.75964235478686
0.323083559107975 0.642396408418499
0.382057489522984 0.452175240592578
0.647441288210498 0.395653671153847
0.297994288197904 0.24771099413401
0.604155911946258 0.328129680178078
0.257927621397336 0.497129533556349
0.527743509004738 0.586748455272247
0.357333413541941 0.293499821302248
0.750847173751779 1.00058133507445
0.427341730295377 1.71980799621598
0.666612140825539 1.25874226163433
0.21004525240805 0.377230567147286
0.32325708426732 0.545018667767495
0.68454481190968 1.14998992141815
0.50306476947747 0.480671885417006
0.541373684187717 0.898256076100141
0.387122974634816 0.969693610989824
1.01819297545585 0.785020389394073
0.435122141691645 0.682650349240676
0.312646707886174 0.11771461431745
0.369517365245144 1.6587813315002
0.517547973234307 0.136913863662973
0.362450686903071 0.65877919680375
0.723613148177816 1.29291312800443
0.833280032467247 0.89027417505409
0.374694216611582 0.193812080347592
0.712414851093794 1.2449802783937
0.630230869657296 0.44229397533524
0.381374033212973 0.230837112454358
0.279332632138627 0.305003010003409
0.203836488517209 0.629961889379582
0.211092723004365 0.440235005591118
0.246351857382429 1.12089273409179
0.589660067232835 0.136005732739718
0.787606476689869 1.07764723079596
1.19270289259408 0.650296216926743
1.19023728528037 1.63696495288859
0.400974539472162 0.505986900012801
0.355659726677277 0.75584506053923
0.314129837271467 0.312165401982264
0.254164628227438 0.278467319781474
0.471074543531275 0.306374698026288
0.237198133378586 0.0778147638578226
0.57222667657248 1.07069410956971
0.334291028734103 0.421274912584304
1.73725627555047 1.38700769082835
0.684583866974642 0.447858777284455
0.232222185351166 0.297210186157275
0.369997703481875 0.512684411284324
0.329867510260717 0.966784080039434
0.208831886635516 0.369371399626329
0.811931021629538 0.986777522067339
0.154116495621349 0.371688208991453
0.111009351146162 0.251857533934893
0.815396731605268 0.654226636747141
0.159491682727833 0.5147981164238
0.251572499328361 0.569391928863487
0.123793252040596 0.19574217073105
0.161442952213394 0.311288740486743
1.28410295540331 2.63144002397274
0.681965990329022 0.491689956440055
0.721966429604256 0.736166963375757
0.931193162154829 0.495162846696302
0.568727312556396 1.28219881759928
0.668849971890866 0.502166369899873
0.383253102852553 0.352251857318607
0.288449241846871 0.436050936838912
0.454179021374341 1.39169970769136
0.698089240567727 0.54316867967401
0.202754383451468 0.636690671599649
0.604206756645165 0.423773214349204
0.450353629672637 1.70999241296669
0.7478060571203 0.784252490065958
0.454618870717203 0.744948689097378
0.288480570696471 0.823970557644646
0.501839608473398 0.4675465719881
0.356084945376284 0.470585712803531
0.287996154664318 0.154641945079663
0.543021895606325 0.382728069088209
0.388740176778771 0.346413584759545
0.273589156855855 1.00812564643662
0.350996340917177 0.145950021545131
0.344446900809266 0.402139623632426
0.3738814839244 0.186548102516823
0.894853222484026 0.282950095092344
0.394332379817405 0.238055311491248
0.23434774300268 0.37677890610028
0.274514961267479 0.130452782320545
0.353815552730185 0.312001754863422
0.352064939451724 0.400911462066422
0.167965558369805 0.348359093440535
0.85561984988286 0.617431427475254
0.400830866885124 0.609051202545031
0.308838164055901 0.736094788746785
0.282700408481914 0.23042722686101
0.164809092868199 0.325262648423896
0.29442122866205 1.20266677559082
0.233791443194341 0.227220005935693
0.438941621538873 0.67123525810826
0.204057166476413 0.596130723300883
0.829945744130789 0.71986377933908
0.36804809454929 1.51327570608271
0.150848742471699 0.47239959018986
0.524539517186708 0.417762242283936
0.390680088237189 0.426100634053885
0.397896792307451 0.979175355696783
0.674914582633377 0.406296512314114
0.402834224878698 0.984512636488971
0.267126135599632 1.7281542028204e-16
0.703761747870857 0.537302313649184
0.452974750775888 0.59469326478227
0 1.7281542028204e-16
0.3116552144898 0.646731406193371
0.868819271517504 0.568659412769038
1.03620860588991 0.792543196828182
0.860816015209605 0.339987781721739
0.945103804014078 1.39298793198754
0.901363044904774 1.49225936252852
0.695416286146211 0.487429078545186
0.335093363220773 0.451706024539939
1.18022361626196 1.21397994250532
0.481150715531478 0.396864230214659
0.247771072872657 0.5726013279775
0.353172516168646 0.36405508903027
0.0888736795102278 0.230660222013734
0.852762093141792 0.728897312469162
0.267154966436565 0.236871936043017
0.301254389825078 0.143988693474723
0.651654384719073 0.27462328897793
0.873677287902471 2.32339793909633
0.568299669781377 0.817123925164736
0.413477905365316 0.590823552199012
0.252226050059362 0.245791488918014
0.13262751909011 0.387639854004825
0.321178334638109 0.263157638250933
0.480984617436377 0.445386817009421
0.343617616647955 0.310756293141481
0.32919664148687 0.346711128384012
0.520343020325371 0.657317163056013
0.944108361418732 1.62662525274547
0.364445763698243 0.390674340917812
0.453553523000533 0.893358490806333
0.178140646257562 0.266968394683775
0.695389104506322 0.234058584158135
0.133826164849134 0.172786464457515
0.434265498669852 0.680741031928189
0.863521748125543 1.44883776470825
0.23846840995233 0.0589084120269232
0.133145800240058 0.545416300455963
0.3379168557526 0.460663020862805
0.666416983559521 1.30162490800297
0.227481360375602 0.595519558426246
0.316328031275561 0.333164597956904
0.342954993838838 0.310570564222131
0.239140132817638 0.131163598772558
0.536814252287981 0.883688615375417
0.252400347970829 0.355363335271909
0.404853883774238 0.240132783766166
0.144128474295331 0.458248076381793
0.445809482295412 0.406223582722724
0.839588321419823 0.393754698192208
0.196158954751056 0.244979359677804
1.10330910764013 1.11829046433931
0.100715860772967 0.168297355981838
0.228891719437262 1.12005073677851
0.647078139094055 1.11943155610786
0.217224853345286 0.242622703227718
0.504641616547944 0.521489662646116
0.712528808199369 0.811259316269018
0.389297763344002 0.369904099398628
0.113693332834277 0.262487829586793
1.06552036286784 0.742563902805008
1.2358047075822 1.6009456552156
0.340794641361998 0.858911482901706
0.152072958844977 1.06386866074286
0.255506735059347 0.200088675622156
0.173711981779671 0.235433661789129
0.260300026587069 0.89939285735153
0.310906333755967 0.366124690151597
0.735997630286306 1.43429355399362
1.15026494538992 1.38536121562999
0.809501495118419 0.397828035114112
0.473847043640817 1.7281542028204e-16
0.710627854486507 1.07879855448978
0.200741778023287 0.607105603239005
0.431770427499712 0.252253077331216
0.226271478902179 0.376065617198257
0.439090998107943 0.380851918532727
0.18627701578048 0.31253691958857
1.21515290926006 0.900355694710002
0.475335757434981 2.02142462975017
0.438583064348508 0.367577982295018
0.769863959668204 1.50336340269977
0.851020269176538 0.939484337207953
0.898977842297561 0.915275173056214
0.847443319723537 1.27969842815061
0.137310419035149 0.368404575756842
0.64760938155126 2.15564119422634
0.240167065278571 0.201777093934389
0.925103713772431 1.73024523538804
0.455541712566161 0.462125774394604
0.285479979262893 0.494795037866713
0.239352059451709 0.817537478112925
0.456400567995886 0.538736605012106
0.250102827305365 0.977326970346495
0.775484536449706 0.709043133567524
0.291868606130823 0.256335400498538
0.263120984516449 0.785429196532729
0.513686024352245 0.640783231482585
0.294100391925354 0.792657359965541
1.03905483094894 0.498788866480125
0.703690732282821 1.18056446057425
0.207880626111233 0.384985407775041
0.903544555950008 1.46539985949196
0.778422529451393 0.393659374699354
0.353896576586065 0.550608244598401
1.12359703217873 0.844062042909614
0.79567610542964 1.21310546663061
0.603150975611686 0.497700946978385
0.74129741629387 1.16311153689639
0.551026805868599 1.34076216427708
0.268972909521448 0.488151957323219
0.890654885359232 0.534483399996166
0.605888371270175 1.30124381824428
0.238221330225206 0.345949007436062
0.4700982361273 2.8948418910335
0.325180856114448 0.298854987262063
0.270185804515697 0.232564491705633
0.975089569684281 0.852794566501488
0.147198625489237 0.357578905980898
0.205491205545989 0.209498029219296
0.389720035205501 0.382268020948614
0.140743419779 0.151136847373281
0.153966752370222 0.177647603031937
0.507687034200089 0.22981195905341
0.251103086339377 0.4632318145172
0.431061475048494 1.210667415004
0.764758934713905 0.502919608835495
0.172061831344619 0.256354901813295
0.555352178866207 0.992586794306629
0.302955537748141 0.485997577247832
0.593707903042729 1.13163657477626
0.273093363732815 0.284323429193288
0.59756002223517 0.368675167714415
0.763149174990378 1.00035560177308
0.301966291903037 0.699200890315878
0.221970834124525 0.245014120938566
0.325129071524888 0.506364490546597
0.22407448375994 0.616653857422601
0.34025635995356 1.25668924063433
0.183466861267286 0.235606414506451
0.305541636013492 0.365161758553293
0.17444469602192 0.051674318913211
0.179205156903473 0.555131350681629
0.806232452878633 1.57248227079251
0.23275808910807 0.372900760299228
0.152382945161977 0.278086889444845
0.488869864751721 1.4565042207047
0.422817374804478 0.211223135238873
0.254762223675583 0.341842924770517
0.676209267423906 1.47940206655635
0.332735590934528 0.755507426623609
0.653540730416042 0.804200174781663
0.53404102852568 0.799082240512163
0.417701072787609 0.843272110758916
0.174331569558886 0.304434446723244
0.214698492522388 0.19009107865717
0.141482105652343 0.134319905443775
0.382480688434576 0.840016608128904
0.382472402110066 0.43948629152286
0.215244897517694 0.599617419261648
0.350666074876412 0.914608720606156
0.485451157676222 0.29364886256876
0.133806764671293 0.355671042447823
0.217357462113505 0.134074206918352
0.238978170841155 0.147160400690464
0.361777515250121 0.404963166431552
0.154004787648572 0.157919856120174
0.162806392975215 0.185268818068742
0.940377399346635 0.803295658315548
0.465918377431376 0.478450287305566
0.819457659005844 1.18458282682749
0.908791094819437 2.37021540620917
0.606009677624979 0.383025639017323
0.214573146162626 0.349714752112971
0.532325395060881 0.428703988815933
0.128618755865995 0.252864979691733
0.23428969148307 0.68490273886895
0.691907097013475 0.543610891458971
0.38955507949945 1.49782978306418
0.580165265390557 1.59919525183798
0.325947611837807 0.463523660568812
0.651013155109515 0.423773214349204
0.175110662279815 0.193665674227011
0.431370220995208 0.887551336393632
0.305347347733055 0.807474915814051
0.258956794744319 0.679562923751819
0.366366349577473 0.800981610839021
0.2804104111381 0.566051965193393
0.191094716420326 0.359515496332832
0.412588485855577 0.635436668586812
0.269799572852537 0.705519163021498
0.29141266270302 0.536006529548704
0.754360815695568 1.32765119928848
0.129680510009134 0.169473980762854
0.163856131378067 0.357750870051655
0.354969669920554 0.568225468506991
0.292698250001409 0.789527835903487
0.557977543807551 2.36251218631817
0.743106787803573 0.481158961642572
0.491616071908019 1.14346354143722
0.59114412314406 0.850602391939055
0.372849361881017 0.727282561705042
0.490114562929893 0.523491040662022
0.406039124389122 0.613753071730615
0.836334976889962 0.917069626620852
0.13793882535337 0.176275701622971
1.32689436342784 1.33610152151264
0.514928346795698 1.11710055470756
0.369541185393206 1.01343902222391
0.429002250191057 1.04046728860011
0.572461073633281 0.73051427454002
0.572576779450722 0.73097354828159
0.212307238443276 0.334985629180449
0.380252139735853 1.16010735041817
0.930576539195996 0.595154271253778
0.285437962375857 0.621429909662663
0.298321520948002 0.710059677059487
0.323216884645165 0.244682430218304
0.53843360664853 0.514293558254919
0.46582945481839 0.663326044548667
0.946561914229014 0.423773214349204
1.04815698954519 0.811287264125908
0.631483947938508 0.312549359679189
0.698171453506983 0.779074607236073
0.207119777205994 1.12199220708857
0.525730485562772 0.539529529422729
0.135653734532224 0.414004728027182
0.265993072355963 0.192866639173464
0.0882877957509869 0.430677172527572
0.723445643938086 0.420062837109313
0.276099025233666 0.413169295174476
0.266615087555857 1.7281542028204e-16
0.295124285203585 0.19733218220418
0.597880553046118 0.894071539569271
0.770079217453034 2.07635056309853
0.524339808782914 0.659426852005291
0.241055703866652 0.266383145952539
0.465313892195054 0.815773092250467
0.532668790867947 0.663326044548667
0.330773469541277 0.35035208284432
0.371382311959334 1.24190781666767
0.458085351799083 0.675768910207724
0.390689223082751 0.129347960518841
0.173526202640614 0.320194200272301
0.359463015315108 0.354573907873506
0.368257815411926 1.31338604941258
0.131987134303397 0.331404457092997
0.222950896774131 0.433092185684357
0.29042235613628 0.497535290821027
1.04700153994381 0.941664156330431
0.915607291268622 0.84508645233514
0.550393936069194 1.18006518883955
0.240525531411138 0.388274624682515
0.277849480133918 0.225263455626049
0.226763529509214 0.347682809402471
0.677015558777594 0.869130813548642
1.1899589818543 1.86804250880355
0.431000351203211 0.972681103795645
0.211057437089526 0.714110878365729
0.137821244869424 0.255408333558817
0.291852977576534 0.0877105501258857
0.194142058291729 0.254234875746402
0.280005769108554 0.594085632234541
0.69021297078863 1.09346790214622
0.366086541545768 0.149610395311937
0.248566058835553 0.151402242600521
0.205830351839207 0.520631061082193
0.444102047567472 0.325844036978902
0.338214974138749 0.617431427475254
0.236281535095797 0.31415088076959
0.385023003235185 0.390619422146632
0.803596727380145 1.51001630825098
0.581754338783946 0.432746570044821
0.957862304757693 1.44930471521197
0.289125639733498 0.427686083369543
0.472484849329768 0.456084178583761
0.539513565624454 0.76570599856782
0.806776954590314 0.258556005937986
0.454880425968835 0.779059374030084
0.626816020345734 0.966361528471295
0.286121087150664 0.362447504550552
0.285460882524892 0.126461612279
0.165450516503447 0.358893659411036
0.631233078847239 0.389760952231281
0.204693621157174 0.618670897994929
0.258292137032041 0.235474300682396
0.202913817382568 0.369728681653556
0.257734791599547 0.840614414515982
0.30270405840447 0.60140305900337
0.332231001524936 0.260734391217276
0.101544260058197 0.463842898789167
0.209090110005068 0.247874251321455
0.674726751693427 0.580867100486722
0.596812777085305 0.804378591807433
0.196623892789151 0.561957562838925
0.368641077221024 0.306731592413226
0.478464601162493 0.538905966265346
0.138060582407307 0.228317545556726
1.00386461635475 1.31816496573003
0.287793565387797 0.597077922795139
0.38955656971895 0.315578804101184
0.336476509837388 0.426593937887526
0.111746894509712 0.0518257719238261
0.203211312969999 1.7281542028204e-16
0.604914603557015 0.504649098413006
0.816953414508676 1.02862039750466
0.456875259260024 0.763491128602825
0.845505273761429 1.3231695918947
0.97624938597152 0.517573057938603
0.19024556438394 1.36675788644783
0.618325933601205 1.07365148145474
0.601573954309725 0.474518446004839
0.471592587963883 0.530913449197274
0.760942523179838 1.66086449424962
0.772922982984371 2.1952253871913
0.599090077195861 2.09390278629178
0.628522555363278 0.763295649800067
1.19516546806466 1.32849308573145
0.276105133837379 0.952606118612047
0.473985099846339 1.50085912188176
0.394972982009773 0.79611832117217
0.669737528894514 0.523036400002648
0.491201756842908 0.953947557087031
1.32165004274906 0.663326296945895
0.383621509444906 0.766150759593842
0.939294824864448 0.437521234504806
0.961890223179809 1.58035453509501
0.473971668977848 1.284562757225
0.236882588490706 0.259403644691895
0.72327857230953 0.981010192884411
0.175182289624726 0.524823159532242
0.196360318985445 0.49126830094775
0.217550243170103 0.206614937541155
0.471063440688538 0.517497750805476
0.361121056770747 0.373813427245415
0.17350481921701 0.239483052116546
0.308403822884881 0.354214468166933
0.677814187646328 0.416980677404262
0.170409446128342 0.468358978953045
0.239642005574679 0.38075873508453
0.366802305463291 0.263539211533124
0.998987936152833 1.68250042058431
1.0364713125045 0.271222101383205
0.274720784978957 0.663587539750479
0.296489924826395 0.0971164986442802
0.474213842001983 0.636984510997726
0.478763521993143 0.431342795310424
0.36484488379021 0.401329570264634
0.572128439481987 0.998657852886361
0.383189735510585 0.448943816261862
0.347905015459164 0.464089860481389
0.212594462349498 0.257322355416443
0.349362738687665 0.559644773652842
0.308297362179431 0.431041741014812
0.341074238743999 0.543115111842227
0.27809968857015 0.398519407221329
0.627497595991164 0.560949283364356
0.283051571818478 1.16981954236131
0.484642710003935 0.728055990464055
0.342693266204573 0.273049664010436
0.145610780896952 0.505648364657291
0.234626520906371 0.584002087527135
0.740344006004146 0.562996468649548
0.374498954210517 0.424401032263826
0.226935560749313 0.349685633756376
0.353294116366615 0.594661247041581
0.315080340227602 0.9127444302581
0.416723157657816 0.544556498141254
0.186169421808788 0.751737948056384
0.273706790036976 0.455348261148766
0.680983643687636 1.11474023740938
0.236979181127115 0.455827088619209
0.213492910789495 0.597209603268124
0.538530614780909 0.903780349173761
0.263822108817971 0.210660204353537
0.524926920176066 0.590271437519766
0.818244463702734 0.590179511389422
0.648629204680031 1.58916433715403
0.657504814114135 0.91992707083645
0.208264435744818 0.148421317011127
0.373516421412498 0.544466022977879
0.815316915161211 0.915914350888598
0.197284121680929 0.191366345946686
1.12144513066492 0.717534400128606
0.672605407634927 1.10942294754525
0.324559345882818 0.51105782962099
0.89990469133168 0.659426852005291
0.551512687287726 0.944813390384717
0.673772452592243 1.53463054962281
0.589235501803695 0.915523096143111
0.357252241754403 1.33837871433717
0.298105281923052 0.555494929773764
0.248413422395961 0.405296144133071
0.26855629156252 0.249386926057234
0.621721907789061 0.477043181216765
0.1658183708258 0.212715112555793
0.426485813252259 0.662346852301598
0.308024217718076 0.277894989779024
0.804207651144725 1.73688112331485
0.27045818410431 0.396138141560513
0.203161149307354 0.175567685348628
0.567101167576815 0.639841419492406
0.359715114643534 1.21103278591412
0.584585778495336 0.730128909400262
1.07988765921049 0.675316105806035
0.213362728257236 0.239668608204877
0.13773404948317 0.156426739752425
0.349947489385153 0.420944159122116
0.15916630256946 0.465689924661094
0.195472113383262 0.438955071569734
0.21503882797237 0.784361171125875
0.174491585958597 0.600942263702395
0.837092193777785 0.464797799686077
0.530355134857348 0.377644836021606
0.691867699021914 0.72449029213999
0.352028026657346 0.571893828798043
0.893483936597674 1.78528276436828
0.854866122497546 0.41575886166819
0.345352407050965 0.381708170340466
0.432706196847477 2.22338651096602
0.788177662125222 0.981620747763083
0.175704355580949 0.257368622958818
0.188052622182154 0.448656809192307
0.223977871769412 0.524276822035836
0.281753035228597 0.411409399429887
0.214245368693389 0.243191987066449
0.201781196133028 0.196252755573837
0.188902874360747 0.2615986601187
0.356815375038521 0.579191803010681
0.206426857197295 0.489723144675009
0.708130024959891 0.535053144234942
0.150884938233198 0.182114828597016
0.127540520372897 0.323270594791429
0.123769642355973 0.26365739039742
0.273465708441266 0.8347915494023
0.159447483686214 0.303605057530724
0.520491957947842 0.181849149432941
0.477619353745144 0.29572484224881
0.825877618545274 2.16435899612776
0.533033920189541 0.201538003757788
1.1829260144728 1.3763482523196
0.886193957054832 0.608109187958978
0.585334582915452 1.94496971408505
0.122406018998803 0.256173588367746
0.792393905614212 2.48436251711256
0.536808935177418 0.770194779451675
0.231597653804734 0.252917693809855
0.245390003550831 0.192928115478771
0.610326517633767 0.658758510507513
0.362041996248326 0.646467797599482
0.170066737791787 0.457972183545661
0.289908480239404 0.489192926953787
0.934059469718135 1.5625072208089
0.664922539577155 0.962699276248798
0.664588901284643 1.04884962964942
0.160041493868267 0.190300997326997
0.307986184290622 0.737916956562861
0.555898092632987 1.15282843183552
0.427084123731489 0.683336296381064
0.487164740311106 0.291653331666126
0.320971941159403 0.516477049815135
0.187425615866631 0.182095415855163
0.217963322889011 0.109400270654029
0.577343393580674 1.13734393519852
0.250143355547609 0.242471597713706
0.40521526349488 2.3968352393029
0.330118208148718 0.47056432231378
0.268419568337483 0.385605224308782
0.187170653404309 0.22877298678148
0.195242842342637 0.379967879009444
0.840649283407906 1.58526030257343
0.691968016765028 0.63313370229674
0.691674540103952 1.03923643907835
0.451793814708394 0.429975826692447
0.899955557549717 0.942205126221103
0.380460510271813 0.303974496632005
0.219987685097257 0.849044621373926
1.23638563450114 1.10673941337727
0.446875464180392 0.283730599552169
0.353296032329854 0.589821722439717
0.67319483673584 0.59470779135966
0.148772514586011 0.493009967373326
0.853784496608611 0.329763553635001
0.251407989311951 0.319038860015153
0.150645696229983 0.187754158543625
0.307055233438968 0.691328611568452
0.0966531087125215 0.29432792949939
0.212919784402234 0.111209857271928
0.499327984744138 0.643503262213514
0.12055846759297 0.368793632972648
0.248198273868726 0.161578573287919
0.185780303157342 1.7281542028204e-16
0.430704304393494 0.502557484214778
0.143975288605497 0.337613581791537
0.187462946292499 0.516507869532742
0.516847970223796 0.89310706991982
0.357926718777384 0.0862982735622504
0.751416491247146 1.27289937213037
0.464932066694648 0.660116324884281
0.600663616939974 0.744830100412616
0.709828118016107 0.601969599041164
0.170149164632117 0.340493396695664
0.837592148217104 1.55523405945013
0.202742067330559 0.249440233005763
0.34842662934556 1.01435376020685
0.450839059442627 1.24931630006777
0.502305935890732 1.82046787641054
0.974720415316684 0.80682703602226
0.515904577043423 0.547911879896228
0.4474114820457 0.0925808535601984
0.575537589992305 1.1160188862397
0.797756343066332 0.600597073642401
0.747963751825752 1.09832841607871
0.32386356464415 0.299621127116325
0.219768653368915 0.290742655203931
1.33328577799677 0.107837049655161
0.78616071568564 1.8337445812015
0.191105300004616 0.137181602019997
0.949354458273348 1.39122033409133
0.278039136480641 0.400393714347762
0.330027381645693 0.639618259120138
0.245671840922816 0.471494211580297
0.337213459912052 0.640960067564242
0.306091415014694 0.404449031435833
0.147913403609712 0.181474761763768
0.391165318302156 0.309327183911674
0.3657382867926 0.665403111970498
0.289621786880123 0.278193421274549
0.427680457967095 0.774090749299561
0.9906224268463 0.98076011661589
0.435673467576908 0.394644271786656
0.332420529311718 0.851915894900524
0.47073137490487 1.24585910279159
0.135448388898199 0.322075444101891
0.336854170110399 0.308445721087525
0.443584543221614 1.14174102370669
0.369167801937748 0.503161873542525
0.158729180683337 0.20013267081095
0.5018280849336 0.72252280351778
0.380252616883973 1.40813133610904
0.872933237058437 1.43244759049052
0.579591990433294 1.11156041222634
0.276466116204645 0.714572836891373
0.190673963954806 0.482597012695103
0.404478798144173 0.796651175661474
0.40110178437669 0.548835117452198
0.532011254039691 0.806193268621451
0.230383205223057 0.336349145032271
0.406814440531258 0.307103954557638
0.329541838660355 0.797130659044066
0.174265949980653 0.451711697545618
0.669896003335959 0.242794397211896
1.10892375035317 0.561713959063433
0.362602086976088 0.563361619353429
0.202067159499394 0.424428777874584
0.606553120752311 0.314119073455515
0.269159045190016 0.366134974460087
0.768800189189162 1.42467296984656
0.337839847848001 0.45295137175588
0.21803060575451 0.375569295840513
0.277961544321789 0.799207876370984
0.600206100154042 0.611162531706019
0.129663673799568 0.0927208242380321
0.213462383859523 0.267600928115323
0.990789046542726 1.60710455983752
0.522928969458134 1.42410218866837
0.130136116974908 0.196210448103346
0.216957944776095 0.327056746725111
0.212832165397544 0.815109397889133
0.628562539136994 0.308438731246588
0.561051907684649 0.346015744501385
0.641352239451497 1.52081249369698
0.516483713667932 0.202335326220958
0.275066410698011 0.400235148009182
0.792610149653674 1.0670761028229
0.301420939668392 0.996651046833239
0.511440421275762 0.917712689377065
0.589265983976578 0.70934493996005
0.467615240751343 1.20789782380939
0.589538161508063 0.849107676859637
0.122544572853853 0.222738363057324
0.68112744960252 3.0566403120639
0.252915556430614 0.438395015363467
0.0788960885886455 0.242954358512986
0.492920536566047 1.10409608559308
0.248239221520511 0.37599212528854
0.0863587800945515 0.32078571240156
0.417079357019973 0.772292782581137
0.623788785736757 0.573671895078802
0.25571819043591 0.671624284789647
0.277566308642733 1.00981707299759
0.336354759532551 1.16791909023223
0.234020784113564 0.261756574513925
0.806783992191987 0.608115092578276
0.199376417876031 0.0743508763864491
0.22757986918063 0.984100460644666
0.576626132948017 0.848527641592134
0.352149968674796 0.260963979413642
0.21237140574131 0.166422436083127
0.717821121556042 1.3711204712589
0.208227041904767 0.411457881666366
0.280836924769391 0.382730460023856
0.325402284223771 0.470353331280089
0.909647205319471 1.55228551598187
0.937695132973956 1.24771693093132
0.531783617887277 2.11241651881098
1.00863964589844 2.26827666990383
0.54646580477245 1.98209267728068
0.746178448045121 0.0895644103850935
0.121046671337061 0.23528407747603
0.22751546283786 0.184485265795963
0.394848705484764 1.07964248263071
0.991480882752624 0.613395862147149
0.235771420802698 1.44917899790956
0.54786899740864 0.480810338653272
0.452307103973555 0.229050817354509
0.566727796586409 0.899563429656632
0.661200805749204 1.93663008200077
0.384677469235079 0.328368459026118
0.822726047158287 0.610479887028268
0.115580916539521 0.208481784525459
1.09642857726226 1.35721943233616
1.08260326290481 1.61629610177176
0.408889950892195 0.502919608835495
0.277749870255934 0.705632493548355
0.324258286470489 0.471439294089155
0.200515206861841 0.137396293489028
0.130261538807784 0.0677971635714691
0.505471378123206 0.499605285159628
0.217105155660381 0.0984135323512917
0.498006712131986 1.68376663100239
0.732390606611984 1.9928601118479
0.390523676000213 0.422270472697753
0.393526269214606 0.620480200701959
0.336969976245326 0.580793429133828
0.499693576375159 0.744591692128937
0.733636626582207 0.52495310304766
0.224791470712182 0.847280905391116
0.458422390488157 0.242793302399672
0.345873308964519 0.627069400685829
0.428877531375572 1.4036831683323
0.273601437370367 0.228264679406623
0.177289833653645 0.31695344837441
0.447911097430933 0.445811045802552
0.218662752957877 0.51629612592675
0.335099529704572 0.749873716591879
1.16856723734827 0.44924324062905
0.227891905062222 0.421362893954705
0.29064712769306 0.410333891644248
0.225969082250159 0.351427824258709
0.488955657255768 0.759566449216574
0.253314982959626 0.359623301943771
0.209298714355244 0.468164490718661
1.09372520473264 1.53042260173397
0.515959255143556 0.3135680397471
0.425744261104256 2.04622713884549
0.638054133260776 0.195356599661185
0.127302911387347 0.0272447436971461
0.232620111420432 0.292028834920668
0.133145026880031 0.388936121656909
0.456459447031249 0.757403373863734
0.163182056825963 0.220105806006153
0.264096226536378 0.242852221698753
0.399514631503644 0.347245449778957
0.244735443686584 0.383316784304487
0.241403349740443 0.376276541445941
0.265580013308817 0.399003911313829
0.223466710494612 0.258360181531266
0.164980605140462 0.0921430798247732
0.595897415868293 0.267393840891789
0.169212541805812 0.433774543987927
0.225375401524533 0.256618457752479
0.45882366815874 0.591583510636064
0.353641414531721 0.922309750881165
0.12638145168715 0.183735193503377
0.762023217471549 0.705291723782334
0.201273486937523 0.780948411351914
1.39580590909603 0.701160087612945
0.875335110060802 0.809202094354888
1.11307016972693 0.780180973602917
0.18857976203731 0.0764254618292731
0.831389504885471 0.562989297776899
0.342814846603347 1.29758771937842
0.664873081388288 0.877504977750218
0.257006395735195 0.462699495654137
0.298046260034873 0.247414903548722
0.153897322113458 0.180526755698973
1.18215147587464 1.16207943911241
0.822725356994332 1.86278160007992
0.661878707747339 1.66355679906043
0.636949715798321 0.386087737609269
0.633137515397976 0.503415947874473
0.446536795786592 0.477184110807498
1.18704819401813 0.454514814774633
0.206025892203538 0.384855080030598
0.36685850439658 0.339956418402692
0.339067221702845 0.669052191253703
0.155320838508464 0.421960426020638
0.714756477484399 1.40762564363703
0.359022477720621 0.313798030456751
0.207677791267249 0.56579492261521
0.669121520238898 0.977057830330126
0.301473954772681 0.340230644829599
0.383526236251557 0.777913308014668
0.381408122419964 0.64479946014107
0.370362912390155 0.393331359715624
0.12706416594976 0.213085091302933
0.54499052646047 1.57669185621093
0.472008896038741 1.94876990856658
0.323948992267899 0.600802290589844
0.656767784669736 1.95919595160815
0.622671837520187 0.996046260257606
0.200954869627011 0.0892000837768997
0.358729719562413 0.305923967047118
0.892952751833949 3.21959969016362
0.567182412654522 2.17786182539978
0.374029304680262 0.51330130294435
0.330576868984834 0.177244370583639
0.7763338319176 0.498898991254671
0.484074723545716 0.382995725981277
0.683861542258002 0.741195297995755
0.474051714160703 1.15850596631023
0.404441206769253 0.999135443764393
0.137403346137273 0.507892313805823
0.523143368483815 0.466971517254441
0.42860233110913 0.799997291014231
0.542820163204563 1.887895311896
0.562496119666266 0.434790984745757
1.07671920896554 0.302399977025861
0.626101133364729 0.596951945880532
0.53701927251202 1.7281542028204e-16
0.731568321470998 1.26433529157137
0.237209587525685 0.275638720196756
0.438016669547171 0.72540634743603
0.402082902226495 0.549490460259996
0.562013166794864 0.594536475549308
0.223451730019301 0.204337736072683
0.741356444663038 0.563160011585925
0.810034087225442 2.01456845764749
0.702505346210872 0.76901599505025
0.795618807028008 1.47050832793283
0.730890331140324 0.90771299750489
1.35424349334326 2.98365398382758
0.136568712821891 0.0994915340795423
0.204186905120645 0.240854399287855
0.160060474493024 0.162212565939711
0.829389052348278 1.51131121876883
0.462154093827917 0.310039837083694
0.315620655584738 0.497484816289445
1.04998976932174 2.78883722527104
0.882866972625652 0.617431427475254
0.382899129869109 0.598889746019813
0.965360133432161 1.51193779026384
0.105295096017935 0.246548105415535
0.134493768746042 0.338157345616269
0.28927766247114 0.547815199041157
0.173083699081049 0.370134060756555
1.01871309110458 1.06970183165056
0.195563538730964 0.398414817349731
0.345587099172857 0.679226380016249
0.301246976849898 0.411027916975329
0.472775452500077 0.364589308251354
0.311119683128822 0.0684587567047702
0.148818152415098 0.213465935757739
0.493435824780131 2.32990261426544
0.19199666782576 0.15010258902778
0.228814226472048 0.598548764627314
0.275639193271451 0.109103678439789
0.324293762793289 0.680757504385425
1.00410102588504 1.65735732218243
0.282645875204153 0.494402454361237
0.206482328085249 0.246152625325497
0.229332864241052 0.218056240507384
0.317696184275746 0.343302381484313
0.209412478730508 0.528752292283281
0.670990090817764 0.939351239206649
0.221706267468987 0.45444821415136
0.195231969574351 0.108209487049543
0.523925320201371 0.25365826862419
0.188472077525329 0.364693004126403
0.182967373387456 0.378003261829192
0.268379733421194 0.522425506688279
0.2861482445595 0.382279582990695
0.792957400068215 0.666752308721534
0.37391450825781 1.2301193589884
0.406892566943963 0.278216796293673
0.230884331284632 0.735672823553208
0.565507407676372 1.7281542028204e-16
0.350529426650545 0.258718858771935
0.17211900589724 0.331602898976445
0.441315993554897 0.788808056057471
0.26765677495789 0.937841667165121
0.185865009236026 0.25105549528691
0.143411994109621 0.353652984912931
0.210649373354239 0.651666197973932
0.233144525620299 0.761555019638939
0.742063019607419 0.654368459212682
0.75223007488727 0.861505142869817
0.178380283732266 0.634956997390743
0.219302831148491 0.612996987180115
0.284860872339965 0.536459909997571
0.185699434192717 0.110052821277604
0.775301173591223 2.01452378428329
0.570105516778346 1.30357386563626
0.189651050968631 0.223766293269057
0.873116768874327 0.657537524094188
0.827474331444776 0.647762791112875
1.48084141457172 0.725836027141264
0.13957429866923 0.158454843350343
0.711193856719956 1.37282391249347
0.530623611538503 1.00757754155707
0.344307494241992 0.401164791224884
0.788849190876671 1.47244615264186
0.534728203125301 0.503356032527154
0.121686827046807 0.224283450980791
0.461940320182825 0.301158184207773
0.585286520028339 1.3496449179095
0.284631897431282 0.258739448458029
0.401256963679475 0.624599234429121
0.361050627365256 0.283842212449718
0.212170130766112 0.323736321313579
0.627489508671968 0.459130752231518
0.29263031659249 0.550530789053464
0.117993668879026 0.425246181280264
0.457987653747895 0.972751699971474
0.413773611612163 0.438891000035618
0.337334732520593 0.196293966344192
0.264805451324438 0.521862053408087
0.431037042284046 0.673884032939782
0.903971009128641 0.929507880355066
0.391311777294717 0.313490366461728
0.841718124179183 1.28747082946089
0.262721093181994 0.394528876760529
0.134944532458941 0.2050171611186
0.141866396069572 0.334857210562343
0.28953900697411 0.854829821020702
0.26994373624186 0.183855428681956
0.270803735025395 0.364130523189904
0.33694066549523 0.303441015572357
0.408300019579978 0.223276217163233
0.333805079933248 0.736853922957108
1.44089147949526 0.521334458730026
0.324172205046661 0.270405527643704
0.627067435421439 1.36532601424285
0.409000221761925 0.381371649101964
0.264727001391748 0.910049945884732
0.634014422276549 0.352630059092622
0.476795102830373 0.905500920840318
0.164728784882361 0.373576583733408
0.333232786872215 0.268024663477919
0.179179370788629 0.0971386534778253
0.391609412906128 0.295419268819848
0.496102264105154 0.659590067032339
0.277164887316941 0.659010955407427
0.847466762722276 1.1527854885553
1.02395438259691 1.7281542028204e-16
0.172387417083845 0.220720941461131
0.525854054232484 0.909148102699706
1.12731958961825 1.53964099099801
0.954990921695675 1.99290043820173
0.348168456006033 0.240627322015838
0.368912694656886 1.53989535069831
0.21155885745406 0.266799364269773
0.288395198442876 0.200244665212507
0.606461156665985 1.28349853251238
0.861088018320951 1.81981606304912
0.454057318070357 1.47491762778422
0.782219498287549 1.11247796789744
0.184493617434053 0.465777609045259
0.835717318203393 1.08476076842831
0.214202564865027 0.364423112063734
0.263815216260339 0.210478141865733
0.210749488608688 0.550039278121251
0.295524942056283 0.328045959921863
0.113518537371614 0.0984297161490094
0.124661400106397 0.163231964252035
0.59024359168785 0.86677927959353
0.493065679817145 0.567109793010622
0.572646858744587 0.729131876744666
0.239547523203992 0.657382886247573
0.795975103269176 0.780710692775974
0.162995659255978 0.309532602513322
0.752644602466421 0.410506282203033
0.375458870965193 0.19000653146104
0.532482682906503 1.83936100484062
0.551979545562609 0.375491775746608
0.794882727714734 1.09972471321061
0.622220729560496 0.616641639074489
0.615728583156082 1.50875991538266
0.248063122325118 0.616240170509894
0.596096476793259 1.03568528760637
0.962375748199706 1.0919241675756
0.261466476869077 0.324973439640463
0.517395753219764 0.607809774970477
0.334060411345591 0.33547067186073
0.470734232723142 1.00092514292748
0.492092057574778 1.14723267674662
0.165724723044396 0.123642054004175
0.197479400549955 0.471884096611455
0.153157767561503 0.41191909082126
0.320726007475764 0.319213359513883
0.546588171742092 1.15240748006541
0.354720966615929 0.244532625654354
0.430798664371003 0.275858031333007
0.194244473805042 0.11831774729927
0.431631060709914 0.105694087485232
0.203774315682123 0.335170946344126
0.280764582766308 0.449419345981679
0.484620069354095 1.11442144341536
0.480785680174475 0.234357206860024
0.165098637418762 0.116612669033467
0.299962366014778 0.534736078093296
0.341159164950443 1.40315351439129
1.252536583484 0.542083352579691
0.201010508698983 0.132078829501733
0.472651111303984 2.3575936551845
0.144656491085104 0.429271423177142
0.369154785186202 1.41733104929933
0.298957365714553 0.526818244468532
0.320286246174082 0.265198288262246
0.464948093973346 0.483215855025878
0.334049796011131 0.941290103655599
0.368863105256421 0.0887204530038599
0.407848906549095 0.220951854066768
0.519788857187537 0.293673039017805
0.229952121382031 0.590287578704777
0.273948366362019 0.322205154775524
0.356292711330898 0.335953632014406
0.657168577759331 0.88635121996983
0.737320893288709 0.636567983282152
1.28880222642879 0.483919452920076
0.943683104738688 0.516238450842007
0.353402159843869 1.19810002051193
0.167138143692844 0.154908541175105
0.479989584543614 0.370846482034065
0.392100660155273 0.536698537140892
0.150532293324905 0.339313588721898
0.312421033017295 0.779746366821474
0.242939504807009 0.546223424323255
1.00691975599855 0.787888650730495
0.246501109381501 0.15536476888181
0.110264386962698 0.337928269029469
0.194590071476234 0.358163471238665
0.77666085237464 1.57207090078912
0.213595599309833 0.640249348081946
1.16169954830064 0.905935826341941
0.233959703614673 0.259726333686216
0.268572293364784 0.633794301132787
0.439362630645079 0.48861406007929
0.237140398352053 0.149958564777824
0.766530295951265 1.14833809515351
0.235698656656407 0.302065804192557
0.533415097726962 0.622494417614285
0.341252025385797 0.642375305529939
0.270773556742936 0.116250762652504
0.192924990323435 0.142313539636852
0.231663814040935 0.708908951967456
0.871812529772496 1.26462925434554
0.188384699095662 0.302997745976356
0.250118324555261 0.242277410478031
1.09957405215514 1.3995931566696
0.341600855811463 0.432636817479045
0.801314724316416 0.372136464009736
0.965000616818342 1.96084553750645
0.325841497443524 0.479795743381572
0.769924501689042 0.800808709101603
0.367003437620531 1.56743958264117
0.548835081472717 0.83055492938456
0.363322084192202 0.193712146473696
0.440761455201499 1.12345740213743
0.487733703607407 0.562145846199891
0.476420719435883 1.41638060531519
0.342989729044867 0.227854344642731
0.159323079472792 0.185477489260601
0.938811765485226 3.9935776079079
0.693248078693197 1.16110018183431
0.463171597470603 0.700777016716789
0.464497020552649 1.07297646099915
0.409154315588227 0.370347447395704
0.184107370998823 0.487930614929513
0.586010358162687 0.987061339982409
0.682665818275236 0.653757187121625
0.438946801629585 0.204556372747864
0.276820359652423 0.430291247731145
0.516031501775241 1.43776770223295
0.980675400612563 1.97796842870056
0.198964798751245 0.356871533148547
0.280115069659939 0.136005455197621
0.183124247126703 0.496075208304227
0.791656993951513 1.07883268311329
0.53561229985192 0.280375583117115
1.13661389915998 1.79646106939167
1.00575376656723 0.162989231940446
1.0840942863753 1.23853824153033
0.575105159530739 1.09674219157666
0.16282613658355 0.331897048197561
0.323957957936276 0.705130297165733
0.154047286551931 0.231640252185754
0.187704138492495 0.308162423019658
1.01223589028658 1.48601834487336
0.12550544432753 0.400691085305698
0.377937421238446 0.318048935420547
0.232396251585276 0.272864239343604
0.803401289149469 0.708840993754528
0.292211988099242 0.311059726562174
0.196005525364111 0.188044553122339
0.431470417040168 0.177781227913481
0.132644320233818 0.274464518762317
0.28385498482936 0.48299675286784
0.278920253097197 0.487506000033673
0.361215300163093 0.586313738320309
0.942570502414591 0.668366100235784
0.368690231434865 0.646470647200846
0.752071551632726 1.26498146893646
0.229063167319221 1.7281542028204e-16
0.417044243523862 0.357147991536233
0.24401240070596 0.598248130411469
0.24647145219747 0.206147368686943
0.125148177117525 0.0655537050287287
0.329881186927 0.195279584760032
0.439136287815139 1.13976861430472
1.09833664010599 0.437095981235087
0.229479319657991 0.50876863137764
0.236911878229647 0.334311159276651
0.205453873631338 0.814215694384786
0.816858758581323 3.57097649361908
1.15937698579581 1.1932615731565
0.285469540093688 1.85523604655696
0.597579468805922 0.451671177596747
0.440326253118473 0.792947931583067
0.534590938769326 0.196320244569341
0.648285144592488 0.389760952231281
0.7287128206234 1.40205579167478
0.264743858519566 1.84219984844422
0.288350902360615 0.491855603267871
0.62038480573694 0.258818438807577
0.193244097972906 0.549276464927872
0.354715001246263 0.801061310556901
1.28864098137115 1.15134348012763
0.871854548150167 0.985798366382679
0.443892359357792 0.552268624218284
0.188690191095901 0.494060637024155
0.24940875654326 0.330605867097628
0.264502399333157 0.283956333898318
1.17115919415782 0.520502434487212
0.461498440317685 0.72006429122342
0.232663596425095 0.2079297396023
0.443035692203951 0.486905210426611
0.284158095569475 0.779030446732529
0.398522040722559 0.522801824264931
0.51096679907713 1.7281542028204e-16
0.29686846904163 0.243314101410973
0.206881576952341 0.221237110945549
0.243252755600317 0.431043679079713
0.278088045476856 0.627920057449676
0.861611488636753 0.990782428380031
0.614647187195355 0.84460803947871
0.151655482730284 0.800167550276411
0.392642227378392 0.988086173968551
0.294413005747893 0.476539335114347
0.213432990784085 1.07377108649442
0.412241416093125 1.01990600622046
0.339900837846276 0.277803758999067
0.62432013531463 1.19533822896716
0.704358031608347 1.47310189336195
0.5869619766729 1.63078345990368
0.175483403013719 0.330711444284437
0.606555099430181 0.802524970122244
0.272366712565753 0.454043626949554
0.315008139197989 0.55854867803337
0.112687474970346 0.260444366182391
0.869470986412625 1.05849631634469
0.457811339003755 1.37593731141162
0.300913071115676 0.657487521662913
0.20059366866571 0.881012562778892
0.388636749188271 0.88417819655337
0.872097348787673 1.57860872353514
0.526367488944916 0.567754485615245
0.621948710717738 0.663341568394972
0.469057256122666 0.371717916950444
0.547849937671439 0.817293325147131
0.423442973544419 0.437830546484698
0.406773256464134 0.619482520973603
0.608731773628032 1.18367988781059
0.364628113315693 0.348907871866252
0.269013372898938 0.6285203000852
0.739105388899938 1.34449990015885
0.33255403737184 0.411540243923516
0.450767303352466 0.460141506691175
0.136163526559535 0.390130836582843
0.231757175916955 0.421358925962935
0.47305410978285 0.458058704077569
0.345437367289218 0.683180694077279
0.890010347011409 0.232387934607338
0.187298360880344 0.174484414728607
0.14357941490548 0.241412470970586
0.213368292127226 0.186858801243315
0.25889521673206 0.497581594675737
0.162846049167522 0.161291764705315
0.289948758520303 0.123234434789327
0.115110436053944 0.561168545621978
0.113301111465713 0.312258794306686
1.02899256049065 1.7281542028204e-16
0.678132774567393 1.42964495348959
0.232026688248036 0.431419065106832
0.226631976345712 0.202391424341422
0.483220731852774 0.791386111782387
0.213288291277941 0.343527582761721
0.14095509251615 0.301884705138653
0.165560170990823 0.195041985988004
0.905957706196543 1.81700477259859
0.285431683365392 0.285805124294215
0.189750079757701 0.141946111857889
0.690745055904842 0.975592388222552
0.116407591186097 0.598576957870816
0.294046544179232 0.700301262718858
1.04923229162341 0.938612800093682
0.353121265659764 0.595202643148348
0.210360781753109 0.137615834929031
0.148287325114739 0.35434529004566
0.362373488990501 0.582115714481974
0.121400336012342 0.458871326920371
0.401156674443263 0.882466102740109
0.308984262071 0.27430739970661
0.200524582353015 0.261975477842766
0.132570853900292 0.150682138472067
0.281501476669336 0.0905131067192532
0.329966896063902 0.575759900857509
0.456492729669624 0.715721003848474
0.507675863086066 0.568286183545555
0.949696939107022 1.01070002318941
0.467420205980057 1.00974260065963
0.201078780273972 0.60827047534274
0.121610172367606 0.239206902640172
0.656377333392357 0.324550117766694
0.527996837383062 0.780919816433205
0.403047153058689 1.5937009751516
0.454457197129688 0.962955684122369
0.780160168651186 1.7633517673812
0.885197767756275 1.41726996579412
0.165225438315777 0.306838686995075
1.23937362428244 0.911303070260642
0.929169012569881 1.700355805398
0.290151260601377 0.116565640726812
0.21581441090178 0.134607801374329
0.336878861438894 0.761583470078046
1.32964433807745 1.25823360894846
0.245772808943977 0.984228973989342
0.086414585468319 0.124051244709149
0.17660655279228 0.251625919877309
0.792687315611299 1.08112120550196
0.293226465989007 0.117606581589212
0.245451641522298 0.224956111064856
0.171046965382485 0.358527948779408
0.120085398824977 0.210804972839751
0.328157613471339 0.376658150719159
0.233447029737342 0.208176079120696
0.540032379768183 0.343290990567376
0.316514728019566 2.32853519667942
0.188067622571878 0.421636320082551
1.14262979681359 0.367801985415537
1.15213390072941 1.02845026883741
0.260368757913362 0.464359553258776
0.181522930212084 0.248855730062109
0.120031949074056 0.298258177140424
0.240462172065959 0.19093999056706
0.203958282342578 0.377598062680607
0.266894102491304 0.693918732807053
0.098415885346186 0.314184191520041
0.493540950287882 0.733595796558932
0.31771044417425 0.387860903727143
0.600205700490397 0.113624485014864
0.252363510926062 0.366299350124738
0.276336894255401 0.729804609146426
0.270423553087103 0.457510687985539
0.30751783667523 0.836198886104577
0.843221873160912 1.16307347879478
0.603127900578734 1.06062345884288
1.02082843429001 1.43186432818428
0.594551964847092 0.243202390388964
0.335212481116452 0.242337683986776
0.189797018965402 0.242870417503509
0.24979736489474 0.26466617094353
0.358326886567977 0.354463993183431
0.444862488475008 0.30013885584009
0.727964051420649 0.327443082591693
0.554632373899404 0.49115958410538
0.298301278783241 0.683528612974051
0.146061482713505 0.273529342967406
0.501029138624376 0.35416741313673
0.595316035787448 0.946314797391786
0.471029563848845 0.397826197551238
0.718307707751665 1.40642473667512
0.754565551412465 0.730313813980814
0.184705895823964 0.450145971771144
0.117764751260703 0.490505321228245
0.455869029701548 0.217238381260881
0.134175359710423 0.295267791698956
0.861033329093851 1.67516683246179
0.228998667244757 0.426304231322813
0.256717590926333 0.759648937519258
0.746285786658682 2.70502460325406
0.152408714212903 0.396768119820355
0.678368800353968 1.89334477925303
0.915017113380012 0.322270138510179
0.705048838024876 0.476055933281818
0.354959243921422 0.410173909498147
0.318819194111281 0.43350153814028
0.454323560233065 0.651423609162493
0.589899723891772 0.825529443961545
0.180989535838026 0.39123375747672
0.686386169130011 0.359541935155985
0.416094879238682 0.15157965900552
0.563233196458931 0.734146035415336
0.585776715780978 0.60421768103052
0.474097440659435 0.630637852814757
0.193379341369062 0.509135642470062
0.817783999023205 0.830031161475137
0.190538032620884 0.410574315557595
0.683480121939449 0.875222421116696
0.184469983554148 0.595900733302666
0.28567782070331 0.38580668435866
0.639570012036647 0.709685129454623
0.326108848293938 0.416364329992491
0.566950277959962 0.534820384617726
0.754024094330539 1.69526872835116
0.228126043529558 0.399779267208938
0.268339658536009 0.283819973020298
0.397362973070256 0.576051566062469
0.18117626941365 0.557870414325653
1.02355319719746 0.236071799697525
0.155773611497745 0.15162881998631
0.558754127938713 2.68580842338383
0.70922536398596 0.697714652864673
0.262411192389119 0.678328712272782
0.307405434277909 0.534564734207456
0.178191941274843 0.336925083629665
0.351286365719692 0.299284192014243
0.681155405613696 0.0212546982568038
0.493206498342995 1.30455264123166
0.365204906090368 0.378746821202505
1.16096063668427 0.896590015197888
0.303229482393462 0.692894978550034
0.171686930071609 0.455254077662519
0.176383782336811 0.363851864152675
0.262806550208336 0.165604649201554
0.52799620420494 0.160038298753284
0.403993462515586 0.315065658843227
0.321078174260487 0.651398036106797
0.159796542911244 0.610266591328979
0.197205776305854 0.404594305773084
0.128238868989488 0.262719108825923
0.688675495396222 0.802419960759742
0.695120825349483 1.80927881227281
0.914642591102151 1.44342179555305
0.19490018895436 0.317643812349179
0.267212481089294 0.348549812181926
0.715924164795431 0.596748238573675
0.166936055139965 0.267608860436511
0.399235232079041 1.07639802357686
0.499171852087393 1.17567650319725
0.780743064554312 0.745377958396084
0.549107808920508 1.39021372044297
0.178888816576264 0.190577024662522
0.184824016473816 0.20356879209178
0.469352895500073 0.226087834710825
0.156202512395129 0.247508978859888
0.586418026000017 0.969162638639809
0.121343792046993 0.0964335140480821
0.350258431729109 0.326890171440795
0.319463518299189 0.552466625857017
0.901899313048138 1.48846630981535
0.146472249282493 0.588277810602442
0.501756720691517 1.7281542028204e-16
0.273245020753527 0.0718478813661387
1.18957098957489 1.98069816519522
0.136458439390266 0.0704619504638761
0.295142102561845 0.407870634988948
0.762708848330695 0.739591945798154
0.657970429243116 0.594145969277522
0.411556476298287 0.348694783042283
0.465461771356846 0.729119114113274
0.485138403385069 0.301709200932879
0.760597315377642 0.121390097168866
0.137703564224371 0.34901307160748
0.439330784231696 0.336359925981073
0.578127825750204 0.28090776852171
0.31001216841799 0.372777524438976
0.16236944180544 0.526100873605835
0.389922417169976 1.17707266829047
0.601157357378341 0.478474022438118
0.42144376447551 0.254377108694425
0.459543138657572 0.921999578393427
0.305014270379483 0.745015849562303
0.719081787491099 1.7281542028204e-16
0.242188940883125 0.604478868321426
0.340165048336549 0.51352156738273
0.256736333854765 0.629945704300989
0.161976930183764 0.111109945239848
0.648912767750966 1.41374332978304
0.714078767395746 1.46457626491217
0.228187231036089 0.303305631622791
0.148218687788125 0.413861189808173
0.26246719972484 0.460366691636675
0.614116498009158 0.819619213281246
0.366245179847423 1.04548458352183
0.254738832305193 0.175308257419992
0.527552140932271 1.07717664382791
1.10381716744327 0.44860007125892
0.227993278817057 0.15608318918336
0.151865733103696 0.40838967720159
0.288468415277944 0.846018466527016
0.286340481373486 0.840547647893448
0.635657660615258 0.924389010686267
1.04066226544373 1.78419711164572
0.121731730110473 0.3985836899009
0.189794895563996 0.377745540057956
0.411481144591302 0.793407516676431
0.315754562906115 0.724214304557201
0.305486207407246 0.923621198835841
0.93638949669166 1.13825348783732
1.1580897765651 1.14274589793965
0.917394488643559 0.881987179704634
0.505125265619519 0.583781390767938
0.259860782395053 0.528434638893703
0.718218753333262 0.575405667998505
0.151759579533296 0.443263485813244
0.638489376588155 2.00333510763184
0.209590554035137 0.258927750649424
0.689150691879829 0.438102868597424
0.421407911613308 1.25555017335799
0.738713147295025 0.791230469048824
0.121216286367983 0.300272135082377
0.228158176058061 1.84266538233477
0.199960521199078 0.179598721924616
0.632770486203556 0.93110915193153
0.173935274132273 0.469461980051784
0.283874979008051 0.714992785523567
0.2491251181276 0.586835932693793
0.421268275795104 0.656340057055749
0.820543940604886 0.755561506130556
1.12419954416872 1.55114386716822
0.269382925823897 0.631993503936348
0.562175269631204 0.876882666065689
0.19039879934654 0.542198771497846
0.55996933390126 2.48663946288907
0.287004272235177 0.54345470455371
0.521803436502232 0.935100417130438
0.275952580528862 0.37072021633603
0.182997213618563 0.470304591399596
0.29889293149784 0.567142824162463
0.454116634051432 0.433700902851932
0.323699029097533 0.170355825944196
0.174726355239631 0.39154979286045
0.1922388092249 0.29276628107914
0.890079766266466 1.4672249416733
0.542987291112334 0.400321399027554
0.169625850375974 0.44605854816943
0.277680404093387 0.526444430072187
0.457771770856773 1.21499924906242
0.89477911353222 1.62983614662269
0.991267599295225 0.967896324747897
0.24001588622605 0.244694585631423
0.830025973551259 1.22315745814416
1.93149839579327 1.19812624737404
1.2152333320553 0.574987675064058
0.348555940969534 0.158185390493208
0.664004597087509 0.991501401901794
0.460830398056772 0.202762511359247
0.702402053956019 1.16980523431937
0.199358436658721 0.318416313278156
0.171080519010337 0.268050524971166
0.226555959353136 0.193059877774659
0.498469888891273 1.396625471112
0.246259559714305 0.605296228582792
0.332173563026916 0.56142925844799
0.259213005731618 0.144305168112589
0.208616877603646 0.100227093515571
0.441001209238415 0.528592360437757
0.155389396107702 0.227087597317695
0.225840553902876 0.864423295703156
0.713841233108524 0.490278586303323
0.2772731343485 0.352834498220857
0.235976177411714 0.792815051352807
0.285165350528122 0.330808387595788
0.816989419122324 1.5047271388709
0.606467345566634 0.573132521413756
0.318286835172666 0.138090315483794
1.33577944613014 1.2885185023071
0.226116234707425 0.185302720029824
0.884718518479657 1.30825022610499
0.985494299996424 1.52672982631191
1.11116334505741 0.465940235337786
0.660403491042927 2.4621030531927
0.627479430393284 1.57186830770527
0.631660676059871 1.60545541320839
0.144269505250254 0.129710543067985
0.313949194693508 0.616014873467106
0.458437518410024 0.609048452916492
0.100221933751177 0.0846797055085352
0.247295015226049 0.513924299974151
0.231272097411592 0.38625619614714
0.358977048859981 0.461615119048281
0.7088612803499 0.831373362643887
0.166704581629257 0.117014914767527
0.929230578591708 1.27553588664552
0.872994171224307 0.489290447811444
0.289724437148905 0.743864275866332
0.280659325955525 0.292904560661881
0.153986376521908 0.215972384835003
0.422496536619559 0.239411768557205
0.137697325340554 0.0720510408605025
0.218146511257945 0.580360404210376
0.34515668828079 0.12689314594609
0.535321241488649 1.61288549414627
0.847187590138158 0.764177096171512
0.138145421612567 0.219837018525308
1.05549858516069 1.40007614063574
1.16024742460227 0.926677859964786
0.195510530276635 0.485051255607639
0.178118288656576 0.409001742179723
0.219035385259221 0.164172591559712
0.540741291064324 1.04196806693932
0.46252963647971 0.504201529830118
0.0750040133158408 0.408844158104048
0.290756600622626 0.235866275940957
0.646419513121489 1.80117248823265
0.179402643158791 0.153951611806649
0.208546333284057 0.328521468081305
1.26660704482645 1.14671682020927
0.238216940485561 0.526913016805385
0.22897275727237 0.245559102129131
0.865319251237395 0.742888692196845
0.485299325221785 0.478708337934202
0.170192715415794 0.489130416034391
0.515467759645749 1.50696916326567
1.17467650848405 1.67168404114667
0.630423507283286 1.56421265809193
0.652587745847576 0.348886190560314
0.400054126498557 1.26693312784709
0.291301391249999 0.244421046014145
0.583071242127852 0.97230185540492
0.208263104906766 0.357658607178248
0.232812798688866 0.397297324944038
0.309735353642655 0.700013817554138
0.328007585011807 0.490389443634988
0.20761270295998 0.395269136014232
0.283964743249537 0.876071610202425
0.439264661594442 0.394972191623439
0.234393367328488 0.163602384990015
1.06862602711664 0.543383942799481
0.29496871598263 0.431422710092801
0.558236421877947 0.833591564637824
0.508801836656823 0.578219970483828
0.200356964447857 0.287297087066313
0.260181514823716 0.285894833507172
0.685852550202831 0.586748455272247
0.582784062163178 0.745642493692626
0.934412670139436 1.20102104106768
0.152196233710326 0.100830791042637
0.200148588698545 0.228613224996721
1.22429657620031 1.25148543423101
0.744488916298555 2.44664368553322
0.285651149853527 0.351360045530027
0.162332520331456 0.215866441838266
0.201621450017747 0.736687799106669
0.540443786443175 1.01714865534753
0.118010047977067 0.107428220564444
0.353504462970788 0.265641549603174
0.120952503400774 0.316598189358735
0.251741542673642 0.343119239233245
0.27010572430605 0.976705760909365
0.210942268396909 0.470723629660347
1.13632646206514 1.56081116062021
0.252230344968284 0.443306935347534
0.304163047368531 0.75126273062993
0.259615529231136 0.210165059884638
0.148055342038261 0.556365838256489
0.223097699313436 0.45587542663026
0.287473758214315 0.287511738579535
0.653249550994864 1.05746435096073
0.297960930472816 0.371326830534894
0.252896935486584 0.351918029630863
0.370615081888174 0.471371882717376
1.0165357568514 1.7281542028204e-16
0.974077735518935 0.876293325433085
0.377077149762043 0.55767934841617
0.187582277619229 0.0671244973346659
0.521145015281819 1.92492153682959
0.779818262681791 0.413212959011122
0.611750701877321 1.7281542028204e-16
0.692551197675382 1.50692837389511
0.345029340114587 0.98283068442709
0.607604732737003 0.558297309458982
1.88986126294579 0.888088662649859
0.985280048182219 1.38080260342491
0.64024906442591 0.369738325687315
0.721104237509233 0.849958912046945
0.445332773925799 0.97497839527847
0.797437484900922 0.875140224743871
0.484133307534202 1.49449234997943
0.56566634870843 1.1303484585414
0.668944097479298 0.512874551771509
0.428602486752717 0.7094956416639
0.171186870124393 0.358234004420322
0.185139604825425 0.535560804508381
0.230341683729921 0.448787155612239
0.0699542679616802 0.344798527816977
0.596850166356516 0.542035014146272
0.307688698840598 0.327877500762537
0.266413626003943 0.427411300097882
0.280179064355664 0.896335077815398
0.762434648750029 1.190647010461
0.257544776409349 0.743338808495739
0.305676812169956 0.242816695174884
0.407892364257411 0.597859194471974
0.676654589023698 2.54984086404985
1.3156202781626 1.46090605861806
0.586171702624102 0.748873170503006
0.166828950740019 0.135518864535531
0.200402955880616 0.294200431327961
0.405133638938869 0.39540651311266
0.219119311877611 0.187470948225733
0.53420967129827 0.554245232994354
0.195268812709652 0.381857061038436
0.238319292636532 0.568615207625005
0.390549540348868 0.980039150044512
0.519146373162548 0.880376022692159
1.07572844606126 1.16693074112389
0.225726905434211 0.595248120345897
0.678933234632604 0.643670756781246
0.237449129683694 0.521743811365881
0.467791671034122 0.84915278315931
0.146863999823211 0.105651510862756
0.235546106753899 0.110557235293382
0.661677971976802 0.270253952525181
0.121557010706671 0.594259695100772
0.715430248796613 0.399224623431647
0.964048988633592 0.987803275139305
0.900520396681781 0.561118916157158
0.276011645030084 0.285634359978364
0.212664286035921 0.423426693988662
1.4301385809008 0.183651228079548
0.145148965287005 0.141347970117151
0.555455642985018 1.14528193858678
0.349704634979233 0.586957064295517
0.113108510094506 0.179218247415082
0.952843034689441 0.663452122219011
1.15859481803545 2.12249927922284
0.234014895065395 0.358205683395135
0.357187774592314 0.748420826211786
0.272126834736797 0.396881212269437
1.05751221528676 1.84790519921169
0.256335919282173 0.343421043765017
0.210311775428476 0.167956985859036
0.363217459126094 0.693828157398512
0.306276554194668 0.861040792651368
0.201738287522203 0.350716919105185
0.507693182447646 1.08429542790155
1.15054425195575 0.586748455272247
0.173086633799289 0.541314770115967
0.19256888640129 0.395383491873781
1.12114676848584 0.978023203375353
1.08290405623244 0.608812050687415
0.924384263192995 1.15578547512683
0.396640490131916 0.85395779816614
0.849027354558099 0.741389827702928
0.55570777573662 1.7281542028204e-16
0.960944554868036 1.20645814689921
0.617788121304634 1.52980353603912
0.538496820028238 0.0768958769707658
0.744705066704262 2.30729613489325
1.47960286333936 2.21847617757285
0.336238909158064 0.993427245071762
0.897130956322837 0.407117261327417
0.3040591728412 0.512418703765071
0.349714808582791 0.368190833139813
0.388854529751797 0.653425361746033
0.679878739815851 0.139938150224641
0.34479183737375 0.463553266910458
0.20765124771756 0.143995581718033
0.291412825425135 0.673846196831226
1.52179699449488 0.965109965009824
0.760808365646359 1.24291142088904
0.111413117947795 0.210862277159856
0.1287653305606 0.283659612174276
0.131203533792958 0.208420662484484
0.206105564834576 0.401321832699018
0.257423690266048 0.54743580461045
0.178830050282174 0.547115585718054
0.274253943141495 0.353105527003662
0.283237721288186 0.504838369818139
0.909116986007625 0.363103938833298
0.360496729435429 0.509547774058206
0.213091042333041 0.175752554181624
0.114013828547582 0.0899410518587795
0.206578330296571 0.943900327284856
0.231536089084647 0.497355229771661
0.311052337805855 0.329152415193892
0.19225859046084 0.451559643779818
1.01629702195608 1.08095637538383
0.624849632109089 0.376518042132368
0.206122299153002 0.416961537204947
0.216141818794491 0.255984778530817
0.449875264568436 0.234340899438533
0.72175807213553 0.213322971048869
0.876065758922287 0.573004862967626
0.518833950145578 2.06861833960811
0.964341349576191 2.80971150989224
0.161742507931799 0.282263756122024
0.829271128060256 1.28827985699844
1.05065801062545 2.08420167539223
0.48789815142149 0.908717058297646
0.284506659598256 0.256547343019023
1.03678692921505 1.92682463814065
1.01037329405387 1.93194073522192
0.674807856241155 0.492785430622252
0.383225496700636 0.54668619574962
0.608961155931978 0.461909248722768
0.431402628917436 0.849852816747298
0.925586926679822 0.579675547282004
0.947220414820919 2.00223709691335
0.230437511436432 0.157944429064315
0.433060338604865 0.177354894130853
0.292817355466471 0.439699484233423
0.319265167603767 0.360898986353985
0.205127364693127 0.366947860547771
0.618723670091157 0.446589634737671
0.331640017934817 0.194153556785859
0.520927396483366 1.73070148302682
0.659279766089419 0.549733778581507
0.878154245611797 0.502183161707578
0.338423784431162 0.553137194314977
0.204685185468382 0.519856460785856
0.671456240271298 0.341821684176085
0.567286312108598 0.309449733826984
0.476230901161915 0.790212953111654
0.576898896588833 1.12479944439908
0.315396174385439 0.503176745714988
0.403566250952209 0.68683562028465
1.41571162935978 1.0551958268581
0.144678071072986 0.461788417305219
0.330953889510052 0.82816858336965
0.826293416440829 0.654059965396571
0.217130324398466 0.0777403634355412
0.229368848316049 0.138600570994818
0.727840311307411 0.42189048567995
0.251301645957535 0.0742274713247894
0.249482425846959 0.0615516688367148
0.451428500741769 0.625118515751565
0.579917127283519 0.785495936425697
0.319585344356756 0.407035096608672
0.375477451376257 0.809781797874174
0.238798773989486 0.343690526519187
0.875599082248727 1.1817255264652
0.256521997761888 0.732504475220348
1.14754288594783 1.02217354186116
0.288222588827082 0.650300914572736
0.349706336480179 0.594249414284123
0.514072680732965 0.55144760367846
0.36960117116278 0.910290615911461
0.785303410365352 1.20097318869318
0.439928027406704 1.61578014261607
0.685096050229139 0.559484565711844
0.158028502381474 0.184001617475382
0.224187561827658 0.285254204448036
0.478904870748801 0.502339498110733
0.158636255620381 0.18643294040783
0.633151887547405 0.85587240958003
0.162155082910014 0.280189731605204
0.268192139135691 0.458738668415105
0.272954905151926 0.249128231410246
0.178865866812402 0.289341172943656
0.881483258342476 0.584420509987118
0.475129471026903 2.0311833310388
0.346370136353654 0.886906587189186
0.368479571340743 0.386696980009993
0.464406259875694 0.92895120302696
0.321045532429728 0.386489895461076
0.176025928946055 0.34534651565309
0.276520609800182 0.547836339621855
0.416597665222433 0.640254969640853
0.35245936324765 0.293697085997882
0.622498267969744 0.333209311671912
0.207641666826119 0.373120208479216
0.489549846416697 1.03793630939489
0.341147524981826 0.506064335503828
0.564512041283584 0.777968540225783
0.241016452241656 0.854413582880542
1.25084785908848 1.69423616078346
1.07260662183783 2.32164824997729
1.18732394633088 1.06478100379777
0.720990686952523 0.477756614597143
0.327028362395213 0.417294916497623
0.417772781101416 0.331372796024684
0.583764187123555 0.598497158466204
0.363295875234371 1.37109591108167
0.14742113047564 0.256676095889788
0.255557667145133 0.355729040450793
0.342268612385061 0.552001794920012
0.884087899439776 1.39957107787566
0.217327422175771 0.124251365318941
0.259247372141668 0.279841146550674
0.400546974550395 0.384808016666456
0.220743183428807 0.271132397354531
0.273837702377928 0.537963678112667
0.214897724263736 0.204863726390286
0.554358331435146 0.51625067945082
0.844107832683603 2.48008970004858
0.150106148968295 0.438869688037981
0.186935827259712 0.181696644416585
0.698620707770326 1.18617769053442
0.835762586385237 1.01782366612853
0.236497740660039 0.122302177463466
0.362269580871562 0.433562534519626
0.705950264250343 0.915927338677543
0.669076150720768 2.08486688880109
0.493917356773377 0.659091622527911
0.315279555514261 0.968728808335787
0.250297804646956 0.356328964112385
0.379239553655298 1.90221406829514
0.65111652863592 1.37220042373542
0.716915004502979 1.28229722503051
0.79970606974231 0.909171745146688
0.493522951315607 1.26460335371252
0.56253698264866 0.600030858251835
0.492394339993737 0.579968242702902
0.866947291986014 0.992886348070329
1.5412774067239 1.10243069545108
0.509911387392338 0.526629393310534
0.229007297831428 0.720955203515287
0.214884128090117 0.341479170137694
1.22137317018855 0.480853652014202
0.598616993089049 0.942308343715877
1.05049677013259 0.224866780090334
0.534907840509812 0.9894643902752
0.34981046336463 0.779723497045767
0.643307861033608 1.99475803452632
0.361398379118743 0.199370341612962
0.800541113914375 1.7281542028204e-16
0.733737536125082 0.707420389774392
0.973094372401297 1.004002477345
0.474139731685184 0.227900234052341
0.324827232169089 1.06529764118812
0.872529587190546 1.40274658742355
0.154508055789315 0.187477951577789
0.0887449048341435 0.364492525108042
0.584782849914742 0.684045873463313
0.52722726945072 2.21051695362178
0.188589698001473 0.387528121162642
0.408538711697051 0.35619158034804
0.608721162942845 0.515925586918665
0.840721358458269 0.601639200453861
0.426610657124776 0.521575151000484
0.258229156657826 0.930775647150488
0.811490008983511 0.237584471390209
0.221998126755596 0.412649162694185
0.283953416878962 0.582826943249232
0.47580384762719 1.41331460833409
0.302023358421022 0.1692385513777
0.387743659022674 0.424795454255363
0.220781269761561 0.203381050023215
0.233679030012569 0.241926387060706
0.457282745618849 0.472697442649813
0.197517741282693 0.246552242240672
0.105419245463768 0.291760136795311
0.491753257483055 0.647668015755367
0.225943270583217 0.310085978586708
0.234031255629241 0.391710708287065
0.247089640610136 0.485632240654938
0.220050063007813 0.346024592814753
0.275870183470009 0.200980492398152
0.337625507337418 0.606889635036689
0.148791848839526 0.266370537623834
0.352800730351851 0.124802181152078
1.07430976635204 1.20550388907283
0.502345146291833 1.25035196533771
1.13720578250987 2.54871562663579
0.299377619462533 0.550644647065149
1.5187289327945 1.06141418277544
0.207605516483523 0.247233970715525
0.26699250914728 0.530886971143212
0.296220033982732 0.316748422382185
0.168901088026048 0.27346845016241
0.164481855193613 0.3620762164277
0.249922776604316 0.408479575629729
0.312333233526574 0.71556773013114
0.185773708693996 0.266830584957317
0.545872545927398 1.10009566464475
0.194223765168743 0.594900283032676
0.317626278073622 0.441411199339911
0.401678336193708 0.329732913655308
0.278376734772411 0.336253613893521
0.954323115926543 1.02392630708197
0.419916534348078 0.897028564956202
0.221605801711977 0.369007771920232
0.201575384995048 0.569060827517489
0.167298067677664 0.232677057521484
0.0734224597745436 0.374769948582892
0.472259786030951 0.861460945148714
0.684883968337533 1.22620664557339
0.39390245687615 0.374487702100067
1.10508807876873 1.00908496932214
0.405503066640021 0.43450348634641
0.406512346966784 0.34008863398732
0.276375892048113 0.7205333602361
0.230698414301809 0.3114069740673
0.232902539672302 0.423365141999418
0.186272931010149 0.240684522172655
0.65714826889179 0.176411883593949
0.415314977815764 1.12729115227771
0.385287449694399 0.678992110186319
0.165830730233342 0.255729342908172
0.570836570469958 0.364953511025452
0.229409060391869 0.485189990374076
0.770623573201066 0.784153564878613
0.409806004174913 0.285972994657426
0.117619378580133 0.643847225849801
0.642628089701237 0.389760952231281
0.717591494314809 0.749671305141328
0.445371703257588 0.52354044768708
0.423656344988756 0.318676169699903
0.239995446418989 0.275231116363653
0.1822482278642 0.213479075756191
0.27471084407015 0.271223410205249
0.175951580666243 0.386647571117602
0.169231274268569 0.346765220274105
0.232536820279281 0.494968950223867
0.264679926261653 0.36343059093091
0.217830955476169 0.277169845851321
0.116966293272493 0.222793767919182
0.301003582788764 0.389418740062806
0.914726802291457 1.05409573437973
0.517060699858321 0.596993698960562
0.179947344299513 0.48108494369393
0.27129069746485 0.516504104771163
0.138832760041696 0.203364540167182
0.218413384678292 0.335388004875212
0.239932463406116 0.215787032552842
0.334424968784008 0.197375130797503
1.15908052975171 1.96237627313294
0.778979755444019 1.54274969378207
0.192824716346943 0.226412958021953
0.19689376644316 0.15181378182553
1.0103345845741 0.422421540618976
0.22845793009347 0.311816478909213
0.598139762057283 0.743979874626154
0.187278335063313 0.334166464875995
0.591647874680354 1.17207770023005
0.264477909031382 0.680832193934254
0.87239934038521 1.05325797142087
0.935388414996407 1.61917769625353
0.94724329637552 0.748296576423516
0.836742444817311 1.67736191516264
0.140274348160284 0.379978854935269
0.181208951417603 0.0968922861809822
0.244453501696801 0.419243659833533
0.17619360851116 0.27053614475395
0.189451019478487 0.446996246998618
0.239057076203358 0.359450247467468
0.693820458829059 2.28918906965277
0.350855393554134 0.354374144596228
0.996836529485152 0.735324500200809
0.532528536836915 1.35040371449287
0.671288642144055 0.580621618633885
0.260993734584152 0.661696627189976
0.52340045208515 1.35089526355901
0.157998145233152 0.209291016833965
0.471072179107978 1.88872246502599
0.236265858199827 0.0910103720247735
0.40600577067146 0.164006358334369
0.126470263722169 0.398961620571928
0.235505650085154 0.399032914908545
0.340453154390857 0.791268153190671
0.251731031517084 0.499885171117292
0.220665217734268 0.439417897963818
0.246119962816141 0.112216317874427
0.188402344694131 0.32241661606867
0.288247059674815 0.552328754310064
0.581781090148885 0.99568323240024
0.217029271013237 0.279403950851323
0.21298402822935 0.189855098898295
0.273910227603635 0.245539722509362
0.306215179613467 0.768245833205242
0.501319421213124 0.280363757412052
0.158021925261747 0.36647217457033
0.157701280879689 0.0384882043223895
0.456172469688619 0.683982014362935
0.243212146078283 0.477605568423604
0.118236134674077 0.196391108137697
0.132383026500641 0.272325032083066
0.361713084200707 0.876226289436997
0.23530027575868 0.855119035340219
0.660389708695841 0.603845602016072
0.305115380567108 0.394789999455484
0.548857149405136 0.848640583877901
0.914188037781534 1.40189533783737
1.30260860281168 1.69114275297849
0.811040133413359 0.453663324353343
0.451284286753342 0.497941187080994
0.708300746497274 1.06406060733743
1.21754687235581 1.98523055844176
0.726808938586923 0.959565130086512
0.46464123376987 0.423610560956061
0.214554917037708 0.851991497667162
0.244649005058868 0.390556156272617
0.559818963269069 0.968333234975204
0.228761588551931 0.50017632510082
0.189193293079384 0.288502832009445
0.216377350404913 0.550390558638582
0.278178801058228 0.193151537678615
0.10688316950662 0.259884115821884
0.362903202746247 0.168965909721308
0.358410404232698 1.04925391915468
0.207722983452777 0.332228713283377
0.169783158940061 0.220909566872065
0.47398919567512 1.09758898811604
0.484969729831437 1.05700841367852
0.911863678905577 0.209734141639429
1.12813092919917 1.10558199676607
0.487185929145788 1.61491062325259
0.558921525692261 0.508218679268082
0.158035712049314 0.13573237942487
0.732932605057894 0.451428354012467
0.437791538199055 0.375706118534254
0.140765526904314 0.304888057423985
0.262885081494515 0.412844972916576
0.14203166863206 0.398081018830811
0.345052391242034 0.593643035573933
0.185712678213169 0.599359432146
1.1427701755071 1.53056116554054
0.271318237384037 0.188917313685006
0.227810255150205 0.335844449825112
0.178322022785233 0.289219363638045
0.224863039155925 0.232803603076309
0.312664049248238 0.861239385585216
0.191071135852623 0.0959514487612964
0.549954093290357 1.37639411227769
0.233658908224575 0.373939011326816
0.176000009651238 0.233458043834058
0.282542263739654 0.370081238464301
1.03943765112035 0.900336197077364
0.323105716843069 0.276175057183038
0.177452687752762 0.110592099240092
0.739965584315309 0.63108805172042
0.150383045460874 0.153544472390548
0.37946142881346 0.49922767450298
0.257551900525861 0.554362321946251
0.211650598466177 0.347110343407292
0.241861138479443 0.392920869338005
0.328441196115743 0.285327666278826
0.183340976874899 0.274416487746608
0.358519608272961 0.22612348703108
0.170206439930728 0.45394199670663
0.361991086242467 0.947381902837946
0.241158268916587 0.610661984021639
0.426389477186708 0.32238763108449
0.39637186642197 0.288763194060438
0.144405024445905 0.285987764085601
1.39152748794513 0.101826661834635
0.642727277932462 0.557549535240475
0.675876123781718 1.52388441382892
0.141229639985709 0.255316032749402
0.483167911739955 0.217768286212877
0.245889247398678 0.334111757847421
0.389491056674127 0.273323044383219
0.155370935955281 0.218199106622118
0.253748689322057 0.502775589125946
0.197440824526281 0.32582441001426
0.605999621127401 1.7281542028204e-16
0.263841658097527 0.48312406992497
0.230715383788725 0.192649651233281
1.02808264658029 1.49034279866459
0.775199686419645 0.225091053452062
0.224632735967367 0.607452964942726
0.847842581972809 2.12331239166189
0.255090441004899 0.851225403170271
0.915269890837908 0.589649186085869
0.396173462785157 1.11257787110967
0.270195876687522 0.303960670003977
0.872939075524774 0.720878000520937
0.273994690129389 0.731501963114394
0.249049467533056 0.375920557761535
0.487041898422382 0.192928047943851
0.207317844143265 0.291544184298517
0.170692824107155 0.197653714877486
0.410831321433942 0.797938944804669
0.714728115067855 0.892050881679276
0.787850824902441 2.16555467792782
0.22340144245699 0.385820663426089
0.15823626115828 0.22047789722251
0.736619327583795 0.402133173118162
0.220754140295215 0.723176001552168
0.467032047080338 0.617431427475254
0.187949993546791 0.596615907027307
0.401214428990866 0.325026459375675
0.241102400341854 0.0880820882783658
0.327696819190507 0.638316847177799
0.482447746719373 1.01354612736372
0.273298432315352 0.541743580656183
0.135136124665096 0.333167679654746
0.248227110020083 0.52496316399733
0.24066227591981 0.586010899229199
0.199886843999579 0.0805854054762794
0.472677054795962 0.519063054140913
0.328796367061383 0.501179311612638
0.516466686078483 1.25666431143892
0.554423446175696 0.697196465893478
0.614633228054506 0.968963255988199
0.991523343536241 0.474268680040308
0.174235555241988 0.468924272854745
0.467110960311741 0.541498997693217
1.11914909994288 0.932924835731133
0.265604609594015 1.05671407243321
0.325757338123487 0.539449797183901
0.398390077912183 0.531531971611034
0.304915108411874 0.310514436855602
0.443743347300758 1.05196748277684
0.329703515716451 0.178703384189346
0.21349013514908 0.655344769489778
0.302586785523596 0.273207627605658
0.703900462433811 0.749162898664155
0.19532561476458 0.50438626853627
0.408870778794664 0.423774028543528
0.242949241201215 0.322217613833222
0.786831821074388 0.410983204142863
0.35186199184732 0.316016782880982
0.260221303843292 0.50788969050802
0.550817219819508 0.298066395939117
0.350348729048872 0.262443770383582
0.947519874089426 1.61404764864002
1.12846846239007 1.63413171152942
0.219640077493959 1.7281542028204e-16
1.09367672354215 1.21454126206526
1.08488259174659 0.771981878831469
0.426538820702264 0.500536229832708
0.308288453998785 0.3093414967071
0.618066460103129 0.233541230827505
0.359368685924667 0.423499008207476
0.507450939102211 0.964558869876003
0.206261471283313 0.522472362495705
0.289927526402485 0.118859647360969
0.300825979214489 0.494157986271165
0.243524583490454 0.234468859734405
0.219697006773641 0.221302873027791
0.570707567231876 1.7281542028204e-16
0.258792418405453 0.330732468121141
0.808708140876173 1.7281542028204e-16
0.497539569603191 0.594841011575487
0.444359381788042 0.542294850815678
0.836340731320201 1.0738478995466
0.896789751595521 1.59559775295211
0.552133888586271 0.728439758150356
1.63200122028599 1.07526541253699
1.20250899458438 1.7281542028204e-16
0.581060379993898 1.196772324293
0.13945426257347 0.268761302529716
0.176440046168662 0.57698030187459
0.611493337439385 0.311404621917527
0.489185638676055 0.708645947962404
0.287163914627552 1.0596733838612
0.182325156271965 0.399546594256717
0.275451257178798 0.541922726881083
0.280225542389046 0.577465979586863
1.09798466236475 2.89333782206575
0.196623399478577 0.316568033440079
0.221224147404753 0.284484722208654
0.317695837125996 0.604893025716818
0.353909549995382 0.875051815371136
0.322887589552432 0.276668715520525
0.490208137906502 0.930447552063821
0.384089971476831 0.263485417485467
0.363565933301894 0.550697492870948
0.315269417547858 0.438824848211859
0.822103499120213 1.14930467137822
1.12181375209756 1.33232240867791
0.193760774897055 0.235903847773112
0.234322317059395 0.112597962958881
1.36994260949611 0.553882950037535
1.07058829859955 1.82461748982837
0.546437667471123 0.397517085659487
0.743567530687105 1.07763717076848
0.187259188015187 0.52448091066171
0.254970169862746 0.430951608041271
0.253471859009847 0.198574181130379
0.358657946373109 0.225013333784979
0.323033055778634 0.43821634517459
0.329445391655272 0.501882640062718
0.406420072295557 0.0821276701720274
0.529538252797541 0.292999440390106
1.30524075160897 0.528154497514865
0.50635469483649 0.177080953010764
0.816126974971066 0.423773214349204
0.868300901628837 0.896098003153484
0.736979020984953 0.389760952231281
1.21418309960245 0.671111067250557
0.727367112486625 1.31733980072631
0.567604590069005 1.12431492640452
0.261041912908419 0.52500611911921
0.394045238920813 0.464474880144329
0.833814883412357 2.2985986198766
0.147526224340575 0.583043075699791
0.34956897085811 0.347547925429551
0.862593942873513 0.821959235038353
1.03263962419086 1.67472421443049
0.421280108190693 0.555700217139811
0.56079094295136 0.872254524213802
0.588946755545189 0.452422830793867
0.725166305516546 1.58668614803501
0.747734016688549 1.45211116678396
0.737475465657486 0.284800226192268
0.323356380182572 0.226911878360167
0.845401922008223 0.329130679371625
1.09198216952282 0.874171310095748
0.92014379910553 0.743641986964638
0.943513469186292 1.50872358570499
1.25556924231008 0.405206036447196
0.619332127451701 2.30148626208829
1.05154111551225 0.850568494495052
0.320061243010856 0.332381481466331
0.229414765661396 0.329289635683923
0.112635152601731 0.191624918965876
0.843776361120572 0.521334458730026
0.355156943554799 0.660847590927073
0.385576535427935 0.359835063076555
0.235780992145659 0.228510683928491
0.512503782406628 0.493243241191197
0.321843383902504 0.287521522652258
0.242115463911544 0.587630169746192
0.635329022893373 0.516238450842007
0.508125127124851 0.821256997608452
0.522876984644963 0.555356827294496
1.09091966987679 0.875093332327931
0.205307210906126 0.281467043173297
0.201398245726684 0.399247478746023
0.292858265121948 0.0858258526998516
0.234712149154719 0.268339120865976
0.407416292132993 0.16163239412655
0.504951361913464 1.19372414556292
0.256551054591376 0.559014577725455
0.336298941581221 0.850460995399205
0.222881084046831 0.370941334220339
0.14437845678765 0.483648462016611
0.328635216565971 0.464504674221625
0.604484306541971 0.999974603509376
0.244655769262426 0.696225659241047
0.718227157768548 0.487875242503435
0.233884227078973 0.341128137915429
0.462023230937638 0.439129546815594
0.616538637641078 0.925892281461025
0.668602090281412 1.69139830918642
0.29762695345495 0.164741539792974
0.57411254932608 0.878913876574128
0.27715851017184 0.398285605746584
0.488757128151644 0.638331739979897
0.181029282664767 0.578863282820489
0.274690654506933 0.327477236413102
0.397376797575148 0.4086267633717
0.152260355590128 0.355745759243566
0.310955389383304 0.561367633624686
0.462326662772917 0.478170566162045
0.410561742178085 0.799808874522792
0.415275429444251 0.486657946629717
0.285867716797526 0.820742590005949
0.13259282883956 0.387932280287205
0.425217032720407 0.84051433235533
0.568864815829822 1.45608859820559
0.667424751386727 0.279711157007902
0.310537576374995 0.625331909879873
0.219420910699497 0.63747709826207
0.909405784299685 1.25945955241035
0.606083323029046 0.828513034881481
0.741487718524473 0.965756817547432
0.172989891293101 0.0658556861573754
0.192023637019971 0.219093406914445
0.279646540639932 0.25643971588255
0.144579081983513 0.236299594894615
0.200206803406182 0.200541239294348
0.59104497792733 1.03210391087226
0.15735518820026 0.247945895689535
0.118497901788176 0.67731873149227
0.27580598280314 0.675142985435586
0.210763849561396 0.28171087898282
0.201472152533992 0.461029944648896
0.354814826585291 0.751486247401514
0.119958453651681 0.333241889681253
0.355435234815123 0.0883043813122905
0.282969000268388 0.446573873053051
0.844578482135962 0.590681010237689
0.183555719861298 0.186715817901203
0.196921028805085 0.0526114225750534
0.353182585686765 0.230959376199315
0.209317330749981 0.103659207986191
0.334711938865285 0.458241947030789
0.275801683874299 0.303643312391397
0.516375311093146 0.403370176532235
0.140037735951009 0.310608127384042
0.562712155815688 1.31517027953968
0.259049255023855 0.757605881315144
0.184691290719741 0.791072433791983
0.475047618863051 0.210352250751174
1.2608262771948 2.3951126368936
0.539542120294711 0.450929409238082
0.511528003034055 0.485634260660262
0.242213807616348 0.473163109070331
0.731536641878902 0.842700745840417
0.281797120150539 0.224461896853334
0.8882573770347 2.32984211443848
0.233265316900514 0.223589005418967
0.297689743895465 0.682295157307968
0.253260120605054 0.459627685797957
0.158191255615675 0.179318930938511
0.880886724069062 1.95387358571434
0.616379813546592 0.659426852005291
0.216181511013771 0.407990180463814
0.463479832473112 1.11228582256028
0.592472855723836 0.467883385774015
0.313388696251706 0.244625944481018
0.547264874308796 1.58944717870758
0.48446841506632 0.343026035858828
0.155603069304154 0.441167573852528
1.19084334440018 0.236213144586844
0.416336621084192 0.606546501347063
0.249486522531995 0.73318700855917
0.889273651273904 1.02227998141985
0.662955834529248 0.674207556497309
0.269270595569749 0.297697491652168
0.532274466354284 1.01208545765271
0.299479668333583 0.825132216346109
0.374439152454871 0.544576004718472
0.292155951445932 1.14912579926477
0.334275330903559 0.463947292369963
0.447831049736656 1.68425600344643
1.02005707426736 1.28496712030521
1.08602399877515 0.875508481547484
0.510855093189059 0.827809583942957
0.345148697556151 0.623491336424663
0.325022473207816 0.292185754186067
0.286785436966456 0.128356537513373
0.265894483437166 0.533849829498976
0.114708398314111 0.660514841170586
0.28245724383194 0.444534168949434
0.772682126377838 2.51373933018712
1.0806285103277 0.883907273306294
0.681670042548909 0.349402812363675
0.310710824339558 0.287684397209879
0.152074651003204 0.0770504421265455
0.690714622247214 0.536839349557818
0.360548859939801 1.32972261689639
0.350712407214681 0.634034987660807
0.550873577846915 0.543234529185056
0.406580964248391 0.799896604642132
0.680509475534546 1.13200130018744
0.293443648969609 0.937430217118174
1.26524497635869 0.485878225754159
0.474138523510663 1.67944992176402
0.397911199007249 0.745713492215775
0.447407841415883 1.27221289628601
0.359759025720487 0.541909817744123
1.00572873473585 2.14250457878216
0.382433495269806 2.49814800812058
0.210393060783072 0.311944001404097
0.298842500686402 0.419150703141794
0.33129185627567 0.379003832700465
0.319790995164686 0.346640054173875
0.502366724783339 0.505805516989657
0.88316293174888 0.633782291263305
0.740093907677257 0.897942727733764
0.392876496608632 0.246559889903272
1.42111566795509 1.57179448084042
0.850288046249757 0.898437848820489
0.193504452230717 0.505596775377242
0.499369422142126 1.25085216134886
0.966055248310582 1.26852028423979
0.600845613157943 0.61013147036263
0.289592373177793 1.7281542028204e-16
0.906686207474914 0.729131876744666
0.48767536808243 0.816284037310054
0.429086161401209 0.988257448523884
0.476510377008749 0.792128694707333
0.37472145521463 1.04939314809571
0.612782353575164 0.846261812144862
0.289190364705676 0.810380346693127
0.192863658959628 0.337876082890445
0.2267243176673 0.195021856745691
0.633316614284864 0.644481922936187
0.315280631503181 0.313057561887943
0.723196337128439 0.617566725522647
0.305855712088813 0.349369806520672
0.619504687264345 0.992178656729237
0.246063457156717 0.420789092222566
0.253063170515671 0.575017437716283
0.232731368828478 0.47166843167023
0.561828349151346 1.07733250151306
0.961942380287181 1.7281542028204e-16
0.24297285970198 0.580597740488088
0.346184071549818 0.664922079232454
0.843882924484265 0.54360178542829
0.0830485691687506 0.252260670382961
0.28362811210814 0.538333418765957
0.195562728532153 0.0967932696887553
0.285025833928099 0.554177326459823
0.235384761727708 0.329964747261476
0.287204183882285 0.197136065854086
0.166010363624759 0.431250445338209
0.41857525450783 1.26587150262502
0.331305426682832 0.328141969820915
0.434766570043247 0.332871147823942
0.396388624284363 0.724797043346403
0.608638078139201 0.156004671399649
0.193129582274723 2.04917792016653
0.269405636599241 0.456818155841178
0.411059866165882 0.317823484671018
1.09242968643848 0.170410515838328
0.594851492740981 0.9832024712432
0.661317851499443 0.898675722912388
0.473518592264755 0.922388480044446
0.372280070904333 1.7281542028204e-16
0.441084063322611 0.299680031238718
0.203826090623243 0.719621729865893
0.177549867120171 0.153678630086897
0.586914823489625 1.29999855696691
0.267670239765289 0.27313225155546
0.221091973536629 0.400663368410079
0.649676474256574 0.584616306440855
0.244720785030154 0.578073918608566
0.240994848646761 0.574016044390638
1.30400704509949 0.944924837768221
0.114529076443054 0.35479064831734
0.335655923334887 0.245904685003799
0.506670777022674 0.977137741760132
1.02483153440046 0.655786880322307
0.299622358739541 0.48143856926963
0.118778458974713 0.213963493652788
0.253984426570754 0.514990045094992
0.170820759199216 0.576888414070846
0.334102743889303 0.58250747847048
0.201071091483934 0.416023456620192
0.24676144896626 0.200353114245145
0.250618628445128 0.566245774181703
0.127842455007665 0.477049577415189
0.248166580381321 0.230160680205678
0.442705107065394 0.995600352024669
0.363051838194386 0.299938113232148
1.15184867646937 0.546766894985315
1.03787378701187 1.07943603159128
0.217923100116157 0.720599424345974
0.146186679747838 0.0897816331843546
0.583681079229131 1.39425990884931
0.228036160689657 0.76412207619841
0.24296454392264 0.37562858056236
0.466899633930032 0.511748818929316
0.206916825192912 0.321840596020062
0.541735445269347 1.33210869751834
0.617321226588165 1.20911490783512
0.229957661450659 0.540106295220317
0.636655490807112 1.32344013675519
0.718630697287121 0.89966090600911
0.942791583093468 1.7281542028204e-16
0.86919780399076 1.21826933472818
1.0136465690305 1.78006443832565
0.474616848487676 0.61314829349451
1.23319397761357 0.174953564653748
0.621571012731675 0.278395949033172
0.164712116905059 0.452338663315045
0.239150792348945 0.453858999286882
0.207338012219727 0.31292355168827
0.405030665447829 1.58905218388247
0.112242308393957 0.115096541391672
0.24846986272306 0.343790956921285
0.690319724913 0.850252780043676
0.779621641475471 0.988068430935363
0.409764045097799 0.618615324641082
0.418324815524866 1.17105791030779
0.933761683266682 1.10338738938226
0.331024651306777 0.239815713737618
0.173732500853011 0.275001302657146
0.3744414544163 0.608460102797668
0.120954504676001 0.08009447133288
0.39058546368383 0.936653186286477
0.0974715504503818 0.194310542508161
0.356952141269471 1.13719535744018
0.206710570345867 0.501231797683
0.170087129707391 0.238725803828049
0.140848511268772 0.230863786175106
0.140719760351219 0.495046715005314
0.223860655103136 0.594813609590481
0.236758681762209 0.176576505956998
0.342690290524187 1.9960525703167
0.264885104807802 0.425543237054016
0.28577450857253 0.0843841767375553
0.183805251749465 0.206887195639935
0.283002898389829 0.190874965265877
0.142643011187622 0.277897389162191
0.203793666145244 0.352221236321706
0.548684274152442 0.772467438425147
0.643665039761197 1.67766757079657
0.714790119420848 1.86728099778527
0.184559924538457 0.572184517881622
0.155618778515201 0.321892297678
0.403526363313091 0.572384577833704
0.291815456174704 0.45341661484863
0.704507183993213 0.395653671153847
0.46757927973899 1.7281542028204e-16
0.641827220923098 0.998100749184643
0.289525123555631 0.463410551899894
0.317653992846657 0.331199111537345
0.670007531992153 0.9384235435512
0.484333522143507 0.986984181563936
0.439056950209728 0.552277504010474
1.18236074180245 0.497791705385863
0.340802356737908 0.291516786858407
0.181164226745932 0.178870626070855
0.361800059616538 0.192816647549819
0.290856849737837 0.977927161238746
0.209562654918179 0.841191969700044
0.467193224598011 0.394653106751716
0.362675890969995 0.909928290377802
0.511806431510285 0.710468011075076
0.161404813127432 0.420680665153146
0.211437735734383 0.175581615934657
0.725756374752608 1.53863709058033
0.16968730779442 0.174439105300879
0.134254421853199 0.339990002526932
0.169089956101347 0.392324677440465
0.15353270395121 0.468450778997347
0.103720177080292 0.235547765432522
0.59309359450433 0.614580115444853
0.478537418955291 0.595287026456253
0.332783475685312 0.456763818667267
0.354720284909681 0.599268143693744
0.72196802701174 0.834067099680898
0.159944128925938 0.644154013604424
0.70193430054247 1.7281542028204e-16
0.221674423320706 0.220117663189836
0.321267259361783 0.537851046526638
0.342670007318848 0.54925014928055
0.457130407914008 0.67240205832888
0.312052818370485 0.67179429675791
0.486010440062547 0.348421635381794
0.720481151168845 1.63004642177723
0.649419671803681 0.536350918588737
0.207776403988347 0.752755226832452
0.158869745035989 0.484176957257196
0.273690869528536 0.594783646479373
0.251993045700914 0.365197735714155
0.185961589445273 0.276708451832937
0.28800399446323 0.401761599102864
0.303405771011421 0.478839473721341
0.149363895860256 0.403091200005905
0.294233780108428 0.852134815540208
0.70483371624374 1.03216355732563
0.636745873770001 1.78080747091321
0.342718846147713 1.27236303833147
0.159579517608361 0.109948963362031
0.155730632863773 0.3042920301278
0.225837185618099 0.280560496046684
0.52323331559345 0.615125312961405
0.591525276581909 1.3944260936174
0.687444725641048 1.22930153521371
0.26146570107629 0.233355375824718
0.774731224889636 1.0659067021554
0.447291357914197 0.599602430237994
0.312337668372578 1.16821970930131
0.90671621247598 0.322205414500658
0.194435911264392 0.155613029888532
0.275206263576032 0.31948274223353
0.307719816168406 0.349166661985179
0.330925562656876 0.341652234746761
0.257365033535462 0.67525700821236
0.682052734602797 0.928864924929969
0.279453659620254 0.197348264164157
0.243546655867257 0.601779935650044
0.448836298801179 0.556979691640834
0.860031955616382 1.7497436406504
0.14840866279385 0.0763528633806357
0.263347113441371 1.53751729058157
0.975608435308914 0.996875474059933
0.630764090279591 0.722609894175039
0.474669907505141 0.285985727256162
1.51054993357216 2.00756620452787
1.22251729429834 1.58701945623801
0.117709591755961 0.145604559692908
0.105736516114564 0.178341483876651
0.439159182538185 0.477504318490769
0.304619813783506 0.543441026106816
0.593037352299417 0.562237909590161
0.549326331844953 0.832487495466549
0.700353825536653 0.944622718999429
0.310323880405248 0.331066408555338
0.423901942318189 0.660865360325817
0.212755233675663 0.15552784060753
0.555625765360321 1.4715282882535
0.166132679147116 0.285338727501093
0.325245003264479 0.494292254648092
0.226814673736307 0.338584532937908
0.289526663804547 0.990158047868988
0.321597667280128 0.781098422146488
0.184429260261042 0.260437970189827
0.219875313207081 0.114426446541214
0.219359401684537 0.115314995932716
0.431664834421049 1.16228385055109
0.423532930779997 0.269514660900712
0.780889572458721 1.78096007317098
0.679744720096237 1.19233348761703
0.347349043891802 1.03831893805322
0.386759324709198 0.522248215421791
0.579480286254742 0.857064122043377
0.511339981747673 0.445401039526711
0.322549667960696 0.299429067239824
0.217442382050307 0.36827234497306
1.02515425091638 0.784252490065958
0.447879148648641 1.7281542028204e-16
0.15868365920771 0.407432583397924
0.398414872633726 0.688562710242957
0.198388244974201 0.485266054011774
0.649283991672433 0.409390280334248
0.550556458127532 0.364443076464411
0.169139185109413 0.307318593354238
0.811926220544606 0.476821313990733
0.565115678114178 0.544343762237841
0.549707967107695 1.17962765390777
0.152616085719742 0.165097090531165
1.02960474689527 1.88435005899015
0.466489146156597 1.04631649244552
0.188329459494736 0.281574181623104
0.289810983363369 0.0689671967788439
0.882203223219096 0.290840530745465
0.201684152874618 0.574207397964989
0.165100262420167 0.136904829873788
0.437570602120788 1.15278649343779
0.402347547358229 0.452018606310125
0.182711390854362 0.139048172783235
0.188791848372866 0.252746443246227
0.314234997323918 0.768163290703849
0.297453436424399 0.414868869535845
0.269297061857391 0.68277751043885
0.901508141971975 1.28373769538938
0.245949664161277 0.536226246772433
0.32929225017586 0.200943828524346
0.230487379548665 0.672823998694916
0.566397605262231 0.554372823478932
0.803249642536787 0.915936426014119
0.3673351059762 0.644708493519737
0.207246128409377 0.255301884416813
0.171630038114893 0.357825272654643
0.422463295417184 0.432016745545231
0.283869729473682 0.506690112657077
0.910559191867902 2.82220489727365
0.32879563992327 0.382604912292378
0.296784493153409 0.415547850744987
0.175170444323225 0.296340763966869
0.197892600544998 0.138285399395196
0.422827060561199 0.816158635461928
0.250653925699991 0.569832208898494
0.469868775195732 0.749305739044381
0.233880758141948 0.309011447726835
0.176756163250372 0.330293639881561
0.294404439558294 0.488445025153691
0.472462524000979 0.425625290008167
0.307983994047336 0.679777367831585
0.178003750362943 0.4880145141126
0.793025439934222 0.765462410925659
0.234274206304119 0.368155370922953
0.108655503977541 0.14066656654301
0.367614898128733 0.78659044780301
0.205001433079885 0.0852723528131856
0.370336499495321 1.54539393527736
0.298883971244661 0.168319921276435
1.03310829336334 0.767200697441495
0.824214751698022 0.622007985858042
0.644023967383205 0.360473851542815
0.339532229581817 0.925680109911931
0.475758845687946 0.329659092457966
0.170629979758736 0.0633104438899968
0.614667500165873 0.372974492412197
0.155304806606285 0.537490413011663
0.530888811693079 0.32419690125717
0.236010318536134 0.373847473910022
0.168086132364989 0.456649235057267
0.396730419482057 0.354260381200719
0.327000423632599 0.111760815406856
0.432255063811744 0.909328681212329
0.20448384555085 0.266077877715383
0.747823285370905 2.25929874802634
0.536472007288999 0.631069726147029
0.242339848981972 0.310519219013495
0.695568615786833 1.68293274815786
0.241993029639249 0.374190450852576
0.441197837944956 0.362381545319802
0.322529296488733 0.672445056830009
0.461283199382107 0.729963309190326
0.411712088356057 1.08969774936505
0.169825083846099 0.405613158470175
0.390774611003121 0.277301774625607
0.624609205911468 1.94657737937333
1.08437921568371 1.82642070028069
0.259161263288563 0.400688418606916
0.352575487314102 0.175010845966634
0.290091639380551 0.320495921663107
0.688202538339929 0.731009045791455
0.183814959799499 0.43179361980768
0.216100603714369 1.25546990202559
0.596798902260635 0.951048970446296
0.195542840850174 0.350124791720421
0.394837657927676 0.223998988347703
0.260175465806696 0.0912784370205369
1.08827737192093 1.60498024729791
0.191001832603748 0.294299205491219
0.397104683835465 1.23455886287971
0.308941469492574 1.08322036536837
0.725515238392055 0.721918517942154
0.738062769906295 1.85855296830054
0.37304209770639 0.336256538790861
0.304623505001405 0.358362776074402
0.320345669471148 1.02629845914078
0.208205032902114 0.330939903140282
0.529228357714696 1.02604913745956
0.668254364759401 2.57843527167187
0.226215202348355 0.44769213185742
0.538293749750037 1.26605643082654
0.190790199863555 0.419354935726031
0.178292290549172 0.0484573591335743
0.62833814745714 1.23865337802413
0.226821112557357 0.592248468498619
0.731283580809859 0.232007688745177
0.27450171953258 0.504351767989008
1.03080992143671 0.686326155008898
0.324632942155898 0.892999080491009
0.192766757962 0.229938145354311
0.178362798560074 0.14041912343696
0.392620428198828 0.840467100506265
0.229733427349631 0.225179472132893
0.267460167518043 0.572394807560544
0.290292876859322 0.56576059737744
0.252734571759603 0.581796417525311
0.154917763302712 0.0622164516837123
0.326186423374745 0.231851614132967
0.712633672967006 0.709832525623342
0.543081025184342 1.33855831759708
0.633305443040385 1.84946077237251
0.116281843302775 0.221839838297962
0.133641099306753 0.206391307820576
0.104805971031791 0.207539301908341
0.250832436606142 0.339065009513762
0.207974015058222 0.657555500493145
0.247576133631116 0.633693004282067
0.270155516584832 0.683811409945828
0.188911575654827 0.217550932811182
0.673039777100208 1.34675585907558
0.212852325741868 0.160532565245844
0.165804001234073 0.793613289225756
0.282413053594963 0.458784132754475
0.409811765053988 0.179104201629911
0.181564883326036 0.318263885238671
0.205121436882241 0.312285922810357
0.714231347643978 1.26241591314571
0.266131195136848 0.558341294489106
0.350049210679521 0.33659747495142
0.733422724192487 0.477787655564987
0.185353821650313 0.14829995246152
0.150326894345096 0.683326840217674
0.112715676548516 0.233223221033535
0.214442665956107 0.493452790629716
0.275117812000795 0.321427390945118
0.680358480898892 1.46592136378849
0.452883106277826 1.51740256356436
0.176515565420671 0.407471935793114
0.225850542754697 0.27556806434225
0.304088748257507 0.388244623000372
0.512434917772973 0.75008736156228
0.387538635534737 0.898739445778595
0.122706066543443 0.546819633350492
0.793229785312509 1.72847178143996
0.695064066682719 0.719155347095046
0.798306030603623 1.06534572819049
0.26580053592461 0.352144139008436
0.323406391017968 0.549286663506884
0.530234100529715 0.495476957924328
0.165992046141368 0.706472473709935
0.25417491529971 0.429895861425725
0.373668725765154 0.357480920410596
0.275816996687945 0.462890670105996
0.475817913117952 0.644339427057941
0.475739355971581 1.91898481024457
0.707125286558743 0.818041914065904
0.29223972330887 0.305691904692853
1.37253556421054 0.896714424917316
0.395813952581131 0.587316628597179
0.381235232481311 0.588332813486537
0.309329249561808 0.124835446731168
0.173573626421338 0.581860615254735
0.476835205266293 0.835625023012559
0.506479237992035 0.931389082092517
0.182656526455748 0.429435254722726
0.283835241060355 0.51225028837405
0.166242339325814 0.502819996620225
0.736907423114467 0.264437940662757
1.58210672903214 2.29963486173612
0.518941934881373 0.0773268820319083
0.253859023824766 0.276182131853698
0.342048187501111 0.997176087391484
0.224781227353688 0.159302432621135
0.21180633042944 0.0977107798514364
0.476646744910346 0.43543586945771
1.49358290289616 2.60389478361226
0.357899905244834 1.7281542028204e-16
0.535097478526945 0.420549667468477
0.437431856563609 0.651895055454601
0.800008420846573 1.7281542028204e-16
0.299759346056132 0.555056116294908
0.721626437597422 1.83474088485363
1.06356829546141 1.85166027667701
0.272985586418074 0.355382269880388
0.1828916091451 0.339196274555653
0.391116634934264 1.8658647843659
1.00569028108694 2.12501537482419
1.21665422290983 0.70986588720468
0.917186024089985 1.06215654188603
0.655178911601691 0.160759922137905
0.318918769468556 1.1209631322469
0.852559210526319 1.27901839555925
0.965531582935132 1.93190580388459
0.412651301916792 0.669857806046959
0.216725793891888 0.17375071211457
0.407280672308294 0.521279019779418
0.452467562219024 0.653145893394487
0.635676402287965 0.9240471856051
0.678394721315686 1.15276308883929
0.607673714423982 1.42999797889986
0.637537719886942 0.863631018387458
0.126516826040191 0.547737487576822
0.204975263084496 0.20597999611187
0.338987082789392 0.584484341118939
1.37425481624258 0.210213562871967
0.602763838977556 1.28359795318826
0.279792078576485 0.558384892136751
1.03688106819373 1.7281542028204e-16
1.10197762371744 1.5714027426075
0.819456447539024 0.536783963792482
0.941837269002333 1.7281542028204e-16
0.881206885571002 1.7281542028204e-16
0.615894318522941 0.379201765591465
0.248481467224177 0.281517303826213
0.248590390729369 0.210614211048539
0.182388559985238 0.340633570877009
0.547527371001247 0.32113660526648
0.33239188033049 0.344418207510128
1.10557486916937 1.48397260386763
0.464155622509051 0.469665830111517
0.694916972859573 0.733492250975721
0.241367237623462 0.232220932876883
0.516577622742984 0.862970880935404
0.556745236767738 0.372568173918636
0.572183280037528 0.385862547418408
0.929754323148498 1.43372429843366
0.257872054708307 0.470991974586202
0.375815680277164 0.58165317544248
0.438862213763925 0.523484692450088
0.648425980632867 1.06442193904351
0.176701289011671 0.162095653171843
0.316374905600151 0.753943646333613
0.273722190609259 0.510065480238017
0.658388290830723 0.947888485782029
0.172141117617069 0.509978383376382
0.52575510755368 1.05465156644118
0.305891579721867 0.621958027991208
0.764057415548229 0.875209051131831
0.135442356900082 0.0909099549143601
0.276878060977383 0.457275984859679
0.294402907874892 0.545098192287316
0.329347951779917 0.419868268073716
0.415122827782069 0.419386786463166
0.314046100571798 0.504658059150112
0.37580457036857 0.426635126699564
0.956394560623903 0.594995467767141
0.632778943825462 0.0998842860129563
0.53511980392795 0.352176669614759
0.479605493582634 0.808946136351022
0.557836671981018 0.682837139557833
0.332987099323721 1.75968303526755
0.225360101853975 0.0630149166799396
0.73433702436686 1.73892622451926
0.232253289962995 0.280892310536333
0.273285591810688 0.386078518136321
0.199409087128852 0.560402323853412
0.495517532574054 0.64264682590502
0.203746622952384 0.115806587547057
0.19732009242766 0.135705128575086
0.446259707471914 0.684463581723154
1.05775137446508 1.7281542028204e-16
0.230841176703716 0.296828402535864
0.299966922214489 0.0343901174014259
0.226931402739651 0.693278463099036
0.614828340823517 0.659426852005291
0.112443968616514 0.462292400365563
0.324559206250425 1.15297618382543
0.570271209931349 0.108721606709658
1.01750533836682 0.895499908784985
0.369077031690548 0.579211215529662
0.231134190247032 0.619808233586217
0.742601274085932 0.832423915038382
0.310597223827598 0.607928138860873
0.170738612102016 0.240647723353579
0.469594517754913 0.846855497594239
1.07810836999957 1.38172976628513
0.198916973111205 0.260506353390697
0.412588777096843 0.956130334252578
0.276989940445637 0.507724472146558
0.231771060188109 0.795661409977256
0.435502665414788 1.08324507124756
0.934057397460498 0.864564857645834
0.20731251339503 0.381716085441825
0.198586525603686 0.592693880027592
0.190847939458894 0.129317692555224
0.168505874645821 0.555971198489923
0.312559705450041 0.138274214211937
0.347145472702435 0.440071841579603
0.204921831175544 0.209028118887659
1.65673255862512 0.627272118732583
0.772884661848504 0.131863184949561
0.588349482552894 0.427969949484718
0.684452666077707 0.502919608835495
0.742747315033018 0.395804029798912
0.667819973569052 0.816830426021303
0.241095522704414 0.35712955277412
0.432681319182821 1.7281542028204e-16
0.229426312744028 0.354181807704356
0.841910912217116 2.34302410525408
0.928145262670827 1.28279850301481
0.194380061079913 0.65331075708165
0.607714245297043 1.40735663499541
0.285060135962652 1.78378662661687
0.587898974563912 0.502919608835495
0.512219722605203 1.52662340060223
0.59455041467839 0.56682529112723
0.288522631908917 0.760512241555727
0.211425307878543 0.278208330744212
0.208741046753906 0.365241186664092
1.02453848509858 0.809518080268802
0.301198748817345 0.132435560391755
0.218352524058401 0.494091255483737
0.831055506066501 1.32249029777344
0.41619276513492 1.70830534923456
0.307798598283589 0.635263666829116
0.235670295039451 0.3264576729453
0.702452852715887 1.69528534364669
0.702786508012716 1.35609811066289
0.825219298826168 0.708576500367675
0.895802199530232 0.717010957260009
0.257497752583133 0.486984996782294
0.192063856061381 0.664784382259795
0.253198944787008 0.284340171112694
0.178063242026604 0.280740298635377
0.880463948970157 1.18206002797137
0.710693289122684 0.677540090371905
0.422699074988035 0.650296216926743
0.687810687833748 1.79015617372076
0.190032267078601 0.177091542506224
0.593974766781466 1.60796225658019
0.63397139989167 0.15743947433749
0.138878318440528 0.186811006130658
0.196286587796474 0.480583629661435
0.257758709345394 0.0867814731315813
0.166181350898762 0.714706929397049
0.473218835399452 0.600403422252023
0.25136323671283 0.337857590259411
0.190355244350649 0.380499671239743
0.292464625696601 0.188315258299138
0.527687925820373 0.958681541152681
0.268881923682904 0.245238923585913
0.183753832393282 0.24135951607483
1.05479185105611 0.980477142012912
0.425428610343594 1.98603350907085
0.374937982469688 0.517790184377015
0.2329156690906 0.160295472418057
0.208562844214387 0.691039377458959
1.03416623326757 0.931171640929888
0.16165483966905 0.375536792462771
0.428573125142944 0.749155138410654
1.44161054611142 0.658068805178272
1.27002016585045 1.41396502252259
0.378016341309673 0.264390087369859
0.280601568152414 0.56946679471996
0.510568370630121 1.51753008462749
0.303445373083622 0.366582096505821
0.210272062041889 0.744595163222577
0.235536029320961 0.571751122095664
0.370728260278305 0.467756743033342
0.303712638145493 0.147735760571352
0.196067885013022 0.232618635524984
0.437847271184553 2.04632857018629
0.200451465880729 0.612274725189996
0.299408875424933 0.439486409579791
0.185309012442969 0.0452986082722867
0.209210373546713 0.194433147294294
0.186371780095938 0.154151264441457
0.137955728899229 0.308347369485416
0.0984100732599596 0.23950920842136
0.338365959639205 1.36075682564705
0.680868454853187 2.02971760410717
0.190550528171101 0.556156630071644
0.433059504758008 0.406768966456406
0.265258265839727 0.485860852856476
0.280383657927704 0.341655352675632
0.16738884999241 0.312997914344787
0.313584337764792 0.373413153657313
0.250556311398875 0.711446178664925
0.222105307879448 0.624107578431653
0.123698655121127 0.509394506625132
0.267918682929156 0.394080821961568
0.987717974589691 3.2720511696204
0.277794993612356 0.307598870412006
0.467920019713079 0.273675611290247
0.205209599579572 0.392316087800966
0.54842792819861 0.557332752585196
0.319774796008484 0.865336467754569
0.18521079827652 0.0391485991135411
0.814555160935569 0.658928280326588
0.221856636636237 0.0433406489302506
0.354542448904209 0.693792671566372
0.267534455537587 0.310105657810281
0.539003403682113 0.799896604642132
0.437554266415099 0.856417073855321
0.150938085963954 0.188280177785376
0.197428194866401 0.854428464681483
0.175219341970327 0.199502276293429
0.710406223121197 1.7281542028204e-16
0.181455068890504 0.0740014393354733
0.290388946344843 0.313619962762024
0.184816104492529 0.444587594326476
0.453211081699078 0.557630729363538
0.222455817156014 0.985102364094962
0.714853958692083 0.862639408511736
0.301960170904758 0.578412185264971
0.216960702985302 0.422548075349962
0.131996101096275 0.326419004531617
0.272138306495003 0.646128454761345
1.34774679672848 1.32710109505387
0.555556319008867 0.756114220794482
0.469505311267084 0.200402332120695
0.603933891937687 0.780368240467667
0.203345692419048 0.375046731627629
0.518436747009351 0.374117206904868
1.12271571277389 1.25521267048995
0.415239351754302 0.363408017857516
0.316705710178519 0.385029738397462
0.268199126963249 0.758379394691511
0.217021784176837 0.245708789747784
0.144869611702518 0.105261746599775
0.219416833554928 0.45372767363024
0.272638115631697 0.310151624082387
0.43422190730478 0.20343801271075
0.287511939526867 0.565637755898016
0.293013131190732 0.69600282002458
0.421895719781524 0.818835127055398
0.258619935318611 0.318954145325262
0.207903917797903 0.933105401288363
0.715229248409623 1.676317196414
0.235232961432295 0.373068084531591
0.726356589352422 0.52119408279797
0.145846832265578 0.805697141035102
0.194879172188262 0.218948395649485
0.182020360869575 0.466744137497358
0.260760646964669 1.26796813218808
0.295757130297941 0.322575739910855
0.925847024671833 0.520739170738704
0.457991935771675 1.10380919483128
0.123630675177145 0.266283065496178
0.650407040231066 0.359729880960055
0.691687234261272 0.528967539812267
0.4718115456515 0.519242283609778
0.602882948002226 1.70129220303096
0.875891016615908 1.52888903013232
0.292218288619783 0.477144119566552
0.809570893525501 1.88111767815721
0.44677171199013 0.737618541650177
0.478265211573252 0.688755949081735
0.258035112643363 0.591039740680386
0.242728341702943 0.308714196517085
1.00752187094064 1.4191930368255
0.742171474642445 0.493085347066106
0.838389023225052 1.46234693292812
0.188010226896631 0.41543453468666
0.291884240805876 0.493058990990694
0.14290577090326 0.292781347653657
0.171420590898498 0.55070334908417
0.546814156876467 0.222628200135635
0.330079643567702 0.367537038426049
0.245020864554333 0.40883863199205
0.333301536076743 1.7281542028204e-16
0.321557254438238 0.135138910081739
0.266024377262571 0.673172740282853
0.179358333206856 0.384333344772552
0.280212780497886 1.23745257761421
1.55320839454901 1.1902333364415
0.172692691009584 0.38894883232858
0.294585896427269 0.321871087033678
0.32925015728414 1.7281542028204e-16
0.716639682614396 0.544515809950866
0.192286428992976 0.390172021995253
0.285402473688265 0.820614224365723
0.51822197381865 0.378877740058669
0.322731279645345 0.212348747831403
0.961261873735985 1.60086888432785
0.630525814243777 0.451354918332842
0.195231506677877 0.141624309957336
0.258458155302435 0.403466339420511
0.256517883193802 0.768148530753268
0.247815588196688 0.658352571200838
0.661962951762645 0.783452643503136
0.399917286547831 1.09912355847098
0.258105837932431 0.474109493919809
0.113919205835157 0.213590672098209
0.207686128368708 0.763371892924957
0.3774870975007 0.980865618380092
0.684639959183455 0.523477886906685
0.16157068468797 0.454604328865006
0.382455627063739 1.83217050397601
0.288389966139109 0.279942384674149
0.606597500373577 2.19275398027401
0.286331462909436 0.440967850916234
0.171978152014283 0.713076482081544
0.525156722585393 1.26484740500967
0.231200756944372 0.580713557965678
0.123049318240615 0.237605912757221
0.151317345448023 0.258678888646598
0.97781016133109 0.188468979324687
0.213384970767495 0.47105287205525
1.55272070179482 0.843046796369679
0.299442040870489 1.15155921022607
0.364191838641531 0.636912233225111
0.390879724242674 0.325232711625564
0.0981213263098169 0.141617368078501
0.71362794225812 1.28296990106098
0.592648751682653 0.586253497791173
0.569680075589432 1.1049329137777
0.384392842056162 0.805966383910987
0.459008273309999 0.822925401107686
0.178499220942592 0.315734312115066
0.146410821690302 0.336525272117566
0.889117321575759 1.94813589202769
0.561483558697113 0.352912167839881
0.346746670136269 0.293265160704863
0.425354446595062 0.750072474960784
0.358782160910993 0.587543567505472
0.800712887400907 0.84718511840636
0.426441403422406 1.16852382877023
0.351596466943012 0.394856305767156
0.314995249589669 0.32241723610555
0.357646840325052 0.597952685059098
0.0760835800050092 0.129488952013949
0.183868928914846 0.306655005649571
0.14311429091615 0.163387715184659
0.37790008446011 0.729476938443282
0.253158906875674 0.273480803435969
0.137714962308213 0.112625541486741
0.321821601688967 0.330437514624022
0.29716708437293 0.579779839176293
0.217133744143771 1.7281542028204e-16
0.316498571423105 0.583887194035931
0.183903487339673 0.31292431528352
0.477251618359274 0.327764609599666
0.681551407965526 0.191786420368692
0.225496617593426 0.326193040992355
0.589013434514009 0.145503642158022
0.423932831866653 0.594288219709367
0.312595488904204 2.54266315652026
1.39168434136377 1.51128542635453
0.301496749118227 0.232975013102417
0.271981937524601 0.949000636794217
0.246380426017453 0.479412795002561
0.44818259945882 0.348120107537587
0.0996281289655611 0.204999263119293
0.188125323838058 0.279001332482142
0.302799067522922 0.420274100902735
0.254581513660482 0.105427110618535
0.73089998289006 0.557784717100302
0.764083352369301 0.77227469012025
0.546987952494796 1.67584703018011
0.794437628732699 0.281412903265303
0.653400934074296 0.590034486467982
0.79434835758324 0.388539496175022
0.493300660204239 0.407945829506264
0.731361569247951 0.215037557243048
0.418228318693481 0.481344085469714
0.430071567158362 0.444173713863102
0.426504937292824 0.487079959694723
0.333670240299628 0.350102665999333
0.521940985651263 1.14441875428231
0.235083359101524 0.730335541981238
0.388821763132341 0.105209350042817
0.264082620584007 0.599897734361591
0.19066279813823 0.104940097767749
0.165370409016627 0.295237895027532
0.188238883658109 1.7281542028204e-16
0.319631745162395 0.394970568154809
0.627599735462496 1.49748259256858
0.273475099684592 0.320541946788471
0.67693539114655 0.913141113877898
0.523482294250516 1.27874256916767
0.539674471315985 1.08161359035195
0.700311697399444 0.190952074534673
0.183560124179065 0.454294509527285
0.783768164192869 1.20787315109312
0.92305150429981 1.7281542028204e-16
0.282768680222559 0.542240608705835
0.838700635616909 1.27989151615276
0.701830508934332 0.836307372431292
0.937715771484205 0.298873450489727
0.603786425709738 0.101205579172024
0.204419360858266 0.134881371018144
0.409409958900798 1.7281542028204e-16
0.206262212761167 0.446745262014689
0.362993731788536 1.7281542028204e-16
0.689915000592539 0.460840412020724
0.568986906422749 1.24303537944913
0.871930547286427 1.7281542028204e-16
0.938689989872176 1.26810750376831
0.465397447116923 0.790289629430815
0.426390195051199 1.85764711057121
0.959173499123592 1.17198756458331
0.348001135118398 0.71246772651051
0.324421343764169 0.679474370144447
1.04026040728327 0.685781104685811
1.06204005189502 2.28220057062012
0.22407353217777 0.572220414335414
0.503283391948138 0.596389293478899
0.18599221671003 0.343520944494687
0.421099615841193 0.415016070343052
0.513621357350177 0.376211688625451
1.08899219988665 2.54553216230388
0.221820166201074 0.407590651427407
0.765177320134378 1.30513062890965
0.224304327792808 0.245175739232216
0.679416957209641 1.30859841376477
0.442773516515009 0.623756005165972
1.84579270541766 0.545150688170439
0.140458179864871 0.11781278570639
0.594527067255652 0.737439992729404
0.252863423512985 0.211011301071157
0.253327865365827 0.272093457361153
0.498740502541175 1.7281542028204e-16
0.250699272915137 0.714669213806323
0.24810654166149 0.316045722758207
0.269803486105232 0.260058313552598
0.186905199419898 0.604193015666917
0.586136569453865 0.905928766776987
0.133516093754571 0.336893319487976
0.73541725498651 0.502919608835495
0.564182177485417 0.228695363859779
0.130957180706136 0.598056335440643
0.289221949887601 0.907493063975489
0.807203788223453 1.02643105034858
0.354378152765864 0.3702320733988
0.828321345317278 1.7281542028204e-16
0.437264964862258 1.09149632000839
0.621170144199323 1.27883471351615
0.389556516538781 0.457704444478072
0.481433223303235 0.714185258464171
0.272692335709769 0.336045489258531
0.554132469022307 0.537009533753788
0.98168613103296 1.59717616064172
0.981599896467747 0.73656409996026
0.291529205205673 0.827015213859003
0.187241014519192 0.394377456565926
0.188794401567538 0.444581993947901
0.590276708648123 0.669805665364505
0.36778445975791 0.586037961746353
0.255936010210493 0.212785784581738
0.758103518130877 1.02757956587649
0.645999433418539 1.18759737759288
1.20158432526242 1.35359253586682
0.938710886717779 0.483419155478892
0.991903566256356 1.42829063638371
0.377002279034929 0.0755411386397115
0.753977414688069 1.23437116441718
0.437076373768726 0.638781481322615
0.813690181600192 0.495738203261071
0.350493514768613 0.355657950558612
0.312780268233747 0.431648181222713
0.379008368207495 0.222201934351497
0.245722677140728 0.458731350177643
0.578676363879931 0.787132311936408
0.493169376274262 2.19182026205226
0.578599856598378 1.00622281930694
0.296318300916459 0.363187897053886
0.2361533473359 0.249260391280606
0.290340408863572 0.273707053771016
0.778691749836524 0.980146295093272
0.283994104304955 0.90149022714124
0.261340966113174 0.575041358672597
0.395560267759001 0.618562008203614
0.226003811166265 0.180157232548511
0.913868424018107 2.28128273452918
1.22691693840236 0.670235547974209
0.707145722525218 1.09144370901946
1.15495894806769 1.42290269784346
0.769330582212882 0.988194814667636
0.781141026649079 0.42741422043935
0.782254470354169 0.83536786445092
0.369048749501876 0.166147320078229
0.170638692263645 0.08458807839361
0.169821943917869 0.34251648634907
0.311649339927609 0.579120122680533
0.240483389439035 0.36281062427453
0.453837311023946 0.195646629502834
0.386254577098877 1.26085903270559
0.720089288117621 1.16722783404583
0.325867369995485 0.324614897985303
0.27808535580949 0.377117220428418
0.853780573373346 1.27777645263001
1.29861056163636 2.07342042109859
0.617456696719361 1.2984287159624
0.220456192207456 0.291126563630921
0.347842747071452 1.01387724264184
0.558053431991243 0.933499379181208
0.955785897051536 0.190101162772443
0.356653249605003 0.737224702728981
0.542050022460229 2.28418553980425
0.885508502134453 0.918531081693001
0.409415517066973 0.199505256312162
0.454600819230344 1.79355255943607
0.290722983265731 0.436564179987081
0.180789196683105 0.26391826003868
0.417606343279843 0.734992599893901
0.581641363486409 0.389760952231281
0.326537981534196 0.723939856754765
0.447166129239985 0.971605503493834
0.64585234465609 0.531291883476841
1.26120055822915 0.727547693715509
0.455523942587715 1.3270912561456
0.489837486938257 0.396424955844663
0.23658071579085 0.221730761723968
0.541504770702001 0.813407376820193
0.766825483235415 0.653115457328795
0.507772342719815 0.576065678304303
0.294021596668469 0.283079096613965
0.194835182703887 0.584259836250676
0.169489913470154 0.506531807553637
0.279480999399579 0.726382403694227
0.190530577538418 0.27112831686651
0.974122988412191 1.92716996455774
0.193896383130957 0.28711344421424
0.932247954655194 0.521334458730026
0.242784734174046 0.245413092505744
0.566350157546156 0.540765566909762
0.363604562164764 1.42024296687155
0.402779460429209 0.264137617899908
0.51878599131731 0.407663979472008
0.880827923919216 1.02634202070764
0.403453953864086 0.342309386501716
0.154296191575497 0.183122676662213
1.01154873885581 0.966604918207195
0.220585354932379 0.152421179097497
0.33139498014197 1.48019562248914
0.610689775337746 0.395653671153847
0.174871495952242 0.520115985640592
0.146567272636661 0.320048048691446
0.356538545986592 0.339589305128703
0.131571670829286 0.241719845781649
0.569014995333699 0.863245357479145
0.262877008982254 0.636714548859793
0.225847131432058 0.234441743295515
0.233421288399913 0.638121814586932
0.534041520394669 0.872165540573739
0.194539748627754 0.160611876398924
0.277891270757677 0.234588007089316
0.192435894222363 0.581985536495757
0.155340137185348 0.296628702251882
0.462305362637208 0.836775330584473
0.534441370740184 0.382390492638271
0.536808606666579 0.240518064529986
1.27884217145456 1.437505747161
0.675415745509782 0.483551330542431
0.350616905891483 0.470915134377248
0.799639694347756 1.6352503603705
0.701532542615921 0.147805745386681
0.698681874803243 1.7281542028204e-16
0.886921745475645 1.7281542028204e-16
0.480772929251999 1.18324526356273
0.289541849194278 1.10761399439352
0.196072559729902 0.209688428404742
0.370755078396844 1.20210634384624
0.741443048120204 1.43188717255869
1.08806680114259 0.595294637088423
0.391513001135959 0.56372907151533
0.242289181034208 0.413226018264139
0.393880173412268 0.226124224445911
0.827000698692414 0.933714341202329
0.128511021589889 0.242489952821504
0.588733884965862 0.207335093248411
1.19804586192985 1.52571131127407
0.482052811586377 0.611822627767716
1.05935970937823 1.88552400780091
0.186086196714457 0.34834537201719
0.675186678956048 0.502919608835495
0.870595963047348 1.20839013603549
1.05803519049532 1.93034985626817
0.964911940317446 0.450472658003553
1.08609071017567 1.51670215474925
1.05382183358998 1.27725945836379
0.252588445452392 0.250133111001227
0.24059479710474 0.253660322127896
0.268884522310184 0.212394239945978
0.598722435971896 1.07364994781092
0.460637176933185 0.697244648051234
0.307505543439946 0.438640825300938
0.737092452841122 0.296207418601811
0.254776232980998 0.217009137564419
0.50369974434981 1.01137025439682
1.0400808248404 1.11144783644741
0.202432523520163 0.809620073166802
0.46809511306469 0.973793189252204
0.239510011825867 0.392297695017396
0.850365134677854 2.50886230805529
0.164683599442361 0.812438571463891
0.866264786985177 1.13205427041027
0.801591478652929 0.305629846518407
0.735775609290837 1.35786180759827
0.292940547585717 0.695319892565157
0.776597857357414 0.631161635316355
0.792104375087026 1.38293051096858
0.271200574903855 1.33799742704108
0.243660247794601 0.622986124568809
0.435622316899438 0.802262766682108
0.194513760183386 0.561891252166119
0.616085898236883 0.810287017488176
0.318401914213082 0.424639250725684
0.91490370470604 1.57323407806611
0.248216366780857 0.159338924206482
0.339228272750854 0.197654749894574
0.655268463249407 0.898460443554403
0.202370317257047 0.466997915598246
0.252671543090322 1.86117260550267
0.678526300076572 1.03961316367127
0.264960404239969 0.497035056220658
0.465745579074248 0.277834292156807
0.989720925032162 1.32888756840018
0.412981877403465 0.596507838782358
0.142336558280456 0.240291872384195
0.451549566701665 0.253543571790354
0.319587377913728 0.272654749397919
0.501632753194115 0.387368492617933
0.346538180845844 0.157269886311866
0.200530536653194 0.375858153966171
0.279167245916696 0.88766181662956
0.762648688777261 1.0048931702187
0.838944497075629 0.236845256671165
0.263600055549672 0.436670266016426
0.550784580209671 0.116080140021881
0.13617824084734 0.823639455906577
0.631331019661626 0.222616788168009
0.421193701539045 0.207074987539485
0.237822790066254 0.384697619061768
0.476465394765049 0.395854691575636
0.173772038120296 0.301227271662951
0.160281143623848 0.265915756830448
0.373104123121754 0.432239327194785
0.19271153472114 0.632548554641502
0.142205704845138 0.193898303567346
0.458641230929143 1.09648683732382
0.269326843793641 0.0978290808987585
0.478937128674212 0.288461208203958
0.302179754194228 1.23280724390209
0.177726231226995 0.238559110077269
0.71805383830066 0.824872146105404
0.246629032992948 0.249867070812632
0.561632038229887 0.995188435208227
0.78651978927854 0.719654732793343
0.309707254313353 0.525594822334238
0.239445827679747 0.175298381262342
0.51821183747026 0.402583469221755
0.327859786021126 0.303398247144833
0.176195511957934 0.249444597067289
0.165516965429672 0.519285726547359
0.664497964365414 0.235690981953537
0.404112919818813 0.232475821391884
0.394048492705303 0.284436272034491
0.142803732492041 0.173169726471751
0.429271537207854 0.247669556019201
0.533921492105731 0.816419095649474
0.387749920471265 0.768213002894869
0.809088518586154 1.90036662352894
0.707821381515105 0.786695221856835
0.258570852855831 0.238492846948522
0.832475607134316 1.49648578377735
0.246016956440025 0.471974141305339
0.231828677067541 0.367586657124869
0.186566029610558 0.496607038298463
0.151783796713479 0.361707143514231
0.200255250764534 0.203502746272129
0.382690638245548 0.443636586393776
0.528222649791682 1.24577805324748
0.51451350236643 0.581607892277468
0.151955730465174 1.7281542028204e-16
0.201108999491136 0.404660770778585
0.423786112064375 0.257997670682202
0.566564243660747 1.25972931107544
0.345120175311583 0.184814768942601
0.398396906071277 0.741917024855043
0.145947917434925 0.227186916422777
0.203019253014694 0.463877029483277
0.398366044901512 0.37518200830662
0.443310881661921 0.424674171974038
1.18200717878699 1.97549636527119
0.358361775014396 0.771078282903011
0.44196469354993 0.502556153697359
1.10912143708523 2.02203316895051
0.301714288985508 0.475943365335351
0.339789865951635 0.58483638932134
0.753406566765423 1.02698395256625
0.864709632425805 1.53107493160035
0.395372852380511 0.658789736648883
0.224998096556021 0.480834352325927
0.350755841893138 0.605404808561533
0.724277900063866 0.84058391417516
0.213633060908707 0.286420490837851
0.206690102868357 0.272139379843518
0.214805480445014 0.468022646731576
0.418532505794956 0.278476093910044
0.667875468962733 0.536839349557818
0.481296500032947 0.573346386386405
0.238753295037742 0.261986151463031
1.40875019750149 1.03077747179005
0.233959217576741 0.293203299311488
1.23087865695924 0.808856521475161
0.319132059157768 0.436688654003239
0.407744863691317 1.66110915839001
0.588300803999172 0.472729695200561
0.186000791127502 0.212757331157182
0.280368305648069 0.510421497911282
0.156529302864842 0.332563810538734
0.227064285156998 0.207914366576862
1.19055962809697 1.29047846980172
1.16931009735006 1.6427736184641
0.775843390168354 1.37742648644891
0.454037158958585 0.808421222935555
0.224891380280173 0.0225024887518763
0.336384330515273 0.437106895090979
0.302281097613493 0.749357529806131
0.292669088895934 0.382813410463877
0.507560285573016 0.521411401399282
0.387350301105927 0.466329084063784
0.257987178733781 0.383961887550351
1.62441289212365 0.955875474596919
0.335236331318145 0.521334458730026
0.387130156741871 1.07280260627369
1.17317203287172 1.7281542028204e-16
0.238144641510405 0.185749443026457
0.473163583346712 0.799692377469731
0.171331546670818 0.195301451061141
0.144969087536394 0.338335140161751
0.775788073552413 1.37021252117929
0.229769323796228 0.371503795255117
0.421322207495268 0.834775873857467
0.552968276458054 0.521334458730026
0.278640401908702 0.500047242325831
0.296989658311221 0.24593185851173
0.239060710531776 0.521334458730026
0.911350158537991 0.979232994492386
0.176324778707322 0.199909069812403
0.0985779441189008 0.367152089834967
0.178239169866304 0.313253007974077
0.32810481646685 0.320963883665173
0.333811474256793 0.494258756607041
0.393163645688906 0.747185015257541
0.199344963825347 0.177833583402764
0.52353386986999 1.14965372001139
0.200611109561506 0.110545442747534
0.160396059833902 0.233295074040952
0.73195718777055 2.22429160991389
0.828294069085476 1.34022547138606
0.45757855664215 1.42018740289937
0.183383125907712 0.127191887504647
0.276205465524684 0.493303938027558
0.491022518002057 1.42194223246483
0.180955292759913 0.384958999450566
0.274371749049544 0.656201557822371
0.216190092908467 0.577119318595038
0.517273384416622 0.740988518749284
0.210091071098394 0.165386879402477
0.377648590668223 0.382052520988909
0.156647188275505 0.141483910239695
0.388358748342101 0.614756283713493
0.488058847426997 1.26252041421485
1.43321756048311 0.912625189499638
0.262580983908218 0.489627771059867
0.747067450528275 0.954663693741533
0.269840028503781 0.135246780908855
0.16865441336767 0.605777686086064
0.184941524027526 0.28812167080875
0.249495541625445 0.63962562347515
0.561113504944439 0.439257518526705
0.399654727684995 0.537251945439469
0.82696007976106 0.919608880443674
0.35036714031336 0.307870168636109
0.189663604545906 0.34684575965595
0.209225535234622 0.55747368639211
0.641175876283433 0.597771476099992
0.500963716122544 0.834775873857467
0.264803297518745 0.15417047337105
0.93405574372773 1.14974530502694
0.581300614576503 0.170429220932688
0.328818877361952 0.428869302737689
0.445961397875781 0.243246141863241
0.123466902120343 0.354326405147004
0.541646028062892 1.04918943436239
0.243366726856748 0.264820188716824
1.13281628435338 0.656327281229957
0.284673160174855 0.453032880519617
0.496214048894682 0.689507806138468
0.392287747870393 0.426714529641928
0.393872214220145 0.531268311116986
0.709097516209021 0.64256103630654
0.307788686039775 0.553303034589937
0.245705091088592 0.434401694717919
0.423754448626773 0.426846411162823
0.754964704954903 0.960593162062567
1.18614609354899 0.752964783954154
0.0880116825547733 0.233684276432354
0.357819355879584 0.685243092284083
0.172168743501602 0.431858546507901
0.657483192581766 0.602842488276938
0.826735691067435 0.848244551439327
0.509481510346931 0.646634519209905
0.237461361708885 0.26372939750948
0.392026068727751 0.340973623695668
0.166561879975235 0.140862733931143
0.340731725225294 0.523332200753593
0.633348786243278 0.724391886606552
0.554474311962347 1.50510114578965
0.272117870317312 0.312379773076511
0.203546581809122 0.0937326850092785
0.23535339956 0.492771455299551
0.217954033414599 0.498987944101727
0.185053115464768 0.318110513805807
0.154139236457285 0.475943086312913
0.228994238243991 0.27661559174336
0.159074167675974 0.324138002858098
0.38762730363118 0.205603266429504
0.275697368129446 0.362322955873656
0.201561358392409 0.629999692432469
0.225749892709785 0.324693053426967
0.629532465984059 0.872922881153024
0.395777808318802 0.307941069830918
0.466644367507775 0.679551123754262
0.54490498381819 0.83323825657419
0.423781738969628 0.776506907690893
0.275830160074633 0.4736214117666
0.404731819862224 1.46772777152116
0.382441561304107 0.822725708772447
0.227181105825596 0.522513017126463
0.496420353895327 0.3658210269359
0.8207496034627 0.946918504304501
0.279326488461655 0.360306125531093
0.214661326241738 0.860142911252951
0.941171187523095 0.59256552661039
1.07737517373368 0.781614945274689
0.477976358600931 1.74600519057451
0.436092176778463 0.525101060031843
1.17409762826678 1.08643147663066
0.264194790442588 0.761171632010336
0.645697981961143 0.650296216926743
0.305303929980226 0.398106590392987
0.3639174326644 0.389760952231281
0.00373172801435549 0.784252490065958
0.555481196202328 1.69541719143066
1.01413143835466 1.13144473693064
0.343147539164466 0.373710397219938
0.357133661472101 0.691235571411415
0.714208876062086 0.708502606036556
0.546683191826254 0.460848055173678
0.588997609029942 0.989846452116993
0.828152484805507 1.54808828148732
0.284518987881704 0.464994202443519
0.322598961041783 0.635842032865981
0.137943471446885 0.23296947043086
0.261351582938458 0.316951690112914
0.212986781285497 0.172174304811125
0.257537543982597 0.545077976536053
0.404736140941926 0.29963925483751
0.355362133442284 0.249271203356358
0.170903851059188 0.131611605430725
0.147484744156376 0.313884926317025
0.684017191899465 0.996462592859538
0.463325413591034 0.455756747856625
0.351852084972318 0.55320931463775
0.933449505161148 1.12906709288666
0.490266882348683 0.866501722551946
0.50059202703767 0.490807467023086
0.513196628006161 1.13748898985343
0.153872868511461 0.176191052911758
0.873671846936347 2.02127339314728
0.592248117062874 0.787330091249428
0.292218791235593 0.119110395832257
0.274465351057016 0.476083100384421
0.351679004907116 0.510035497168774
0.471487658322949 1.14035441722134
0.931859800836152 0.364689470110465
0.298249463252203 0.993634018375035
0.832437750064823 2.44134607967198
0.658784764538827 1.5264237829034
0.385492158524475 0.530111984585592
0.638343224426333 0.653776407098545
0.407549006419972 0.412020006373481
0.408356928471796 1.24337531856453
0.235725458039262 0.471468945118047
0.204519830803059 0.67543281252248
0.191248604275702 0.264616384665676
0.466809230639778 0.445263542037382
0.191944215664683 0.254649659158461
0.436176204746586 0.579505746941564
0.627080781261372 0.956324723203539
0.149290528295031 0.421451458680865
1.03871580435662 0.520197980899574
0.499869382372471 0.558794694872638
0.603201298842462 0.926364172818424
0.462814434295316 1.46861437538618
0.869916907727493 1.79577579290035
0.380440046870472 0.800790929988884
0.205551004499774 0.299852519592669
0.183742999047274 0.106200959970912
0.160550729779069 0.17601771813008
0.166094580951299 0.425126263161235
0.213569963198308 0.161147100530833
0.464787357430382 0.402293267998266
0.438754210574365 0.309356713724843
0.556115635191772 0.561077357793576
1.05841076413579 1.32575221650761
0.359746965154078 0.246084301943029
0.230917666736197 0.140295314530812
0.633084203922194 0.411490629527004
0.203836341809278 0.584950251095245
0.461129284944775 0.171243238882044
1.24242342786978 0.570460341925643
0.611264295794652 0.807042153502986
0.500094397503371 0.987286362133368
0.4703768242688 2.37710482230548
0.75807549213323 1.44850736322503
0.311385507742705 0.281228011285089
0.466922279161293 1.00378055413891
0.278381816532417 0.256711716511585
0.261079718599924 0.115222530708738
0.284396786184807 1.5177207636898
0.148681280531956 0.189141400635408
0.302800165679394 0.831240154058527
0.288020921456045 0.431482779586104
0.827701824901339 1.7281542028204e-16
0.787288053820938 0.450472658003553
0.683062025459414 2.59823466237316
0.26988073588893 0.642296876138628
0.68781961213746 0.745604506337292
0.268967813404699 0.339676285525053
0.410915927123826 0.245275890836747
0.338841359787296 0.936703473758559
0.376222992324156 0.910539692645928
0.660051961119667 1.05555486371603
0.876360316521559 1.51730992488502
0.563417712093179 1.31170867969727
0.148830467256711 0.197341969987635
0.217680171806522 0.225232535979094
0.472974221401152 0.402706578384413
0.232197682341205 0.60662506609041
1.32758458110464 1.55534851418314
0.949957724102445 1.63934662464791
0.646943084407618 1.4399475396142
0.778352860101865 1.29947398250134
0.408232621417359 1.12593029555893
0.360874956331924 1.7281542028204e-16
0.327615479022197 0.073446536502494
0.205430824243139 0.173184086222344
0.843827165025946 0.84760231495085
0.184817481916038 0.238662439657552
0.336413758308091 0.826451164442135
0.621851664459255 0.460842342403782
0.174376776018263 0.380285929318281
0.521415291592611 0.718594082030758
0.588531663723294 0.349157791868697
1.00178443358218 0.794260555841946
0.529332417738282 0.931170288475654
0.34636376286339 0.770778953294667
0.614585842266602 0.855577984801102
0.135399778602515 0.431814287457293
0.546906930451198 1.61177358045236
0.652978410673672 0.687396926642211
0.595816828123403 0.0935211494276833
0.122442603114783 0.120583992671449
0.893394049683849 1.12977785249538
0.119053165623574 0.187702663852312
1.16783994670973 1.11258093662361
0.590520180750448 1.25722142085613
0.124755861318164 0.267400509625857
0.649004704018355 1.83067485110804
0.211853146361011 0.291262379111337
0.290553440402675 0.417020558554901
0.152658351518202 0.576834029923507
0.322598593935746 0.109983283532946
0.94136623998663 0.428241187890519
1.13407581093474 0.811649042781152
0.295344708576888 0.143404101196435
0.29286566208619 0.577470082990885
0.659659269348833 0.494394460072115
0.152034892964873 1.7281542028204e-16
0.956226286133644 0.353425292610241
0.735292895823851 0.859257896175187
0.284499466504391 0.477007015404191
0.261046689555569 0.554081719099439
0.734965533024531 0.225440470810547
0.151900155902101 0.512172170853353
0.22395587687732 0.172183390618134
1.08168055241173 1.39702852905879
0.926461485704765 1.19372111484897
0.434335416474341 0.118395329776529
0.31440123131462 0.553641215394644
0.414221676446091 0.329549522244703
0.525820816103091 0.506294221062575
0.678134412255911 1.92872030339148
0.213999057474687 0.299508311415696
0.305928540161165 0.179075462680899
0.198082211215471 0.396199150745414
0.398173769033098 0.97726709273604
0.133697814343247 0.630986068242119
0.312964096851903 0.537174334806201
0.48105270724931 0.293290276659332
0.483542085642518 0.58140560851227
0.170209538535068 0.53500327930411
0.196576543332262 0.435704819601948
0.277669562098895 0.329493844333296
0.52939921914906 0.674243875994569
0.436759837324629 0.229496111985524
0.408017217284337 1.29461878230306
0.725139482107546 1.97930403041626
0.359658860756199 1.7281542028204e-16
0.268619815907157 0.390166345448989
0.268398916497049 0.53483724830216
0.91848195413444 1.66043069536668
1.23812990285965 1.67668610511826
1.1525916042609 1.26163377851057
0.349736666014377 0.479013881824748
0.204547181298278 0.178355297228755
0.175623608264012 0.515458606849685
0.449982099170115 0.359212308061107
0.665447987725144 0.264379706248044
0.375226658054153 0.39675738480314
0.374584516110664 0.753633592725934
0.125385229024705 0.119157044338517
0.305526962088846 0.649086834985547
0.343307797971731 0.076025642990669
0.428146843046823 0.168481786270859
0.375430587775762 0.475309337361771
0.298572653297469 0.725682012310707
1.28348560668595 1.51329647626741
0.478537721745917 0.407523155548886
0.315045641807294 0.862238968924458
0.360963457981308 0.149511525803676
0.993678259004195 1.40130328448475
0.430616471196561 2.49674297392118
1.0752421143252 0.964460568537276
0.152710687695342 0.141776464242997
0.256439237301574 0.542537989332482
0.41303211298814 1.7281542028204e-16
0.941286278069152 1.44585433579547
0.2774909076958 0.365352585465715
1.14844767696741 0.148964089852522
0.702710683925197 0.761941482160977
0.253931687329815 0.973384897454571
0.508922588926134 0.839358378581061
0.326887616649749 0.50736486463687
0.345199182188289 0.585242613822506
0.918232201013666 0.00294681199441382
0.507909822367554 0.572417997065492
0.865911018752371 0.907152898750143
0.483781849535593 1.34726431803613
0.32847902314613 0.435522750057388
0.353903513979652 0.776213890930167
0.259222731220181 0.204747098816255
0.707466233122038 1.20942030883763
0.358652883543022 0.410489453824989
0.603109681284691 0.402665397902021
0.244686494418742 0.527442049184088
0.389198004307755 0.896841832673203
0.30063759140958 0.982611750767429
0.255325212530569 0.405775552832454
0.568191049831859 0.579031871549445
0.458203823553844 0.187342472209274
0.878243565005871 0.729204315528588
0.442405921267004 1.00077545456092
0.57095266375435 1.00234379564358
0.254607870593877 0.491471608980638
0.557587745856164 2.34136552434488
0.324461372380834 0.464751442044856
0.1971741060978 0.111549741131001
0.260076007362067 0.815120980331096
0.316410950751838 0.313516532461868
0.255504089478713 0.412354277641656
0.244032586771268 1.70620842462385
0.112370759227266 0.129368541649097
0.661176037451481 0.451114232882527
0.596636085070587 0.759566449216574
0.556687726103835 0.720543961850019
1.05276058480811 0.488061833109374
0.136924980189651 0.414469846312608
0.189192989071988 0.344005494119686
0.183695399678845 0.370973117413137
0.398065186981809 0.53376919999778
0.930107453274463 1.98182986329819
0.86391610282769 1.38053284797308
0.175282586488154 0.498015996492537
0.512854479015465 0.84064804130506
0.30757445423183 0.186299130812506
0.536998666051864 1.13672838833121
0.989670559386703 1.12209551442918
0.205733703039476 0.736094788746785
0.63856595572695 0.489306372015529
0.958894895746566 0.907939998092358
0.214781607977642 0.0978646617098723
0.167294149246839 0.270015644409976
0.215295666728318 0.348134052844106
0.179429349669216 0.24604331645579
0.36782713184291 2.11539847137611
0.212459275841337 0.7833950287806
0.271127092798242 0.206637338252357
1.15596624538738 1.49085780455668
0.112342564039342 0.11581527889387
0.780271502344091 2.42515674643696
0.519406660218643 0.765672832037645
0.302972930546174 0.195699697600778
0.148224146018753 0.364997414597391
0.236755856033693 0.837697802591252
0.129385064390906 0.6085845584067
0.264799160262705 0.747034696422645
0.574156323798588 0.989335929568772
0.234089880722631 0.532074183463344
0.708693300523565 1.13437613661071
0.423761444578567 0.139659714070378
0.52165304682257 0.856557919479423
0.839533946188565 0.828530945084397
0.421589622379084 1.60407561909811
0.195798913142733 0.502692560419028
0.744370082670335 1.7281542028204e-16
0.219432975565515 0.591157333074132
0.729693425574481 1.15793417439457
0.11369329868023 0.375456694727135
0.404928411543582 0.484421931905652
0.154848380176612 0.302122404262864
0.743621633520107 1.37128927446446
0.924018341466749 1.08097032343852
0.19723389464889 0.351203350104228
0.185440728948358 0.252955959928255
0.209400017912367 0.401009874096067
0.1918209803212 0.411947779781317
1.17058280696805 0.451740123237402
0.450065636911889 0.571027823250241
0.273658970774195 0.38621863464542
0.840663890031828 1.91238373655805
0.414491448561932 0.295816538219126
0.205349138632184 0.246642070868745
0.319373264153012 0.256101446299122
0.305231965900756 1.55747197630755
0.639981371773911 0.809116135483587
0.370603955666513 0.517849767986625
0.274720142617193 0.237298131731296
0.112386469005861 0.117535814211196
0.674982498659666 0.885583024839165
0.445827031358502 0.341256765644637
0.317656567058281 0.465384553279594
0.0963174587196634 0.226641937546513
0.957077881555461 0.701268048051334
0.349660936136736 0.287437442813297
0.847270100263696 0.521334458730026
0.377826139297669 0.503222601021027
0.172414307901416 0.143818564237066
0.319885295508359 0.416813989760971
0.293527915738968 0.812967733844834
0.840914183179997 1.29386573258536
0.879268999599794 1.78441988410451
0.129953995499476 0.387934523511879
0.228126287055278 0.0984502276334541
0.258347214616945 0.497272983306377
0.208979742834211 0.389948935153501
0.411368562803522 0.704509485358323
0.221266757432993 0.501963427282987
1.03102960240105 1.73429301747081
0.645085423989365 1.36289925769887
0.321236415784248 0.811699146102602
0.418343693659348 0.412405253492813
0.538616293470524 0.450472658003553
0.520951337399093 1.12242046977515
0.24322978534176 0.326694462506115
0.198243403096629 0.550046300845286
0.246763423937749 0.418064832020565
0.380826696330073 0.834542016528593
0.221768795913798 0.52931991947405
0.533015207904285 0.495705975252176
0.159377655702555 0.184084796577572
0.359377934104293 0.657664101122066
0.560414719420178 0.513863007539149
0.14309770647319 0.182911632937647
0.124381314714637 0.121222707094905
0.485506163521229 0.337937394207948
0.186815129140192 0.0980002304378337
0.94914985643344 1.87465168924311
0.28167207589006 0.391848150358953
0.195803089544349 0.509564925111693
0.583404063738251 1.01406668760309
0.441528940692778 0.473316217951669
1.31817892331961 0.286842415771976
0.380074069307017 0.564933508716591
0.869202647847651 1.15032953164441
0.280237519015989 0.739691797969842
0.195103386389022 0.226901842513954
1.27969354895718 0.557712510185846
0.217583579509602 0.58797580114855
0.120580766763093 0.0566405446717717
0.196295039974002 0.225503954283899
0.427599524933965 0.845735233758624
0.218677186965713 0.2859902766774
0.859087579293403 1.22575960274341
0.618653661976702 0.147139647527622
0.510944337641252 0.977783550167973
0.39493370708456 0.757450702593216
0.194068806319483 0.206138072014887
0.1154755942267 0.109898604636882
0.136339452476651 0.247478246373507
0.25726430985364 0.187937431902239
0.578319822363006 1.39693125839828
0.430621646727484 1.11476270486348
0.24809124921541 0.563653744939925
0.20889921009929 0.271919683421154
0.284016633787597 0.786304720150857
0.144727588057079 0.277792017789801
0.43408829022701 0.490472531942671
1.07276763071368 0.901278096669166
0.467816462214512 0.731832217037286
0.356294474501077 0.325013792935532
0.13533014808595 0.251017239047742
0.557089708106265 0.831744474609662
0.490666888965195 0.657073628047795
0.114878490223316 0.267512041632352
0.13186199726043 0.489784973617387
0.242337536691828 0.487727042061445
0.325443208659228 0.195600151769599
0.757934499157473 0.370006589106374
0.187719756537747 0.35867157560267
1.4500529703178 1.25503450000977
0.156181485453682 0.42324793439861
0.889275802757559 1.71274402565085
0.22998862635418 0.366303845459307
0.163720561234197 0.265090799027529
0.813905507253728 0.462703145097452
0.474382436594222 1.95942099026922
0.327043678954451 0.177564718302229
0.802938884694039 1.89978076233872
0.33314326882832 0.774148652447095
0.137663758074703 0.23863431840431
0.341272682700941 0.426591680915368
0.350870202111599 0.27657754769959
0.554498484804467 1.7281542028204e-16
0.321012090970248 0.641334705829809
0.412048656631132 1.36132107134443
1.15713566433644 0.929349404307602
0.493707793606141 0.843829837050375
0.251223017848915 0.383116128857239
0.328853992718414 0.43875418978868
0.765950880707355 1.6289477834327
0.221227959987086 0.145868290657851
0.192248328349656 0.553856990274974
0.150597030121465 0.206864412697261
0.410123128939132 0.519394567604107
0.69945993229105 1.01015962219697
0.371014121293207 0.410143658474072
0.378974074620718 0.607531271996529
0.357224075605036 0.159796029172766
0.106518467852499 0.166715873274863
0.566761219852817 0.884713686229538
0.44346839778229 1.38926690622875
1.90270158667625 1.65709827360784
0.529787642032168 0.203896416064057
0.289061092537397 0.209853808089753
0.367378159037823 1.18629438050677
0.652606028701283 1.06390748047762
0.161041185083828 0.530463274341595
0.674705990671186 2.15959579436701
0.745026542891207 0.626473631681212
0.434301688442221 1.06767729194041
0.320908419149605 0.75725859598335
0.253057008628822 0.240548119848808
0.314587134364578 0.488641911792865
0.299614657681355 0.580285922511194
1.20335456048855 1.7138870190681
1.08005480440129 1.57130124185456
0.39184830328147 0.272608987023389
0.238958931776741 0.195584374932547
0.208859537110524 0.483815250593544
0.480321721524376 0.288181712817711
0.55042107631968 0.969461802736344
0.154095025389982 0.758489312294274
0.405617298075787 0.418112502049353
0.737602398857138 0.512275229689853
0.589421372205778 0.268710011200233
0.196489677971488 0.374481087653727
0.0835712954131709 0.171553651320027
0.209133516640369 0.722830993984673
0.522882923633255 1.30434320037896
0.444344219609195 0.352578576863871
0.28797702426691 0.341829216545032
0.17617607079386 0.39274669719338
0.992775575481117 2.0705451242356
0.397048683701642 0.861982783306178
0.349584601235356 0.199562085406723
0.335884861490159 0.713659779327347
0.649045013047598 1.22468090111733
0.263732231491434 0.297758667318823
0.285253556394747 0.439303572790159
0.637887312175143 0.398536152726783
0.258008075805017 0.787278103196442
0.184895836847149 0.326067609747813
0.714118428384458 1.07264954389573
0.30600726897265 0.47942645064979
0.335020844718877 0.601335408498602
0.567102782455133 1.09071110033759
0.557342559436433 0.855037810245836
1.0091362648831 0.886120131015328
0.226126766889465 0.747008682791735
0.277006126970227 0.411333299642323
0.509339620229284 0.453296650750916
0.485626482886879 1.93531315278865
0.214450235562237 0.366939439203372
0.16186926859496 0.34017551939823
0.464241628195534 0.991355566482071
0.249616160565537 1.04236145334836
0.165560440748671 0.265407514493688
0.207939685314754 0.238548592779238
0.42767274900547 0.433157912828468
0.502655611024785 1.43743181827086
0.383239837658695 0.867083103165323
