# Supplementary material for: Convergent eusocial evolution is based on a shared reproductive groundplan plus lineage-specific plastic genes
Source: Nat Commun. 2019 Jun 14;10:2651. doi: 10.1038/s41467-019-10546-w (PMC6570765; doi:10.1038/s41467-019-10546-w)
Supplement: Supplementary file 4 — Source Data [file 41467_2019_10546_MOESM4_ESM.zip › SourceData_Supplementary_Fig12.txt]

"connectivity" "behavior bias" "phylostrata" "species" "dN_dS"
0.643445244070443 0.510453724935412 "ancient" "M. pharaonis" NA
0.0647580739848392 0.666227285699009 "ancient" "M. pharaonis" NA
0.0429634399565541 0.663012851071035 "ancient" "M. pharaonis" 0.0716
0.0518296459038269 0.847417412536828 "ancient" "M. pharaonis" NA
0.0482188501988588 0.313497301197153 "ancient" "M. pharaonis" 0.1634
0.139119947086996 0.170757505734435 "ancient" "M. pharaonis" 0.0667
0.0241392823093634 0.900361932921928 "ant" "M. pharaonis" NA
0.0126107908951003 0.531578683093438 "insect" "M. pharaonis" NA
0.0420493997959538 0.928104319032999 "ancient" "M. pharaonis" NA
0.007691209782165 1.01258757641478 "ancient" "M. pharaonis" 0.1253
0.391513757955181 0.876740672832596 "hymenoptera" "M. pharaonis" NA
0.368770468873728 0.323708208777349 "ancient" "M. pharaonis" 0.0528
0.694729467400097 1.20354416698812 "ancient" "M. pharaonis" 0.0681
0.733986485940534 0.621882428533132 "ancient" "M. pharaonis" NA
0.502489772327071 0.0644200897173087 "ancient" "M. pharaonis" NA
0.0883333071256544 0.174760197443202 "ancient" "M. pharaonis" 0.1084
0.169200418512496 0.527398257645717 "ancient" "M. pharaonis" 0.1384
0.101783169522709 1.16740665333702 "ancient" "M. pharaonis" NA
0.310648644963795 1.05248642588594 "ancient" "M. pharaonis" 0.0449
0.343060722214561 0.557071104054002 "ancient" "M. pharaonis" 0.2141
0.823679832296441 0.813548774700456 "ancient" "M. pharaonis" NA
0.102968000738293 0.7422703162329 "ancient" "M. pharaonis" 0.1789
0.274661263098496 0.126065451953429 "insect" "M. pharaonis" NA
0.0450221534291659 0.161895452268425 "ancient" "M. pharaonis" 0.1783
0.0514926819179035 0.268728123081714 "ancient" "M. pharaonis" NA
0.576511867883003 0.103820695925957 "ancient" "M. pharaonis" 0.2187
0.519546486436712 0.240418755499828 "ancient" "M. pharaonis" 0.0278
0.0747702914600556 0.272869340306323 "ancient" "M. pharaonis" 0.1136
0.0652199098973737 0.295602887690579 "insect" "M. pharaonis" 0.3168
0.0790178660405971 0.39427193953647 "ancient" "M. pharaonis" NA
0.0162719856788397 0.335041044082157 "ancient" "M. pharaonis" NA
0.00582932162045593 2.65517319396229 "insect" "M. pharaonis" NA
0.146075264741397 0.266990412613346 "ancient" "M. pharaonis" NA
0.0647580739848392 0.666290976806388 "ancient" "M. pharaonis" NA
0.0133417325413159 0.359301860429238 "ancient" "M. pharaonis" 0.1255
0.00700668609256969 0.725711070451979 "ancient" "M. pharaonis" 0.0898
0.362858956464799 1.11911687833364 "ancient" "M. pharaonis" 0.046
0.118477742153911 0.367294470915718 "ancient" "M. pharaonis" 0.2614
0.137530487403004 0.939046143139243 "ancient" "M. pharaonis" 0.2
0.100532215322014 0.358930608357983 "ancient" "M. pharaonis" NA
0.357341696134819 0.148483436858163 "ancient" "M. pharaonis" NA
0.548003785490122 1.11253947865607 "ancient" "M. pharaonis" NA
0.0926337649396432 0.214024984618208 "ancient" "M. pharaonis" NA
0.214424906047 0.660080141571787 "ancient" "M. pharaonis" NA
0.294353602463039 0.274492248580455 "ancient" "M. pharaonis" 0.1074
0.353823920854859 2.47260191392232 "hymenoptera" "M. pharaonis" NA
0.517482797955095 0.224296125710754 "insect" "M. pharaonis" 0.0368
0.41458937026469 0.470866691379292 "ancient" "M. pharaonis" 0.1352
0.518571478498705 1.15710397371063 "ancient" "M. pharaonis" NA
0.190849628989068 1.90108019639558 "ancient" "M. pharaonis" 0.1468
0.0103852389504502 0.501696031838096 "ancient" "M. pharaonis" 0.116
0.560806924266927 0.295671003641216 "ancient" "M. pharaonis" 0.1203
0.0128663331762901 0.279976483775828 "ancient" "M. pharaonis" 0.0403
0.0367240309380744 0.773358910847045 "ancient" "M. pharaonis" 0.1149
0.0317667583164745 0.642817111265893 "ancient" "M. pharaonis" 0.2188
0.141512219155329 0.58569128733966 "ancient" "M. pharaonis" 0.2867
0.0105194803311024 1.80619228429444 "ancient" "M. pharaonis" NA
0.0549980208990084 0.304929358569239 "ancient" "M. pharaonis" 0.1838
0.198663448838787 1.05906730496113 "ancient" "M. pharaonis" NA
0.47720861145996 0.166055375019059 "ancient" "M. pharaonis" 0.1182
0.422201700810366 0.497826956126026 "ancient" "M. pharaonis" 0.1161
0.0128614308573541 0.391863257896982 "ancient" "M. pharaonis" NA
0.0133574373203542 0.522595523525055 "insect" "M. pharaonis" NA
0.0206892824428066 1.2182517727165 "ancient" "M. pharaonis" NA
0.012918454783231 0.404897186210408 "ancient" "M. pharaonis" NA
0.00772876539297111 1.8888705309967 "ancient" "M. pharaonis" 0.1866
0.0394406040067427 0.48934216390326 "ancient" "M. pharaonis" NA
0.0625342084778581 0.695496187424833 "ancient" "M. pharaonis" NA
0.0303729814163989 0.112792244088869 "ancient" "M. pharaonis" NA
0.043044614099036 1.7281542028204e-16 "insect" "M. pharaonis" 0.3279
0.00732047448020123 0.284368927629234 "ancient" "M. pharaonis" 0.0853
0.294332227559687 0.669353837319187 "ancient" "M. pharaonis" 0.4993
0.0125657292338029 1.32690764578983 "hymenoptera" "M. pharaonis" NA
0.0100627258819955 1.5218612743366 "ant" "M. pharaonis" NA
0.0209903795773165 1.21586521156484 "insect" "M. pharaonis" NA
0.0075106135089732 1.7281542028204e-16 "insect" "M. pharaonis" NA
0.0648090323686093 0.610404220914571 "ancient" "M. pharaonis" NA
0.0363762480809869 0.153797060198978 "ant" "M. pharaonis" NA
0.0363762480809869 0.153797060198978 "ancient" "M. pharaonis" NA
0.025179117915437 0.145545869063877 "ancient" "M. pharaonis" NA
0.00665773425042279 0.389760952231281 "insect" "M. pharaonis" 0.147
0.0370284527354317 0.755879011632242 "ant" "M. pharaonis" NA
0.0046793836473785 1.57438301898754 "ancient" "M. pharaonis" 0.1759
0.532077482702503 1.09699364801331 "insect" "M. pharaonis" 0.1942
0.165086031834288 0.663326044548667 "insect" "M. pharaonis" NA
0.170135524143545 0.223305435817507 "ancient" "M. pharaonis" NA
0.662032070858772 0.537836157769579 "ancient" "M. pharaonis" NA
0.0115717104006266 1.29834861521137 "ancient" "M. pharaonis" NA
0.13784067649435 0.729765181800893 "ancient" "M. pharaonis" NA
0.0114837345729138 0.751348489284784 "ancient" "M. pharaonis" NA
0.0786271784155662 0.52115281824717 "ancient" "M. pharaonis" 0.2284
0.249392134766446 0.991788049639151 "insect" "M. pharaonis" 0.1937
0.00663800251873225 0.507346292603399 "ancient" "M. pharaonis" 0.2618
0.0478348834150239 0.0901345350179524 "ancient" "M. pharaonis" 0.3501
0.199169321716914 0.272257733341097 "ancient" "M. pharaonis" NA
0.016857704915646 1.24235824626215 "ancient" "M. pharaonis" 0.1225
0.265277050103105 0.292973958064651 "ancient" "M. pharaonis" 0.1212
0.193679430078655 1.69686643818339 "ancient" "M. pharaonis" 0.1871
0.387444794360358 0.536839349557818 "ancient" "M. pharaonis" 0.3385
0.171076626350176 0.229400507643257 "hymenoptera" "M. pharaonis" 0.3091
0.105543565437913 0.141400767595824 "ant" "M. pharaonis" NA
0.0253373135465917 0.129230582601697 "novel" "M. pharaonis" NA
0.0293335684211164 1.47932637407192 "ancient" "M. pharaonis" 0.0826
0.109498444694639 0.480430966376114 "ancient" "M. pharaonis" 0.1265
0.0105728011247 0.756814745933399 "hymenoptera" "M. pharaonis" NA
0.0642516702243672 0.332101413805774 "ancient" "M. pharaonis" NA
0.0118791956330385 0.482548721193288 "hymenoptera" "M. pharaonis" NA
0.0773704679894393 0.867486576798269 "ant" "M. pharaonis" NA
0.0592756595172937 0.86300046162709 "aculeata" "M. pharaonis" NA
0.614600810083136 0.454622674789046 "ancient" "M. pharaonis" 0.0635
0.106411074940377 0.275326424986339 "ancient" "M. pharaonis" 0.2383
0.385593353576712 0.525358755124362 "ancient" "M. pharaonis" NA
0.408691137938402 0.835160316566443 "ancient" "M. pharaonis" NA
0.435084662069934 0.734323523006321 "ancient" "M. pharaonis" NA
0.0641389833122846 0.182780333552647 "ancient" "M. pharaonis" 0.1561
0.00192637681518206 2.54097973596796 "hymenoptera" "M. pharaonis" NA
0.186657312352939 0.319324040662059 "ancient" "M. pharaonis" 0.1711
0.0659568899734486 0.32899687981755 "ancient" "M. pharaonis" NA
0.289236014639316 1.47944240359751 "ancient" "M. pharaonis" 0.2043
0.696216727523374 1.10369849315325 "ancient" "M. pharaonis" 0.0499
0.246115690808197 0.786726765020114 "ancient" "M. pharaonis" NA
0.00995185849970576 0.389760952231281 "insect" "M. pharaonis" NA
0.21790890470431 0.296955502784448 "ancient" "M. pharaonis" 0.1589
0.0195774453000966 0.212759612565388 "ancient" "M. pharaonis" 0.0451
0.022460727637165 0.502416790655445 "ancient" "M. pharaonis" 0.2454
0.577704647599076 0.329490292175882 "ancient" "M. pharaonis" 0.1068
0.0385790269583935 0.152954455433868 "ancient" "M. pharaonis" NA
0.0402858160625709 0.466045390257128 "ancient" "M. pharaonis" 0.2355
0.00640284732716346 0.844140526969668 "ancient" "M. pharaonis" NA
0.0157747573309806 0.525871673564286 "ancient" "M. pharaonis" NA
0.109510103416769 0.482386867777466 "ant" "M. pharaonis" NA
0.0390064730678575 0.456026326038543 "ancient" "M. pharaonis" 0.0794
0.536452123016426 0.24105255042058 "ancient" "M. pharaonis" 0.0247
0.0963178632169906 0.350119642698175 "insect" "M. pharaonis" 0.4459
0.0149127389392901 0.131686801589217 "ant" "M. pharaonis" NA
0.00481249591338023 1.76249227327118 "ant" "M. pharaonis" NA
0.0179474713796879 1.03226017173124 "ant" "M. pharaonis" NA
0.0737590382007866 0.630851121744814 "insect" "M. pharaonis" NA
0.0355015087438475 0.289591726942442 "ancient" "M. pharaonis" 0.0506
0.00538291797802364 0.392379365521668 "hymenoptera" "M. pharaonis" NA
0.00490230982763812 1.20738199605208 "hymenoptera" "M. pharaonis" NA
0.0306728642424475 0.622930595605069 "insect" "M. pharaonis" NA
0.727128437500752 0.504272922723746 "ancient" "M. pharaonis" NA
0.0495557840226664 0.222775124843686 "ancient" "M. pharaonis" NA
0.0337017101510264 0.384179887188627 "ancient" "M. pharaonis" 0.0404
0.0179192462831142 0.336714487039954 "ant" "M. pharaonis" NA
0.179781550621011 0.677962715890332 "ancient" "M. pharaonis" 0.0373
0.393205419166006 0.804688116873572 "ancient" "M. pharaonis" NA
0.091899980006437 0.0792542618892541 "ancient" "M. pharaonis" NA
0.409011739409116 0.501214004408251 "ancient" "M. pharaonis" NA
0.542194289603676 0.438729260562401 "ancient" "M. pharaonis" 0.225
0.138518220540784 0.228415971693271 "ancient" "M. pharaonis" 0.5245
0.477945502028713 0.765446836479052 "ancient" "M. pharaonis" 0.0463
0.026556508822417 0.574333576065013 "ancient" "M. pharaonis" 0.0867
0.286637404533896 0.250794474076194 "ancient" "M. pharaonis" 0.1057
0.545873803403825 0.89659453163257 "ancient" "M. pharaonis" 0.016
0.342710100620815 0.292801547954627 "ancient" "M. pharaonis" 0.1794
0.646531835041528 0.236308054576822 "ancient" "M. pharaonis" NA
0.0341308539178156 1.01291462482556 "ancient" "M. pharaonis" NA
0.0774503055267478 1.47050932255413 "ancient" "M. pharaonis" 0.7841
0.247810241634759 1.7281542028204e-16 "ancient" "M. pharaonis" NA
0.694040317518937 0.724465042376198 "ancient" "M. pharaonis" NA
0.17469838590139 0.465073398816969 "ancient" "M. pharaonis" NA
0.519510270927773 0.626405304841193 "ancient" "M. pharaonis" 0.0849
0.360135719872424 0.455385328125173 "ancient" "M. pharaonis" 0.0948
0.0585016798221162 0.163514717764223 "ancient" "M. pharaonis" 0.1124
0.0901983546823085 0.540787987860007 "ancient" "M. pharaonis" NA
0.0389821468453713 1.48509102022072 "ancient" "M. pharaonis" NA
0.0318140105739758 0.530752348468905 "ancient" "M. pharaonis" NA
0.0784175225101755 0.240289453154676 "ancient" "M. pharaonis" 0.1947
0.0169559813223835 1.11320183395835 "ancient" "M. pharaonis" NA
0.0182823500224781 1.09013028189549 "ancient" "M. pharaonis" NA
0.310541971708688 0.76149307329353 "hymenoptera" "M. pharaonis" 0.3636
0.0177490118072801 0.694093256576728 "ancient" "M. pharaonis" NA
0.355796443695466 0.308855364315032 "ancient" "M. pharaonis" NA
0.232920367799561 0.134463087331374 "hymenoptera" "M. pharaonis" NA
0.0128283885015211 0.859881937578449 "ancient" "M. pharaonis" NA
0.79199190882185 0.519607394448739 "ancient" "M. pharaonis" 0.0923
0.680891895274817 0.90578486792337 "ancient" "M. pharaonis" 0.2032
0.287824331240244 0.578148108896933 "insect" "M. pharaonis" NA
0.0454700574232971 0.54577565860603 "ancient" "M. pharaonis" NA
0.789043332096373 0.222907001122756 "ancient" "M. pharaonis" 0.0641
0.0122701746329038 1.29145145553181 "ant" "M. pharaonis" NA
0.0476752726625089 0.803708625379935 "insect" "M. pharaonis" 0.0908
0.0303512319976477 1.7281542028204e-16 "insect" "M. pharaonis" NA
0.160628016500627 1.55583704052576 "insect" "M. pharaonis" NA
0.103809078064926 1.7281542028204e-16 "ancient" "M. pharaonis" NA
0.38579095094813 0.164234293130277 "ancient" "M. pharaonis" 0.3078
0.233699139662501 0.361623114156318 "ancient" "M. pharaonis" NA
0.139175840671411 0.480278696283834 "ancient" "M. pharaonis" 0.0742
0.587250603244027 0.520994078659676 "ancient" "M. pharaonis" NA
0.156858826587052 0.509724587942338 "ancient" "M. pharaonis" NA
0.0650311688530724 0.227619218477383 "ancient" "M. pharaonis" 0.1114
0.682767749262201 0.367317506768502 "ancient" "M. pharaonis" 0.0093
0.389511732720805 0.316297196486972 "ancient" "M. pharaonis" NA
0.760011586959499 0.852075568128755 "ancient" "M. pharaonis" 0.0788
0.393360381987236 0.337091283434514 "ancient" "M. pharaonis" NA
0.205556512471741 0.653352864321827 "ancient" "M. pharaonis" 0.1709
0.0489401427205883 0.895742948621427 "ancient" "M. pharaonis" NA
0.039606949629964 0.565737130103243 "ancient" "M. pharaonis" NA
0.0250363543946218 0.307656795647655 "ancient" "M. pharaonis" 0.022
0.300005822225331 0.24131949421672 "insect" "M. pharaonis" NA
0.012794343734956 1.07818819751145 "ancient" "M. pharaonis" NA
0.489021320074677 0.765005504760641 "ancient" "M. pharaonis" NA
0.0523492302566217 0.464469856118686 "ancient" "M. pharaonis" 0.0985
0.114884661216691 0.443536409753905 "insect" "M. pharaonis" NA
0.467580180870415 2.79548952904369 "ant" "M. pharaonis" 0.5291
0.402760179927786 0.0668306616908238 "aculeata" "M. pharaonis" NA
0.294801375837881 0.190437574692772 "ancient" "M. pharaonis" 0.2283
0.0541987758808287 1.95500791601168 "ancient" "M. pharaonis" 0.0555
0.101968876091956 0.288946586354462 "ancient" "M. pharaonis" 0.3331
0.0613769205490678 0.223790807476877 "insect" "M. pharaonis" 0.0181
0.286776853114097 0.790539310536462 "ancient" "M. pharaonis" 0.001
0.744333801809661 1.16104505055314 "hymenoptera" "M. pharaonis" NA
0.00948411968182366 0.597883841143486 "ancient" "M. pharaonis" NA
0.451529607379609 0.866988704363744 "ancient" "M. pharaonis" NA
0.362841494359095 0.142739592960329 "insect" "M. pharaonis" NA
0.0705734979635345 1.14466876051079 "ancient" "M. pharaonis" 0.0878
0.558162986030867 0.173708721575914 "ant" "M. pharaonis" NA
0.0249692683474391 0.3710758401926 "ancient" "M. pharaonis" NA
0.0342475684455555 0.729131876744666 "insect" "M. pharaonis" NA
0.602648641516295 0.418832882013829 "insect" "M. pharaonis" NA
0.0850035005727669 0.353430997217768 "ancient" "M. pharaonis" 0.2657
0.0694584875814438 0.273766410626006 "ancient" "M. pharaonis" 0.1611
0.477654397306156 1.18419344791788 "ancient" "M. pharaonis" NA
0.0265371688522927 1.65398143053242 "insect" "M. pharaonis" NA
0.0416408915667106 0.916466175553196 "ancient" "M. pharaonis" NA
0.149462004997196 0.57645246606973 "insect" "M. pharaonis" 0.3973
0.0116558755384401 0.659426852005291 "ant" "M. pharaonis" NA
0.0399214775306822 0.404227118198732 "ancient" "M. pharaonis" 0.1672
0.34410235345735 0.222763903668274 "ancient" "M. pharaonis" 0.1319
0.152288756855332 0.279406337711725 "ancient" "M. pharaonis" NA
0.0421273112254569 0.334720323806499 "ancient" "M. pharaonis" 0.0952
0.0171273657865932 0.829169493287571 "ant" "M. pharaonis" NA
0.302035228842463 0.795599127640632 "insect" "M. pharaonis" 0.2479
0.310023616988217 0.684225324556238 "insect" "M. pharaonis" NA
0.144660738383242 1.78251947023614 "ancient" "M. pharaonis" 0.1584
0.598832193377168 0.428435991069988 "ancient" "M. pharaonis" 0.0359
0.0935232454631987 0.682798813418128 "insect" "M. pharaonis" NA
0.536009889155533 0.814629153958751 "ancient" "M. pharaonis" 0.0828
0.246246805124224 2.05796042822311 "ancient" "M. pharaonis" 0.042
0.0484977988305675 0.20513430373358 "ancient" "M. pharaonis" 0.0851
0.142930088935871 0.924983009771565 "ancient" "M. pharaonis" 0.1087
0.30533328403371 0.359082363249634 "ancient" "M. pharaonis" 0.0298
0.0112637477531818 0.668871655618996 "hymenoptera" "M. pharaonis" NA
0.295520678360348 0.17770603399906 "ancient" "M. pharaonis" NA
0.0203109696932983 0.362234475938569 "hymenoptera" "M. pharaonis" NA
0.333389927849481 0.177391040707881 "ancient" "M. pharaonis" 0.1055
0.0211444660171006 1.01816951053869 "ancient" "M. pharaonis" 0.0877
0.0405579533994949 0.481775235903997 "ancient" "M. pharaonis" NA
0.0226102118827311 0.754266827110396 "ancient" "M. pharaonis" NA
0.0267594147042768 1.6871160534257 "hymenoptera" "M. pharaonis" NA
0.028318050411513 0.58657060935735 "ancient" "M. pharaonis" NA
0.0610972705480594 1.35224260811534 "ancient" "M. pharaonis" NA
0.107803267288939 0.605796089048936 "novel" "M. pharaonis" NA
0.581891595306636 0.258482736420202 "ancient" "M. pharaonis" 0.0489
0.110952527923503 0.167748362058126 "ancient" "M. pharaonis" 0.0225
0.387622942220912 0.39271325917163 "ancient" "M. pharaonis" 0.1751
0.840874498419902 1.03622647810296 "ancient" "M. pharaonis" NA
0.0680530481764917 0.111995195254888 "ancient" "M. pharaonis" 0.2033
0.37517067656052 0.429292583321013 "ancient" "M. pharaonis" 0.1601
0.146881560565524 0.994248266135694 "ancient" "M. pharaonis" NA
0.309354171097 0.406949936559207 "ancient" "M. pharaonis" 0.0388
0.0797360874271163 0.300437298506046 "ancient" "M. pharaonis" 0.1212
0.0740966152947333 1.01197558526888 "insect" "M. pharaonis" NA
0.0275397737303561 0.815576198374181 "ancient" "M. pharaonis" 0.2198
0.243064692621014 1.78226715486645 "ancient" "M. pharaonis" 0.089
0.049610075106398 0.287063602273007 "novel" "M. pharaonis" NA
0.0327520378447831 0.399871287274868 "ancient" "M. pharaonis" NA
0.485120593357562 0.866713144488411 "ancient" "M. pharaonis" NA
0.0660098179028369 0.218538267949203 "ancient" "M. pharaonis" NA
0.256985257518812 0.224186763423962 "ancient" "M. pharaonis" NA
0.014633242662485 0.710802424357796 "hymenoptera" "M. pharaonis" NA
0.245333200844678 0.249972456324788 "ancient" "M. pharaonis" 0.2521
0.221124239817215 0.894793126885515 "ancient" "M. pharaonis" 0.0715
0.745407283890601 0.472876886958308 "ancient" "M. pharaonis" 0.0068
0.010547066636368 0.81358124986056 "ancient" "M. pharaonis" NA
0.119009560290332 0.311217080192213 "insect" "M. pharaonis" NA
0.0599065709877698 0.282018045034573 "ancient" "M. pharaonis" NA
0.365951018464111 0.48204978863214 "ancient" "M. pharaonis" 0.0236
0.0211545368000833 0.698584437300402 "ancient" "M. pharaonis" NA
0.608902931297997 0.234851153610828 "ancient" "M. pharaonis" NA
0.0646153089502475 0.45307334872407 "ancient" "M. pharaonis" 0.1183
0.118830869938485 0.267230582367371 "ancient" "M. pharaonis" NA
0.549730715271463 0.433769154659967 "ancient" "M. pharaonis" 0.0408
0.0640870134951172 0.288725956346177 "ancient" "M. pharaonis" NA
0.171302305382778 0.38382209820949 "ancient" "M. pharaonis" NA
0.103334345664708 0.129502375742423 "ancient" "M. pharaonis" NA
0.00515568359705987 0.440838943818023 "insect" "M. pharaonis" NA
0.177895510146301 0.264712154974209 "novel" "M. pharaonis" NA
0.0456086189705636 0.385695353100128 "ancient" "M. pharaonis" NA
0.135169707507425 0.235322982557738 "ancient" "M. pharaonis" 0.067
0.165540913965408 0.369394979499298 "ancient" "M. pharaonis" 0.0263
0.249879741102567 0.178677767983301 "ancient" "M. pharaonis" 0.0386
0.374891829728152 0.239458890938864 "ancient" "M. pharaonis" NA
0.489390768942253 0.97553601227565 "ancient" "M. pharaonis" 0.1141
0.429172697158512 0.77160069908275 "ancient" "M. pharaonis" NA
0.0425318629815566 0.766200768742087 "ancient" "M. pharaonis" NA
0.230699548800468 1.07872418001649 "ancient" "M. pharaonis" NA
0.0577246244712448 0.134909241854522 "ancient" "M. pharaonis" NA
0.234630704348195 0.419400110467641 "insect" "M. pharaonis" NA
0.160499820140264 0.519314430517162 "ancient" "M. pharaonis" NA
0.199460597103505 1.22230541446206 "ancient" "M. pharaonis" NA
0.0141364632662834 0.437940951532786 "ancient" "M. pharaonis" NA
0.0117307476953742 0.273638717881993 "ancient" "M. pharaonis" 0.0839
0.0318478742034169 0.174324800795966 "ancient" "M. pharaonis" NA
0.406340845406619 0.775245854146987 "hymenoptera" "M. pharaonis" NA
0.00538811794575571 0.63257841748601 "ancient" "M. pharaonis" NA
0.669771065400856 0.16094853697627 "ancient" "M. pharaonis" 0.0358
0.356467026441456 0.422836905633729 "ancient" "M. pharaonis" NA
0.0288842945040264 0.2241232683448 "ancient" "M. pharaonis" 0.1251
0.0286287477443315 2.25503840444528 "insect" "M. pharaonis" 0.308
0.279696958050786 0.890648481519595 "ancient" "M. pharaonis" 0.0878
0.0908063656620782 0.245034124045853 "hymenoptera" "M. pharaonis" 0.3222
0.00726612438996303 2.00587662826458 "ancient" "M. pharaonis" NA
0.57068499486564 0.375077430311698 "ancient" "M. pharaonis" 0.0275
0.0429159412264422 0.335202864393773 "ancient" "M. pharaonis" 0.2704
0.0683585689085709 0.5103156227945 "ancient" "M. pharaonis" 0.132
0.0721274050433895 1.7281542028204e-16 "ancient" "M. pharaonis" NA
0.066506509485306 0.268632245604175 "ant" "M. pharaonis" NA
0.0992952884827759 0.409196136594771 "ancient" "M. pharaonis" 0.1557
0.170568501650203 0.259377761009064 "ancient" "M. pharaonis" NA
0.13609613018041 0.505192654037405 "ancient" "M. pharaonis" 0.1033
0.467061638607517 0.436685574492199 "ancient" "M. pharaonis" 0.2964
0.47335398703011 0.184053183549261 "ancient" "M. pharaonis" NA
0.028392834335924 0.630965853331653 "ancient" "M. pharaonis" NA
0.214743347927596 0.890071034882683 "ancient" "M. pharaonis" 0.1633
0.106893892471357 0.640331257504272 "ancient" "M. pharaonis" NA
0.467264409057579 0.57468562144954 "ancient" "M. pharaonis" 0.1347
0.00679584224971433 1.0379812316329 "insect" "M. pharaonis" NA
0.047799598954166 1.18495881227972 "ancient" "M. pharaonis" NA
0.0285370615059623 0.249263725487568 "ant" "M. pharaonis" NA
0.090273551423996 0.0623178261956515 "ancient" "M. pharaonis" NA
0.0228500808373125 0.605058543516554 "ancient" "M. pharaonis" NA
0.00936495998455962 1.08570567123181 "ancient" "M. pharaonis" NA
0.576506380216949 0.0629328454384488 "ancient" "M. pharaonis" NA
0.0492986435131649 0.197976151261315 "ancient" "M. pharaonis" 0.0186
0.301593833098809 1.24678192663687 "ancient" "M. pharaonis" 0.1583
0.570756894251252 0.830788345833534 "ancient" "M. pharaonis" 0.1681
0.195196565125637 0.463724570736997 "ancient" "M. pharaonis" NA
0.877164904643139 0.482010698786014 "ancient" "M. pharaonis" 0.2434
0.056750854617722 0.531423459885089 "ancient" "M. pharaonis" 0.1961
0.692553277035944 0.182701201322956 "hymenoptera" "M. pharaonis" 0.0309
0.28560231982743 0.394259605672922 "insect" "M. pharaonis" 0.3475
0.0546271118817811 0.918663254100857 "ancient" "M. pharaonis" 0.0516
0.320363993834889 0.791986628748657 "ancient" "M. pharaonis" 0.1379
0.263420901996839 0.730889929067657 "ancient" "M. pharaonis" NA
0.0665991764749502 0.317202535270867 "ancient" "M. pharaonis" 0.1343
0.355905868980677 0.459415844810492 "ancient" "M. pharaonis" 0.2408
0.504536192901282 0.503471502090345 "novel" "M. pharaonis" NA
0.0955828306673318 0.213388309564603 "insect" "M. pharaonis" NA
0.420809573805537 1.03161919789765 "ancient" "M. pharaonis" 0.3043
0.622862053614642 0.447256266534084 "ancient" "M. pharaonis" 0.1494
0.498691998374188 0.858622249169775 "ancient" "M. pharaonis" NA
0.0583164098083736 0.525173179375324 "insect" "M. pharaonis" NA
0.493337494324036 0.445949863544713 "ancient" "M. pharaonis" NA
0.602225887742373 1.21004943774893 "ancient" "M. pharaonis" 0.2516
0.337399445254907 0.185924419671098 "ancient" "M. pharaonis" NA
0.0193202931393821 0.493751630511335 "ancient" "M. pharaonis" 0.0808
0.31902933445285 1.7281542028204e-16 "ancient" "M. pharaonis" 0.1864
0.711696975213929 0.416397278254433 "ancient" "M. pharaonis" 0.0131
0.0668896560573324 0.186965004134204 "ancient" "M. pharaonis" 0.0628
0.340069665371139 0.422218756498051 "insect" "M. pharaonis" NA
0.0155887584732115 1.1559139447833 "ancient" "M. pharaonis" 0.0606
0.558122219185759 0.279406430299745 "ancient" "M. pharaonis" 0.2575
0.302379230546872 0.367298989140852 "ancient" "M. pharaonis" 0.1632
0.371085148274352 0.179348811863501 "ancient" "M. pharaonis" 0.2896
0.228773076411866 0.421875271894323 "ancient" "M. pharaonis" NA
0.0556783338910646 0.144382437160797 "ancient" "M. pharaonis" 0.1142
0.0891009824330723 0.347554142715722 "insect" "M. pharaonis" NA
0.472604087657534 1.05042014604558 "ancient" "M. pharaonis" NA
0.675210732160096 0.861640263973046 "ancient" "M. pharaonis" 0.0127
0.200371684864408 0.251044971688988 "ancient" "M. pharaonis" NA
0.0692769711922455 0.616165731402522 "ancient" "M. pharaonis" 0.0696
0.0365804947071907 1.68340854281934 "ancient" "M. pharaonis" NA
0.00812026141732296 1.30924610786891 "ancient" "M. pharaonis" NA
0.00931615934083376 0.471791177674528 "hymenoptera" "M. pharaonis" 0.287
0.305402681320359 0.425993260260913 "ancient" "M. pharaonis" 0.3367
0.0460820650335379 1.12060467605825 "ancient" "M. pharaonis" NA
0.0160158806760627 0.931980093943486 "insect" "M. pharaonis" NA
0.524780333143631 0.945127526894609 "ancient" "M. pharaonis" 0.001
0.852304340167836 0.738578631521612 "ancient" "M. pharaonis" 0.0991
0.67646171211216 0.401173097847737 "ancient" "M. pharaonis" NA
0.301027684382965 0.304241757825795 "ancient" "M. pharaonis" 0.0537
0.0304946858069554 0.367618310992758 "insect" "M. pharaonis" NA
0.0822138496211816 0.906102056531962 "ancient" "M. pharaonis" NA
0.0288672043911398 0.300028754619013 "ancient" "M. pharaonis" NA
0.00175649013597628 0.561661204306764 "ancient" "M. pharaonis" 0.0784
0.244747958976743 0.190514778751783 "ancient" "M. pharaonis" NA
0.0936270118232703 0.186027768924633 "ancient" "M. pharaonis" 0.212
0.137155028031643 0.308029454083257 "ancient" "M. pharaonis" NA
0.0264960849382474 1.16729648533996 "insect" "M. pharaonis" NA
0.38330238382707 1.7281542028204e-16 "aculeata" "M. pharaonis" NA
0.379401326292252 1.47267122450588 "ancient" "M. pharaonis" 0.0605
0.0295857139192393 0.0422112854797522 "ancient" "M. pharaonis" NA
0.0309922153719852 0.565624765708233 "ancient" "M. pharaonis" NA
0.0267605790769997 0.362979421338527 "hymenoptera" "M. pharaonis" NA
0.0472467096279576 0.315472678674578 "hymenoptera" "M. pharaonis" 0.3327
0.00818343221244398 0.393800924128574 "ancient" "M. pharaonis" NA
0.514478457254333 0.473488607527882 "ancient" "M. pharaonis" NA
0.450963245548638 0.3175728131563 "insect" "M. pharaonis" 0.2805
0.662520062566747 0.346847500597622 "ancient" "M. pharaonis" 0.001
0.70747845382403 0.286575298258055 "ancient" "M. pharaonis" 0.0517
0.0229557625979613 0.169473800621833 "ancient" "M. pharaonis" 0.0419
0.198049982195492 0.324441800429757 "ancient" "M. pharaonis" 0.1197
0.215687966062873 0.791354008702764 "hymenoptera" "M. pharaonis" NA
0.00385506560526284 1.00600205758062 "ancient" "M. pharaonis" NA
0.100357725434869 0.326319857149798 "ancient" "M. pharaonis" NA
0.100357725434869 0.326319857149798 "ancient" "M. pharaonis" NA
0.104077550574905 0.418870713876583 "ancient" "M. pharaonis" 0.1506
0.0221392564797396 0.727490095581891 "ancient" "M. pharaonis" NA
0.323411216224481 0.261100618695481 "ancient" "M. pharaonis" 0.0124
0.0815445930342585 0.391364530727901 "ancient" "M. pharaonis" 0.166
0.0273888592921839 1.56466390842931 "hymenoptera" "M. pharaonis" 0.2985
0.404058271946149 0.581425634280453 "ancient" "M. pharaonis" 0.0107
0.163866485095455 0.750819933467136 "ancient" "M. pharaonis" NA
0.38975986466241 1.55646284352832 "ancient" "M. pharaonis" 0.3182
0.0531469820466737 0.279333930346909 "ancient" "M. pharaonis" NA
0.0607985892743803 0.45120339797594 "ancient" "M. pharaonis" NA
0.0303541869378172 0.469736358671933 "ancient" "M. pharaonis" NA
0.00930810540825064 1.17183414725687 "insect" "M. pharaonis" 0.2142
0.446768062409016 1.58632582105612 "ancient" "M. pharaonis" 0.033
0.0591424426990493 0.591029195312885 "ancient" "M. pharaonis" NA
0.0674314853391428 0.502925111527885 "ancient" "M. pharaonis" 0.1061
0.0674314853391428 0.502925111527885 "hymenoptera" "M. pharaonis" 0.1061
0.0510321277571973 0.324489567115775 "ancient" "M. pharaonis" NA
0.0116534418358849 0.268620417805847 "hymenoptera" "M. pharaonis" 0.328
0.0282802340127813 0.836548591001537 "ancient" "M. pharaonis" 0.1524
0.334471006634483 1.12006440646846 "ancient" "M. pharaonis" NA
0.0544163859370521 0.207592406807336 "ancient" "M. pharaonis" NA
0.0247330358630068 0.236791680880798 "ancient" "M. pharaonis" NA
0.0296418617502392 0.450472658003553 "hymenoptera" "M. pharaonis" 0.2826
0.00854202890205927 0.394392553274478 "insect" "M. pharaonis" NA
0.0151630915694788 0.628160972294288 "ancient" "M. pharaonis" 0.421
0.289233553524114 0.349413120415976 "ancient" "M. pharaonis" 0.0937
0.244119331929563 0.214890287381015 "ancient" "M. pharaonis" NA
0.00647385736888271 0.793233235713333 "ancient" "M. pharaonis" NA
0.0895273925372717 1.41740673937499 "ancient" "M. pharaonis" 0.2549
0.0428404007815917 1.7281542028204e-16 "insect" "M. pharaonis" 0.2692
0.0568615378928491 0.149851730640652 "ancient" "M. pharaonis" 0.0071
0.767638197655272 0.487111280125646 "ancient" "M. pharaonis" 0.3376
0.0675287944878664 0.536649314012592 "ancient" "M. pharaonis" NA
0.130234669811523 0.438014163052035 "ancient" "M. pharaonis" NA
0.159185159229723 0.141176909292438 "ancient" "M. pharaonis" NA
0.389416354588012 0.547727693588319 "ancient" "M. pharaonis" NA
0.0977556492058453 0.360333356845326 "ancient" "M. pharaonis" 0.1805
0.0443209864030978 0.471034482304611 "ancient" "M. pharaonis" 0.0473
0.40275401407954 1.6470443822283 "hymenoptera" "M. pharaonis" NA
0.580962288535162 0.764699442755769 "ancient" "M. pharaonis" NA
0.493599946061763 0.431601085916187 "ancient" "M. pharaonis" NA
0.0221301748875404 0.234766564515303 "ancient" "M. pharaonis" NA
0.0531186897662322 0.424232852140496 "ant" "M. pharaonis" NA
0.00950278073342786 0.36532501422451 "insect" "M. pharaonis" NA
0.0118657348484292 0.917589654657799 "insect" "M. pharaonis" NA
0.0555690554513555 0.706143137547927 "insect" "M. pharaonis" NA
0.0685951275902951 2.00192121789415 "insect" "M. pharaonis" NA
0.0521462618773098 0.890941156101225 "ancient" "M. pharaonis" 0.1088
0.0468136506317483 0.232411301196055 "insect" "M. pharaonis" NA
0.0406209924934041 0.666032228458774 "ancient" "M. pharaonis" NA
0.396527739110821 0.107731908327069 "ancient" "M. pharaonis" 0.1657
0.106204746022517 0.491083269289941 "ancient" "M. pharaonis" 0.039
0.090617132636495 0.655852797145601 "ancient" "M. pharaonis" NA
0.0860763375774544 1.08567144875293 "ancient" "M. pharaonis" NA
0.234579448491865 0.463633637592156 "ancient" "M. pharaonis" 0.0305
0.0713665494948602 0.388981223686105 "ancient" "M. pharaonis" NA
0.108508740793621 1.22778065968468 "insect" "M. pharaonis" NA
0.0763422677898673 0.701990622712858 "insect" "M. pharaonis" NA
0.0153831604927055 1.09985672776309 "insect" "M. pharaonis" NA
0.014035072899427 0.188082094166336 "ancient" "M. pharaonis" NA
0.0103424600394075 1.00138021851486 "insect" "M. pharaonis" 0.1599
0.0108390497736516 0.53468216361658 "ancient" "M. pharaonis" 0.1455
0.206756579690221 0.430084139400089 "ancient" "M. pharaonis" NA
0.0048054703200258 1.97800499895483 "insect" "M. pharaonis" 0.3451
0.00777937354255695 1.12656746937019 "insect" "M. pharaonis" 0.1376
0.401056620237456 1.06419586129164 "hymenoptera" "M. pharaonis" 0.2878
0.188849843556367 0.296147185290035 "ancient" "M. pharaonis" NA
0.544207409077216 1.03224413943793 "ancient" "M. pharaonis" NA
0.154174632477721 0.463626206978363 "ancient" "M. pharaonis" NA
0.1413845133698 1.92685927845656 "ancient" "M. pharaonis" 0.112
0.2412699421767 0.23820672656523 "ancient" "M. pharaonis" NA
0.226658149386072 0.131164361992618 "ancient" "M. pharaonis" 0.0046
0.0286876598844488 0.721310837467362 "ancient" "M. pharaonis" 0.0833
0.146674279942333 0.145635327165713 "ancient" "M. pharaonis" 0.0844
0.0429069021186349 0.353176587132332 "ancient" "M. pharaonis" NA
0.15346395027738 0.35104039444461 "insect" "M. pharaonis" 0.3597
0.00223880966594406 1.03003907477216 "insect" "M. pharaonis" 0.3564
0.125252673777955 0.686613628695198 "ancient" "M. pharaonis" 0.0209
0.874588922444984 0.472870169939526 "ancient" "M. pharaonis" NA
0.105852881402512 0.198600057106821 "ancient" "M. pharaonis" 0.1812
0.0178758473437089 0.868364520899502 "ancient" "M. pharaonis" 0.1406
0.157274305755647 0.494412183541939 "ancient" "M. pharaonis" 0.1426
0.416386711054187 0.564966803065033 "ancient" "M. pharaonis" NA
0.0101156162206815 1.22996959167487 "hymenoptera" "M. pharaonis" NA
0.409407741236852 0.825758580621637 "insect" "M. pharaonis" NA
0.0347569884397714 1.01844597929426 "ancient" "M. pharaonis" NA
0.0570867415506069 0.377375595817946 "ancient" "M. pharaonis" NA
0.0905363227039542 0.160619362604543 "ancient" "M. pharaonis" 0.1847
0.0110445740722347 0.153805853828135 "ancient" "M. pharaonis" NA
0.202125226694357 1.65569424058827 "ant" "M. pharaonis" NA
0.0596779621628689 0.232013640103011 "ancient" "M. pharaonis" NA
0.0216508176472608 1.39215750620751 "insect" "M. pharaonis" 0.058
0.0149720961404872 0.397049543969835 "ancient" "M. pharaonis" NA
0.0361181917793739 0.301449998351877 "ancient" "M. pharaonis" NA
0.0545241167906239 0.450265461006238 "ancient" "M. pharaonis" NA
0.0735082003048499 0.302447264452214 "ancient" "M. pharaonis" NA
0.00830803071647721 1.59600253200232 "ancient" "M. pharaonis" NA
0.616735811354937 0.495990758136834 "ancient" "M. pharaonis" 0.0337
0.0166297523889337 0.99328451760109 "insect" "M. pharaonis" 0.1405
0.068192046262133 1.30954374903705 "ancient" "M. pharaonis" 0.0307
0.0987588454345632 0.196325777764344 "ancient" "M. pharaonis" 0.0445
0.0931678595686541 0.283608988810891 "ancient" "M. pharaonis" 0.0593
0.187545840255436 0.345850479804162 "ancient" "M. pharaonis" 0.1101
0.01816465451638 0.711398264282042 "ancient" "M. pharaonis" NA
0.547008600498542 0.656587234866188 "ancient" "M. pharaonis" NA
0.0297834881742455 0.112313323409829 "ancient" "M. pharaonis" NA
0.806376338343306 0.3923103916164 "ancient" "M. pharaonis" NA
0.0341193383556729 0.387300026968814 "insect" "M. pharaonis" NA
0.139222435217783 0.475840167545726 "ancient" "M. pharaonis" 0.1158
0.576185431420453 1.01482309402802 "ancient" "M. pharaonis" 0.2179
0.191938528859003 1.6016089855205 "ancient" "M. pharaonis" 0.1356
0.883132425135618 0.284690648704883 "ancient" "M. pharaonis" 0.0292
0.392641893739586 0.198902469581994 "ancient" "M. pharaonis" 0.001
0.0840879072984301 0.579693961002401 "ancient" "M. pharaonis" 0.0571
0.19374725602661 0.83401195830245 "ancient" "M. pharaonis" 0.0282
0.138140601976787 0.760342300503853 "ancient" "M. pharaonis" NA
0.0265481475932697 0.504602089234993 "ancient" "M. pharaonis" 0.1196
0.516750042761785 0.442972186564311 "ancient" "M. pharaonis" 0.1441
0.494249057665534 0.61571745752985 "ancient" "M. pharaonis" NA
0.299720996172588 0.837162851476377 "ancient" "M. pharaonis" NA
0.335828239365175 0.382956092704166 "ancient" "M. pharaonis" 0.1205
0.0663977577026469 0.491401466174962 "ancient" "M. pharaonis" NA
0.0845998531868267 1.67410534316596 "hymenoptera" "M. pharaonis" NA
0.0338729313632724 0.488181673359972 "hymenoptera" "M. pharaonis" NA
0.132448747758149 0.440033251713565 "novel" "M. pharaonis" NA
0.777961840230262 0.265934435673305 "ancient" "M. pharaonis" NA
0.0115235268303173 0.791137456739672 "ancient" "M. pharaonis" NA
0.123519904051389 0.410242452493712 "ancient" "M. pharaonis" NA
0.0326140927613036 0.635973435071688 "insect" "M. pharaonis" NA
0.0456406774018973 0.126051930990643 "ancient" "M. pharaonis" 0.2859
0.0687707719319555 0.55561411382417 "ancient" "M. pharaonis" 0.1363
0.156622262070237 1.36648293790943 "ancient" "M. pharaonis" 0.0615
0.310054643001566 0.276757403881114 "insect" "M. pharaonis" 0.3092
0.223670055426895 0.849704388309524 "ancient" "M. pharaonis" 0.0698
0.654739745229338 0.28044326377248 "ancient" "M. pharaonis" NA
0.381356547395784 1.31611682589324 "ancient" "M. pharaonis" 0.3337
0.323317585447597 0.159544594953896 "ancient" "M. pharaonis" 0.2195
0.220711991445566 0.687803916444371 "ancient" "M. pharaonis" NA
0.0142462245469252 0.688919621858778 "ancient" "M. pharaonis" 0.2085
0.0249507338693387 0.733570668914135 "ancient" "M. pharaonis" NA
0.0249507338693387 0.733570668914135 "ancient" "M. pharaonis" NA
0.141842376465199 0.209858053693898 "ancient" "M. pharaonis" NA
0.199593946700141 0.215625085880683 "ancient" "M. pharaonis" 0.2547
0.00578488261457535 0.909632716242716 "ancient" "M. pharaonis" NA
0.585571524391522 1.02123902230094 "ancient" "M. pharaonis" 0.0936
0.219588246370347 0.654110348364668 "ancient" "M. pharaonis" 0.0578
0.0355341583129785 0.548606048163772 "insect" "M. pharaonis" NA
0.0232880452509667 0.818333536460992 "ancient" "M. pharaonis" 0.0326
0.0604834264299463 0.234871357511133 "ancient" "M. pharaonis" 0.0264
0.0842112743980343 0.765894473956926 "ancient" "M. pharaonis" NA
0.652999146162823 0.270242921866146 "ancient" "M. pharaonis" 0.0594
0.244525325328207 0.472897758038027 "ancient" "M. pharaonis" NA
0.388056428556369 0.88893757208175 "ancient" "M. pharaonis" 0.2665
0.201181758418751 0.352932179803936 "ancient" "M. pharaonis" 0.0521
0.13327447216286 0.48726426864707 "ancient" "M. pharaonis" 0.0904
0.727173969908172 0.529399908812392 "ancient" "M. pharaonis" NA
0.0303524073950195 0.816765276855658 "ancient" "M. pharaonis" 0.137
0.00281092670565791 1.7487898883174 "ancient" "M. pharaonis" 0.1338
0.00191716336594617 1.14624150727641 "insect" "M. pharaonis" NA
0.0237827734501492 0.144748787860096 "ancient" "M. pharaonis" 0.0142
0.0168391257767783 0.33808238977987 "insect" "M. pharaonis" NA
0.0725963677765653 0.157640889443156 "ancient" "M. pharaonis" NA
0.0378448222410116 1.6461030234155 "insect" "M. pharaonis" 0.1847
0.00210453208758189 1.03989637843254 "insect" "M. pharaonis" NA
0.0111632232739316 2.91625248630904 "insect" "M. pharaonis" NA
0.264969086622077 0.303144306672749 "ancient" "M. pharaonis" NA
0.0063504769392243 1.70551084214208 "insect" "M. pharaonis" NA
0.313919023123067 0.346147253955144 "ancient" "M. pharaonis" 0.0462
0.659881137728437 0.319486724913751 "ancient" "M. pharaonis" 0.1589
0.00281117304479901 1.8592027862806 "ancient" "M. pharaonis" 0.2463
0.174639068556864 0.408188297011161 "ancient" "M. pharaonis" 0.0595
0.124638055166031 0.289133887029535 "ancient" "M. pharaonis" 0.1302
0.549307521607499 1.19856772015956 "ancient" "M. pharaonis" 0.0301
0.373234468149465 0.216091118522509 "ancient" "M. pharaonis" 0.1925
0.00447949176709503 1.35579717588045 "insect" "M. pharaonis" NA
0.0311148656425057 0.169232894729081 "ancient" "M. pharaonis" 0.2803
0.0188280591341225 0.383683713189186 "hymenoptera" "M. pharaonis" 0.3728
0.0470797681558633 0.352661245705142 "ancient" "M. pharaonis" 0.0951
0.331187713576208 0.805662571432685 "ancient" "M. pharaonis" NA
0.263150713818051 0.550951999797835 "ancient" "M. pharaonis" 0.0803
0.053117839548484 0.322118033082974 "ant" "M. pharaonis" NA
0.304273355510791 0.552057820603862 "ancient" "M. pharaonis" NA
0.542814244935051 0.152606195102637 "ancient" "M. pharaonis" 0.0807
0.0424112718010254 0.791991627939619 "ancient" "M. pharaonis" NA
0.120666772684493 0.57904057123871 "ancient" "M. pharaonis" 0.0216
0.0887024324556157 0.483202839692767 "ancient" "M. pharaonis" 0.1401
0.341434798489666 0.187498708160804 "ancient" "M. pharaonis" 0.0242
0.197642946508561 0.160680555383062 "hymenoptera" "M. pharaonis" NA
0.0993569768090089 0.615716181557677 "hymenoptera" "M. pharaonis" NA
0.00772060235527946 1.02984507746576 "ancient" "M. pharaonis" NA
0.0539262446119359 0.453706039638405 "ancient" "M. pharaonis" NA
0.0209546805453356 1.13608093248202 "ancient" "M. pharaonis" NA
0.0247244230560506 0.815435112518182 "ancient" "M. pharaonis" 0.3231
0.355643607917332 0.698090821259817 "ancient" "M. pharaonis" 0.1766
0.0335707576625358 0.522637816783608 "insect" "M. pharaonis" NA
0.3696980415004 1.71085071879489 "ancient" "M. pharaonis" 0.0291
0.870202967857665 0.160702439861503 "ancient" "M. pharaonis" 0.0161
0.205886551355814 0.71259535252541 "ancient" "M. pharaonis" NA
0.765045304461781 0.208863312342001 "ancient" "M. pharaonis" 0.0352
0.0546087138357554 0.247065086339698 "ancient" "M. pharaonis" NA
0.0754615678099397 0.312400307441057 "ancient" "M. pharaonis" 0.001
0.521465089495532 0.403883688619233 "insect" "M. pharaonis" NA
0.0531799146278729 1.37523427135033 "ancient" "M. pharaonis" NA
0.00593236856300202 0.38603951135876 "insect" "M. pharaonis" NA
0.00724749367893259 0.656962138588353 "ancient" "M. pharaonis" NA
0.321970971277961 1.19708716527443 "ancient" "M. pharaonis" NA
0.349463423331523 0.296311837098202 "ancient" "M. pharaonis" 0.0428
0.035837505438708 0.830573211890837 "ancient" "M. pharaonis" NA
0.329279257928888 0.382026377989425 "ancient" "M. pharaonis" NA
0.363833918883854 0.38457857904471 "ancient" "M. pharaonis" NA
0.486123310780359 1.76618639265659 "ancient" "M. pharaonis" 0.2878
0.04279765794663 0.368401383613985 "ancient" "M. pharaonis" NA
0.71594732686857 0.0966956482555949 "ancient" "M. pharaonis" NA
0.00441761089262975 0.136656300443752 "ancient" "M. pharaonis" NA
0.253077347844417 0.926216662471561 "ancient" "M. pharaonis" 0.0225
0.597998510676803 0.540085254643682 "ancient" "M. pharaonis" 0.0147
0.0881841262786701 0.174631807691158 "ancient" "M. pharaonis" NA
0.712476450528633 0.575369479903462 "ancient" "M. pharaonis" NA
0.47850113449704 0.472174085283629 "ancient" "M. pharaonis" NA
0.486419620954906 0.41080140270024 "ancient" "M. pharaonis" 0.1631
0.0182938767545981 0.631890960681753 "ancient" "M. pharaonis" NA
0.38041136210563 1.7281542028204e-16 "ancient" "M. pharaonis" 0.1177
0.183653053616106 1.54613392821518 "ancient" "M. pharaonis" NA
0.0233166090459036 1.27977063901444 "insect" "M. pharaonis" 0.363
0.767840518690319 1.93373197051624 "ancient" "M. pharaonis" 0.0241
0.57431071595281 0.500373890225625 "ancient" "M. pharaonis" NA
0.00937554645039036 0.748296576423516 "hymenoptera" "M. pharaonis" NA
0.0218218369860508 1.7281542028204e-16 "hymenoptera" "M. pharaonis" NA
0.0437223925474895 0.230685210332756 "ancient" "M. pharaonis" 0.0626
0.171053936729145 1.39911782196636 "ancient" "M. pharaonis" NA
0.0922827762830915 0.432847201307343 "ancient" "M. pharaonis" NA
0.460974571860441 0.467232998352142 "ancient" "M. pharaonis" 0.1243
0.012285481662579 0.683497099191349 "ancient" "M. pharaonis" NA
0.310314206524291 0.416939787606675 "ancient" "M. pharaonis" NA
0.0149077881720939 1.54713528539438 "ancient" "M. pharaonis" 0.2659
0.110244669018132 1.97513294725483 "ancient" "M. pharaonis" 0.0973
0.144906541122268 0.863454598670385 "ancient" "M. pharaonis" NA
0.380995824216406 0.852482678993233 "ancient" "M. pharaonis" NA
0.524017123995638 0.241805359739312 "ancient" "M. pharaonis" 0.001
0.375375761144062 0.681930004066939 "ancient" "M. pharaonis" 0.0485
0.0423737281635772 0.199617204228665 "insect" "M. pharaonis" 0.1985
0.0176132499029981 0.612864014776199 "insect" "M. pharaonis" NA
0.0548975855116326 0.464717397775931 "ancient" "M. pharaonis" 0.2139
0.0964796135677615 0.419611333875697 "ancient" "M. pharaonis" NA
0.0296774647827437 0.469248479208179 "novel" "M. pharaonis" NA
0.422772565662367 0.388376793847134 "ancient" "M. pharaonis" NA
0.0358219502762528 0.541173990323823 "ancient" "M. pharaonis" NA
0.0485599694854437 0.344004606357353 "ancient" "M. pharaonis" NA
0.425643358557957 0.374933428434842 "ancient" "M. pharaonis" 0.0275
0.46129648954725 0.501257337540686 "ancient" "M. pharaonis" NA
0.0951482667755974 0.503971452970331 "ancient" "M. pharaonis" 0.1078
0.0241593234115428 1.85948850744781 "ancient" "M. pharaonis" NA
0.0545196779623544 1.02266093435584 "ancient" "M. pharaonis" NA
0.00621824936846648 1.06792370940253 "ancient" "M. pharaonis" NA
0.0123844211824587 0.440330719827007 "ancient" "M. pharaonis" NA
0.25493380844243 0.21251546859175 "ancient" "M. pharaonis" 0.099
0.00743385122186268 0.659393125694706 "ancient" "M. pharaonis" NA
0.0506244075665685 0.250140190219895 "ancient" "M. pharaonis" 0.1731
0.0259749767671109 2.03433816771222 "insect" "M. pharaonis" NA
0.0696171384273195 0.258624590901534 "ancient" "M. pharaonis" 0.1838
0.900928956103383 0.298673871236323 "ancient" "M. pharaonis" 0.0782
0.134541155344501 0.248143906746417 "ancient" "M. pharaonis" 0.4486
0.0439956896329823 1.55008985125638 "ancient" "M. pharaonis" NA
0.0169986207706277 1.06103573395174 "insect" "M. pharaonis" 0.339
0.0255674906201816 1.86424227303337 "novel" "M. pharaonis" NA
0.088739483798449 0.711599940071515 "ancient" "M. pharaonis" NA
0.866613090064055 0.938334591800633 "ancient" "M. pharaonis" 0.0791
0.265375589571183 0.666987139513584 "ancient" "M. pharaonis" 0.2554
0.450464654053323 0.916837090334158 "ancient" "M. pharaonis" 0.4607
0.484624004573446 0.465989654566876 "insect" "M. pharaonis" NA
0.0461202361091001 1.60322025167289 "aculeata" "M. pharaonis" NA
0.0137606696693731 1.7281542028204e-16 "hymenoptera" "M. pharaonis" NA
0.0287908417745402 0.418498493299903 "ancient" "M. pharaonis" 0.0371
0.123249202402207 0.971972870049423 "ancient" "M. pharaonis" 0.2956
0.311357292114821 0.910297709381744 "ancient" "M. pharaonis" NA
0.0301429029311328 0.509602183480512 "insect" "M. pharaonis" 0.2639
0.0146029824370851 1.07819694347297 "insect" "M. pharaonis" NA
0.575393281471366 0.554013572769767 "ancient" "M. pharaonis" 0.0262
0.00787161339282554 1.32579543270878 "aculeata" "M. pharaonis" 0.3799
0.066116055072165 0.379250923865316 "insect" "M. pharaonis" 0.2445
0.245162087951297 0.244699181107398 "ancient" "M. pharaonis" 0.0761
0.283444686610798 0.787271604411004 "ancient" "M. pharaonis" NA
0.0109789073364154 0.586948786388267 "ancient" "M. pharaonis" 0.2105
0.634419155747653 0.359200398743744 "ancient" "M. pharaonis" 0.0403
0.0440803862869306 1.89178932448924 "ancient" "M. pharaonis" NA
0.028252145758873 0.850289416702253 "insect" "M. pharaonis" 0.0737
0.116165264173461 0.0736525406593161 "ancient" "M. pharaonis" 0.0778
0.0398210707409083 1.56089485877837 "ancient" "M. pharaonis" NA
0.939546652606133 0.373215246962811 "ancient" "M. pharaonis" NA
0.0153236510432131 0.597817416935398 "hymenoptera" "M. pharaonis" NA
0.0762737849286497 0.0439118219979265 "insect" "M. pharaonis" 0.2367
0.454689391657431 0.544127386690271 "ancient" "M. pharaonis" 0.0204
0.00960132959021038 1.09307130126555 "ancient" "M. pharaonis" 0.179
0.103981670210096 0.831744474609662 "ancient" "M. pharaonis" NA
0.361489774908334 1.16617063399785 "ancient" "M. pharaonis" NA
0.0270478651886657 0.288167700428395 "insect" "M. pharaonis" NA
0.167991823061269 0.392000102704799 "ancient" "M. pharaonis" 0.154
0.00886244117405637 0.697394670350978 "novel" "M. pharaonis" NA
0.026533094838249 1.7281542028204e-16 "ancient" "M. pharaonis" NA
0.200555903681673 0.680930655121099 "ancient" "M. pharaonis" NA
0.161724346060573 0.214082537167468 "ancient" "M. pharaonis" NA
0.00484630809346799 0.315415119135943 "ancient" "M. pharaonis" 0.2325
0.315579989539166 0.424007701330259 "ancient" "M. pharaonis" 0.2315
0.581828074018563 0.19096119460199 "ancient" "M. pharaonis" 0.0743
0.0456066285023531 0.983975093431622 "ancient" "M. pharaonis" NA
0.918930105312169 0.730653385293272 "ancient" "M. pharaonis" NA
0.625257985417611 0.277360075045432 "hymenoptera" "M. pharaonis" NA
0.129806207843952 0.647746155379368 "ancient" "M. pharaonis" NA
0.489422680758008 0.311171609293241 "insect" "M. pharaonis" NA
0.496769876293566 1.06695119459632 "ancient" "M. pharaonis" 0.0707
0.104728754168841 1.04808826465235 "ancient" "M. pharaonis" NA
0.105488066476284 0.315294501957527 "ancient" "M. pharaonis" NA
0.537581420131436 0.269661751995331 "insect" "M. pharaonis" 0.2117
0.0154808220875449 0.4249928176642 "ancient" "M. pharaonis" NA
0.0888261123961954 0.343535570995561 "hymenoptera" "M. pharaonis" NA
0.060161673675979 0.325203107525717 "ancient" "M. pharaonis" NA
0.540730357099845 0.566979562684657 "ancient" "M. pharaonis" 0.0479
0.873800850659847 0.508560436604086 "ancient" "M. pharaonis" 0.0391
0.0619901028359021 0.614283241574513 "ancient" "M. pharaonis" 0.0347
0.0464473997372003 0.259845264239992 "ancient" "M. pharaonis" 0.1162
0.93925653718586 0.335748512575266 "ancient" "M. pharaonis" 0.0828
0.192481503952615 0.537398304340695 "ancient" "M. pharaonis" NA
0.11992478315078 0.2128720237067 "ancient" "M. pharaonis" 0.1499
0.163818573138227 0.539311808881611 "ancient" "M. pharaonis" NA
0.00775521915413139 0.428454390771679 "ancient" "M. pharaonis" 0.0659
0.0215705872838518 0.686745621420355 "insect" "M. pharaonis" NA
0.41983397105579 0.389876434521858 "ancient" "M. pharaonis" 0.188
0.0547335572391987 0.405807348243786 "ancient" "M. pharaonis" 0.0988
0.0292982092131756 0.347279867930899 "ancient" "M. pharaonis" 0.0342
0.0957290212049018 0.39999192560874 "ancient" "M. pharaonis" NA
0.00659291170365437 1.5297413457595 "ancient" "M. pharaonis" NA
0.209234728805508 1.27046783027995 "insect" "M. pharaonis" 0.1363
0.0342149064335266 1.67961330065824 "insect" "M. pharaonis" NA
0.0403454062821494 1.27721877253478 "insect" "M. pharaonis" NA
0.0209180547823199 0.734770839589619 "insect" "M. pharaonis" NA
0.0161653690876149 1.7281542028204e-16 "insect" "M. pharaonis" 0.0696
0.0151994955223564 1.7281542028204e-16 "insect" "M. pharaonis" 0.2495
0.0749378379208677 0.434853903943422 "insect" "M. pharaonis" 0.3291
0.041330636754968 0.26342944302889 "ancient" "M. pharaonis" NA
0.05614771429928 1.55033816667339 "ancient" "M. pharaonis" NA
0.023042486467495 0.527507513059593 "ancient" "M. pharaonis" NA
0.296239050081443 0.507070518196748 "hymenoptera" "M. pharaonis" 0.4922
0.175196719168325 1.30496367370551 "hymenoptera" "M. pharaonis" NA
0.00478579785297901 0.319284868024294 "ancient" "M. pharaonis" 0.2314
0.0426910808216989 1.37607239091288 "ancient" "M. pharaonis" NA
0.166342108903277 0.409411559716891 "ancient" "M. pharaonis" 0.0657
0.371436571147011 0.440339137171547 "ancient" "M. pharaonis" 0.2208
0.166758460503418 0.73190406952109 "insect" "M. pharaonis" 0.1605
0.0346137830756862 1.42723989962205 "novel" "M. pharaonis" NA
0.0997365502654375 2.51326670950384 "ancient" "M. pharaonis" 0.1063
0.290553753959483 0.529785407655838 "ancient" "M. pharaonis" 0.1797
0.280451034913042 0.540931652545311 "ancient" "M. pharaonis" 0.0684
0.0548239152333292 0.550798318431408 "ancient" "M. pharaonis" NA
0.367670231924213 0.13407732047904 "ancient" "M. pharaonis" 0.001
0.753697592221223 0.385359821241292 "ancient" "M. pharaonis" NA
0.568821980027108 0.457917647338823 "ancient" "M. pharaonis" 0.0757
0.0168792684096771 0.443481077564322 "ancient" "M. pharaonis" 0.0484
0.179565954214843 1.05964983831083 "ancient" "M. pharaonis" NA
0.0300006461855532 0.428049191647556 "ancient" "M. pharaonis" 0.0545
0.220190056861552 0.345867034855476 "ancient" "M. pharaonis" 0.1018
0.0757633805517979 0.363291602806004 "insect" "M. pharaonis" 0.3468
0.0248588569852993 0.250574423058141 "ancient" "M. pharaonis" 0.0497
0.0782787141745769 2.05681449156421 "ancient" "M. pharaonis" 0.109
0.23465216847109 0.796654944101607 "ancient" "M. pharaonis" 0.1242
0.0116018077168705 1.7281542028204e-16 "insect" "M. pharaonis" NA
0.0130249349341248 0.375472369863794 "insect" "M. pharaonis" NA
0.0102464371792232 1.90824213291924 "hymenoptera" "M. pharaonis" NA
0.036727033544257 1.7281542028204e-16 "insect" "M. pharaonis" NA
0.0443980824017539 0.988834841695529 "insect" "M. pharaonis" 0.1431
0.0541534631229312 0.410892718708915 "insect" "M. pharaonis" NA
0.0178562921020922 1.7281542028204e-16 "insect" "M. pharaonis" NA
0.00764284756047343 1.7281542028204e-16 "insect" "M. pharaonis" NA
0.0148117203777627 0.444534168949434 "insect" "M. pharaonis" 0.0855
0.0221037457429243 1.7281542028204e-16 "insect" "M. pharaonis" NA
0.392676788616887 1.13698287684868 "ancient" "M. pharaonis" NA
0.0254710466984121 0.225155222872939 "ancient" "M. pharaonis" NA
0.0478934911761021 0.113243969886735 "ancient" "M. pharaonis" 0.0369
0.0708805936867663 0.175901114682701 "ancient" "M. pharaonis" NA
0.0683532122152912 0.235922630907208 "ancient" "M. pharaonis" NA
0.171965592295727 0.412712294481185 "ancient" "M. pharaonis" 0.1466
0.123160590244606 0.459435043407322 "ancient" "M. pharaonis" 0.1897
0.215859843398795 0.505731835084747 "ancient" "M. pharaonis" 0.1286
0.0744260902054201 0.243254311127537 "ancient" "M. pharaonis" NA
0.0994391249360001 0.820843891422899 "insect" "M. pharaonis" 0.0632
0.00621154465403704 3.1845971789937 "novel" "M. pharaonis" NA
0.00724451922682558 0.260038521197055 "aculeata" "M. pharaonis" NA
0.072203391369464 1.57725098410554 "ancient" "M. pharaonis" NA
0.00319401611011849 1.34566368899532 "hymenoptera" "M. pharaonis" 0.3905
0.0802694959107378 0.296920087900498 "hymenoptera" "M. pharaonis" 0.1999
0.0269662921015897 0.147126271834034 "insect" "M. pharaonis" 0.0982
0.175555536133366 0.986801134390001 "ancient" "M. pharaonis" NA
0.0265822750925896 1.30510062594685 "insect" "M. pharaonis" 0.112
0.0682031574499013 0.946348116045255 "insect" "M. pharaonis" 0.2419
0.281451804418787 0.117220568299596 "ancient" "M. pharaonis" 0.2308
0.734665724887058 0.278970629494272 "insect" "M. pharaonis" 0.0664
0.779939390471748 0.613897896801642 "hymenoptera" "M. pharaonis" NA
0.0101416928374207 1.09547254122141 "insect" "M. pharaonis" 0.3348
0.0645597866726757 0.716666650856058 "ancient" "M. pharaonis" NA
0.00784000765959402 0.584815905751755 "novel" "M. pharaonis" NA
0.235755678435656 2.08924111496577 "insect" "M. pharaonis" NA
0.248290956988703 0.332129303965877 "ancient" "M. pharaonis" NA
0.00755474229667244 0.313950062211264 "novel" "M. pharaonis" NA
0.497081702732657 0.594797668388382 "ancient" "M. pharaonis" 0.1377
0.360955454318883 1.43339890589194 "ancient" "M. pharaonis" NA
0.0181398126629778 0.299496570214371 "insect" "M. pharaonis" NA
0.69221165974406 1.26975356903055 "ancient" "M. pharaonis" 0.0497
0.536808593197079 0.910325147170016 "ancient" "M. pharaonis" 0.0518
0.352425604436693 0.881755954417821 "ancient" "M. pharaonis" 0.024
0.323341677544029 0.34977696013071 "insect" "M. pharaonis" NA
0.23293884445279 0.609635287271022 "ancient" "M. pharaonis" 0.2565
0.0316452213915507 1.04340931377985 "ancient" "M. pharaonis" 0.0793
0.253456198025363 0.920772045993959 "ancient" "M. pharaonis" NA
0.310098281105982 0.634889598630157 "hymenoptera" "M. pharaonis" 0.2691
0.0725380359785529 0.421176675665484 "ancient" "M. pharaonis" 0.018
0.00352872793528287 0.796032775431439 "aculeata" "M. pharaonis" NA
0.0556026969325958 1.14781577159884 "novel" "M. pharaonis" NA
0.150533849963572 1.91434188291226 "hymenoptera" "M. pharaonis" NA
0.0970441257060778 0.640975776240007 "ancient" "M. pharaonis" NA
0.0567788729414501 0.481903046554551 "ancient" "M. pharaonis" NA
0.111497427971554 0.293458161822288 "ancient" "M. pharaonis" NA
0.0479414158641497 0.185646953141097 "insect" "M. pharaonis" 0.2365
0.147243008531236 0.815555662222624 "ancient" "M. pharaonis" NA
0.029794669059129 0.297633297058834 "insect" "M. pharaonis" NA
0.0495448542757798 0.607734487449667 "ancient" "M. pharaonis" NA
0.0190852947116439 0.269159437128285 "aculeata" "M. pharaonis" NA
0.0253114214385923 2.67778244500851 "insect" "M. pharaonis" NA
0.394040453712051 0.342064705471634 "ancient" "M. pharaonis" 0.0132
0.139063965917143 0.433081737544679 "ancient" "M. pharaonis" 0.2142
0.171610197830579 0.328192641762136 "ancient" "M. pharaonis" NA
0.103387815443075 0.189092413615592 "ancient" "M. pharaonis" 0.0301
0.479433933881269 1.03982622814137 "ancient" "M. pharaonis" 0.1484
0.152238874507223 0.339564896444233 "ancient" "M. pharaonis" NA
0.180820960853557 0.680846477935125 "ancient" "M. pharaonis" NA
0.107929616363849 0.468871459869844 "ancient" "M. pharaonis" 0.0423
0.0516975410501034 0.202329263867187 "ancient" "M. pharaonis" NA
0.72059407793575 0.986916286467316 "ancient" "M. pharaonis" 0.2923
0.0362664261446559 0.551451674041742 "ancient" "M. pharaonis" 0.2722
0.394017424848009 0.869152416041067 "ancient" "M. pharaonis" 0.0375
0.492618084481743 1.08985724280227 "ancient" "M. pharaonis" 0.0308
0.0144810674858823 0.408624071664832 "ancient" "M. pharaonis" 0.132
0.0169552503220319 1.57508838458803 "insect" "M. pharaonis" 0.018
0.576606216488572 1.25010896836319 "insect" "M. pharaonis" 0.282
0.576606216488572 1.25010896836319 "ancient" "M. pharaonis" 0.282
0.0652464218161517 0.167479391981288 "ancient" "M. pharaonis" 0.0389
0.301696039134014 0.247648595169984 "ancient" "M. pharaonis" 0.0455
0.0234028796021975 0.129962526155639 "ancient" "M. pharaonis" NA
0.376329358838024 0.369075157569352 "ancient" "M. pharaonis" 0.1062
0.0239946051009905 0.22212767364736 "ancient" "M. pharaonis" 0.2086
0.764188610781459 0.166257070400064 "insect" "M. pharaonis" 0.08
0.238500157776827 0.756854962761204 "ancient" "M. pharaonis" 0.13
0.347464831990455 0.583227264629472 "ancient" "M. pharaonis" NA
0.199113978049878 0.440752103661504 "insect" "M. pharaonis" 0.2168
0.367747331777505 1.7281542028204e-16 "aculeata" "M. pharaonis" NA
0.0285557388296843 0.395793334942063 "ancient" "M. pharaonis" 0.0359
0.0190686981017304 0.65522605055634 "ancient" "M. pharaonis" 0.0493
0.0141842149024889 0.652045353572749 "ancient" "M. pharaonis" 0.2341
0.15846999077046 1.7281542028204e-16 "ant" "M. pharaonis" 0.5558
0.538429743678938 0.392711627145445 "ancient" "M. pharaonis" NA
0.0176432207982867 0.561903819683189 "ancient" "M. pharaonis" 0.0307
0.02807597256004 0.450472658003553 "insect" "M. pharaonis" NA
0.0894701104082237 0.151235782885843 "ancient" "M. pharaonis" 0.0835
0.733275144907153 0.517830447189757 "ancient" "M. pharaonis" 0.0332
0.297303158180682 0.654868706317189 "ancient" "M. pharaonis" 0.0143
0.181193214596757 0.923695669306062 "insect" "M. pharaonis" NA
0.0360437965934223 0.823113599475722 "hymenoptera" "M. pharaonis" NA
0.229523357159591 0.710508806601593 "ancient" "M. pharaonis" NA
0.119702017220633 0.241748570756066 "insect" "M. pharaonis" 0.1697
0.299853335691562 0.250403271488854 "hymenoptera" "M. pharaonis" 0.1867
0.622941364025993 1.20742475564728 "ancient" "M. pharaonis" NA
0.290747041828994 0.775292934316523 "ancient" "M. pharaonis" 0.1354
0.0692270334900036 0.544589542918007 "ancient" "M. pharaonis" 0.0992
0.0286776323391888 0.512499273017473 "ancient" "M. pharaonis" NA
0.0292953694967819 0.971084319002246 "ancient" "M. pharaonis" NA
0.390328188898039 1.3385149052392 "insect" "M. pharaonis" 0.2055
0.0234049522197557 0.737499440159759 "ancient" "M. pharaonis" NA
0.380755236190692 0.6889958152762 "ancient" "M. pharaonis" 0.4537
0.0301891026092732 0.0674484762810408 "ancient" "M. pharaonis" NA
0.0516707929726067 0.385743054442211 "ancient" "M. pharaonis" 0.2692
0.77217215262458 0.255079578755835 "ancient" "M. pharaonis" 0.032
0.0471975941836085 0.30606386342166 "ancient" "M. pharaonis" 0.1341
0.512579893188563 0.910119507086375 "ancient" "M. pharaonis" 0.0052
0.143776333855862 0.632379212824818 "ancient" "M. pharaonis" 0.1341
0.45550957996506 0.563267392837207 "ancient" "M. pharaonis" NA
0.0518547743228539 2.39245610461742 "ancient" "M. pharaonis" NA
0.326212174333326 0.210095752862899 "insect" "M. pharaonis" 0.1479
0.184910651546847 0.659426852005291 "ancient" "M. pharaonis" NA
0.151550230169663 1.61679020666672 "insect" "M. pharaonis" 0.2887
0.0721741494252085 0.320638596145293 "ancient" "M. pharaonis" 0.1931
0.0187622558310893 0.726805852135602 "insect" "M. pharaonis" NA
0.0142037699851159 0.153942660705353 "ancient" "M. pharaonis" 0.447
0.0451829861106769 0.729648415731075 "ancient" "M. pharaonis" NA
0.289103798517274 0.190746632900218 "ancient" "M. pharaonis" NA
0.331512173767422 0.189319005716783 "ancient" "M. pharaonis" 0.0269
0.464251180033058 0.505417902536893 "ancient" "M. pharaonis" NA
0.590881151858289 0.601985110216831 "ancient" "M. pharaonis" NA
0.016791384334399 0.208608439766011 "ancient" "M. pharaonis" NA
0.0488486044157937 0.305917328290582 "ancient" "M. pharaonis" 0.2545
0.0391109072694331 0.0291047735708389 "ancient" "M. pharaonis" NA
0.417051765880834 0.781457340465623 "ancient" "M. pharaonis" NA
0.760096389032195 0.407788954927227 "insect" "M. pharaonis" 0.1936
0.164893305822851 0.27829339190185 "ancient" "M. pharaonis" 0.1564
0.278337450153325 0.299730621381551 "ancient" "M. pharaonis" 0.0725
0.0922987994523152 0.22338695822964 "ancient" "M. pharaonis" NA
0.415353372741972 1.52125527299804 "ancient" "M. pharaonis" 0.134
0.499611406653969 0.818215677356074 "insect" "M. pharaonis" 0.1495
0.767491629410831 0.958038387538945 "ancient" "M. pharaonis" 0.1071
0.00679494875828374 0.397992197439002 "ancient" "M. pharaonis" NA
0.339860425650127 0.635934757508189 "ancient" "M. pharaonis" 0.0619
0.246462365916524 0.407665453146865 "ancient" "M. pharaonis" 0.0167
0.0846914336625942 0.110562476903361 "ancient" "M. pharaonis" 0.1501
0.192269496107973 0.458627707441138 "ancient" "M. pharaonis" NA
0.234115916120685 0.88417819655337 "ancient" "M. pharaonis" 0.4943
0.0459715294146315 0.498240104753976 "ancient" "M. pharaonis" NA
0.119358985852208 0.802005386254325 "ancient" "M. pharaonis" 0.2761
0.0109557212190617 1.45708256316331 "ancient" "M. pharaonis" NA
0.0332067904540121 0.557385881031168 "ancient" "M. pharaonis" 0.1645
0.121489100130926 0.220191149740049 "ancient" "M. pharaonis" 0.0678
0.00567244365543174 0.101083749410914 "insect" "M. pharaonis" 0.174
0.0485211326652587 0.325978902487804 "ancient" "M. pharaonis" 0.2098
0.500729649391643 0.399518649284889 "ancient" "M. pharaonis" 0.068
0.481068471828438 0.321344563472734 "ancient" "M. pharaonis" NA
0.253213493459312 1.16233386336126 "ancient" "M. pharaonis" NA
0.531004133092693 0.592853560166634 "ancient" "M. pharaonis" NA
0.752926112196525 1.14333440163398 "ancient" "M. pharaonis" 0.0232
0.0394463756758477 0.549239597702142 "hymenoptera" "M. pharaonis" NA
0.282559050204163 0.404807646633477 "ancient" "M. pharaonis" 0.2948
0.331717463216555 0.240250506085337 "ancient" "M. pharaonis" 0.1603
0.755920143210737 0.726641017337226 "ancient" "M. pharaonis" 0.1149
0.00215484766895784 0.870788343354391 "hymenoptera" "M. pharaonis" NA
0.1271974789351 0.498479510214108 "ancient" "M. pharaonis" 0.1637
0.700331205151791 0.152563352039809 "ancient" "M. pharaonis" 0.1051
0.116041299229394 0.0935048700046132 "ancient" "M. pharaonis" NA
0.123462489380755 0.723084614949623 "ancient" "M. pharaonis" 0.0559
0.106284486325857 0.335020320214869 "ancient" "M. pharaonis" 0.0784
0.344519961464233 0.275421165606878 "ancient" "M. pharaonis" 0.001
0.394241110623113 1.01533210635418 "insect" "M. pharaonis" NA
0.0388274468528983 0.412896890633225 "ancient" "M. pharaonis" 0.1545
0.613479915939059 0.874401818780815 "ancient" "M. pharaonis" NA
0.40178586746407 1.7281542028204e-16 "hymenoptera" "M. pharaonis" NA
0.410092842604006 0.147543109748462 "hymenoptera" "M. pharaonis" NA
0.414997834365033 1.14569640324641 "ancient" "M. pharaonis" 0.1878
0.0361854122482061 0.763615624697377 "ancient" "M. pharaonis" 0.0943
0.217078280477418 0.101211053778565 "ancient" "M. pharaonis" 0.0485
0.0409670961000613 0.759566449216574 "ant" "M. pharaonis" NA
0.0386252189875448 1.19740294936401 "novel" "M. pharaonis" NA
0.586405680273575 0.275567664193516 "ancient" "M. pharaonis" NA
0.363099757644676 1.30739093747503 "ancient" "M. pharaonis" NA
0.272930810366707 1.43125484783612 "ancient" "M. pharaonis" NA
0.825123444070426 0.611190131616388 "ancient" "M. pharaonis" NA
0.231173138251568 0.821645658041156 "ancient" "M. pharaonis" 0.3386
0.00347187107970394 0.797735940525926 "ancient" "M. pharaonis" 0.0592
0.880487050359741 0.0342259242146293 "insect" "M. pharaonis" 0.1801
0.0248625000552266 0.75008736156228 "insect" "M. pharaonis" NA
0.139450244305349 0.207556657688049 "insect" "M. pharaonis" 0.2152
0.201930365443311 0.289732530870794 "ancient" "M. pharaonis" 0.0069
0.0142235645853762 0.319204045772648 "ancient" "M. pharaonis" 0.0252
0.0292267645412346 1.06965739848795 "ancient" "M. pharaonis" 0.1065
0.248830935541662 0.378174553455308 "ancient" "M. pharaonis" 0.0235
0.394299129254308 0.197845967152864 "ancient" "M. pharaonis" NA
0.137113368466175 0.303406794835401 "ancient" "M. pharaonis" 0.3375
0.0977636438330572 0.197294378752374 "ancient" "M. pharaonis" NA
0.424819421515658 0.257891941306002 "ancient" "M. pharaonis" NA
0.757951465668262 1.26888006241783 "ancient" "M. pharaonis" NA
0.0441256594955001 0.462985166474968 "ancient" "M. pharaonis" 0.2199
0.0412970482983131 0.382380835001506 "ancient" "M. pharaonis" 0.1193
0.213054377738927 0.907075780472942 "ancient" "M. pharaonis" 0.0193
0.0629947131454603 0.292062982616034 "ancient" "M. pharaonis" NA
0.0224483491694522 1.33663280037748 "hymenoptera" "M. pharaonis" NA
0.0263681236867259 0.207312348439158 "ancient" "M. pharaonis" 0.0454
0.0727357189318417 1.03687245318557 "ancient" "M. pharaonis" NA
0.254271243735075 0.160902570016864 "insect" "M. pharaonis" 0.1568
0.0650803791532364 0.500385778211433 "insect" "M. pharaonis" 0.0705
0.0142180141271258 0.334674545120223 "ancient" "M. pharaonis" NA
0.274412421850267 0.783022441342647 "ancient" "M. pharaonis" NA
0.333902500592094 1.79208019542791 "ancient" "M. pharaonis" NA
0.505025792053272 0.671715524947648 "ancient" "M. pharaonis" NA
0.0877448067189894 0.618097252240058 "ancient" "M. pharaonis" 0.0435
0.358274382437441 0.335245305399421 "ancient" "M. pharaonis" 0.0994
0.0379959333666181 0.423330579453896 "ancient" "M. pharaonis" NA
0.004386893876026 0.353990912580251 "ancient" "M. pharaonis" 0.1983
0.420505880473045 0.82996489321317 "ancient" "M. pharaonis" 0.1248
0.00825279147322907 1.63225845666345 "ancient" "M. pharaonis" NA
0.0483715632057475 0.0652976016266396 "ancient" "M. pharaonis" 0.0826
0.134159148831328 0.18901825062739 "hymenoptera" "M. pharaonis" 0.2905
0.504100423680878 0.733016384094751 "hymenoptera" "M. pharaonis" NA
0.261354158057432 0.742056080387452 "ancient" "M. pharaonis" 0.1373
0.0652488845139415 0.195088549543152 "insect" "M. pharaonis" 0.0821
0.361239497488092 0.77507529076011 "hymenoptera" "M. pharaonis" NA
0.619340164105582 0.228538575853408 "ancient" "M. pharaonis" 0.1063
0.35490269059173 0.911601056163906 "ancient" "M. pharaonis" 0.03
0.133950021607639 1.7281542028204e-16 "ant" "M. pharaonis" 0.4803
0.176992418631973 0.997030019779209 "insect" "M. pharaonis" NA
0.349480923297283 0.910799063875003 "hymenoptera" "M. pharaonis" 0.4345
0.00180468928930988 0.414514823003577 "hymenoptera" "M. pharaonis" NA
0.21594640243246 0.738076536838513 "ancient" "M. pharaonis" NA
0.0129597469189802 0.249320021745419 "insect" "M. pharaonis" 0.0428
0.117279184852136 0.706848146876774 "ancient" "M. pharaonis" NA
0.0403987534925204 0.323571444676807 "ancient" "M. pharaonis" NA
0.0464273844264254 0.631928701233664 "ancient" "M. pharaonis" 0.2392
0.0649550586658374 0.272704019120949 "ancient" "M. pharaonis" NA
0.0193740561081139 0.556747550076901 "hymenoptera" "M. pharaonis" NA
0.0336760867930136 0.934245331802703 "ancient" "M. pharaonis" NA
0.0333577998250329 0.137915129602445 "ancient" "M. pharaonis" NA
0.507701692143783 0.87645836861042 "ancient" "M. pharaonis" NA
0.181539013462842 0.636691157603852 "ancient" "M. pharaonis" 0.0946
0.220648720810096 1.04575456446383 "insect" "M. pharaonis" 0.1246
0.761918476184942 0.380268539819352 "ancient" "M. pharaonis" NA
0.0434820210796358 0.853634231733148 "insect" "M. pharaonis" NA
0.00711882106576708 0.443809066831617 "hymenoptera" "M. pharaonis" NA
0.112471682347846 0.183299373214459 "ancient" "M. pharaonis" 0.2429
0.00852323258131498 1.7281542028204e-16 "ancient" "M. pharaonis" NA
0.231620906589206 0.575251885612009 "ancient" "M. pharaonis" NA
0.00572084807187098 0.972296166185565 "hymenoptera" "M. pharaonis" NA
0.0104627938499614 0.943198655144708 "hymenoptera" "M. pharaonis" NA
0.0486063375820706 1.39936946342679 "insect" "M. pharaonis" 0.1875
0.0232479144829801 1.19265085892453 "ancient" "M. pharaonis" 0.0143
0.0923980792818478 0.613591633580574 "ancient" "M. pharaonis" 0.0589
0.340310040063688 0.44254589193163 "ancient" "M. pharaonis" 0.1972
0.179868843608047 0.385990988241244 "ancient" "M. pharaonis" NA
0.435062543923082 0.548568407611879 "ancient" "M. pharaonis" 0.1639
0.227979769001463 0.442475853715819 "ancient" "M. pharaonis" NA
0.418401280907436 1.7281542028204e-16 "hymenoptera" "M. pharaonis" 0.1321
0.591151675272948 0.759789078630885 "insect" "M. pharaonis" 0.143
0.0599176663336605 0.177257251536941 "ancient" "M. pharaonis" NA
0.394786726248437 1.7281542028204e-16 "hymenoptera" "M. pharaonis" NA
0.215194368849461 1.7281542028204e-16 "hymenoptera" "M. pharaonis" NA
0.0694180693281769 0.617082936156765 "ancient" "M. pharaonis" 0.422
0.536546665127835 0.646635327945826 "ancient" "M. pharaonis" 0.1439
0.103897481997583 0.373251688213913 "ancient" "M. pharaonis" 0.0835
0.016149356015488 0.11427288415647 "ancient" "M. pharaonis" 0.05
0.671763939278117 0.356979461041429 "ancient" "M. pharaonis" 0.1762
0.528572366132328 0.341557891928118 "ancient" "M. pharaonis" NA
0.0974083881340112 0.240397529809633 "ancient" "M. pharaonis" 0.1183
0.0467568617854675 0.452508391191033 "ancient" "M. pharaonis" 0.2085
0.233535499516144 0.246479175949402 "ancient" "M. pharaonis" NA
0.205856324747973 0.650769520121158 "ancient" "M. pharaonis" 0.0404
0.167124587355184 0.658746862217257 "ancient" "M. pharaonis" 0.0536
0.182179347265063 0.426577848996778 "ancient" "M. pharaonis" 0.1016
0.182938353172911 0.271656533483189 "ancient" "M. pharaonis" 0.1232
0.197524853185721 0.609495896108978 "ancient" "M. pharaonis" 0.061
0.626340104020789 0.163314017565102 "ancient" "M. pharaonis" 0.0956
0.235633910431544 0.0737926829967014 "ancient" "M. pharaonis" NA
0.0428885496337791 0.107579441120573 "ancient" "M. pharaonis" 0.1804
0.0117957223971063 0.593890907584186 "ancient" "M. pharaonis" 0.1084
0.120848779471019 1.57268136551463 "insect" "M. pharaonis" 0.6174
0.0844007597450657 0.135181189906607 "ancient" "M. pharaonis" 0.0691
0.034933456527394 0.34175885358705 "ancient" "M. pharaonis" NA
0.0085157507396514 1.18697572404135 "ancient" "M. pharaonis" 0.3991
0.0278204432172304 1.42443088019374 "ancient" "M. pharaonis" 0.2003
0.154636255655845 0.0885345855723962 "ancient" "M. pharaonis" 0.1979
0.0195226306370115 0.31022361108586 "ancient" "M. pharaonis" 0.3736
0.170108485212984 0.724456632342932 "ancient" "M. pharaonis" NA
0.117950802622029 0.215493831850194 "ancient" "M. pharaonis" 0.0553
0.246599261994615 0.57319188953118 "ancient" "M. pharaonis" 0.2206
0.0278924217260448 0.142433620259082 "ancient" "M. pharaonis" 0.0526
0.0273915092346694 1.00510480133417 "ancient" "M. pharaonis" NA
0.0027488845574991 1.33964584373295 "insect" "M. pharaonis" 0.2059
0.008952898648231 1.0487475854841 "ancient" "M. pharaonis" 0.0521
0.368622709489818 0.598940156731639 "ancient" "M. pharaonis" 0.0095
0.00702348744658843 0.947321183675928 "insect" "M. pharaonis" 0.0679
0.0482428342300749 0.735886925345031 "ancient" "M. pharaonis" 0.1784
0.0149627697269689 0.182517838682911 "ancient" "M. pharaonis" 0.0114
0.145316854481984 0.806904032605695 "insect" "M. pharaonis" NA
0.253560416998917 0.469220947931609 "insect" "M. pharaonis" 0.4839
0.0152619906933134 0.508419829227034 "ancient" "M. pharaonis" 0.3389
0.211137203717623 0.518485468820661 "ancient" "M. pharaonis" 0.1244
0.395991587259205 0.637653986248773 "ancient" "M. pharaonis" 0.0516
0.669875978445205 0.953457350130087 "insect" "M. pharaonis" 0.0728
0.0261774456710183 0.431520742511549 "ancient" "M. pharaonis" NA
0.0206089996535625 0.928863454067827 "insect" "M. pharaonis" 0.3545
0.212044711156006 0.326984442437069 "ancient" "M. pharaonis" 0.1268
0.140831356399264 0.576549665566715 "ancient" "M. pharaonis" NA
0.0127912039937241 0.692827314907286 "ancient" "M. pharaonis" 0.3916
0.242692799612274 0.391704379646697 "ancient" "M. pharaonis" NA
0.172930556710413 1.29584672971093 "ancient" "M. pharaonis" 0.0928
0.690890973459059 0.181089131327727 "ancient" "M. pharaonis" 0.1963
0.0149355938369744 0.685696994903812 "hymenoptera" "M. pharaonis" NA
0.0524100687261696 0.905444521171153 "insect" "M. pharaonis" 0.272
0.185445459322928 0.23309235110576 "ancient" "M. pharaonis" NA
0.144695223962889 0.3480053537871 "ancient" "M. pharaonis" NA
0.57671168685384 1.56652396889606 "ancient" "M. pharaonis" NA
0.0657339191815854 0.513040149443385 "ancient" "M. pharaonis" 0.1412
0.550047907732731 0.358667116725521 "ancient" "M. pharaonis" 0.001
0.0815244503541033 0.664334508471827 "ancient" "M. pharaonis" NA
0.371505151888746 0.601625523287269 "insect" "M. pharaonis" 0.2181
0.584498309869931 1.05518424211305 "ancient" "M. pharaonis" 0.087
0.00718311885763772 2.11821317625601 "ant" "M. pharaonis" NA
0.0158558206946266 0.449464540557572 "ancient" "M. pharaonis" NA
0.413149375303076 0.518568241935222 "ancient" "M. pharaonis" 0.0432
0.0036952183846714 0.529291602133724 "ancient" "M. pharaonis" 0.1031
0.0789968333977462 0.379819669202814 "ancient" "M. pharaonis" 0.1483
0.128232107575473 0.346777051151204 "ancient" "M. pharaonis" 0.0366
0.244132390506209 0.659426852005291 "ancient" "M. pharaonis" 0.3753
0.0145844759989326 0.434981928441952 "ancient" "M. pharaonis" NA
0.517930696444983 0.58483496794453 "ancient" "M. pharaonis" NA
0.060577595854258 0.616610047566044 "ancient" "M. pharaonis" NA
0.0832835973220659 0.655110328227015 "ancient" "M. pharaonis" NA
0.202909775796389 1.14165285854939 "ancient" "M. pharaonis" 0.1268
0.126141773570597 1.15324622275264 "ancient" "M. pharaonis" 0.3004
0.63850507260747 0.0432169277290434 "novel" "M. pharaonis" NA
0.0176443277803643 1.11220556119558 "insect" "M. pharaonis" NA
0.602110143820886 1.41566962054805 "ancient" "M. pharaonis" NA
0.0396692077133842 0.34378134065276 "ancient" "M. pharaonis" 0.2753
0.126578600874137 0.735648189799265 "hymenoptera" "M. pharaonis" 0.5735
0.0463775650024784 0.633683703703466 "insect" "M. pharaonis" 0.1204
0.0235344487367924 1.71642074666291 "ancient" "M. pharaonis" NA
0.206584249678026 0.25886189782079 "ancient" "M. pharaonis" NA
0.0590792136456758 0.527115347290587 "ancient" "M. pharaonis" NA
0.10276801251571 0.742868531062815 "insect" "M. pharaonis" NA
0.285351250552181 1.407181582923 "ancient" "M. pharaonis" 0.2047
0.41597603276016 0.231914604552224 "ancient" "M. pharaonis" 0.1041
0.00348159062241617 2.15609474618661 "ancient" "M. pharaonis" 0.1617
0.0289361111905859 0.800177032979096 "insect" "M. pharaonis" NA
0.0271436308656046 1.11005993683372 "insect" "M. pharaonis" NA
0.0456355204881438 0.56133656709114 "insect" "M. pharaonis" NA
0.0127292234960861 0.502919608835495 "ancient" "M. pharaonis" NA
0.235386616980448 1.27990306018314 "ancient" "M. pharaonis" NA
0.0689745478141358 0.564880827737067 "ancient" "M. pharaonis" 0.084
0.452202565372088 0.400847214101016 "ancient" "M. pharaonis" 0.001
0.00885157857636654 0.156688892829007 "novel" "M. pharaonis" NA
0.557270081790153 0.642896014592004 "ancient" "M. pharaonis" 0.0509
0.428436377790031 0.164113056957638 "ancient" "M. pharaonis" 0.0242
0.0951107883352955 0.221594710746906 "hymenoptera" "M. pharaonis" 0.4094
0.584542456031535 0.541362047433609 "hymenoptera" "M. pharaonis" 0.2944
0.549333683947163 0.721077679922601 "ancient" "M. pharaonis" 0.2973
0.604823277928086 0.218792855382275 "ancient" "M. pharaonis" 0.0296
0.0753941163196961 1.0562593101272 "ancient" "M. pharaonis" NA
0.127459961863808 0.518861171815727 "ancient" "M. pharaonis" NA
0.479685210060835 0.878218656744165 "ancient" "M. pharaonis" 0.1462
0.687427720090758 0.163621835095611 "ancient" "M. pharaonis" 0.0697
0.0286104820143394 0.477375934514761 "ancient" "M. pharaonis" 0.1313
0.0925545602782931 1.19327693671143 "insect" "M. pharaonis" 0.1851
0.333612586099544 0.408596890913217 "ancient" "M. pharaonis" 0.2772
0.191586036206073 0.956038895703199 "ancient" "M. pharaonis" 0.3761
0.123893363066785 0.62041753926617 "ancient" "M. pharaonis" 0.2092
0.650694182484356 0.518695505442977 "ancient" "M. pharaonis" NA
0.612909003831528 0.307553598539928 "ancient" "M. pharaonis" 0.1376
0.732712382114218 1.61655394829097 "ancient" "M. pharaonis" 0.1011
0.612481070336864 0.542636343297384 "insect" "M. pharaonis" 0.0919
0.160349815237081 0.568725185560676 "ancient" "M. pharaonis" 0.137
0.0149299405016052 0.228574361343465 "insect" "M. pharaonis" NA
0.373529011409781 2.22345561640662 "ancient" "M. pharaonis" 0.1363
0.0516578916016457 0.244302775610211 "ancient" "M. pharaonis" NA
0.0196724857904042 0.25281171241137 "insect" "M. pharaonis" 0.3553
0.0356473684700849 0.493727897521372 "ancient" "M. pharaonis" 0.1679
0.0420104524031454 0.88763816557966 "ancient" "M. pharaonis" 0.0646
0.203606569216784 1.7281542028204e-16 "insect" "M. pharaonis" 0.3593
0.434770765336315 0.545923467112089 "insect" "M. pharaonis" 0.3454
0.131183902560311 0.357259359634704 "ancient" "M. pharaonis" 0.0311
0.052078424300968 1.97744611587751 "insect" "M. pharaonis" 0.0678
0.0177858491565859 0.521981436472731 "ancient" "M. pharaonis" NA
0.953642720906465 0.198372295830693 "ancient" "M. pharaonis" 0.1624
0.0194958872942302 0.291260166497296 "novel" "M. pharaonis" NA
0.743322614242011 0.96234985991555 "ancient" "M. pharaonis" NA
0.0382682210187499 0.6771900248148 "ancient" "M. pharaonis" 0.0244
0.824500140848359 0.96916348618105 "ancient" "M. pharaonis" 0.136
0.0351683343829365 0.234830442017365 "ancient" "M. pharaonis" NA
0.677551349377986 0.535822303062608 "ancient" "M. pharaonis" 0.0546
0.642732184577434 0.523934509605324 "ancient" "M. pharaonis" 0.2746
0.538135561500478 0.601459954643808 "insect" "M. pharaonis" 0.4213
0.0969631706635659 0.775483480243827 "ancient" "M. pharaonis" NA
0.0801457553498743 0.278295332039227 "ancient" "M. pharaonis" NA
0.143040283829051 0.85525786603234 "ancient" "M. pharaonis" 0.6807
0.40672710288691 0.405746414369436 "ancient" "M. pharaonis" 0.19
0.571985028265501 0.661070584178576 "ancient" "M. pharaonis" 0.1488
0.167486934688577 0.377260344681531 "ancient" "M. pharaonis" 0.0896
0.40292353806973 1.14727794843965 "ancient" "M. pharaonis" 0.0183
0.0374277642292662 0.420195082915465 "ancient" "M. pharaonis" 0.1102
0.0372973240864921 0.974913842924504 "ancient" "M. pharaonis" NA
0.182309532643286 1.98019894548596 "ancient" "M. pharaonis" 0.1394
0.0945501547100646 0.178391000934981 "ancient" "M. pharaonis" NA
0.523284582623326 1.21920527659177 "ancient" "M. pharaonis" NA
0.243174809715935 0.377858376739439 "ancient" "M. pharaonis" NA
0.0245834445458602 0.621271671672656 "ancient" "M. pharaonis" 0.3584
0.331943314275549 1.0899705725475 "ancient" "M. pharaonis" NA
0.826919436641924 1.08614587028585 "ancient" "M. pharaonis" NA
0.040384214675064 1.61100788963963 "ancient" "M. pharaonis" 0.0658
0.214110902811857 1.35017580379516 "ancient" "M. pharaonis" 0.0536
0.588983087147898 0.722660878296959 "ancient" "M. pharaonis" NA
0.19244793645065 0.651042159856617 "ancient" "M. pharaonis" 0.2444
0.585710666809335 0.400523000453072 "ancient" "M. pharaonis" 0.0277
0.20035545700959 0.636528657675941 "ancient" "M. pharaonis" 0.079
0.254028946721306 0.12397498323806 "ancient" "M. pharaonis" NA
0.486276425573781 0.127170899518875 "ancient" "M. pharaonis" 0.0382
0.163275610780925 0.509340643108886 "ancient" "M. pharaonis" 0.3381
0.0653384204028552 0.153562677076928 "ancient" "M. pharaonis" 0.0912
0.206453740000589 0.162903935956214 "insect" "M. pharaonis" 0.3277
0.608349759951349 0.35270998915968 "ancient" "M. pharaonis" 0.043
0.332368595175093 0.184186797526567 "ancient" "M. pharaonis" NA
0.43484812338945 0.623841421404379 "ancient" "M. pharaonis" 0.0517
0.244393478013485 0.281014005697651 "ancient" "M. pharaonis" 0.0464
0.0276829428829969 2.74782944248433 "ancient" "M. pharaonis" 0.084
0.070760612179059 0.650642571342802 "ancient" "M. pharaonis" 0.2945
0.00729391030036574 0.152727363749745 "insect" "M. pharaonis" 0.2262
0.028362915381866 0.410824396559841 "insect" "M. pharaonis" 0.3808
0.220010711124415 0.485789706209293 "ancient" "M. pharaonis" 0.1169
0.561769880195789 1.33672346598976 "ancient" "M. pharaonis" 0.1033
0.136299062234285 0.52987122874027 "ancient" "M. pharaonis" 0.154
0.0517510696826761 0.503972803057271 "ancient" "M. pharaonis" 0.171
0.68603274143452 1.19863193309321 "ancient" "M. pharaonis" NA
0.0346733770179813 0.34285444444709 "ancient" "M. pharaonis" NA
0.101915096728914 0.323660983997442 "ancient" "M. pharaonis" NA
0.0398364572005884 0.303465876277597 "ancient" "M. pharaonis" 0.1378
0.816162169581034 0.395533179971712 "ancient" "M. pharaonis" 0.0786
0.00297682088802984 0.982720776700089 "ancient" "M. pharaonis" NA
0.464486183923608 0.472828300851189 "ancient" "M. pharaonis" 0.2935
0.0137171442414103 0.146627588352309 "insect" "M. pharaonis" 0.2758
0.326042287731494 0.572218721029423 "hymenoptera" "M. pharaonis" NA
0.0174755814622087 0.44376715195098 "ancient" "M. pharaonis" NA
0.112811485486648 0.862372604862447 "ancient" "M. pharaonis" NA
0.238558277310976 0.526208312940402 "ancient" "M. pharaonis" NA
0.724022817968036 0.138556251617025 "ancient" "M. pharaonis" NA
0.637537559992272 1.09086303289878 "ancient" "M. pharaonis" 0.2698
0.353940876232938 0.402727848693242 "ancient" "M. pharaonis" 0.2688
0.373664000357087 0.96640467765195 "ant" "M. pharaonis" 0.518
0.460526788112603 0.923176905410306 "insect" "M. pharaonis" 0.2404
0.0420826831823303 0.734474370330701 "ancient" "M. pharaonis" NA
0.00356983788621747 1.09260330161987 "ancient" "M. pharaonis" NA
0.465317536852695 0.827121576929063 "ancient" "M. pharaonis" NA
0.118060530871967 0.567755875997315 "ancient" "M. pharaonis" NA
0.188739933242177 0.815341704386803 "hymenoptera" "M. pharaonis" NA
0.0857948961695116 0.263416329018036 "ancient" "M. pharaonis" 0.0613
0.191225751288586 0.0342151335945609 "hymenoptera" "M. pharaonis" 0.1155
0.0344640329139183 0.273943112746926 "ancient" "M. pharaonis" NA
0.0183383397841454 0.469693725679936 "ancient" "M. pharaonis" NA
0.965951856055125 0.326149987278226 "insect" "M. pharaonis" 0.2677
0.28574560527019 0.133022239767544 "ancient" "M. pharaonis" 0.0498
0.508516535979071 2.21055368231821 "ancient" "M. pharaonis" 0.3723
0.200614812638036 0.254241919451444 "ancient" "M. pharaonis" NA
0.20795189561665 0.405473837520916 "ancient" "M. pharaonis" 0.0276
0.0719061954956805 0.523098624014241 "insect" "M. pharaonis" 0.4791
0.00245945373053884 0.702304598133528 "ancient" "M. pharaonis" NA
0.0169529800072486 0.773011438405369 "ancient" "M. pharaonis" 0.2156
0.00826948587342221 0.269703573145502 "ancient" "M. pharaonis" 0.1322
0.576229859537446 0.457398981409489 "ancient" "M. pharaonis" NA
0.0454272949494767 0.860885717500364 "ancient" "M. pharaonis" 0.1119
0.444787406263234 0.341941121607155 "ancient" "M. pharaonis" NA
0.962126536767292 1.14012317037988 "ancient" "M. pharaonis" 0.1096
0.249628789050439 0.659426852005291 "aculeata" "M. pharaonis" 0.7214
0.256411742234481 1.1812790213637 "ancient" "M. pharaonis" 0.3329
0.0238300180015441 0.553515590429495 "ancient" "M. pharaonis" NA
0.0161941910866847 0.885712198969159 "ancient" "M. pharaonis" NA
0.0852630288755755 0.522358990678958 "ancient" "M. pharaonis" NA
0.0229853813821928 0.27689508770351 "ancient" "M. pharaonis" 0.0965
0.00291914818480548 0.907667630061083 "insect" "M. pharaonis" 0.1536
0.0166447066795861 1.18126570305981 "ant" "M. pharaonis" NA
0.00964280161671717 0.361673422377844 "ancient" "M. pharaonis" 0.3529
0.371455138535666 1.32659919473401 "insect" "M. pharaonis" NA
0.118259580464431 1.19563727381092 "ancient" "M. pharaonis" 0.1027
0.475373609827811 1.05566527492901 "ancient" "M. pharaonis" 0.2557
0.215545340403538 1.06679796668914 "insect" "M. pharaonis" 0.3508
0.0175501913452884 1.10643907915688 "insect" "M. pharaonis" 0.2294
0.0156905210068029 0.745377958396084 "insect" "M. pharaonis" 0.1646
0.431615655957234 1.65550796537868 "insect" "M. pharaonis" 0.0948
0.0416125068083081 0.342343395861388 "ancient" "M. pharaonis" NA
0.0121952369249516 1.40428763162006 "ancient" "M. pharaonis" NA
0.0944029008969299 1.47365745603125 "ancient" "M. pharaonis" 0.1716
0.286395318390017 0.395653671153847 "insect" "M. pharaonis" 0.2794
0.431020314383467 0.0767563503472374 "ancient" "M. pharaonis" NA
0.0747045506299395 0.186487203837207 "ancient" "M. pharaonis" NA
0.227733239283526 0.336766969934084 "ancient" "M. pharaonis" 0.0112
0.651357773294042 0.459308045229586 "ancient" "M. pharaonis" 0.2065
0.410216574983889 1.7281542028204e-16 "hymenoptera" "M. pharaonis" NA
0.0233781916669254 0.321475880062206 "ancient" "M. pharaonis" 0.1503
0.0515734143348345 2.07371544883397 "ancient" "M. pharaonis" 0.1983
0.0153822872024056 1.1088652842956 "ancient" "M. pharaonis" NA
0.269604260698612 0.641026509611745 "ancient" "M. pharaonis" 0.0846
0.277045986337779 0.871690443892048 "ancient" "M. pharaonis" 0.2318
0.638506896817152 1.07347092133888 "ancient" "M. pharaonis" 0.0485
0.00796775199713924 0.516833658903756 "ancient" "M. pharaonis" 0.0743
0.07685036045957 0.308260367066522 "ancient" "M. pharaonis" NA
0.458583941010335 0.156970858013014 "ancient" "M. pharaonis" 0.0565
0.391448921148538 0.181645952866572 "ancient" "M. pharaonis" 0.1198
0.0927449129416572 0.589554519162363 "ancient" "M. pharaonis" 0.0966
0.262186566485322 0.423048471719429 "ancient" "M. pharaonis" NA
0.148905681842899 1.692137454966 "ancient" "M. pharaonis" NA
0.0919901166880735 0.447354989079593 "ancient" "M. pharaonis" 0.0813
0.26711689671166 0.811394817213872 "ancient" "M. pharaonis" 0.0342
0.0298419159019238 0.30606326584493 "ancient" "M. pharaonis" NA
0.04283690288843 0.513198932355513 "ancient" "M. pharaonis" NA
0.0148412558747425 0.681957151904543 "ancient" "M. pharaonis" NA
0.00182908007256152 1.82797647413208 "ancient" "M. pharaonis" 0.1138
0.0892990389389317 0.495206940314971 "ancient" "M. pharaonis" 0.0218
0.421253171852091 0.816795196298458 "ancient" "M. pharaonis" 0.1827
0.328016216970856 1.12509161975297 "ancient" "M. pharaonis" 0.1267
0.137950947990044 0.204155412705156 "ancient" "M. pharaonis" 0.1751
0.186894033545132 0.387092782522451 "ancient" "M. pharaonis" NA
0.171558993227328 0.469797477263385 "ancient" "M. pharaonis" NA
0.672513721869407 1.21801915360192 "ancient" "M. pharaonis" 0.2116
0.0834573151943295 0.482472367974687 "ancient" "M. pharaonis" 0.1842
0.0349561491158377 0.388952605387517 "ancient" "M. pharaonis" 0.1362
0.0617500142835029 0.0519684247586301 "ancient" "M. pharaonis" 0.001
0.105548588153478 0.740291738793827 "insect" "M. pharaonis" 0.3084
0.474796689021023 0.111812274195526 "ancient" "M. pharaonis" NA
0.352329197425751 1.27471976512819 "ant" "M. pharaonis" NA
0.131820243005514 0.156571096224592 "ancient" "M. pharaonis" NA
0.0599488827757176 0.262257162677801 "ancient" "M. pharaonis" NA
0.0199899997769944 0.104759179377905 "ancient" "M. pharaonis" NA
0.0138019367100695 1.22386279028694 "ancient" "M. pharaonis" 0.1483
0.0487101540548887 0.72578871915319 "insect" "M. pharaonis" NA
0.0102391455960154 1.23878273138164 "ancient" "M. pharaonis" 0.1929
0.00304500113134392 0.445938061229475 "insect" "M. pharaonis" NA
0.0530475849986437 0.107056771704659 "ancient" "M. pharaonis" NA
0.123267418539911 0.909520291451246 "ancient" "M. pharaonis" NA
0.0603277711639798 1.1778509853016 "ancient" "M. pharaonis" NA
0.0255586060037885 0.523538167511567 "ant" "M. pharaonis" NA
0.0578487456942163 1.5769958358688 "insect" "M. pharaonis" NA
0.0776061433326315 0.489423672738581 "insect" "M. pharaonis" NA
0.080227439042953 0.37332536448513 "insect" "M. pharaonis" NA
0.0051173536802688 0.707474290699455 "ancient" "M. pharaonis" 0.2592
0.116750416597908 0.199682131330673 "ancient" "M. pharaonis" NA
0.010879883036648 1.1429303334925 "ancient" "M. pharaonis" 0.0322
0.0264337946533794 0.704401991824174 "insect" "M. pharaonis" 0.1881
0.0328810903346919 0.713536305876591 "hymenoptera" "M. pharaonis" 0.7245
0.052424298421069 1.14185382386917 "hymenoptera" "M. pharaonis" 0.7027
0.0105573618708107 0.552107778330892 "ancient" "M. pharaonis" NA
0.0332963297728258 0.738969653672335 "ancient" "M. pharaonis" NA
0.0357805329134664 0.167258038815203 "ancient" "M. pharaonis" 0.1309
0.201603438331591 0.71976559727382 "ancient" "M. pharaonis" NA
0.167274517813546 0.666839533118749 "ancient" "M. pharaonis" NA
0.0415595346916635 0.88854010878117 "ancient" "M. pharaonis" NA
0.473519217862237 0.80138855635035 "ancient" "M. pharaonis" 0.1206
0.207633789822667 0.285240812963363 "ancient" "M. pharaonis" NA
0.0310602399707014 1.06987994290958 "ancient" "M. pharaonis" 0.2497
0.316061619347836 0.370109994387123 "ancient" "M. pharaonis" 0.0116
0.00245050207132562 0.55626715299332 "ant" "M. pharaonis" NA
0.0099606131955259 2.0161023546158 "insect" "M. pharaonis" NA
0.122975473127107 0.574549531177081 "ancient" "M. pharaonis" NA
0.0129450184122644 0.888777530221522 "ancient" "M. pharaonis" NA
0.0166589400760883 0.839132100150797 "hymenoptera" "M. pharaonis" NA
0.0178135796389195 0.659091622527911 "aculeata" "M. pharaonis" NA
0.00390381263285578 0.367534971834262 "ancient" "M. pharaonis" 0.0933
0.0524239621979931 0.140276757297181 "ancient" "M. pharaonis" NA
0.356610853533827 0.898242252297435 "ancient" "M. pharaonis" NA
0.0372095458810311 1.13844936686231 "ancient" "M. pharaonis" NA
0.258733937051073 0.32602667923078 "ancient" "M. pharaonis" NA
0.00365385470382448 0.341763508312869 "insect" "M. pharaonis" NA
0.0160915261932771 0.818149987515627 "insect" "M. pharaonis" 0.2896
0.0525094078141186 0.37213262714563 "hymenoptera" "M. pharaonis" NA
0.371901239913826 0.395653671153847 "hymenoptera" "M. pharaonis" NA
0.0488423036378571 0.500864645952995 "ancient" "M. pharaonis" 0.223
0.658129467087107 0.492497563598873 "ancient" "M. pharaonis" NA
0.00968931797049744 1.66060033765557 "ancient" "M. pharaonis" NA
0.0464782723589741 1.18472844935864 "ant" "M. pharaonis" NA
0.00916835986666337 1.16861641143179 "ancient" "M. pharaonis" 0.098
0.0302298802588337 2.05479244818831 "ancient" "M. pharaonis" NA
0.0373902783971869 0.375730319556857 "ant" "M. pharaonis" NA
0.0469404633452385 0.846897600497457 "ancient" "M. pharaonis" NA
0.197774508193232 1.149604632355 "ancient" "M. pharaonis" 0.1174
0.00339981599978347 1.36347956629144 "hymenoptera" "M. pharaonis" NA
0.0505331607691538 0.84522955221579 "ancient" "M. pharaonis" NA
0.268194548508553 0.47985830819745 "insect" "M. pharaonis" NA
0.0292796339229047 0.920378239707716 "ancient" "M. pharaonis" NA
0.0113900650534782 0.435967500146041 "ancient" "M. pharaonis" NA
0.332586195488659 0.270471554961524 "ancient" "M. pharaonis" NA
0.0232000932922939 1.5051195489824 "ancient" "M. pharaonis" NA
0.474841989244077 1.09710055235809 "ancient" "M. pharaonis" NA
0.215222301506354 0.211245126206717 "insect" "M. pharaonis" NA
0.00731390845711403 0.535032319956804 "insect" "M. pharaonis" NA
0.167935266696877 0.32935629344106 "hymenoptera" "M. pharaonis" NA
0.127732951745242 0.144389214465166 "ancient" "M. pharaonis" 0.0471
0.0220971092554808 0.411775912033511 "ancient" "M. pharaonis" NA
0.287878934114672 0.322586042005522 "ancient" "M. pharaonis" NA
0.588875379042087 0.707154004031242 "ancient" "M. pharaonis" 0.116
0.0816944646014451 0.0263869856979231 "insect" "M. pharaonis" NA
0.0831758035489632 1.52339247592069 "ancient" "M. pharaonis" 0.1087
0.0975458425703987 0.54792115624356 "insect" "M. pharaonis" NA
0.0880467646091938 0.517676232056652 "insect" "M. pharaonis" NA
0.0119016582510006 0.45626587643967 "ancient" "M. pharaonis" NA
0.00747805775221083 0.446529661158116 "ancient" "M. pharaonis" NA
0.417637910731161 0.677533458418033 "insect" "M. pharaonis" NA
0.0864323021784473 0.244411592713398 "ancient" "M. pharaonis" 0.038
0.151316671177808 0.557588393084182 "ancient" "M. pharaonis" 0.217
0.0576340411713286 0.296789884058085 "ancient" "M. pharaonis" 0.1782
0.0930301595146566 0.0819096900107963 "ancient" "M. pharaonis" 0.0331
0.0360380151084793 0.346675197640189 "ancient" "M. pharaonis" 0.1331
0.510788760514906 0.713407758531643 "ancient" "M. pharaonis" NA
0.0111866741337343 0.371755723573864 "hymenoptera" "M. pharaonis" NA
0.0454013464594803 0.928970803489688 "ancient" "M. pharaonis" NA
0.646891955723312 0.609544685186833 "ancient" "M. pharaonis" 0.042
0.0230729606337663 2.01586113157874 "ancient" "M. pharaonis" NA
0.413774109880594 0.0414560117920556 "insect" "M. pharaonis" NA
0.0173210851821422 1.06153529702523 "insect" "M. pharaonis" NA
0.0232250040756017 1.49290158247032 "insect" "M. pharaonis" NA
0.0138629842844723 1.43310648418754 "insect" "M. pharaonis" NA
0.050171885305666 1.27059912770342 "insect" "M. pharaonis" NA
0.0452092887471303 0.836160490843634 "ancient" "M. pharaonis" NA
0.0275396484865098 1.03725785859952 "insect" "M. pharaonis" NA
0.041210544950606 1.1464533940159 "ancient" "M. pharaonis" 0.0711
0.0346029543146189 0.5861774004558 "ancient" "M. pharaonis" 0.0841
0.0757882618612229 0.652919441546731 "insect" "M. pharaonis" NA
0.00504175509278908 0.879178364590232 "insect" "M. pharaonis" NA
0.0101083622157055 1.72528681604053 "hymenoptera" "M. pharaonis" NA
0.0216841289614899 0.674985698711924 "insect" "M. pharaonis" NA
0.0351467288650302 0.354798577609773 "insect" "M. pharaonis" NA
0.138441670016736 0.647188994496282 "ancient" "M. pharaonis" 0.3583
0.289579656128356 0.496937258534637 "ancient" "M. pharaonis" 0.0193
0.0961921172694974 0.193897219767335 "ancient" "M. pharaonis" 0.1548
0.00495742251377592 0.739741920908563 "ancient" "M. pharaonis" 0.2631
0.0598592201921161 0.320315503533211 "ancient" "M. pharaonis" 0.0671
0.298828499566395 0.441638760246358 "ancient" "M. pharaonis" 0.076
0.00796178508988499 1.16919426864711 "ancient" "M. pharaonis" 0.3374
0.160812508088255 1.47845129788243 "insect" "M. pharaonis" 0.5232
0.0854731281039295 0.353031595741098 "ancient" "M. pharaonis" 0.0795
0.102350249957632 0.197212781419901 "ancient" "M. pharaonis" 0.071
0.143424645624887 0.254450277824117 "ancient" "M. pharaonis" 0.0064
0.38220802938445 0.714647786764763 "ancient" "M. pharaonis" 0.0655
0.0830610422135953 1.29162742708387 "hymenoptera" "M. pharaonis" 0.2114
0.390912951074032 0.388562654402576 "ancient" "M. pharaonis" 0.0037
0.244009344966333 1.31713004798937 "ancient" "M. pharaonis" 0.1984
0.160997070508374 0.434361045606593 "ancient" "M. pharaonis" NA
0.0337069722122809 0.178306946403064 "ancient" "M. pharaonis" 0.0588
0.552110970404229 0.472662880587715 "ancient" "M. pharaonis" NA
0.00479159800544567 0.670685238439278 "hymenoptera" "M. pharaonis" NA
0.124487397569693 1.13796685650171 "hymenoptera" "M. pharaonis" NA
0.0066716400989567 0.346332109996946 "ancient" "M. pharaonis" 0.1171
0.0872898983793383 2.78802448618703 "ancient" "M. pharaonis" 0.1775
0.0668733550235613 0.867193338631654 "ancient" "M. pharaonis" NA
0.00160693858796249 1.00387776351452 "ancient" "M. pharaonis" NA
0.0031200480708451 0.980870278306735 "ancient" "M. pharaonis" 0.1445
0.133223504437819 0.978907784990652 "ancient" "M. pharaonis" NA
0.476037021525464 0.692112549351962 "ancient" "M. pharaonis" NA
0.00544610981197795 0.464666172846041 "ancient" "M. pharaonis" NA
0.262987426972947 0.113443857201719 "ancient" "M. pharaonis" 0.137
0.217800400323919 0.174932270689414 "ancient" "M. pharaonis" NA
0.134770495321958 0.131535458817837 "ancient" "M. pharaonis" NA
0.0256595728843993 0.28903528648638 "ancient" "M. pharaonis" 0.1537
0.0393457184509444 0.207851398338832 "ancient" "M. pharaonis" NA
0.2178850786284 1.13563184014606 "ancient" "M. pharaonis" NA
0.00693226347834561 0.491097602906853 "ancient" "M. pharaonis" NA
0.735215617194591 0.436792112540188 "insect" "M. pharaonis" NA
0.0145855243278653 0.677211794942319 "insect" "M. pharaonis" NA
0.786215320885662 0.303161690629934 "ancient" "M. pharaonis" 0.105
0.00504645050411752 0.893168063923261 "aculeata" "M. pharaonis" NA
0.56159779823835 0.205026740719657 "ancient" "M. pharaonis" NA
0.594865228608336 0.397741416544594 "ancient" "M. pharaonis" 0.0397
0.14215764577013 1.91291734025754 "insect" "M. pharaonis" 0.0694
0.0259297353014453 0.64472681265865 "ancient" "M. pharaonis" 0.08
0.0788275579136491 0.0571616474420917 "ancient" "M. pharaonis" 0.0784
0.0177087574533475 1.09231718863311 "ancient" "M. pharaonis" NA
0.522149356306362 0.388052142900457 "ancient" "M. pharaonis" NA
0.727060530587605 0.298455581573671 "ancient" "M. pharaonis" 0.1701
0.058442914831452 1.12732483379583 "ancient" "M. pharaonis" 0.0342
0.326974456413725 0.509914336800645 "ancient" "M. pharaonis" 0.1162
0.142200286334526 1.19685734316923 "ancient" "M. pharaonis" NA
0.132776261242312 1.76329411721293 "ancient" "M. pharaonis" NA
0.0376909622150374 0.14965983779176 "ancient" "M. pharaonis" NA
0.027347021139445 0.216672185138856 "ancient" "M. pharaonis" 0.1139
0.0964020680359708 0.572979848229144 "ancient" "M. pharaonis" 0.3907
0.350637896014923 0.45681599156051 "ancient" "M. pharaonis" NA
0.578214085728272 0.490527971783109 "ancient" "M. pharaonis" 0.0402
0.18638006986226 0.856554564061663 "ancient" "M. pharaonis" 0.2673
0.323397393180921 0.340813956223484 "ancient" "M. pharaonis" 0.2662
0.115389911483975 0.841864782401203 "ancient" "M. pharaonis" 0.0259
0.0690076750374761 0.627457670065991 "ancient" "M. pharaonis" 0.1802
0.0248597217713661 0.653389516300323 "hymenoptera" "M. pharaonis" NA
0.00928356455070312 1.89685640668796 "ancient" "M. pharaonis" 0.1668
0.0367805603751729 1.8919494329548 "insect" "M. pharaonis" NA
0.0067738330438426 1.33390882964767 "ancient" "M. pharaonis" 0.1306
0.00348961046941143 0.919827470788843 "hymenoptera" "M. pharaonis" NA
0.607443998171105 0.353772037471975 "insect" "M. pharaonis" NA
0.0430723059594026 0.412591785898084 "ancient" "M. pharaonis" NA
0.168795337116665 0.712249885612071 "ancient" "M. pharaonis" NA
0.293764670391091 0.440062090678488 "ancient" "M. pharaonis" 0.1102
0.0129681215460574 0.730652781699087 "ancient" "M. pharaonis" NA
0.267883033496384 0.403036750502616 "hymenoptera" "M. pharaonis" NA
0.451509132238989 0.57438114508277 "insect" "M. pharaonis" NA
0.174692478238184 0.512018751513756 "ancient" "M. pharaonis" 0.1275
0.634874449254709 0.547435391000927 "ancient" "M. pharaonis" NA
0.507141537969848 0.715541319920392 "ancient" "M. pharaonis" 0.0421
0.343191315208887 1.84391865949591 "hymenoptera" "M. pharaonis" NA
0.0145463320576958 0.619113465991792 "insect" "M. pharaonis" 0.2958
0.0617998289941119 0.290512714702663 "ancient" "M. pharaonis" 0.2193
0.0243223147679939 1.23464337693803 "ancient" "M. pharaonis" 0.1348
0.128574340567476 0.447285247614982 "ancient" "M. pharaonis" NA
0.037201421974933 0.809934645186728 "ancient" "M. pharaonis" NA
0.55342069960667 0.756788814294093 "ancient" "M. pharaonis" 0.0623
0.118973726501157 0.552183523729278 "ancient" "M. pharaonis" 0.1192
0.0976447698931699 0.76846217484919 "ancient" "M. pharaonis" 0.0664
0.045895584426139 0.180241224627453 "ancient" "M. pharaonis" 0.001
0.439943069911354 1.78434898227439 "insect" "M. pharaonis" 0.2646
0.0631183806939888 0.527539993472016 "ancient" "M. pharaonis" 0.1555
0.274179538901656 2.13890012165517 "ant" "M. pharaonis" NA
0.00494551844576065 0.51029699502777 "ant" "M. pharaonis" NA
0.141795742496049 0.292797408463805 "ancient" "M. pharaonis" NA
0.603927748800795 0.446674674965958 "ancient" "M. pharaonis" 0.1047
0.27921336050463 0.165246673171841 "insect" "M. pharaonis" NA
0.0185348112719789 0.730677484497165 "ancient" "M. pharaonis" NA
0.510345624282275 0.903947234905503 "hymenoptera" "M. pharaonis" NA
0.235451676447335 0.330313116048843 "ancient" "M. pharaonis" NA
0.0172445913716422 0.876058616263588 "hymenoptera" "M. pharaonis" NA
0.268044662607453 0.573813734025089 "ancient" "M. pharaonis" 0.067
0.0188801988469998 1.75632994605191 "ancient" "M. pharaonis" NA
0.0247553497336745 0.680513944783528 "ancient" "M. pharaonis" 0.3923
0.00987557958183403 0.212448780648803 "insect" "M. pharaonis" NA
0.0302800871974343 0.839545930192208 "insect" "M. pharaonis" 0.2534
0.0454346888969502 0.445955470758867 "ancient" "M. pharaonis" 0.1981
0.840010663209524 0.364705465724296 "ancient" "M. pharaonis" NA
0.00239840615682293 1.29594737635695 "ancient" "M. pharaonis" 0.3095
0.209103268150833 1.07349549259495 "ancient" "M. pharaonis" NA
0.0291689443747858 0.459470356749256 "insect" "M. pharaonis" NA
0.00281139772998228 1.5455420036587 "hymenoptera" "M. pharaonis" NA
0.188110464046848 0.936282855048054 "ancient" "M. pharaonis" NA
0.00256813796332345 1.6201295426897 "ant" "M. pharaonis" NA
0.0339270261432771 0.69147384508577 "hymenoptera" "M. pharaonis" NA
0.124801046584808 0.328491469690465 "ancient" "M. pharaonis" NA
0.0185011350188166 0.474376400303557 "ancient" "M. pharaonis" 0.0404
0.0615243085581919 0.929468043766672 "ancient" "M. pharaonis" 0.2038
0.0497238250710397 0.469642286124154 "insect" "M. pharaonis" 0.3317
0.0874109881751792 0.726547573923412 "insect" "M. pharaonis" NA
0.0156895566693835 1.57449112947353 "ancient" "M. pharaonis" 0.1623
0.080706342040112 0.860912554014677 "ancient" "M. pharaonis" 0.0593
0.445718951517676 0.596181923759844 "ancient" "M. pharaonis" 0.1489
0.0103404909620687 0.823308767656224 "ant" "M. pharaonis" 0.5311
0.126799484480916 1.6652355380156 "insect" "M. pharaonis" 0.4542
0.0365083594783357 0.521458164917303 "ancient" "M. pharaonis" 0.1574
0.151619875820716 1.11143608977828 "ancient" "M. pharaonis" 0.2448
0.0193060633407802 0.184214311607995 "insect" "M. pharaonis" 0.4815
0.408091430620986 0.617352718440762 "insect" "M. pharaonis" NA
0.0733787729967741 0.522038810279375 "insect" "M. pharaonis" NA
0.106030539851988 0.40924196098178 "ancient" "M. pharaonis" NA
0.070528868614579 0.390480909471251 "ancient" "M. pharaonis" 0.1464
0.00807438750731237 1.29609122508634 "insect" "M. pharaonis" NA
0.0281750731146309 0.76974538642483 "insect" "M. pharaonis" NA
0.593843119701519 0.404842161499368 "ancient" "M. pharaonis" NA
0.389921166627441 0.500471029461608 "ancient" "M. pharaonis" NA
0.718568514578445 0.141432638878298 "ancient" "M. pharaonis" 0.0346
0.00535235374922253 0.192808434499913 "ancient" "M. pharaonis" NA
0.00636009584193493 0.994403223665704 "ancient" "M. pharaonis" NA
0.312448175540965 1.7281542028204e-16 "novel" "M. pharaonis" NA
0.00827232037304058 0.550284744456136 "hymenoptera" "M. pharaonis" 0.6307
0.0620885589923925 1.1016353693844 "ancient" "M. pharaonis" NA
0.120301048291083 0.590002124533682 "ancient" "M. pharaonis" NA
0.253343709506101 0.25140060966771 "ancient" "M. pharaonis" 0.0068
0.0188768875664542 0.103619573324837 "ancient" "M. pharaonis" 0.1173
0.0202114045455453 0.382002137624794 "ancient" "M. pharaonis" NA
0.332064776035091 0.179777473272369 "ancient" "M. pharaonis" 0.339
0.00608659622686255 0.428544431830318 "ancient" "M. pharaonis" NA
0.587900635353991 0.524947842179864 "insect" "M. pharaonis" NA
0.632032427734182 0.751809076520641 "ancient" "M. pharaonis" 0.0934
0.213200398935324 0.319875546317843 "ancient" "M. pharaonis" NA
0.411002482160428 1.7281542028204e-16 "ancient" "M. pharaonis" NA
0.0170440807054521 1.91973450719968 "ancient" "M. pharaonis" NA
0.0596341505065015 0.257779103389436 "ancient" "M. pharaonis" NA
0.278860664039111 0.132254843672361 "ancient" "M. pharaonis" NA
0.174721049144724 0.672942201958627 "ancient" "M. pharaonis" 0.1036
0.0427014739111465 0.290677518141066 "ancient" "M. pharaonis" 0.1013
0.18954233668675 0.293018757259937 "ancient" "M. pharaonis" NA
0.0644060524443549 0.659426852005291 "insect" "M. pharaonis" NA
0.582453133568991 0.848093702292016 "insect" "M. pharaonis" NA
0.0540602906637312 0.16144802874767 "ancient" "M. pharaonis" 0.0744
0.0135427634534402 0.429165669729396 "hymenoptera" "M. pharaonis" NA
0.330495196838585 0.620449165915361 "ancient" "M. pharaonis" 0.0556
0.0230156570921528 0.478470298189638 "ancient" "M. pharaonis" 0.0265
0.0140429601807773 0.791990952053211 "hymenoptera" "M. pharaonis" 0.3802
0.011841861384291 1.11859454299678 "insect" "M. pharaonis" NA
0.0921037281350758 0.88417819655337 "insect" "M. pharaonis" 0.3417
0.0355114890241555 1.8435216707405 "ant" "M. pharaonis" NA
0.0986120516445676 0.354916751861831 "ancient" "M. pharaonis" 0.1878
0.129781278831002 0.642736063685858 "ancient" "M. pharaonis" NA
0.0947590498223666 0.118974442909254 "ancient" "M. pharaonis" 0.0747
0.282149571384564 0.967566295797588 "ancient" "M. pharaonis" NA
0.373444993798728 0.592647822139743 "hymenoptera" "M. pharaonis" 0.3156
0.083503103253774 0.489033077004619 "ancient" "M. pharaonis" 0.0102
0.0228491134385536 0.614159909488366 "ant" "M. pharaonis" NA
0.552117032325052 0.932796242086907 "insect" "M. pharaonis" NA
0.128554509604865 0.039392622413312 "ancient" "M. pharaonis" 0.3707
0.010461334393346 0.553031272375497 "insect" "M. pharaonis" NA
0.0940214410337616 0.492435437777161 "ancient" "M. pharaonis" 0.0509
0.059903807363962 1.56575261340256 "insect" "M. pharaonis" NA
0.334376534322668 1.09538362130087 "ancient" "M. pharaonis" NA
0.0106329948898332 0.207912222438916 "ancient" "M. pharaonis" NA
0.166858347040126 0.297953433101415 "ancient" "M. pharaonis" 0.1584
0.0131886959155698 0.438184512505264 "ancient" "M. pharaonis" 0.0859
0.150935401909915 0.167047098764585 "insect" "M. pharaonis" NA
0.0308030263686479 0.568591880240471 "ancient" "M. pharaonis" NA
0.00876063325471212 0.56682505674243 "insect" "M. pharaonis" NA
0.0492543684375136 1.7281542028204e-16 "ancient" "M. pharaonis" 0.0552
0.843797493225645 1.05350803996579 "ancient" "M. pharaonis" 0.0825
0.0705646604516238 0.421110360386106 "ancient" "M. pharaonis" NA
0.0642988703806459 0.559715375870419 "ancient" "M. pharaonis" NA
0.00603441079401592 0.533788875483723 "aculeata" "M. pharaonis" NA
0.0381740515814273 0.375676842147204 "insect" "M. pharaonis" NA
0.168187746802925 0.0291853018039547 "ancient" "M. pharaonis" NA
0.0206865849483607 1.20875754380215 "hymenoptera" "M. pharaonis" 0.1984
0.738734441167896 1.96937487846837 "ancient" "M. pharaonis" 0.0982
0.428163123311072 0.301308393786739 "ancient" "M. pharaonis" 0.0498
0.0148523296878697 0.124446695434985 "hymenoptera" "M. pharaonis" 0.1848
0.126270159139798 0.94551451239317 "ancient" "M. pharaonis" NA
0.00806717263356144 0.835870335630312 "ancient" "M. pharaonis" NA
0.702454634251404 0.355679502526381 "aculeata" "M. pharaonis" NA
0.205380740277536 1.07979911392212 "ancient" "M. pharaonis" 0.1305
0.0498573728200817 0.20221889760744 "hymenoptera" "M. pharaonis" NA
0.316920194791586 0.561445802910977 "ancient" "M. pharaonis" 0.0299
0.0218832352904423 1.7281542028204e-16 "ant" "M. pharaonis" NA
0.193967156695536 0.445931666673761 "ancient" "M. pharaonis" 0.1433
0.0497527220948381 0.222602652281251 "ancient" "M. pharaonis" 0.2725
0.0359415748018606 1.7281542028204e-16 "ant" "M. pharaonis" NA
0.225006304636625 1.38099333738157 "ancient" "M. pharaonis" 0.4512
0.057299840848463 0.218775328914045 "ancient" "M. pharaonis" NA
0.00933496728645819 0.154184033087346 "insect" "M. pharaonis" NA
0.229751129473389 0.367614119893992 "ancient" "M. pharaonis" NA
0.803471977003476 0.742580275589444 "ancient" "M. pharaonis" NA
0.290585462144694 0.243708670041945 "hymenoptera" "M. pharaonis" 0.6793
0.0168857415504952 0.57273560698745 "ant" "M. pharaonis" NA
0.30688913981618 0.151666970315423 "ancient" "M. pharaonis" 0.0354
0.153778577942898 0.747953615641417 "ancient" "M. pharaonis" 0.1194
0.13330862576991 0.663326044548667 "insect" "M. pharaonis" 0.0971
0.13377635238786 0.112377732642613 "insect" "M. pharaonis" NA
0.0172648619436849 0.397584173571941 "ancient" "M. pharaonis" 0.1651
0.65804158932642 0.769627362295758 "ancient" "M. pharaonis" 0.0381
0.0293827770939781 0.187019204429039 "ancient" "M. pharaonis" NA
0.288160917272846 0.267465732877618 "ancient" "M. pharaonis" 0.0056
0.18525209800549 0.475951316108742 "ancient" "M. pharaonis" NA
0.00438069675493411 0.706956318304664 "ancient" "M. pharaonis" 0.1052
0.590352163442658 1.02573871833631 "ancient" "M. pharaonis" 0.0613
0.0986132168074344 1.15240151302624 "ancient" "M. pharaonis" NA
0.456012316418742 0.446271868375567 "ancient" "M. pharaonis" 0.252
0.446015916016178 1.74649882552784 "ancient" "M. pharaonis" 0.1595
0.272845020063547 1.62778852990262 "ancient" "M. pharaonis" 0.1093
0.0566193653391528 0.505200829031805 "ancient" "M. pharaonis" 0.2415
0.165088474238693 0.372463847240443 "ancient" "M. pharaonis" 0.0464
0.0521676151222214 0.615672576651691 "hymenoptera" "M. pharaonis" NA
0.172350193449909 0.683676058717234 "hymenoptera" "M. pharaonis" NA
0.303504549979149 0.677871498974998 "ancient" "M. pharaonis" 0.0854
0.073152715806269 0.514135142795463 "ant" "M. pharaonis" NA
0.0557232574052251 0.419952711055789 "insect" "M. pharaonis" NA
0.0350147003881524 0.199583651913047 "insect" "M. pharaonis" NA
0.133406945934595 0.752532081517365 "ancient" "M. pharaonis" 0.0584
0.10070042391224 0.503058438072272 "insect" "M. pharaonis" NA
0.0604751062510588 0.609686898071491 "insect" "M. pharaonis" 0.1137
0.0249246037511178 1.00168063311404 "insect" "M. pharaonis" NA
0.148313967128665 0.408683562638745 "ancient" "M. pharaonis" 0.008
0.016089444620348 0.099726722334583 "ancient" "M. pharaonis" NA
0.446291997357509 0.655141152120001 "ancient" "M. pharaonis" 0.4194
0.112765074644915 0.401955996911726 "ancient" "M. pharaonis" 0.1235
0.158285530740173 0.362138703022813 "ancient" "M. pharaonis" NA
0.0788689066433637 0.785946474324012 "ancient" "M. pharaonis" 0.0772
0.0217603123259143 1.73914754596942 "novel" "M. pharaonis" NA
0.0257593740530202 0.838111088876148 "ancient" "M. pharaonis" 0.2285
0.195646375697381 1.21169970836737 "ancient" "M. pharaonis" 0.0529
0.0712104509903236 0.414998208906958 "ancient" "M. pharaonis" NA
0.22503758510857 0.121391504036082 "insect" "M. pharaonis" 0.1069
0.637796458533223 0.904443226365495 "ancient" "M. pharaonis" NA
0.204540909037144 0.607504685504828 "ancient" "M. pharaonis" 0.2058
0.0693473251124073 0.3972514449226 "ancient" "M. pharaonis" 0.0854
0.0538831582117756 0.58334289351861 "insect" "M. pharaonis" NA
0.442718775220364 0.413558523981525 "ancient" "M. pharaonis" 0.4944
0.428823036064684 0.590812272525126 "hymenoptera" "M. pharaonis" NA
0.179469687270682 0.292858245620885 "insect" "M. pharaonis" NA
0.0585531924134106 1.7281542028204e-16 "ancient" "M. pharaonis" NA
0.834272654161658 0.523900147748527 "hymenoptera" "M. pharaonis" NA
0.00563548925803482 0.960745652646013 "novel" "M. pharaonis" NA
0.0146316563214412 0.477484694393971 "ancient" "M. pharaonis" NA
0.419315494466395 0.775186965116437 "ancient" "M. pharaonis" NA
0.041916569318957 0.700801043693891 "insect" "M. pharaonis" 0.4672
0.0148764539341721 0.524949917900341 "insect" "M. pharaonis" 0.3418
0.398908330262818 1.7281542028204e-16 "hymenoptera" "M. pharaonis" 0.2753
0.0333547877107405 0.458285535654873 "insect" "M. pharaonis" 0.0732
0.482914013462489 0.843256578381037 "insect" "M. pharaonis" 0.3114
0.116247143459028 0.416315335888722 "ancient" "M. pharaonis" 0.1395
0.253886185163152 0.27963006292727 "ancient" "M. pharaonis" NA
0.557442623968155 1.06577322458916 "ancient" "M. pharaonis" 0.079
0.540187274216257 0.49890393260439 "ancient" "M. pharaonis" 0.006
0.357699310851009 0.471303880992633 "ancient" "M. pharaonis" NA
0.143740935579904 0.176332338258509 "insect" "M. pharaonis" NA
0.00719229987948518 1.00107621336663 "novel" "M. pharaonis" NA
0.00780074995464413 0.368954579985715 "ancient" "M. pharaonis" 0.1931
0.0268585600955821 0.191226902365506 "ancient" "M. pharaonis" NA
0.0305555135457024 0.614127968283172 "insect" "M. pharaonis" 0.012
0.474981650947046 0.248369929735449 "ancient" "M. pharaonis" 0.1233
0.540232747767202 0.432032019687472 "ancient" "M. pharaonis" 0.0681
0.0218908083799281 0.410580709465429 "hymenoptera" "M. pharaonis" NA
0.0952103056519393 0.245964397863703 "ancient" "M. pharaonis" 0.1563
0.145555000254971 0.340705867977945 "ancient" "M. pharaonis" 0.0065
0.318286259820347 0.594239201602573 "ancient" "M. pharaonis" 0.0669
0.72904234949668 0.228285995427104 "ancient" "M. pharaonis" NA
0.0482288188633046 0.301849999179535 "ancient" "M. pharaonis" NA
0.388196230040119 0.858304233124864 "ancient" "M. pharaonis" 0.036
0.661735070735907 0.328545257945852 "ancient" "M. pharaonis" 0.1158
0.355476595440935 0.988387642270741 "ancient" "M. pharaonis" 0.0447
0.0898405613568198 0.409280591493786 "ancient" "M. pharaonis" 0.1015
0.0300631986276201 0.237338337463559 "ancient" "M. pharaonis" NA
0.0271483769782997 0.992439308098551 "insect" "M. pharaonis" 0.181
0.300563166122075 0.232491890020859 "ancient" "M. pharaonis" 0.1549
0.0171820533590139 0.604947770338853 "ancient" "M. pharaonis" NA
0.468753530095937 0.564056080078776 "insect" "M. pharaonis" NA
0.225839600018892 0.105206405461458 "ancient" "M. pharaonis" 0.3686
0.155427073255253 0.591205740202004 "ancient" "M. pharaonis" 0.2002
0.0822663893605912 0.425089334996379 "ancient" "M. pharaonis" NA
0.645704255675154 1.04502812272386 "ancient" "M. pharaonis" NA
0.626102006506571 0.468211801735471 "insect" "M. pharaonis" NA
0.307226115816212 1.01175979981154 "ancient" "M. pharaonis" NA
0.154689726931273 0.995706665353956 "ancient" "M. pharaonis" 0.2451
0.366482277299415 0.698999250423809 "ancient" "M. pharaonis" 0.1267
0.00808006624815069 1.16999531100446 "novel" "M. pharaonis" NA
0.00808006624815069 1.16999531100446 "hymenoptera" "M. pharaonis" NA
0.00791082696060551 0.26053309059341 "insect" "M. pharaonis" 0.177
0.0620937947940527 0.385710537451034 "ancient" "M. pharaonis" 0.1649
0.0533415155790334 0.308639589228558 "ancient" "M. pharaonis" 0.1035
0.167499324956015 1.26372486901862 "ancient" "M. pharaonis" 0.0201
0.101509078567002 0.426499417189252 "novel" "M. pharaonis" NA
0.486050173213866 0.279227726645412 "ancient" "M. pharaonis" 0.0593
0.396226590886359 0.196315803715839 "ancient" "M. pharaonis" NA
0.904986429056681 1.49992487675771 "insect" "M. pharaonis" NA
0.114365989508885 0.393531194677859 "ancient" "M. pharaonis" 0.0252
0.880361845600918 0.731935579824924 "ancient" "M. pharaonis" 0.1379
0.249313071186064 0.37993663194082 "ancient" "M. pharaonis" 0.2072
0.338593467599436 1.46888604639823 "ancient" "M. pharaonis" 0.3137
0.026753844632013 0.373824960153019 "ancient" "M. pharaonis" NA
0.05807196035851 0.493192689282092 "ancient" "M. pharaonis" 0.0572
0.579693867432888 1.03306485836502 "ancient" "M. pharaonis" 0.2463
0.0995078074484095 0.349159902140587 "ancient" "M. pharaonis" 0.7093
0.00252684229537977 0.496193216740026 "insect" "M. pharaonis" NA
0.0894563912681294 0.236013113259863 "ancient" "M. pharaonis" NA
0.154181126746268 0.352865035526185 "insect" "M. pharaonis" 0.2152
0.288094343983191 0.158379589549071 "ancient" "M. pharaonis" 0.001
0.0179342589190368 0.240906902468706 "ancient" "M. pharaonis" 0.1535
0.0248832700955214 0.945938748918353 "aculeata" "M. pharaonis" NA
0.00951668514566601 1.31827041910323 "ant" "M. pharaonis" NA
0.81608375430063 0.432607548606567 "ancient" "M. pharaonis" NA
0.260922309821504 0.166652249846874 "ancient" "M. pharaonis" NA
0.0116343322517954 0.389681570886199 "ancient" "M. pharaonis" NA
0.594938443020204 1.41831211488736 "ancient" "M. pharaonis" NA
0.0630487587842603 0.645624231419501 "ancient" "M. pharaonis" 0.0488
0.814111058370506 0.132940455636304 "ancient" "M. pharaonis" 0.0846
0.271651922137002 1.7281542028204e-16 "ancient" "M. pharaonis" 0.2591
0.155497971010981 1.12931411227536 "ancient" "M. pharaonis" 0.4389
0.298629321996805 1.17297373801008 "ancient" "M. pharaonis" 0.1382
0.741788551200657 0.380379761866772 "ancient" "M. pharaonis" 0.0564
0.0143079324377167 0.307868354922602 "ancient" "M. pharaonis" NA
0.127745818738777 0.672880247451105 "insect" "M. pharaonis" NA
0.394038333890601 1.08320058744343 "ancient" "M. pharaonis" 0.191
0.346119815869862 0.738440087901139 "hymenoptera" "M. pharaonis" NA
0.375679103025748 0.987102801742832 "ancient" "M. pharaonis" 0.0767
0.0685310253068578 0.329274846111988 "ancient" "M. pharaonis" 0.1177
0.0808134016624065 1.47732089596981 "ancient" "M. pharaonis" NA
0.748916363358906 1.24189059714975 "ancient" "M. pharaonis" 0.0761
0.012115853482745 0.355576776334107 "ancient" "M. pharaonis" NA
0.115618373766047 0.168468462787266 "ancient" "M. pharaonis" 0.3267
0.083119686081506 0.137171528778458 "ancient" "M. pharaonis" 0.2078
0.661811416498321 0.241509367032308 "ancient" "M. pharaonis" 0.164
0.125592451793272 0.845081636371778 "ancient" "M. pharaonis" NA
0.038092346311926 0.298744612792451 "ancient" "M. pharaonis" NA
0.0421089649496183 0.227847293639383 "ancient" "M. pharaonis" NA
0.8597498769344 0.48254795016337 "ancient" "M. pharaonis" NA
0.123447043151848 0.435069658531617 "ancient" "M. pharaonis" 0.0282
0.460405508199074 1.03692612891858 "ancient" "M. pharaonis" 0.058
0.606943593436918 0.510952749758231 "ancient" "M. pharaonis" 0.1472
0.267149182425887 0.692983729944618 "ancient" "M. pharaonis" 0.1031
0.431924376729234 0.194495393060286 "ancient" "M. pharaonis" NA
0.130449629588041 0.568412967714824 "ancient" "M. pharaonis" 0.1764
0.0505723582731405 0.719468716267538 "insect" "M. pharaonis" 0.5844
0.070965972840266 0.279683625328498 "insect" "M. pharaonis" NA
0.0396671900078709 1.03836357344671 "hymenoptera" "M. pharaonis" NA
0.188769240634143 0.147054708499761 "ancient" "M. pharaonis" NA
0.00416269757594559 1.0478502023468 "hymenoptera" "M. pharaonis" NA
0.425788189974038 0.908069809313132 "ant" "M. pharaonis" NA
0.758659094383067 0.478909779478238 "insect" "M. pharaonis" NA
0.676848219230823 0.221330669116285 "ancient" "M. pharaonis" NA
0.351578681144164 0.661874590761924 "ancient" "M. pharaonis" NA
0.300866994725521 0.521334458730026 "ancient" "M. pharaonis" 0.4527
0.359349943090517 0.972618323735272 "ancient" "M. pharaonis" 0.1141
0.0738562954837498 1.42134617934637 "ancient" "M. pharaonis" 0.3505
0.529976140276019 0.79790698664344 "novel" "M. pharaonis" NA
0.0246435789899905 2.53374351751679 "ant" "M. pharaonis" NA
0.00628931888813935 3.4017446143481 "aculeata" "M. pharaonis" 0.174
0.360191709821524 2.25557109407918 "ancient" "M. pharaonis" NA
0.104557552822583 0.890993867579027 "ancient" "M. pharaonis" NA
0.0308251500889375 1.16086533047582 "ancient" "M. pharaonis" 0.1572
0.0739987126730021 0.532786829114377 "ancient" "M. pharaonis" 0.1766
0.018522321878617 0.283346603294965 "ancient" "M. pharaonis" NA
0.136323484300607 0.263125176096252 "ancient" "M. pharaonis" 0.0536
0.083005290886809 0.200933982462457 "ancient" "M. pharaonis" NA
0.220588851197667 0.64381631509974 "ancient" "M. pharaonis" NA
0.0716726282967154 0.303686058563262 "ancient" "M. pharaonis" 0.1565
0.107141243888993 2.3830965642207 "ancient" "M. pharaonis" 0.1644
0.016590182136832 0.565252856332557 "ancient" "M. pharaonis" 0.1378
0.00487382309321209 0.401387950746305 "ancient" "M. pharaonis" NA
0.00401173300858991 0.189588906723649 "ancient" "M. pharaonis" NA
0.0526796886703763 0.436880761553826 "ancient" "M. pharaonis" 0.0895
0.165164626055235 1.90188457126303 "hymenoptera" "M. pharaonis" 0.4794
0.251095970630285 0.575339059791517 "ancient" "M. pharaonis" 0.1445
0.468982130122045 0.158417324858331 "ancient" "M. pharaonis" 0.1146
0.092946041670574 0.186704434556814 "insect" "M. pharaonis" 0.4773
0.344781204642757 0.460923161499565 "ancient" "M. pharaonis" 0.0789
0.0812934969372575 0.678368787869586 "insect" "M. pharaonis" NA
0.0246604735042865 0.36851994877444 "ancient" "M. pharaonis" 0.001
0.047796320371236 0.163993825606449 "ancient" "M. pharaonis" 0.0878
0.157875507508854 0.26067257885097 "ancient" "M. pharaonis" 0.4289
0.351555035814183 0.716226470056351 "ancient" "M. pharaonis" 0.1579
0.00592013830124868 1.65295056717832 "insect" "M. pharaonis" NA
0.0427422758814745 0.697097450829888 "insect" "M. pharaonis" NA
0.0385486790891779 0.462373000586941 "insect" "M. pharaonis" NA
0.0691776988436608 0.335212845569859 "insect" "M. pharaonis" NA
0.0497624356149826 0.748619538457378 "insect" "M. pharaonis" NA
0.024680114345191 1.35894111867535 "insect" "M. pharaonis" NA
0.0117793194217673 0.408061237640123 "ancient" "M. pharaonis" 0.1749
0.621598453179214 0.509451756791169 "ancient" "M. pharaonis" 0.024
0.0928408889336058 0.687434860395947 "ancient" "M. pharaonis" 0.1086
0.258391871207333 0.267100668495603 "ancient" "M. pharaonis" 0.1075
0.560418340795942 1.04519516882548 "ancient" "M. pharaonis" 0.048
0.118224701891317 0.578684255886971 "ancient" "M. pharaonis" 0.0557
0.00622883210728513 0.647103285447418 "insect" "M. pharaonis" NA
0.030612963382308 0.463540318409868 "ancient" "M. pharaonis" 0.0861
0.0545224970215677 1.53379715145639 "ancient" "M. pharaonis" 0.1112
0.0485044069978766 0.523466265234924 "ancient" "M. pharaonis" NA
0.0206062299438871 0.472318037818307 "ancient" "M. pharaonis" NA
0.307772316232491 1.07593489612051 "ancient" "M. pharaonis" NA
0.837297176995926 0.220789893098317 "ancient" "M. pharaonis" NA
0.0609305463363194 0.549403187515828 "ancient" "M. pharaonis" 0.1504
0.334719264934565 0.468406830996711 "ancient" "M. pharaonis" 0.0894
0.214481625015987 0.154586540603028 "ancient" "M. pharaonis" 0.0983
0.0353026616803176 0.167058807983759 "ancient" "M. pharaonis" 0.2348
0.423562071690782 0.395350056685081 "ancient" "M. pharaonis" NA
0.0176634509660227 0.598548679419563 "ancient" "M. pharaonis" NA
0.203827136120093 0.639742493530576 "ancient" "M. pharaonis" 0.1423
0.539245938820485 0.529896908029873 "ancient" "M. pharaonis" 0.0746
0.592961949608595 0.126543056239765 "ancient" "M. pharaonis" NA
0.0424825346597206 0.528258577048209 "ancient" "M. pharaonis" 0.0798
0.392476569952108 1.13192206585055 "ancient" "M. pharaonis" 0.1875
0.039971252256439 1.6364526765621 "ancient" "M. pharaonis" NA
0.165072017385602 0.513853698839461 "ancient" "M. pharaonis" NA
0.0711019155871479 1.67587227552837 "ancient" "M. pharaonis" NA
0.0304670589533538 1.85134448399995 "insect" "M. pharaonis" 0.3637
0.020545358935518 0.847417412536828 "ancient" "M. pharaonis" 1.1208
0.821273738359378 0.746382926150865 "insect" "M. pharaonis" NA
0.0283804514336054 1.7281542028204e-16 "insect" "M. pharaonis" NA
0.206017865093954 0.431629136042794 "ancient" "M. pharaonis" 0.303
0.683017062232881 0.772256555552409 "insect" "M. pharaonis" 0.2347
0.602860951730726 0.475261029886791 "ancient" "M. pharaonis" 0.0625
0.367931238576573 0.408890998464585 "ancient" "M. pharaonis" NA
0.313987977505399 0.749832587358386 "ancient" "M. pharaonis" 0.0307
0.0149962345429619 1.41509797813642 "insect" "M. pharaonis" NA
0.393405711518339 1.03353927661844 "ancient" "M. pharaonis" NA
0.261721838180254 0.755079498162914 "ancient" "M. pharaonis" 0.208
0.132364126519416 0.896088582202434 "ancient" "M. pharaonis" 0.0376
0.0355828564909629 0.765267648858687 "ancient" "M. pharaonis" NA
0.572439238204877 0.300696168084997 "ancient" "M. pharaonis" 0.0813
0.125484246016494 0.196744969265076 "ancient" "M. pharaonis" NA
0.509185007021801 0.586681318200703 "ancient" "M. pharaonis" NA
0.373232974367104 0.703882243972345 "ancient" "M. pharaonis" NA
0.00712518692515101 0.663421030162615 "ancient" "M. pharaonis" 0.6138
0.0211679347740424 1.28796870471185 "ant" "M. pharaonis" NA
0.325123972052907 0.167029868629708 "ancient" "M. pharaonis" 0.2122
0.0239119110948489 0.088851868767254 "ancient" "M. pharaonis" 0.0556
0.12699543802713 0.311200212237251 "ancient" "M. pharaonis" 0.0033
0.1943802020044 0.499306577553986 "ancient" "M. pharaonis" NA
0.629232855009868 0.507545465116053 "ancient" "M. pharaonis" NA
0.0954175202036921 1.12622088496125 "ancient" "M. pharaonis" NA
0.263074101716072 1.23171071557589 "ancient" "M. pharaonis" NA
0.110287156766997 0.150915207006064 "ancient" "M. pharaonis" 0.1152
0.624663448003357 0.84941581439777 "ancient" "M. pharaonis" NA
0.0675554554223685 0.435077296874905 "insect" "M. pharaonis" NA
0.455931735354586 0.203669225280785 "ancient" "M. pharaonis" NA
0.13578923280701 0.259891732090699 "ancient" "M. pharaonis" NA
0.471790785002341 0.241760445272515 "ancient" "M. pharaonis" NA
0.0116994631085999 0.177096221520527 "ancient" "M. pharaonis" 0.1481
0.002980189381037 0.276584319179831 "ancient" "M. pharaonis" NA
0.0722619485642703 0.693960998840402 "ancient" "M. pharaonis" 0.0062
0.0297283185175297 1.28164958945438 "novel" "M. pharaonis" NA
0.00963129169374134 2.24593625087618 "ancient" "M. pharaonis" NA
0.165883632733204 0.430512985397373 "ancient" "M. pharaonis" 0.0576
0.25404930713482 0.220790265108537 "ancient" "M. pharaonis" NA
0.0186663151799904 1.05243717076296 "insect" "M. pharaonis" NA
0.0425652299521907 1.53194471487559 "ancient" "M. pharaonis" NA
0.178224295995447 0.610569934787383 "ancient" "M. pharaonis" 0.2049
0.0175976463583606 0.644716673893629 "ancient" "M. pharaonis" 0.151
0.0544225415416701 0.423118223973122 "insect" "M. pharaonis" 0.2921
0.0101099436871611 0.22651110852337 "ancient" "M. pharaonis" NA
0.928318930392082 0.611962500444148 "ancient" "M. pharaonis" NA
0.0327267581973552 0.644151849716309 "insect" "M. pharaonis" NA
0.604117654847037 0.317186091052053 "ancient" "M. pharaonis" 0.0483
0.670698191347745 0.475313605465802 "ancient" "M. pharaonis" NA
0.00765414299042251 0.761562644849751 "insect" "M. pharaonis" 0.1862
0.601722637329611 0.59821583604973 "ancient" "M. pharaonis" 0.0816
0.505202154518856 0.79066494816693 "ancient" "M. pharaonis" 0.0883
0.299391360398947 0.142600076594038 "insect" "M. pharaonis" 0.4059
0.352231281623273 0.58110876823007 "hymenoptera" "M. pharaonis" NA
0.0118984167979585 1.7281542028204e-16 "insect" "M. pharaonis" NA
0.0261508870888164 1.07766548885851 "hymenoptera" "M. pharaonis" 0.2321
0.243483106698817 0.3535325655408 "ancient" "M. pharaonis" 0.0905
0.43679494649168 0.133513859479867 "ancient" "M. pharaonis" 0.2129
0.457651811359588 0.490610257923607 "ancient" "M. pharaonis" NA
0.0407847449289663 0.218686157305579 "ancient" "M. pharaonis" 0.0604
0.0428508443755378 0.3537388111157 "ancient" "M. pharaonis" NA
0.0130342698652296 0.624122110648081 "ancient" "M. pharaonis" 0.1312
0.323381992856731 0.3927288639672 "ancient" "M. pharaonis" NA
0.034737425964998 0.339563706428833 "ancient" "M. pharaonis" 0.1545
0.298259967709299 1.02697366371243 "ancient" "M. pharaonis" NA
0.0841254648181277 0.167728364910592 "ancient" "M. pharaonis" 0.0586
0.0136854255666231 1.51969988680217 "hymenoptera" "M. pharaonis" NA
0.0820993728473837 0.453581582278375 "ancient" "M. pharaonis" 0.1535
0.299555881052365 0.361317884675844 "hymenoptera" "M. pharaonis" 0.2419
0.0105927936596799 0.891241951489538 "insect" "M. pharaonis" NA
0.37269119410782 1.2085098419336 "hymenoptera" "M. pharaonis" NA
0.524877899790139 0.0844896805577166 "ancient" "M. pharaonis" NA
0.0275297201874048 2.89459015288749 "insect" "M. pharaonis" NA
0.0304653468595153 0.684401727062596 "hymenoptera" "M. pharaonis" NA
0.0861369385028607 0.151123197313074 "hymenoptera" "M. pharaonis" 0.4482
0.0143855130184017 1.49545787634535 "ancient" "M. pharaonis" NA
0.513967810170579 0.534678188384885 "ancient" "M. pharaonis" 0.1341
0.846237685085569 0.802125091755102 "ancient" "M. pharaonis" 0.1176
0.00267421126198477 1.9286880220598 "ancient" "M. pharaonis" NA
0.00568969691351739 0.702682072609922 "ancient" "M. pharaonis" 0.2801
0.289592235801334 0.926943175029634 "ancient" "M. pharaonis" 0.0873
0.0156773439084524 0.83619111174167 "hymenoptera" "M. pharaonis" NA
0.0164158006052105 0.420795429371966 "ancient" "M. pharaonis" NA
0.0455627384863866 0.42542470483118 "ancient" "M. pharaonis" NA
0.820075133049941 0.894440550220807 "insect" "M. pharaonis" NA
0.807837353392951 1.87417578181497 "ancient" "M. pharaonis" 0.5132
0.499072038595259 0.848158507319711 "hymenoptera" "M. pharaonis" 0.2468
0.0299285452338348 1.27464191769504 "hymenoptera" "M. pharaonis" 0.7267
0.391485857755992 0.395653671153847 "ancient" "M. pharaonis" 0.4909
0.247033629827143 1.12741416846433 "ancient" "M. pharaonis" 0.133
0.058914334470513 0.327889444646288 "ancient" "M. pharaonis" 0.0603
0.177250701141607 0.0245013819588077 "ancient" "M. pharaonis" 0.166
0.063771061387434 0.172119227536314 "ancient" "M. pharaonis" NA
0.565720134825658 0.391207016195331 "ancient" "M. pharaonis" NA
0.351061727654828 0.649621967503203 "ancient" "M. pharaonis" NA
0.872615098019314 0.164456538845247 "ancient" "M. pharaonis" NA
0.546951024598087 0.403476173162176 "ancient" "M. pharaonis" NA
0.15370636209918 0.212828501711049 "ancient" "M. pharaonis" 0.1738
0.053846622105756 0.515244149285228 "hymenoptera" "M. pharaonis" NA
0.2691846177008 0.537027014518982 "ancient" "M. pharaonis" NA
0.272258718413888 0.329462019596389 "ancient" "M. pharaonis" NA
0.254244503473801 0.475208538801826 "ancient" "M. pharaonis" NA
0.156208804455031 0.433204293199795 "ancient" "M. pharaonis" 0.2622
0.0849015405396961 0.358976889648648 "ancient" "M. pharaonis" NA
0.0386523740700354 0.891141781108913 "ancient" "M. pharaonis" NA
0.00872173769076034 0.818055499988901 "insect" "M. pharaonis" NA
0.0122197811492232 0.983834580598528 "insect" "M. pharaonis" NA
0.00335243632042023 1.37569781852034 "insect" "M. pharaonis" NA
0.0512044642053612 0.523329321708768 "ancient" "M. pharaonis" NA
0.012064792517333 1.20404896903687 "insect" "M. pharaonis" NA
0.00587994686147834 1.60710288578629 "insect" "M. pharaonis" NA
0.0102319194132954 0.730857696930058 "ancient" "M. pharaonis" NA
0.00962886805341424 0.218808447868307 "ancient" "M. pharaonis" 0.1625
0.467017702819784 0.869275285274951 "ancient" "M. pharaonis" NA
0.365661591665446 0.670249497464331 "ancient" "M. pharaonis" 0.0466
0.322833637462713 0.43565247648527 "ancient" "M. pharaonis" 0.3747
0.6210142772802 0.319789545882821 "ancient" "M. pharaonis" NA
0.0276476136731016 0.220068422262058 "ancient" "M. pharaonis" 0.4848
0.200142352281846 0.259424659102778 "ancient" "M. pharaonis" 0.0327
0.0911314084721309 0.285640014946871 "ancient" "M. pharaonis" 0.1588
0.0582331629096196 0.0848169552904683 "ancient" "M. pharaonis" 0.001
0.485386061133063 0.451147411616021 "ancient" "M. pharaonis" 0.2084
0.193078999026865 0.177157737718173 "ancient" "M. pharaonis" 0.0837
0.0996759957062843 0.288586648966957 "ancient" "M. pharaonis" NA
0.201420826083659 0.35494653532407 "ancient" "M. pharaonis" 0.1191
0.0621621471829822 0.658678321775675 "ancient" "M. pharaonis" NA
0.029559429034975 0.16607011442045 "ancient" "M. pharaonis" NA
0.0273551704437427 0.603155991258431 "ancient" "M. pharaonis" 0.0831
0.0547675353074388 0.185520087477725 "hymenoptera" "M. pharaonis" 0.4709
0.783352747331623 0.769882392050183 "ancient" "M. pharaonis" NA
0.312933679948581 1.33310613701285 "ancient" "M. pharaonis" 0.1357
0.0295062695762838 0.633013965168607 "insect" "M. pharaonis" NA
0.395143609725697 0.339896736724027 "ancient" "M. pharaonis" 0.0163
0.00331879091553497 1.56861474966723 "ancient" "M. pharaonis" 0.0719
0.0302257010411415 0.397359274851981 "ancient" "M. pharaonis" NA
0.141148340144347 1.82845895572312 "ant" "M. pharaonis" NA
0.00724034349482324 0.338910076779413 "ancient" "M. pharaonis" NA
0.428051340488133 0.231314496074014 "hymenoptera" "M. pharaonis" 0.6588
0.419835461736182 0.415964888377909 "ancient" "M. pharaonis" NA
0.0373024456508336 0.201108489221033 "ancient" "M. pharaonis" NA
0.332792844830847 0.289559773307623 "ancient" "M. pharaonis" 0.3788
0.494834017391923 0.927320648346324 "ancient" "M. pharaonis" NA
0.00898368368118899 4.01599365917711 "insect" "M. pharaonis" NA
0.126143473202329 1.36703902032389 "ancient" "M. pharaonis" NA
0.210457258322388 0.537288281089851 "ancient" "M. pharaonis" 0.2753
0.294992834199712 0.743498637113981 "ancient" "M. pharaonis" 0.2014
0.0212889894490715 0.122580103617085 "ancient" "M. pharaonis" 0.0927
0.0721672237635676 0.199538675261238 "ancient" "M. pharaonis" 0.2028
0.00261525615412417 2.04772051757108 "hymenoptera" "M. pharaonis" NA
0.0377038051003311 0.784618711687997 "ancient" "M. pharaonis" 0.2407
0.0849363900831728 1.73893466636209 "ancient" "M. pharaonis" NA
0.00442510834477488 0.731743981290563 "ancient" "M. pharaonis" NA
0.0483108554064858 0.256931608788099 "insect" "M. pharaonis" NA
0.00878688983931744 0.743044203608653 "ancient" "M. pharaonis" NA
0.514229109854767 0.321740300143186 "hymenoptera" "M. pharaonis" NA
0.0661845483035369 0.493810684633182 "ancient" "M. pharaonis" 0.1997
0.150385750720638 0.235193605873255 "ancient" "M. pharaonis" NA
0.146375480721292 1.95953000689803 "hymenoptera" "M. pharaonis" NA
0.182582297703026 0.432584074589759 "ancient" "M. pharaonis" NA
0.901565342360155 0.476061228954654 "ancient" "M. pharaonis" 0.1484
0.704837883880723 0.271715965181749 "ancient" "M. pharaonis" 0.0201
0.0670554141775112 0.905811105774803 "ancient" "M. pharaonis" 0.1359
0.0926505854096503 1.00941471878565 "ancient" "M. pharaonis" NA
0.301086516375273 0.642908544161326 "hymenoptera" "M. pharaonis" NA
0.0819729830548376 0.263020267869663 "ancient" "M. pharaonis" 0.0856
0.113289258946419 0.283102192322057 "insect" "M. pharaonis" NA
0.443431229996884 2.12458184088627 "ancient" "M. pharaonis" 0.2614
0.0801919315840041 1.13876967488164 "ancient" "M. pharaonis" 0.0595
0.600611584197692 0.287656650242029 "ancient" "M. pharaonis" 0.1058
0.0863501082267469 1.96336781294098 "ant" "M. pharaonis" NA
0.357106436705798 0.432275863669932 "ancient" "M. pharaonis" 0.1083
0.0866623125360317 0.188648257074093 "ancient" "M. pharaonis" NA
0.487145860000456 0.486876990137771 "ancient" "M. pharaonis" 0.2325
0.107984420458315 0.180748984760442 "ancient" "M. pharaonis" 0.1828
0.182057329977217 0.149211825051877 "ancient" "M. pharaonis" NA
0.0340495326366196 0.443103839074051 "ancient" "M. pharaonis" NA
0.843870535488559 0.366551653931781 "ancient" "M. pharaonis" NA
0.339926628970908 0.590327172616003 "ancient" "M. pharaonis" 0.0853
0.0683232138848208 0.323483735678095 "ancient" "M. pharaonis" NA
0.0750178128235274 0.87258128794437 "insect" "M. pharaonis" 0.3228
0.0216913978668627 2.33417268155985 "ant" "M. pharaonis" NA
0.0434127300789096 1.11413685512398 "ancient" "M. pharaonis" NA
0.12385012358559 0.782111323092819 "ant" "M. pharaonis" NA
0.0597927312865467 0.691092696938447 "ancient" "M. pharaonis" 0.0053
0.198410247355991 1.91946450476355 "ancient" "M. pharaonis" 0.2422
0.597466783975324 1.28575683167023 "ancient" "M. pharaonis" 0.1014
0.271048747411894 0.439429440202506 "insect" "M. pharaonis" NA
0.144390093806647 0.538987718550322 "ancient" "M. pharaonis" NA
0.0504109296604195 0.349667364729379 "hymenoptera" "M. pharaonis" NA
0.100952049746995 1.09535262655548 "ancient" "M. pharaonis" NA
0.204271625080144 1.29929485650996 "hymenoptera" "M. pharaonis" NA
0.0197746053918585 0.923543495015797 "ancient" "M. pharaonis" 0.0854
0.210313623937918 1.07569739567311 "insect" "M. pharaonis" 0.049
0.221945850172997 0.199217561978796 "ancient" "M. pharaonis" 0.2611
0.667422745701144 0.2696935810716 "ancient" "M. pharaonis" NA
0.241265125801334 0.339251775324739 "ancient" "M. pharaonis" 0.0889
0.216665484573093 1.26649539234327 "ancient" "M. pharaonis" 0.0643
0.127245608205527 0.589605430922747 "ancient" "M. pharaonis" 0.2509
0.0583594581874134 0.411697940384119 "ancient" "M. pharaonis" NA
0.0299891575587138 1.47891351237451 "ancient" "M. pharaonis" NA
0.00862840369690463 0.520836336387023 "insect" "M. pharaonis" NA
0.00697179052728869 0.744008664545542 "insect" "M. pharaonis" NA
0.574542357391062 1.69091133241903 "ancient" "M. pharaonis" 0.0971
0.0478928507775542 0.493260061056932 "ancient" "M. pharaonis" 0.1819
0.145781696256149 1.31925336317542 "ancient" "M. pharaonis" NA
0.146072800332775 0.259033764317713 "ancient" "M. pharaonis" NA
0.124011099335837 0.887427491054185 "ancient" "M. pharaonis" NA
0.0154058449210281 0.519731485099843 "insect" "M. pharaonis" NA
0.168059085133971 0.754533355637502 "ancient" "M. pharaonis" 0.3761
0.0833714439196713 0.98140148184519 "insect" "M. pharaonis" NA
0.0126372856235479 0.909867565324023 "insect" "M. pharaonis" NA
0.0561174277137478 0.28595064224085 "ancient" "M. pharaonis" 0.7343
0.0561174277137478 0.28595064224085 "insect" "M. pharaonis" 0.7343
0.00147821181928315 1.75056663460503 "insect" "M. pharaonis" 0.0949
0.187623113894193 0.400396469267204 "ancient" "M. pharaonis" NA
0.372832735498327 0.125626069230556 "ancient" "M. pharaonis" NA
0.1935828745317 1.12874587045306 "insect" "M. pharaonis" 0.0282
0.0127997833075751 0.675574458638039 "ancient" "M. pharaonis" 0.4228
0.079099822382498 0.478736136021732 "ancient" "M. pharaonis" 0.1375
0.261275443787881 1.64415945722709 "ancient" "M. pharaonis" 0.1154
0.428258822203375 0.335688543050771 "ancient" "M. pharaonis" 0.1586
0.718775046310674 0.388079913779738 "ancient" "M. pharaonis" 0.1914
0.0356141320498247 1.44383542779498 "insect" "M. pharaonis" NA
0.0980287157735312 0.604110295369765 "insect" "M. pharaonis" 0.1847
0.0280347594012361 0.430391729218701 "aculeata" "M. pharaonis" NA
0.0139433081525478 0.613515804920415 "insect" "M. pharaonis" 0.1306
0.433371975972915 0.148857971356556 "ancient" "M. pharaonis" 0.0509
0.0897472955674111 0.205553395511587 "ancient" "M. pharaonis" 0.263
0.403796560464765 0.56492840894089 "ancient" "M. pharaonis" NA
0.00421100563487204 1.02121535629998 "ancient" "M. pharaonis" NA
0.258347186913263 0.305844249547621 "ancient" "M. pharaonis" 0.0551
0.30918783007778 0.5013879816808 "ancient" "M. pharaonis" 0.2574
0.745121001868188 0.164548720609307 "ancient" "M. pharaonis" NA
0.15377769194701 0.575719134903237 "insect" "M. pharaonis" 0.169
0.670630679319615 0.302900542573194 "ancient" "M. pharaonis" 0.0304
0.495387055582222 0.971580094820543 "ancient" "M. pharaonis" 0.1735
0.0316447138318729 0.383486025774203 "insect" "M. pharaonis" NA
0.49246782110644 0.566867944620766 "ancient" "M. pharaonis" 0.0836
0.144243157345953 0.519423138992721 "ancient" "M. pharaonis" 0.0772
0.114796671748517 0.739403127674988 "ancient" "M. pharaonis" NA
0.169750453167425 0.463258494742087 "ancient" "M. pharaonis" NA
0.0218974952343736 1.7281542028204e-16 "insect" "M. pharaonis" NA
0.119159469083554 0.907255682650974 "ancient" "M. pharaonis" 0.0498
0.511788020906676 0.528421555767554 "ancient" "M. pharaonis" 0.1872
0.106782760297217 1.48012257817076 "ancient" "M. pharaonis" 0.1608
0.169186915180108 0.198808840213656 "ancient" "M. pharaonis" 0.2349
0.0653232900406106 0.490952502381454 "insect" "M. pharaonis" 0.3117
0.0226381332781118 3.07480613048212 "insect" "M. pharaonis" 0.2085
0.0451272137652295 0.416576560562208 "ancient" "M. pharaonis" 0.0872
0.306243238516481 1.11167276921047 "ancient" "M. pharaonis" 0.2964
0.217583790854652 0.211799709668122 "ancient" "M. pharaonis" 0.1639
0.30828025838997 0.396000507918057 "ancient" "M. pharaonis" NA
0.135039976484321 0.291100492720682 "ancient" "M. pharaonis" NA
0.159643990766386 0.134792397199148 "ancient" "M. pharaonis" NA
0.169682848856689 1.3452984438039 "ancient" "M. pharaonis" 0.0789
0.170055947017177 0.793759842457645 "ancient" "M. pharaonis" NA
0.0285313601374493 0.849041686715131 "ancient" "M. pharaonis" 0.0341
0.00466653424528674 0.369238877149427 "insect" "M. pharaonis" NA
0.0523146925264415 0.277084913514074 "ancient" "M. pharaonis" 0.0109
0.532784339755366 0.158833696035131 "ancient" "M. pharaonis" 0.0135
0.22124788110069 1.10752762195897 "ancient" "M. pharaonis" NA
0.038356008308331 0.691963794948339 "ancient" "M. pharaonis" NA
0.12535995156512 0.805675359723634 "hymenoptera" "M. pharaonis" NA
0.0394840249869086 0.191934407869127 "ancient" "M. pharaonis" 0.2557
0.653047025163229 0.593497327848633 "ancient" "M. pharaonis" 0.0635
0.100153387987864 0.250844495490692 "ancient" "M. pharaonis" NA
0.45998018924028 1.37295286472652 "ancient" "M. pharaonis" 0.2206
0.0615490716036476 0.352796218854774 "insect" "M. pharaonis" NA
0.0304926831486548 0.163315310600063 "insect" "M. pharaonis" NA
0.139043652147562 0.126832496382557 "ancient" "M. pharaonis" 0.2767
0.0704369621857218 0.411040018005892 "ancient" "M. pharaonis" 0.057
0.570286880432998 0.845677606519572 "ancient" "M. pharaonis" 0.0149
0.0408980572612557 0.880559702578504 "ancient" "M. pharaonis" NA
0.0191906160303776 2.79711334684057 "insect" "M. pharaonis" NA
0.0133303920116188 1.33004729102582 "ancient" "M. pharaonis" NA
0.0287464489114342 0.516543754687939 "insect" "M. pharaonis" NA
0.903817172640015 0.404311200219086 "ancient" "M. pharaonis" NA
0.232551760745236 0.735530134640606 "ancient" "M. pharaonis" NA
0.182866544859537 0.299066570453074 "ancient" "M. pharaonis" NA
0.0040055622094357 0.290866375932974 "ancient" "M. pharaonis" 0.1198
0.0214738791509939 2.24926399805336 "ancient" "M. pharaonis" NA
0.056077772380884 0.401630285798149 "ancient" "M. pharaonis" 0.1784
0.010013810558757 0.451866117805707 "insect" "M. pharaonis" NA
0.275967393803404 0.466420374437058 "ancient" "M. pharaonis" 0.2316
0.269518775201445 0.365802562040899 "ancient" "M. pharaonis" 0.0818
0.308625902823561 0.458984672543644 "ancient" "M. pharaonis" 0.1969
0.332417102104491 0.185805059812509 "insect" "M. pharaonis" 0.2813
0.301662227327096 0.157352867235844 "ancient" "M. pharaonis" NA
0.137208307915054 1.48282668380058 "ancient" "M. pharaonis" 0.1479
0.400370025083222 1.746906925395 "ant" "M. pharaonis" NA
0.00451386267954323 2.31596612936976 "insect" "M. pharaonis" NA
0.638869826476239 0.89727695138945 "ancient" "M. pharaonis" NA
0.0281929487692662 0.272859204517781 "ancient" "M. pharaonis" NA
0.10062570124689 0.442989898076424 "ancient" "M. pharaonis" 0.3119
0.233568360334556 0.741389827702928 "ancient" "M. pharaonis" 0.062
0.0223987733972807 0.225887866091353 "ancient" "M. pharaonis" 0.0755
0.498616220070734 0.749641468024616 "ancient" "M. pharaonis" NA
0.031206523953858 0.877584517709477 "ancient" "M. pharaonis" NA
0.0236935166141575 0.777228517797313 "ancient" "M. pharaonis" NA
0.0216410420686366 0.293159989344127 "ancient" "M. pharaonis" 0.2025
0.0216410420686366 0.293159989344127 "hymenoptera" "M. pharaonis" 0.2025
0.384048829404277 0.597018537470467 "ancient" "M. pharaonis" NA
0.617226100435227 0.320650103117183 "ancient" "M. pharaonis" NA
0.512234316623264 0.276580602928067 "ancient" "M. pharaonis" 0.1032
0.00347971441788589 1.421145751635 "ancient" "M. pharaonis" NA
0.0655159410797933 0.110459496273104 "ancient" "M. pharaonis" NA
0.464447431646336 0.80778227119415 "ancient" "M. pharaonis" 0.179
0.374362314146158 1.7281542028204e-16 "ancient" "M. pharaonis" 0.184
0.00214204116493431 0.575363690070423 "ancient" "M. pharaonis" NA
0.113779829343216 0.634328821985375 "ancient" "M. pharaonis" NA
0.279615291732964 0.325216362459011 "ancient" "M. pharaonis" NA
0.407459190508875 0.438359803346568 "ancient" "M. pharaonis" 0.0271
0.192016659312399 1.26146150093676 "ancient" "M. pharaonis" 0.0739
0.201669234819736 0.46852442868303 "ancient" "M. pharaonis" 0.0874
0.257066340927791 0.362236096704012 "ancient" "M. pharaonis" NA
0.424138582058612 0.903027494705444 "ancient" "M. pharaonis" NA
0.478901267491205 0.199945620620135 "ancient" "M. pharaonis" 0.001
0.0907411228162883 0.580373598074291 "ancient" "M. pharaonis" NA
0.00550758307060031 1.48304778263031 "ancient" "M. pharaonis" 0.0432
0.025570050461674 0.477171794833311 "ancient" "M. pharaonis" NA
0.0380430387791784 0.33689705596505 "ancient" "M. pharaonis" NA
0.0333238488276152 0.201025093396092 "ancient" "M. pharaonis" NA
0.0244302523769148 0.641627077948342 "ancient" "M. pharaonis" 0.15
0.0383754568752734 0.962914012115938 "ancient" "M. pharaonis" NA
0.456980197776122 0.623592467716953 "ancient" "M. pharaonis" 0.1242
0.298689684148502 0.25935426526309 "ancient" "M. pharaonis" 0.1431
0.0299303969892051 0.86500808524842 "ancient" "M. pharaonis" 0.0816
0.38583938418914 0.710511416567141 "ancient" "M. pharaonis" NA
0.0251577334957148 0.359464510743926 "ancient" "M. pharaonis" 0.4189
0.010101856303185 1.13716330131577 "ancient" "M. pharaonis" 0.1563
0.0896261577006377 1.05797071743343 "ancient" "M. pharaonis" 0.136
0.240274655535448 0.255177112341305 "ancient" "M. pharaonis" 0.0218
0.107130131348878 0.41376286159305 "ancient" "M. pharaonis" NA
0.0448694036840556 0.346631849504748 "ancient" "M. pharaonis" NA
0.0142205088608378 0.170664131731964 "ancient" "M. pharaonis" 0.0811
0.188712195188276 0.358739472266616 "ancient" "M. pharaonis" 0.1051
0.0604906160216374 0.602939779012404 "ancient" "M. pharaonis" 0.2571
0.634087881467664 0.397495933098096 "ancient" "M. pharaonis" 0.1211
0.704706814834991 0.67052979375215 "ancient" "M. pharaonis" NA
0.331500839833466 1.00483244663197 "ancient" "M. pharaonis" NA
0.0508566026448473 0.152409101365496 "ancient" "M. pharaonis" 0.0723
0.105665182892059 0.804848560683175 "insect" "M. pharaonis" NA
0.45950032980775 0.253705502311746 "ancient" "M. pharaonis" 0.1621
0.0911780777863379 0.112611029920059 "insect" "M. pharaonis" NA
0.226179375341125 0.0614715100014781 "ancient" "M. pharaonis" 0.0935
0.165086069872877 0.454841317369872 "ancient" "M. pharaonis" 0.001
0.0705296441487254 0.221850549232924 "ancient" "M. pharaonis" 0.1723
0.252974421067208 0.204646388109963 "ancient" "M. pharaonis" 0.0385
0.39455073921488 0.249956806888549 "ancient" "M. pharaonis" 0.0323
0.0717106396905596 0.0937743612024935 "ancient" "M. pharaonis" 0.0907
0.205453216646116 0.454419099058524 "ancient" "M. pharaonis" NA
0.126188197565132 0.943887420935988 "ancient" "M. pharaonis" 0.1746
0.0473750264567307 0.36464568198611 "ancient" "M. pharaonis" 0.0058
0.251167968158618 1.13808664500945 "insect" "M. pharaonis" NA
0.0169921165364628 1.63883638484886 "ancient" "M. pharaonis" 0.3358
0.0115179875019444 0.418282125212148 "aculeata" "M. pharaonis" 0.5535
0.0102910325543513 0.402493634538165 "ancient" "M. pharaonis" NA
0.0394046540005594 0.175757437152705 "ancient" "M. pharaonis" NA
0.0741055863573001 0.242933056208977 "ancient" "M. pharaonis" 0.0701
0.567592384666183 0.806352594709108 "ancient" "M. pharaonis" 0.082
0.039755844550128 0.302995746606011 "ancient" "M. pharaonis" 0.3368
0.172817051765198 0.120540126163417 "ancient" "M. pharaonis" 0.0847
0.61635798535784 0.188353856335005 "ancient" "M. pharaonis" 0.1448
0.391021947352248 0.365716946502369 "insect" "M. pharaonis" 0.1706
0.171545895759387 1.07292055292787 "ancient" "M. pharaonis" 0.1218
0.501545674256906 0.600913864807554 "ancient" "M. pharaonis" NA
0.437469387550042 0.588045930187754 "ancient" "M. pharaonis" NA
0.00946999858509929 0.29539774250391 "insect" "M. pharaonis" NA
0.119027558101821 0.183431389177576 "ancient" "M. pharaonis" 0.0276
0.377730347012674 0.277284992547213 "insect" "M. pharaonis" NA
0.0126986865328905 0.355195502183342 "ancient" "M. pharaonis" NA
0.0822025905844604 0.349206988015922 "insect" "M. pharaonis" 0.3034
0.364766810828783 0.406618747818071 "ancient" "M. pharaonis" 0.0905
0.0632542791381153 0.23030352880249 "ancient" "M. pharaonis" 0.1209
0.0112535372821914 0.875081524786098 "hymenoptera" "M. pharaonis" NA
0.369445655342291 0.729131876744666 "ancient" "M. pharaonis" 0.2611
0.191187218886602 0.880824880438866 "ancient" "M. pharaonis" 0.1153
0.638086805364069 0.29071137740692 "ancient" "M. pharaonis" NA
0.0242175200479547 1.23940485790666 "ancient" "M. pharaonis" NA
0.0700209735550633 0.152951049433374 "ancient" "M. pharaonis" NA
0.0257817260056826 1.87658619289076 "hymenoptera" "M. pharaonis" NA
0.0110520548294102 0.537200353615652 "ancient" "M. pharaonis" NA
0.350445266165394 0.36856402820675 "ancient" "M. pharaonis" 0.1797
0.389275978011195 0.661392810844373 "ancient" "M. pharaonis" 0.088
0.0612545569097128 1.45900132097837 "novel" "M. pharaonis" NA
0.511453911657462 2.08191069762885 "insect" "M. pharaonis" NA
0.664390892227971 0.301556089117963 "insect" "M. pharaonis" 0.3199
0.51014628386216 0.483628304709257 "ancient" "M. pharaonis" 0.2847
0.0295117603876152 1.02961304861211 "insect" "M. pharaonis" NA
0.0236380418631415 0.564411442063848 "ancient" "M. pharaonis" 0.0471
0.0903722413654307 0.306396602977685 "insect" "M. pharaonis" 0.2845
0.00960069274301856 0.69078610232323 "insect" "M. pharaonis" NA
0.00855716895140517 0.46672058945011 "insect" "M. pharaonis" 0.0519
0.0404341497730356 0.446230795390517 "ancient" "M. pharaonis" 0.1719
0.428862613437723 0.136060627190495 "ancient" "M. pharaonis" 0.2024
0.0833423238676699 0.412565546516129 "ancient" "M. pharaonis" NA
0.148102588493816 0.179041894525125 "ancient" "M. pharaonis" 0.1575
0.137526916609511 0.463960570640431 "insect" "M. pharaonis" 0.2481
0.530842677092296 1.34702146014972 "hymenoptera" "M. pharaonis" NA
0.078837703613672 1.82635679731846 "ancient" "M. pharaonis" NA
0.0532014963861882 0.856504887109557 "insect" "M. pharaonis" 0.2641
0.0269865925735562 0.741124511947119 "insect" "M. pharaonis" NA
0.458439880755458 1.09453247902408 "ancient" "M. pharaonis" 0.1513
0.0724604675596 0.733388728938839 "hymenoptera" "M. pharaonis" NA
0.276199916348773 0.362501600199804 "ancient" "M. pharaonis" 0.1393
0.0170772693588886 0.468064776188363 "ancient" "M. pharaonis" NA
0.459781551929628 0.85285463650683 "ancient" "M. pharaonis" NA
0.109575218984161 0.0909537832697557 "ancient" "M. pharaonis" 0.1457
0.00418423053835941 0.414720957400276 "ancient" "M. pharaonis" 0.0959
0.273829644742093 1.7895016397569 "ancient" "M. pharaonis" 0.3554
0.0705840242507521 1.18132205233835 "ancient" "M. pharaonis" 0.2282
0.0781103416320657 0.776135741067281 "insect" "M. pharaonis" NA
0.00831141807261553 0.850808421816418 "ancient" "M. pharaonis" 0.1825
0.646566431941713 1.44132584197846 "novel" "M. pharaonis" NA
0.370361356927396 0.427084073559964 "ancient" "M. pharaonis" 0.1053
0.450351871303502 0.208806878018943 "ancient" "M. pharaonis" 0.16
0.464798558934453 0.702683308657854 "ancient" "M. pharaonis" 0.0634
0.0540592538478906 0.886114647320282 "ancient" "M. pharaonis" 0.0831
0.0606507997950706 0.468377608973123 "hymenoptera" "M. pharaonis" 0.5756
0.277865482319463 0.709242483717256 "ancient" "M. pharaonis" NA
0.106092107593859 0.64679186465616 "ancient" "M. pharaonis" 0.3222
0.107461740504573 0.614046396067375 "ancient" "M. pharaonis" NA
0.0508985304191498 0.0867088134944283 "ancient" "M. pharaonis" 0.297
0.00903254360722218 0.909196066070643 "ancient" "M. pharaonis" NA
0.133877414511512 0.313232825820659 "ancient" "M. pharaonis" 0.2543
0.431736709538281 0.432001621192871 "ancient" "M. pharaonis" 0.0991
0.466861193446753 0.939843881272751 "ancient" "M. pharaonis" 0.291
0.551100671921894 2.41349215801065 "ancient" "M. pharaonis" NA
0.0274341819142535 0.862954206624459 "ancient" "M. pharaonis" NA
0.391838740424343 0.832436298854605 "ancient" "M. pharaonis" 0.059
0.320254079651738 0.143024875819338 "ancient" "M. pharaonis" NA
0.120696271666041 0.294990914698526 "ancient" "M. pharaonis" 0.2075
0.182748485606484 0.514744776214311 "ancient" "M. pharaonis" 0.1564
0.12421245194296 0.432469088930612 "ancient" "M. pharaonis" NA
0.0504031840741413 0.981641820394937 "ancient" "M. pharaonis" NA
0.0148108812427858 0.164414803807407 "ancient" "M. pharaonis" NA
0.0484721791095403 0.931415252254041 "ancient" "M. pharaonis" NA
0.016496235473053 0.518495055946798 "ancient" "M. pharaonis" NA
0.0968412491218777 0.434614379448294 "ancient" "M. pharaonis" 0.1784
0.00686842862333274 0.733379738438301 "ancient" "M. pharaonis" NA
0.229601735816486 0.580207872559845 "ancient" "M. pharaonis" 0.1314
0.0429911369276949 0.784252490065958 "ancient" "M. pharaonis" NA
0.395003486132362 0.570050228212671 "ancient" "M. pharaonis" NA
0.229697246480552 0.276929611983542 "ancient" "M. pharaonis" 0.1658
0.152388074077086 0.37404359539248 "ancient" "M. pharaonis" NA
0.106758166334517 0.270318643174232 "ancient" "M. pharaonis" NA
0.562017245597517 0.904776908094088 "ancient" "M. pharaonis" NA
0.0200388833567041 1.29457247585779 "ancient" "M. pharaonis" 0.0964
0.0514343067377574 0.971286390792292 "ancient" "M. pharaonis" NA
0.0207675332663766 1.93252068537471 "ancient" "M. pharaonis" 0.2177
0.412209960568257 0.359561324278861 "ancient" "M. pharaonis" 0.0888
0.134362488174069 1.67022003295399 "ancient" "M. pharaonis" NA
0.343616594775025 0.227657737384721 "ancient" "M. pharaonis" 0.0372
0.0342674371152392 0.458365603895697 "aculeata" "M. pharaonis" NA
0.0106895995464582 0.43005634480586 "hymenoptera" "M. pharaonis" 0.3462
0.089672182380086 0.736094788746785 "ancient" "M. pharaonis" NA
0.00653750644330073 0.454110460147551 "ancient" "M. pharaonis" 0.016
0.0316430962260994 1.39497549464797 "ancient" "M. pharaonis" 0.0689
0.00474740220017874 0.521334458730026 "ancient" "M. pharaonis" 0.001
0.0366799263000652 0.767581423983286 "ancient" "M. pharaonis" NA
0.0283789598073604 1.34170539174258 "ancient" "M. pharaonis" NA
0.0774500347208804 0.0941858759902087 "ancient" "M. pharaonis" 0.2036
0.0413121659633635 1.72374143717091 "ancient" "M. pharaonis" 0.0187
0.318882339562245 0.944884180558751 "ancient" "M. pharaonis" 0.4895
0.0718935485492092 1.6948618675458 "ancient" "M. pharaonis" NA
0.0365519388127071 1.37165455984321 "ancient" "M. pharaonis" NA
0.102495868378052 0.309238761652372 "ancient" "M. pharaonis" 0.0904
0.181650777136386 0.12181565863437 "ancient" "M. pharaonis" 0.0882
0.289219270424719 0.257714973965387 "ancient" "M. pharaonis" 0.1773
0.192648643477551 0.399293720288414 "ancient" "M. pharaonis" 0.2655
0.426849882460734 0.602010043615228 "ancient" "M. pharaonis" 0.1561
0.326675365050181 0.712327265322157 "ancient" "M. pharaonis" 0.0279
0.271571687877206 0.483824583045829 "ancient" "M. pharaonis" NA
0.0466557467079468 1.04121840886492 "ancient" "M. pharaonis" 0.051
0.848176568369736 0.253070390838496 "ancient" "M. pharaonis" 0.0416
0.57246046661397 0.789414853762287 "ancient" "M. pharaonis" 0.0825
0.277493822461256 0.649706714019052 "ancient" "M. pharaonis" 0.0957
0.465571245307589 0.291305089993497 "ancient" "M. pharaonis" NA
0.459389714424523 0.0936983302997133 "ancient" "M. pharaonis" 0.3336
0.368728869054478 0.787345321805223 "ancient" "M. pharaonis" 0.0821
0.0339842657774052 0.608132669174958 "ancient" "M. pharaonis" 0.0871
0.106267478429176 0.348050290071836 "ancient" "M. pharaonis" 0.0059
0.0697243498140278 0.26813286564641 "ancient" "M. pharaonis" 0.0892
0.552777277788271 0.499594583335016 "ancient" "M. pharaonis" 0.0555
0.0478849800705609 0.452057759455702 "ancient" "M. pharaonis" 0.087
0.774688977921947 1.20480149164798 "ancient" "M. pharaonis" 0.0162
0.100243379427844 0.476672907889995 "ancient" "M. pharaonis" 0.0026
0.339107480058564 0.106829247340664 "ancient" "M. pharaonis" NA
0.0824718718689467 0.698719536765184 "ancient" "M. pharaonis" 0.0673
0.0892432214748664 0.689599799883159 "ancient" "M. pharaonis" 0.0491
0.0318965226168198 1.01342158680114 "insect" "M. pharaonis" NA
0.0414612862232245 0.539188808496631 "ancient" "M. pharaonis" 0.1554
0.162118168379958 0.220613394946134 "ancient" "M. pharaonis" NA
0.00590193708623912 0.883795838878934 "insect" "M. pharaonis" NA
0.124679628307357 1.67541893257899 "ancient" "M. pharaonis" 0.1359
0.509040063654487 0.389559479627836 "ancient" "M. pharaonis" 0.0785
0.349912770021278 0.417158500778472 "insect" "M. pharaonis" 0.2786
0.0205317269462916 0.981135691267639 "ancient" "M. pharaonis" NA
0.0605458680848568 0.393687984612177 "ancient" "M. pharaonis" NA
0.416591899027805 1.7281542028204e-16 "hymenoptera" "M. pharaonis" NA
0.229337317800147 0.83154366595621 "ancient" "M. pharaonis" 0.1681
0.0592901434101768 0.43469511879405 "ancient" "M. pharaonis" NA
0.393441949175656 1.7281542028204e-16 "ancient" "M. pharaonis" NA
0.0694158112196675 0.549766079855891 "ancient" "M. pharaonis" 0.1926
0.108569803480043 0.366548910016396 "ancient" "M. pharaonis" 0.0958
0.383013556745454 0.738983786943015 "ancient" "M. pharaonis" 0.3834
0.00800059962363662 0.372450935605557 "ancient" "M. pharaonis" NA
0.0345929357577434 0.351928361263757 "ancient" "M. pharaonis" 0.1915
0.413345068775271 0.627425249997108 "ancient" "M. pharaonis" 0.0113
0.138811778279703 0.1654329734629 "hymenoptera" "M. pharaonis" 0.2299
0.0402720784578445 0.657002554558959 "ancient" "M. pharaonis" NA
0.584818092832658 0.406818736887906 "ancient" "M. pharaonis" 0.0874
0.0453459973240976 0.358020880207894 "ancient" "M. pharaonis" 0.0901
0.0651080517030797 2.07625955988799 "ancient" "M. pharaonis" NA
0.00943868445007801 3.88373616938659 "insect" "M. pharaonis" NA
0.0774413201757875 0.244590098776796 "ancient" "M. pharaonis" NA
0.00979079695130338 0.68051312681217 "insect" "M. pharaonis" NA
0.028765844984835 0.704404229273531 "insect" "M. pharaonis" NA
0.0261699101922339 0.400052734043492 "ancient" "M. pharaonis" NA
0.0610331886595294 1.00270131783845 "ancient" "M. pharaonis" 0.0786
0.240389111190292 0.135115930585184 "ancient" "M. pharaonis" NA
0.0345660219701189 0.765776359508101 "ancient" "M. pharaonis" NA
0.0806854432701372 0.532181010479738 "ancient" "M. pharaonis" NA
0.612461723398344 0.576462359204944 "ancient" "M. pharaonis" 0.0756
0.41709521743474 0.396060878235202 "ancient" "M. pharaonis" 0.0358
0.0341067667648256 0.816624035644544 "ancient" "M. pharaonis" NA
0.609941046076424 0.172229106867004 "ancient" "M. pharaonis" 0.0358
0.252952296464317 0.722918170289775 "ancient" "M. pharaonis" 0.1423
0.106577265341372 0.537901089441052 "insect" "M. pharaonis" 0.124
0.0103270720294612 0.828825657754007 "ancient" "M. pharaonis" 0.1863
0.24966810182342 0.659440096557882 "ancient" "M. pharaonis" 0.2424
0.121615527112884 0.621753149252965 "ancient" "M. pharaonis" 0.2743
0.0893668105287358 0.913124338617496 "ancient" "M. pharaonis" 0.0365
0.0716262507553058 0.129210748357948 "ancient" "M. pharaonis" 0.0567
0.0435067528008587 0.290341674289382 "ancient" "M. pharaonis" 0.0454
0.0601564656565024 0.371786595711993 "ancient" "M. pharaonis" 0.1121
0.0870368066109516 0.619461705824636 "ancient" "M. pharaonis" 0.1125
0.0290643274415867 0.43549626658717 "ancient" "M. pharaonis" 0.1125
0.269991371584341 0.919830318866569 "ancient" "M. pharaonis" 0.439
0.326675386336526 0.596245253695328 "ancient" "M. pharaonis" 0.0335
0.0134649598844849 0.51732322906821 "ancient" "M. pharaonis" NA
0.0464525465759036 0.261991952323291 "hymenoptera" "M. pharaonis" NA
0.035062396555094 0.400099088605265 "ancient" "M. pharaonis" NA
0.0292983487419452 0.563162821003582 "ancient" "M. pharaonis" 0.001
0.023263135553789 0.724572732774622 "ant" "M. pharaonis" 1.4612
0.346862665793735 0.195796110747463 "ancient" "M. pharaonis" NA
0.0219269395400997 0.537517812221122 "ancient" "M. pharaonis" 0.1029
0.0442065568713109 0.355049673355434 "ancient" "M. pharaonis" 0.2283
0.0575481843054954 0.143901545781024 "ancient" "M. pharaonis" 0.1143
0.0135186658328369 1.21346257196296 "ancient" "M. pharaonis" NA
0.727638205814378 1.08474848218253 "ancient" "M. pharaonis" 0.0632
0.662512156611052 1.42236394151911 "ancient" "M. pharaonis" 0.12
0.168149989690966 0.423297755370787 "ancient" "M. pharaonis" 0.0163
0.00620245330430843 0.566046261368015 "ancient" "M. pharaonis" NA
0.72593834244418 1.35926205033123 "ancient" "M. pharaonis" NA
0.0836825806039947 0.185816140534587 "ancient" "M. pharaonis" NA
0.0227907249166452 0.192827128278062 "insect" "M. pharaonis" NA
0.0218378501693058 0.642502372996728 "hymenoptera" "M. pharaonis" 0.2603
0.104601374884564 0.525754052415268 "ancient" "M. pharaonis" NA
0.0776228217941493 1.33225238271717 "insect" "M. pharaonis" 0.3045
0.0107042054207228 0.262374567635424 "hymenoptera" "M. pharaonis" NA
0.0899993634395608 0.213118870678622 "hymenoptera" "M. pharaonis" NA
0.0645566549550175 0.954307236314622 "ancient" "M. pharaonis" NA
0.00374770450780556 2.88546572504958 "ancient" "M. pharaonis" NA
0.755939352011128 0.194788379949406 "ancient" "M. pharaonis" 0.0262
0.194170126461344 0.549277918842381 "ancient" "M. pharaonis" 0.1348
0.276363703510635 0.524904044612648 "ancient" "M. pharaonis" 0.1142
0.0959362306288725 0.649224970042364 "ancient" "M. pharaonis" NA
0.17258413573441 1.26041145440441 "ancient" "M. pharaonis" NA
0.00550015270595901 0.352992201510057 "ancient" "M. pharaonis" NA
0.296919403291019 0.423712077426838 "ancient" "M. pharaonis" 0.001
0.134084848728393 0.370387793793628 "ancient" "M. pharaonis" NA
0.360893314644055 0.611640160547723 "ancient" "M. pharaonis" 0.0468
0.273253552579645 0.51574766321699 "ancient" "M. pharaonis" 0.1623
0.0206610664581404 0.458957125415604 "hymenoptera" "M. pharaonis" NA
0.131637347232102 0.314022336119836 "ancient" "M. pharaonis" 0.0654
0.356349682426147 1.7281542028204e-16 "ancient" "M. pharaonis" 0.0911
0.129664815614547 0.722826304623058 "ancient" "M. pharaonis" 0.0338
0.231789610250105 1.7281542028204e-16 "insect" "M. pharaonis" 0.3318
0.650567171901509 0.414444062126423 "ancient" "M. pharaonis" 0.0572
0.13378667702179 0.440561674712462 "ancient" "M. pharaonis" 0.079
0.0326689977470187 0.164032643016849 "ancient" "M. pharaonis" 0.1579
0.0122439160570721 1.41544768162834 "ant" "M. pharaonis" NA
0.0306521765118065 1.73461810908595 "ancient" "M. pharaonis" NA
0.125424203417942 0.309760197521438 "ancient" "M. pharaonis" 0.0651
0.406661198431536 0.511163781332547 "ancient" "M. pharaonis" NA
0.491497601266039 1.07311294840023 "ancient" "M. pharaonis" 0.0956
0.0866971899093436 0.656041812245303 "ancient" "M. pharaonis" NA
0.0442313757820507 0.423545006718283 "ancient" "M. pharaonis" NA
0.211344196695373 0.392745836597841 "ancient" "M. pharaonis" 0.2876
0.498064994364663 0.203652549415959 "ancient" "M. pharaonis" 0.0469
0.0437046098589458 0.802814461925112 "ancient" "M. pharaonis" 0.001
0.0387617340977768 0.411672489824874 "insect" "M. pharaonis" NA
0.102176532112509 0.413086591521587 "ancient" "M. pharaonis" NA
0.0253103703543806 0.349481324341262 "ancient" "M. pharaonis" 0.012
0.652454886344015 1.23842506153628 "ancient" "M. pharaonis" 0.0683
0.00399636873571495 0.730782451198653 "insect" "M. pharaonis" 0.1094
0.0303928358402862 0.779389834813449 "ancient" "M. pharaonis" NA
0.091808542485246 0.239627469490892 "ancient" "M. pharaonis" NA
0.738474057484056 0.39095699087733 "ancient" "M. pharaonis" 0.001
0.0857922122163307 0.289340615061429 "insect" "M. pharaonis" 0.1278
0.0145783909159496 0.663312141911789 "insect" "M. pharaonis" 0.2883
0.0639322485420838 0.233110250917691 "ancient" "M. pharaonis" 0.1679
0.427151620490865 0.64556343981165 "ancient" "M. pharaonis" NA
0.0293650766132382 0.351083786257784 "ancient" "M. pharaonis" 0.0172
0.115078460358819 1.10699968205846 "ancient" "M. pharaonis" 0.1482
0.0605310753868232 1.83238131640623 "ancient" "M. pharaonis" 0.2005
0.0226250208148544 0.317706610205466 "ancient" "M. pharaonis" 0.0348
0.0446912442593494 0.777881863886949 "ancient" "M. pharaonis" NA
0.0204004944131983 0.64642938778559 "hymenoptera" "M. pharaonis" NA
0.0133912701166296 0.648738863187821 "insect" "M. pharaonis" NA
0.0775751077284524 1.38701918631892 "ancient" "M. pharaonis" 0.1295
0.267912136609738 1.10407038568105 "ancient" "M. pharaonis" NA
0.135331690463661 0.512282092462738 "insect" "M. pharaonis" 0.3609
0.0517252276876838 1.13130169497397 "ancient" "M. pharaonis" NA
0.166398088927012 0.477760707034893 "ancient" "M. pharaonis" 0.1703
0.00764627162598949 1.2046964785284 "insect" "M. pharaonis" NA
0.0146455475273955 1.05990056784467 "ancient" "M. pharaonis" NA
0.00759291470687708 0.229487399944175 "ancient" "M. pharaonis" 0.1814
0.173509904156012 1.55134887990228 "ancient" "M. pharaonis" NA
0.48064503124277 1.1981569212597 "ancient" "M. pharaonis" NA
0.0611690360703386 0.284548057620066 "ancient" "M. pharaonis" 0.0886
0.0630992569690031 0.759566449216574 "novel" "M. pharaonis" NA
0.0256225789426482 0.207473854590948 "hymenoptera" "M. pharaonis" 0.4951
0.225078337550629 0.236907916175272 "ancient" "M. pharaonis" 0.0165
0.0198102716157837 1.89404660793697 "ancient" "M. pharaonis" NA
0.0507898435865165 0.223651133524864 "ancient" "M. pharaonis" NA
0.384988982957626 0.450472658003553 "hymenoptera" "M. pharaonis" 0.6349
0.440873856017488 0.227501983243743 "ancient" "M. pharaonis" 0.221
0.447559454764932 0.85325749121349 "ancient" "M. pharaonis" NA
0.0295174600714061 1.48161496250526 "ancient" "M. pharaonis" 0.2052
0.00704606414194488 1.43706767857335 "insect" "M. pharaonis" NA
0.0104849696852844 1.12077169726744 "insect" "M. pharaonis" 0.0928
0.0112663203328551 1.06153843338898 "ancient" "M. pharaonis" 0.0908
0.00793821717764666 1.64419928133113 "ancient" "M. pharaonis" NA
0.219039662979202 1.10586751950621 "ancient" "M. pharaonis" 0.1796
0.224492153766209 1.03715491635362 "ancient" "M. pharaonis" NA
0.554268528944198 0.525167225989983 "ancient" "M. pharaonis" 0.0365
0.421247636762931 1.74614291730451 "ancient" "M. pharaonis" 0.0775
0.10142151168175 0.360598293497125 "ancient" "M. pharaonis" NA
0.0323702515211522 0.160413022381471 "insect" "M. pharaonis" NA
0.0335158832233967 0.668437020988581 "ancient" "M. pharaonis" NA
0.407605830174895 0.88417819655337 "hymenoptera" "M. pharaonis" NA
0.191465475925156 1.22180215657399 "insect" "M. pharaonis" NA
0.206105184955327 0.972930891393402 "ancient" "M. pharaonis" NA
0.257283439480782 0.61056907465501 "hymenoptera" "M. pharaonis" 0.1158
0.0418037535371713 0.735183153245261 "ancient" "M. pharaonis" NA
0.478841348954564 0.38503660682701 "ancient" "M. pharaonis" 0.1302
0.00802868668630576 1.5291317865582 "ancient" "M. pharaonis" 0.4465
0.823267515838954 0.620533728961498 "ancient" "M. pharaonis" 0.103
0.167849737130895 0.660494803736675 "ancient" "M. pharaonis" 0.208
0.0322657350873224 1.21356465951306 "ancient" "M. pharaonis" 0.1019
0.537995375713659 0.125016946656674 "ancient" "M. pharaonis" 0.2339
0.0733259380637086 0.0371135729307314 "ancient" "M. pharaonis" 0.1035
0.00908929646432025 0.332936443159436 "ancient" "M. pharaonis" 0.2277
0.0154748404472735 0.602489106819298 "ancient" "M. pharaonis" 0.4171
0.164114871522739 0.379736478255064 "ancient" "M. pharaonis" 0.0128
0.0439143489681008 0.265749647102425 "insect" "M. pharaonis" NA
0.473981904472195 0.326331340997345 "ancient" "M. pharaonis" 0.1151
0.0628786352573832 0.544545932897497 "ancient" "M. pharaonis" NA
0.062137314784003 0.308041832481861 "ancient" "M. pharaonis" NA
0.00482424583851433 0.64460818945967 "ant" "M. pharaonis" NA
0.0151498114296529 1.7281542028204e-16 "aculeata" "M. pharaonis" NA
0.613795199388943 0.340080093343054 "ancient" "M. pharaonis" 0.0314
0.0142851915512411 0.391132412040959 "ancient" "M. pharaonis" NA
0.0108301697562954 0.981505424183816 "aculeata" "M. pharaonis" NA
0.0241204752397316 0.516238450842007 "aculeata" "M. pharaonis" NA
0.0138940063528088 0.215767795858618 "aculeata" "M. pharaonis" 0.2078
0.377861394058082 1.7281542028204e-16 "aculeata" "M. pharaonis" NA
0.00248840246970121 0.892179588746765 "aculeata" "M. pharaonis" NA
0.352665964413103 1.7281542028204e-16 "aculeata" "M. pharaonis" NA
0.194458411542409 1.7281542028204e-16 "aculeata" "M. pharaonis" NA
0.043307984980377 0.991302961483636 "ant" "M. pharaonis" NA
0.333305111344134 0.507736421948125 "ancient" "M. pharaonis" 0.1608
0.0460045839299979 1.09875124601628 "ancient" "M. pharaonis" NA
0.021077520639557 0.681676085916223 "ancient" "M. pharaonis" 0.225
0.0292631514868104 1.50579476013572 "ancient" "M. pharaonis" 0.2086
0.0724984863685724 2.51605156200065 "ancient" "M. pharaonis" 0.0674
0.274619854190886 0.2631052527296 "ancient" "M. pharaonis" NA
0.148801722349625 0.466514653960368 "ancient" "M. pharaonis" 0.1411
0.027442110318806 0.942630207576047 "ancient" "M. pharaonis" 0.0888
0.199607576778426 0.629062903873786 "ancient" "M. pharaonis" NA
0.321104591752226 0.884512779401968 "ancient" "M. pharaonis" 0.1007
0.117162550713465 0.300755042253859 "ancient" "M. pharaonis" NA
0.614937677893422 0.485313396408823 "ancient" "M. pharaonis" NA
0.0919826191127169 1.7281542028204e-16 "insect" "M. pharaonis" NA
0.0570039907419385 0.308089510682479 "ancient" "M. pharaonis" 0.0136
0.127054176437904 0.1565502795513 "ancient" "M. pharaonis" 0.2081
0.00625416679704336 0.771119499498537 "ancient" "M. pharaonis" 0.0972
0.0277875341084258 0.538627131142336 "ancient" "M. pharaonis" 0.3234
0.0055294992026911 1.6688082995619 "ancient" "M. pharaonis" 0.0804
0.359459073419763 0.303503612917971 "ancient" "M. pharaonis" NA
0.0889548429697625 0.836123838843355 "ancient" "M. pharaonis" 0.2358
0.638596403658843 0.336991177058672 "ancient" "M. pharaonis" 0.07
0.0132866750385594 0.448769638813602 "ancient" "M. pharaonis" NA
0.010273674178375 1.7281542028204e-16 "insect" "M. pharaonis" NA
0.0204109968420413 0.668705163284331 "insect" "M. pharaonis" NA
0.00992746096793059 0.730642473872979 "novel" "M. pharaonis" NA
0.366434775020283 0.339896108941877 "ancient" "M. pharaonis" NA
0.103261803100251 0.381152810962173 "ancient" "M. pharaonis" 0.1071
0.0685872868474672 0.307090326207954 "ancient" "M. pharaonis" 0.1234
0.221839749562016 0.543306974592163 "ancient" "M. pharaonis" NA
0.336563782639817 0.622583386441449 "ancient" "M. pharaonis" 0.198
0.291043686477165 1.21341817449642 "hymenoptera" "M. pharaonis" NA
0.0852325118906871 0.67335733581234 "ancient" "M. pharaonis" NA
0.0556472619772509 0.195080260226805 "ancient" "M. pharaonis" 0.028
0.0309212267826881 0.243725820446485 "ancient" "M. pharaonis" 0.0526
0.553702169266699 0.266316644167327 "ancient" "M. pharaonis" NA
0.062246800229842 0.476437459741715 "ancient" "M. pharaonis" NA
0.632910723991227 0.179519905464774 "ancient" "M. pharaonis" NA
0.0619463094631742 0.132570765920421 "ancient" "M. pharaonis" NA
0.00464533471584072 1.95099210278629 "ancient" "M. pharaonis" 0.294
0.667737757420676 0.607104676851894 "ancient" "M. pharaonis" NA
0.08293639467108 2.2031509863104 "novel" "M. pharaonis" NA
0.217822242618867 0.351673240371069 "ancient" "M. pharaonis" 0.0637
0.0127124072813868 1.00439545436074 "insect" "M. pharaonis" NA
0.28477005654477 1.67151991343751 "insect" "M. pharaonis" 0.2277
0.30515026430775 0.450263458431193 "ancient" "M. pharaonis" 0.1255
0.309831025563582 0.306552692888891 "ancient" "M. pharaonis" 0.1185
0.101638501411729 0.4864644754047 "ancient" "M. pharaonis" 0.1071
0.1454654424526 0.420024992947966 "ancient" "M. pharaonis" 0.1116
0.399176570504966 0.776856217652207 "ancient" "M. pharaonis" 0.1138
0.232561237182779 0.249077857966903 "ancient" "M. pharaonis" 0.1494
0.804360827851378 0.565339184768181 "insect" "M. pharaonis" 0.06
0.0533404296593833 0.51763795561045 "ancient" "M. pharaonis" 0.0565
0.143786334243508 0.449366780166667 "ancient" "M. pharaonis" 0.1887
0.21072778902124 0.315095047159515 "ancient" "M. pharaonis" 0.0157
0.197911269285679 0.555730591062035 "ancient" "M. pharaonis" 0.1758
0.631462627972049 2.18851855687681 "ancient" "M. pharaonis" NA
0.241494627219787 1.02943866846091 "ancient" "M. pharaonis" 0.0402
0.328232570456181 0.751211394151525 "ancient" "M. pharaonis" 0.3727
0.683326244998271 0.341192565209072 "ancient" "M. pharaonis" NA
0.83798190016046 0.752841889015348 "ancient" "M. pharaonis" NA
0.18812373280161 1.26319952145991 "insect" "M. pharaonis" 0.2448
0.0289195286468953 1.540915260314 "insect" "M. pharaonis" NA
0.0278405421456845 1.6504897027555 "hymenoptera" "M. pharaonis" NA
0.0280985542508202 0.983457582153185 "insect" "M. pharaonis" NA
0.129813599530558 0.421191086965061 "ancient" "M. pharaonis" NA
0.260504446845819 0.897380862844516 "ancient" "M. pharaonis" 0.0987
0.182918173614775 0.515458679782043 "ancient" "M. pharaonis" NA
0.0711787533489154 1.10285517085181 "ancient" "M. pharaonis" 0.3162
0.180420602114377 0.456256060247333 "insect" "M. pharaonis" 0.3052
0.347873835059462 0.339230123481665 "ancient" "M. pharaonis" NA
0.779128223928765 0.7990266829612 "hymenoptera" "M. pharaonis" NA
0.0649925651714825 0.170121366788578 "ancient" "M. pharaonis" 0.0542
0.0930657471386033 0.151905644326652 "ancient" "M. pharaonis" NA
0.108932449204277 0.456816564545582 "ancient" "M. pharaonis" 0.1077
0.687303867969949 0.631679104998328 "ancient" "M. pharaonis" NA
0.00341837023839383 0.467425362377603 "insect" "M. pharaonis" NA
0.810152496266456 0.253341747457119 "ancient" "M. pharaonis" 0.0897
0.500846363178459 1.09772396036335 "ancient" "M. pharaonis" 0.5792
0.0278316123869184 1.52121509013556 "insect" "M. pharaonis" NA
0.0587654928333411 0.138973261224598 "ancient" "M. pharaonis" 0.1376
0.10370353524757 0.260537042863755 "ancient" "M. pharaonis" 0.0784
0.184425846519722 0.479777422815441 "ancient" "M. pharaonis" NA
0.113782512767002 0.427433998979004 "ancient" "M. pharaonis" 0.1696
0.328445847482353 1.34861334540611 "ancient" "M. pharaonis" NA
0.0214356672867186 0.127509690998414 "ancient" "M. pharaonis" 0.1611
0.316624806605074 0.318791840879963 "ancient" "M. pharaonis" 0.1054
0.0511588398965864 0.24315592590164 "ancient" "M. pharaonis" NA
0.0594016494802861 0.341484595963057 "ancient" "M. pharaonis" 0.334
0.0495535053018808 0.290521833113453 "ancient" "M. pharaonis" NA
0.398449212984279 0.499940864827884 "ancient" "M. pharaonis" 0.0303
0.434874452791897 0.262471893045443 "ancient" "M. pharaonis" 0.1371
0.60131463345218 0.533146625302238 "ancient" "M. pharaonis" 0.0448
0.107077211545585 0.324916994974324 "ancient" "M. pharaonis" 0.1102
0.959961815486834 0.347090954982819 "ancient" "M. pharaonis" 0.0834
0.0728161703756741 1.20137396642324 "insect" "M. pharaonis" NA
0.688079119057739 0.81465457155692 "ancient" "M. pharaonis" NA
0.15012636970544 0.636638350092045 "ancient" "M. pharaonis" 0.5189
0.517427615832327 0.154826581751368 "ancient" "M. pharaonis" NA
0.829438034465259 0.577021114434069 "ancient" "M. pharaonis" NA
0.239925120941113 0.219179105778891 "ancient" "M. pharaonis" NA
0.145183008893937 0.458973609399722 "ancient" "M. pharaonis" NA
0.0479625894994494 0.265283402190828 "ancient" "M. pharaonis" 0.0281
0.528761327566628 1.53541259023648 "ancient" "M. pharaonis" 0.14
0.00433437106911375 0.467120378898871 "hymenoptera" "M. pharaonis" NA
0.328526280038969 0.216703127867523 "ancient" "M. pharaonis" 0.0439
0.00346950201985272 1.18676528670181 "hymenoptera" "M. pharaonis" NA
0.185522684091483 0.857055181811062 "ancient" "M. pharaonis" NA
0.115585488987919 0.442624832943498 "ancient" "M. pharaonis" 0.0647
0.382618097968629 0.248127982502578 "ancient" "M. pharaonis" 0.0478
0.0420061676175732 2.03160476879197 "insect" "M. pharaonis" 0.1491
0.154000076795411 0.149417728267633 "ant" "M. pharaonis" NA
0.560033510251945 0.303278953313251 "ancient" "M. pharaonis" 0.0383
0.366638552061855 0.397598104454651 "ancient" "M. pharaonis" 0.1236
0.225319078043987 0.422452152768448 "ancient" "M. pharaonis" 0.1429
0.0364692425142362 1.52796954701471 "ancient" "M. pharaonis" NA
0.0229041442608143 1.11487411364649 "ancient" "M. pharaonis" NA
0.0672195399817278 0.271389453919894 "ancient" "M. pharaonis" 0.0241
0.0523784747156317 0.27160193192165 "insect" "M. pharaonis" 0.2283
0.413381984378844 0.354803821744021 "ancient" "M. pharaonis" 0.0886
0.255934782090066 0.100751545971545 "ancient" "M. pharaonis" NA
0.115114470589349 0.651186689987138 "insect" "M. pharaonis" 0.0939
0.380730745507819 0.413855712527061 "insect" "M. pharaonis" 0.1523
0.00685222488134327 1.05083205800608 "ancient" "M. pharaonis" NA
0.21419612304729 0.538546346937098 "ancient" "M. pharaonis" 0.0077
0.304103021127576 0.61806389846021 "aculeata" "M. pharaonis" NA
0.0506700765657931 1.7281542028204e-16 "insect" "M. pharaonis" NA
0.370958157980307 3.01206169903682 "insect" "M. pharaonis" NA
0.0163709097384669 0.154610052357986 "ancient" "M. pharaonis" NA
0.126658926664029 0.407818922978342 "ancient" "M. pharaonis" NA
0.138397876103508 0.410679326210412 "ancient" "M. pharaonis" NA
0.0122832646969208 0.356012880460721 "ancient" "M. pharaonis" 0.3789
0.518689993298513 0.10672304941718 "ancient" "M. pharaonis" 0.1927
0.0473750864669771 0.687619731920489 "hymenoptera" "M. pharaonis" NA
0.11901817823347 0.444451814025691 "ancient" "M. pharaonis" 0.001
0.286119920290769 0.623843679919839 "ancient" "M. pharaonis" 0.0119
0.10351178864905 1.15925817846314 "ancient" "M. pharaonis" NA
0.00758853691649118 0.469372667331324 "insect" "M. pharaonis" NA
0.0253299977983973 0.103802570003607 "ancient" "M. pharaonis" NA
0.0550352826142139 0.454784800381136 "aculeata" "M. pharaonis" NA
0.00261483606699613 0.0964816142150471 "ancient" "M. pharaonis" NA
0.0629874243188795 0.483966665801406 "ancient" "M. pharaonis" NA
0.0521913998779183 3.75991032136406 "hymenoptera" "M. pharaonis" 0.2813
0.0597485063919702 0.277840737413589 "ancient" "M. pharaonis" 0.1574
0.210352619741981 1.56581090558992 "insect" "M. pharaonis" 0.2413
0.539331069780437 1.42859466764596 "ancient" "M. pharaonis" 0.1602
0.0707133145445435 0.437076043917301 "ancient" "M. pharaonis" 0.2406
0.709939731611568 0.712578446649856 "ancient" "M. pharaonis" 0.2613
0.573701041067672 1.3614341839243 "ancient" "M. pharaonis" 0.1263
0.05642707890766 0.333392704945176 "insect" "M. pharaonis" 0.1004
0.595783224460551 0.78411749000784 "ancient" "M. pharaonis" NA
0.933809953155024 0.10669564725508 "ancient" "M. pharaonis" 0.029
0.109978710271699 0.492577486089217 "ancient" "M. pharaonis" NA
0.151269982089446 0.444627813685223 "ancient" "M. pharaonis" 0.001
0.0631844090681825 0.960640702359938 "ancient" "M. pharaonis" 0.236
0.177004679258949 0.675408495888648 "ancient" "M. pharaonis" 0.2255
0.589690546513055 0.195002654757707 "ancient" "M. pharaonis" 0.029
0.211921156284195 0.563746795505253 "ancient" "M. pharaonis" 0.0732
0.0232621057704613 0.18483965713505 "ancient" "M. pharaonis" 0.1052
0.517153976892206 0.121299012104932 "ancient" "M. pharaonis" 0.0534
0.0733767624395602 0.243379248113199 "ancient" "M. pharaonis" 0.1749
0.437579763486521 0.536494114505265 "ancient" "M. pharaonis" 0.0084
0.227254010164853 1.26100450437225 "ancient" "M. pharaonis" 0.1062
0.222856807242362 0.525907879435459 "ancient" "M. pharaonis" NA
0.223425529485477 0.639255165471526 "ancient" "M. pharaonis" 0.0064
0.579274777228417 0.212707290842224 "ancient" "M. pharaonis" NA
0.330682060001815 0.439443434819659 "ancient" "M. pharaonis" NA
0.00476207749544692 0.602812339710988 "ancient" "M. pharaonis" NA
0.218085202485556 0.219474393270915 "ancient" "M. pharaonis" NA
0.234696904010474 0.362331888811885 "ancient" "M. pharaonis" 0.0548
0.0292486524751733 0.305717668005367 "ancient" "M. pharaonis" 0.1479
0.0262106582032446 0.650532139417289 "insect" "M. pharaonis" 0.1845
0.0378017381859495 0.0872239606511245 "ancient" "M. pharaonis" 0.0758
0.573400737302782 2.03892687564226 "ancient" "M. pharaonis" NA
0.0294892923032132 0.233894377786036 "ancient" "M. pharaonis" 0.1568
0.0303599403755478 0.659073759024997 "ancient" "M. pharaonis" 0.2444
0.04600830036788 0.164219215076561 "ancient" "M. pharaonis" 0.0598
0.383720441569654 1.7281542028204e-16 "ancient" "M. pharaonis" 0.289
0.0507503369746794 0.679160971700199 "ant" "M. pharaonis" NA
0.0193364360933869 0.445364212350874 "hymenoptera" "M. pharaonis" NA
0.0103929460908208 1.97094154087889 "hymenoptera" "M. pharaonis" NA
0.00883044447375582 0.986548267840251 "hymenoptera" "M. pharaonis" NA
0.196988127333273 2.67256944050407 "ancient" "M. pharaonis" NA
0.34579035425964 0.784170556397842 "ancient" "M. pharaonis" 0.1022
0.0433195552852775 0.925802427422338 "ancient" "M. pharaonis" NA
0.491746700547269 0.137308024407991 "ancient" "M. pharaonis" NA
0.712470119930654 0.525844188545803 "ancient" "M. pharaonis" 0.0545
0.0470134363752984 0.270724620231128 "ancient" "M. pharaonis" 0.1027
0.00840680143007705 1.61743800195629 "insect" "M. pharaonis" NA
0.178448389151088 2.21950726640414 "insect" "M. pharaonis" NA
0.00336550978324046 1.622333637174 "insect" "M. pharaonis" 0.2421
0.0346271100210982 0.463632866132859 "ancient" "M. pharaonis" NA
0.157035004463142 0.430010254791261 "ancient" "M. pharaonis" NA
0.0141195865427591 0.403472973461294 "ancient" "M. pharaonis" 0.1319
0.028806616879246 0.58155494720911 "ant" "M. pharaonis" 0.4916
0.312313694376239 0.609972268969878 "ancient" "M. pharaonis" NA
0.076481456024877 0.446379648537387 "ancient" "M. pharaonis" NA
0.192846302284044 0.973910330957865 "insect" "M. pharaonis" NA
0.16150145976409 0.57015403496624 "insect" "M. pharaonis" 0.316
0.355948269311046 0.187898224468408 "ancient" "M. pharaonis" 0.3586
0.0152939712978242 1.61336408417062 "insect" "M. pharaonis" 0.1393
0.00284890566235196 0.88235174593839 "ancient" "M. pharaonis" NA
0.722430004919778 0.512747682567811 "ancient" "M. pharaonis" NA
0.378531207715801 0.403914084283904 "ancient" "M. pharaonis" 0.0443
0.04490687147317 0.859922316709048 "ancient" "M. pharaonis" 0.0276
0.130317971862155 0.196878721332661 "ancient" "M. pharaonis" 0.1967
0.0346916219397454 0.147786372067865 "insect" "M. pharaonis" NA
0.081935724321886 0.37993678057632 "ancient" "M. pharaonis" 0.1829
0.397109769113929 1.20398618592254 "ancient" "M. pharaonis" 0.0462
0.225063720725065 0.707394197210798 "ancient" "M. pharaonis" 0.0728
0.760575743620046 0.380528437645961 "ancient" "M. pharaonis" NA
0.216723380944587 0.192621065968248 "ancient" "M. pharaonis" 0.1573
0.742300924291486 0.255584581212723 "ancient" "M. pharaonis" NA
0.161469359197201 0.476678015421501 "ancient" "M. pharaonis" NA
0.0565904991330664 0.856395096629269 "ancient" "M. pharaonis" 0.0593
0.00177287079861504 1.9601474771567 "insect" "M. pharaonis" 0.0862
0.213230302034058 0.389873164515285 "ancient" "M. pharaonis" 0.1654
0.185978011743989 0.315384608767363 "ancient" "M. pharaonis" 0.1685
0.136263014441957 0.925611574632365 "ancient" "M. pharaonis" NA
0.00178917895454114 1.74246952438772 "insect" "M. pharaonis" NA
0.321615154992047 0.576568041443044 "ancient" "M. pharaonis" 0.5503
0.433314319629612 0.676161567058467 "hymenoptera" "M. pharaonis" NA
0.118781778233355 0.639603694794621 "ancient" "M. pharaonis" 0.0693
0.141287944280722 0.92818918500012 "ancient" "M. pharaonis" 0.1197
0.0112449030068835 1.94684854191787 "insect" "M. pharaonis" NA
0.0466028816199897 0.276743662793513 "ancient" "M. pharaonis" 0.1995
0.0350968395772623 0.0867978661376844 "ancient" "M. pharaonis" 0.1907
0.778592441468808 0.319227555059519 "ancient" "M. pharaonis" 0.0361
0.177275308485457 2.03868696840352 "ancient" "M. pharaonis" 0.257
0.188144650509825 0.185521785945433 "ancient" "M. pharaonis" NA
0.326232499834547 1.01086590301064 "ancient" "M. pharaonis" NA
0.299317059032535 0.371183223899236 "ancient" "M. pharaonis" NA
0.135598101323062 0.361966790979202 "ancient" "M. pharaonis" 0.1498
0.641611495997348 0.315753484204741 "insect" "M. pharaonis" NA
0.0349160539077468 0.629908510528724 "hymenoptera" "M. pharaonis" NA
0.0169566754229325 1.17616545628369 "hymenoptera" "M. pharaonis" NA
0.047812264729375 0.136447592570574 "insect" "M. pharaonis" NA
0.135448956275536 1.19299322351729 "ancient" "M. pharaonis" 0.217
0.0240008158706913 0.0881651078143743 "ancient" "M. pharaonis" NA
0.0503192061809543 0.390545367099167 "insect" "M. pharaonis" NA
0.0563155542406538 0.364185492140279 "ancient" "M. pharaonis" NA
0.147651646518992 0.305895323901281 "ancient" "M. pharaonis" 0.286
0.086378959765605 0.410306309303246 "ancient" "M. pharaonis" 0.1184
0.0116958207340005 1.95160845869589 "ancient" "M. pharaonis" 0.1094
0.0385546040720132 0.885341672698462 "ancient" "M. pharaonis" NA
0.00355899908454004 0.773938236531809 "insect" "M. pharaonis" 0.1217
0.0449859648075935 1.45401001516223 "hymenoptera" "M. pharaonis" 0.2522
0.395624178475226 1.24700417408871 "ancient" "M. pharaonis" 0.0713
0.0766747170749796 0.704129520470504 "ancient" "M. pharaonis" 0.0326
0.275921092897574 0.251934216742617 "ancient" "M. pharaonis" NA
0.10266536892077 0.256516473959327 "ancient" "M. pharaonis" NA
0.100505041355025 0.265698947379216 "hymenoptera" "M. pharaonis" NA
0.0443246670214664 0.243323216297364 "hymenoptera" "M. pharaonis" NA
0.115521597245311 0.278540146618715 "ancient" "M. pharaonis" 0.1594
0.0455846854134652 0.141526359803697 "ancient" "M. pharaonis" 0.1074
0.279093388416287 0.656287534780339 "ancient" "M. pharaonis" 0.0082
0.475227069702955 0.547932441991737 "hymenoptera" "M. pharaonis" NA
0.162045700361465 0.706505579224839 "ancient" "M. pharaonis" 0.0329
0.187787345641628 0.369321592978312 "ancient" "M. pharaonis" 0.1621
0.286315456333308 1.7281542028204e-16 "ancient" "M. pharaonis" NA
0.0477397507561366 0.490878516318724 "ancient" "M. pharaonis" 0.0419
0.206873540071421 0.256272053411177 "ancient" "M. pharaonis" NA
0.403954356068828 0.719505774030797 "ancient" "M. pharaonis" NA
0.0117151047660266 0.849468117775876 "ancient" "M. pharaonis" NA
0.781043513539835 0.634901146029197 "ancient" "M. pharaonis" 0.0421
0.475402959817685 0.805740441071881 "ancient" "M. pharaonis" 0.0472
0.0510657991328461 1.01557155949034 "ancient" "M. pharaonis" NA
0.0287383714187659 0.470215759386787 "ancient" "M. pharaonis" NA
0.208989539474484 0.779599508990248 "insect" "M. pharaonis" 0.0708
0.00677375928897717 1.38431377572999 "ancient" "M. pharaonis" 0.0463
0.160186794244067 0.721593955659365 "ancient" "M. pharaonis" NA
0.147151141867524 0.502919608835495 "ancient" "M. pharaonis" NA
0.194257759458989 0.281185065809048 "ancient" "M. pharaonis" 0.123
0.198548556313795 0.274564261615092 "ancient" "M. pharaonis" 0.0349
0.114937456606659 0.234176635307504 "ancient" "M. pharaonis" 0.1265
0.0721701968974195 0.331643031700962 "ancient" "M. pharaonis" NA
0.517317325487797 1.40511662025064 "ancient" "M. pharaonis" 0.2201
0.00215133500467828 0.800453173958996 "ancient" "M. pharaonis" 0.3263
0.282822142770309 0.252297891445395 "ancient" "M. pharaonis" 0.2467
0.0368347749490874 0.674276924723967 "ancient" "M. pharaonis" 0.0934
0.19672295271465 0.473679877534573 "ancient" "M. pharaonis" NA
0.010707214003201 1.14714807148361 "insect" "M. pharaonis" 0.0858
0.9258731090005 0.610246063425354 "ancient" "M. pharaonis" NA
0.261064026208028 0.718644956013451 "insect" "M. pharaonis" NA
0.00393686134253648 0.987130232371276 "insect" "M. pharaonis" NA
0.14608041232699 0.508402074128031 "ancient" "M. pharaonis" 0.2101
0.590817784044773 0.341313597218007 "ancient" "M. pharaonis" NA
0.0183863580212723 0.547517401296297 "ancient" "M. pharaonis" NA
0.252705685078502 1.2006280148938 "ancient" "M. pharaonis" 0.0501
0.00469745918543137 0.489412104716267 "ancient" "M. pharaonis" 0.3029
0.364559403727741 0.743614995754021 "ancient" "M. pharaonis" 0.1863
0.587059866180178 0.694989878957619 "ancient" "M. pharaonis" 0.1349
0.103105901603896 0.423699180748336 "ancient" "M. pharaonis" 0.1749
0.307701933719884 0.16309786856188 "ancient" "M. pharaonis" NA
0.627985154969815 0.277995269926017 "ancient" "M. pharaonis" NA
0.325508699832012 0.364644655938029 "ancient" "M. pharaonis" 0.0552
0.0755484254337041 0.379851530066943 "ancient" "M. pharaonis" 0.2392
0.0678002744955997 0.224621331274907 "ancient" "M. pharaonis" 0.0899
0.0520571650180067 0.255734387223707 "ancient" "M. pharaonis" 0.0859
0.00926006029663087 0.322173554594178 "ancient" "M. pharaonis" NA
0.121601625623875 0.357514152717111 "ancient" "M. pharaonis" 0.1669
0.0539483443822175 0.489859557262557 "ancient" "M. pharaonis" NA
0.0245449330170525 2.11187668109496 "ancient" "M. pharaonis" NA
0.376802195380679 0.169380866586759 "ancient" "M. pharaonis" 0.1253
0.0765890059618556 1.7281542028204e-16 "hymenoptera" "M. pharaonis" NA
0.0373020930459378 0.290667752166999 "insect" "M. pharaonis" NA
0.0921712941701764 0.236069360701567 "ancient" "M. pharaonis" NA
0.119681574597934 1.44752680549624 "ancient" "M. pharaonis" 0.4103
0.0555404909113803 0.893334371779539 "ancient" "M. pharaonis" NA
0.0518130381789346 0.532618394383871 "ancient" "M. pharaonis" 0.1128
0.087498190409169 0.253202168647917 "ancient" "M. pharaonis" 0.0589
0.18981469843729 0.433126641039302 "ancient" "M. pharaonis" 0.001
0.891307389708831 0.616112773212364 "insect" "M. pharaonis" 0.283
0.516251015134138 0.806801779036614 "ancient" "M. pharaonis" 0.0747
0.503019549273548 0.782292448509077 "ancient" "M. pharaonis" 0.0783
0.499067686141202 0.332229634960774 "ancient" "M. pharaonis" 0.0295
0.00273550059070577 1.32763476171693 "hymenoptera" "M. pharaonis" NA
0.0112353604473916 0.12612022497464 "insect" "M. pharaonis" 0.2608
0.203326870196505 0.385158530461485 "ancient" "M. pharaonis" 0.2103
0.0129721573092383 0.375549949302647 "ancient" "M. pharaonis" NA
0.858859544656674 0.440521515957284 "ancient" "M. pharaonis" 0.014
0.395999861975109 0.0756902402955376 "ancient" "M. pharaonis" 0.031
0.102560016293734 0.390299261282831 "ancient" "M. pharaonis" NA
0.196556608944641 1.16917599215864 "ancient" "M. pharaonis" NA
0.00491827343269091 1.38613677847373 "ancient" "M. pharaonis" NA
0.0223346436794283 1.18065141240914 "ancient" "M. pharaonis" NA
0.00949666197176455 0.520089001943559 "insect" "M. pharaonis" NA
0.154288840017213 0.181270495295424 "ancient" "M. pharaonis" NA
0.0671721101795919 0.496944509138422 "insect" "M. pharaonis" 0.1465
0.00777906237695793 0.513891095668927 "hymenoptera" "M. pharaonis" NA
0.00934226085178199 0.629436325975592 "ancient" "M. pharaonis" NA
0.0715843964328241 0.948041672750825 "ancient" "M. pharaonis" NA
0.037169369837194 0.143563854782294 "ancient" "M. pharaonis" 0.2001
0.0904148824883909 0.591161254256824 "ancient" "M. pharaonis" NA
0.473863787905143 0.961033924461979 "ancient" "M. pharaonis" NA
0.621269984556169 0.289218280236211 "ancient" "M. pharaonis" 0.1624
0.402394648930606 0.577419897041389 "ancient" "M. pharaonis" 0.1467
0.0682681748264462 0.342915391369916 "ancient" "M. pharaonis" 0.1541
0.61556838958213 0.335511853125004 "ancient" "M. pharaonis" 0.1437
0.632798172029509 0.277531428049905 "ancient" "M. pharaonis" 0.059
0.635780736536262 0.640692314661674 "ancient" "M. pharaonis" 0.2279
0.0709437197426108 0.246444647812512 "ancient" "M. pharaonis" NA
0.0934320821738537 1.03835264512439 "insect" "M. pharaonis" NA
0.0276543090176055 0.246632396185983 "ancient" "M. pharaonis" NA
0.445774667660161 0.619228572530092 "insect" "M. pharaonis" 0.1925
0.0365519192103811 0.471770357416804 "insect" "M. pharaonis" 0.0726
0.0924090116339036 0.383587519095553 "ancient" "M. pharaonis" 0.2717
0.571034761030594 0.499898162088221 "ancient" "M. pharaonis" NA
0.0770666475964007 0.845644044992412 "insect" "M. pharaonis" NA
0.00458774280012413 1.13750049723578 "ancient" "M. pharaonis" 0.2703
0.0675490499191472 0.204872717190892 "ancient" "M. pharaonis" 0.1049
0.0378358191939033 0.314884633193244 "ancient" "M. pharaonis" 0.1547
0.747203601813197 0.178574054089187 "ancient" "M. pharaonis" 0.2305
0.220891859964995 0.346736439555993 "insect" "M. pharaonis" NA
0.0682305563187159 0.478446207179191 "ancient" "M. pharaonis" NA
0.0410883259054723 0.849499802028653 "ancient" "M. pharaonis" 0.1012
0.487353782696364 1.0134591381523 "ancient" "M. pharaonis" 0.4947
0.0951334244285302 0.38517088362846 "ancient" "M. pharaonis" 0.2268
0.358476325275381 0.421786173880256 "ancient" "M. pharaonis" 0.1753
0.179499385748947 0.277976931970138 "ancient" "M. pharaonis" 0.1232
0.057003213680236 0.389569268127802 "hymenoptera" "M. pharaonis" 0.1436
0.500541537113383 0.948885058968786 "ancient" "M. pharaonis" 0.1938
0.0161139355043123 0.257233812165776 "insect" "M. pharaonis" NA
0.862395415137143 1.02262915659826 "ancient" "M. pharaonis" NA
0.0885845370395489 0.906626760585774 "ancient" "M. pharaonis" 0.1186
0.157568519601456 0.815171616854591 "ancient" "M. pharaonis" 0.1242
0.0257935622484831 0.305494305337359 "ancient" "M. pharaonis" NA
0.948994407758858 0.303346130163837 "ancient" "M. pharaonis" NA
0.0194241974828513 0.745496570286569 "ancient" "M. pharaonis" 0.1579
0.344413932490908 0.528268729157692 "ancient" "M. pharaonis" 0.0768
0.040448882086886 0.356392972246797 "ancient" "M. pharaonis" 0.0057
0.154348290024624 0.713698770170565 "ancient" "M. pharaonis" 0.1713
0.129078704109892 0.330589126977215 "ancient" "M. pharaonis" 0.1084
0.017425878969691 1.13945579483365 "insect" "M. pharaonis" 0.0697
0.0751093076510287 0.648227393672664 "ancient" "M. pharaonis" 0.199
0.15885135688059 1.7281542028204e-16 "hymenoptera" "M. pharaonis" 0.2815
0.331623626564876 0.331415372131085 "ancient" "M. pharaonis" NA
0.302044963819316 1.0926500643721 "ant" "M. pharaonis" NA
0.326733545833777 0.32083273862 "ancient" "M. pharaonis" 0.2372
0.334889988944773 1.04244909810132 "ancient" "M. pharaonis" 0.1062
0.268081078827893 0.185429124706472 "ancient" "M. pharaonis" 0.0853
0.0177338252688215 0.316059086087214 "insect" "M. pharaonis" NA
0.026539669731436 0.562367282589034 "ancient" "M. pharaonis" 0.0667
0.0106165369595766 1.64328917620486 "insect" "M. pharaonis" 0.251
0.0111940393034199 0.981341057764634 "ant" "M. pharaonis" NA
0.159756683981017 0.548112737393239 "ancient" "M. pharaonis" 0.2356
0.0818201979663005 0.0657403593903144 "ancient" "M. pharaonis" NA
0.301987866990402 0.575965873820041 "ancient" "M. pharaonis" 0.001
0.0544205407096929 0.0881066333026155 "ancient" "M. pharaonis" NA
0.0725229781982332 0.844425128307188 "ancient" "M. pharaonis" NA
0.0198777111190916 0.770189896231621 "ancient" "M. pharaonis" NA
0.0022195678291218 1.27661542869581 "aculeata" "M. pharaonis" NA
0.0472409536422791 0.449926289893892 "ancient" "M. pharaonis" NA
0.153135861702614 0.876160794290314 "ancient" "M. pharaonis" 0.1147
0.0940317355568941 0.537390380736452 "hymenoptera" "M. pharaonis" NA
0.127477694568178 0.315124125398402 "ancient" "M. pharaonis" 0.1352
0.0920301156701407 0.479151234069126 "ancient" "M. pharaonis" 0.0765
0.0296615120098559 0.777466285200112 "ant" "M. pharaonis" 0.9677
0.136385334226546 0.195460251973123 "ancient" "M. pharaonis" 0.0299
0.0210802687576291 0.101234240405604 "ancient" "M. pharaonis" NA
0.333285621256859 0.130407504158755 "ancient" "M. pharaonis" NA
0.201902535144345 0.703310681096607 "ancient" "M. pharaonis" NA
0.135275798096842 0.162800970241923 "ancient" "M. pharaonis" 0.293
0.147036632300413 0.477153187034505 "ancient" "M. pharaonis" 0.0827
0.528722130042854 0.639699480567657 "ancient" "M. pharaonis" NA
0.0177178830258446 0.275883205180881 "ancient" "M. pharaonis" NA
0.105791611758764 0.541081246467962 "ancient" "M. pharaonis" 0.0861
0.0136946316886077 0.377116775554107 "insect" "M. pharaonis" NA
0.0534616987090456 0.849888659525418 "ancient" "M. pharaonis" 0.2688
0.316585413908452 0.201100323178514 "ancient" "M. pharaonis" 0.1563
0.349384173467407 0.199851227851664 "ancient" "M. pharaonis" 0.12
0.309035247643423 0.571365606452595 "hymenoptera" "M. pharaonis" 0.1307
0.0901770599838511 0.399552283308776 "ancient" "M. pharaonis" 0.0515
0.0108669346842934 0.1366264289883 "ancient" "M. pharaonis" NA
0.40571882786667 0.455666257601435 "ancient" "M. pharaonis" 0.1767
0.231437649402946 0.369461692053385 "ancient" "M. pharaonis" NA
0.539845644114515 0.508991168599203 "ancient" "M. pharaonis" 0.0955
0.72793377790707 0.27618695031672 "ancient" "M. pharaonis" 0.0684
0.00895592737990276 0.674472851677777 "ancient" "M. pharaonis" 0.0852
0.0135882873858124 0.792781294040263 "ancient" "M. pharaonis" 0.4489
0.779748902913541 0.341735491800688 "ancient" "M. pharaonis" NA
0.160748875687363 0.658169390087282 "ancient" "M. pharaonis" NA
0.309247422411765 0.633485223462736 "ancient" "M. pharaonis" 0.0836
0.0851345446572035 0.0941038068444883 "ancient" "M. pharaonis" 0.0934
0.0248834318423325 0.653270214006977 "ancient" "M. pharaonis" 0.1892
0.05466301645915 0.93233338459592 "ancient" "M. pharaonis" 0.0449
0.0287795566073647 0.594862226433012 "ancient" "M. pharaonis" 0.0354
0.0136163406038461 0.138357311051095 "ancient" "M. pharaonis" NA
0.0799415287850554 0.382843025560076 "ancient" "M. pharaonis" 0.0978
0.0194723456162913 0.875603181331788 "ancient" "M. pharaonis" 0.1924
0.0186491590629514 0.323741069131174 "aculeata" "M. pharaonis" NA
0.0309574491190358 0.585742829222535 "ancient" "M. pharaonis" NA
0.0323098865122734 1.02234513972 "ancient" "M. pharaonis" NA
0.0276055965189929 0.988863730392917 "ancient" "M. pharaonis" NA
0.0465019829097782 0.619511211009785 "insect" "M. pharaonis" NA
0.0438059670622724 1.09501408293283 "ancient" "M. pharaonis" 0.1267
0.820500434053843 0.281833797305533 "ancient" "M. pharaonis" 0.1553
0.0278650409687653 0.198393117257742 "insect" "M. pharaonis" 0.2359
0.00504801414514892 1.71534519523659 "ancient" "M. pharaonis" NA
0.0347370046738426 0.401735957699793 "ancient" "M. pharaonis" 0.4536
0.454878736837071 0.57727121813052 "ancient" "M. pharaonis" NA
0.385736502259379 0.484189056777292 "ancient" "M. pharaonis" 0.2249
0.129700238518414 1.12887840684992 "ancient" "M. pharaonis" NA
0.135462440426557 0.752603276715385 "ancient" "M. pharaonis" NA
0.228586815588084 2.27604252007122 "ancient" "M. pharaonis" 0.1079
0.393230319385597 1.64012298956761 "ancient" "M. pharaonis" NA
0.279100629078163 0.284351652299771 "ancient" "M. pharaonis" 0.263
0.143664224415169 0.650070723315179 "ancient" "M. pharaonis" 0.1343
0.0483215302046151 1.87686611469171 "insect" "M. pharaonis" NA
0.25015591566601 0.456022903644762 "ancient" "M. pharaonis" NA
0.0282928882451756 0.513271891599653 "ancient" "M. pharaonis" NA
0.353629252504306 0.346536390423366 "ancient" "M. pharaonis" 0.2931
0.179732172278638 0.272752219873413 "insect" "M. pharaonis" 0.1293
0.0382714292006719 1.72233124837734 "novel" "M. pharaonis" NA
0.0281927878278729 1.7281542028204e-16 "hymenoptera" "M. pharaonis" NA
0.245609245095197 0.905177178248642 "hymenoptera" "M. pharaonis" NA
0.00738871467143901 0.93314976951349 "hymenoptera" "M. pharaonis" NA
0.0157917716865313 1.14172828211975 "hymenoptera" "M. pharaonis" NA
0.00470354213422615 0.619968032482046 "hymenoptera" "M. pharaonis" NA
0.00365549660220385 1.07084072889132 "hymenoptera" "M. pharaonis" NA
0.00399723948574326 1.5754461284947 "hymenoptera" "M. pharaonis" NA
0.02127275686226 0.114921397268274 "ancient" "M. pharaonis" 0.2106
0.363911065404598 0.651684636668454 "ancient" "M. pharaonis" 0.0603
0.214500588591499 0.337051027468295 "ancient" "M. pharaonis" 0.1575
0.0207423865493765 0.325293268613985 "ancient" "M. pharaonis" NA
0.0630258371972372 1.24286221271227 "ancient" "M. pharaonis" 0.1874
0.406154161803861 1.7281542028204e-16 "ancient" "M. pharaonis" 0.051
0.0287967863750557 0.780625753406451 "ancient" "M. pharaonis" NA
0.649465533810195 0.737138380155324 "ancient" "M. pharaonis" 0.0778
0.171645881654603 0.824158306290601 "ancient" "M. pharaonis" NA
0.0632936152803317 0.575081344941179 "ancient" "M. pharaonis" NA
0.0392901563059806 0.542993598150458 "ancient" "M. pharaonis" NA
0.155536008269255 0.336880975940714 "insect" "M. pharaonis" NA
0.162007856498484 2.01052248761661 "ancient" "M. pharaonis" NA
0.481401949166555 0.18576394676686 "ancient" "M. pharaonis" NA
0.560629707581764 0.792217725398236 "ancient" "M. pharaonis" NA
0.288063995630808 1.8347581122392 "ancient" "M. pharaonis" NA
0.809182720010365 0.194611357969419 "ancient" "M. pharaonis" 0.08
0.0054389231603512 0.984429034289114 "insect" "M. pharaonis" NA
0.00886186657605223 0.549164847677324 "ancient" "M. pharaonis" NA
0.0968426893118319 0.40657202158639 "ancient" "M. pharaonis" NA
0.0165286731616538 0.243653029661601 "ancient" "M. pharaonis" NA
0.0340761045239991 0.59008470434254 "ancient" "M. pharaonis" 0.1783
0.0467221621596937 0.217283766151474 "ancient" "M. pharaonis" 0.3897
0.472372569897267 0.854753008890022 "ancient" "M. pharaonis" 0.1746
0.0222102927014876 0.323248301564025 "insect" "M. pharaonis" 0.1935
0.164003019517306 0.119857018855034 "ancient" "M. pharaonis" 0.2623
0.111893501543079 0.252291221804253 "ancient" "M. pharaonis" 0.0784
0.0425282664949335 0.263083398620928 "ancient" "M. pharaonis" NA
0.00873650540066066 0.626394644977128 "insect" "M. pharaonis" NA
0.0904814114324947 0.431611162234457 "insect" "M. pharaonis" NA
0.781128155328321 0.962112577559829 "insect" "M. pharaonis" 0.1964
0.243773808920867 0.377318198103677 "ancient" "M. pharaonis" NA
0.0424487497277667 0.335502114376738 "ancient" "M. pharaonis" NA
0.0916501430812616 0.659685922452164 "ancient" "M. pharaonis" 0.0445
0.695660568895469 0.517458439018778 "ancient" "M. pharaonis" 0.1745
0.0293851730518766 0.605645344347879 "ancient" "M. pharaonis" NA
0.136211394783402 0.64014066234873 "insect" "M. pharaonis" 0.1174
0.0316194931706271 0.477722330882788 "ancient" "M. pharaonis" 0.1703
0.14924447070611 0.384695114189267 "ancient" "M. pharaonis" 0.2522
0.24062661363639 0.510968869956813 "insect" "M. pharaonis" NA
0.755825791490474 0.302244994574019 "ancient" "M. pharaonis" NA
0.662952072989192 0.980324042301326 "ancient" "M. pharaonis" 0.0861
0.0308841733927938 0.369017681162985 "ancient" "M. pharaonis" 0.1948
0.107936233305237 0.223506238741593 "ancient" "M. pharaonis" 0.0979
0.0260091091049562 2.00726363650211 "ancient" "M. pharaonis" 0.2723
0.0132360198722088 1.5261007421822 "aculeata" "M. pharaonis" NA
0.358951481487944 0.339391136945573 "ancient" "M. pharaonis" 0.145
0.0271859810204042 0.847311040830236 "insect" "M. pharaonis" NA
0.575331531227982 0.207906328760023 "ancient" "M. pharaonis" 0.0293
0.00569653911900984 0.784252490065958 "ancient" "M. pharaonis" 0.2581
0.00652067003164011 0.935207814284571 "hymenoptera" "M. pharaonis" NA
0.416297963795645 1.01576297261929 "ancient" "M. pharaonis" NA
0.0414867662796355 0.431021995261135 "ancient" "M. pharaonis" 0.1474
0.0186192296380655 1.23300141935737 "ancient" "M. pharaonis" NA
0.0210196817247109 1.72035971537765 "insect" "M. pharaonis" NA
0.0347373754284933 0.43697517251304 "ancient" "M. pharaonis" NA
0.033331578618166 0.250434073561565 "ancient" "M. pharaonis" 0.0705
0.329251762737458 0.594200063079196 "ancient" "M. pharaonis" 0.0198
0.725062176918718 0.50882851449686 "ancient" "M. pharaonis" 0.1079
0.28930972246162 0.411050650692185 "ancient" "M. pharaonis" 0.0227
0.0267086167887119 0.272057976766074 "ant" "M. pharaonis" NA
0.0320999594200101 1.037069888987 "ancient" "M. pharaonis" 0.091
0.00605575631385229 1.01656555362748 "ancient" "M. pharaonis" NA
0.543324726332963 0.360327867616955 "ancient" "M. pharaonis" NA
0.0481943906342596 0.0802447480312983 "ancient" "M. pharaonis" 0.0468
0.0537667259231315 0.620995639629778 "ancient" "M. pharaonis" NA
0.804367438168048 0.452727915905323 "ancient" "M. pharaonis" NA
0.120817936584013 0.741710419721512 "ancient" "M. pharaonis" NA
0.585140572750891 0.507286863460956 "ancient" "M. pharaonis" 0.0845
0.301829277424971 0.909004401782855 "insect" "M. pharaonis" 0.1136
0.591174652967849 0.657471783294395 "ancient" "M. pharaonis" 0.0769
0.0579888246834779 0.102283142313337 "insect" "M. pharaonis" NA
0.0572165228459073 0.0427101456448488 "ancient" "M. pharaonis" 0.1135
0.0121965104772608 0.81339541350904 "ancient" "M. pharaonis" 0.0417
0.210848863800603 0.280480271916818 "ancient" "M. pharaonis" 0.0173
0.155428108974939 0.50148205508743 "ancient" "M. pharaonis" 0.154
0.115237220532675 0.232711785110041 "ancient" "M. pharaonis" NA
0.0255109928616323 1.08615123898611 "ancient" "M. pharaonis" NA
0.00915597548609929 0.544779566663991 "ancient" "M. pharaonis" NA
0.173078693898989 0.389760952231281 "ancient" "M. pharaonis" NA
0.215471922038011 0.286375747102947 "ancient" "M. pharaonis" NA
0.0988614782617294 1.98966691489518 "hymenoptera" "M. pharaonis" NA
0.222037500174171 0.526880111986032 "ancient" "M. pharaonis" 0.1427
0.478616414955936 0.576487161413344 "ancient" "M. pharaonis" NA
0.0189644988928216 0.647403190011174 "insect" "M. pharaonis" 0.2227
0.0726413471084481 1.2510995386095 "insect" "M. pharaonis" NA
0.229397692970226 0.159945676606598 "ancient" "M. pharaonis" 0.0398
0.0730371774701191 0.406511530442949 "ancient" "M. pharaonis" 0.2756
0.374141297080023 1.0619305724065 "ancient" "M. pharaonis" NA
0.0220747387217932 0.108649595894127 "ancient" "M. pharaonis" 0.1098
0.205130415797436 0.426052655290355 "ancient" "M. pharaonis" 0.0329
0.0262605185720648 0.214543787341982 "ancient" "M. pharaonis" NA
0.378590420119108 0.383716170680114 "ancient" "M. pharaonis" 0.0867
0.0579341407462992 0.384805356827026 "ancient" "M. pharaonis" 0.2964
0.546601372980834 0.444534168949434 "ancient" "M. pharaonis" NA
0.0567862495506157 1.57469959160161 "hymenoptera" "M. pharaonis" NA
0.110851823476097 0.29604924555866 "ancient" "M. pharaonis" 0.1417
0.0554571676791829 0.674542656568061 "ancient" "M. pharaonis" 0.1884
0.193653258219763 0.287824277447604 "ancient" "M. pharaonis" 0.0073
0.0257063356473957 0.48016691618791 "ancient" "M. pharaonis" 0.1085
0.518057814242286 0.361082111848867 "ancient" "M. pharaonis" 0.0122
0.125779391681027 0.362265538105479 "ancient" "M. pharaonis" 0.0436
0.0123747871955084 0.417917995897977 "ancient" "M. pharaonis" NA
0.0882288200597578 0.48547729132196 "ancient" "M. pharaonis" NA
0.0417600854177443 0.115822887167294 "ancient" "M. pharaonis" NA
0.241980096462987 0.489221969730782 "insect" "M. pharaonis" 0.3965
0.418314064250382 0.172378300455746 "ancient" "M. pharaonis" 0.0521
0.154411582643571 0.174792636725487 "insect" "M. pharaonis" 0.1723
0.106944130468886 0.64792949407459 "ancient" "M. pharaonis" NA
0.0348698290067605 0.278714093485208 "ancient" "M. pharaonis" NA
0.00853747984539771 0.496759693309293 "ancient" "M. pharaonis" 0.0375
0.698598499616336 1.53198290618741 "ancient" "M. pharaonis" NA
0.780344399051758 0.763767165565504 "insect" "M. pharaonis" 0.1885
0.867802386626052 0.136093766776924 "ancient" "M. pharaonis" 0.0109
0.00818846568855719 2.4884039527848 "ant" "M. pharaonis" NA
0.443189835704108 0.680253818560675 "ancient" "M. pharaonis" 0.1458
0.0188314195393143 1.06440137114532 "ancient" "M. pharaonis" 0.1159
0.358872555805369 0.393661049113034 "insect" "M. pharaonis" 0.3138
0.0031217918681866 1.27496047415078 "ancient" "M. pharaonis" 0.1244
0.110466088093322 1.09813907700378 "insect" "M. pharaonis" NA
0.156408534588596 0.309164228416892 "ancient" "M. pharaonis" 0.0531
0.490318654761773 0.607015389524194 "ancient" "M. pharaonis" 0.0141
0.279409453343458 0.192000544792744 "ancient" "M. pharaonis" NA
0.507283841099944 0.282780379924038 "insect" "M. pharaonis" NA
0.256070722302518 0.270305903282296 "ancient" "M. pharaonis" 0.1785
0.0844287209484877 0.291826961711304 "ancient" "M. pharaonis" 0.1962
0.523453677854621 0.435563128153437 "ancient" "M. pharaonis" 0.1101
0.0311807713405209 0.554391580846739 "ancient" "M. pharaonis" NA
0.076754325697552 0.902076889112554 "ancient" "M. pharaonis" NA
0.0149928827989879 0.467952269272011 "ancient" "M. pharaonis" 0.0198
0.278696432004222 0.193281554004535 "ancient" "M. pharaonis" 0.0795
0.479372275791148 0.651759257058899 "ancient" "M. pharaonis" 0.172
0.125594476731615 0.748534516674372 "ancient" "M. pharaonis" NA
0.190088193280188 0.394326471169702 "ancient" "M. pharaonis" 0.1661
0.170759151762 0.560803012737268 "ancient" "M. pharaonis" NA
0.0606253440130431 0.133404136363546 "ancient" "M. pharaonis" 0.017
0.113289188711286 0.362360988045917 "ancient" "M. pharaonis" NA
0.0605693911003008 0.55510031594652 "ancient" "M. pharaonis" NA
0.00749716940447478 1.52094527350389 "aculeata" "M. pharaonis" NA
0.123264991323088 0.795568518636246 "ant" "M. pharaonis" NA
0.0176207095280241 0.583223270625359 "ancient" "M. pharaonis" 0.1185
0.0108771275724325 0.221669409382423 "insect" "M. pharaonis" NA
0.0755970395514523 0.236626775720454 "insect" "M. pharaonis" NA
0.00325986840390834 1.01913443742576 "insect" "M. pharaonis" NA
0.0309047947230086 0.404777540534853 "ancient" "M. pharaonis" 0.136
0.0741957571287007 0.155280204398246 "ancient" "M. pharaonis" 0.1512
0.642275460365212 1.33046628485618 "ancient" "M. pharaonis" 0.2147
0.0252117243488276 0.739006521268482 "ancient" "M. pharaonis" 0.1801
0.0281160182729692 2.13922966965191 "ancient" "M. pharaonis" NA
0.172585292938311 0.35741852430756 "ancient" "M. pharaonis" 0.2999
0.116804746911821 0.68454129006838 "insect" "M. pharaonis" NA
0.52047883198717 0.471914161269764 "insect" "M. pharaonis" NA
0.0109549889359403 0.54773574480337 "insect" "M. pharaonis" 0.1571
0.0730735596759247 0.664864192655687 "ancient" "M. pharaonis" 0.098
0.0408649956028271 0.414338828370765 "ancient" "M. pharaonis" NA
0.106695058138064 1.13634077585242 "ancient" "M. pharaonis" NA
0.165370095616983 0.246976297835826 "ancient" "M. pharaonis" 0.1568
0.238883086495386 0.166996437797591 "ancient" "M. pharaonis" 0.001
0.0692320739224022 0.332943346863831 "ancient" "M. pharaonis" NA
0.351802633792695 0.371681728034687 "ancient" "M. pharaonis" 0.4068
0.796049752466084 0.485006292542596 "ancient" "M. pharaonis" 0.3615
0.0436242392014968 0.501129130297657 "ancient" "M. pharaonis" 0.1374
0.615302755330847 0.549826675153517 "ancient" "M. pharaonis" 0.0159
0.0190926319216843 0.165956347609297 "ancient" "M. pharaonis" NA
0.475894697066352 0.545683730607315 "ancient" "M. pharaonis" 0.0293
0.0307454272582383 0.306261537439262 "ancient" "M. pharaonis" NA
0.325539298239219 0.313770243338859 "hymenoptera" "M. pharaonis" 0.5201
0.470685673057153 0.802359592848741 "insect" "M. pharaonis" NA
0.34493653786751 1.24922535351884 "ancient" "M. pharaonis" NA
0.742119213113989 0.300630320964558 "ancient" "M. pharaonis" NA
0.290044910258748 1.02345439463225 "ant" "M. pharaonis" 0.3207
0.552242501846037 0.539242229213882 "ancient" "M. pharaonis" NA
0.00831794334472869 0.669679742776576 "ancient" "M. pharaonis" NA
0.764919559792229 0.168100678766236 "ancient" "M. pharaonis" 0.0618
0.0250684201603733 0.304499104202027 "ancient" "M. pharaonis" NA
0.292189481239563 0.588325249087856 "ancient" "M. pharaonis" 0.1927
0.389002546210727 0.792723703558041 "ancient" "M. pharaonis" NA
0.248832131092403 0.256338991353797 "ancient" "M. pharaonis" 0.13
0.0860083192766997 0.339570295544814 "ancient" "M. pharaonis" 0.0734
0.0998782155320988 0.590714120782369 "ancient" "M. pharaonis" 0.2053
0.078292388300949 0.374531157678038 "ancient" "M. pharaonis" 0.1814
0.0697322214526015 0.255572646402626 "ancient" "M. pharaonis" NA
0.431450402123972 0.542672953589082 "ancient" "M. pharaonis" NA
0.258973247865433 0.401742506446555 "hymenoptera" "M. pharaonis" NA
0.0358045383436634 0.708692581597449 "ant" "M. pharaonis" 0.5157
0.00933576716312792 0.910713406947883 "hymenoptera" "M. pharaonis" 0.2527
0.167877310050386 0.557657080736135 "ancient" "M. pharaonis" 0.1811
0.295748111263542 0.301286802001664 "insect" "M. pharaonis" NA
0.0585048727052853 0.19165329615207 "ancient" "M. pharaonis" NA
0.0160523429396471 0.956287389550451 "hymenoptera" "M. pharaonis" NA
0.0102017975879146 0.988799404380797 "hymenoptera" "M. pharaonis" NA
0.00377702606685472 0.624164082962893 "hymenoptera" "M. pharaonis" NA
0.0319284623667378 1.99860328225817 "hymenoptera" "M. pharaonis" NA
0.0141965587124585 1.18359207721304 "hymenoptera" "M. pharaonis" NA
0.217741161476076 1.43237861159176 "hymenoptera" "M. pharaonis" NA
0.0269086672720666 0.912460731335104 "insect" "M. pharaonis" 0.2586
0.0166068115980301 0.567306020462022 "hymenoptera" "M. pharaonis" NA
0.0906068786571151 0.563662997153312 "ancient" "M. pharaonis" NA
0.00667139207554314 1.52484703964592 "ancient" "M. pharaonis" NA
0.0781646288958551 0.33792344876579 "insect" "M. pharaonis" NA
0.570015980510413 0.305685302830276 "ancient" "M. pharaonis" NA
0.0254859150870509 0.310364984373236 "ancient" "M. pharaonis" NA
0.320619655788718 0.723189108214883 "ancient" "M. pharaonis" 0.2921
0.285256425356069 0.289435210953498 "ancient" "M. pharaonis" 0.1215
0.275171993583923 1.10664092178385 "ancient" "M. pharaonis" 0.295
0.0631365279108969 0.547808595570797 "ancient" "M. pharaonis" NA
0.0628259261252281 0.468444106241308 "ancient" "M. pharaonis" NA
0.0257121063310944 0.913771000995895 "ancient" "M. pharaonis" NA
0.0157738175256776 0.285949330874958 "ancient" "M. pharaonis" NA
0.0314629096413618 0.389325753829008 "ancient" "M. pharaonis" NA
0.0325201869313333 0.924881965644884 "ancient" "M. pharaonis" NA
0.428418700403444 0.62481015767286 "ancient" "M. pharaonis" 0.0683
0.0898633631589458 0.197322357397603 "ancient" "M. pharaonis" 0.1486
0.160693192989011 0.141904574562825 "ancient" "M. pharaonis" NA
0.452274707878961 0.263325033057512 "ancient" "M. pharaonis" NA
0.510073566861102 1.67739432463653 "ancient" "M. pharaonis" 0.1189
0.0390849487499833 0.390240020664663 "ancient" "M. pharaonis" 0.0735
0.297241840193811 0.421515242771748 "ancient" "M. pharaonis" 0.212
0.146057578275271 0.761604134096516 "ancient" "M. pharaonis" 0.1329
0.290561992513587 0.548905167887899 "ancient" "M. pharaonis" 0.2468
0.584946731588611 1.00815933998884 "ancient" "M. pharaonis" 0.0501
0.012978175067481 0.632070765504972 "ancient" "M. pharaonis" NA
0.311772732755689 1.7281542028204e-16 "hymenoptera" "M. pharaonis" NA
0.631051645202356 1.34611433819894 "ancient" "M. pharaonis" NA
0.00772015107736863 0.914546323494642 "insect" "M. pharaonis" 0.2716
0.00824116021839588 0.329135145669188 "ancient" "M. pharaonis" NA
0.0059746448753167 0.397264067937814 "ancient" "M. pharaonis" NA
0.00801525220558492 0.387556036349759 "ancient" "M. pharaonis" NA
0.412730100309182 1.65201989114742 "ancient" "M. pharaonis" 0.1314
0.0370241293608009 0.175350061199121 "ancient" "M. pharaonis" NA
0.0153485408901495 0.535979343597653 "ancient" "M. pharaonis" 0.1758
0.0209615482676688 1.36092072996801 "insect" "M. pharaonis" 0.2341
0.0409212042051586 0.0923618222817217 "insect" "M. pharaonis" 0.1384
0.0820716435447491 1.15407354018466 "insect" "M. pharaonis" NA
0.0269283546779197 0.0961452970410138 "ancient" "M. pharaonis" NA
0.569796469306884 0.595457996159319 "ancient" "M. pharaonis" 0.1766
0.83088824275102 0.591493871867814 "ancient" "M. pharaonis" 0.2115
0.0467583296229878 0.0457582412779953 "ancient" "M. pharaonis" 0.1465
0.00164084853980126 1.05486509183763 "insect" "M. pharaonis" NA
0.00782329524131692 0.582489895454602 "ant" "M. pharaonis" 0.3598
0.0444097876844346 0.192673296155444 "ancient" "M. pharaonis" 0.0333
0.0046064228487802 1.34169747458851 "ancient" "M. pharaonis" 0.1626
0.201554636802346 0.565687589022841 "insect" "M. pharaonis" 0.1808
0.186527079809941 2.43775229562087 "ancient" "M. pharaonis" 0.4207
0.0702175160920397 0.510370467958998 "ancient" "M. pharaonis" NA
0.044165339027676 1.21718092401356 "insect" "M. pharaonis" NA
0.387500050907142 0.221383168737321 "ancient" "M. pharaonis" 0.2236
0.066833309261973 0.0675670483805669 "ancient" "M. pharaonis" 0.0279
0.556789251595609 0.426409699020956 "ancient" "M. pharaonis" 0.1098
0.158640290329566 0.337470155987462 "ancient" "M. pharaonis" 0.0123
0.30984084728161 0.569671384521749 "ancient" "M. pharaonis" NA
0.103114439100999 0.0740991326005614 "ancient" "M. pharaonis" NA
0.688714241213407 0.255905094218479 "ancient" "M. pharaonis" 0.0326
0.290116414782765 0.263779787874264 "ancient" "M. pharaonis" 0.1049
0.0447623875673515 0.546780786354283 "ancient" "M. pharaonis" NA
0.0480378293456534 0.344668768400543 "ancient" "M. pharaonis" 0.1759
0.241653755134891 0.137887981871419 "ancient" "M. pharaonis" 0.2993
0.517517477937339 0.72852685428797 "ancient" "M. pharaonis" 0.0256
0.0378828112427976 0.401539757516863 "ancient" "M. pharaonis" 0.1447
0.00156421523528889 1.79254201820836 "ancient" "M. pharaonis" NA
0.0182094275660097 0.873527684514328 "ancient" "M. pharaonis" 0.0495
0.623860915765327 0.26225219667753 "ancient" "M. pharaonis" 0.0983
0.0252757766504135 1.37684663275059 "ancient" "M. pharaonis" NA
0.0117783007091146 0.23531032121087 "ancient" "M. pharaonis" 0.0859
0.115994550376547 0.916538421075915 "ancient" "M. pharaonis" NA
0.205547181474622 0.496266034768134 "ancient" "M. pharaonis" NA
0.449317440950141 0.238904888187391 "ancient" "M. pharaonis" NA
0.0126040892046283 0.826273709228735 "ant" "M. pharaonis" 0.221
0.19369598826688 0.126485904033711 "ancient" "M. pharaonis" 0.184
0.00331395657784116 1.40393223830602 "insect" "M. pharaonis" NA
0.0194269352394226 1.54903944331474 "ancient" "M. pharaonis" 0.1906
0.00335965912111224 0.191957291659481 "aculeata" "M. pharaonis" NA
0.0994249435899117 0.182297388541751 "ancient" "M. pharaonis" NA
0.437193539841252 1.11527698615787 "ancient" "M. pharaonis" NA
0.795659114950706 0.383815004083269 "ancient" "M. pharaonis" 0.001
0.0390853471563159 1.12090156240032 "ancient" "M. pharaonis" 0.185
0.728424395872047 0.163983629201229 "ancient" "M. pharaonis" 0.0046
0.717528513428829 0.178702973997982 "ancient" "M. pharaonis" 0.0532
0.0756405863980155 0.210316029112847 "ancient" "M. pharaonis" 0.0427
0.340927566972017 0.319685198853785 "ancient" "M. pharaonis" 0.0218
0.253283780760801 0.625767456479647 "ancient" "M. pharaonis" 0.0738
0.163683547915618 0.231892995730837 "ancient" "M. pharaonis" 0.1257
0.00370507969224989 1.91741786335556 "ancient" "M. pharaonis" 0.2126
0.0377895655332198 1.28777173466538 "ancient" "M. pharaonis" NA
0.318480784785126 0.329639074761532 "ancient" "M. pharaonis" NA
0.0319192472806811 0.36142172852962 "insect" "M. pharaonis" 0.1766
0.0153096217745822 0.584308075282772 "ant" "M. pharaonis" NA
0.0153124764494063 0.386371943036709 "insect" "M. pharaonis" NA
0.0250121351743458 0.37162984268536 "insect" "M. pharaonis" 0.359
0.00506089602218783 1.69152358716455 "ancient" "M. pharaonis" NA
0.0551081766598537 0.348474700019172 "ancient" "M. pharaonis" 0.2026
0.0727371517861675 0.490901030553121 "insect" "M. pharaonis" NA
0.156605564186903 0.931480870229877 "ant" "M. pharaonis" NA
0.495707165007747 0.918289145888195 "ancient" "M. pharaonis" 0.2442
0.386321515378835 0.486758362633669 "hymenoptera" "M. pharaonis" NA
0.00978493166912643 0.985199630907398 "ant" "M. pharaonis" NA
0.00391609712426526 1.45046773200545 "insect" "M. pharaonis" NA
0.00268267635964625 1.88087018596383 "insect" "M. pharaonis" NA
0.287245615679103 0.158634892824365 "ancient" "M. pharaonis" NA
0.0603173819214237 2.03596122608162 "insect" "M. pharaonis" NA
0.351821330959863 1.376487720517 "insect" "M. pharaonis" NA
0.0397800465101855 0.698225167653109 "ancient" "M. pharaonis" NA
0.374111086714218 0.360301608747727 "ancient" "M. pharaonis" 0.1509
0.0232660439849822 0.197857860557397 "ancient" "M. pharaonis" NA
0.170291173010415 1.08998078867262 "ancient" "M. pharaonis" NA
0.00434043547038992 1.02448649928594 "ancient" "M. pharaonis" 0.0524
0.141753497869501 0.502104402974376 "ancient" "M. pharaonis" NA
0.0247130899387259 0.39451612367909 "ancient" "M. pharaonis" NA
0.0635704587119489 0.687530835796493 "ancient" "M. pharaonis" NA
0.346698301595637 1.13523051461561 "ancient" "M. pharaonis" NA
0.19009024039512 0.83533229347652 "ancient" "M. pharaonis" NA
0.379866604864993 0.306524733823236 "ancient" "M. pharaonis" 0.2316
0.758415758851768 0.149385540819699 "ancient" "M. pharaonis" 0.0373
0.567992537390786 1.84658704627798 "ancient" "M. pharaonis" 0.1794
0.122802964120875 0.349052124953525 "ancient" "M. pharaonis" 0.2139
0.0200284413233618 0.773579433542264 "ancient" "M. pharaonis" NA
0.773073513981622 1.66193800207046 "insect" "M. pharaonis" 0.0479
0.504578493674015 0.467798203592396 "ancient" "M. pharaonis" 0.2773
0.0274788023023405 0.536516231085152 "insect" "M. pharaonis" 0.4036
0.0398259416330427 0.408722951095454 "ancient" "M. pharaonis" 0.1832
0.0305857637196594 1.54262563449503 "insect" "M. pharaonis" NA
0.0478053304853693 1.60017519084763 "insect" "M. pharaonis" NA
0.605367574585132 0.660090462715812 "ancient" "M. pharaonis" NA
0.455600468760137 0.274255598955537 "ancient" "M. pharaonis" 0.1389
0.404167920751161 0.232081139751874 "ancient" "M. pharaonis" 0.0082
0.123924322029179 0.310186625541612 "ancient" "M. pharaonis" 0.2375
0.00335124211355905 0.729874519790139 "ancient" "M. pharaonis" 0.165
0.139361661171719 0.327560457177009 "ancient" "M. pharaonis" 0.2146
0.499540379274673 0.584604126834168 "ancient" "M. pharaonis" NA
0.546357273349715 0.262705794274958 "ancient" "M. pharaonis" 0.0341
0.0565253191241276 0.244156941859285 "ancient" "M. pharaonis" NA
0.0567404146904136 0.148264890911275 "hymenoptera" "M. pharaonis" NA
0.0112114109837865 0.275654507410302 "ancient" "M. pharaonis" 0.0626
0.0342024132039046 0.412664056892359 "ant" "M. pharaonis" NA
0.0907662544941867 0.191054738176647 "ancient" "M. pharaonis" 0.1034
0.00340547141598694 0.47872057928418 "insect" "M. pharaonis" NA
0.0887073088149239 0.581143995212034 "ancient" "M. pharaonis" 0.0605
0.154891207034355 0.243741050026278 "ancient" "M. pharaonis" NA
0.236864724659274 1.45986731417093 "ancient" "M. pharaonis" NA
0.0796899706159281 0.209045185213974 "ancient" "M. pharaonis" 0.1444
0.0514147058155177 0.615182166393548 "ancient" "M. pharaonis" NA
0.0676528780815559 0.442185427629049 "ancient" "M. pharaonis" NA
0.112694214342005 0.394838526417062 "ancient" "M. pharaonis" 0.0991
0.00682168142411201 0.597608414434096 "ancient" "M. pharaonis" NA
0.292829008326001 0.14086064023005 "ancient" "M. pharaonis" NA
0.0528422916784855 0.225311940302899 "ancient" "M. pharaonis" NA
0.0528422916784855 0.225311940302899 "insect" "M. pharaonis" NA
0.471630078058091 0.715793436461124 "insect" "M. pharaonis" NA
0.17198655742992 0.574486314202412 "ancient" "M. pharaonis" 0.2286
0.440262479451289 1.19700896117452 "ancient" "M. pharaonis" NA
0.401215055764138 1.39381489985475 "ancient" "M. pharaonis" 0.014
0.0597292781238312 0.203182895633558 "ancient" "M. pharaonis" NA
0.36999526889495 0.576872915792842 "ancient" "M. pharaonis" 0.2321
0.00584598197916126 0.615845567916517 "ancient" "M. pharaonis" NA
0.0548282362487547 1.29976087155402 "ancient" "M. pharaonis" NA
0.505023611963485 0.7592472891493 "ancient" "M. pharaonis" 0.0793
0.178839192788457 0.305184487146877 "insect" "M. pharaonis" 0.1148
0.425757645385974 0.376392143789409 "ancient" "M. pharaonis" 0.001
0.116253988964581 0.76355703317568 "ancient" "M. pharaonis" 0.2382
0.0312364516683723 0.420443815718595 "ancient" "M. pharaonis" NA
0.0794095293295316 0.298430108477806 "ancient" "M. pharaonis" 0.2494
0.922391555428666 0.728744534801132 "ancient" "M. pharaonis" 0.1377
0.0410233183849856 0.454233545015071 "ancient" "M. pharaonis" NA
0.0469849675355 1.22003306457223 "insect" "M. pharaonis" NA
0.475433611179182 0.504228978380974 "ancient" "M. pharaonis" 0.2011
0.0781078052957731 0.111605730055353 "insect" "M. pharaonis" NA
0.0882491501096167 0.475252332211122 "insect" "M. pharaonis" NA
0.0286606926738274 0.320345238254966 "ancient" "M. pharaonis" NA
0.010427027682258 0.830642975161662 "ancient" "M. pharaonis" 0.1751
0.30270896838365 0.631530437230954 "ancient" "M. pharaonis" NA
0.00316466774969277 0.349710738728712 "ancient" "M. pharaonis" 0.0568
0.397318865959923 0.395653671153847 "ancient" "M. pharaonis" NA
0.0586404582640438 0.517956301392598 "ancient" "M. pharaonis" NA
0.431475225643561 0.249610880945151 "ancient" "M. pharaonis" 0.1837
0.0234448430751959 0.91893109300181 "ancient" "M. pharaonis" 0.1824
0.057676727650582 1.04537092823973 "ant" "M. pharaonis" NA
0.25103867041517 0.238011580364001 "ancient" "M. pharaonis" 0.2048
0.0610687057572196 0.208497089340399 "ancient" "M. pharaonis" NA
0.324641724566916 0.460229539711393 "ancient" "M. pharaonis" NA
0.0522856648421309 0.996300987061159 "ancient" "M. pharaonis" NA
0.0419944921690694 1.78725353160949 "ancient" "M. pharaonis" 0.0267
0.0486771094136662 0.592829506061902 "ancient" "M. pharaonis" 0.1661
0.0128805185087166 0.697817265604037 "ancient" "M. pharaonis" NA
0.162281898901919 0.373262592406498 "ancient" "M. pharaonis" NA
0.0489712102722013 1.51116355697511 "ancient" "M. pharaonis" 0.1763
0.0776823188047629 0.135218003262624 "ancient" "M. pharaonis" NA
0.0706719373708505 0.246913059613211 "ancient" "M. pharaonis" 0.0868
0.0955424200470118 0.907720339663736 "ancient" "M. pharaonis" 0.0393
0.026044680544916 0.329797959884241 "ancient" "M. pharaonis" 0.1075
0.0328366115658295 0.987102801742832 "ancient" "M. pharaonis" 0.0783
0.0962334643667041 0.227578569795471 "ancient" "M. pharaonis" 0.1257
0.257899447181957 1.2112138616391 "ancient" "M. pharaonis" 0.0227
0.280023779877682 0.633542793174482 "ancient" "M. pharaonis" NA
0.618816932765697 0.760090003495501 "insect" "M. pharaonis" 0.1873
0.114903924433568 0.38888040533804 "ancient" "M. pharaonis" NA
0.332006255251094 0.542594153676334 "ancient" "M. pharaonis" 0.001
0.122940643741194 1.12009339013085 "hymenoptera" "M. pharaonis" NA
0.890574063253867 0.56355560160839 "ancient" "M. pharaonis" 0.1859
0.605272142078378 0.245585516247753 "ancient" "M. pharaonis" NA
0.0174659333538912 1.02803111009994 "insect" "M. pharaonis" NA
0.702934110083244 0.711709559587622 "ancient" "M. pharaonis" 0.1606
0.237890021545868 0.953884070990493 "insect" "M. pharaonis" 0.1775
0.598627118081966 0.658938884561528 "ancient" "M. pharaonis" NA
0.750641949931506 0.0955597089628218 "ancient" "M. pharaonis" 0.1214
0.575800594216681 0.278878837839273 "ancient" "M. pharaonis" 0.1593
0.00831426382334402 1.67999935256943 "insect" "M. pharaonis" NA
0.0144701379463069 2.39067335920321 "ancient" "M. pharaonis" NA
0.0508783267613579 0.245005158824017 "ancient" "M. pharaonis" NA
0.281480825517598 0.908279980763056 "ancient" "M. pharaonis" 0.0709
0.0255727138210403 1.62866395688355 "insect" "M. pharaonis" NA
0.00655778832706943 0.257451921126549 "insect" "M. pharaonis" NA
0.437005586213107 0.26989664972857 "ancient" "M. pharaonis" 0.0964
0.00410156152597667 0.353352067388402 "ancient" "M. pharaonis" NA
0.0107243173880568 1.12641635968773 "insect" "M. pharaonis" NA
0.102734763436545 0.453148761175308 "ancient" "M. pharaonis" NA
0.277257083826276 0.720035869406303 "insect" "M. pharaonis" NA
0.27894798654275 0.653288401425272 "ancient" "M. pharaonis" NA
0.233926993299966 0.212840032319845 "ancient" "M. pharaonis" NA
0.0563831454278515 0.34176770344724 "ancient" "M. pharaonis" 0.2083
0.344551951046611 0.685808492795861 "ancient" "M. pharaonis" 0.0519
0.0161015530323047 0.539500354420719 "insect" "M. pharaonis" NA
0.0140690999754888 0.893239623971797 "ancient" "M. pharaonis" 0.0533
0.157852568039607 1.24918178318775 "ancient" "M. pharaonis" 0.1008
0.637768471201854 0.392507435365427 "ancient" "M. pharaonis" NA
0.1449567449365 0.165773217981742 "ancient" "M. pharaonis" NA
0.127753240732087 0.195738525682218 "ant" "M. pharaonis" NA
0.399607159253464 1.44605004250693 "hymenoptera" "M. pharaonis" NA
0.0432154472682438 0.425262255679499 "ancient" "M. pharaonis" 0.2043
0.820674997416047 0.396095242676517 "ancient" "M. pharaonis" NA
0.0789927102361033 0.323110501917407 "novel" "M. pharaonis" NA
0.0385961578515835 0.681539768934649 "ancient" "M. pharaonis" NA
0.0339422172492562 1.45158570770562 "ancient" "M. pharaonis" NA
0.0329929006309421 1.43164593932088 "insect" "M. pharaonis" NA
0.0204274033222439 0.532769145921393 "ancient" "M. pharaonis" 0.4051
0.0260212393669432 0.382588957890127 "ancient" "M. pharaonis" 0.0651
0.0138787538558071 0.291618631845649 "insect" "M. pharaonis" 0.3718
0.016297067834108 0.189748728298826 "ancient" "M. pharaonis" NA
0.0362073192073845 0.455743968588868 "insect" "M. pharaonis" 0.4918
0.116215956795865 0.219333947610628 "ancient" "M. pharaonis" 0.0553
0.625736791870213 0.699561347925867 "ant" "M. pharaonis" NA
0.374202663640211 0.160701758309983 "ancient" "M. pharaonis" 0.069
0.00406645866141379 0.126832935567187 "ancient" "M. pharaonis" 0.1084
0.0722060038715541 0.318795887011205 "ancient" "M. pharaonis" 0.1794
0.572687948350432 0.581960284233181 "ancient" "M. pharaonis" NA
0.0735452921415381 0.0990323721910719 "ancient" "M. pharaonis" 0.1897
0.394845704204235 0.447737493296553 "ancient" "M. pharaonis" NA
0.490957148005168 0.483879331698741 "ancient" "M. pharaonis" 0.0879
0.278074533141793 1.36934665699196 "ancient" "M. pharaonis" 0.0615
0.619049305350597 0.585168857153931 "ancient" "M. pharaonis" NA
0.0246062764602914 1.00145912506072 "insect" "M. pharaonis" NA
0.359315136229948 1.24908997523681 "ancient" "M. pharaonis" 0.3301
0.79415042663556 0.192603387769944 "ancient" "M. pharaonis" 0.1688
0.0017431856238549 1.84746399053877 "ancient" "M. pharaonis" NA
0.00454954075823786 0.655956507410269 "ancient" "M. pharaonis" 0.081
0.0799627656558468 0.335917733589763 "ancient" "M. pharaonis" NA
0.50857537892672 0.585825178548528 "ancient" "M. pharaonis" 0.322
0.927130302318895 0.379019580939067 "ancient" "M. pharaonis" NA
0.523258339297459 0.435582693449565 "insect" "M. pharaonis" 0.1754
0.511486603320322 0.442510416619261 "ancient" "M. pharaonis" NA
0.157737468463718 0.163404794738315 "ancient" "M. pharaonis" 0.0618
0.421226780338412 1.2280494462046 "ancient" "M. pharaonis" 0.0682
0.367036540595611 1.42957661756242 "ancient" "M. pharaonis" 0.1483
0.148085558585738 0.928433992013285 "ancient" "M. pharaonis" 0.1079
0.223753753371391 0.646815065569868 "ancient" "M. pharaonis" 0.0495
0.0591856237020188 1.86192464191533 "ancient" "M. pharaonis" 0.0433
0.0558220318920903 0.154536990635693 "ancient" "M. pharaonis" 0.3071
0.843496680045398 0.667674482698503 "ancient" "M. pharaonis" NA
0.137895749502366 0.453091878874053 "ancient" "M. pharaonis" 0.0387
0.403799897903723 0.399554219149689 "ancient" "M. pharaonis" 0.1885
0.120621242160667 0.310089418083302 "ancient" "M. pharaonis" 0.2085
0.166245640512973 0.441474615861063 "ancient" "M. pharaonis" NA
0.0074824692495871 0.568293873821614 "insect" "M. pharaonis" NA
0.0885386810005106 0.387234171109605 "ancient" "M. pharaonis" NA
0.034510942473401 0.0651275050684492 "ancient" "M. pharaonis" 0.1487
0.0471905411064308 0.919566351399762 "insect" "M. pharaonis" 0.2453
0.0414501845066337 0.742979085773436 "ant" "M. pharaonis" NA
0.0313066729892026 0.673442833727781 "ancient" "M. pharaonis" 0.1364
0.103993334727693 0.809658889836065 "ancient" "M. pharaonis" NA
0.567701732598909 1.01824710210795 "ancient" "M. pharaonis" 0.065
0.351536408436587 0.382604404782113 "ancient" "M. pharaonis" NA
0.0654925746042515 0.172048277599689 "ancient" "M. pharaonis" NA
0.0654925746042515 0.172048277599689 "ancient" "M. pharaonis" NA
0.0168012867656694 0.244333870539621 "ancient" "M. pharaonis" NA
0.0315132393878753 0.454045887276395 "ancient" "M. pharaonis" NA
0.422399136240345 0.324660818587874 "ancient" "M. pharaonis" NA
0.381585148384729 0.226710718609253 "ancient" "M. pharaonis" NA
0.0616938718532529 0.284099512607549 "ancient" "M. pharaonis" 0.3866
0.0086129964661827 0.27681002169556 "ancient" "M. pharaonis" 0.197
0.051579247152929 0.584484340539287 "ancient" "M. pharaonis" 0.2589
0.0113432739063492 0.961572249987038 "ancient" "M. pharaonis" 0.0489
0.0843416537743294 0.126447401923023 "ancient" "M. pharaonis" 0.0873
0.646243745518436 0.434032757620922 "ancient" "M. pharaonis" 0.0934
0.00424993632602853 0.601127815338703 "ancient" "M. pharaonis" 0.0442
0.00488846543120328 1.04906177214115 "insect" "M. pharaonis" NA
0.0330726374596301 0.0487311756790973 "ancient" "M. pharaonis" NA
0.216908581708143 0.242968934190969 "ancient" "M. pharaonis" 0.0435
0.00911217051946887 0.326248303037405 "insect" "M. pharaonis" NA
0.266729641210128 0.387216131262678 "ancient" "M. pharaonis" 0.0762
0.00591236758911364 0.611615671261233 "insect" "M. pharaonis" NA
0.00948015989552429 0.610486072824803 "ancient" "M. pharaonis" NA
0.00571686416860813 2.54359986186228 "insect" "M. pharaonis" NA
0.161512337910239 0.694484352687361 "insect" "M. pharaonis" NA
0.0181449543605449 0.60785162679141 "ant" "M. pharaonis" NA
0.0304135036900596 0.62875112221239 "insect" "M. pharaonis" NA
0.234200308916171 0.894976951710003 "ancient" "M. pharaonis" NA
0.0141299289535006 0.244711088301543 "ancient" "M. pharaonis" NA
0.00550143410079967 0.608909123263017 "insect" "M. pharaonis" NA
0.0130241905418685 0.695363081069496 "insect" "M. pharaonis" NA
0.0461205375191121 0.756256262094492 "ancient" "M. pharaonis" NA
0.00339004987861841 0.922725366959296 "ancient" "M. pharaonis" NA
0.0422005626183816 0.0746485120111764 "ancient" "M. pharaonis" 0.1706
0.0215160707347713 0.663175404067209 "ancient" "M. pharaonis" NA
0.0665012067458487 0.714867524037119 "ancient" "M. pharaonis" NA
0.189574819758593 0.611996433328048 "insect" "M. pharaonis" NA
0.274602523858543 1.14080712550877 "ancient" "M. pharaonis" 0.0085
0.0205578233968047 0.0707633517585366 "ancient" "M. pharaonis" 0.0085
0.0553852861591958 0.877302159566849 "ant" "M. pharaonis" NA
0.0122664186778771 1.48178881601639 "insect" "M. pharaonis" NA
0.00203755687235696 1.69989854530442 "hymenoptera" "M. pharaonis" NA
0.686403736096271 0.343402431546205 "ancient" "M. pharaonis" NA
0.0121281089331275 1.04190535922202 "ancient" "M. pharaonis" NA
0.616274289431579 0.605007644083011 "ancient" "M. pharaonis" 0.21
0.543902637699826 0.639798623371043 "ancient" "M. pharaonis" 0.059
0.0899980615821252 0.253820618618297 "ancient" "M. pharaonis" 0.0432
0.156325137737784 0.388212484496235 "ancient" "M. pharaonis" 0.1324
0.121430264321215 0.333932350452329 "ancient" "M. pharaonis" 0.1358
0.395484344390487 1.73832349164165 "insect" "M. pharaonis" NA
0.584487827672582 0.332833833822724 "ant" "M. pharaonis" NA
0.0380251290651254 0.47514136035742 "ancient" "M. pharaonis" 0.1066
0.410305728651906 0.860617338533076 "ancient" "M. pharaonis" 0.082
0.788279384936123 0.447984662614133 "ancient" "M. pharaonis" NA
0.0128035889661678 0.444436219864892 "ancient" "M. pharaonis" NA
0.318902727878401 1.55633348219504 "ancient" "M. pharaonis" 0.1512
0.292058232559633 0.454896968263875 "hymenoptera" "M. pharaonis" 0.0072
0.111123149012741 0.20174761048471 "ancient" "M. pharaonis" NA
0.355747206893938 0.397629393150451 "ancient" "M. pharaonis" NA
0.0587189400338773 0.687036615721661 "ancient" "M. pharaonis" NA
0.0195134215915281 0.455340113458055 "ancient" "M. pharaonis" NA
0.0139423383784553 0.141992275463603 "ancient" "M. pharaonis" NA
0.0476177889479978 0.713465332360285 "ancient" "M. pharaonis" NA
0.0499590494516944 0.284112246827149 "ancient" "M. pharaonis" 0.0353
0.0563688072589502 0.491899746850617 "ancient" "M. pharaonis" 0.2904
0.110327878306366 0.429869988004959 "ancient" "M. pharaonis" 0.0522
0.228082745254057 0.589768967809199 "ancient" "M. pharaonis" 0.016
0.0462542658223925 0.191968814867741 "ancient" "M. pharaonis" NA
0.164309320019355 0.295526052654807 "ancient" "M. pharaonis" 0.2981
0.094604269096454 0.276644740865774 "hymenoptera" "M. pharaonis" NA
0.330820661635594 0.358675194233301 "hymenoptera" "M. pharaonis" 0.1457
0.0860666012899297 0.391622180336401 "ancient" "M. pharaonis" 0.1803
0.05073566088077 0.63434608054584 "ant" "M. pharaonis" NA
0.301532903841298 0.235467620604461 "ancient" "M. pharaonis" 0.0547
0.0142585382021596 0.935683478447389 "insect" "M. pharaonis" NA
0.428548576482256 0.417361081877642 "ancient" "M. pharaonis" NA
0.0641508676134505 0.678702214741722 "ancient" "M. pharaonis" NA
0.0641508676134505 0.678702214741722 "ancient" "M. pharaonis" NA
0.0356152260567023 0.249001675587527 "ancient" "M. pharaonis" 0.3417
0.17612506758844 0.493442677763985 "ancient" "M. pharaonis" 0.0548
0.0964035042182807 0.479823773968704 "ancient" "M. pharaonis" NA
0.109575004658379 0.215258973806369 "ancient" "M. pharaonis" 0.1578
0.422634122550061 0.45788721992309 "ancient" "M. pharaonis" 0.1522
0.146982694182117 0.341214126076887 "insect" "M. pharaonis" 0.2533
0.222633573650801 0.203104176052961 "ancient" "M. pharaonis" NA
0.267665061855205 0.325919341515136 "ancient" "M. pharaonis" NA
0.0599157043986109 0.597789018227533 "ancient" "M. pharaonis" NA
0.045214057655002 0.241947522842088 "ancient" "M. pharaonis" 0.0956
0.0867548832059967 0.315168542570974 "ancient" "M. pharaonis" 0.1427
0.0566569454641396 0.475904057898204 "ancient" "M. pharaonis" NA
0.0913219247012501 0.38219371154387 "ancient" "M. pharaonis" 0.1115
0.0863792000849237 0.508108385829956 "ancient" "M. pharaonis" NA
0.0344422574174518 0.327121992679509 "ancient" "M. pharaonis" 0.1071
0.0931612036785314 0.817035350646493 "ancient" "M. pharaonis" NA
0.119973545669046 0.539042739198069 "ancient" "M. pharaonis" 0.0607
0.0261915477689036 1.52874379118063 "ancient" "M. pharaonis" NA
0.0382528852655809 0.0536050386764594 "ancient" "M. pharaonis" 0.189
0.0238254443448338 0.712127482160014 "ancient" "M. pharaonis" 0.3873
0.0936899627217359 0.419794497970047 "ancient" "M. pharaonis" 0.038
0.158586344638507 0.151824132773217 "ancient" "M. pharaonis" 0.0626
0.171910542012481 0.315477020683719 "ancient" "M. pharaonis" NA
0.0361782617727983 0.530404795773673 "ancient" "M. pharaonis" 0.2754
0.21563303036576 1.76896236908997 "ancient" "M. pharaonis" 0.0276
0.388292116599651 0.619260241807344 "ancient" "M. pharaonis" NA
0.322984659924829 1.4861557564375 "ancient" "M. pharaonis" 0.1711
0.0588547808351354 0.145981255135359 "ancient" "M. pharaonis" NA
0.0021285345659869 1.17783522614662 "ancient" "M. pharaonis" NA
0.00833835549162291 1.48163640225971 "insect" "M. pharaonis" NA
0.436054291948824 0.502397170551883 "ancient" "M. pharaonis" NA
0.00951209918191005 0.704813559044378 "ancient" "M. pharaonis" 0.232
0.00473176998797207 1.40696640325739 "ancient" "M. pharaonis" NA
0.0085821061627449 0.629299499573858 "ancient" "M. pharaonis" NA
0.092907604598041 0.162033001893544 "ancient" "M. pharaonis" 0.148
0.404917361669874 0.357539018563195 "ancient" "M. pharaonis" NA
0.00425646451057804 0.830562653125449 "insect" "M. pharaonis" NA
0.0439348946520245 0.89069973372676 "ancient" "M. pharaonis" NA
0.0424950878327628 0.432944975684574 "insect" "M. pharaonis" NA
0.0467304023349094 0.690016753110785 "insect" "M. pharaonis" NA
0.216715646026366 1.43986220652953 "insect" "M. pharaonis" NA
0.0140025773821341 0.294201662451999 "ancient" "M. pharaonis" 0.0188
0.370384862584727 0.617764110179802 "ancient" "M. pharaonis" 0.0413
0.0465112777248193 0.16051430569871 "insect" "M. pharaonis" NA
0.0294609678191348 0.87961734577393 "ancient" "M. pharaonis" NA
0.505146988144687 1.2991316904469 "ancient" "M. pharaonis" NA
0.0376611404076336 0.779852319396205 "ancient" "M. pharaonis" NA
0.0912081268257852 0.859373524041995 "insect" "M. pharaonis" NA
0.0575765658271432 0.0548123805359785 "ancient" "M. pharaonis" 0.2015
0.0295223941767029 1.43668045065411 "ancient" "M. pharaonis" 0.0385
0.249037737044833 0.609999646667927 "ancient" "M. pharaonis" 0.052
0.381067742191855 0.482349801865041 "ancient" "M. pharaonis" NA
0.0643829480182654 0.505574380484004 "ancient" "M. pharaonis" 0.1817
0.00638866914525874 0.525028699797081 "hymenoptera" "M. pharaonis" 0.3205
0.242444467659478 0.30990684512871 "ancient" "M. pharaonis" 0.0757
0.219737525146549 0.498449378729685 "ancient" "M. pharaonis" 0.0462
0.178927756786938 0.547526644787819 "insect" "M. pharaonis" NA
0.704826529196935 0.442644312505756 "ancient" "M. pharaonis" NA
0.0131610019641387 0.383886286367109 "insect" "M. pharaonis" 0.0065
0.418530662129099 0.509438749708312 "ancient" "M. pharaonis" 0.1939
0.525683687340511 1.26996849427998 "ancient" "M. pharaonis" NA
0.0333872509987027 0.63928133144308 "insect" "M. pharaonis" 0.042
0.991286984551409 0.285049927496518 "ancient" "M. pharaonis" 0.128
0.32972104338954 0.722618797455378 "insect" "M. pharaonis" 0.33
0.298091141441322 0.275536168362231 "ancient" "M. pharaonis" 0.1651
0.225561427997858 1.30794470082827 "ancient" "M. pharaonis" 0.0624
0.00445022268518257 0.977059683151037 "ancient" "M. pharaonis" 0.1604
0.124487172404968 2.00672344000362 "ancient" "M. pharaonis" NA
0.685070872822243 0.173651199001274 "ancient" "M. pharaonis" NA
0.0261749284285067 0.963928454196129 "ancient" "M. pharaonis" NA
0.383654351392723 1.7281542028204e-16 "ancient" "M. pharaonis" 0.0717
0.00986928125569332 1.07724643766901 "ancient" "M. pharaonis" 0.202
0.22621711200986 0.826369517365678 "insect" "M. pharaonis" 0.2755
0.186162499810627 0.434059956057449 "ancient" "M. pharaonis" 0.1244
0.0171569627863831 0.566118832943065 "ancient" "M. pharaonis" 0.0707
0.00214572115678993 1.78796180756509 "ancient" "M. pharaonis" 0.1358
0.0759241075456354 0.330203107436206 "ancient" "M. pharaonis" NA
0.0682732917470635 0.53025480071377 "ancient" "M. pharaonis" NA
0.0374114137563619 0.208074116231051 "insect" "M. pharaonis" NA
0.0404220679657789 0.521529876515365 "ancient" "M. pharaonis" NA
0.0565590875203031 0.45387546170845 "ancient" "M. pharaonis" NA
0.162227755068537 0.438012734507516 "ancient" "M. pharaonis" 0.0252
0.162236670772261 0.718777473524702 "ancient" "M. pharaonis" 0.4338
0.522964682528828 0.461965182529827 "ancient" "M. pharaonis" 0.2162
0.0841040244944277 0.283770631850095 "ancient" "M. pharaonis" 0.1588
0.00252166879213495 0.660955348618716 "ancient" "M. pharaonis" NA
0.00276343157937876 1.28777053952115 "hymenoptera" "M. pharaonis" NA
0.0024028840047698 2.02450238236445 "hymenoptera" "M. pharaonis" NA
0.00655192198793457 1.93520247247359 "hymenoptera" "M. pharaonis" NA
0.186230972448803 0.739002774119748 "ancient" "M. pharaonis" 0.0668
0.0655865050511525 0.519818858336194 "hymenoptera" "M. pharaonis" NA
0.367643360533081 1.63298106369208 "hymenoptera" "M. pharaonis" NA
0.337857516709664 0.321405765249006 "ancient" "M. pharaonis" 0.1147
0.0631625251244318 0.187640725453769 "ancient" "M. pharaonis" 0.0616
0.111262489160472 0.75191559008305 "ancient" "M. pharaonis" 0.2895
0.318574265308744 0.156359549576989 "ancient" "M. pharaonis" 0.0465
0.286656393423381 0.506711465550611 "ancient" "M. pharaonis" 0.0313
0.350497885287955 1.04933643793906 "hymenoptera" "M. pharaonis" NA
0.0654643562619399 0.0804454622425489 "ancient" "M. pharaonis" 0.0699
0.0172464429264214 0.377309389113456 "ancient" "M. pharaonis" NA
0.0228176871167173 0.280579494524945 "ancient" "M. pharaonis" NA
0.0386360074844138 0.148956651401293 "insect" "M. pharaonis" NA
0.0439242410302094 0.403280160588466 "ancient" "M. pharaonis" NA
0.0995737702160705 0.428828615866365 "insect" "M. pharaonis" 0.1276
0.12825802005024 0.785140303974329 "ancient" "M. pharaonis" 0.1538
0.0634997450126939 0.34725094100857 "ancient" "M. pharaonis" 0.1946
0.025253500186353 0.427686613181216 "ancient" "M. pharaonis" NA
0.0500680881169051 0.537399361669995 "ancient" "M. pharaonis" 0.0358
0.0757361130092673 1.20449716724582 "ancient" "M. pharaonis" NA
0.0390819684851012 0.294484920821104 "ancient" "M. pharaonis" NA
0.047784490400603 0.323782631578523 "ancient" "M. pharaonis" NA
0.0170485525451985 0.811797778684225 "ancient" "M. pharaonis" NA
0.401075057742691 1.7281542028204e-16 "hymenoptera" "M. pharaonis" 0.1438
0.0868872192157308 0.649234285012114 "ancient" "M. pharaonis" NA
0.0299756696775559 0.385305756700071 "ancient" "M. pharaonis" 0.2214
0.0525689154261225 1.33013846115415 "ancient" "M. pharaonis" 0.1471
0.00854126059194785 1.09330216042417 "hymenoptera" "M. pharaonis" NA
0.0466110495240393 0.160425814134746 "ancient" "M. pharaonis" 0.1614
0.0647516446362321 0.217396173387026 "ancient" "M. pharaonis" 0.1921
0.0649110226136441 0.738826725722832 "ancient" "M. pharaonis" NA
0.0573377268551197 1.26693240474052 "ancient" "M. pharaonis" 0.3368
0.201507496712346 0.196515798334013 "ancient" "M. pharaonis" 0.0937
0.828630504662709 0.329044545582883 "ancient" "M. pharaonis" 0.2535
0.647612171519219 0.351188942215836 "ancient" "M. pharaonis" 0.0498
0.0771125605366987 0.63896326629032 "ancient" "M. pharaonis" 0.1797
0.00837541616059654 0.934547709281953 "hymenoptera" "M. pharaonis" NA
0.780599698936851 0.452813780589481 "ancient" "M. pharaonis" NA
0.209870122176025 1.06833510102269 "ancient" "M. pharaonis" 0.2128
0.0499595797589903 0.155868371670803 "ancient" "M. pharaonis" 0.0153
0.0620061813341679 0.334093881575307 "ancient" "M. pharaonis" 0.1715
0.0751090412514997 0.143509560063414 "ancient" "M. pharaonis" 0.0415
0.60929468410532 0.518851538232246 "ancient" "M. pharaonis" NA
0.0295256141555591 0.263651269413832 "ancient" "M. pharaonis" NA
0.101570127586002 0.272692715548437 "insect" "M. pharaonis" NA
0.5064593847209 0.809135784136999 "ancient" "M. pharaonis" NA
0.271978105733648 1.15272437642933 "ancient" "M. pharaonis" NA
0.0678494433669769 0.557387081302205 "ancient" "M. pharaonis" 0.0957
0.0643477829332364 0.377221234410191 "ancient" "M. pharaonis" NA
0.125465837161449 0.718285838461145 "ancient" "M. pharaonis" 0.1383
0.0605945529236453 0.423089398484613 "ancient" "M. pharaonis" NA
0.204753142049102 0.314098942585558 "ancient" "M. pharaonis" NA
0.356225225315816 0.707306331204626 "ancient" "M. pharaonis" NA
0.108518462508734 0.280923981422374 "insect" "M. pharaonis" 0.4196
0.607519918034499 0.799873197641399 "ancient" "M. pharaonis" NA
0.259424772289699 0.185695142724478 "ancient" "M. pharaonis" NA
0.20860653024457 0.240237111508291 "ancient" "M. pharaonis" 0.2257
0.378261789142732 0.335378320150639 "ancient" "M. pharaonis" NA
0.159826890779543 0.280573402462854 "ancient" "M. pharaonis" NA
0.369768136891974 0.0803113220108869 "ancient" "M. pharaonis" NA
0.300672021487678 1.27453837325006 "ancient" "M. pharaonis" NA
0.0541813010025761 0.441602841748636 "ancient" "M. pharaonis" NA
0.359986351613885 1.21224448715216 "ancient" "M. pharaonis" 0.162
0.0356500548674066 1.39150691615423 "hymenoptera" "M. pharaonis" NA
0.336010057944555 0.895742948621427 "hymenoptera" "M. pharaonis" 0.1878
0.0523565890404145 0.460611270276877 "ancient" "M. pharaonis" 0.084
0.160634362195519 0.6293068549494 "ancient" "M. pharaonis" 0.1734
0.302778148399735 0.565828648810834 "ancient" "M. pharaonis" NA
0.0474652237521125 0.592553075495533 "insect" "M. pharaonis" NA
0.0592823240039128 0.12462917599113 "ancient" "M. pharaonis" 0.2781
0.0510127551016199 1.00958277891614 "hymenoptera" "M. pharaonis" 0.5126
0.266478202186918 1.81986855569051 "ancient" "M. pharaonis" 0.1514
0.00851862832693804 1.19215950906688 "ancient" "M. pharaonis" 0.1543
0.629336972703761 1.18353527221201 "ancient" "M. pharaonis" NA
0.258154846778486 0.244095578438005 "ancient" "M. pharaonis" NA
0.0044171982080431 0.358366891050971 "ancient" "M. pharaonis" 0.1589
0.28096539114612 0.436863537282995 "ancient" "M. pharaonis" 0.0957
0.402586349547885 0.201470496188567 "insect" "M. pharaonis" 0.1741
0.539982503060815 0.113212070484724 "ancient" "M. pharaonis" 0.0185
0.0465979446099276 0.432394290170304 "ancient" "M. pharaonis" 0.2221
0.0541240698911152 0.479322310022302 "ancient" "M. pharaonis" NA
0.0250231574820097 2.25354049993343 "ancient" "M. pharaonis" 0.1956
0.23482053325322 0.446082774034267 "ancient" "M. pharaonis" 0.1673
0.0409645017019657 0.158410201290575 "insect" "M. pharaonis" 0.3668
0.0142642511319917 0.602012474643237 "ancient" "M. pharaonis" 0.0486
0.0418295682834077 2.51010340741509 "insect" "M. pharaonis" NA
0.0282351035736068 0.739775523611674 "ancient" "M. pharaonis" 0.2381
0.010490264537461 0.975483125639958 "ancient" "M. pharaonis" NA
0.0288612728028873 0.208659629259829 "insect" "M. pharaonis" NA
0.0672575811315758 0.199410604044058 "insect" "M. pharaonis" NA
0.0105171158285856 0.265462653787807 "insect" "M. pharaonis" 0.2284
0.352055940938602 1.14198102380275 "ancient" "M. pharaonis" 0.113
0.108302535821633 0.580883989182103 "ancient" "M. pharaonis" NA
0.108302535821633 0.580883989182103 "ancient" "M. pharaonis" NA
0.0460001996617323 0.514885002667445 "ancient" "M. pharaonis" 0.0785
0.392546299331734 1.069508339797 "ancient" "M. pharaonis" 0.1452
0.427974275080352 0.686307563103227 "ancient" "M. pharaonis" 0.2494
0.0490656989639486 0.11905812011763 "insect" "M. pharaonis" NA
0.386862424674277 0.545542683942865 "ancient" "M. pharaonis" 0.0349
0.0773296387051394 0.297752390589648 "ancient" "M. pharaonis" 0.1728
0.0151204908178975 1.49693890047963 "hymenoptera" "M. pharaonis" NA
0.33169230175966 0.535077732132125 "ancient" "M. pharaonis" NA
0.473025859259057 0.63447921993524 "ancient" "M. pharaonis" 0.132
0.159429799112154 0.319210399251601 "ancient" "M. pharaonis" 0.041
0.191979223245012 0.45313856853977 "ancient" "M. pharaonis" NA
0.0880566045752772 0.391465448750272 "ancient" "M. pharaonis" NA
0.0964844793792381 1.91211546301236 "hymenoptera" "M. pharaonis" NA
0.562661774531558 0.271121268147119 "ancient" "M. pharaonis" NA
0.345275113696132 0.511020225390306 "ant" "M. pharaonis" NA
0.0701779734902826 0.430267078011236 "ancient" "M. pharaonis" NA
0.0360651751429872 0.328281690089327 "hymenoptera" "M. pharaonis" NA
0.194003444170302 1.7281542028204e-16 "insect" "M. pharaonis" 0.2713
0.0126249642915901 0.253802957983015 "insect" "M. pharaonis" NA
0.0032997927044899 1.17823955411593 "ancient" "M. pharaonis" NA
0.0382251946985022 1.16406651666381 "insect" "M. pharaonis" NA
0.0363555941786702 0.491021550861587 "ancient" "M. pharaonis" NA
0.0484436746731096 0.571973946720078 "ancient" "M. pharaonis" NA
0.0421430836654817 1.86720138562897 "ancient" "M. pharaonis" 0.2884
0.0781784717677528 0.26271816119097 "ancient" "M. pharaonis" NA
0.312608105910308 0.62528660591007 "ancient" "M. pharaonis" NA
0.0392535204339587 0.666292539274198 "insect" "M. pharaonis" NA
0.108155483276468 0.777870336030975 "ancient" "M. pharaonis" NA
0.0173562252197331 0.667655353098983 "ancient" "M. pharaonis" 0.0665
0.148597328710205 0.135984277827874 "ancient" "M. pharaonis" 0.1281
0.341845668931139 0.475366927766353 "ancient" "M. pharaonis" 0.0194
0.125017581254643 0.202291741863944 "ancient" "M. pharaonis" 0.228
0.253058389513064 0.552366586069724 "ancient" "M. pharaonis" 0.1172
0.424891280031092 0.547965687310842 "ancient" "M. pharaonis" NA
0.493422527066903 0.184504467934775 "ancient" "M. pharaonis" 0.0762
0.380579595495992 0.238066818627623 "ancient" "M. pharaonis" NA
0.0228162717270989 0.272077899401108 "ancient" "M. pharaonis" NA
0.00764741848199963 0.509404108180103 "insect" "M. pharaonis" 0.1994
0.181836845032824 0.255374553896701 "ancient" "M. pharaonis" 0.1792
0.49086397864843 0.284045388120722 "ancient" "M. pharaonis" 0.2922
0.186024717410912 0.136063743032726 "ancient" "M. pharaonis" 0.0837
0.512230496078941 0.415715596866388 "ancient" "M. pharaonis" 0.0584
0.458968068848152 1.00129403064898 "ancient" "M. pharaonis" NA
0.280661894140953 0.620480544358213 "ant" "M. pharaonis" 0.4605
0.458846323573203 0.280748308705955 "ancient" "M. pharaonis" NA
0.0366240687500655 0.169805467610614 "ancient" "M. pharaonis" NA
0.158603671048153 0.384671245587726 "ancient" "M. pharaonis" 0.1395
0.161659806402457 0.432265039511648 "ancient" "M. pharaonis" 0.0864
0.0903032131249313 0.351054807637732 "hymenoptera" "M. pharaonis" NA
0.428307792553962 0.522147635706041 "ancient" "M. pharaonis" NA
0.332426645920955 0.485279320081073 "ancient" "M. pharaonis" 0.2564
0.0833174441987944 0.711045114931256 "ancient" "M. pharaonis" 0.2735
0.0372510413779564 0.17212747080919 "ancient" "M. pharaonis" NA
0.0738950526234404 0.506813063777852 "ancient" "M. pharaonis" 0.1489
0.0456933454380729 0.258217838225747 "ancient" "M. pharaonis" NA
0.0926717946158024 1.7281542028204e-16 "ancient" "M. pharaonis" NA
0.0242086121257767 1.02734578177288 "ancient" "M. pharaonis" 0.2523
0.0252847646756974 1.92352499632612 "ancient" "M. pharaonis" 0.2002
0.118010489273768 0.191485079459611 "ancient" "M. pharaonis" NA
0.101721893882618 0.590308151306395 "ancient" "M. pharaonis" NA
0.0518043423270878 0.824255503873526 "ancient" "M. pharaonis" 0.2378
0.511059789980886 0.283234320982639 "ancient" "M. pharaonis" NA
0.921566065381262 0.438376342822007 "ancient" "M. pharaonis" NA
0.347081356007432 0.182026698262508 "ancient" "M. pharaonis" NA
0.029718568479022 0.749418731450093 "hymenoptera" "M. pharaonis" NA
0.840425372140195 0.263305242646731 "ancient" "M. pharaonis" 0.0267
0.583937441996569 0.280032107611224 "insect" "M. pharaonis" NA
0.397516858291671 0.509390062238768 "ancient" "M. pharaonis" NA
0.0306682920398399 1.54764853278303 "hymenoptera" "M. pharaonis" 0.3828
0.118106722786786 0.63924893114962 "ancient" "M. pharaonis" 0.0573
0.389897552557441 1.7281542028204e-16 "insect" "M. pharaonis" 0.459
0.0186623438211663 0.750070034724243 "insect" "M. pharaonis" NA
0.0493092430032479 0.216799434638908 "ancient" "M. pharaonis" NA
0.0493092430032479 0.216799434638908 "ancient" "M. pharaonis" NA
0.042174875091368 0.359689873194775 "ancient" "M. pharaonis" 0.1827
0.0265282421250388 0.92230652245914 "ancient" "M. pharaonis" 0.1298
0.333432772365798 2.22260162999622 "ancient" "M. pharaonis" NA
0.313649753260176 0.356424376006515 "ancient" "M. pharaonis" NA
0.0110163648340369 0.34355139449329 "hymenoptera" "M. pharaonis" NA
0.335756186038402 0.75008736156228 "ancient" "M. pharaonis" 0.3848
0.608936128648077 0.307583839617121 "ancient" "M. pharaonis" 0.1222
0.335972277497786 0.640934668419817 "ancient" "M. pharaonis" 0.1659
0.0513067436002369 0.685939317578213 "ancient" "M. pharaonis" NA
0.0369996631069817 1.41148675613951 "ant" "M. pharaonis" NA
0.457686082381394 0.616874309465983 "ancient" "M. pharaonis" NA
0.0829023221551134 0.303793189391849 "ancient" "M. pharaonis" NA
0.041517137345855 0.647262621908511 "ancient" "M. pharaonis" 0.0373
0.277782897241508 0.244507895066431 "ancient" "M. pharaonis" NA
0.0661564376759941 0.222402371100693 "insect" "M. pharaonis" NA
0.502201606145571 1.30009189764579 "ancient" "M. pharaonis" NA
0.522902258659793 0.206884367597694 "ancient" "M. pharaonis" 0.0269
0.357803952503545 0.463179226410902 "ancient" "M. pharaonis" NA
0.00789647162155094 1.15449685513875 "aculeata" "M. pharaonis" 0.3808
0.0277270132272324 0.37368203193485 "ancient" "M. pharaonis" NA
0.0378606873261594 0.221809443192068 "hymenoptera" "M. pharaonis" NA
0.00906002844803441 0.424869884713818 "insect" "M. pharaonis" 0.412
0.4100154975327 1.7281542028204e-16 "ancient" "M. pharaonis" 0.3781
0.109637981129485 0.730023660883257 "insect" "M. pharaonis" NA
0.547184383410084 0.369423162904523 "ancient" "M. pharaonis" 0.1546
0.32329057873072 0.200313830299246 "ancient" "M. pharaonis" 0.2491
0.734652471683624 0.338965093147472 "ancient" "M. pharaonis" 0.0229
0.0275492727270819 1.46387693759129 "ant" "M. pharaonis" NA
0.131551142582996 1.97849049605521 "ant" "M. pharaonis" NA
0.117519414739494 0.562260980504648 "ancient" "M. pharaonis" 0.1417
0.266273139144821 0.20262471197382 "ancient" "M. pharaonis" 0.2498
0.367312596201014 0.37956050056727 "ancient" "M. pharaonis" NA
0.0519050502712631 0.275502959078341 "ancient" "M. pharaonis" 0.0325
0.00577790574364666 0.301252948763621 "ancient" "M. pharaonis" 0.1163
0.00271810156765628 0.353771626699416 "hymenoptera" "M. pharaonis" NA
0.203876521969441 0.11720830672788 "ancient" "M. pharaonis" NA
0.0727605579444616 0.190838600094502 "ancient" "M. pharaonis" 0.1782
0.0317990252636171 0.301098673967188 "ancient" "M. pharaonis" NA
0.0160025307178509 1.46938563530615 "insect" "M. pharaonis" 0.0719
0.0637587128521017 0.126417329346693 "ancient" "M. pharaonis" 0.0411
0.0593859367432195 0.54998635109286 "ancient" "M. pharaonis" 0.3179
0.395992066850703 1.0724717376592 "hymenoptera" "M. pharaonis" 0.2719
0.0265085405370026 0.652418088412687 "ancient" "M. pharaonis" 0.1654
0.963880927239908 0.213485813901777 "ancient" "M. pharaonis" 0.1085
0.0283746174482775 0.911303070260642 "ancient" "M. pharaonis" 0.0975
0.0135667884112511 0.736947358302124 "ancient" "M. pharaonis" 0.0125
0.118612755286812 0.272941975464371 "ancient" "M. pharaonis" 0.1608
0.202967280664249 0.254459662903407 "ancient" "M. pharaonis" 0.0353
0.0662464318888761 0.57586309864761 "insect" "M. pharaonis" NA
0.0206507691749381 0.421684658700593 "ancient" "M. pharaonis" NA
0.0819801321516864 0.31838438446837 "ancient" "M. pharaonis" NA
0.0377070203556918 0.907783550894833 "insect" "M. pharaonis" 0.6249
0.0377070203556918 0.907783550894833 "ancient" "M. pharaonis" 0.6249
0.0495027800344154 0.326354801380962 "ancient" "M. pharaonis" 0.1494
0.0323671264116512 0.777701367629135 "insect" "M. pharaonis" 0.0734
0.185599629666925 0.430506410581053 "ancient" "M. pharaonis" 0.0614
0.328114761071565 0.902220098836408 "ancient" "M. pharaonis" 0.1273
0.0200636801723192 0.346317536075293 "ancient" "M. pharaonis" NA
0.0432358559023021 2.34426453899599 "ant" "M. pharaonis" NA
0.0232698101759155 0.519795366979073 "ancient" "M. pharaonis" NA
0.0108121173292642 0.94533027678679 "hymenoptera" "M. pharaonis" NA
0.351299388396486 0.609590002221942 "ancient" "M. pharaonis" 0.0772
0.347184898204223 0.131685904111512 "ancient" "M. pharaonis" 0.0602
0.510082541013205 0.759830653345572 "ancient" "M. pharaonis" 0.1628
0.671911505105463 0.757924463508016 "ancient" "M. pharaonis" NA
0.39042422937006 0.38534541237243 "ancient" "M. pharaonis" 0.0922
0.0506783701944096 0.205322470630988 "ancient" "M. pharaonis" NA
0.0890349105625381 0.224566687373929 "ancient" "M. pharaonis" NA
0.741815137168937 0.906397033310887 "ancient" "M. pharaonis" 0.0414
0.0329819166278847 0.670435915390591 "ancient" "M. pharaonis" 0.3595
0.0153818146921476 0.42342561335472 "ancient" "M. pharaonis" NA
0.281260895440541 0.726630853435855 "insect" "M. pharaonis" 0.1227
0.444424460622739 0.538883793698449 "ancient" "M. pharaonis" 0.0831
0.158662348065182 0.656947390431859 "ancient" "M. pharaonis" 0.1041
0.0440795315319096 1.21335838731721 "insect" "M. pharaonis" NA
0.0761910436562893 0.806649943982431 "ancient" "M. pharaonis" NA
0.746847207885297 0.625135474723002 "ancient" "M. pharaonis" 0.1097
0.0240312761469114 0.963884858274252 "hymenoptera" "M. pharaonis" 0.3088
0.0719023320450514 0.650241911669622 "ancient" "M. pharaonis" NA
0.0613526904065727 0.256541259449943 "ancient" "M. pharaonis" NA
0.0929523855178196 0.635338938056542 "ancient" "M. pharaonis" NA
0.0439357589386844 0.0543052614540838 "ancient" "M. pharaonis" 0.1034
0.242667910375819 0.430614674133719 "ancient" "M. pharaonis" NA
0.00429484692327166 0.941756711251428 "insect" "M. pharaonis" 0.0691
0.0917673825194527 0.699838994451646 "ancient" "M. pharaonis" NA
0.0409898817805258 0.933499999272504 "ancient" "M. pharaonis" NA
0.607095950629759 0.587334265606254 "ancient" "M. pharaonis" 0.22
0.263564818674891 0.11564902909263 "ancient" "M. pharaonis" NA
0.11370170011724 0.860906100475435 "hymenoptera" "M. pharaonis" 0.2823
0.643299341236968 0.285315231560163 "ancient" "M. pharaonis" 0.0381
0.395153519515322 0.439891541883848 "ancient" "M. pharaonis" 0.0211
0.230109346637723 0.500994308199082 "ancient" "M. pharaonis" NA
0.217529028518446 0.363839861594358 "insect" "M. pharaonis" NA
0.037889339899816 0.541233624263907 "ancient" "M. pharaonis" NA
0.4362923510853 0.420843768439609 "ancient" "M. pharaonis" NA
0.192262455592273 0.190187294963455 "ancient" "M. pharaonis" NA
0.230549636704638 0.410402567054277 "ancient" "M. pharaonis" 0.0534
0.0440831396040056 0.514427407238622 "ancient" "M. pharaonis" 0.0931
0.117599916147401 0.234362200646981 "ancient" "M. pharaonis" 0.0328
0.0100582780045941 1.23119422478746 "ancient" "M. pharaonis" 0.2689
0.0438757799762382 1.37454255684674 "insect" "M. pharaonis" NA
0.0229106296847152 0.220926605558487 "hymenoptera" "M. pharaonis" NA
0.0430429533536371 1.12944191509792 "hymenoptera" "M. pharaonis" NA
0.0223303579604319 0.478052565145228 "hymenoptera" "M. pharaonis" NA
0.0177624008531673 0.857512940188948 "insect" "M. pharaonis" NA
0.299703524662325 0.753884114643966 "ancient" "M. pharaonis" 0.149
0.382376018647737 0.940508313876729 "ancient" "M. pharaonis" 0.0063
0.352737424162717 2.42614831253688 "ancient" "M. pharaonis" 0.2482
0.0077664341419869 0.600302489074058 "ancient" "M. pharaonis" NA
0.00461612500494687 2.10999212737326 "ancient" "M. pharaonis" 0.0521
0.0179436424985661 2.08642658850202 "ant" "M. pharaonis" NA
0.0104225201484753 4.27962397099211 "hymenoptera" "M. pharaonis" NA
0.0707940574192657 1.82329495717906 "insect" "M. pharaonis" 0.088
0.0368062946317872 1.14597674762827 "ancient" "M. pharaonis" NA
0.743257418512769 1.30558437087609 "ancient" "M. pharaonis" 0.0608
0.0638058743370323 0.658851642087367 "ancient" "M. pharaonis" 0.1004
0.35176107161414 1.10637476400157 "ancient" "M. pharaonis" 0.1643
0.0959962642665839 0.43777698966655 "ancient" "M. pharaonis" 0.0433
0.0457652124247459 0.468071823987194 "ancient" "M. pharaonis" 0.0742
0.00471085282919697 1.14151344052193 "ancient" "M. pharaonis" 0.222
0.309160964634101 0.175996618127447 "ancient" "M. pharaonis" 0.1818
0.609941499119295 0.49702793407111 "ancient" "M. pharaonis" 0.1078
0.324299448382445 0.248857111623431 "hymenoptera" "M. pharaonis" 0.1235
0.0820128368686452 1.10050939341793 "ancient" "M. pharaonis" 0.001
0.0963391204895174 0.891988561568757 "ancient" "M. pharaonis" 0.0843
0.120860461197878 0.716946037217985 "ancient" "M. pharaonis" NA
0.279623367162573 0.768977439131495 "ancient" "M. pharaonis" 0.1158
0.0497826229273385 0.831521097480046 "ancient" "M. pharaonis" 0.0265
0.16428761148362 0.401660259978038 "ancient" "M. pharaonis" 0.1
0.14592034237245 1.02003767385064 "insect" "M. pharaonis" 0.1319
0.163993967448848 0.747671583969637 "hymenoptera" "M. pharaonis" NA
0.247978558818482 0.307880689194301 "ancient" "M. pharaonis" NA
0.0544395619552818 1.13525105413843 "ancient" "M. pharaonis" NA
0.216599474135301 0.689681714044858 "ancient" "M. pharaonis" 0.199
0.0335517550018749 0.700489687058406 "ancient" "M. pharaonis" NA
0.392633596508289 0.284537286061819 "ancient" "M. pharaonis" NA
0.112624635413742 0.718016036042773 "ancient" "M. pharaonis" 0.077
0.115076543476782 0.409711423691238 "ancient" "M. pharaonis" NA
0.0618546393739093 0.399356062883325 "ancient" "M. pharaonis" 0.1243
0.205670936127995 0.336761730833114 "ancient" "M. pharaonis" 0.1222
0.420168110059386 0.155395755381257 "ancient" "M. pharaonis" NA
0.305440726222241 0.325609715180757 "ancient" "M. pharaonis" NA
0.619118725223087 0.220800639345539 "ancient" "M. pharaonis" 0.2138
0.0656278650778577 0.0425658664608461 "ancient" "M. pharaonis" NA
0.0651652414458724 0.0669877390275393 "ancient" "M. pharaonis" NA
0.0164437092091971 1.6828775759652 "insect" "M. pharaonis" 0.1226
0.00701423618540276 1.11809407719695 "insect" "M. pharaonis" 0.1475
0.00349771666990747 1.29025061507166 "ancient" "M. pharaonis" NA
0.192730472827856 1.02918865672853 "ancient" "M. pharaonis" 0.0871
0.0579667845257482 0.375538131790871 "ancient" "M. pharaonis" 0.1823
0.376526294281153 1.78177577842123 "ancient" "M. pharaonis" 0.0756
0.0318457353047348 0.168852248992108 "ancient" "M. pharaonis" NA
0.137342691880179 0.351576343063579 "ancient" "M. pharaonis" NA
0.437171475868967 0.734157105471248 "ancient" "M. pharaonis" 0.0101
0.948468742444095 0.209893623668935 "ancient" "M. pharaonis" NA
0.0274378065723148 1.31628942899043 "insect" "M. pharaonis" 0.4043
0.0821828062799195 0.369437392183301 "ancient" "M. pharaonis" NA
0.835255067964421 1.09538086609209 "ancient" "M. pharaonis" NA
0.235849049391748 1.07584800095794 "insect" "M. pharaonis" NA
0.0403411398115111 0.292408320339759 "insect" "M. pharaonis" NA
0.0919869979320651 1.5535073517059 "ancient" "M. pharaonis" 0.2554
0.0225649102132025 0.472164087875203 "insect" "M. pharaonis" NA
0.0293128472385753 0.642568384213173 "insect" "M. pharaonis" NA
0.0564045278993275 0.306824461904719 "insect" "M. pharaonis" NA
0.80535831234252 0.820164202965412 "ancient" "M. pharaonis" NA
0.181654650232663 0.519079289647569 "ancient" "M. pharaonis" NA
0.0933130200513243 0.0994857355053284 "ancient" "M. pharaonis" NA
0.229409936317076 0.580293923125916 "ancient" "M. pharaonis" 0.047
0.173782981328719 0.263121822757247 "insect" "M. pharaonis" 0.2084
0.110147183950345 0.245857162760645 "ancient" "M. pharaonis" 0.1383
0.0012713382171618 1.71270176291559 "insect" "M. pharaonis" NA
0.0235072687032918 1.13834579699688 "ancient" "M. pharaonis" NA
0.0426487449012889 1.04906316452911 "ancient" "M. pharaonis" 0.0628
0.77947620619271 0.175575827417393 "ancient" "M. pharaonis" 0.0252
0.61378854432464 0.450247907185689 "insect" "M. pharaonis" 0.235
0.0255378490456863 1.35458671599938 "ancient" "M. pharaonis" NA
0.0247817089669967 1.91741449920631 "insect" "M. pharaonis" NA
0.00665206421260786 0.3866862620746 "ancient" "M. pharaonis" NA
0.0262448657552585 1.02416236269454 "ancient" "M. pharaonis" 0.27
0.0299066251059126 1.73059911610012 "ant" "M. pharaonis" NA
0.365078329644306 1.48139176212365 "hymenoptera" "M. pharaonis" NA
0.240885281817325 0.278965226959607 "hymenoptera" "M. pharaonis" 0.4972
0.00903804841696699 0.507594308392398 "ancient" "M. pharaonis" 0.1554
0.00985084480468206 1.30599973534919 "insect" "M. pharaonis" NA
0.113397188673414 0.511216340159444 "ancient" "M. pharaonis" 0.1675
0.264243582552289 0.572879706290197 "ancient" "M. pharaonis" NA
0.0809948238677101 0.55835494602925 "insect" "M. pharaonis" NA
0.0126869715864642 1.65114953967857 "ancient" "M. pharaonis" NA
0.134659250234637 0.550265767947269 "insect" "M. pharaonis" 0.1275
0.134075989578176 0.453848260130078 "ancient" "M. pharaonis" 0.0397
0.0132197170768595 0.159659151967564 "ancient" "M. pharaonis" NA
0.660498666820959 0.0590149904414353 "ancient" "M. pharaonis" NA
0.483086810917775 0.45330014125329 "ancient" "M. pharaonis" 0.1504
0.310245414474468 1.28619650391878 "ancient" "M. pharaonis" 0.3091
0.0147309884069576 0.471456952721369 "ancient" "M. pharaonis" NA
0.618662021823855 0.620166543894493 "ancient" "M. pharaonis" NA
0.47243783626499 0.9256741120349 "ancient" "M. pharaonis" 0.1352
0.345960144759905 0.279398986128887 "ancient" "M. pharaonis" 0.07
0.163916681937489 0.439619699611915 "ancient" "M. pharaonis" 0.219
0.583890138647136 0.40651499604708 "ancient" "M. pharaonis" 0.1395
0.421717389357452 0.927588601477599 "ancient" "M. pharaonis" 0.0693
0.759545317300311 0.881931743869419 "hymenoptera" "M. pharaonis" 0.3119
0.278810910572864 0.670948447286314 "ancient" "M. pharaonis" 0.0539
0.00434239933661785 1.01898479543751 "ancient" "M. pharaonis" NA
0.0393843624267832 0.275605311142246 "ancient" "M. pharaonis" NA
0.0190306455683606 0.595029089481619 "insect" "M. pharaonis" 0.2063
0.144789759859756 0.10272840032353 "ancient" "M. pharaonis" NA
0.105779164494329 0.760919723480733 "ancient" "M. pharaonis" 0.2089
0.0611717151110651 0.889361721849749 "ancient" "M. pharaonis" 0.269
0.0442109015343515 0.336379544086276 "ancient" "M. pharaonis" NA
0.00335785367470278 0.533131250344868 "insect" "M. pharaonis" NA
0.380996010409943 0.718838441962178 "ancient" "M. pharaonis" 0.0762
0.135673224091498 0.344023178407296 "ancient" "M. pharaonis" 0.1724
0.00801935995094811 0.375342209682432 "ancient" "M. pharaonis" 0.0845
0.0316694343291081 0.807301902919565 "ancient" "M. pharaonis" 0.0302
0.0836210644097379 0.341241689156595 "ancient" "M. pharaonis" 0.1545
0.0311836950385052 0.330293799458878 "ancient" "M. pharaonis" 0.2338
0.560601282761064 0.264472112923216 "ancient" "M. pharaonis" 0.0854
0.14576602100846 0.263108961367082 "ancient" "M. pharaonis" NA
0.101661875747576 0.182342825169778 "ancient" "M. pharaonis" 0.1536
0.0256520774732205 0.684270631278301 "ancient" "M. pharaonis" 0.1476
0.404221967156199 0.501085783927625 "ancient" "M. pharaonis" 0.1152
0.0300053972012558 0.309253859537985 "ancient" "M. pharaonis" 0.1714
0.0897009081634423 0.538601405251063 "ancient" "M. pharaonis" NA
0.0826337553568205 0.700266907404218 "ancient" "M. pharaonis" NA
0.048373616795223 0.734078939122356 "ancient" "M. pharaonis" 0.0912
0.0824187106918435 0.749814312642901 "ancient" "M. pharaonis" 0.1775
0.0193332307877647 0.613687863097217 "ancient" "M. pharaonis" 0.189
0.26440141975324 0.178258077183293 "ancient" "M. pharaonis" 0.1389
0.241304916917298 0.38448113896108 "ancient" "M. pharaonis" 0.1448
0.618060573921437 0.310709826054911 "ancient" "M. pharaonis" 0.1173
0.0971835261311199 0.612098463165683 "ancient" "M. pharaonis" 0.474
0.702811799580249 0.607950306726215 "ancient" "M. pharaonis" NA
0.491820873654788 0.680358752571116 "ancient" "M. pharaonis" 0.1715
0.222278406877072 0.497883796047734 "ancient" "M. pharaonis" 0.0858
0.44816995930302 0.502513727909191 "ancient" "M. pharaonis" NA
0.501434869578132 0.173725386201959 "ancient" "M. pharaonis" NA
0.0843413488544832 0.496017427499074 "ancient" "M. pharaonis" NA
0.506652877251618 0.600173359083813 "ancient" "M. pharaonis" NA
0.352691876908492 1.07090040987867 "ancient" "M. pharaonis" NA
0.157812341282883 0.367963759370729 "ancient" "M. pharaonis" 0.2136
0.0106528689494822 0.287301854894055 "ancient" "M. pharaonis" NA
0.463747610346758 0.96693609828635 "ancient" "M. pharaonis" 0.6055
0.0698825399943967 0.254538973292272 "ancient" "M. pharaonis" 0.0735
0.255141082254854 0.815798563529323 "ancient" "M. pharaonis" NA
0.0365748689097106 0.216512819705862 "ancient" "M. pharaonis" NA
0.0668310570397364 0.434808119539749 "ancient" "M. pharaonis" 0.1986
0.62655035679807 0.257626937005952 "ancient" "M. pharaonis" 0.0783
0.228104530106091 0.272582745149799 "ancient" "M. pharaonis" NA
0.382370802937877 0.387140732663985 "ancient" "M. pharaonis" 0.1124
0.267151355347261 0.610743577525052 "ancient" "M. pharaonis" NA
0.0961155898821642 0.302485778410905 "ancient" "M. pharaonis" 0.105
0.414775551883184 2.10104978572569 "ancient" "M. pharaonis" 0.1114
0.0247798200718374 1.47080086529409 "ancient" "M. pharaonis" 0.14
0.0102442522001929 0.8216759203174 "ancient" "M. pharaonis" NA
0.130852713885834 0.964706050364194 "ancient" "M. pharaonis" 0.1134
0.543536327390631 0.644624939596441 "ancient" "M. pharaonis" 0.0772
0.0164181361942324 0.951061532230059 "ancient" "M. pharaonis" NA
0.0648057037806771 0.64067415676462 "insect" "M. pharaonis" NA
0.0605750190013984 0.50939491095663 "ancient" "M. pharaonis" NA
0.12136002194191 1.00097175311892 "ancient" "M. pharaonis" 0.109
0.0454802319101409 1.65016871899832 "ancient" "M. pharaonis" NA
0.359136671867486 1.03248257231992 "ancient" "M. pharaonis" NA
0.0941461798499993 0.588797025866111 "ancient" "M. pharaonis" NA
0.043217580489349 0.594078701755705 "ancient" "M. pharaonis" 0.3091
0.0466310379068692 0.450472658003553 "insect" "M. pharaonis" 0.2472
0.0107865204260668 0.213734238629723 "insect" "M. pharaonis" NA
0.0494057624486611 0.915136729310355 "ancient" "M. pharaonis" 0.039
0.0351449753885219 0.299873199672878 "ancient" "M. pharaonis" 0.2325
0.0020537007114545 1.14336778883054 "insect" "M. pharaonis" NA
0.705688051687794 0.462279001826064 "ancient" "M. pharaonis" 0.2268
0.00942065370056914 0.377442987910487 "ancient" "M. pharaonis" NA
0.00993386706139485 0.595706876274511 "insect" "M. pharaonis" NA
0.0248640391002324 0.704259956495979 "ancient" "M. pharaonis" 0.0507
0.0181182581083724 1.28595266973498 "insect" "M. pharaonis" NA
0.0694892916438499 0.622806262174818 "ancient" "M. pharaonis" 0.2477
0.261780472120365 0.548617317506287 "ancient" "M. pharaonis" 0.0991
0.0956222755041804 0.223506826451875 "ancient" "M. pharaonis" NA
0.144264703499524 0.355831856262699 "ancient" "M. pharaonis" NA
0.303892801200377 1.7281542028204e-16 "ant" "M. pharaonis" NA
0.212546994185104 0.662862534671045 "ancient" "M. pharaonis" 0.0917
0.387011001799399 1.7281542028204e-16 "ancient" "M. pharaonis" NA
0.0408942234253446 1.94418155784596 "ant" "M. pharaonis" NA
0.023361719773317 0.877671695286318 "insect" "M. pharaonis" NA
0.423952251736327 0.682793839957994 "ancient" "M. pharaonis" 0.0451
0.665027649020793 0.331073435291581 "insect" "M. pharaonis" 0.1425
0.219472611046027 0.166241677619288 "ancient" "M. pharaonis" 0.0634
0.247779700634688 0.41575792505752 "insect" "M. pharaonis" 0.0743
0.075101518818131 2.25023717902765 "insect" "M. pharaonis" 0.4058
0.0690103431669326 0.413435996482891 "ancient" "M. pharaonis" NA
0.0285736513242094 0.208842522888897 "ancient" "M. pharaonis" NA
0.0348998789575923 0.170277769784055 "ancient" "M. pharaonis" NA
0.393552263971099 1.14920861533412 "ancient" "M. pharaonis" 0.0884
0.00675360931943586 0.712790000138145 "hymenoptera" "M. pharaonis" NA
0.825338935635957 0.206212653279145 "ancient" "M. pharaonis" NA
0.199600485978543 0.799637879762604 "ancient" "M. pharaonis" NA
0.0341319849575001 0.659426852005291 "ancient" "M. pharaonis" NA
0.0336268223121721 0.321820250147508 "insect" "M. pharaonis" 0.2283
0.0268839898541088 0.166618322879462 "ancient" "M. pharaonis" 0.2699
0.0615982923204887 0.188044428247541 "ancient" "M. pharaonis" NA
0.544971899724821 0.489067877269912 "ancient" "M. pharaonis" 0.3338
0.0466917612098563 1.02196046961191 "ancient" "M. pharaonis" NA
0.084678675535321 0.306738759156161 "ancient" "M. pharaonis" 0.155
0.411625158230424 0.66786383693534 "insect" "M. pharaonis" NA
0.0035739894034745 0.660869797161591 "ant" "M. pharaonis" NA
0.827279835797447 0.0597633575939735 "insect" "M. pharaonis" NA
0.521664255594579 0.431038331579916 "novel" "M. pharaonis" NA
0.614648657232587 0.371123448504813 "ancient" "M. pharaonis" 0.0193
0.146406286856323 0.215717866472492 "ancient" "M. pharaonis" NA
0.0434157365807674 1.57544752064984 "ancient" "M. pharaonis" NA
0.0666777389185684 0.0627641340327408 "insect" "M. pharaonis" NA
0.0254790206259266 0.262515007384081 "ancient" "M. pharaonis" NA
0.286265508856971 0.792729304022585 "ancient" "M. pharaonis" NA
0.203980464743125 0.476144163257617 "ancient" "M. pharaonis" NA
0.303524089956933 0.327107938296737 "ancient" "M. pharaonis" 0.1328
0.0143569083754895 0.599049953819663 "ancient" "M. pharaonis" NA
0.0443788449834876 0.638210948139478 "insect" "M. pharaonis" 0.1386
0.403441337319274 0.381406083887063 "ancient" "M. pharaonis" NA
0.339897265335354 0.707963476015481 "ancient" "M. pharaonis" NA
0.226899966746309 0.366747599905446 "ancient" "M. pharaonis" 0.2307
0.0280255268742144 0.36581420347352 "ancient" "M. pharaonis" NA
0.0387523894127786 0.680705419079642 "ancient" "M. pharaonis" NA
0.0642169994341353 0.148966092849092 "hymenoptera" "M. pharaonis" 0.3006
0.0784270673882162 0.438147569243734 "ancient" "M. pharaonis" 0.0815
0.0619221613760615 0.304366466958993 "aculeata" "M. pharaonis" NA
0.493257830433053 0.426738633938843 "insect" "M. pharaonis" NA
0.0908353143416714 0.363067277655115 "ancient" "M. pharaonis" NA
0.0564324222203908 1.28344396951613 "ancient" "M. pharaonis" NA
0.197206549793946 0.147897956590983 "ancient" "M. pharaonis" 0.1674
0.825937076828601 0.329310742861659 "ancient" "M. pharaonis" NA
0.120732058274335 1.7281542028204e-16 "ancient" "M. pharaonis" 0.153
0.143893116975947 0.712921456158726 "ancient" "M. pharaonis" NA
0.0118580242773146 0.349883290245153 "novel" "M. pharaonis" NA
0.815785882785516 0.439433618437613 "ancient" "M. pharaonis" NA
0.067367084590526 2.02421057385408 "ancient" "M. pharaonis" 0.1184
0.167067986649916 0.390423525931076 "ancient" "M. pharaonis" NA
0.456376844757173 0.257858109652295 "ancient" "M. pharaonis" 0.0659
0.0732670949645885 0.610061782410591 "ancient" "M. pharaonis" 0.1371
0.215218883957156 0.129245327653694 "novel" "M. pharaonis" NA
0.231382902375932 0.352736919469775 "ancient" "M. pharaonis" 0.2754
0.0603483670674875 0.49101272746447 "insect" "M. pharaonis" 0.4575
0.101502251104005 0.602702293225008 "insect" "M. pharaonis" 0.4911
0.26735373064312 0.142726787513523 "ancient" "M. pharaonis" 0.001
0.433964385450178 0.157361534527379 "ancient" "M. pharaonis" 0.1403
0.043582453741445 0.92612309921145 "ancient" "M. pharaonis" NA
0.123981243118952 0.692203994457698 "ancient" "M. pharaonis" 0.0689
0.0475481728527699 1.31515198176551 "ancient" "M. pharaonis" NA
0.291042093472036 0.194569463219972 "ancient" "M. pharaonis" NA
0.703237075064704 0.540645072088294 "ancient" "M. pharaonis" 0.096
0.0215141353396349 0.470564072286456 "insect" "M. pharaonis" NA
0.0273740690347794 0.441682917824288 "ancient" "M. pharaonis" NA
0.0449640198517303 1.20538634454983 "insect" "M. pharaonis" 0.2058
0.156869098221557 1.07165849626167 "ant" "M. pharaonis" 0.4832
0.832493999331147 0.206557077433099 "ancient" "M. pharaonis" 0.1038
0.0407172324034867 0.536996107415104 "insect" "M. pharaonis" NA
0.0857813304541333 0.148926784731436 "ancient" "M. pharaonis" 0.0348
0.0156555564843168 0.466338386640667 "ancient" "M. pharaonis" 0.0861
0.0382985854795221 0.713060004284521 "ancient" "M. pharaonis" NA
0.0513398459797428 0.336757927347615 "ancient" "M. pharaonis" NA
0.10209075908338 0.237046607621726 "ancient" "M. pharaonis" 0.1439
0.520783315120647 0.764813205848961 "ancient" "M. pharaonis" 0.1274
0.0586280138143403 0.931410254860164 "ancient" "M. pharaonis" 0.1014
0.22367219989955 0.217254662136911 "ancient" "M. pharaonis" NA
0.0809908115289248 0.199966405320851 "ancient" "M. pharaonis" 0.1638
0.588068697100046 0.599848137905413 "ancient" "M. pharaonis" 0.0058
0.487628816442443 0.452357141243964 "insect" "M. pharaonis" NA
0.00714502301688442 0.486148898466146 "ancient" "M. pharaonis" 0.2369
0.0274235263837574 0.439022432076471 "ancient" "M. pharaonis" 0.0571
0.52128728324682 0.109299510429112 "ancient" "M. pharaonis" 0.001
0.378308477075645 0.590754277346508 "ancient" "M. pharaonis" 0.0642
0.203140026613131 0.696672230697326 "ancient" "M. pharaonis" NA
0.135591158392239 0.763033233612416 "ancient" "M. pharaonis" 0.1507
0.28901138256624 0.955238851373859 "ancient" "M. pharaonis" NA
0.3420140724789 0.853055631271247 "ancient" "M. pharaonis" NA
0.0155292564112083 1.77278536991747 "insect" "M. pharaonis" NA
0.800442808995492 0.645891356181876 "ancient" "M. pharaonis" NA
0.0779308104900304 0.400283854917185 "insect" "M. pharaonis" NA
0.215964973812339 0.84670376274394 "ancient" "M. pharaonis" 0.131
0.0075567849649653 2.68307279610974 "ancient" "M. pharaonis" 0.2474
0.0893584150278012 0.392236828845046 "ancient" "M. pharaonis" NA
0.431703297677939 0.181306934567677 "ancient" "M. pharaonis" 0.0318
0.736095830853721 0.130868429015849 "ancient" "M. pharaonis" 0.001
0.092842185375261 0.240004051034784 "ancient" "M. pharaonis" NA
0.638951227775195 0.658491745531397 "ancient" "M. pharaonis" 0.2082
0.0873753870518063 0.334717547774477 "ancient" "M. pharaonis" NA
0.0534220612795861 0.15716640728894 "ancient" "M. pharaonis" 0.2135
0.34178622665823 1.7281542028204e-16 "ancient" "M. pharaonis" NA
0.0509807401265278 0.613001461092613 "ancient" "M. pharaonis" 0.0565
0.181991003393996 0.264993604903366 "insect" "M. pharaonis" NA
0.0453108696970979 0.438407608499362 "ancient" "M. pharaonis" NA
0.655934076618795 0.487684829031233 "ancient" "M. pharaonis" 0.0053
0.1916788718367 0.248288840832276 "ancient" "M. pharaonis" NA
0.0596582975524012 0.109262226735226 "ancient" "M. pharaonis" NA
0.122842240417048 0.150986603044617 "ancient" "M. pharaonis" NA
0.487581218210865 1.11219605334836 "ancient" "M. pharaonis" 0.1894
0.35077612429357 0.506898254814374 "ancient" "M. pharaonis" 0.0359
0.00977571504146064 0.743815220042815 "ancient" "M. pharaonis" 0.3239
0.0989127812384897 0.314634865378234 "ancient" "M. pharaonis" NA
0.123932135253819 0.389518356151375 "ancient" "M. pharaonis" NA
0.0153871831118546 0.939443004811108 "ancient" "M. pharaonis" 0.1204
0.365787741569046 0.936540211272765 "ancient" "M. pharaonis" 0.0448
0.0385388234883618 0.830159381003059 "ancient" "M. pharaonis" NA
0.0634364452688761 0.758409312245375 "insect" "M. pharaonis" NA
0.120255071367132 0.878586710882568 "insect" "M. pharaonis" NA
0.00592323114293168 0.249648943279761 "novel" "M. pharaonis" NA
0.527806451001653 0.779438389630872 "insect" "M. pharaonis" 0.2
0.757636443816865 0.213569103964412 "ancient" "M. pharaonis" NA
0.408139047383056 0.705739958009562 "ancient" "M. pharaonis" 0.0425
0.00451003847912947 0.254494307680763 "insect" "M. pharaonis" 0.1121
0.0240625518560584 1.41940612342279 "ancient" "M. pharaonis" 0.0828
0.11860518750095 0.490620065322127 "ancient" "M. pharaonis" NA
0.0184051270026979 0.718887393501093 "ancient" "M. pharaonis" NA
0.697080237835163 0.637657151171327 "ancient" "M. pharaonis" 0.4255
0.0737464443005376 0.148035230322917 "ancient" "M. pharaonis" 0.1119
0.420899131611384 1.6907161466819 "ancient" "M. pharaonis" 0.1356
0.1272039317034 0.783436071154052 "ancient" "M. pharaonis" 0.2246
0.285201912878804 0.432392353323734 "ancient" "M. pharaonis" 0.0445
0.857353637954507 0.326513759104519 "insect" "M. pharaonis" 0.0742
0.0506923175626519 0.328580311480966 "ancient" "M. pharaonis" NA
0.2632584254445 0.337424589802079 "ancient" "M. pharaonis" NA
0.0306019213974294 0.343364938398782 "ancient" "M. pharaonis" NA
0.04787793190531 0.615612243015539 "ancient" "M. pharaonis" NA
0.0515533377562152 0.132204327104432 "ancient" "M. pharaonis" NA
0.105883934045888 1.76758250062813 "ancient" "M. pharaonis" 0.1455
0.0140890612816467 1.42860616594413 "ancient" "M. pharaonis" 0.0387
0.0742355704228085 0.554716789249094 "ancient" "M. pharaonis" NA
0.0368500600697675 0.761445586841996 "ancient" "M. pharaonis" NA
0.0243497661035496 1.63397792493552 "ancient" "M. pharaonis" NA
0.533133605742173 0.554728372983824 "ancient" "M. pharaonis" NA
0.0766754156532232 0.220744524063503 "ancient" "M. pharaonis" 0.2288
0.765078195298801 0.711179236090263 "ancient" "M. pharaonis" NA
0.18773839239935 0.223817142941674 "ancient" "M. pharaonis" NA
0.422580750206158 0.441629040531712 "ancient" "M. pharaonis" 0.183
0.0211381102907376 0.549783900669547 "ancient" "M. pharaonis" NA
0.0168776891869005 2.35069077330418 "insect" "M. pharaonis" 0.1363
0.188756081663192 0.160604352314801 "ancient" "M. pharaonis" 0.0439
0.0227091577197114 0.373252259818287 "ancient" "M. pharaonis" 0.0544
0.0528716695502332 0.887908289060933 "ancient" "M. pharaonis" 0.2591
0.0488732710400977 0.258326215162473 "ancient" "M. pharaonis" NA
0.22598730489626 0.521085114916737 "ancient" "M. pharaonis" NA
0.824732790328696 0.947275642570367 "ancient" "M. pharaonis" NA
0.170291500683134 0.316310672968663 "ancient" "M. pharaonis" 0.0997
0.140944922199055 0.329981579714976 "ancient" "M. pharaonis" NA
0.0504912025497772 0.184689969636868 "ancient" "M. pharaonis" 0.1715
0.0200135661278783 0.948773059107833 "hymenoptera" "M. pharaonis" NA
0.285250344631256 1.77951798961846 "ancient" "M. pharaonis" NA
0.0148358820829544 0.516238450842007 "hymenoptera" "M. pharaonis" NA
0.0216589228332899 0.371793207798646 "ancient" "M. pharaonis" NA
0.0868730684521061 1.98836022972699 "hymenoptera" "M. pharaonis" NA
0.102401459034636 1.09320742744275 "ancient" "M. pharaonis" 0.1481
0.00820453268375503 1.67448787174721 "ancient" "M. pharaonis" NA
0.0939783413790544 0.587438283230165 "ancient" "M. pharaonis" 0.0918
0.0459680371589562 0.252285601390524 "ancient" "M. pharaonis" 0.3308
0.0286109699859249 0.295496474323925 "ancient" "M. pharaonis" NA
0.466544898300072 2.12707497924346 "ancient" "M. pharaonis" NA
0.20408085981375 0.552624427808471 "ancient" "M. pharaonis" 0.1886
0.223342685530121 0.734178741823713 "ancient" "M. pharaonis" 0.2373
0.294432529058929 1.28199200658286 "insect" "M. pharaonis" 0.3251
0.0318631106732276 0.531874764833692 "ancient" "M. pharaonis" 0.1431
0.194999643291111 0.317341625588827 "ancient" "M. pharaonis" 0.1037
0.0795870481270204 0.514975098491218 "ancient" "M. pharaonis" NA
0.341380522925581 0.985550851688469 "ancient" "M. pharaonis" NA
0.0432225648536449 0.366057520080171 "ancient" "M. pharaonis" 0.2344
0.0273102053628359 0.685665149619951 "ancient" "M. pharaonis" 0.259
0.247128648227248 0.179678647550363 "ancient" "M. pharaonis" 0.1512
0.60655381761691 0.602114451877095 "ancient" "M. pharaonis" 0.0996
0.00334018235059407 1.3837005569151 "insect" "M. pharaonis" 0.1551
0.364554919469227 0.87291009014932 "ancient" "M. pharaonis" 0.15
0.172267531957376 0.579106364850089 "ancient" "M. pharaonis" 0.1144
0.099587123294682 0.499199389852015 "ancient" "M. pharaonis" 0.0928
0.462402204813831 0.907924130192602 "ancient" "M. pharaonis" NA
0.39367216424835 1.65776418020894 "hymenoptera" "M. pharaonis" 0.3425
0.269585213564232 0.622075230510248 "ancient" "M. pharaonis" 0.0362
0.05643661242724 0.275473119738182 "ancient" "M. pharaonis" 0.2421
0.105767395806021 0.367585226795232 "ancient" "M. pharaonis" NA
0.00458904799099136 1.07621475361093 "hymenoptera" "M. pharaonis" NA
0.0508863908678466 0.160462018454329 "ancient" "M. pharaonis" NA
0.0719167696494093 0.30226626201643 "ancient" "M. pharaonis" NA
0.146667184971173 0.488442050621731 "ancient" "M. pharaonis" NA
0.0502203306556848 0.686610643169775 "ant" "M. pharaonis" NA
0.0981227213305809 0.488907034244591 "ancient" "M. pharaonis" 0.1607
0.462108481519428 0.817379941349028 "novel" "M. pharaonis" NA
0.0187964480772016 0.420005991658269 "insect" "M. pharaonis" 0.1473
0.041290271029035 0.634150106389694 "ancient" "M. pharaonis" NA
0.053285882891246 0.511854155390114 "ancient" "M. pharaonis" NA
0.818592088753176 0.441738109256946 "ancient" "M. pharaonis" NA
0.348268709256804 0.329657144145245 "ancient" "M. pharaonis" 0.0593
0.0540033313010443 1.3821893735688 "ancient" "M. pharaonis" NA
0.487497298791783 0.824390576631831 "insect" "M. pharaonis" NA
0.0108056553298854 1.09524051198932 "ant" "M. pharaonis" NA
0.00863235288103716 1.15104918278827 "ant" "M. pharaonis" NA
0.00867643265481256 1.26591563200828 "ant" "M. pharaonis" NA
0.419316204145786 0.656123436176234 "hymenoptera" "M. pharaonis" 0.3717
0.773108254537552 1.05464112266939 "ancient" "M. pharaonis" 0.0036
0.374339179548687 0.755857788437778 "ancient" "M. pharaonis" 0.1926
0.0048069259235054 0.456711190192651 "ancient" "M. pharaonis" 0.1217
0.666767146728291 0.236265924168306 "ancient" "M. pharaonis" 0.141
0.62764856033884 1.12565435719027 "ancient" "M. pharaonis" 0.0034
0.0216838859192515 0.492374316598493 "ancient" "M. pharaonis" 0.0328
0.0259563122331366 0.881443052602462 "ancient" "M. pharaonis" 0.0822
0.157456582774736 0.254985390578095 "insect" "M. pharaonis" 0.1679
0.128853141546963 0.0516377362002785 "ancient" "M. pharaonis" NA
0.240458737178816 0.823163708236831 "ancient" "M. pharaonis" 0.2259
0.0152667025484857 0.62994645779527 "ancient" "M. pharaonis" 0.0216
0.530761223548225 0.407877341649605 "ancient" "M. pharaonis" 0.1098
0.564472582765265 0.75568883737035 "ancient" "M. pharaonis" NA
0.308908749611927 0.82405527020155 "ancient" "M. pharaonis" 0.0571
0.13901674914896 0.332290843266039 "ancient" "M. pharaonis" 0.1175
0.349147624876582 0.858386852669593 "ancient" "M. pharaonis" NA
0.00796404066638202 0.59149044427248 "ancient" "M. pharaonis" NA
0.807368486168696 0.984374448968783 "ancient" "M. pharaonis" 0.2345
0.082782610788991 1.77768614248158 "ancient" "M. pharaonis" 0.5219
0.013444483880133 0.755500638635828 "ancient" "M. pharaonis" NA
0.00457294620994488 0.846476370067887 "hymenoptera" "M. pharaonis" NA
0.171761781724675 0.299294017998011 "novel" "M. pharaonis" NA
0.358668882609245 0.311715533054649 "insect" "M. pharaonis" NA
0.0582691415310097 1.37784502116336 "ancient" "M. pharaonis" 0.081
0.249925388430272 0.462295946465241 "ancient" "M. pharaonis" 0.0364
0.0146370422442461 2.11671844894246 "novel" "M. pharaonis" NA
0.0216751410108093 0.464007641647502 "ancient" "M. pharaonis" NA
0.0224624146384309 1.09447362897507 "insect" "M. pharaonis" 0.0925
0.237505343529079 0.332533387687919 "ancient" "M. pharaonis" 0.1331
0.12118810187856 1.05507371542844 "ancient" "M. pharaonis" NA
0.439153767904436 0.0409954621523872 "insect" "M. pharaonis" NA
0.693944460958423 0.738093919869381 "hymenoptera" "M. pharaonis" NA
0.814702175453249 0.527328394380837 "ancient" "M. pharaonis" 0.0284
0.0825243294050149 0.599302559678923 "ancient" "M. pharaonis" 0.1823
0.244567396708867 0.843024636610084 "insect" "M. pharaonis" 0.0923
0.402331827418009 1.45259662834227 "ancient" "M. pharaonis" 0.1131
0.0754291123271504 0.438364326025528 "insect" "M. pharaonis" 0.1234
0.263153132310776 0.433044871282342 "insect" "M. pharaonis" NA
0.288625979248697 0.604873912203786 "ancient" "M. pharaonis" 0.1377
0.0590523466818065 0.607605133424538 "ancient" "M. pharaonis" 0.0416
0.0124439671892993 0.701279015961474 "ancient" "M. pharaonis" 0.2274
0.0553294273996515 0.390467412489421 "insect" "M. pharaonis" 0.2284
0.630860515585245 0.233411564921852 "hymenoptera" "M. pharaonis" 0.3691
0.158400090940549 0.50147688072536 "ancient" "M. pharaonis" 0.0405
0.0982148011409631 0.617544030628841 "hymenoptera" "M. pharaonis" NA
0.357314146780508 0.210793965851765 "ancient" "M. pharaonis" 0.0991
0.138778936220725 0.389445454003975 "ancient" "M. pharaonis" NA
0.275909416689314 1.10270897170849 "ancient" "M. pharaonis" NA
0.00714885989330165 0.623411552905248 "ancient" "M. pharaonis" 0.1581
0.279619574204345 0.330541788777533 "ancient" "M. pharaonis" NA
0.0949541470395816 0.445929574391254 "ancient" "M. pharaonis" 0.2095
0.0441611076159099 0.365143957889232 "ancient" "M. pharaonis" 0.1179
0.557180583616106 0.222102178729696 "ancient" "M. pharaonis" 0.0256
0.501942204152003 0.199464656925914 "ancient" "M. pharaonis" 0.0309
0.250384917423074 0.125924230721484 "ancient" "M. pharaonis" NA
0.44535384118262 0.475716129948021 "ancient" "M. pharaonis" 0.0875
0.340927482663441 0.205399053364321 "ancient" "M. pharaonis" 0.0891
0.079382385346407 0.41556722964177 "ancient" "M. pharaonis" 0.167
0.208508988205081 0.468963387045943 "ancient" "M. pharaonis" NA
0.381378125623656 0.165731773604927 "ancient" "M. pharaonis" NA
0.115216553785952 0.212520969434494 "ancient" "M. pharaonis" 0.2201
0.628431968133453 0.0833972892232233 "ancient" "M. pharaonis" NA
0.147981051859266 0.377173279111433 "ancient" "M. pharaonis" NA
0.0195880282185553 1.15992050546094 "ancient" "M. pharaonis" 0.1455
0.21235421658338 0.308242108234159 "ancient" "M. pharaonis" NA
0.0150747047075922 0.180850317480801 "ancient" "M. pharaonis" NA
0.0297691161174178 0.562679138336435 "ancient" "M. pharaonis" NA
0.00525449863533446 0.554508629952038 "insect" "M. pharaonis" NA
0.126517292372802 0.505836263902362 "ancient" "M. pharaonis" 0.1686
0.00837428492041948 0.817324357898276 "insect" "M. pharaonis" 0.4007
0.255082863459942 1.13596477178868 "hymenoptera" "M. pharaonis" 0.4283
0.11004628570135 0.118866728732127 "ancient" "M. pharaonis" 0.1282
0.783729396674307 1.36405441952569 "insect" "M. pharaonis" NA
0.0193214741152245 0.449808949780128 "ancient" "M. pharaonis" 0.0801
0.268709266925041 1.28301226074368 "ancient" "M. pharaonis" 0.1786
0.251242290183921 0.338559065509171 "ancient" "M. pharaonis" NA
0.124340052624306 1.7281542028204e-16 "insect" "M. pharaonis" NA
0.236893614641201 0.417871454553799 "ancient" "M. pharaonis" 0.1338
0.360917013220373 1.56495827315028 "insect" "M. pharaonis" NA
0.0591138502717008 0.942486432524085 "ancient" "M. pharaonis" 0.258
0.0536812242780606 0.57067785889821 "ancient" "M. pharaonis" 0.1749
0.0403258690954517 0.156504382799914 "ancient" "M. pharaonis" NA
0.0335557906082213 0.400613344995843 "ancient" "M. pharaonis" 0.2082
0.020053790690218 0.193005849225936 "insect" "M. pharaonis" 0.3882
0.00614334094357592 0.382989776418129 "ant" "M. pharaonis" NA
0.46283580105527 1.27459183373442 "insect" "M. pharaonis" NA
0.153892931433117 1.65367676344614 "insect" "M. pharaonis" NA
0.302958265532995 0.427522222794628 "ancient" "M. pharaonis" NA
0.342709117284165 0.343174294291873 "ancient" "M. pharaonis" 0.2067
0.0171827241607554 0.494893977018185 "ancient" "M. pharaonis" NA
0.038519154843956 0.342289607791415 "ancient" "M. pharaonis" 0.0126
0.072834525354377 0.946683716049871 "ancient" "M. pharaonis" NA
0.646579315604025 0.386013800253989 "ancient" "M. pharaonis" NA
0.156226165322814 0.146086955829704 "ancient" "M. pharaonis" NA
0.235084534001488 0.543316661106676 "ancient" "M. pharaonis" NA
0.0499229540964582 1.51996341767512 "ancient" "M. pharaonis" NA
0.285341174379852 0.528990380756377 "ancient" "M. pharaonis" 0.0483
0.370431092695228 0.507156959315975 "ancient" "M. pharaonis" NA
0.424883455769451 0.247760183573027 "ancient" "M. pharaonis" NA
0.362328806300701 1.3256208693199 "ancient" "M. pharaonis" NA
0.294739010024941 0.341018536999884 "ancient" "M. pharaonis" NA
0.248275716531885 0.413026872896728 "ancient" "M. pharaonis" NA
0.00357714763347644 1.67801015864365 "ancient" "M. pharaonis" NA
0.230976353101896 0.407156991182842 "ancient" "M. pharaonis" 0.0535
0.48264494084473 0.328823433938342 "ancient" "M. pharaonis" NA
0.00516558370646529 0.871291117145946 "ancient" "M. pharaonis" 0.105
0.0923755306936544 0.150042711171834 "insect" "M. pharaonis" 0.137
0.170912551860013 0.245797755852224 "ancient" "M. pharaonis" NA
0.0479239253207015 0.372079048869964 "ancient" "M. pharaonis" NA
0.580161852242065 0.463215350682927 "ancient" "M. pharaonis" NA
0.0105667879949625 0.616298016376707 "insect" "M. pharaonis" NA
0.134548970814261 0.505097560187635 "ancient" "M. pharaonis" 0.0536
0.264350656469564 0.317819045299571 "hymenoptera" "M. pharaonis" 0.2858
0.0559136014811022 0.228941734834529 "insect" "M. pharaonis" NA
0.594167921788625 0.481864004807695 "ancient" "M. pharaonis" NA
0.00435811148225601 0.46139690595452 "insect" "M. pharaonis" NA
0.0137939933369555 0.538609290752486 "ancient" "M. pharaonis" 0.1051
0.0762046449435167 0.889864513008817 "ancient" "M. pharaonis" 0.1763
0.0273919023086936 0.574496025242541 "insect" "M. pharaonis" NA
0.0348343625166487 1.12045752062972 "insect" "M. pharaonis" NA
0.033219281404789 0.34892067450039 "ancient" "M. pharaonis" NA
0.00356382111921991 0.343812644770716 "hymenoptera" "M. pharaonis" NA
0.0755507578443834 0.388768778657976 "insect" "M. pharaonis" 0.1541
0.399645529403314 0.991307432420631 "ancient" "M. pharaonis" 0.2063
0.174209784321786 0.888088662649859 "hymenoptera" "M. pharaonis" NA
0.385141995506466 1.43866292218916 "insect" "M. pharaonis" 0.1934
0.0785247897536406 0.270745932620483 "ancient" "M. pharaonis" 0.1553
0.162459518494931 0.691399110876205 "ancient" "M. pharaonis" 0.0829
0.0152413586354365 0.77358858647861 "insect" "M. pharaonis" NA
0.048880519552929 1.62708329913487 "ancient" "M. pharaonis" 0.1334
0.0300038539234447 0.283844874549359 "insect" "M. pharaonis" 0.2097
0.0454438290613257 0.0914763055647552 "ancient" "M. pharaonis" NA
0.0411135478399835 0.417485016552846 "ancient" "M. pharaonis" 0.1533
0.227937444193578 1.88532803890253 "ancient" "M. pharaonis" 0.2255
0.402815585968184 0.281299929179107 "ancient" "M. pharaonis" 0.3147
0.441991733446558 0.535872390238721 "ancient" "M. pharaonis" 0.1709
0.345245138257924 0.440802238038186 "ancient" "M. pharaonis" 0.1576
0.11053577573034 0.458931318256193 "ancient" "M. pharaonis" NA
0.00376775927377032 1.89670211108897 "ancient" "M. pharaonis" 0.0976
0.0315156628144183 0.355513815202032 "ancient" "M. pharaonis" NA
0.290130887370635 0.405260386603697 "ancient" "M. pharaonis" 0.1128
0.0838161676478229 1.7281542028204e-16 "ant" "M. pharaonis" NA
0.0611007143812613 0.133714033419953 "ancient" "M. pharaonis" NA
0.366021884751764 0.0652926625167097 "ancient" "M. pharaonis" 0.0341
0.295388860993107 0.164333853822414 "ancient" "M. pharaonis" 0.0056
0.465389230200543 0.21355605188002 "ancient" "M. pharaonis" NA
0.214488706167632 0.688062609828027 "ancient" "M. pharaonis" 0.1374
0.0565837246348918 0.240448004386857 "ancient" "M. pharaonis" NA
0.287111126201152 1.7281542028204e-16 "hymenoptera" "M. pharaonis" 0.3881
0.0366349884800631 0.507001788447861 "ancient" "M. pharaonis" 0.0678
0.158973743700036 1.12953695808452 "insect" "M. pharaonis" 0.4456
0.108729326180037 0.320001035177595 "ancient" "M. pharaonis" 0.078
0.0573380495860839 1.01809811887413 "ancient" "M. pharaonis" 0.3881
0.00611003446415847 1.7281542028204e-16 "ancient" "M. pharaonis" 0.1435
0.154083243489595 0.208452085725032 "ancient" "M. pharaonis" 0.0669
0.0418188140946505 0.508539277341922 "ancient" "M. pharaonis" 0.1011
0.426619179605221 1.34253800536557 "ancient" "M. pharaonis" NA
0.440942881466566 0.640378277485999 "ancient" "M. pharaonis" 0.1307
0.590402992223401 0.283619992158267 "insect" "M. pharaonis" NA
0.317028977821824 1.85270138845702 "hymenoptera" "M. pharaonis" NA
0.55091608445113 0.744058211186343 "hymenoptera" "M. pharaonis" NA
0.0047906641040135 1.3445651346529 "ancient" "M. pharaonis" 0.0217
0.393503672707075 0.800001605258951 "ancient" "M. pharaonis" NA
0.0250750263208182 0.563676534614391 "insect" "M. pharaonis" NA
0.262860822264529 0.206654162725303 "ancient" "M. pharaonis" NA
0.469004628422947 0.514042427953646 "ancient" "M. pharaonis" NA
0.573501597505607 0.162282981493817 "ant" "M. pharaonis" NA
0.209958905381025 0.196712059652534 "ancient" "M. pharaonis" 0.2416
0.487124017458992 0.364955293699281 "ancient" "M. pharaonis" NA
0.294956449152969 0.924911669836319 "ancient" "M. pharaonis" NA
0.139677280346228 0.134556105097557 "ancient" "M. pharaonis" NA
0.0296685979057134 0.548989280141276 "aculeata" "M. pharaonis" NA
0.370036859225707 0.683362637934665 "ancient" "M. pharaonis" 0.1423
0.0131579021711817 0.280457557783412 "ancient" "M. pharaonis" 0.1849
0.398297894379508 0.650683561262276 "ancient" "M. pharaonis" 0.0587
0.0757577184552758 0.892301476828801 "ancient" "M. pharaonis" NA
0.304604596561768 0.401917482338494 "ancient" "M. pharaonis" 0.2782
0.0423739200685745 1.16569249344584 "ancient" "M. pharaonis" NA
0.392066298478122 0.245721700464722 "ancient" "M. pharaonis" 0.0494
0.0714531593311973 0.562146460197708 "ancient" "M. pharaonis" 0.0625
0.133606289899793 0.180561360723721 "ancient" "M. pharaonis" NA
0.396486270172843 0.785029577446692 "ancient" "M. pharaonis" NA
0.221097113694826 0.366896936573937 "ancient" "M. pharaonis" 0.1551
0.685829989834464 0.275932285396959 "ancient" "M. pharaonis" NA
0.522184615773221 0.573821149315853 "ancient" "M. pharaonis" 0.1261
0.610808344661522 0.175525069454741 "ancient" "M. pharaonis" NA
0.0584028816303326 0.317398556082844 "ancient" "M. pharaonis" 0.149
0.00580475942273225 1.36324790205933 "ancient" "M. pharaonis" 0.1851
0.590703337474436 1.4830734942668 "insect" "M. pharaonis" NA
0.0321084035758489 0.361558864075907 "ancient" "M. pharaonis" NA
0.559700941973665 0.0846816671511209 "ancient" "M. pharaonis" 0.0628
0.375436153604262 0.500503371561964 "insect" "M. pharaonis" 0.2949
0.101117468697456 0.298929617624847 "ancient" "M. pharaonis" 0.1403
0.183598463929604 0.314620188908223 "ancient" "M. pharaonis" NA
0.336077653741703 0.67996963328937 "ancient" "M. pharaonis" NA
0.156530977860495 0.629256374147725 "ancient" "M. pharaonis" 0.2337
0.357168716900113 1.15516473057355 "ancient" "M. pharaonis" 0.0636
0.669236415076621 0.577519047114822 "insect" "M. pharaonis" NA
0.293781040729681 0.305869599425456 "ancient" "M. pharaonis" 0.3119
0.0202819993820123 0.178175815415524 "insect" "M. pharaonis" 0.2697
0.193826325647364 0.373436775372729 "ancient" "M. pharaonis" 0.0964
0.396846807554182 0.227910542601099 "ancient" "M. pharaonis" 0.1332
0.065939610418388 0.436960733559507 "ancient" "M. pharaonis" NA
0.0108881661964996 0.0878481596305343 "ancient" "M. pharaonis" 0.1418
0.0225543462234125 0.478401724912952 "insect" "M. pharaonis" NA
0.0170033682945608 0.193716067749487 "ancient" "M. pharaonis" NA
0.039463297756273 0.0584252583749832 "ancient" "M. pharaonis" NA
0.105374157931324 1.24641901045968 "ant" "M. pharaonis" NA
0.352519263296419 0.557667698402082 "ancient" "M. pharaonis" 0.2041
0.514707601442566 0.5159101584907 "ancient" "M. pharaonis" NA
0.0323423657556928 1.06523292121999 "ancient" "M. pharaonis" NA
0.00269134058799175 1.41167617321858 "ant" "M. pharaonis" NA
0.00426630706654966 0.611877512367189 "insect" "M. pharaonis" NA
0.212031486023539 0.130027538894946 "ancient" "M. pharaonis" 0.0432
0.0437333263972151 0.112892558231744 "insect" "M. pharaonis" NA
0.466338125326727 0.233351736738902 "insect" "M. pharaonis" 0.1082
0.474958015270437 0.379502765612675 "ancient" "M. pharaonis" 0.0691
0.17292377433982 0.332312712566893 "ancient" "M. pharaonis" NA
0.510157876903455 0.306699935170207 "ancient" "M. pharaonis" NA
0.0114100551963495 0.244623611570808 "ancient" "M. pharaonis" 0.3441
0.32897885753488 0.563878088175462 "ancient" "M. pharaonis" 0.246
0.623687836710216 0.190364922006859 "ancient" "M. pharaonis" 0.0677
0.198548955043261 0.305435922824839 "ancient" "M. pharaonis" NA
0.0674700999332211 0.555483886874846 "ancient" "M. pharaonis" NA
0.560203050632571 0.172906536058463 "ancient" "M. pharaonis" 0.181
0.645680286137463 0.586071462091141 "ancient" "M. pharaonis" 0.149
0.0246164717967353 1.44161464256579 "ancient" "M. pharaonis" NA
0.413522883746488 0.394517914646746 "insect" "M. pharaonis" NA
0.0257742603559589 0.58131513357949 "ancient" "M. pharaonis" 0.0863
0.0303798714032194 0.578715222205753 "ancient" "M. pharaonis" 0.1792
0.0336008272629849 0.512294490465779 "ancient" "M. pharaonis" 0.0564
0.122144976704193 0.273188924909673 "ancient" "M. pharaonis" NA
0.160837849576127 0.599499500710273 "ancient" "M. pharaonis" NA
0.330766176515276 0.150825339483107 "insect" "M. pharaonis" NA
0.813733415553293 0.545478741794498 "ancient" "M. pharaonis" 0.0161
0.138421472651589 0.313722367321575 "insect" "M. pharaonis" 0.1302
0.820360097640203 0.0979370830593271 "ancient" "M. pharaonis" NA
0.0126886645663873 0.197452626662812 "insect" "M. pharaonis" 0.1727
0.162950534854252 0.367306932840113 "ancient" "M. pharaonis" NA
0.0677990618669031 1.08106987779547 "ancient" "M. pharaonis" NA
0.0505638660987691 1.21436720217752 "ancient" "M. pharaonis" NA
0.556541017733914 1.05608960580362 "ancient" "M. pharaonis" 0.0758
0.0449409471145956 0.779671721851755 "ancient" "M. pharaonis" NA
0.198266015588715 1.06685732071236 "ancient" "M. pharaonis" 0.2679
0.361605529670678 0.878812186975593 "ancient" "M. pharaonis" NA
0.297481491783655 1.62217499051493 "ancient" "M. pharaonis" 0.1192
0.308907709566222 1.04577723189505 "ancient" "M. pharaonis" 0.1699
0.36268763519453 1.70360811705574 "hymenoptera" "M. pharaonis" 0.5511
0.0404129580284532 0.171361306675308 "ancient" "M. pharaonis" NA
0.00834722419775506 0.301160364824164 "ancient" "M. pharaonis" 0.2011
0.0642292214721572 0.525096949573067 "ancient" "M. pharaonis" 0.0485
0.380804344210937 1.7281542028204e-16 "hymenoptera" "M. pharaonis" NA
0.34535574674791 0.243027364244485 "ancient" "M. pharaonis" 0.0987
0.0829239843461514 1.09512226234682 "ancient" "M. pharaonis" NA
0.0380958307687035 0.34390610706147 "ancient" "M. pharaonis" 0.2096
0.928429143917459 0.87222674758095 "ancient" "M. pharaonis" 0.1184
0.539024359507185 0.397498401360638 "ancient" "M. pharaonis" 0.1508
0.310202148353854 0.742986625494531 "ancient" "M. pharaonis" NA
0.293074198066525 0.91794701396676 "ancient" "M. pharaonis" NA
0.125503315856725 0.902672384600523 "ancient" "M. pharaonis" 0.1763
0.00610807429124416 1.67663426926731 "insect" "M. pharaonis" NA
0.131333707496265 0.220044080870735 "hymenoptera" "M. pharaonis" 0.1902
0.038998026841823 1.32532425658649 "aculeata" "M. pharaonis" 0.3992
0.0164017978281828 0.669880514263044 "ancient" "M. pharaonis" NA
0.459815933555114 0.736137158487142 "ancient" "M. pharaonis" NA
0.0356192528153997 1.6620730594024 "ancient" "M. pharaonis" 0.0614
0.0217457117195123 0.526798472823048 "insect" "M. pharaonis" NA
0.0191321926326695 0.767237343352384 "ancient" "M. pharaonis" NA
0.00706029719910248 1.21492749342986 "ancient" "M. pharaonis" NA
0.184306618322835 0.286419728529829 "hymenoptera" "M. pharaonis" NA
0.477477204975821 0.470662513006964 "ancient" "M. pharaonis" 0.0693
0.405386110720606 1.15072556686063 "insect" "M. pharaonis" 0.1638
0.267969487228691 0.420295001718496 "insect" "M. pharaonis" 0.131
0.650812249139424 0.128276170957773 "ancient" "M. pharaonis" 0.0335
0.0937643378675004 0.526709382894459 "ancient" "M. pharaonis" 0.1331
0.141724192105479 0.439749206724656 "ancient" "M. pharaonis" NA
0.0959196999098589 0.290241500912278 "ancient" "M. pharaonis" 0.0039
0.365753197610831 0.520466724826553 "ancient" "M. pharaonis" 0.0484
0.0247772362615197 1.38869968847192 "ancient" "M. pharaonis" NA
0.0229649955365083 0.439484656186442 "ancient" "M. pharaonis" NA
0.134286045176178 2.20618821841685 "ancient" "M. pharaonis" NA
0.16505310447591 2.21269749428377 "insect" "M. pharaonis" 0.1452
0.0040648881625222 0.209487400429685 "ancient" "M. pharaonis" NA
0.498879187594244 0.642614893661685 "ancient" "M. pharaonis" 0.042
0.0579822285517271 1.45593260264262 "ancient" "M. pharaonis" NA
0.284270925947464 0.0617128093608883 "ancient" "M. pharaonis" NA
0.0926115531926391 0.161951625932635 "ancient" "M. pharaonis" 0.2126
0.104225886059997 0.331892021820195 "ancient" "M. pharaonis" 0.1655
0.366559207073327 0.730908331221188 "ancient" "M. pharaonis" NA
0.164614041919035 0.209886721858949 "ancient" "M. pharaonis" 0.0883
0.0444581838522872 0.495812941395012 "ancient" "M. pharaonis" NA
0.0933932179359646 0.119338282590914 "insect" "M. pharaonis" NA
0.609242513541654 0.409669094559957 "ancient" "M. pharaonis" 0.0062
0.742534086543393 1.59738211812478 "ancient" "M. pharaonis" NA
0.0657074498869997 0.222560888270052 "ancient" "M. pharaonis" NA
0.0467159622569062 0.284118219250039 "ancient" "M. pharaonis" 0.3682
0.0499586249528548 0.369057899856877 "insect" "M. pharaonis" NA
0.362231547317298 1.21352341282196 "hymenoptera" "M. pharaonis" 0.5151
0.646571694841947 0.558323420498974 "ancient" "M. pharaonis" 0.0376
0.0359283036616424 1.0908118378017 "ancient" "M. pharaonis" 0.0552
0.0738680610977345 0.270503641413405 "hymenoptera" "M. pharaonis" NA
0.14856707762159 0.387096316157421 "ancient" "M. pharaonis" NA
0.0361271651234243 1.33587533186694 "ancient" "M. pharaonis" 0.2538
0.0237595275466634 1.14724991270211 "hymenoptera" "M. pharaonis" 0.2772
0.0968718435318701 0.268172468119978 "ancient" "M. pharaonis" NA
0.638220144827783 0.435558143858155 "novel" "M. pharaonis" NA
0.0773441770798899 0.662497899382116 "ancient" "M. pharaonis" NA
0.0358696332153494 0.150668696176394 "ancient" "M. pharaonis" 0.1205
0.0208147618841218 1.01481148751223 "ancient" "M. pharaonis" 0.1822
0.251801750528795 0.466887701427761 "ancient" "M. pharaonis" NA
0.0906772016436321 1.59687920397348 "ancient" "M. pharaonis" 0.143
0.333626643253277 0.321253801746842 "ancient" "M. pharaonis" 0.216
0.0507455467800088 0.353652607071046 "insect" "M. pharaonis" 0.071
0.354234533887411 0.782772122584193 "ancient" "M. pharaonis" NA
0.077296199714712 0.308388817017884 "ancient" "M. pharaonis" NA
0.292845166370442 0.216416521926238 "ancient" "M. pharaonis" NA
0.224998097466032 1.24742010071469 "ancient" "M. pharaonis" NA
0.117036532465946 0.219384446568684 "ancient" "M. pharaonis" 0.1711
0.460785764054812 1.17144752315127 "ancient" "M. pharaonis" 0.157
0.125839969549176 0.489242283069892 "ancient" "M. pharaonis" NA
0.0160607510285823 1.03934708524187 "ant" "M. pharaonis" NA
0.0355416954044084 0.32165615243453 "ancient" "M. pharaonis" 0.0461
0.0111491596663944 0.184159357434764 "hymenoptera" "M. pharaonis" NA
0.268265877543858 0.442871381855256 "ancient" "M. pharaonis" NA
0.21282476662323 0.331547444973811 "ancient" "M. pharaonis" 0.073
0.264880934289551 0.734552934241239 "ancient" "M. pharaonis" NA
0.175589316048552 0.384849043599752 "insect" "M. pharaonis" 0.4185
0.269545678222929 0.115030824453337 "ancient" "M. pharaonis" NA
0.334338823890801 0.502726079783777 "ancient" "M. pharaonis" NA
0.043267172165092 0.299427721304782 "ancient" "M. pharaonis" NA
0.358992591967811 0.164889087997878 "ancient" "M. pharaonis" NA
0.343349762091421 0.225120017506162 "ancient" "M. pharaonis" NA
0.0786536349302173 0.535784530344388 "ancient" "M. pharaonis" NA
0.039772703496644 0.837843319246741 "ancient" "M. pharaonis" 0.2609
0.128688181536476 0.620606352540557 "ancient" "M. pharaonis" NA
0.285777525401586 1.96038655164492 "ancient" "M. pharaonis" NA
0.467944011312754 0.344671467247021 "insect" "M. pharaonis" NA
0.0218534879582537 0.321485923225872 "ancient" "M. pharaonis" NA
0.0121949473425076 0.572996474101221 "hymenoptera" "M. pharaonis" NA
0.0319559519140149 1.02647152291349 "insect" "M. pharaonis" NA
0.0247715218805144 0.469868870343911 "ancient" "M. pharaonis" 0.2134
0.0886159680278152 0.0898714939024957 "ancient" "M. pharaonis" 0.1325
0.537432748577972 0.262596708840297 "ancient" "M. pharaonis" 0.053
0.054842943238124 1.98309840976573 "hymenoptera" "M. pharaonis" NA
0.0547497088906038 0.920486626499988 "ancient" "M. pharaonis" NA
0.552810333341633 0.231888899714259 "ancient" "M. pharaonis" 0.0835
0.0804523038333135 0.384622584163178 "ancient" "M. pharaonis" 0.5438
0.0627580029362382 0.275175491465632 "ancient" "M. pharaonis" 0.0684
0.0139353218339587 0.315379725419527 "aculeata" "M. pharaonis" NA
0.723676444639104 0.500071809632632 "ancient" "M. pharaonis" NA
0.203162757244137 0.380147439193976 "ancient" "M. pharaonis" 0.0731
0.414765222886256 1.61121642310032 "ant" "M. pharaonis" NA
0.170374879249685 0.533445593337019 "ancient" "M. pharaonis" NA
0.104753881180449 0.640706208799463 "ancient" "M. pharaonis" 0.1515
0.183069172670465 0.672057458585326 "ancient" "M. pharaonis" NA
0.266996734788451 0.461637841267459 "ancient" "M. pharaonis" 0.1864
0.553518344820037 0.6468749464276 "insect" "M. pharaonis" 0.1417
0.0311997008317592 0.234296060115408 "ancient" "M. pharaonis" NA
0.0176724054002073 0.868463965715773 "insect" "M. pharaonis" 0.0674
0.133092843859901 0.357875311215439 "insect" "M. pharaonis" NA
0.0293748583371688 0.54212088788981 "insect" "M. pharaonis" 0.0566
0.0941601051076947 0.679739718922114 "insect" "M. pharaonis" NA
0.0257196983109389 0.31575488057104 "ancient" "M. pharaonis" NA
0.087617687793958 0.182880341550878 "ancient" "M. pharaonis" 0.0466
0.138479342679957 0.331201983347396 "ancient" "M. pharaonis" 0.2017
0.0858101202041543 0.858098798963146 "ancient" "M. pharaonis" 0.1787
0.52920642607593 1.33863669362123 "ancient" "M. pharaonis" 0.001
0.018811119530719 0.183155346463842 "ancient" "M. pharaonis" NA
0.00208644162518023 0.70306870726846 "hymenoptera" "M. pharaonis" NA
0.554685891773584 0.386393551371389 "ancient" "M. pharaonis" NA
0.330268231319361 0.414299149337308 "ancient" "M. pharaonis" 0.1651
0.0856996107773833 1.1256093771169 "ancient" "M. pharaonis" NA
0.0717904626262389 0.947086149410563 "ancient" "M. pharaonis" 0.0973
0.0169891843219603 0.530036544794965 "ancient" "M. pharaonis" NA
0.0215567718863209 0.81835301317528 "ancient" "M. pharaonis" 0.522
0.33982765625199 0.520681843392148 "hymenoptera" "M. pharaonis" NA
0.0527497106840909 1.09223258536966 "ancient" "M. pharaonis" NA
0.15808115236676 0.138367072009201 "ancient" "M. pharaonis" NA
0.0615676636016095 0.830226123540671 "ancient" "M. pharaonis" 0.0373
0.0800714258301816 0.548227777998138 "ancient" "M. pharaonis" NA
0.184535583293162 0.0314479127899891 "ancient" "M. pharaonis" NA
0.237131037976135 0.354172835138155 "ancient" "M. pharaonis" 0.0563
0.371784676591878 1.47076344384098 "hymenoptera" "M. pharaonis" NA
0.02148313317456 0.957229521045426 "hymenoptera" "M. pharaonis" NA
0.898170080641825 0.22261302413322 "ancient" "M. pharaonis" NA
0.809966672525259 0.34551086455964 "ancient" "M. pharaonis" NA
0.479083960295653 0.238772980922969 "ancient" "M. pharaonis" 0.1306
0.0214399060015966 1.51517834083181 "hymenoptera" "M. pharaonis" NA
0.520672582977815 0.574347709910352 "hymenoptera" "M. pharaonis" 0.1346
0.00703092108097424 0.370016534362878 "hymenoptera" "M. pharaonis" 0.3854
0.624917537771374 0.581854476914674 "ancient" "M. pharaonis" 0.0344
0.0168132421445361 1.40815067607609 "aculeata" "M. pharaonis" NA
0.219256962651657 0.593575260143535 "ancient" "M. pharaonis" NA
0.621073212835756 0.898304674891344 "ancient" "M. pharaonis" 0.0434
0.787990336993261 0.415627213833018 "insect" "M. pharaonis" NA
0.152624170903421 0.173801429933499 "ancient" "M. pharaonis" 0.0145
0.713252726577201 0.350110575376292 "ancient" "M. pharaonis" NA
0.00787739720322734 0.488540385544895 "ancient" "M. pharaonis" 0.0693
0.0234675789045871 0.379171629328675 "ant" "M. pharaonis" NA
0.0509393871812686 2.08317049619238 "ancient" "M. pharaonis" NA
0.0420009201187777 2.15748854145099 "insect" "M. pharaonis" NA
0.0442706901344357 0.735152823286013 "insect" "M. pharaonis" NA
0.13609306015145 1.38243054716906 "ancient" "M. pharaonis" 0.2062
0.0266799629901873 1.18553938699298 "insect" "M. pharaonis" NA
0.0442912491964003 0.241525997533498 "ancient" "M. pharaonis" NA
0.0355047328080917 0.165629123606366 "ant" "M. pharaonis" NA
0.169384944901015 0.277487074946094 "ancient" "M. pharaonis" NA
0.196445731041034 1.03763697976141 "ancient" "M. pharaonis" 0.0606
0.0251911004530364 1.09891191879195 "ancient" "M. pharaonis" NA
0.158784115961197 0.37633457818489 "ancient" "M. pharaonis" NA
0.0247734885255801 0.113895807947149 "ancient" "M. pharaonis" NA
0.730444311793601 0.36981339388258 "ancient" "M. pharaonis" NA
0.480920659330069 0.279760900499937 "ancient" "M. pharaonis" 0.0761
0.191301691470678 0.173540490166491 "ancient" "M. pharaonis" 0.0639
0.0683973557203643 0.6313962358336 "insect" "M. pharaonis" 0.1164
0.046394501202847 0.0868220163268442 "ancient" "M. pharaonis" NA
0.0466430032755558 1.43427848408107 "hymenoptera" "M. pharaonis" NA
0.00386953432524414 2.30472289581942 "hymenoptera" "M. pharaonis" NA
0.0680593332491975 0.708354628179235 "hymenoptera" "M. pharaonis" NA
0.138161619075913 0.290446298015977 "insect" "M. pharaonis" NA
0.277862014190246 1.66154155149568 "ancient" "M. pharaonis" NA
0.021365865775166 0.444789794215526 "ancient" "M. pharaonis" 0.1192
0.565732380069864 0.275892337028944 "ancient" "M. pharaonis" 0.0748
0.0085719746003454 0.310034837896227 "ancient" "M. pharaonis" 0.0232
0.224794219510594 0.300646149093627 "ancient" "M. pharaonis" 0.1965
0.0130091314479165 1.7281542028204e-16 "hymenoptera" "M. pharaonis" NA
0.180535002115584 0.112223937185091 "ancient" "M. pharaonis" 0.0892
0.0281301243154963 0.247917462563123 "ancient" "M. pharaonis" 0.1387
0.0727439976152611 0.581411285504419 "hymenoptera" "M. pharaonis" NA
0.00974083679939454 2.40363337855651 "hymenoptera" "M. pharaonis" NA
0.455316388299569 0.759138119985064 "ancient" "M. pharaonis" 0.0858
0.500321577096708 0.698769101630424 "ancient" "M. pharaonis" NA
0.0529750180500896 0.937223052989214 "ancient" "M. pharaonis" NA
0.300775263256449 0.725363919098185 "ancient" "M. pharaonis" NA
0.484558177373007 0.494054521612309 "ancient" "M. pharaonis" 0.1538
0.108751919593171 0.447065770918592 "ancient" "M. pharaonis" NA
0.353331364319612 0.366962988114311 "ancient" "M. pharaonis" 0.0557
0.632763372092066 0.335462605583492 "ancient" "M. pharaonis" 0.0912
0.086453837197287 0.806011614894171 "insect" "M. pharaonis" NA
0.132471592933035 0.524000173663575 "insect" "M. pharaonis" NA
0.0671376814929523 0.51535401613208 "insect" "M. pharaonis" NA
0.0232449601972617 0.569117743584572 "ancient" "M. pharaonis" 0.2322
0.698165601389297 1.39742089212449 "ancient" "M. pharaonis" 0.0322
0.0197149502476731 0.582088544099065 "ancient" "M. pharaonis" NA
0.0870002721576613 0.572921615524535 "ancient" "M. pharaonis" NA
0.00800642721512274 1.25549502139195 "hymenoptera" "M. pharaonis" 0.0936
0.0185052522329113 0.736493911002946 "ant" "M. pharaonis" NA
0.0563560404147525 0.696394069529844 "novel" "M. pharaonis" NA
0.0127282591544983 1.37569536420663 "ancient" "M. pharaonis" NA
0.0232761948628359 0.969065148666365 "ancient" "M. pharaonis" 0.1552
0.00422167897062657 1.17450098862499 "insect" "M. pharaonis" NA
0.361590082412227 1.67449375423997 "ancient" "M. pharaonis" 0.0569
0.0978252951011664 0.812743004973238 "ancient" "M. pharaonis" 0.1578
0.141999810860004 0.585120919200854 "ancient" "M. pharaonis" 0.0038
0.0570813508426921 0.266124034549264 "insect" "M. pharaonis" 0.317
0.0251185008529702 1.2628427662775 "ancient" "M. pharaonis" NA
0.514428675337286 0.789729475023414 "ancient" "M. pharaonis" NA
0.0786528106244067 0.121914314010384 "ancient" "M. pharaonis" NA
0.00683222744018535 0.345167654882367 "ancient" "M. pharaonis" 0.1912
0.41438151540755 1.16236725560532 "ancient" "M. pharaonis" NA
0.00543530994416221 0.547689785689365 "ancient" "M. pharaonis" NA
0.0119861893323871 0.694226174726395 "insect" "M. pharaonis" NA
0.279540778275756 1.00504258214485 "insect" "M. pharaonis" NA
0.0316226850275269 0.868717057099018 "ancient" "M. pharaonis" 0.1295
0.717054930249786 0.38979114615558 "ancient" "M. pharaonis" 0.0127
0.806576723695026 0.878287623350464 "ancient" "M. pharaonis" 0.206
0.0397236770030581 1.15964852623588 "ancient" "M. pharaonis" NA
0.468032353938437 0.10808908324166 "ancient" "M. pharaonis" NA
0.259658949969405 1.31687271209003 "ancient" "M. pharaonis" 0.128
0.795841461143384 0.128079814027607 "insect" "M. pharaonis" 0.1458
0.515691302253789 0.416709987004053 "ancient" "M. pharaonis" 0.1651
0.0741030008802816 0.483389655843706 "ancient" "M. pharaonis" 0.1313
0.00509407349990037 0.792399505881547 "insect" "M. pharaonis" 0.1
0.011714043463617 0.541659573335444 "insect" "M. pharaonis" NA
0.0061173213657148 0.217966924489706 "ancient" "M. pharaonis" 0.103
0.0283331403438616 0.671987183121766 "insect" "M. pharaonis" NA
0.0311961926914779 0.28036361558286 "ancient" "M. pharaonis" 0.1596
0.00514653723952256 0.135407324366097 "ancient" "M. pharaonis" NA
0.00488784538694225 1.80495213731496 "ancient" "M. pharaonis" NA
0.526595936180839 0.239137525019813 "ancient" "M. pharaonis" NA
0.0261871277104087 1.00945013761988 "insect" "M. pharaonis" 0.1698
0.0159154632695753 0.56450373457951 "insect" "M. pharaonis" 0.0151
0.0111693418360405 0.225130488261689 "ancient" "M. pharaonis" NA
0.0746117209540123 0.276175677830111 "insect" "M. pharaonis" 0.2025
0.0222042193328444 1.92067856877229 "ancient" "M. pharaonis" 0.1413
0.133083457341963 1.28023145641198 "ancient" "M. pharaonis" 0.0699
0.670212286054733 0.389760952231281 "ancient" "M. pharaonis" NA
0.467229129491156 0.389169922392072 "ancient" "M. pharaonis" 0.1079
0.467229129491156 0.389169922392072 "ancient" "M. pharaonis" 0.1079
0.10679780329189 1.18599137200391 "ancient" "M. pharaonis" NA
0.0113925436246831 0.31815776225511 "ancient" "M. pharaonis" 0.1639
0.384371578534042 0.923525088324836 "hymenoptera" "M. pharaonis" NA
0.0539518401065365 0.106923483088904 "ancient" "M. pharaonis" NA
0.0864749075791078 0.785725653481926 "ancient" "M. pharaonis" 0.0769
0.165345988511212 0.271821562347022 "ancient" "M. pharaonis" 0.2531
0.787975178142026 0.369846599556914 "ancient" "M. pharaonis" NA
0.488668587804253 0.492172635642764 "ancient" "M. pharaonis" NA
0.0788819766993302 0.999135102021883 "ancient" "M. pharaonis" 0.0396
0.0715512322855566 1.27979777780156 "ancient" "M. pharaonis" NA
0.0979667968629193 0.322901319461569 "ancient" "M. pharaonis" NA
0.130815179513045 0.388203553802893 "ancient" "M. pharaonis" 0.1095
0.207051651324778 0.12118146880705 "ancient" "M. pharaonis" 0.093
0.613331282721052 0.29144892851008 "ancient" "M. pharaonis" NA
0.0284821780314061 0.403398622084796 "ancient" "M. pharaonis" 0.0587
0.0165315530229146 0.47223359729971 "ancient" "M. pharaonis" NA
0.146159862296972 0.240647423701231 "insect" "M. pharaonis" NA
0.0329965787217587 1.7281542028204e-16 "ancient" "M. pharaonis" NA
0.383098687128585 1.0281729295877 "ancient" "M. pharaonis" NA
0.0350449530814515 0.564563067081184 "insect" "M. pharaonis" NA
0.0334155637981329 1.25477375126124 "ancient" "M. pharaonis" NA
0.809992060275921 0.452337347237431 "ancient" "M. pharaonis" 0.1621
0.470949549139825 0.196664332654835 "ancient" "M. pharaonis" 0.1123
0.00649019728631734 0.171751868694823 "ancient" "M. pharaonis" 0.0423
0.0837460112982257 0.196425326717114 "ancient" "M. pharaonis" 0.0648
0.463546165279642 1.5470584328579 "ancient" "M. pharaonis" NA
0.277285604647408 1.05325248753829 "ancient" "M. pharaonis" 0.0516
0.403427772720471 1.7281542028204e-16 "ancient" "M. pharaonis" 0.0488
0.354441931894603 1.7281542028204e-16 "hymenoptera" "M. pharaonis" NA
0.231277774671286 0.367095992631535 "ancient" "M. pharaonis" NA
0.100546333059048 0.684465196142048 "ancient" "M. pharaonis" 0.317
0.562729625338664 0.905866335662293 "ancient" "M. pharaonis" NA
0.0603563623389846 0.35401840912381 "ancient" "M. pharaonis" NA
0.0544285159843043 0.576786356866513 "ancient" "M. pharaonis" NA
0.0290547397487053 1.35946633825888 "insect" "M. pharaonis" 0.1712
0.365187864429026 0.100225248638928 "ancient" "M. pharaonis" 0.1723
0.386713723661701 0.617431427475254 "ancient" "M. pharaonis" NA
0.0478472818200942 1.7281542028204e-16 "ancient" "M. pharaonis" 0.2801
0.291274813510216 0.637650426192356 "ancient" "M. pharaonis" NA
0.417275827418608 1.40436034512537 "hymenoptera" "M. pharaonis" 0.242
0.763950166902782 0.968078745421951 "ancient" "M. pharaonis" 0.0056
0.0373280755323826 0.467685450541887 "ancient" "M. pharaonis" NA
0.866329350284155 1.69372924032072 "ancient" "M. pharaonis" NA
0.517529329409253 0.73098439045299 "insect" "M. pharaonis" 0.1036
0.0274583428463196 1.21108452721225 "ancient" "M. pharaonis" 0.1048
0.573993820044137 0.158212602764337 "ancient" "M. pharaonis" NA
0.482951384698137 0.909710241653305 "ancient" "M. pharaonis" 0.0547
0.0368158331824538 0.185667454444113 "ancient" "M. pharaonis" NA
0.085856281375536 0.279546669229889 "ancient" "M. pharaonis" 0.1183
0.53540551108875 2.00088679054244 "ancient" "M. pharaonis" 0.1794
0.132427538557029 0.885204011764476 "ancient" "M. pharaonis" NA
0.240958626139285 0.342352351034295 "ancient" "M. pharaonis" 0.1935
0.344589248529748 0.887601602103608 "ancient" "M. pharaonis" 0.001
0.0516073275530707 0.266023764470259 "ancient" "M. pharaonis" 0.2439
0.378632516496623 0.119407929919103 "ancient" "M. pharaonis" NA
0.510279619470412 0.675531985642466 "ancient" "M. pharaonis" NA
0.552766511537557 0.485703347135269 "ancient" "M. pharaonis" 0.0154
0.0301286363246012 0.646293356449798 "insect" "M. pharaonis" NA
0.593507075760969 0.244610121415298 "ancient" "M. pharaonis" NA
0.36897162203115 0.407097261282948 "ancient" "M. pharaonis" NA
0.13195016986881 0.345043585232564 "ancient" "M. pharaonis" 0.0245
0.00797122974969312 1.98966665328387 "insect" "M. pharaonis" NA
0.619549856830271 0.10076926028412 "ancient" "M. pharaonis" 0.2512
0.0173132302176148 0.695562435344614 "ancient" "M. pharaonis" 0.229
0.813645442300768 0.103181412368402 "ancient" "M. pharaonis" 0.0044
0.875602998136469 0.682237955635935 "ancient" "M. pharaonis" NA
0.12822056516575 0.169355986536146 "insect" "M. pharaonis" 0.225
0.301013726986014 0.638801962485066 "ancient" "M. pharaonis" 0.1709
0.643359409954069 0.324363433913028 "ancient" "M. pharaonis" 0.2387
0.0148637099508914 1.52426263939719 "ancient" "M. pharaonis" NA
0.0292824198783874 0.512998558617131 "ancient" "M. pharaonis" NA
0.0207176415806622 0.549994106318629 "insect" "M. pharaonis" 0.217
0.0116861653829284 0.172567591219949 "ancient" "M. pharaonis" 0.1421
0.360303704873534 1.02945017306007 "hymenoptera" "M. pharaonis" 0.2326
0.0290341937094915 0.204727999599371 "insect" "M. pharaonis" NA
0.0269649945148484 0.0720541051171642 "ancient" "M. pharaonis" NA
0.035361947060897 0.459312673448947 "insect" "M. pharaonis" 0.2077
0.675296936721678 0.307372007031404 "ancient" "M. pharaonis" 0.0437
0.0260246451763686 0.715551852666608 "ancient" "M. pharaonis" 0.0382
0.125726351185667 0.392024259912525 "ancient" "M. pharaonis" NA
0.0342263235252887 0.318428501514435 "hymenoptera" "M. pharaonis" NA
0.611303345998916 0.788911438806401 "ancient" "M. pharaonis" NA
0.573920520565344 1.06993895871718 "ancient" "M. pharaonis" NA
0.0382050274005042 0.328631296981285 "ancient" "M. pharaonis" 0.0588
0.137834371680924 0.358867330991581 "ancient" "M. pharaonis" 0.1221
0.0331349663228978 0.401152580000846 "ancient" "M. pharaonis" 0.2487
0.414232563177893 0.658023418262999 "insect" "M. pharaonis" 0.2438
0.0283557813253604 0.480301746650725 "ancient" "M. pharaonis" NA
0.379632347327707 0.441401099231207 "ancient" "M. pharaonis" 0.0742
0.411226629582146 0.850252237464741 "insect" "M. pharaonis" NA
0.290320212865619 0.265677998046021 "insect" "M. pharaonis" 0.2082
0.101752160841219 0.337986124679398 "ancient" "M. pharaonis" NA
0.033349949821904 0.423405086741878 "ancient" "M. pharaonis" NA
0.616056322434769 0.388145283269739 "ancient" "M. pharaonis" 0.137
0.645642448094869 0.262472774064202 "ancient" "M. pharaonis" 0.0589
0.00340578427816019 0.24555180720221 "insect" "M. pharaonis" NA
0.40384808813567 1.53786002676897 "ant" "M. pharaonis" NA
0.201057039052218 1.59923267358196 "ancient" "M. pharaonis" NA
0.126070142315351 0.48889967190474 "ancient" "M. pharaonis" NA
0.168456610128874 0.540260083211773 "hymenoptera" "M. pharaonis" 0.2021
0.144015261329584 0.218727912678089 "ancient" "M. pharaonis" 0.3623
0.0365014982888559 0.566395477544893 "ancient" "M. pharaonis" NA
0.43743627567886 0.503608938400364 "ancient" "M. pharaonis" NA
0.503471104801944 1.43061147309719 "ancient" "M. pharaonis" NA
0.00428762132335925 0.11112123433793 "ancient" "M. pharaonis" NA
0.628600215071582 0.468186152629943 "ancient" "M. pharaonis" 0.1249
0.402739678641326 0.703779667245839 "insect" "M. pharaonis" NA
0.19193236977392 1.04353120677753 "ancient" "M. pharaonis" NA
0.076286979879117 0.255935978575805 "ancient" "M. pharaonis" 0.1801
0.0816595759007431 0.917052451059953 "ancient" "M. pharaonis" 0.1557
0.0505111572882742 0.600228784964369 "ancient" "M. pharaonis" 0.2081
0.106668999946522 1.78396527472271 "ancient" "M. pharaonis" 0.1702
0.0231459924133345 0.985037367608988 "ancient" "M. pharaonis" 0.129
0.0229506574469005 0.205769414914125 "ancient" "M. pharaonis" 0.2738
0.0407241511148598 1.24732273631338 "ancient" "M. pharaonis" NA
0.208589327010982 1.8812569096368 "ancient" "M. pharaonis" 0.073
0.874837920148196 0.357425466268318 "ancient" "M. pharaonis" 0.0942
0.0296204909324015 0.745786515930196 "ancient" "M. pharaonis" 0.461
0.0125894092747582 0.695320626243294 "ant" "M. pharaonis" NA
0.0798424364730025 1.00741985456304 "hymenoptera" "M. pharaonis" NA
0.0101873354732651 0.242929491257991 "hymenoptera" "M. pharaonis" 0.4272
0.0315520183347837 0.865555539809041 "insect" "M. pharaonis" 0.873
0.237856557258654 0.663326044548667 "hymenoptera" "M. pharaonis" NA
0.259601377018398 0.459927288084629 "hymenoptera" "M. pharaonis" 0.1113
0.00291667013517283 0.420822602079711 "hymenoptera" "M. pharaonis" NA
0.0268031997888235 0.370260426693457 "ancient" "M. pharaonis" NA
0.00467056938803911 0.510943253689006 "ancient" "M. pharaonis" 0.0793
0.0257397719177739 0.163953770138208 "ancient" "M. pharaonis" 0.0983
0.131465422707592 0.54024610165604 "ancient" "M. pharaonis" 0.1804
0.0426351416066138 1.3994959696135 "ancient" "M. pharaonis" NA
0.0680193927999849 0.724193458002561 "insect" "M. pharaonis" NA
0.675020801340124 0.463416416961551 "ancient" "M. pharaonis" NA
0.0447936517095401 0.261350777487774 "ancient" "M. pharaonis" 0.0247
0.186912353038988 0.386826024991438 "ancient" "M. pharaonis" 0.2696
0.0669792018465004 0.916247246123388 "insect" "M. pharaonis" NA
0.0417576858246085 1.20544216014758 "ancient" "M. pharaonis" NA
0.452667438721672 0.182498934036958 "ancient" "M. pharaonis" 0.0805
0.328587168988946 1.13521219400485 "ancient" "M. pharaonis" 0.0142
0.15370748347512 1.07525845258301 "insect" "M. pharaonis" NA
0.0328879247811479 0.0857398167357221 "ancient" "M. pharaonis" 0.1795
0.0605143241916729 0.139752567954397 "insect" "M. pharaonis" 0.1821
0.0659195244907805 0.211506881461268 "ancient" "M. pharaonis" 0.064
0.0514000114174203 0.232132658734637 "ancient" "M. pharaonis" 0.194
0.117352889057707 0.73451848463527 "ancient" "M. pharaonis" 0.0455
0.0240067171129105 0.0639550422218401 "ancient" "M. pharaonis" NA
0.158609709192217 0.438379857971856 "ancient" "M. pharaonis" 0.1572
0.50444042953744 0.610784456469919 "ancient" "M. pharaonis" NA
0.175449568443152 0.254754043042441 "hymenoptera" "M. pharaonis" NA
0.388583501960119 0.132797040260859 "ancient" "M. pharaonis" 0.0672
0.583355967786359 0.880048388019334 "ancient" "M. pharaonis" 0.0678
0.655168180384139 0.653193811623279 "ancient" "M. pharaonis" 0.0806
0.0323200677020604 1.29538674026044 "ancient" "M. pharaonis" 0.108
0.620266338908067 1.22368375060006 "ancient" "M. pharaonis" NA
0.164251761385896 0.0652334777123121 "ancient" "M. pharaonis" NA
0.164251761385896 0.0652334777123121 "ancient" "M. pharaonis" NA
0.0552358325737324 0.174053108688385 "insect" "M. pharaonis" 0.6932
0.378742441981128 0.268949546673605 "ancient" "M. pharaonis" 0.2294
0.0371721960995331 0.111447530093541 "ancient" "M. pharaonis" 0.1192
0.129373955251153 0.474682348688768 "ancient" "M. pharaonis" NA
0.431205204530239 0.457136021997387 "ancient" "M. pharaonis" NA
0.079833268671903 2.89110573158775 "ancient" "M. pharaonis" NA
0.42808989523974 0.495055889554827 "ancient" "M. pharaonis" 0.2215
0.144968392701579 0.428357491638875 "ancient" "M. pharaonis" NA
0.291035252505475 0.175313566857958 "ancient" "M. pharaonis" NA
0.154732393672921 0.728903193793087 "hymenoptera" "M. pharaonis" NA
0.0262975872046325 0.462462201229454 "ancient" "M. pharaonis" NA
0.0413796596284856 0.212880811241419 "ancient" "M. pharaonis" 0.1445
0.084997784394773 0.560166360475354 "ancient" "M. pharaonis" 0.195
0.0486830116966367 0.485815528122842 "ancient" "M. pharaonis" NA
0.200270754461499 0.774549884091259 "ancient" "M. pharaonis" NA
0.736948114790994 0.265700499476187 "ancient" "M. pharaonis" NA
0.0690989189422488 0.382142876143524 "insect" "M. pharaonis" 0.0675
0.057778696776922 0.407847088793563 "ancient" "M. pharaonis" NA
0.220441799214637 0.556423315608236 "ancient" "M. pharaonis" NA
0.0344568032759488 0.332177877151318 "hymenoptera" "M. pharaonis" NA
0.0737546082820996 0.792323905426467 "ancient" "M. pharaonis" 0.2475
0.231529099185889 0.729131876744666 "insect" "M. pharaonis" 0.2562
0.145691270617903 2.01331294513064 "ancient" "M. pharaonis" 0.2241
0.119576386228967 0.445617897305312 "ancient" "M. pharaonis" NA
0.325236883063593 1.66027554352613 "ancient" "M. pharaonis" NA
0.339424039196048 0.697863082609117 "ancient" "M. pharaonis" 0.2558
0.0367782574678697 0.522530878469592 "insect" "M. pharaonis" NA
0.0638086328385108 1.07970773985796 "ancient" "M. pharaonis" 0.018
0.132314225429544 2.019888368172 "ancient" "M. pharaonis" 0.0613
0.475994666129578 0.8279662129536 "hymenoptera" "M. pharaonis" 0.4019
0.313870581182681 0.211533675818659 "ancient" "M. pharaonis" 0.0786
0.0228891522205621 2.0056517523717 "ancient" "M. pharaonis" NA
0.173567872672682 0.385103574283173 "ancient" "M. pharaonis" 0.08
0.0603295208764106 0.337453510197212 "ancient" "M. pharaonis" 0.118
0.123374224437738 0.311269303334904 "ancient" "M. pharaonis" 0.2275
0.205097287526499 0.528647252944355 "ancient" "M. pharaonis" 0.2999
0.235571531026177 0.10407257677511 "ancient" "M. pharaonis" 0.0728
0.902889335558629 0.429271859827858 "ancient" "M. pharaonis" NA
0.0512654063859995 0.207917268203832 "ancient" "M. pharaonis" 0.1591
0.196507525788516 1.41684659285365 "hymenoptera" "M. pharaonis" NA
0.167248125275544 0.399130309496431 "ancient" "M. pharaonis" 0.3526
0.630478545563628 0.503280203301912 "ancient" "M. pharaonis" 0.1708
0.00245782648059014 0.376888109149112 "ancient" "M. pharaonis" NA
0.0271293728058776 0.370426402210338 "ancient" "M. pharaonis" NA
0.0097469973266699 0.189308695139715 "ancient" "M. pharaonis" 0.1538
0.0405743519067304 0.472089007557188 "ancient" "M. pharaonis" NA
0.606659831003931 0.719198355380064 "ancient" "M. pharaonis" NA
0.408017556960899 0.567508017144226 "ancient" "M. pharaonis" 0.1953
0.0840547723873465 0.470328594752989 "ancient" "M. pharaonis" 0.0454
0.0486642574443005 0.72828551160433 "insect" "M. pharaonis" NA
0.82316221355671 0.604670371135964 "ancient" "M. pharaonis" 0.0901
0.0519881191364966 1.87015641347228 "insect" "M. pharaonis" 0.2038
0.400785987363058 0.271500671273666 "ancient" "M. pharaonis" 0.0762
0.00625800416882341 0.235531007197744 "ancient" "M. pharaonis" 0.3881
0.00577703668207629 0.32454256405982 "ancient" "M. pharaonis" 0.1104
0.391515256113675 0.541055422716016 "ancient" "M. pharaonis" 0.1745
0.121351443064521 0.243007535156476 "ancient" "M. pharaonis" 0.0383
0.0608653186799053 0.458695168371319 "ancient" "M. pharaonis" 0.0903
0.253336445114485 0.716622704868346 "ancient" "M. pharaonis" 0.1022
0.0219671085186752 1.34335651914829 "hymenoptera" "M. pharaonis" NA
0.0448350492148065 0.271882949540098 "ancient" "M. pharaonis" 0.1039
0.283052901388603 0.24487967187491 "ancient" "M. pharaonis" 0.1396
0.77976072934735 0.483609151528902 "ancient" "M. pharaonis" 0.1079
0.413447517427565 0.603891027602177 "aculeata" "M. pharaonis" 0.2043
0.568910830306254 1.01223211372762 "ancient" "M. pharaonis" NA
0.0294715809694309 0.461205787338301 "ancient" "M. pharaonis" NA
0.832234970202424 0.227434643565743 "ancient" "M. pharaonis" NA
0.71864839118211 0.36218016026576 "ancient" "M. pharaonis" NA
0.343710934336551 0.327488016997213 "ancient" "M. pharaonis" 0.0235
0.00411386010720513 0.496894595143225 "insect" "M. pharaonis" NA
0.779135947750403 1.07654930630122 "insect" "M. pharaonis" NA
0.282855961953059 0.399083774559381 "ancient" "M. pharaonis" 0.3088
0.14007590973498 1.16879273674059 "ancient" "M. pharaonis" 0.3158
0.290206025443786 0.241519391123378 "ancient" "M. pharaonis" 0.2514
0.738641973838072 0.608390916885537 "ancient" "M. pharaonis" 0.0659
0.0723922223009504 2.66308678043303 "insect" "M. pharaonis" 0.2799
0.424497244641244 0.938000273382411 "ancient" "M. pharaonis" 0.0302
0.105892148221533 0.538237363848868 "ancient" "M. pharaonis" NA
0.212436342333252 0.569824102776021 "ancient" "M. pharaonis" NA
0.0237388962430637 0.196316555055858 "ancient" "M. pharaonis" NA
0.0334965771170164 1.08252591131758 "ancient" "M. pharaonis" NA
0.0422059284098259 0.907185786156278 "ancient" "M. pharaonis" NA
0.131111282815708 0.721411108028605 "ancient" "M. pharaonis" NA
0.049361232942809 1.38913371964522 "insect" "M. pharaonis" NA
0.078335182749129 0.324168173613639 "ancient" "M. pharaonis" 0.0538
0.110782294314773 0.450396833178229 "ancient" "M. pharaonis" 0.2203
0.0508458020466187 0.383668015673921 "ancient" "M. pharaonis" NA
0.0547448228464305 0.992431740014982 "ancient" "M. pharaonis" 0.0146
0.0698961476434293 0.354288711979877 "ancient" "M. pharaonis" NA
0.0772388399188177 0.439508720888057 "insect" "M. pharaonis" NA
0.592873821412265 0.460667589261008 "ancient" "M. pharaonis" NA
0.0495268811593606 0.290707407443403 "ancient" "M. pharaonis" NA
0.0507906876178204 0.675982180581707 "ancient" "M. pharaonis" 0.0469
0.733073282161724 0.653989140360593 "ancient" "M. pharaonis" 0.0759
0.400990873133799 0.270606446481282 "ancient" "M. pharaonis" NA
0.0639252214665479 0.409281026483837 "ancient" "M. pharaonis" 0.3102
0.107011293852974 0.903083153938058 "ancient" "M. pharaonis" NA
0.00768897518693331 0.979451899806316 "ant" "M. pharaonis" NA
0.00809657134720087 0.502919608835495 "ant" "M. pharaonis" NA
0.0763998229101259 0.391000477793593 "ant" "M. pharaonis" NA
0.00558762530618491 0.362634504612903 "ancient" "M. pharaonis" 0.1103
0.0214990883462133 0.513426776556417 "hymenoptera" "M. pharaonis" NA
0.0407959709177325 0.383865426533418 "ancient" "M. pharaonis" NA
0.5083396917523 1.11411879622685 "insect" "M. pharaonis" NA
0.607306555521932 0.189319668111283 "ancient" "M. pharaonis" 0.0799
0.18129846498035 0.26649759708399 "ancient" "M. pharaonis" 0.1121
0.0425797892322183 0.157367883435665 "ancient" "M. pharaonis" NA
0.0686332543027042 0.135247035734309 "ancient" "M. pharaonis" 0.1091
0.0248396140087911 0.3250645235371 "ancient" "M. pharaonis" 0.0557
0.0686527303030541 0.48323235381854 "ancient" "M. pharaonis" NA
0.52426478190859 0.314015321579587 "ancient" "M. pharaonis" 0.1071
0.595179634595727 0.212342206038681 "ancient" "M. pharaonis" 0.0875
0.195182036567903 1.32621902131147 "ancient" "M. pharaonis" 0.4177
0.398687274117637 1.22602611882548 "ant" "M. pharaonis" NA
0.0520107225576562 0.681644851492849 "insect" "M. pharaonis" NA
0.0715725154766682 0.783837642293365 "ancient" "M. pharaonis" NA
0.00167781044023054 0.490648798108081 "ancient" "M. pharaonis" NA
0.0283781933009607 2.13503291235279 "hymenoptera" "M. pharaonis" NA
0.288196230799167 0.26623410381976 "insect" "M. pharaonis" 0.1065
0.0111028549262094 0.261672462008171 "ancient" "M. pharaonis" NA
0.0242830646200339 0.148177202826766 "ancient" "M. pharaonis" 0.2357
0.0467144652795645 0.30779937314684 "insect" "M. pharaonis" 0.1406
0.41790992041541 1.61860108696544 "ancient" "M. pharaonis" NA
0.0440500309340482 0.337017872189483 "ancient" "M. pharaonis" NA
0.0651276366729426 0.795936371804843 "ancient" "M. pharaonis" 0.0691
0.056373537720829 0.122352885576394 "ancient" "M. pharaonis" NA
0.150935746038697 0.686088629030272 "ancient" "M. pharaonis" 0.0407
0.864351938832582 0.182761107232 "ancient" "M. pharaonis" 0.1075
0.0246087647020248 1.06485580946946 "ancient" "M. pharaonis" NA
0.0287755595501171 0.992925637272818 "ancient" "M. pharaonis" NA
0.0217061555884898 1.06565769679963 "ancient" "M. pharaonis" NA
0.0309192521482707 1.52898901202901 "ant" "M. pharaonis" NA
0.395662420562909 0.256153277318951 "ancient" "M. pharaonis" 0.0582
0.012730707394011 0.313752231061431 "ancient" "M. pharaonis" 0.0847
0.0970798663837116 0.568278399900529 "ancient" "M. pharaonis" 0.1311
0.316473260245779 1.7281542028204e-16 "ancient" "M. pharaonis" 0.0405
0.0254585726876406 0.346875513923965 "ancient" "M. pharaonis" 0.0443
0.00279266298999309 1.70253630574196 "ancient" "M. pharaonis" 0.1376
0.236297728434904 0.490845149364107 "ancient" "M. pharaonis" NA
0.11441681700276 0.313991423413108 "ancient" "M. pharaonis" 0.135
0.0143058952001391 0.410924406379604 "insect" "M. pharaonis" 0.1908
0.0143058952001391 0.410924406379604 "ancient" "M. pharaonis" 0.1908
0.0365214119669402 0.586768553737485 "ancient" "M. pharaonis" 0.0409
0.21385465705731 0.575857111817166 "ancient" "M. pharaonis" 0.2181
0.0148475271515191 0.717001440300911 "ancient" "M. pharaonis" NA
0.251634300742467 0.353091900710845 "ancient" "M. pharaonis" 0.0092
0.178167775795714 1.279391287783 "hymenoptera" "M. pharaonis" NA
0.407086297792326 0.533899036461767 "hymenoptera" "M. pharaonis" NA
0.900032608497131 0.604570621540955 "ancient" "M. pharaonis" 0.0391
0.729632457879194 1.00218004709892 "ancient" "M. pharaonis" 0.325
0.346278828748308 0.375379773548981 "ancient" "M. pharaonis" 0.187
0.157755570676443 0.114073193135132 "ancient" "M. pharaonis" 0.0773
0.0918782748615954 0.422355264353075 "ancient" "M. pharaonis" 0.1319
0.0844010628126067 0.435282217878398 "ancient" "M. pharaonis" 0.2408
0.0607072865833805 0.363206757650917 "ancient" "M. pharaonis" 0.2175
0.308090605789234 1.00564325857402 "ancient" "M. pharaonis" NA
0.0132579654288183 2.64041381388321 "ancient" "M. pharaonis" 0.2023
0.664775624066676 0.56204287915186 "ancient" "M. pharaonis" NA
0.258621246781909 0.123661411622599 "ancient" "M. pharaonis" 0.0156
0.015707449458206 0.859366162750096 "ancient" "M. pharaonis" 0.0267
0.161214152366431 0.444057465018047 "ancient" "M. pharaonis" 0.0327
0.0766091085214248 0.970995668387385 "ancient" "M. pharaonis" 0.0938
0.0903116498306066 0.35002112701973 "ancient" "M. pharaonis" 0.0977
0.116736257789528 0.241464093716685 "ancient" "M. pharaonis" 0.3396
0.156776855827173 0.108034108455274 "ancient" "M. pharaonis" 0.2131
0.531911325024725 0.4714971686232 "ancient" "M. pharaonis" 0.196
0.080506752159976 0.185479885080634 "ancient" "M. pharaonis" 0.0948
0.546008052478463 0.48099004037232 "ancient" "M. pharaonis" 0.1146
0.823643573143036 0.263671326838959 "ancient" "M. pharaonis" 0.1211
0.570656349151824 0.299528418307022 "ancient" "M. pharaonis" NA
0.134161567487781 0.769703588292656 "ancient" "M. pharaonis" NA
0.663104634085033 0.198282882436925 "ancient" "M. pharaonis" 0.1463
0.0158058070707095 0.328182823905506 "ancient" "M. pharaonis" 0.1473
0.102977902703728 1.07396036100886 "ancient" "M. pharaonis" 0.1312
0.315629009408168 0.453158147576768 "ancient" "M. pharaonis" 0.1031
0.405251530388582 0.667848886931083 "ancient" "M. pharaonis" 0.2814
0.254939421095663 0.411571339954204 "ancient" "M. pharaonis" NA
0.337484679226171 1.15079061452916 "ancient" "M. pharaonis" NA
0.0616470265583237 0.242308168781666 "hymenoptera" "M. pharaonis" 0.0417
0.0604144373466137 0.594581571532619 "ancient" "M. pharaonis" NA
0.380691600279748 1.7281542028204e-16 "insect" "M. pharaonis" 0.1922
0.00469385980722319 0.423773214349204 "ancient" "M. pharaonis" 0.1069
0.0112225026055961 2.10916733769879 "insect" "M. pharaonis" NA
0.521281764964574 0.694074202066659 "ancient" "M. pharaonis" 0.1229
0.217337212313449 0.917834851996996 "ancient" "M. pharaonis" 0.0729
0.0197922122649278 0.645846479464377 "ancient" "M. pharaonis" 0.2486
0.40123348422397 1.71434925739945 "insect" "M. pharaonis" 0.079
0.0241565322579314 0.206278784085488 "ancient" "M. pharaonis" NA
0.0479229727528675 0.204473096753674 "ancient" "M. pharaonis" 0.2192
0.0168410871837063 0.306415726314421 "ancient" "M. pharaonis" 0.0069
0.0150218922761254 0.233306278200735 "ancient" "M. pharaonis" 0.101
0.295058864216093 0.54969874908782 "ancient" "M. pharaonis" NA
0.434438531299472 0.265296962858738 "ancient" "M. pharaonis" 0.0292
0.612024816176984 0.181133719982026 "ancient" "M. pharaonis" 0.1485
0.0526080940735712 0.270439300640577 "ancient" "M. pharaonis" 0.045
0.0315328463426212 1.7281542028204e-16 "insect" "M. pharaonis" NA
0.01665678017586 1.30718579938866 "ant" "M. pharaonis" NA
0.167168717178641 0.283572536854607 "ancient" "M. pharaonis" 0.1309
0.10471232423533 1.45749278963362 "ancient" "M. pharaonis" 0.2462
0.353870219989781 1.08426678188798 "ancient" "M. pharaonis" NA
0.141548173133801 1.28285225901239 "hymenoptera" "M. pharaonis" NA
0.122777873270176 0.494527060658974 "ancient" "M. pharaonis" 0.0742
0.710822392322754 0.187490996476421 "ancient" "M. pharaonis" NA
0.0557356710606153 0.30568431237489 "ancient" "M. pharaonis" NA
0.718228995466362 0.28420659342819 "ancient" "M. pharaonis" 0.1198
0.017523925111793 0.739546498833666 "ancient" "M. pharaonis" 0.2101
0.796073952216452 0.655100581737568 "ancient" "M. pharaonis" 0.1425
0.165862984198261 0.567195730408054 "ancient" "M. pharaonis" 0.0885
0.00390186688962906 1.19972324937839 "ancient" "M. pharaonis" 0.1353
0.00849105719167504 0.65207801190454 "ancient" "M. pharaonis" NA
0.00877090619209346 1.60829834941477 "ancient" "M. pharaonis" NA
0.562315332960503 0.813851797651249 "ancient" "M. pharaonis" 0.2266
0.0231723780144659 0.128787305762209 "ancient" "M. pharaonis" 0.0373
0.0573386162251553 0.310296522542043 "ancient" "M. pharaonis" NA
0.335221704247761 1.14471213077286 "ancient" "M. pharaonis" 0.0867
0.17215631881441 0.191614162355156 "ancient" "M. pharaonis" 0.0919
0.0229067554645273 0.799332889726668 "ancient" "M. pharaonis" NA
0.24713443621558 0.14052763749542 "ancient" "M. pharaonis" 0.0881
0.0115203163892644 1.21909073490493 "ancient" "M. pharaonis" NA
0.00888039794369472 1.21728514246172 "ancient" "M. pharaonis" NA
0.00938084065260219 1.60328959448047 "ancient" "M. pharaonis" NA
0.0195878287364205 0.234076974488832 "insect" "M. pharaonis" 0.2279
0.00495057682542875 1.52363405918883 "insect" "M. pharaonis" NA
0.107901173247841 0.301164596164283 "ancient" "M. pharaonis" 0.0319
0.422439560159628 0.315997687141887 "ancient" "M. pharaonis" 0.277
0.0624329593426721 0.448225984226389 "ancient" "M. pharaonis" NA
0.101782443644137 0.127714055050156 "ancient" "M. pharaonis" NA
0.166435712088312 0.252726537971263 "ancient" "M. pharaonis" NA
0.604876861155238 0.388949605495911 "ancient" "M. pharaonis" 0.123
0.513076635203757 1.35515505988657 "ancient" "M. pharaonis" NA
0.433488933738484 1.32234419522444 "ancient" "M. pharaonis" NA
0.887899398571754 0.317066318460962 "ancient" "M. pharaonis" NA
0.426742592869682 0.238445298408648 "ancient" "M. pharaonis" 0.0338
0.110000801114759 0.705109023351699 "ancient" "M. pharaonis" NA
0.0403500196649382 0.607125201549402 "ancient" "M. pharaonis" 0.4473
0.0386229690421857 0.985754525084917 "ancient" "M. pharaonis" 0.0803
0.234840286504186 0.187470393696132 "ancient" "M. pharaonis" 0.1734
0.113258505688415 0.199710119103775 "ancient" "M. pharaonis" NA
0.144990026562063 0.128202546622446 "ancient" "M. pharaonis" NA
0.422465110354742 1.80147192413865 "ancient" "M. pharaonis" NA
0.499945171505353 0.271477980551362 "hymenoptera" "M. pharaonis" 0.2019
0.475623337520886 0.789889728794155 "ancient" "M. pharaonis" 0.1724
0.03949770191359 1.53575973059876 "insect" "M. pharaonis" NA
0.664217329510082 0.253113662412707 "ancient" "M. pharaonis" NA
0.219985667323665 0.416819607293837 "ancient" "M. pharaonis" NA
0.184284346499005 0.814510961350883 "insect" "M. pharaonis" 0.258
0.0956417160280469 0.411095851442093 "ancient" "M. pharaonis" NA
0.224795160443511 0.550781736958781 "ancient" "M. pharaonis" NA
0.166083435026829 0.528836478529932 "ancient" "M. pharaonis" 0.1521
0.0501384568193665 0.172518440090525 "insect" "M. pharaonis" 0.1278
0.145596235484343 0.26275645004196 "ancient" "M. pharaonis" NA
0.00954272861055248 0.803477298114811 "novel" "M. pharaonis" NA
0.513879521452112 0.388347803795847 "ancient" "M. pharaonis" NA
0.421637930152296 0.62877849079427 "ancient" "M. pharaonis" NA
0.0165372554523006 0.421865853982497 "hymenoptera" "M. pharaonis" NA
0.10390152092608 0.207528076628579 "ancient" "M. pharaonis" 0.4696
0.666681091394665 0.69685569299172 "ancient" "M. pharaonis" 0.2542
0.0394407821092881 1.21958246074363 "ancient" "M. pharaonis" NA
0.402999281254122 0.639133258011341 "ancient" "M. pharaonis" 0.1575
0.00736813357143957 0.0742430390094882 "hymenoptera" "M. pharaonis" NA
0.606394722192356 0.270756133137114 "ancient" "M. pharaonis" 0.0945
0.489421785513674 0.22744201510217 "ancient" "M. pharaonis" 0.1368
0.848667653130698 0.323609430479786 "ancient" "M. pharaonis" 0.0483
0.0116646452804608 0.55951312449422 "ant" "M. pharaonis" NA
0.75837982315444 1.04389185513253 "ancient" "M. pharaonis" 0.1381
0.463282695770313 0.226837072586491 "ancient" "M. pharaonis" NA
0.249693360721869 0.557800500114113 "ancient" "M. pharaonis" NA
0.583094143635284 0.898595920737967 "hymenoptera" "M. pharaonis" 0.2289
0.146337056434126 1.33749105144648 "ancient" "M. pharaonis" 0.1247
0.172821049610119 0.27825557858516 "ancient" "M. pharaonis" 0.1449
0.0321310213762366 0.477941147898728 "ancient" "M. pharaonis" NA
0.396587491452596 0.829636037571148 "hymenoptera" "M. pharaonis" NA
0.0270776708336748 0.294567458040508 "ancient" "M. pharaonis" 0.1477
0.303856125380041 0.1044919473338 "ancient" "M. pharaonis" NA
0.184958753801356 0.710796074082378 "hymenoptera" "M. pharaonis" NA
0.00409849680717434 1.3451878836517 "ant" "M. pharaonis" NA
0.0221675350085226 0.346126219483368 "ancient" "M. pharaonis" NA
0.0300797105524378 0.130007577780946 "ancient" "M. pharaonis" 0.1882
0.232601100783162 0.109151830912123 "ancient" "M. pharaonis" NA
0.0239912745499155 0.200489858110721 "insect" "M. pharaonis" 0.2488
0.290061984166472 0.964852772667133 "hymenoptera" "M. pharaonis" 0.6976
0.0724784189104064 0.680428848164891 "ancient" "M. pharaonis" NA
0.0464442890501117 1.06323550929951 "insect" "M. pharaonis" NA
0.560121237824811 0.40752293003343 "ancient" "M. pharaonis" NA
0.0250889059670398 0.950237995969311 "ancient" "M. pharaonis" NA
0.0577111723251616 0.727731429812921 "ancient" "M. pharaonis" NA
0.0323690574131346 0.541053246419071 "ancient" "M. pharaonis" 0.0994
0.0421480248981338 1.15908279928207 "ancient" "M. pharaonis" 0.0564
0.271669489655764 1.09097406701805 "ancient" "M. pharaonis" 0.082
0.725142641975618 0.625364144683597 "insect" "M. pharaonis" NA
0.265922742938836 0.352681223540019 "ancient" "M. pharaonis" 0.0743
0.0633015572673784 0.386978331044773 "ancient" "M. pharaonis" 0.0443
0.236472381720511 0.675984069428925 "insect" "M. pharaonis" NA
0.480841499662897 0.508218774173991 "ancient" "M. pharaonis" NA
0.874490296115628 0.28859268661616 "ancient" "M. pharaonis" 0.0453
0.161719091403302 0.508785668894598 "ancient" "M. pharaonis" 0.1526
0.0165020944945768 1.10912805645825 "ancient" "M. pharaonis" 0.1795
0.111593177699141 0.0588354999565675 "ancient" "M. pharaonis" NA
0.078692591508933 0.459211848775931 "ancient" "M. pharaonis" NA
0.0053773233319213 0.589620294523818 "ancient" "M. pharaonis" NA
0.268451604908629 0.131477287431822 "ancient" "M. pharaonis" 0.0559
0.486369563005779 0.283779846102105 "ancient" "M. pharaonis" 0.0973
0.0445056360531905 0.650554185207465 "ancient" "M. pharaonis" NA
0.368899880749268 1.7281542028204e-16 "hymenoptera" "M. pharaonis" 0.3262
0.030506002595161 1.48733230019853 "hymenoptera" "M. pharaonis" 0.4521
0.158897536646304 0.76789422683894 "ancient" "M. pharaonis" NA
0.373665806282211 0.339770037837349 "ancient" "M. pharaonis" 0.066
0.307358089851462 0.660986484659857 "ancient" "M. pharaonis" NA
0.0144157351919592 0.279109479352299 "ancient" "M. pharaonis" NA
0.181820703773641 0.450685678401033 "ancient" "M. pharaonis" 0.2352
0.0304385403797521 0.403271636725139 "insect" "M. pharaonis" NA
0.0968816261810205 0.21489781703934 "ancient" "M. pharaonis" 0.0487
0.0369744840204759 0.29267744905931 "insect" "M. pharaonis" NA
0.0458082018996262 0.2143287987304 "ancient" "M. pharaonis" 0.2536
0.119064227910573 0.335109205922519 "ancient" "M. pharaonis" NA
0.0739256390626677 0.756158998086013 "ancient" "M. pharaonis" NA
0.0514473387543215 1.07879544983562 "ancient" "M. pharaonis" NA
0.0360607859544019 0.302351829706754 "ancient" "M. pharaonis" 0.3312
0.0331042301992868 0.469051033929527 "ancient" "M. pharaonis" NA
0.174902350328089 0.754899479171335 "ancient" "M. pharaonis" 0.0924
0.504493212229299 1.20175582317362 "hymenoptera" "M. pharaonis" 0.611
0.174261152641544 1.7281542028204e-16 "insect" "M. pharaonis" 0.1278
0.0278925852700816 0.499996959409743 "ancient" "M. pharaonis" NA
0.00505552263815184 0.833236018526266 "insect" "M. pharaonis" NA
0.0041327524982644 1.00377608531406 "ancient" "M. pharaonis" NA
0.0602689189932444 0.275729002188237 "ancient" "M. pharaonis" 0.1405
0.156157146990828 0.488263975913074 "ancient" "M. pharaonis" NA
0.0236920007814588 0.578000229031314 "ancient" "M. pharaonis" NA
0.0754185004080784 0.275740459365166 "ancient" "M. pharaonis" NA
0.0942812943854436 0.758200756711065 "ancient" "M. pharaonis" 0.0877
0.0176522795966903 0.673780285037645 "ancient" "M. pharaonis" NA
0.109874591074223 0.489074438657668 "ancient" "M. pharaonis" NA
0.0171409569655217 0.218327287355297 "ancient" "M. pharaonis" 0.0323
0.0513129016709652 0.524866338161372 "ancient" "M. pharaonis" 0.0813
0.239282579031057 1.37864262212993 "ancient" "M. pharaonis" 0.0954
0.102924028421359 0.301251693617844 "ancient" "M. pharaonis" NA
0.0456033395924349 0.36378386689867 "ancient" "M. pharaonis" NA
0.50294648288033 0.492531635153622 "ancient" "M. pharaonis" 0.1589
0.506335269223909 0.614091668731164 "ancient" "M. pharaonis" 0.1091
0.0203596007447048 0.635853827297744 "insect" "M. pharaonis" NA
0.659570253142961 1.15131868061369 "insect" "M. pharaonis" 0.0512
0.208743677039583 0.16951569485777 "ancient" "M. pharaonis" 0.1648
0.183791735642032 0.72085534540255 "novel" "M. pharaonis" NA
0.288054562778614 0.468067040843792 "hymenoptera" "M. pharaonis" NA
0.00304113024108369 0.830895199151543 "insect" "M. pharaonis" NA
0.0532187004400113 0.533415783967624 "ancient" "M. pharaonis" NA
0.00452993275653013 0.383227866111111 "ancient" "M. pharaonis" 0.0049
0.00592721218263332 0.687339363697886 "ancient" "M. pharaonis" NA
0.0837168905602777 0.248236089325566 "ancient" "M. pharaonis" 0.2538
0.0306837188284001 1.23840169696622 "ancient" "M. pharaonis" NA
0.529919762884451 0.44031686508911 "ancient" "M. pharaonis" 0.332
0.694842254580524 0.177986586855239 "ancient" "M. pharaonis" 0.0869
0.426546579497478 0.516311346195454 "ancient" "M. pharaonis" 0.2789
0.822190212840819 0.74510812013316 "ancient" "M. pharaonis" 0.0087
0.200651631144405 0.298397280051026 "ant" "M. pharaonis" NA
0.202270928074866 0.204123860529674 "insect" "M. pharaonis" NA
0.349996155048321 0.102113751478783 "ancient" "M. pharaonis" 0.066
0.0124791632105869 0.707781574392801 "insect" "M. pharaonis" NA
0.110334792527644 0.183623271705836 "ancient" "M. pharaonis" 0.1479
0.0237809812393592 0.789616970885881 "hymenoptera" "M. pharaonis" 0.0466
0.426805406755992 0.183943833558099 "ancient" "M. pharaonis" NA
0.0561993547254165 0.551060714540692 "ancient" "M. pharaonis" NA
0.135225548033361 0.303618305796398 "ancient" "M. pharaonis" NA
0.0721853199870584 0.745805593858496 "ancient" "M. pharaonis" 0.1139
0.455193999844665 0.188630476990058 "ancient" "M. pharaonis" NA
0.101479027159844 0.438699596239969 "ancient" "M. pharaonis" NA
0.0827385441755266 0.190892117541509 "ancient" "M. pharaonis" NA
0.0328428376888182 0.314762221179287 "ancient" "M. pharaonis" 0.0695
0.0420641342465007 2.05520854287912 "ancient" "M. pharaonis" 0.2014
0.0648739058939434 0.765181669966498 "insect" "M. pharaonis" NA
0.0271847654625282 0.680973643230789 "ant" "M. pharaonis" NA
0.927374450623342 0.308536882689625 "ancient" "M. pharaonis" 0.1135
0.650160425729331 1.11550582472321 "ancient" "M. pharaonis" NA
0.93621134303889 0.918895046260359 "ancient" "M. pharaonis" 0.0204
0.0829520853661017 0.476886198167574 "insect" "M. pharaonis" NA
0.465991721304153 0.667099708833376 "ancient" "M. pharaonis" NA
0.317887500923153 1.7281542028204e-16 "ancient" "M. pharaonis" 0.2203
0.101896492746045 0.74994860768475 "ancient" "M. pharaonis" NA
0.388619903350911 1.04894387261532 "ancient" "M. pharaonis" 0.1606
0.228538884056726 0.708342747575028 "ancient" "M. pharaonis" 0.1232
0.381171799232234 0.133488734429617 "ancient" "M. pharaonis" NA
0.548849564678754 0.205568111634978 "ancient" "M. pharaonis" 0.0729
0.605696709524317 0.399385077014761 "ancient" "M. pharaonis" NA
0.165029446717703 0.407468843793824 "ancient" "M. pharaonis" 0.0997
0.449817149956429 0.445485514685385 "ancient" "M. pharaonis" 0.0052
0.435199063021175 1.20012490678006 "insect" "M. pharaonis" 0.3525
0.027624417100766 0.25113921126285 "ancient" "M. pharaonis" NA
0.29314737931629 0.489401887924313 "ancient" "M. pharaonis" 0.4308
0.0149613874866698 0.431055387724566 "ancient" "M. pharaonis" 0.1219
0.0232015159159012 1.03610579758175 "ancient" "M. pharaonis" 0.2256
0.453622958587144 0.96426539289299 "ancient" "M. pharaonis" NA
0.222102975898435 0.462838099175997 "ancient" "M. pharaonis" NA
0.0151325343018168 1.55787014428697 "ancient" "M. pharaonis" NA
0.589005765598553 0.535420820952326 "ancient" "M. pharaonis" 0.03
0.133419919272153 0.616134285823588 "ancient" "M. pharaonis" 0.0243
0.0424531897653543 0.137647592988864 "ancient" "M. pharaonis" NA
0.0190258510565294 0.169598892965485 "ancient" "M. pharaonis" 0.594
0.189983335906656 0.25886189492304 "ancient" "M. pharaonis" 0.1579
0.712573986048825 0.125658122230801 "ancient" "M. pharaonis" NA
0.0092728711982692 0.260165287157814 "ancient" "M. pharaonis" 0.0213
0.0298977013808774 0.518539572844195 "ancient" "M. pharaonis" NA
0.392013367761196 1.13846965985859 "ancient" "M. pharaonis" NA
0.603267023451102 0.531843477813915 "ancient" "M. pharaonis" NA
0.877278536564046 0.312330043016353 "ancient" "M. pharaonis" 0.1301
0.0376413752927739 0.210120222578606 "ancient" "M. pharaonis" 0.107
0.219893808332463 1.7281542028204e-16 "ant" "M. pharaonis" NA
0.37210059840201 0.633424807283208 "ancient" "M. pharaonis" 0.0747
0.2924248006421 0.536438864284734 "ancient" "M. pharaonis" 0.0413
0.0301121616705949 0.397616049909167 "insect" "M. pharaonis" NA
0.0197831717643039 0.363015366315281 "insect" "M. pharaonis" 0.0377
0.325908120598663 0.66977522675925 "ancient" "M. pharaonis" NA
0.0421666869390363 0.16170900803825 "ancient" "M. pharaonis" 0.112
0.222702311189648 0.183984150393253 "ancient" "M. pharaonis" 0.0355
0.175381221263876 2.19828633511414 "ancient" "M. pharaonis" 0.135
0.217471123686153 0.741429460566309 "ancient" "M. pharaonis" 0.1335
0.0259745370861795 1.31316558968835 "insect" "M. pharaonis" NA
0.0169322889293463 0.745004261701266 "insect" "M. pharaonis" NA
0.019246104231262 1.50054303137541 "insect" "M. pharaonis" NA
0.0129488767178474 0.427742303062876 "insect" "M. pharaonis" NA
0.0412073124036084 0.438521988445903 "insect" "M. pharaonis" NA
0.0434060986360704 0.599049304149212 "insect" "M. pharaonis" NA
0.0051801535272055 1.66657994431472 "insect" "M. pharaonis" NA
0.00812310626107806 1.22431410590387 "insect" "M. pharaonis" NA
0.0716695953343497 1.41313322988776 "ancient" "M. pharaonis" NA
0.56349225515736 0.690606848066609 "ancient" "M. pharaonis" 0.0941
0.108761298193933 0.535787400587493 "ancient" "M. pharaonis" NA
0.0373061341724497 1.04537664361127 "insect" "M. pharaonis" NA
0.672377243738187 0.964488952509256 "ancient" "M. pharaonis" 0.1118
0.767230850305278 0.60360262581531 "ancient" "M. pharaonis" NA
0.013222281059759 0.894538261753408 "ancient" "M. pharaonis" NA
0.153134200224636 1.3692181198383 "aculeata" "M. pharaonis" NA
0.102160125523521 0.588711572874933 "ancient" "M. pharaonis" NA
0.315631868046487 0.784496732870121 "insect" "M. pharaonis" NA
0.0338466682620027 1.09906156162587 "insect" "M. pharaonis" NA
0.0426170587568623 0.419033597593401 "insect" "M. pharaonis" NA
0.0558223522966748 0.939970861280216 "ancient" "M. pharaonis" 0.169
0.0523820044114009 0.396346023905214 "insect" "M. pharaonis" 0.2433
0.0260990899620595 1.20146444440125 "hymenoptera" "M. pharaonis" NA
0.00948055338622542 0.826503065432938 "insect" "M. pharaonis" NA
0.0104351293795186 0.395667790574576 "ancient" "M. pharaonis" NA
0.327004140559758 1.13410529038089 "ancient" "M. pharaonis" NA
0.0492644764210003 1.18612977998287 "insect" "M. pharaonis" 0.1146
0.157999630626179 0.53451389265626 "hymenoptera" "M. pharaonis" 0.2585
0.0920689249465685 0.304993817023761 "ancient" "M. pharaonis" NA
0.0496950797422067 0.367031571772184 "insect" "M. pharaonis" NA
0.00304627239516177 0.247811427439988 "insect" "M. pharaonis" NA
0.74467257479581 1.52431338369379 "insect" "M. pharaonis" NA
0.498183992471348 0.468845190291161 "ancient" "M. pharaonis" 0.0874
0.130237802600372 1.107714399034 "ancient" "M. pharaonis" 0.2263
0.020202520962086 0.331603880436676 "ant" "M. pharaonis" NA
0.0590533708391622 0.249150648042616 "ancient" "M. pharaonis" 0.0741
0.0541603283179257 0.169206919731238 "ancient" "M. pharaonis" NA
0.620141649899966 1.26690541108678 "ancient" "M. pharaonis" 0.0202
0.225309144913367 0.851414846974703 "ancient" "M. pharaonis" NA
0.0459271388204097 1.20593839444527 "insect" "M. pharaonis" NA
0.568346796831246 0.729503617909433 "ancient" "M. pharaonis" 0.1289
0.0216061860382589 0.794616307447639 "ancient" "M. pharaonis" 0.2323
0.364476201686671 0.698094525066734 "ancient" "M. pharaonis" 0.0885
0.0635526737553021 0.229035937609514 "ancient" "M. pharaonis" NA
0.0577281111751798 0.433799070002792 "ancient" "M. pharaonis" 0.0306
0.312707511198927 0.413178689991441 "ancient" "M. pharaonis" NA
0.608345837131794 0.510714391774017 "ancient" "M. pharaonis" 0.087
0.0152263132083289 0.63627174448932 "ancient" "M. pharaonis" NA
0.438976692343528 0.502128474477248 "ancient" "M. pharaonis" 0.0148
0.130691059010737 0.337231833864785 "insect" "M. pharaonis" 0.0941
0.0802133456892352 0.289981092649912 "ancient" "M. pharaonis" 0.1214
0.0340672022316279 0.103430625913347 "ancient" "M. pharaonis" 0.1575
0.345768690675504 0.878694611189307 "ancient" "M. pharaonis" 0.1267
0.584730798988164 1.12652450176326 "ancient" "M. pharaonis" NA
0.00511563583066935 0.133769878540393 "ancient" "M. pharaonis" 0.001
0.329167328727372 1.7281542028204e-16 "ancient" "M. pharaonis" NA
0.639872376669342 0.959443688785783 "hymenoptera" "M. pharaonis" 0.2231
0.0561435275919388 0.567152810679472 "ancient" "M. pharaonis" NA
0.179032041110143 0.44238665287285 "ancient" "M. pharaonis" 0.1043
0.815456188472344 0.150464454357466 "insect" "M. pharaonis" 0.0626
0.0565910635005856 0.271628039249042 "ancient" "M. pharaonis" 0.1775
0.0201002151014882 0.328637095384222 "hymenoptera" "M. pharaonis" NA
0.00579660196377723 0.584782992049663 "ancient" "M. pharaonis" NA
0.248341034790721 1.64599959850321 "ancient" "M. pharaonis" 0.1935
0.0767650581965018 0.565435238381737 "ancient" "M. pharaonis" 0.1298
0.0488387745169165 0.521394239594446 "ancient" "M. pharaonis" NA
0.108428058767548 0.54507988928638 "ancient" "M. pharaonis" 0.1395
0.507404026173541 0.469751107420809 "ancient" "M. pharaonis" 0.0855
0.60301747167656 0.345284112336231 "ancient" "M. pharaonis" 0.0847
0.0874248089046782 1.68143695245838 "ancient" "M. pharaonis" 0.5333
0.0227704992254683 0.735462144913315 "insect" "M. pharaonis" NA
0.0517699632497554 0.502233764104356 "ancient" "M. pharaonis" 0.3182
0.0628713894282415 0.33077063912471 "ancient" "M. pharaonis" NA
0.425689083653628 1.33992094855841 "ancient" "M. pharaonis" 0.3077
0.28410313808522 0.200607991127123 "ancient" "M. pharaonis" NA
0.0481826970356783 1.72288721302849 "insect" "M. pharaonis" NA
0.605837390045085 0.310387655064681 "ancient" "M. pharaonis" NA
0.311047420905086 0.52457319700264 "ancient" "M. pharaonis" NA
0.411350526918887 1.14730326318913 "ancient" "M. pharaonis" 0.2331
0.295850166093532 0.206151708543239 "ancient" "M. pharaonis" 0.0481
0.360647271641067 0.48823807564827 "ancient" "M. pharaonis" 0.2652
0.0347537857077076 0.115236898724559 "hymenoptera" "M. pharaonis" 0.2356
0.21374280251901 0.14544708420326 "ancient" "M. pharaonis" 0.2199
0.00363775123092806 0.134629256920881 "insect" "M. pharaonis" NA
0.399710184352038 0.429458892282115 "ancient" "M. pharaonis" NA
0.0453845251177273 0.384840598428678 "ancient" "M. pharaonis" NA
0.660715821796844 0.533646425942238 "ancient" "M. pharaonis" NA
0.1374255175618 0.387675738053582 "insect" "M. pharaonis" 0.3496
0.0728379987603581 1.00987215079594 "insect" "M. pharaonis" NA
0.393217764178837 0.317760137707793 "ancient" "M. pharaonis" 0.0454
0.682693945444104 0.257081614490742 "ancient" "M. pharaonis" 0.0669
0.00864769819685527 0.293525633766869 "insect" "M. pharaonis" 0.4708
0.0195993384221589 0.128137687893253 "ancient" "M. pharaonis" NA
0.553275638250211 0.360535710199601 "ancient" "M. pharaonis" NA
0.154340633875293 0.980140165258701 "ancient" "M. pharaonis" NA
0.0197606146315031 1.50709980195546 "ancient" "M. pharaonis" NA
0.829079492511007 0.358774697153227 "ancient" "M. pharaonis" 0.2075
0.0606401854964405 0.31400929386359 "ancient" "M. pharaonis" 0.0053
0.0912138166867299 0.189106805702134 "ancient" "M. pharaonis" NA
0.055796528557418 0.89628533784164 "ancient" "M. pharaonis" 0.0508
0.128409459669519 0.797177262476986 "ancient" "M. pharaonis" NA
0.113742179379041 0.262396392294464 "ancient" "M. pharaonis" 0.1409
0.203727387274288 0.674737305791579 "ancient" "M. pharaonis" NA
0.176715460295724 1.27424176260664 "insect" "M. pharaonis" NA
0.373846264368838 1.36340675650299 "ancient" "M. pharaonis" 0.3718
0.435499953662852 0.522413662589166 "ancient" "M. pharaonis" 0.1773
0.0235596554811923 1.77048452878179 "insect" "M. pharaonis" NA
0.00244312649007174 1.23168261720327 "ancient" "M. pharaonis" NA
0.261568041621972 0.471581554216368 "ancient" "M. pharaonis" NA
0.0402368576234599 1.3961559398174 "ancient" "M. pharaonis" 0.2316
0.0234339258105628 1.0639216130906 "hymenoptera" "M. pharaonis" NA
0.0337447303741274 1.41606193428196 "ancient" "M. pharaonis" 0.268
0.0186973761020346 0.638445757412211 "ancient" "M. pharaonis" 0.0943
0.481685576187585 0.352444368231273 "ancient" "M. pharaonis" 0.0197
0.0164111705295287 1.30775046835859 "hymenoptera" "M. pharaonis" NA
0.0794106321226363 0.0946573707628304 "ancient" "M. pharaonis" NA
0.124331590212518 0.743812462264405 "ancient" "M. pharaonis" NA
0.370685438709098 0.314667315599766 "ancient" "M. pharaonis" NA
0.0083251282854988 0.450285768074665 "insect" "M. pharaonis" 0.0843
0.0298180211331203 0.313982150382662 "ancient" "M. pharaonis" 0.0797
0.0658701840474109 0.206144708825811 "ancient" "M. pharaonis" 0.0988
0.020809287399701 1.1654005205243 "hymenoptera" "M. pharaonis" NA
0.0209833680569931 0.895742948621427 "hymenoptera" "M. pharaonis" NA
0.0447739773698949 0.524018935130365 "insect" "M. pharaonis" NA
0.0242926272553434 0.988047217954005 "hymenoptera" "M. pharaonis" NA
0.208076664253449 0.545214044668753 "ancient" "M. pharaonis" NA
0.446294091563606 0.317855544382783 "ancient" "M. pharaonis" 0.1052
0.165750725534815 1.20242517507014 "insect" "M. pharaonis" 0.1509
0.537383544224507 0.960261363136536 "insect" "M. pharaonis" 0.3831
0.134515127388732 0.344920419637713 "ancient" "M. pharaonis" NA
0.290987264566203 0.800079796808352 "hymenoptera" "M. pharaonis" 0.6495
0.226827199568162 0.634814338769087 "ancient" "M. pharaonis" 0.1286
0.367399823990608 1.34346327118865 "ancient" "M. pharaonis" NA
0.531268612750412 0.735748058295087 "ancient" "M. pharaonis" 0.1056
0.0405801790436767 0.910646661972694 "ancient" "M. pharaonis" 0.0117
0.558765812123476 0.3235379303965 "ancient" "M. pharaonis" 0.0317
0.40255007588055 0.14982011177748 "ancient" "M. pharaonis" NA
0.23205182922964 1.7281542028204e-16 "hymenoptera" "M. pharaonis" NA
0.110532309345492 0.388664822337797 "ancient" "M. pharaonis" 0.077
0.188010025160869 0.369246074494075 "ancient" "M. pharaonis" NA
0.32651976670616 0.422031841245433 "ancient" "M. pharaonis" 0.1707
0.123091888261943 0.553988166659792 "ancient" "M. pharaonis" 0.0474
0.134759354139332 0.185850956010399 "ancient" "M. pharaonis" 0.0947
0.0387194324890053 2.57474265156844 "insect" "M. pharaonis" NA
0.72590737649676 0.502396426933007 "ancient" "M. pharaonis" 0.0553
0.0322289101153998 0.63627174448932 "ancient" "M. pharaonis" NA
0.0136925918729956 3.32131510987846 "insect" "M. pharaonis" 0.2336
0.501685741344917 1.65219319433556 "ancient" "M. pharaonis" 0.1543
0.0432194857822551 1.7281542028204e-16 "ancient" "M. pharaonis" 0.0497
0.0741059198412617 0.480819015057021 "ancient" "M. pharaonis" NA
0.0591639834136989 0.605748606124127 "ancient" "M. pharaonis" 0.1251
0.428000353312519 0.220230209899511 "ancient" "M. pharaonis" NA
0.354623041563447 1.49387792402319 "insect" "M. pharaonis" NA
0.0172501314374135 0.25059713319852 "insect" "M. pharaonis" NA
0.354774068702995 1.21771761944589 "ancient" "M. pharaonis" NA
0.0188557988712094 0.710732719733766 "insect" "M. pharaonis" 0.1454
0.122911828747175 0.476110436172406 "ancient" "M. pharaonis" 0.0993
0.317272461221373 0.817361188425486 "ancient" "M. pharaonis" NA
0.822255825052632 1.28585564573259 "ancient" "M. pharaonis" 0.2334
0.154180914462958 1.14686202368321 "ancient" "M. pharaonis" 0.0455
0.476726532936742 0.47366022220131 "ancient" "M. pharaonis" 0.0309
0.0684465472202303 1.90675549958838 "insect" "M. pharaonis" NA
0.0462927564433095 0.539307004356788 "ancient" "M. pharaonis" NA
0.905375518139199 0.08647087579838 "ancient" "M. pharaonis" NA
0.00477513239964382 0.495508981438218 "ancient" "M. pharaonis" NA
0.00877780081365988 0.365994159881494 "insect" "M. pharaonis" NA
0.0264618332635057 0.65638912676729 "ancient" "M. pharaonis" NA
0.17471603116103 0.355405300182735 "ancient" "M. pharaonis" NA
0.0190380891505565 0.513183884462556 "ancient" "M. pharaonis" 0.0893
0.127553941202784 0.675623741099999 "ancient" "M. pharaonis" NA
0.0712825807915018 0.560357661263121 "ancient" "M. pharaonis" 0.208
0.0186242319376559 1.3749617267395 "ancient" "M. pharaonis" NA
0.320610962075554 0.240703475197894 "hymenoptera" "M. pharaonis" 0.1497
0.756144856327248 0.271870530853969 "ancient" "M. pharaonis" 0.0146
0.0225822975405782 0.596955498325784 "ancient" "M. pharaonis" NA
0.207778088176294 0.160548116829578 "insect" "M. pharaonis" NA
0.352024926614676 0.601110192904982 "ancient" "M. pharaonis" 0.0533
0.679799573812707 1.05865490988556 "ancient" "M. pharaonis" 0.1585
0.00340480532297071 1.33385362165216 "ancient" "M. pharaonis" NA
0.274367694622871 0.18421285147545 "ancient" "M. pharaonis" NA
0.0105642520823663 0.422696053879254 "ancient" "M. pharaonis" 0.0896
0.63633659758432 0.139810939275501 "insect" "M. pharaonis" NA
0.629645233412603 0.197525696323173 "ancient" "M. pharaonis" 0.02
0.0975864073919346 0.064340691693959 "ancient" "M. pharaonis" 0.1604
0.0928679877089593 0.361308108842777 "ancient" "M. pharaonis" 0.0991
0.0438689864249177 0.259235659709567 "ancient" "M. pharaonis" NA
0.161332711301733 0.315934384430802 "ancient" "M. pharaonis" NA
0.195673923384856 0.529121221737053 "ancient" "M. pharaonis" 0.1446
0.178219968885917 1.1608604689454 "ancient" "M. pharaonis" 0.2264
0.0242940271387046 1.7281542028204e-16 "hymenoptera" "M. pharaonis" NA
0.0168758830809046 1.38678247659067 "ancient" "M. pharaonis" NA
0.00952940637564644 0.297559701833438 "ancient" "M. pharaonis" 0.0643
0.0146740993825032 0.478549909356844 "ancient" "M. pharaonis" 0.1938
0.00205263433188732 0.401995698892212 "insect" "M. pharaonis" 0.1121
0.0115797500931594 0.736743258747967 "ancient" "M. pharaonis" 0.1547
0.0686938063410285 0.500229823650604 "ancient" "M. pharaonis" NA
0.0575368316247879 0.287174748080364 "ancient" "M. pharaonis" 0.0151
0.352601331468473 0.441537966972752 "ancient" "M. pharaonis" 0.001
0.0230637774432932 0.544864484376316 "insect" "M. pharaonis" NA
0.0505838336820242 0.565285656539842 "ancient" "M. pharaonis" 0.1371
0.1801709188259 0.791422374564625 "ancient" "M. pharaonis" NA
0.107294812445079 0.212253278569461 "ancient" "M. pharaonis" NA
0.178279792193673 0.776339066886861 "ancient" "M. pharaonis" 0.1481
0.0192119494394563 0.116100325815761 "ancient" "M. pharaonis" NA
0.0228146947959461 0.451481483181624 "insect" "M. pharaonis" NA
0.0272416072486826 0.281152025597782 "ancient" "M. pharaonis" NA
0.16477674266588 0.607038775050713 "ancient" "M. pharaonis" NA
0.0998072853357769 1.56626690370541 "hymenoptera" "M. pharaonis" 0.4088
0.0429582662559928 2.37503143080529 "ancient" "M. pharaonis" NA
0.0186870796647516 1.29495584367846 "ancient" "M. pharaonis" NA
0.296540136195778 0.451937694638614 "ancient" "M. pharaonis" 0.1186
0.104523028349004 0.37635949468723 "ancient" "M. pharaonis" NA
0.0057751317168561 1.30924200798764 "ancient" "M. pharaonis" 0.283
0.0246972762266858 1.06917742847729 "ancient" "M. pharaonis" NA
0.544328285370913 1.18384036316412 "ancient" "M. pharaonis" NA
0.368349444764981 0.297328509575561 "ancient" "M. pharaonis" 0.1629
0.00880860629944585 2.02351326312381 "ancient" "M. pharaonis" 0.0397
0.00810046541417953 1.61565697455832 "ancient" "M. pharaonis" NA
0.0111838845915451 0.959426289776391 "insect" "M. pharaonis" NA
0.0153267817058069 0.45199719361443 "ant" "M. pharaonis" NA
0.167649624125273 0.333713997834792 "ancient" "M. pharaonis" 0.0948
0.0187348971755182 0.526444586743312 "ancient" "M. pharaonis" NA
0.0443249047740947 0.613198481017478 "insect" "M. pharaonis" NA
0.0400534006235048 0.57453822026457 "insect" "M. pharaonis" NA
0.0289989035650913 0.387015852234923 "ancient" "M. pharaonis" 0.1043
0.0399690534682849 0.599059577237647 "insect" "M. pharaonis" NA
0.172894606057943 0.150955609449953 "ancient" "M. pharaonis" 0.0512
0.700534341583935 1.34994552307483 "ancient" "M. pharaonis" 0.0332
0.0106683864041146 1.1223904670749 "insect" "M. pharaonis" NA
0.111488893522633 0.338355785503823 "ancient" "M. pharaonis" 0.0749
0.698859651624423 1.72088832455849 "insect" "M. pharaonis" 0.0646
0.103673385877115 0.097246677341707 "ancient" "M. pharaonis" 0.241
0.145895589368727 0.181737636213581 "ancient" "M. pharaonis" 0.001
0.0367960303586454 0.462483850394083 "insect" "M. pharaonis" NA
0.086307469975946 0.470931596576223 "ancient" "M. pharaonis" NA
0.0442284367531859 0.174395282112397 "ancient" "M. pharaonis" 0.125
0.0969163042380176 0.365852636484417 "ancient" "M. pharaonis" 0.0883
0.301186328518346 0.0851381108452701 "ancient" "M. pharaonis" NA
0.073089340300184 0.365655521072521 "ancient" "M. pharaonis" NA
0.265603297718409 0.14733577669441 "insect" "M. pharaonis" 0.001
0.326938240484021 1.12927973191331 "insect" "M. pharaonis" 0.3149
0.670101316785757 1.90234351945799 "ancient" "M. pharaonis" 0.0566
0.335351940051435 2.0294390154472 "ancient" "M. pharaonis" 0.3306
0.0493987839282583 0.647889959381954 "insect" "M. pharaonis" NA
0.0570809241961301 0.561261140213915 "ancient" "M. pharaonis" NA
0.0273792619655895 0.243742969340994 "ancient" "M. pharaonis" NA
0.00445116623113337 1.74763618503004 "ancient" "M. pharaonis" NA
0.00651468564328652 0.849274589169012 "ancient" "M. pharaonis" NA
0.167297326571239 0.457945121850986 "ant" "M. pharaonis" NA
0.00873186287546861 0.982589852573504 "aculeata" "M. pharaonis" 0.6995
0.00776589020347858 0.460818074389114 "hymenoptera" "M. pharaonis" NA
0.229358640015281 0.423773214349204 "hymenoptera" "M. pharaonis" NA
0.00463101925734183 1.43300323422107 "hymenoptera" "M. pharaonis" NA
0.426487026794542 0.516381811448819 "ancient" "M. pharaonis" 0.1404
0.252378953401778 0.736094788746785 "hymenoptera" "M. pharaonis" NA
0.122589587189482 0.252763094830913 "ancient" "M. pharaonis" 0.3652
0.00536376701295843 0.822258972407177 "ancient" "M. pharaonis" NA
0.0697426304961773 0.934417081447866 "ancient" "M. pharaonis" 0.1268
0.101428267271139 1.35054025011452 "ancient" "M. pharaonis" NA
0.296076773192315 0.552101150051089 "ancient" "M. pharaonis" NA
0.498092528604307 0.162914393732764 "ancient" "M. pharaonis" 0.1167
0.0267893947900537 0.429045123039293 "ancient" "M. pharaonis" NA
0.0420023061601333 0.351599812191969 "ancient" "M. pharaonis" NA
0.0103302136057916 0.925397017083897 "ancient" "M. pharaonis" 0.1752
0.0666081999060563 0.290432823108727 "ancient" "M. pharaonis" 0.0851
0.108078270007298 0.405702635571102 "ancient" "M. pharaonis" 0.2142
0.301341048646923 0.467574377167915 "ancient" "M. pharaonis" 0.0781
0.124808480814406 0.137085557494196 "insect" "M. pharaonis" 0.1773
0.00786273928125139 0.462149076680205 "insect" "M. pharaonis" NA
0.760278231109363 0.748965932585534 "ancient" "M. pharaonis" 0.0647
0.128715442105072 0.25905174301431 "ancient" "M. pharaonis" NA
0.0152828585876037 0.135448157809886 "ancient" "M. pharaonis" 0.0966
0.464817384785203 1.37944206715985 "hymenoptera" "M. pharaonis" NA
0.0246800759191551 0.248898524029389 "insect" "M. pharaonis" NA
0.186830421557439 0.350266581727319 "ancient" "M. pharaonis" 0.2286
0.237598208938156 0.805221291065991 "ancient" "M. pharaonis" 0.001
0.0115006182265421 0.275991189627494 "ancient" "M. pharaonis" 0.1344
0.0109932502581794 1.54151689406149 "ancient" "M. pharaonis" NA
0.0315689350732751 0.47390558037058 "insect" "M. pharaonis" 0.042
0.0567823785130043 0.592488135631324 "ancient" "M. pharaonis" NA
0.0834178415518084 1.92128186561446 "ancient" "M. pharaonis" NA
0.00704277049711073 0.208469394156395 "ancient" "M. pharaonis" NA
0.0958332309855323 0.435181643015324 "ancient" "M. pharaonis" NA
0.271193112619939 0.965185964521806 "ancient" "M. pharaonis" 0.058
0.0152033235366 0.261453826010369 "ancient" "M. pharaonis" 0.2235
0.402209965198414 0.563742706214865 "hymenoptera" "M. pharaonis" 0.3569
0.105802517110886 0.584311148878895 "ancient" "M. pharaonis" NA
0.247119820034716 0.814245980202798 "ancient" "M. pharaonis" 0.1202
0.187402455749892 0.496378209989185 "ancient" "M. pharaonis" 0.1598
0.098378972268189 0.973304119522407 "ancient" "M. pharaonis" NA
0.0145087229112535 0.259276858435063 "ancient" "M. pharaonis" NA
0.128151151506442 0.621112760366873 "insect" "M. pharaonis" 0.3853
0.0332859382596656 0.820824349488752 "insect" "M. pharaonis" 0.2792
0.721703804720572 0.245636216234106 "ancient" "M. pharaonis" NA
0.139128984243382 0.179709300993541 "ancient" "M. pharaonis" NA
0.345175612173482 0.314517894009894 "novel" "M. pharaonis" NA
0.0156611169841645 2.57528722278955 "ancient" "M. pharaonis" NA
0.322298894768772 2.39571387671572 "hymenoptera" "M. pharaonis" NA
0.101104910773748 1.53389961149064 "hymenoptera" "M. pharaonis" NA
0.185223909153397 0.0944029537668542 "hymenoptera" "M. pharaonis" NA
0.401911746609734 1.34486931243244 "aculeata" "M. pharaonis" NA
0.0311109560797658 0.363365909824066 "ancient" "M. pharaonis" 0.0686
0.0275928503786276 0.404622593911925 "ancient" "M. pharaonis" 0.1819
0.0278257994253871 0.41094439910879 "ancient" "M. pharaonis" NA
0.366748093363606 0.915288407590485 "ancient" "M. pharaonis" NA
0.687028130552642 1.66125870949834 "ancient" "M. pharaonis" 0.0328
0.359074564408648 1.45448345628951 "ant" "M. pharaonis" 0.3532
0.415489052650899 2.05000183200917 "insect" "M. pharaonis" NA
0.0388087495920578 0.708729004727631 "ancient" "M. pharaonis" NA
0.00680636528476528 0.202327022316002 "ancient" "M. pharaonis" NA
0.234410314345393 0.656711260341628 "ancient" "M. pharaonis" NA
0.0892791236299227 0.135610289291857 "ancient" "M. pharaonis" 0.0325
0.194421573465539 0.463588949249794 "ancient" "M. pharaonis" 0.082
0.0821139669721689 0.342586674662673 "hymenoptera" "M. pharaonis" NA
0.149709424834529 0.375036029674503 "ancient" "M. pharaonis" NA
0.771542503670293 0.660929336897767 "ancient" "M. pharaonis" NA
0.0677200552211893 0.526129047612157 "novel" "M. pharaonis" NA
0.178311627192682 0.800037554106463 "ancient" "M. pharaonis" NA
0.0275862566437421 0.526570018230152 "novel" "M. pharaonis" NA
0.147043652987401 1.39285724149309 "ancient" "M. pharaonis" 0.0032
0.497044691744116 0.600869640345785 "ancient" "M. pharaonis" 0.0713
0.380166746335475 0.630496167030277 "ancient" "M. pharaonis" 0.1054
0.0297162939322268 0.952674567452278 "ancient" "M. pharaonis" 0.1562
0.120465218722949 0.45832828521 "ancient" "M. pharaonis" NA
0.810336567702207 0.163550491258111 "ancient" "M. pharaonis" NA
0.258445767714776 0.462434587114514 "insect" "M. pharaonis" 0.0348
0.012187534927352 0.164197698331729 "ancient" "M. pharaonis" NA
0.401907882367992 0.359744801877001 "ancient" "M. pharaonis" 0.088
0.00696992996159998 1.84284939380254 "ancient" "M. pharaonis" NA
0.506164829376819 0.302810602603087 "ancient" "M. pharaonis" 0.0977
0.0233296230542916 0.807130231124003 "ancient" "M. pharaonis" NA
0.02413963448388 0.90561385998166 "ancient" "M. pharaonis" NA
0.115733165021333 0.101613498789337 "ancient" "M. pharaonis" 0.1313
0.0180520249871505 1.47889618292769 "ancient" "M. pharaonis" NA
0.19112861433101 0.143780206777266 "ancient" "M. pharaonis" NA
0.179477698099364 1.75998855901689 "ancient" "M. pharaonis" 0.0474
0.28537854476273 1.94265001723062 "ancient" "M. pharaonis" NA
0.0105455263734281 0.964461890131306 "ancient" "M. pharaonis" NA
0.0202306684509854 1.20502298601847 "hymenoptera" "M. pharaonis" NA
0.594488424420346 1.17314159203901 "ancient" "M. pharaonis" 0.078
0.0781799790663228 0.239491001789833 "ancient" "M. pharaonis" 0.2135
0.132218562401117 0.410294507180397 "insect" "M. pharaonis" NA
0.403669113826412 0.393015427430746 "ancient" "M. pharaonis" 0.0191
0.0249626304547484 1.32817559240068 "ancient" "M. pharaonis" NA
0.327342977669312 1.30696918891652 "ant" "M. pharaonis" 0.0241
0.195252550034201 0.551249713964402 "ancient" "M. pharaonis" NA
0.0140696814223926 0.676658673629987 "ancient" "M. pharaonis" NA
0.0217317774335648 0.104534024695782 "ancient" "M. pharaonis" 0.0075
0.00510321363583761 0.775963400373211 "ancient" "M. pharaonis" 0.1134
0.330918493983829 0.311678662522306 "ancient" "M. pharaonis" 0.0736
0.162248990910879 0.257563489307112 "ancient" "M. pharaonis" NA
0.669541585690802 0.51596216369044 "ancient" "M. pharaonis" 0.0186
0.403007603540693 0.961663788165773 "ancient" "M. pharaonis" 0.0367
0.0566136384470408 0.476392598685185 "ancient" "M. pharaonis" NA
0.00352025231061201 0.502700488395305 "ancient" "M. pharaonis" 0.0824
0.255985812664855 0.116469873024987 "ancient" "M. pharaonis" 0.144
0.99605475279793 0.421427749074458 "ancient" "M. pharaonis" 0.1474
0.523043651388337 0.197946816769497 "ancient" "M. pharaonis" NA
0.349535044352833 0.359989513704835 "ancient" "M. pharaonis" 0.2473
0.0428943776549975 0.708561443947563 "ancient" "M. pharaonis" 0.0505
0.16726265100806 0.286772081610206 "ancient" "M. pharaonis" NA
0.671418131501458 0.528907583405875 "ancient" "M. pharaonis" 0.0558
0.569083785381172 0.600387626092561 "ancient" "M. pharaonis" 0.055
0.25321098751753 0.590326598574693 "insect" "M. pharaonis" NA
0.0588490048272674 0.103838924453788 "hymenoptera" "M. pharaonis" 0.5442
0.747935056506155 0.310939846955113 "ancient" "M. pharaonis" NA
0.143239210801165 0.579309560722005 "ancient" "M. pharaonis" 0.0142
0.638335335303634 0.301485222461925 "ancient" "M. pharaonis" 0.0797
0.402169866683031 1.06059247313619 "insect" "M. pharaonis" 0.4588
0.436800183806545 1.05367794554225 "insect" "M. pharaonis" NA
0.428660149415774 0.418465564755545 "ancient" "M. pharaonis" 0.027
0.0402794327271675 0.282479760468596 "ancient" "M. pharaonis" 0.1503
0.204096251732771 0.596604611338573 "ancient" "M. pharaonis" NA
0.129752457076297 0.769040650683498 "hymenoptera" "M. pharaonis" 0.2976
0.0992281928671188 0.187207657524607 "ancient" "M. pharaonis" 0.2764
0.172695919095448 0.302976259036616 "ancient" "M. pharaonis" 0.0522
0.0598893571996693 0.335278115298064 "ancient" "M. pharaonis" 0.073
0.0105719359191835 0.272892942555665 "ancient" "M. pharaonis" 0.1149
0.0953979290205112 0.789123473081034 "ancient" "M. pharaonis" 0.1909
0.0314516948523273 0.622259403428152 "ancient" "M. pharaonis" 0.1104
0.713392164230102 0.409997090951058 "ancient" "M. pharaonis" 0.0533
0.264564632146348 0.421510296228384 "insect" "M. pharaonis" 0.1764
0.514347145457092 0.561757338620757 "hymenoptera" "M. pharaonis" NA
0.0264043438652977 0.199127257353061 "ancient" "M. pharaonis" NA
0.215556753126851 0.653946457355468 "ancient" "M. pharaonis" NA
0.799701970451963 0.305020884250202 "ancient" "M. pharaonis" NA
0.502054466132239 0.596963671174265 "ancient" "M. pharaonis" 0.072
0.0289794562253251 0.0933122395390364 "ancient" "M. pharaonis" NA
0.0313636049106875 0.216194668114539 "ancient" "M. pharaonis" NA
0.184693727638132 0.608737229045922 "ancient" "M. pharaonis" 0.0217
0.67419457772441 0.271808209172952 "ancient" "M. pharaonis" 0.039
0.234861563747554 1.35241512688661 "ancient" "M. pharaonis" NA
0.547128320682113 0.478467665260858 "ancient" "M. pharaonis" 0.0994
0.0214666138056584 1.37452746736456 "ancient" "M. pharaonis" NA
0.0102171967374042 1.39654951108472 "ancient" "M. pharaonis" 0.0946
0.0912068316253607 1.01986275408713 "ancient" "M. pharaonis" NA
0.423469113815818 1.11875725222662 "ancient" "M. pharaonis" 0.0765
0.0279508206226053 0.557312659525249 "ancient" "M. pharaonis" 0.1444
0.0976293821839467 0.333529001418306 "ancient" "M. pharaonis" NA
0.194570868168351 0.464044101302394 "hymenoptera" "M. pharaonis" NA
0.268369576102263 0.276781527769984 "ancient" "M. pharaonis" NA
0.340289205659597 0.245204196001704 "insect" "M. pharaonis" 0.362
0.413524403830406 1.7281542028204e-16 "ancient" "M. pharaonis" NA
0.850190763787437 0.316983802658912 "ancient" "M. pharaonis" 0.0105
0.160642646254219 0.301020494988258 "hymenoptera" "M. pharaonis" NA
0.112758387739192 0.735885114992353 "ancient" "M. pharaonis" NA
0.0572219924769741 0.701879851121916 "insect" "M. pharaonis" NA
0.504350078261816 0.435139477746831 "ancient" "M. pharaonis" 0.03
0.0672417635288852 0.547980005816649 "ancient" "M. pharaonis" 0.058
0.592872905907005 0.540923345255639 "ancient" "M. pharaonis" 0.0259
0.250550987502825 1.06556227344944 "insect" "M. pharaonis" 0.1788
0.338195382859429 1.01093245934269 "insect" "M. pharaonis" NA
0.233217720417271 0.208350015397524 "ancient" "M. pharaonis" NA
0.49964406127211 0.378312861546127 "ancient" "M. pharaonis" 0.2022
0.0297199684877717 0.302814844663657 "ancient" "M. pharaonis" NA
0.0248734686141466 0.451710273191247 "ancient" "M. pharaonis" 0.1855
0.00587531226274725 0.565535491168592 "ancient" "M. pharaonis" 0.0345
0.27559347089214 0.237944574700234 "ancient" "M. pharaonis" NA
0.303001744290828 0.739895136882465 "ancient" "M. pharaonis" 0.0745
0.00616038235009177 1.31267761648372 "ancient" "M. pharaonis" NA
0.0428972134925795 0.123624261931101 "insect" "M. pharaonis" NA
0.257573758192335 0.238346684175766 "ancient" "M. pharaonis" NA
0.0475949208084209 0.65236494129197 "ancient" "M. pharaonis" NA
0.0284364141207462 0.340522083069957 "ancient" "M. pharaonis" 0.3257
0.00761366995149832 0.708340511458474 "ancient" "M. pharaonis" NA
0.0945290305876423 0.652619512002886 "ancient" "M. pharaonis" NA
0.0843278163437659 0.399386390629776 "ancient" "M. pharaonis" 0.1227
0.456583601233173 0.846110123128638 "ancient" "M. pharaonis" NA
0.491402277383518 0.642599937206796 "ancient" "M. pharaonis" 0.064
0.0392575773088131 1.23898156078853 "ancient" "M. pharaonis" NA
0.0890429810492105 0.233211030425698 "ancient" "M. pharaonis" 0.0373
0.0162443410432271 0.440675220940632 "insect" "M. pharaonis" NA
0.599380746263814 0.462878751971925 "ancient" "M. pharaonis" 0.4282
0.0285454854388848 0.331943547564779 "ancient" "M. pharaonis" 0.0638
0.0267005029099986 0.754352059564987 "ancient" "M. pharaonis" NA
0.0840053533023544 0.622636765694691 "ancient" "M. pharaonis" 0.0551
0.171072016869748 0.787366284975012 "ancient" "M. pharaonis" 0.0612
0.00181164738731645 0.912766850720784 "ancient" "M. pharaonis" NA
0.759561463189197 0.653337548967371 "ancient" "M. pharaonis" 0.0629
0.00492302399493004 2.17875291263971 "insect" "M. pharaonis" NA
0.0685839457998775 0.8065596161097 "ancient" "M. pharaonis" 0.1084
0.1936235849917 0.536315192179098 "ancient" "M. pharaonis" NA
0.513796370923075 0.700624320700821 "ancient" "M. pharaonis" 0.017
0.0997568035237668 0.413617707662798 "ancient" "M. pharaonis" 0.0221
0.310508893432038 0.931121215446236 "ancient" "M. pharaonis" NA
0.323295219968047 0.418438917120389 "ancient" "M. pharaonis" 0.0772
0.0537739024826725 0.223909991912204 "ancient" "M. pharaonis" NA
0.0177743391530797 0.395495579181625 "ancient" "M. pharaonis" NA
0.163151415921729 0.486917488667551 "ancient" "M. pharaonis" 0.1784
0.0216657201804579 0.500309076749893 "ancient" "M. pharaonis" NA
0.00293315381455018 0.468170005926558 "ancient" "M. pharaonis" NA
0.535243287049975 0.351309173248421 "ancient" "M. pharaonis" 0.0195
0.00391808794231897 1.71064628149493 "ancient" "M. pharaonis" NA
0.285515970456073 1.17634301562483 "ancient" "M. pharaonis" NA
0.262926892955585 0.320685917097327 "ancient" "M. pharaonis" 0.0204
0.212573704591524 0.394921575033303 "ancient" "M. pharaonis" 0.2332
0.069653835613688 0.218788129620965 "ancient" "M. pharaonis" 0.0919
0.0151608873931979 0.718547697832227 "ancient" "M. pharaonis" NA
0.158653072617935 1.83122811187973 "ancient" "M. pharaonis" NA
0.38661743912378 0.431250889000902 "ancient" "M. pharaonis" NA
0.0297659454080434 0.451603158594826 "ancient" "M. pharaonis" 0.1678
0.493161737742207 0.322615769538212 "ancient" "M. pharaonis" 0.1116
0.286776228665751 0.242481958590831 "ancient" "M. pharaonis" 0.1463
0.0104725090251818 0.688576981987035 "ancient" "M. pharaonis" 0.4058
0.838550567354091 1.15961442169847 "ancient" "M. pharaonis" NA
0.297576044692605 0.949082343841996 "ancient" "M. pharaonis" 0.3587
0.335896773407686 0.506389786762035 "ancient" "M. pharaonis" NA
0.0694431484349363 0.10081616266409 "ancient" "M. pharaonis" NA
0.0545597023392047 1.25855172992224 "ancient" "M. pharaonis" NA
0.140274327223881 0.12994285433487 "ancient" "M. pharaonis" NA
0.0266945616295307 0.595856207869011 "ancient" "M. pharaonis" 0.092
0.146624011795069 0.0947671128873415 "ancient" "M. pharaonis" 0.0262
0.338266130025988 0.228597394490933 "ancient" "M. pharaonis" NA
0.0230385905935446 0.176810067050991 "insect" "M. pharaonis" NA
0.0177764758077246 0.33676632900059 "ancient" "M. pharaonis" NA
0.0264038556467407 0.218295432024471 "insect" "M. pharaonis" NA
0.142726537643651 2.2310202384441 "ancient" "M. pharaonis" NA
0.0152568814396652 1.82016422544412 "ancient" "M. pharaonis" NA
0.0152568814396652 1.82016422544412 "ancient" "M. pharaonis" NA
0.357243754163856 1.28589865142768 "insect" "M. pharaonis" NA
0.0150321738910286 0.484071372854023 "insect" "M. pharaonis" NA
0.0316061911853989 1.4312233558257 "hymenoptera" "M. pharaonis" NA
0.0103327608851871 0.502437899582874 "ancient" "M. pharaonis" 0.0867
0.281130207475079 0.619446673122745 "ancient" "M. pharaonis" NA
0.351744306488877 0.544339105068169 "ancient" "M. pharaonis" 0.1943
0.343315887586303 0.286870179971381 "ancient" "M. pharaonis" NA
0.0529153919591426 1.45813500693773 "ancient" "M. pharaonis" 0.0681
0.0301951123054059 0.305020475965087 "ant" "M. pharaonis" NA
0.0451836803883059 0.0741733738980958 "ancient" "M. pharaonis" 0.2094
0.00490666270061381 0.326686387396031 "ancient" "M. pharaonis" 0.0122
0.0136027426528964 0.540844327996217 "ant" "M. pharaonis" NA
0.468424872845002 0.602933820972407 "ancient" "M. pharaonis" NA
0.468424872845002 0.602933820972407 "ancient" "M. pharaonis" NA
0.868697468197371 0.204851004023752 "ancient" "M. pharaonis" 0.1835
0.72234732525898 0.420032973376401 "ancient" "M. pharaonis" NA
0.0118925150365357 1.42083103383743 "insect" "M. pharaonis" NA
0.410378343082104 0.116084025345813 "hymenoptera" "M. pharaonis" 0.1138
0.0625896086701332 0.824443302503228 "ancient" "M. pharaonis" 0.202
0.0240167099056336 0.501916927380609 "ancient" "M. pharaonis" NA
0.00551491298345473 0.280135471104021 "ancient" "M. pharaonis" 0.3674
0.0576744247722298 3.08179881438025 "ancient" "M. pharaonis" 0.4252
0.402013169063398 0.52614145839297 "ancient" "M. pharaonis" 0.1355
0.457078020271616 0.509333083314416 "ancient" "M. pharaonis" 0.0313
0.215214621527096 1.02747622606246 "ancient" "M. pharaonis" NA
0.127648935159493 0.483400542047029 "ancient" "M. pharaonis" 0.0332
0.0388573224584264 0.702832522402381 "ancient" "M. pharaonis" NA
0.416470303703039 0.700929813696695 "ancient" "M. pharaonis" NA
0.422456259771962 0.385534596081026 "ancient" "M. pharaonis" 0.1969
0.0284574395487704 1.85497945514484 "ancient" "M. pharaonis" 0.0512
0.0155844873042271 0.933059563301835 "ancient" "M. pharaonis" 0.011
0.0179406500885457 0.222655656539476 "insect" "M. pharaonis" 0.1637
0.00690892430992843 0.572285367717974 "ant" "M. pharaonis" NA
0.189323136830543 0.83432263160099 "insect" "M. pharaonis" NA
0.0432345554469679 0.361859720231588 "ancient" "M. pharaonis" 0.3711
0.0703285735771401 0.447523874769009 "ancient" "M. pharaonis" NA
0.037083738076643 0.415207074707662 "ancient" "M. pharaonis" 0.0366
0.449370203260729 1.0584508586977 "ancient" "M. pharaonis" 0.1026
0.0670408545579772 0.76648515774614 "ancient" "M. pharaonis" NA
0.0111694240090652 1.7458405553478 "insect" "M. pharaonis" NA
0.00467783087779555 0.3922190997803 "hymenoptera" "M. pharaonis" NA
0.17583168396758 0.556800822464807 "ancient" "M. pharaonis" 0.1992
0.240849494063199 0.736094788746785 "ancient" "M. pharaonis" 0.3551
0.0584488552044017 0.338440519004182 "ancient" "M. pharaonis" 0.2204
0.229320048788176 0.54136610897891 "ancient" "M. pharaonis" NA
0.0407781841013863 0.591564135566607 "ancient" "M. pharaonis" NA
0.173221721396746 0.604941208404257 "hymenoptera" "M. pharaonis" 0.1989
0.0196691525381326 1.46217810502398 "insect" "M. pharaonis" 0.1778
0.0617309900084676 0.287828872940014 "ancient" "M. pharaonis" 0.001
0.0708916032984747 0.196393677816633 "ancient" "M. pharaonis" NA
0.051984028267881 0.252649774545049 "ancient" "M. pharaonis" 0.2331
0.0659760750394099 0.202326298067311 "ancient" "M. pharaonis" NA
0.0137239173813519 1.46431503264963 "ancient" "M. pharaonis" NA
0.206953941832096 0.504627185003517 "ancient" "M. pharaonis" 0.1454
0.248963448425875 0.427237438914845 "ancient" "M. pharaonis" 0.048
0.00404535905647682 0.518902531333064 "insect" "M. pharaonis" NA
0.220665221997573 0.246279293651296 "ancient" "M. pharaonis" 0.0849
0.0100616444387491 0.198829350671326 "ancient" "M. pharaonis" NA
0.0134245670198464 0.243340983862754 "insect" "M. pharaonis" NA
0.283669724707317 0.168721811538812 "ancient" "M. pharaonis" 0.2233
0.486278176977355 1.73490664939076 "ancient" "M. pharaonis" 0.0813
0.0991862184926658 0.653565523746587 "ancient" "M. pharaonis" 0.227
0.303366532846337 0.264124419890494 "ancient" "M. pharaonis" 0.1471
0.0627325984701929 0.389219989106474 "hymenoptera" "M. pharaonis" NA
0.309519817318843 0.379482899933194 "ancient" "M. pharaonis" NA
0.183125891418061 0.367595051378687 "ancient" "M. pharaonis" 0.0778
0.127596008998199 0.329603900738326 "ancient" "M. pharaonis" 0.0651
0.00377824851163841 0.413885914837722 "ancient" "M. pharaonis" 0.0858
0.151737232917622 0.613881603377122 "ancient" "M. pharaonis" NA
0.00920075234704556 0.545478637463105 "insect" "M. pharaonis" NA
0.0284719533913134 0.299809762890687 "ancient" "M. pharaonis" 0.0755
0.312475357400866 1.02999993312623 "ancient" "M. pharaonis" 0.2789
0.803508515683671 0.462451122800852 "ancient" "M. pharaonis" 0.0123
0.180579183555699 0.475352608699843 "ancient" "M. pharaonis" 0.1161
0.740493886275185 0.116549771584341 "ancient" "M. pharaonis" 0.0787
0.234199505796122 0.147887756301173 "ancient" "M. pharaonis" 0.1612
0.0530151039152289 0.305559235705595 "ancient" "M. pharaonis" NA
0.340683425863211 0.662225260509424 "ancient" "M. pharaonis" NA
0.259917206436861 0.360720988937103 "ancient" "M. pharaonis" NA
0.478082623370961 0.43558003299973 "ancient" "M. pharaonis" 0.1074
0.0190889008795193 0.868134613715717 "ancient" "M. pharaonis" NA
0.0471307215026357 0.159746256844064 "ancient" "M. pharaonis" NA
0.413322751792957 2.05411855310261 "ancient" "M. pharaonis" NA
0.23442666490815 0.7731842257232 "ancient" "M. pharaonis" 0.095
0.00217055491702815 1.03653569455101 "insect" "M. pharaonis" NA
0.214807105564222 0.241491049177216 "ancient" "M. pharaonis" 0.0461
0.814581794289521 0.354340414442676 "ancient" "M. pharaonis" NA
0.0246345981325416 0.16814064799153 "ancient" "M. pharaonis" NA
0.170383778510116 0.299971163615212 "ancient" "M. pharaonis" 0.0686
0.345495296374885 0.391250440930844 "ancient" "M. pharaonis" NA
0.0090284706818247 0.230232831065337 "ancient" "M. pharaonis" NA
0.242536155194477 0.556901373662946 "ancient" "M. pharaonis" 0.1193
0.0625471245769316 0.291617607125651 "ancient" "M. pharaonis" 0.0383
0.215253935499699 0.769694181226805 "ancient" "M. pharaonis" NA
0.0130944289988462 0.971433434627487 "ancient" "M. pharaonis" NA
0.00871738067528696 0.0996572190881677 "ancient" "M. pharaonis" NA
0.151667438933536 0.687304334570736 "ancient" "M. pharaonis" NA
0.234315173271447 0.330518589557054 "ancient" "M. pharaonis" 0.4933
0.0194854065716777 1.56031240603664 "ancient" "M. pharaonis" NA
0.358634956836603 0.581175371334885 "ancient" "M. pharaonis" NA
0.131372509224631 0.993800133030564 "insect" "M. pharaonis" NA
0.387778080067902 1.31590538662026 "hymenoptera" "M. pharaonis" NA
0.0443199883644958 0.965785451835178 "ancient" "M. pharaonis" NA
0.119915406053603 0.999611040277136 "ancient" "M. pharaonis" NA
0.116639286033043 1.09122532179646 "hymenoptera" "M. pharaonis" 0.0359
0.194406013409222 0.960641943200643 "insect" "M. pharaonis" NA
0.632030117494526 0.305208558138555 "ancient" "M. pharaonis" 0.0462
0.0495042267559279 1.03967503289808 "insect" "M. pharaonis" NA
0.497855561035826 0.569924009215189 "ancient" "M. pharaonis" 0.1386
0.0328496212609273 0.532130009349549 "ancient" "M. pharaonis" 0.056
0.242812848119658 0.581897936348467 "ancient" "M. pharaonis" 0.2083
0.394914657479087 0.963075844692212 "insect" "M. pharaonis" 0.3612
0.00280050482300287 0.453996375446204 "ancient" "M. pharaonis" NA
0.047021792487327 0.401879208825532 "ancient" "M. pharaonis" NA
0.0683542193402353 0.695784401100259 "ancient" "M. pharaonis" NA
0.0753247852495599 0.229023210973906 "insect" "M. pharaonis" NA
0.70324034470171 0.210097360597367 "ancient" "M. pharaonis" 0.0089
0.370556848753476 0.786439599653138 "ancient" "M. pharaonis" NA
0.390200444926587 0.0966894554351516 "ancient" "M. pharaonis" 0.0073
0.301262093359442 0.264967000003107 "ancient" "M. pharaonis" 0.0498
0.233587561839665 0.65085882905411 "ancient" "M. pharaonis" 0.015
0.0318821161652686 1.29799322139012 "insect" "M. pharaonis" 0.4071
0.19543598897055 0.452028567721786 "ancient" "M. pharaonis" 0.3674
0.0329189789685946 0.401314113162677 "ancient" "M. pharaonis" NA
0.032594766344061 0.166048050249375 "ancient" "M. pharaonis" 0.1496
0.299814778874781 0.751757014317181 "ancient" "M. pharaonis" 0.0435
0.00310896318348107 1.15080040313501 "ancient" "M. pharaonis" 0.1381
0.0644707304595796 0.939484099337376 "insect" "M. pharaonis" 0.0452
0.0452854029978814 0.319945145058688 "ancient" "M. pharaonis" 0.001
0.131068674734165 1.23792382923809 "ancient" "M. pharaonis" 0.1251
0.189398698239796 0.32289707997516 "ancient" "M. pharaonis" 0.3709
0.074429374480706 0.541699206655 "insect" "M. pharaonis" NA
0.0288293036509153 0.335660664178487 "ancient" "M. pharaonis" NA
0.0984162742856498 0.264950899738201 "ancient" "M. pharaonis" 0.1202
0.0772403268781967 0.427624021669087 "ancient" "M. pharaonis" NA
0.0146621581260579 0.194708201923625 "ancient" "M. pharaonis" 0.0508
0.1388077211862 0.746080048371976 "ancient" "M. pharaonis" 0.1984
0.308393641117153 0.20683168643684 "ancient" "M. pharaonis" 0.0034
0.0268544039235129 0.149991315202187 "ancient" "M. pharaonis" 0.1513
0.0782715175469663 0.430275863510361 "ancient" "M. pharaonis" 0.0555
0.0819824399901627 0.967978293840167 "insect" "M. pharaonis" 0.1986
0.0448447182856353 0.140646522000449 "insect" "M. pharaonis" 0.0962
0.206287873806789 1.58011161852308 "ancient" "M. pharaonis" 0.1395
0.14044722677108 0.985280784553261 "ancient" "M. pharaonis" NA
0.0458384705117527 0.358698755160118 "insect" "M. pharaonis" 0.1863
0.549259827073103 0.0602808974352363 "ancient" "M. pharaonis" NA
0.0928305285962202 0.445875580879217 "ancient" "M. pharaonis" 0.001
0.61500225940873 0.821002870464906 "ancient" "M. pharaonis" NA
0.458742646191932 0.688938613431692 "ancient" "M. pharaonis" 0.129
0.185973397498746 0.456470049261756 "ancient" "M. pharaonis" 0.1319
0.00566194678331085 0.693834778530778 "hymenoptera" "M. pharaonis" NA
0.058647116830537 0.641778990352392 "ancient" "M. pharaonis" NA
0.409056820389226 0.815085517605963 "ancient" "M. pharaonis" 0.1022
0.680897755592407 1.11791478232004 "ancient" "M. pharaonis" NA
0.276336273791525 0.192781089958068 "ancient" "M. pharaonis" 0.0083
0.0554744796318045 1.35441412488185 "ancient" "M. pharaonis" 0.1103
0.360590117159938 0.372351644748373 "ancient" "M. pharaonis" NA
0.154112127824446 0.794292128073313 "ancient" "M. pharaonis" 0.1908
0.111417696538262 0.518527081554821 "ancient" "M. pharaonis" NA
0.219068390118822 0.626212093855175 "ancient" "M. pharaonis" NA
0.23319964784653 1.12693394619808 "ancient" "M. pharaonis" 0.0806
0.057206424535361 0.537987759649549 "ancient" "M. pharaonis" 0.045
0.133988508011438 0.0874820274947185 "ancient" "M. pharaonis" 0.0752
0.0598808515965066 0.517860141488894 "ancient" "M. pharaonis" NA
0.386673866064698 0.354187241147354 "ancient" "M. pharaonis" 0.1635
0.0201139982502239 1.02155863938855 "ancient" "M. pharaonis" 0.2247
0.0838724403339367 0.397484799942426 "insect" "M. pharaonis" 0.3328
0.00713882458938561 1.10077595586698 "ancient" "M. pharaonis" 0.0998
0.0671855462925957 0.609380479819982 "ant" "M. pharaonis" NA
0.104896500187217 0.244847532472049 "ancient" "M. pharaonis" 0.1398
0.329600211129503 0.5798877528477 "ancient" "M. pharaonis" 0.0477
0.114345337619473 0.324832513787999 "ancient" "M. pharaonis" NA
0.725663609920174 0.0729834484437498 "ancient" "M. pharaonis" 0.0218
0.144923305586247 0.938465135931639 "ancient" "M. pharaonis" 0.1606
0.688577845757154 0.280057690628429 "ancient" "M. pharaonis" NA
0.209992204059585 1.17598019163111 "ancient" "M. pharaonis" 0.0265
0.904006125485274 0.637012620173557 "insect" "M. pharaonis" 0.2283
0.167163736617121 0.0663679327532617 "ancient" "M. pharaonis" NA
0.47545734388306 1.304377579176 "ancient" "M. pharaonis" 0.0408
0.0355519642735874 0.137267880054284 "ancient" "M. pharaonis" 0.1852
0.0191025460989426 0.898324397612227 "insect" "M. pharaonis" NA
0.619826329415311 0.865860951482296 "ancient" "M. pharaonis" NA
0.477158851467054 0.489368047277199 "ancient" "M. pharaonis" 0.0596
0.145747926742261 1.01857241940462 "ancient" "M. pharaonis" NA
0.179718853188781 0.440012691827667 "insect" "M. pharaonis" 0.3655
0.208312793449852 0.405097027663675 "ancient" "M. pharaonis" 0.0062
0.829060069245208 0.114380575195441 "ancient" "M. pharaonis" 0.1408
0.00202300436793594 2.30773609873807 "ancient" "M. pharaonis" 0.1768
0.0215165521451929 0.834542421123558 "ancient" "M. pharaonis" NA
0.00834599324391138 1.02096948929119 "insect" "M. pharaonis" NA
0.134548817685654 0.13627900063744 "insect" "M. pharaonis" NA
0.206537791452132 1.91143461285917 "ancient" "M. pharaonis" 0.11
0.5094279807047 0.538332949504655 "ancient" "M. pharaonis" 0.0817
0.112594010381253 0.460713600357895 "ancient" "M. pharaonis" 0.2877
0.0875965582643896 1.17884524690998 "ancient" "M. pharaonis" NA
0.0564149087916647 0.169263284624282 "insect" "M. pharaonis" NA
0.0689645043815547 1.07592343917764 "ancient" "M. pharaonis" NA
0.0226534269217752 1.41319557553708 "ancient" "M. pharaonis" 0.0167
0.398754632864849 0.658497152155418 "ancient" "M. pharaonis" 0.1498
0.464698729831606 0.360354230779983 "ancient" "M. pharaonis" NA
0.0487722822910282 0.457410950274391 "ancient" "M. pharaonis" NA
0.0391468366388096 0.506335909835195 "ancient" "M. pharaonis" NA
0.0429788518662329 0.479830386253145 "hymenoptera" "M. pharaonis" 0.3623
0.0576915369179462 0.291156623528997 "ancient" "M. pharaonis" 0.1042
0.351477144248003 1.64487889408273 "ancient" "M. pharaonis" 0.0954
0.0488123648657307 0.450166687041999 "ancient" "M. pharaonis" NA
0.0957798230451716 2.38342913575907 "insect" "M. pharaonis" 0.152
0.0677697541224918 0.435488708989688 "ancient" "M. pharaonis" 0.1119
0.0110670065153738 0.372575970874816 "insect" "M. pharaonis" 0.0995
0.826692031042048 0.434265877787413 "ancient" "M. pharaonis" NA
0.0773578460917109 0.379458120539186 "insect" "M. pharaonis" 0.1598
0.139956935774341 0.910578889523261 "insect" "M. pharaonis" 0.3603
0.311605112074435 0.54832462170692 "ancient" "M. pharaonis" 0.2183
0.136105798283455 0.556541474050377 "ancient" "M. pharaonis" 0.3312
0.367018092357497 0.00185584719946088 "hymenoptera" "M. pharaonis" NA
0.250005115304012 0.246915009204343 "hymenoptera" "M. pharaonis" 0.3306
0.0105049481175451 0.698173982693758 "insect" "M. pharaonis" 0.3078
0.00601429644932619 0.317619407320421 "ancient" "M. pharaonis" NA
0.0941689697133959 0.327058490591876 "ancient" "M. pharaonis" 0.222
0.0209689848738971 0.662630048322582 "ancient" "M. pharaonis" 0.2799
0.038709868789742 1.22997424736213 "insect" "M. pharaonis" 0.1643
0.0272169877319908 0.685228953745935 "ancient" "M. pharaonis" 0.2293
0.621406689828809 0.403078484786209 "ancient" "M. pharaonis" NA
0.011026495998278 0.28070003873232 "ancient" "M. pharaonis" 0.187
0.0735714907349168 0.36860414953847 "ancient" "M. pharaonis" NA
0.0454020714291639 0.268628492712047 "ancient" "M. pharaonis" NA
0.136946511491059 0.895468962096645 "ancient" "M. pharaonis" 0.041
0.341108457921048 0.099334023788094 "ancient" "M. pharaonis" 0.1792
0.00864758726107119 1.2010026043913 "ancient" "M. pharaonis" NA
0.122650872964432 0.455226350856618 "ancient" "M. pharaonis" NA
0.683872597820514 1.95894080401974 "ancient" "M. pharaonis" 0.0973
[truncated: 957,468 more chars]
