# Supplementary material for: Convergent eusocial evolution is based on a shared reproductive groundplan plus lineage-specific plastic genes
Source: Nat Commun. 2019 Jun 14;10:2651. doi: 10.1038/s41467-019-10546-w (PMC6570765; doi:10.1038/s41467-019-10546-w)
Supplement: Supplementary file 4 — Source Data [file 41467_2019_10546_MOESM4_ESM.zip › SourceData_Supplementary_Fig13a.txt]

"tissue specificity" "caste bias"
0.96025827407989 0.503469251391333
0.911285394759652 0.202169153570671
0.911746126132428 0.759100382954328
0.963699466678638 0.655822549122792
0.941964555675303 1.29069236991687
0.882035576716428 0.499904162643392
0.956337732042412 0.576187621983396
0.829406130899425 0.630079110387079
0.979263750189996 0.385362248967203
0.558201836795617 0.476998540189771
0.861040389200397 0.349136496805617
0.895530382682538 0.955594757186772
0.939657291337477 0.531407504020577
0.989905670461226 1.14340718227896
0.75580845021943 0.379162886151191
0.709845680010308 0.350710432554254
0.938214055402195 0.328467884551324
0.975195910410214 0.224151010313159
0.992764521885889 1.20231683004832
0.90183517610692 1.12086449283065
0.877816207069747 1.60140937074799
0.844096704752442 0.374934354924189
0.975657820804217 1.31687216621289
0.799624549459351 1.14862143075448
0.593858011933723 0.351384698982088
0.535370485116581 0.22109452082107
0.742601478538676 0.376447901993978
0.85458132687958 0.298584976326916
0.711415376889829 0.448016558361402
0.900890736837525 0.57082817312548
0.485395639643551 0.345930388466999
0.958634926338484 1.23067119915502
0.967652429198203 0.350294281919107
0.34787828390822 0.338011964769102
0.908672006745363 0.699023771063213
0.91255942378141 0.370504703201595
0.683797900529963 0.400884295780647
0.732723362376921 0.658124032764769
0.988558372117488 0.627916147155907
0.41135251796421 0.345018355308477
0.944589671832949 0.915447585661781
0.591936853860937 0.153901553347498
0.941612853928827 0.491630200446901
0.865624042439127 0.396027980026085
0.535391183004809 0.130503555213441
0.637384665427128 0.248866761397382
0.437104619512258 0.269477087746873
0.4401591096201 0.133828746599646
0.771913831631268 0.19797915980037
0.908469525876475 0.243381127388611
0.883845599212274 0.274809680244989
0.790478577461883 0.473329295102006
0.728481204296926 0.447155587355906
0.606901260378902 0.413955231419653
0.786956777073056 1.03888943240055
0.797866220055166 1.06011688956657
0.882860040567951 1.17716661871506
0.759218351741716 0.993249878933222
0.936054361277223 0.359705688684442
0.676569982480047 0.758676189398988
0.874701752112337 0.648614678944836
0.940281237027812 0.884097588184531
0.950186604839011 1.03762861466664
0.87149560117302 0.493911903641854
0.864168541592442 1.97187298113712
0.856577096750315 0.77751067826958
0.765979060847932 0.578555145742775
0.774278215223097 1.88450767014051
0.828869080097895 0.610089788479966
0.950700908870844 1.88931421634684
0.838207384448355 0.484344198430663
0.876943487772651 1.07197888396691
0.96967910300261 1.84514621815818
0.870215562615823 0.751021364190418
0.860666037401923 0.610523084415058
0.642927842746499 0.370460494943439
0.991985104678603 0.899651209895059
0.902387453186898 0.678721050829691
0.528412675652423 0.17482977150169
0.973222822078843 0.582041394852423
0.844047973421599 0.783370116058218
0.751988146291297 0.63497818369235
0.995631717003821 0.623873564967297
0.934442130491293 0.746612692896747
0.829033954779482 0.27621774175831
0.565291677323528 0.209531323708912
0.791790718242331 0.563973540234579
0.947865590337825 0.380449428827108
0.95143202488512 0.879325150444554
0.833631669977946 0.872316185868035
0.967044055926195 0.492980761464151
0.835114439817791 1.19812284301386
0.752364009137745 0.215630711526788
0.978983726071233 1.31236605921401
0.64253429233974 1.15715653531037
0.663761832158059 0.295748607752287
0.615676562711578 0.192113816742131
0.818851529101254 0.388162609311095
0.703294283036551 0.536355055317539
0.497280300820124 0.802309960278396
0.954455612154677 0.916826941100931
0.96471317641159 0.934093164412871
0.87823408772886 0.357258556515794
0.781882648481372 0.402461863396178
0.667730559331718 0.407002968346467
0.548901108927203 0.300429646159595
0.93009568300609 0.661516102180337
0.47782978291258 0.0743832341396813
0.633333479130327 0.168069266251741
0.821696910816415 0.524557017585404
0.36842510737822 0.288115552970461
0.726942319317921 0.278922113588331
0.251294353647562 0.122996420122603
0.407454494311326 0.221935075418761
0.607303128951546 0.404752879554837
0.777926440429322 0.310009577462847
0.417982570262515 0.426433398489809
0.988804618100161 1.30893212122935
0.684548029873809 0.721979448885428
0.30335349516384 0.204910044291722
0.874017387224934 0.982715314409856
0.998386276958499 0.256664839072028
0.728396283686522 0.389399279644404
0.817729468784794 0.304756225859992
0.435348586868619 0.291072402728756
0.917912749585733 1.36394943561361
0.656826856349757 1.1973785308324
0.54435736677116 1.365945529797
0.72041946762346 0.220793772462006
0.651672692191504 0.360412474476198
0.877003933685978 0.245473643318311
0.913101680374609 0.559698505146899
0.921345585994997 0.3899386770087
0.910844210390282 0.564799830286892
0.822882374199637 0.491908417844047
0.856474505445975 0.345291156726135
0.740278921193076 0.56725602375122
0.896178038252409 0.342421142760818
0.939448483999542 1.22840610424127
0.683075344926954 0.232478603437221
0.807019745449544 0.721569858292939
0.954604307988234 0.781672533702791
0.330458505676318 0.126194380352535
0.847700640287725 0.64268160582765
0.636775133495851 0.181737877942188
0.878714126903608 0.818891620593365
0.611335797694332 0.340235885749083
0.909977321637982 0.920579600122528
0.463373844804713 0.159046384161682
0.753226711560045 0.310663370321905
0.844078680743891 0.493502423492037
0.997007539906422 0.431481409840443
0.941842877091421 1.15605040208424
0.949893420814573 1.06977198521286
0.829760715475001 1.07702359955618
0.873737798685211 1.01659382052212
0.991910717917429 0.989616577099224
0.622292661647149 0.148220229045201
0.42646707585729 0.188348091080362
0.472673033309702 0.368836079033124
0.756308155812481 0.193482221978554
0.663258534588848 0.35023630286696
0.336670469744832 0.308671559216536
0.740312598250987 0.425664356469318
0.491807462893605 0.203561926264998
0.620346057539987 0.276060373840289
0.561179649864881 0.286728991257272
0.692303688863175 0.320364496873367
0.932281583671828 0.449283406781533
0.837329927333293 1.27773714083152
0.330458505676318 0.126194422359511
0.990651223776224 0.713337476383641
0.483424451702561 0.243376660406993
0.909579220779221 0.845717475403463
0.708397685111218 0.512039483172888
0.980062695924765 0.469641336923624
0.941580345381121 0.610359616065165
0.643451112795275 0.160011327938247
0.870400602424178 0.438806393216363
0.999181806301972 1.25742686270674
0.371357538550581 0.358720291782905
0.869290465631929 0.664414472762208
0.876708830361181 0.250335334214003
0.859878898542012 0.256868448788978
0.847702088268126 0.949757355690052
0.622799930898522 0.568243589072657
0.549559520395483 0.141978683756012
0.629663787634802 0.423760138675365
0.509079039285165 0.242853867224387
0.980141218005296 1.34144446261471
0.756988605264467 0.504873167228714
0.918399279456671 1.04689902170617
0.403578237972148 0.239077163673062
0.737621394159533 0.296961789987442
0.870431945918327 0.747281320061452
0.54551892613446 0.134687425584037
0.937693722677748 1.07969630071569
0.375289249892485 0.158119448490734
0.71331096196868 1.08433298725686
0.723423111879586 0.401643473511203
0.784618126489615 0.253377673417675
0.767201785426372 0.486428565267811
0.73753941475527 0.142886380770781
0.860333293274046 0.845618032865631
0.650271998592894 0.112252266656944
0.4812597360609 0.299790016138494
0.926553755073393 0.831615248382379
0.828180596832634 0.260971682523321
0.847558051955084 0.396028724991133
0.516838621763675 0.294687554030157
0.762789930636228 0.374298098814428
0.850061974651957 0.469086756537864
0.821881295341011 0.62676911279882
0.884086714319272 0.548466538335013
0.85820524653012 1.1268947493719
0.826183284457478 0.741630482357798
0.584807451223541 0.226252667923349
0.731704050887178 0.375063738015595
0.805419458249647 0.249912856970491
0.728000325420659 0.49238994241076
0.996142855417467 0.718655850263016
0.790177638453501 0.323387843680247
0.329914632057395 0.174552635246694
0.860112396694215 0.999798560176883
0.917410487743645 0.399970958847961
0.519703635685204 0.0817079382269392
0.453964946228557 0.241667728116583
0.750644759112811 0.214797243819716
0.896549478224371 0.331242403156069
0.822535464451405 1.24587663587691
0.40168135272698 0.290504755500489
0.847266005663428 0.934288498616825
0.843788950548186 0.402917568996627
0.540803795822862 0.141274388134157
0.804276757725034 1.70482760769159
0.850062609566742 0.886840294859496
0.735440446315335 0.195263659938401
0.945909875961689 0.614081532105714
0.780056201108833 0.888102315238842
0.744874200722825 0.98653983341808
0.634309513040856 0.390860545875762
0.559613497114028 0.152196886368888
0.4166627441751 0.17088252016504
0.813876469614174 0.623225490821928
0.560379051842467 1.33257365751237
0.75763830970253 0.508518732089453
0.788386182782735 0.361178646514716
0.832518707212227 0.46042902757291
0.74159283692631 0.111294036577261
0.643296779416306 0.626926514594752
0.865165248763975 0.252910357373233
0.632260101010101 0.728802942614669
0.857767538620314 0.596423732036148
0.998474079408375 0.513645688374647
0.78091741504346 0.193232354563014
0.798272077987398 0.259392957547534
0.939141271873666 1.78756665428723
0.572753097612572 0.32941662832581
0.88321143790282 0.25174351981677
0.998733300346363 0.951639926647669
0.41459499233097 0.326754394248398
0.617530399536769 0.230937612912084
0.737794378323626 0.811635099069028
0.922389181066867 0.881123776777139
0.452356183526124 0.323498911001572
0.936637810341609 0.526248161947055
0.322829003042907 0.258310334716033
0.682192032052367 1.06542642260392
0.901178984776449 1.10515569703022
0.643666711738105 0.313817075273015
0.604674220963173 0.217257669816351
0.593859786495445 0.216288715527196
0.621212121212121 1.00077099418045
0.868051744905812 0.111843119975959
0.514537721714755 0.412967553010285
0.730470262034508 0.628887578792159
0.889918350632636 0.664333516834765
0.771994966733791 0.182075380722754
0.771614100185529 0.322301603524107
0.644968891419144 0.268695802713585
0.65103271521182 0.412798988966663
0.841438233339705 0.263480690510936
0.643628289586829 0.643384846086136
0.821127946127946 1.00831868817354
0.978579582511605 1.10231428415787
0.661510689221533 1.19480588256736
0.753177325625581 0.329106798994181
0.393119748468586 0.328106818134651
0.827550042857863 0.791090644166929
0.309781077709365 0.225817737104382
0.885233558290327 0.874652810277504
0.972611618845928 1.0195652177398
0.816387760710905 1.06762812075426
0.333026309841327 0.325972274210066
0.955838673422167 0.68766222642081
0.891657954241533 1.05453127763815
0.693108416326085 0.217526435509414
0.976364730335849 1.46056496990039
0.668458362545766 0.220816719225814
0.893470582215635 0.597375350908417
0.794533046846629 0.280789707509564
0.561540852310083 0.560869420174696
0.773157102944337 0.772099824270586
0.551426564027371 0.371151632006696
0.646887740355361 0.186105694143586
0.745230154808959 0.652793133677177
0.919845767575323 1.0143311575297
0.972910242493077 1.19647892627815
0.752722462843457 0.192631023820253
0.965586562623992 0.5618186624127
0.414846620727134 0.276383367336791
0.934364261168385 0.815511329734141
0.748054372249789 0.17121920355971
0.880994811639973 0.789375655293522
0.888991686779297 0.599118237178248
0.513528008010642 0.52902129789017
0.810113489747536 0.684970445050835
0.844910644910645 0.749874881541364
0.933812870027112 0.983781292130532
0.317588036396624 0.23915498738298
0.878728482838086 0.383748127003008
0.979154176018392 0.575562570427443
0.841887226697353 0.455521221994574
0.824918583451137 0.852364303505366
0.666286707727393 0.162707395104086
0.521401671442932 0.24557000219279
0.856030897207368 1.23780304370243
0.870721431639227 0.275972346990028
0.397936928116426 0.294206662221012
0.730789473684211 0.311633770027187
0.577186834329692 0.295620709820974
0.941911976524469 0.4215056975224
0.532304256437204 0.185822339652322
0.795551707551708 1.04441943925474
0.553446988219604 0.140830033930803
0.616323785849441 0.301230584111145
0.812139802937349 0.683241839635941
0.309701946099846 0.352428219233385
0.653109209268448 0.501091635839858
0.395573159866465 0.280195631112425
0.557108273258107 0.152073253861341
0.635316266995656 1.05617894635232
0.730809690958469 0.334825400004901
0.790197500833096 0.183191349905552
0.702852504638219 0.84514791153693
0.562671223714485 0.388933996567749
0.824488001576546 0.567853898428231
0.58869904504643 0.223575525395561
0.455479134000415 0.355829820737781
0.68037184143824 0.220643748714402
0.705269310313821 0.712590614836895
0.559805245734658 0.473336644588035
0.676178359192963 0.410430139835756
0.868148700115913 0.318722424219929
0.640039324543141 0.243824237530475
0.383255753814326 0.348235301572873
0.878046107971448 0.219103042213803
0.950250820032994 1.12957621722863
0.862425221784231 0.316402987639764
0.9318601325282 1.18206176626887
0.82347351258526 0.497233872881309
0.609544034503043 0.255411546010714
0.696106589712992 0.103695451809638
0.820866428497104 1.1202610129225
0.436286148658598 0.441490248374513
0.79692840558263 0.301053712702273
0.967658776458 0.974831838170906
0.615460601574591 0.276881725672441
0.668944813490036 0.251264004526044
0.913977286606446 0.558213945965277
0.369937405420278 0.319493625753914
0.525957094475782 0.358293425848689
0.570445163711418 0.115485206766833
0.806035711860955 0.526689949407807
0.991333642230062 1.04947966813434
0.932075375604787 0.947439842275256
0.97404309200392 0.453469467167786
0.864462336173428 0.837274774401132
0.805669212927948 0.499585041254356
0.853065604789743 1.20541691201946
0.597058198810535 0.411446164700762
0.686716179373884 0.40666381882725
0.969516015469546 0.142389875420235
0.6868816352803 0.257825705165905
0.976000747000035 1.01811291720593
0.832481397605953 0.921293613057432
0.904665678422266 0.361220753826593
0.562026431718062 0.268803510439445
0.704818715009331 0.327300228770443
0.417779347168587 0.181826442671457
0.952993578100031 1.05498991789402
0.386730751230428 0.207729950077501
0.898221343873518 0.786226130026133
0.872428229665072 0.945092799430321
0.859318007696902 0.497610618597142
0.621799923121276 0.30983245019835
0.907539503863493 0.62496116381348
0.357407979097039 0.315832303375493
0.971041174092817 0.755331840820411
0.625226722962572 0.534100981664826
0.922266239333874 0.843290600292459
0.874596251273284 0.865340504896693
0.810719531002645 0.600357442288198
0.795485549444624 0.939383442390861
0.856779957188415 0.665614987699255
0.856670505628413 0.773450451316213
0.502611001749781 0.190335684103461
0.808501491671501 0.228423384838361
0.980776380692644 0.567728784175845
0.67047201957101 0.31845601238655
0.529750119548271 0.201843121063676
0.893253968253968 1.12556934748158
0.38725073733164 0.160736458072589
0.801671812464265 0.511927321594284
0.839874451940656 0.508205312888625
0.891123380760246 0.476508368659546
0.365471984175012 0.148699216334906
0.685892608180124 0.931622979566153
0.517639680111894 0.239380769373019
0.51862607695694 0.173701245826382
0.394473904886009 0.295400822333181
0.824300699300699 0.777728255857168
0.445733962549663 0.291406138962858
0.826663190694325 1.09187941847538
0.910263704092111 0.326800966097525
0.718845885047976 0.235734003855722
0.276118068214842 0.190946786836383
0.778239184032885 0.196496725961546
0.690765926986399 1.11574030953322
0.917428870402956 0.461893406758891
0.86339158015822 0.221890107775933
0.888315004929565 0.849701996009691
0.574981638454692 0.253604151180045
0.962385274349424 1.46978047566178
0.926069909622541 1.4869512063605
0.379415764342607 0.160170058403615
0.531468716861082 0.460371561793048
0.636300095962967 0.210302487528873
0.414599245148444 0.191535912221663
0.96968791500664 1.22690760996822
0.887680841962924 0.664343795395758
0.444844607492245 0.136729481744519
0.35587623721201 0.223450819048326
0.806836964688204 1.61152468661725
0.889159197609902 0.411839081491093
0.88572455466451 0.886827508296999
0.360747229681856 0.171191815108994
0.742897561815005 0.253473063694855
0.856715849595431 0.476268732031385
0.78627180092961 0.516416094341216
0.635538785538786 0.359178944805036
0.817949482211777 0.348233782993353
0.558470630641455 0.194378256571328
0.761264016309888 0.161956725980688
0.90960411950718 0.976917005472951
0.911033052952619 0.697384886082235
0.374223312479739 0.351383348023695
0.610334326293952 0.274223677524952
0.650425770988657 0.220981619386142
0.536819824511055 0.123364302034657
0.83020726742239 0.328336342795003
0.757156373241183 0.428351188515933
0.681073953631348 0.87785416960973
0.448585172608942 0.320933031601413
0.853582713950727 0.281828846414315
0.568059408189769 0.165849055025262
0.64309081867266 0.127192713278958
0.726439084724799 0.440206109077683
0.733853050827443 0.557494695396181
0.826443620756925 0.391618070091454
0.971300233689614 1.02587274749912
0.83941672362725 1.0563838760868
0.88538222243277 1.50669814077869
0.907561281301358 0.290324739060985
0.751924260526411 0.725554846422395
0.771472538811836 0.275647651453929
0.775624031006 0.340310910274466
0.817204620098351 0.2655727946872
0.435633248543833 0.122005315416486
0.697361675372412 0.433203365104861
0.665018021625951 0.418581467417277
0.449179072959561 0.191089796729293
0.979269277939669 1.22436896177308
0.788994000922935 1.3720684631329
0.643043130328324 0.193584127027522
0.91140300225655 0.498249808605718
0.303894580597371 0.180437177765948
0.641246230143447 0.26778363102803
0.765200983766197 0.529320818808466
0.375178059430818 0.262083343697055
0.923583453583454 0.471421106590936
0.838472964943553 1.18306918234644
0.881158307425304 0.572988279537272
0.802727272727273 1.23643715749857
0.493467610234077 0.503788331910701
0.882675489067894 1.09539250244621
0.82248312508976 1.36028124104654
0.711747222944607 0.915840992901005
0.952492563752173 0.877328263074427
0.84446352189891 0.857484342091851
0.844282175773888 0.438941352446197
0.89166885527645 0.553241427732605
0.916870629370629 1.23982570538266
0.458990679482677 0.120029916297227
0.283987384371333 0.173404291319677
0.544439606756989 0.393949573303938
0.481134691302826 0.102457997347836
0.854911893889387 0.52796604765753
0.745049086173505 0.151579545945439
0.62266139657444 0.454489014680244
0.643885588842975 0.285020503248746
0.749690169249078 1.027738749273
0.858488388198901 0.618502627229095
0.819793497770294 0.428530425191413
0.68648190656654 0.335275401299025
0.981858459306959 0.558341786490036
0.533967915258906 0.435700836149244
0.855031511180281 0.625514518575456
0.740465653603483 0.269124289459472
0.83946989520602 1.00876712275978
0.849936868686869 0.692186485724099
0.755374053030303 0.395913550726054
0.869069958826308 0.633899683042625
0.505480812945158 0.217249717974597
0.84440672966322 0.863210375660567
0.880937761022191 0.782201822400992
0.577027244557125 0.21673301234509
0.633291788856305 1.11457005738418
0.842009230438983 1.00081309392867
0.420286728746567 0.225043197181744
0.872130709642953 1.16179741355973
0.870568710757588 0.948981051152461
0.336300930381777 0.192874612985163
0.480237565097206 0.501950792245765
0.491071309265154 0.292612157405878
0.44326624631542 0.228863151402043
0.752356842059564 0.721422315144964
0.358065402147675 0.14978843305093
0.996202302411126 1.56553247758702
0.650567028146101 0.245568834240211
0.90531574381525 1.16098490787599
0.646100441030019 0.386830860198866
0.750213903743315 0.268024244634569
0.397441288894149 0.217901800511969
0.880537772087068 1.10288260435104
0.637235685679529 0.959321456956262
0.65077106071766 0.206904449665359
0.567545667140918 0.334039308261371
0.493707910808326 0.30532847361376
0.67365443359291 0.0902065940900805
0.974707388091104 1.1610881284541
0.95186261631426 0.649535070757427
0.692707917338914 0.127606588445672
0.946493865366782 0.968176847636608
0.874331063443423 0.30583221509706
0.734521494695016 0.351821651254011
0.955815923207228 1.37899813284416
0.913098675694514 1.35622670319667
0.457642283922147 0.143739917148352
0.978075772989303 0.497701164829789
0.937630071453601 0.605338163500406
0.855530528275821 0.90923821884884
0.530621672877565 0.273342741880504
0.445039425286717 0.163300724048372
0.517657727867395 0.175240679634208
0.564908650671363 0.27614141948979
0.924648711943794 1.01376001504095
0.64687345322554 0.330947515610431
0.674906389360667 0.763841392273486
0.648042235357595 0.207647030680637
0.814004239930166 0.844085908072545
0.950845665961945 0.57157845361581
0.925619440225645 1.69949271769813
0.472909677209211 0.336675933065892
0.838717819595371 0.56030178561383
0.891357443493563 0.738672833201473
0.981202618272593 1.26123226774364
0.810713279555858 0.359167338420609
0.904608166742418 0.690034852862597
0.577349750806215 0.840023294880473
0.568643465909091 0.338826757568658
0.52296399639964 0.182298911432628
0.310544039069161 0.149383268632752
0.520480400578089 0.227238540775671
0.782904127943045 0.96845843084715
0.446349893807521 0.337426882756868
0.971005646636824 0.70289625190217
0.356668287149571 0.248578680497282
0.728598559855986 0.65068153557042
0.527852085544393 0.361136625557637
0.263282555282555 0.207542296549233
0.725070852408982 0.876860181471034
0.688032977527725 0.278026398399844
0.715675580347229 0.19725302050761
0.688463682988613 0.348915977833047
0.533427085913704 0.416382647354216
0.69513927495099 0.16481132987049
0.848881819934451 0.447657839166851
0.941848630836931 0.719304947466411
0.950261390653894 0.638963971192466
0.705107078935999 0.148125060725507
0.907131910166412 0.585453223357911
0.992836312919995 1.45380480481881
0.726550967932836 0.47827647016695
0.96569387456344 0.339669702461006
0.433756295661192 0.136773469240402
0.602556094591466 0.185630905937282
0.83634798794696 0.497951784467158
0.929407010997278 0.685119120717875
0.927188545270242 1.33422607560881
0.720452100127972 0.694600452385683
0.465001935456123 0.37094554327635
0.642645202020202 1.07659609338126
0.963686379402203 1.08620707890965
0.351701721997531 0.190729947270902
0.680601792573624 1.21935696518159
0.588397068015228 0.277643611551696
0.705052880288029 0.773838095099694
0.813130084895649 0.29200064197129
0.884046972359802 0.42696460351708
0.794142312340192 0.236847365655046
0.466706654755321 0.233823203262448
0.71879060370123 0.376955086896604
0.878982394170107 1.33703047351453
0.846856588858229 0.771027524892712
0.636321161987522 0.212736160804776
0.978269852247174 0.911082284567526
0.646926734742052 0.325893893603678
0.875024848994571 0.580808784161679
0.854956933260716 0.856031120003919
0.397773748982132 0.135363884349218
0.883102766798419 1.56184190767165
0.853162759864751 0.83879096311528
0.785366391184573 0.553061042259169
0.710191616766467 0.221349430556615
0.325220036440154 0.318507074012223
0.858082678842021 0.65679478812174
0.683474948243195 0.606072227953787
0.972451790633609 0.761049667560735
0.874620945654743 0.43085457155839
0.470072708139007 0.268776928975485
0.423796248579146 0.389754485664696
0.610386782492943 0.158343023644291
0.778871930988719 0.732030555153171
0.495956785662668 0.157438562071178
0.352296373595218 0.199601329233954
0.458500285244471 0.278368864513076
0.839734661599112 0.899004323273244
0.581152794742046 0.201647869710227
0.854056531703591 1.10396398410065
0.917389699185572 0.360001294664541
0.964459754663082 0.442395600194072
0.748231090890212 0.505631987151803
0.570833704330276 0.950407698787921
0.708561213004039 0.29115460689169
0.733401369129384 0.615425862310092
0.868415865976842 0.551288525203886
0.5900513008428 0.431829785030269
0.745840819472994 0.112337642324456
0.812181605856297 0.62676871936663
0.346492667273784 0.148729187997778
0.899288570366088 0.403405356869965
0.474462487377528 0.783524614212136
0.807678753133299 0.874733284873312
0.881055661049134 1.0003013199781
0.925924863779753 0.687392771950124
0.817543727571583 0.624963760209573
0.853755618394618 0.560444178170627
0.686056292975465 0.155916979364391
0.822961373390558 0.352840259128109
0.732657951056109 0.33752806071029
0.780023437252563 0.483387542562659
0.596015235481125 0.23942409964769
0.827224429219363 0.805541905998514
0.935386244669833 0.617916453429976
0.623040388676964 0.350631585638149
0.684904461398156 0.338556821434801
0.675593775593776 1.1689264014244
0.843924963924964 1.449117659061
0.735127286979139 1.26328451362062
0.681016042780749 0.580392741808208
0.257862644492899 0.273486191386601
0.904474040797392 0.195724808075027
0.562564036994417 0.265265239271407
0.698899832670361 0.802406961829993
0.582999828272834 0.150420377806762
0.875569709347272 0.471714647828996
0.998025828647665 0.879973398362436
0.816989420835575 0.353532386566776
0.446966227387374 0.213751926664796
0.956280090625885 0.746556870472229
0.886142464917633 0.944091943219858
0.967694234628018 0.488336760658676
0.944532424576526 0.626098678689321
0.946209431148356 0.534298837018352
0.911306908116844 0.647205566211946
0.874059776931154 0.500244666488167
0.934733297891193 0.797730383889094
0.493294296524168 0.103024599198013
0.953279032556017 0.693794043632384
0.931729138623408 1.15251407591511
0.538917052563165 0.167680960686449
0.533927087823192 0.578043353148014
0.776265492610555 0.83330826933757
0.90222139550856 0.638426173540239
0.991189022713524 0.577463138433212
0.562676634836401 0.163719793516658
0.780811160384331 0.204116077743399
0.729835557960558 0.970082223668923
0.823503496503497 0.832957671604207
0.818090932603596 0.72955245696358
0.906120028561927 0.480393497586204
0.841418014289533 0.989969744717969
0.843939393939394 0.524667511603785
0.410765271868072 0.182511931371879
0.871433311214333 0.900556494034
0.374990122216642 0.160633697576111
0.908274603646944 0.426859425835573
0.843201976554262 0.630460728736711
0.924653235169726 0.523928911589689
0.520667735878579 0.20874840096325
0.443706610633871 0.246064757460694
0.443490373133699 0.160599774602746
0.560090253617708 0.291627850493405
0.808675324675325 1.39257381933926
0.95938984647932 1.04010373721525
0.870394249189738 0.835144143443012
0.855371900826446 1.58670657578849
0.699634989154479 0.219701053677811
0.542035876001393 0.671415780977463
0.830989583333333 1.27947500335393
0.856786780070162 0.792747910723462
0.91109067302079 1.55101374172968
0.811077993045206 0.816088961569143
0.878306712397356 0.830448681325925
0.504922104392942 0.3605128850242
0.921151361925849 1.56058682195327
0.907344782618306 1.46299598848497
0.909756552824896 1.01483653889494
0.755997778073191 0.56834243239904
0.746732250834792 0.273131129950568
0.927921803587203 1.85599669841873
0.428230407871126 0.473257397189701
0.583751397986899 0.852414582419248
0.625577758653261 0.327524516230486
0.90779806309496 0.417786186233574
0.543267761650115 0.129486593804367
0.587590803300656 0.363692497547763
0.558133971291866 0.434505475794432
0.84826382723262 0.317289258482764
0.557902501909855 0.403167097617396
0.739480572564045 0.115859627624912
0.722043969102793 1.29084524159359
0.741766530810876 0.956931471939647
0.789507777510277 0.370804990131515
0.705389043271139 0.739391414784744
0.430618836184407 0.208041758094763
0.518410022354694 0.497990401308651
0.580846168729023 0.263076833421514
0.652685882370552 1.2179000109095
0.703610687635401 0.352347303711845
0.912023777689667 0.96455461113185
0.611593950982096 0.539662230499266
0.913888713402265 0.311500626402133
0.948370624585269 0.826591160023508
0.756727272727273 1.28343279543424
0.867516398086262 0.659338800687087
0.906121297468504 0.862657712718796
0.572577136181034 0.597417690024497
0.73663581927055 0.497853946777475
0.888072714012821 0.565785496950001
0.837848104215702 0.334990256809269
0.724026488988116 0.242876654374637
0.54618595279217 0.128263896280135
0.812891518818026 0.413117754442095
0.721197119711971 0.511538244269807
0.890667487801412 1.14602993391173
0.869498513990646 1.26494978926047
0.680287081339713 0.804490512443532
0.93841642228739 0.615665368764703
0.387299104950563 0.21928684531299
0.573370010534941 0.178041818264042
0.697341453273657 1.11683915936166
0.828087798505264 0.387005343950223
0.761604188799514 0.833517455112679
0.543229605188304 0.188165503853811
0.966947648436225 0.624616334897393
0.907543194268858 0.128307354653859
0.855883081496161 0.625442543227172
0.346778259554301 0.198152295818
0.6489997536339 0.252920735216217
0.367746845861875 0.250505070639899
0.857821916645446 1.55801826406923
0.556980131112906 0.19685600272252
0.888604691898145 1.15580616751862
0.598133688486094 0.219888023950596
0.293850404276823 0.178792830307528
0.427194424868843 0.367798583111028
0.792400152844232 0.360414544170719
0.550120545592655 0.114743076961182
0.419812803408654 0.143391424844789
0.904392558905194 0.570736631541165
0.77704578413093 1.0598283962004
0.818215095488951 0.446312489659268
0.694745687711147 0.452130077727503
0.989998426497777 0.983542784273555
0.70575991522858 0.444201621393704
0.458680756472344 0.318765611667048
0.803134600587867 0.213972123936577
0.386012740228892 0.238830680873936
0.794630116816612 1.74042985516127
0.567327521313656 0.182322432295056
0.307481022893209 0.264133610611372
0.998283166278112 1.05266926935718
0.775813624921647 0.268099873547994
0.70792678558636 0.841269096558579
0.749637311850885 0.404693658925865
0.670404475024634 0.322370097022563
0.279238587384202 0.206021161976163
0.533881788861869 0.370895363127066
0.757837957876528 0.322373803522746
0.344831323372518 0.245957354780693
0.890670141414141 0.358592605464075
0.874386396395488 0.918932935998231
0.829033166678403 0.35579136274089
0.6040463782502 0.260872000590967
0.658982777489776 0.360367911342321
0.587150127226463 0.39905433123841
0.737033253887186 0.706173472307494
0.88490903121549 0.572682988554869
0.826881611195063 0.158335624185426
0.8133862342591 0.860095877164829
0.656005191620965 0.10995921377429
0.333081078740243 0.205833339968195
0.923383168875838 0.361482875853097
0.917222922245894 0.424025808006429
0.822034878292285 0.884346614930011
0.539173586115962 0.160864794711216
0.928949874862115 0.427464543896106
0.712988581466842 1.3968452431395
0.680868312455742 0.803645633147387
0.706073667711599 0.850733694955188
0.59720354170179 0.327561833876992
0.298482000942278 0.274545594290464
0.888802407638024 0.689057720750116
0.542246458006524 0.257341521256605
0.563726305848492 0.320251627801521
0.621109976166156 1.29056054928541
0.737298378842173 0.394809195097108
0.944130524836529 0.396225891762767
0.4696654598614 0.330695030435057
0.331284621118279 0.277005954056203
0.793409509316665 0.324259627854191
0.564207023245166 0.343586496248315
0.596964826852385 0.572668570892928
0.880394989004528 0.349888559274562
0.926181818181818 0.830200581845234
0.955031799476244 0.602746604342745
0.817540106951872 0.446754823130719
0.586099236599862 0.305115417002237
0.497257671749169 0.398698811551384
0.620105077151242 0.358826059145666
0.538710693681454 0.168143697548403
0.745920499579681 0.792682243287726
0.707465875622642 0.27200762742184
0.824329213533961 0.280127946713106
0.803144224196856 0.189502974636695
0.76110620770815 0.421646241592864
0.920062725198866 0.318830230003146
0.732198172198172 0.727545866235101
0.880754352030948 0.567984991202514
0.375896904932338 0.121320580720109
0.701554763319469 0.114018958408134
0.53966830168961 0.181779426100691
0.548057593261514 0.206031365598962
0.699825174825175 0.755189033394716
0.469442886305366 0.24559723732215
0.780352113946196 0.341874095001151
0.908823361120702 0.693111501642697
0.871490130664443 1.01455132010532
0.386882845819803 0.173315684946045
0.712868753762793 0.489209327834752
0.502291178478513 0.150799236249089
0.763943439542603 0.997721165131023
0.642145782145782 1.01423238888813
0.568097504127416 0.334110505891348
0.675730836915843 0.562982415863922
0.850675344670726 0.783133652847982
0.872289406376967 0.683853603070217
0.913876872230467 0.629771440700303
0.409754711299059 0.120152077843863
0.897291388962943 1.24076164476383
0.716870738808463 0.3087643440308
0.724021170907356 0.371828998599663
0.882878378729001 0.521396744723965
0.90859764256413 0.445461975345097
0.35754427063654 0.418829665722088
0.571163756441687 0.269159341764584
0.686205125713192 0.605979673250089
0.46756163862164 0.195452399846444
0.702090674183697 1.47654649138363
0.806060606060606 1.45660700572932
0.764420278643474 1.0590615896294
0.963303069634524 0.560597468370012
0.56643865842895 0.356791526445437
0.955729551110512 0.255506472209108
0.52503892586343 0.202519517309867
0.490220436598732 0.226469179816193
0.825529807882749 1.23165913067031
0.774596028123844 0.660747569520811
0.856679952924457 0.562722528558036
0.679181211587104 0.306300783065396
0.924303666025956 0.656484568655632
0.662952678095973 0.320439308611199
0.570698790468565 0.152126292859595
0.879346092503987 0.87593515135736
0.944080776662425 2.31596766242658
0.886466599208251 1.26129013276807
0.579357167625876 0.37219961214838
0.932364367658485 0.276206263279553
0.80917459478506 1.17778557549052
0.739077340569878 0.505539529226975
0.934925931004362 0.791027033619402
0.50816303794245 0.32181950512117
0.950761130338846 0.479606398559137
0.527970852017937 0.294512822371312
0.505566453585777 0.271737599138539
0.523650555229503 0.144414022064042
0.81381570169449 0.309486185775771
0.459216929742035 0.838563682503738
0.824242424242424 1.31398260369375
0.709573043871551 0.194044833220405
0.592762179355164 0.471379901051277
0.86970515970516 0.520215586951699
0.733020391115433 0.951387468850382
0.814913093143157 1.04692843292425
0.656792595559115 0.889054267342542
0.543380530812082 0.41125827441913
0.441310712165033 0.115778272143021
0.739071767954324 0.6463884206368
0.948323571852984 0.236495660640105
0.338568139884268 0.330845232624862
0.386287722494619 0.168200571417342
0.372226778262862 0.238540705725307
0.651078879234042 0.150074831889627
0.582323232323232 0.578363271952588
0.874773643167426 0.824947129486427
0.915195239157625 1.38169319903389
0.696628614431098 0.234318877081069
0.965617527059195 0.773043573175189
0.817502409192612 0.298777707032753
0.466278869849275 0.189882601393781
0.792788831482906 0.456535670575931
0.867468499427262 1.84169226384711
0.796308021390374 0.540453395195528
0.90459204927724 0.787794918947216
0.726688061898031 0.403351398368306
0.946739202405638 0.531655944513155
0.672246272246272 0.0415163778307169
0.550361727763206 0.160358628116151
0.922470355306337 0.160298201882599
0.984820557459696 0.96385312403773
0.60254397526374 0.132763305213455
0.922976192137869 0.881701548237547
0.68441084475207 0.490033884892652
0.71994787322769 0.555705608063623
0.471345685521328 0.442112941607929
0.961761450962648 0.247941526093557
0.883276052180699 0.683243540898222
0.850776962538774 0.655377625427318
0.824898355861479 0.295717876416217
0.336966516792351 0.584574762364198
0.725935103123522 0.287977940096622
0.896966404564554 0.512304634649217
0.806725871151708 0.29397389776019
0.736262102476702 0.669792434121619
0.744942418935414 0.737186692304886
0.584737447159034 0.210524434165383
0.380547177940543 0.330082327135069
0.548715764828961 0.189762421993614
0.753859026022813 0.34914577820691
0.647864003814996 0.133826669682545
0.583895141598136 0.483730162690401
0.962338325594969 0.67080247064182
0.929654828903586 1.07319848041477
0.929499511241447 1.20082199821351
0.404866741417975 0.263455465973065
0.626252205933097 0.167823333451329
0.804984531110211 0.143179974553983
0.682641497620836 0.513427398387006
0.975851148949943 0.400579037887047
0.791866787821095 0.823557956021041
0.555987093042174 0.218403780151018
0.896704073934364 0.743558932319706
0.522720892644474 0.31547408866863
0.937344377190918 0.610155584014344
0.999433331240366 1.07459973992067
0.360802668876854 0.308493096547026
0.992356167580815 0.445012770552086
0.375160869101205 0.24753749150155
0.647890130009707 0.159925539479414
0.90742758190576 0.680889383757293
0.643707675682646 0.644093234110413
0.905458610377167 1.36104185920605
0.726513617113875 0.668531908245587
0.74196345829445 0.452130891143693
0.423427769108212 0.253514260374702
0.832706574819702 0.418559642916365
0.60224536737074 0.128389710983208
0.683076494246008 0.553058878731228
0.944709924344856 0.287662124335344
0.962385952316851 0.743428597799573
0.84082014414877 0.965074616691214
0.817888340587262 0.463546816431934
0.844018685660432 0.363665496977953
0.965674469404816 0.829521665080897
0.839481876892652 0.440882685699309
0.864669588919994 0.891901410724255
0.574150194791211 0.247065521040681
0.951273720321555 1.06482840016176
0.721436743407838 0.290455128886939
0.408186202351192 0.25830366613597
0.850131256755862 1.11107983247124
0.635551798240802 0.235979989642063
0.964879824095838 1.22714202815344
0.40586257521242 0.180599483422329
0.914123774509804 1.33316076105987
0.838908750425604 1.07372934582892
0.378987928226848 0.141073309145312
0.794989861439676 0.666961389345815
0.953745596215476 0.593698466015723
0.841064544210919 1.04697261295014
0.912346299086631 0.896747170168047
0.809664747017688 0.502649988420707
0.487726148757411 0.168821335653809
0.793860029453319 0.737617501628586
0.640283122355522 0.24518709404169
0.710718851041432 0.608617199538064
0.848591664705931 0.886380722612778
0.579144657922816 0.327167199269844
0.338831268628912 0.116340749408193
0.642405729233261 0.11983917879198
0.52001378280595 0.527432354154494
0.956854307825696 1.03663997994113
0.9734663461793 0.968284237116649
0.760754778964565 0.382390781454319
0.874361148801447 1.12215043890392
0.932356576804277 0.994240683124001
0.95463493231695 1.00298520506542
0.972873322599827 0.716683820820653
0.769100875797867 0.203577104042691
0.515151515151515 0.96568939425126
0.668453497046311 1.12461305681159
0.489462399830176 0.202603592889801
0.960984330779319 0.838579439422583
0.840984209416946 0.424224365753732
0.813314768035223 0.485879079285434
0.696565826616332 0.516279914132958
0.752493655162618 0.356859198266935
0.776616355617636 0.260504743513036
0.687680819240805 0.456036904972766
0.799396326242404 0.423688660862539
0.534462660327193 0.338179525685261
0.82086138817246 0.170223210235475
0.9519117847062 0.898243404070025
0.706487826901436 0.199514398807567
0.945374528133149 0.587581200708356
0.783003128458248 0.235246522903713
0.65859649122807 0.225807157760819
0.836612021857924 0.923393529285189
0.975223863714912 0.339412233271361
0.693213161135185 0.148772277788555
0.924072182499149 0.90923277562343
0.785459809305052 0.631323919475627
0.895155879224286 1.61551402305769
0.574936068549176 0.522723652590555
0.452768853480932 0.177803499962898
0.938533956162415 1.15685916467438
0.463385967601819 0.435001108889459
0.837175359881931 0.581890344716071
0.949526367877845 1.43114504721821
0.75439320012791 0.186156663168793
0.613066890099148 0.245217579791067
0.578358439660502 0.222943557016766
0.88667150351933 1.00916097389498
0.696744773130617 1.43393290258779
0.512081869418826 0.394430428925207
0.658063710538902 0.386304209740512
0.88334632668454 1.11409769578027
0.413326482011972 0.144121229470482
0.785050508293517 0.135784390584841
0.894350814912909 0.486899182277249
0.333136494862011 0.142986616705499
0.689065324202541 0.425166672183797
0.854950454420565 0.799518940539859
0.829502631660905 0.860191082045393
0.940302768321896 0.690390920384875
0.365936164031046 0.360501867122366
0.632904122031363 0.310358192164476
0.586213264722699 0.206646164455044
0.353673622964962 0.2971913732041
0.632066482670572 0.737942581749932
0.643263797652236 0.22098157400297
0.85563446969697 0
0.598941126641254 0.459237772809481
0.464072676092381 0.278050840992813
0.810710982183477 1.64245598381973
0.514200620396978 0.228829867579556
0.954283808742048 0.915189265249215
0.874746287789766 0.239521275088581
0.711695345890478 0.345939975384532
0.692042671115007 0.672640440441889
0.922417219387893 0.504561037224479
0.944420241634138 1.04891313234
0.890101925780051 0.706115572775935
0.761652821902902 0.317085166614076
0.57089995431704 0.235348943081236
0.906758825625813 0.603880763614544
0.677856090182114 0.187909103738683
0.363709778952859 0.35030216311754
0.616978357947833 0.262287646494922
0.797993540850684 0.274683587326883
0.522855062953697 0.227868791116488
0.67439763169761 0.672345228217538
0.947916666666667 0.633000098789636
0.981059764727447 1.15421383326595
0.988524188942975 0.726806323790226
0.509616883116883 1.15510545245087
0.595450287702395 0.122177877325157
0.825663735553401 0.742083918882729
0.612541990486316 0.558117861334937
0.673719671375921 0.205306699252582
0.977778990328046 0.992675153124401
0.511298103023065 0.242707131606086
0.844793755280647 0.935466217346446
0.847103982973548 0.342721452963076
0.780824595067191 0.221029363587632
0.438875612730484 0.203156312480251
0.539715603747563 0.383896537771395
0.897125789671223 0.38058955691678
0.582948978076904 0.122048995361262
0.705544073747489 0.278626911748345
0.662602029014243 0.636151360435389
0.534451389832556 1.22283804526391
0.96744890414526 0.523312641336512
0.859338885613804 0.453157187355982
0.406758052987655 0.2385188976324
0.86892948588287 0.856696825854308
0.466570060955088 0.256911095807372
0.868080489505477 0.248468803433089
0.797690144529462 0.460598829105137
0.796464465329345 0.174377414229973
0.810841836734694 0.567444401790337
0.986506922129311 0.842651250260399
0.692383608981821 0.385409989663962
0.536235685873516 0.609001421432297
0.761525878251542 0.768126740589012
0.619931845058955 0.148315234871498
0.278411521816142 0.191787860952168
0.606409148456658 0.15907273585083
0.382429589672172 0.435476924865391
0.501687423627892 0.161881049228342
0.897017653101825 1.04254837895462
0.889227245459999 1.03035616696754
0.791707974652911 0.189388886546164
0.782869664788596 0.541345350239387
0.609995796193774 0.303924611762829
0.930018884456198 0.952805536606344
0.982295959288658 0.891930277083434
0.835960410557185 1.59160724039047
0.891551259730432 0.830673720223679
0.658510105419482 0.254650895951239
0.782847552810566 0.232514107982548
0.696909127908291 0.347319151312181
0.773880701210053 0.112248827505827
0.782775318015528 1.11870598154773
0.995477890234351 1.19961758673366
0.893678008151692 1.26521773196363
0.84288635539089 0.553079329791463
0.811098562062696 0.81232482746531
0.831695042295749 1.38223067043792
0.915024340881742 0.795065368014675
0.694415808957036 0.858066182716835
0.677849546836585 0.530229968917322
0.834076396145362 1.34034896982993
0.77222966037399 0.906434699550926
0.602810456081823 0.456381979246363
0.783464908711104 0.753886349330908
0.931362789910276 0.585187124325814
0.86681600311898 0.580281440447252
0.83702716882529 0.544925173603137
0.849333508495358 0.791031920294938
0.724195925515021 0.420152897978298
0.691765981246461 0.310119674866761
0.830217309853878 0.393460814391146
0.801769422699655 1.0348483748746
0.757259228615635 0.272572771994656
0.834565725113471 0.635302071356584
0.862054203649866 0.510267381887817
0.942437013218051 0.562042006611834
0.720953353762343 1.25883398265337
0.484589680104778 0.347730636824269
0.777199762253554 0.957543533543222
0.944990040938613 1.25850514237854
0.842914423305466 0.817833423202617
0.891401927862199 0.927447224055485
0.799653495179063 0.454300513444403
0.850312082811189 0.775135047922775
0.640567386435944 0.238356780995471
0.798249846579821 0.299397956290047
0.970609258318756 1.41765358103739
0.733854309540791 0.540606417692966
0.579672577593913 0.346227578600016
0.423279989897852 0.21128716238965
0.72718671944955 0.843213885277703
0.582735758151041 0.452352175430727
0.917428360610837 0.467388203800044
0.715321720195972 0.154909644711189
0.685551217698457 0.379016488496588
0.411775295176577 0.125228027679822
0.776617596751664 0.487821992070313
0.919674708634494 0.829440014836914
0.90365024965285 0.777385509842521
0.821658188915834 0.937297325494839
0.644971994336401 0.698924126273148
0.989693893247193 1.96445460011095
0.628724270870676 0.413467468722656
0.818698272235653 1.14610040833216
0.698515352579544 0.390708267011803
0.895622895622896 0.343220601386588
0.962312486136812 0.815774758851635
0.554300771692076 0.38209570726477
0.89354495288091 0.515503861584191
0.91927129602211 0.355429388458462
0.784727740126198 1.31172259749624
0.889861612515042 0.688284529675244
0.675729215200358 0.419146635906362
0.764854630548858 0.61485480547347
0.440424580217561 0.152163413111565
0.48704256383012 0.284703835451685
0.800604881499823 0.399717314270026
0.742950657617147 0.496476778960943
0.901989522916404 0.748786904013735
0.838178759263097 0.37238936218278
0.953691678691679 1.15721245355474
0.793846333134038 0.146771311621821
0.821942567733205 0.720234172190943
0.746216087577344 0.83347014405167
0.549255742945063 0.294520845614647
0.818855192667124 0.538853569646523
0.405352709517247 0.148820081126849
0.509014283044826 0.243061350936201
0.76561319885788 0.83869971318421
0.792602062398361 0.195536878844969
0.784090470255753 0.269208854238778
0.365250366159602 0.445141479156309
0.320564852280352 0.221004375948149
0.82226769313405 0.228384087623202
0.616958485837702 0.652600192853602
0.907371774546662 0.574614180808524
0.571336674987835 0.234094482091435
0.642043041883806 0.148448334094455
0.920495699738345 0.387247285507622
0.820997023887816 0.256153948502207
0.623351034653648 0.237721255416075
0.792847884662044 0.528765654927432
0.884695634107975 0.281723965026564
0.838688598569462 0.238839226317634
0.897712946418894 0.49467684617836
0.762628547922666 0.407961570817334
0.521100832108108 0.602744476500028
0.758184350216579 0.43335483905252
0.86266611267066 0.135966648802756
0.949078553671644 0.437095518622625
0.72441263772199 0.788745625462729
0.855426881950554 0.385191456468812
0.470122302571166 0.0983521349245706
0.648329258976318 0.252271910869944
0.564127021707029 0.126725784292141
0.913198805851822 1.05740470018043
0.866455696202532 0.719174671925597
0.732219886854718 1.18279149896284
0.666972932909145 0.346237806950713
0.466004383457214 0.562856867342517
0.812970591052783 0.661336774645707
0.501399679734298 0.317331883640777
0.810329568375814 0.439154500764759
0.383323273645854 0.170383252880339
0.538415471410874 0.25031206131624
0.812612977748956 0.791202264724048
0.314796696411046 0.306141250963098
0.54847866779685 0.97680328513139
0.68730504977689 0.744557409478937
0.708178559791463 0.476120119338199
0.574951060997573 0.183458798110335
0.953017700781109 0.547786678900248
0.634781720326787 0.406395681167958
0.968917112299465 0.956958263175895
0.340887306789714 0.222110491914511
0.440442829755509 0.260613223903581
0.76488038277512 0.776786606385217
0.909927277181963 0.775938105111973
0.840763802407638 1.41755741004061
0.898506812997736 0.292347545194891
0.93251862009626 1.04277966127153
0.545305627705628 0.27712010364658
0.976682944005337 0.241068845234616
0.600174493930157 0.269819594080593
0.744789554517918 0.356979006956505
0.849593495934959 0.573542084621678
0.793047664141414 1.12833507436929
0.728827341267369 0.321495922668005
0.679770063437965 0.141133971433525
0.955405405405406 1.18692877679287
0.897769233116665 1.59248325160274
0.924328234991256 1.13152052118566
0.8441081639336 1.38481144140064
0.838074578952266 0.405106048691283
0.785836345618954 0.498400652397537
0.853073242546927 1.29754063838186
0.927564908079056 0.428698979224627
0.424839293068562 0.177877303892706
0.696959691252144 0.238958997052938
0.96112561114583 0.503192392303136
0.826821814762576 0.583368256093144
0.785086336905436 0.359318914264873
0.857088196401316 0.493531889211459
0.669255222057532 0.75762826927578
0.85938843360227 0.52859613078785
0.636643429191194 0.331873500839087
0.893133610890094 0.876933863691356
0.898867047489755 0.682281053947708
0.853597501086074 0.672022872544772
0.898929924242424 1.48948923186314
0.830985886259859 1.26255477161202
0.801040957567506 0.464001102040988
0.848149504912601 0.287527339897272
0.651808117692312 0.162833983651395
0.568388135307759 0.131221538479331
0.719464749231733 0.405533206557712
0.721366469335522 0.906902349671572
0.894408934847806 1.15531197629883
0.908006857439678 0.161066837584617
0.602570592083391 0.302112210758
0.537603587945001 0.159554884082803
0.804903735221584 1.29780193101441
0.560571285311077 0.516843978260917
0.241421875725092 0.291543610455416
0.945806292264977 0.978075517646474
0.656458201425624 0.290672792082967
0.756326118800634 0.213564466711565
0.648660604279297 0.422479629753179
0.469979889737649 0.332821692709652
0.984129945349238 1.4530805730225
0.904672891789417 1.2819946492018
0.920389782772228 0.842511976688199
0.759280999773198 0.153462352498228
0.437578864550917 0.31416695626292
0.497801389434569 0.269370356579945
0.77757082356811 0.51113060821622
0.828386219515252 1.34969274455992
0.896197316683905 0.814538530916039
0.820887361226344 0.505065208843219
0.815824271422358 1.05813996449153
0.92953056877625 0.150286709120435
0.92684055693437 1.27042756270271
0.696507838952909 0.564880037669988
0.706785128774658 0.452043834463578
0.575505668681923 0.265369465286163
0.627790265724538 0.280407510975698
0.508819081817725 0.225800629659793
0.769671702650426 0.377990363206955
0.952651515151515 1.36753521944156
0.631713838661593 0.193457168402158
0.845855360279746 0.422978074097802
0.847456465103524 1.04075349064597
0.930563209963933 0.692847759100033
0.925174348626452 0.468567112438081
0.824886938000607 0.43409523386294
0.952512934220251 1.65787789855637
0.499628861908992 0.369181726622406
0.779949022939677 0.967816665513444
0.819957070903849 0.902466998106847
0.945320348806851 0.860097175940722
0.715586821615039 0.372687766007467
0.605466084920361 0.202066125956286
0.708269256830408 0.296418031031213
0.771715518524029 0.940850148929948
0.645822385706779 0.516486818421037
0.672374227714034 1.0207031055331
0.923270104864943 1.06799594466856
0.819945001617599 1.49009472526566
0.85665546848292 0.276903223215856
0.942514221942574 0.5135763608348
0.83030303030303 0.734056902801937
0.812688765320344 1.1892098902123
0.50497664089833 0.0791290533083681
0.64800381924117 0.216051695664434
0.935116563168075 0.33217998136916
0.748147819178596 0.333381005258744
0.549410006352053 0.203157722636065
0.761810879883169 0.81772431646238
0.499629858366271 0.177001556569003
0.651056903622693 0.234599022295001
0.693040029928919 0.703031864451354
0.756199480643395 0.514495123302861
0.973102025165338 0.309598974583471
0.92860350313736 0.427357359024117
0.629060879060879 0.789614591721384
0.41001979271319 0.172706224095418
0.475581674671328 0.234358287644797
0.812648293182644 1.38533718631835
0.967596759675968 0.857391462857003
0.797235850569184 0.916832286192547
0.684083865774513 0.208219504386874
0.637035123966942 0.752301775548701
0.745144491314119 0.340476279970347
0.644096930918636 0.374500067300737
0.716236526817538 0.680929292285501
0.356705172520427 0.159433062252149
0.727464311810519 0.303652090535922
0.601618398637138 0.421190439134108
0.509821770600214 0.228530646815203
0.749991435561488 0.269687202036679
0.320199118000802 0.289937415034506
0.938949379982996 0.703378403680456
0.538007771699598 0.20060594311794
0.908169751792145 0.93178837847908
0.92835446813563 0.565495695354156
0.62213181095534 0.203713055869832
0.79264842153731 0.264435127336465
0.681280258203335 0.727238390683031
0.843056448501993 0.668005066324435
0.84180675794195 0.344440388011804
0.965982429850314 0.313145762731452
0.812864058840673 0.645276937432361
0.823542978738009 0.18677361401247
0.973193473193473 1.46441741741151
0.937567160971416 1.56958409679982
0.338608378171583 0.205917861905278
0.92557740881767 0.538807326957494
0.486693567181372 0.256243603204792
0.410766817462799 0.15051970058053
0.971301652892562 0.614418509304341
0.77577363960093 0.49691985667772
0.880971592319321 1.0870542918954
0.789338568408336 0.87182878246887
0.823081357048748 0.380410316924716
0.817444569710635 0.760366932738354
0.807322659703612 0.89514803637418
0.534973126701812 0.200859776433985
0.516136896890064 0.177104311562249
0.81914021106153 0.0984979289768978
0.513730289498611 0.316772561981213
0.803814002089864 1.1932596367797
0.772270345713748 1.21080614541796
0.943545381676608 0.88826879560018
0.619082706396342 0.317996322988154
0.748559077809798 0.820116237568605
0.870347057407216 0.686770025368195
0.956158617991441 0.619248998738894
0.875207222545813 0.761264015010704
0.631900213468727 0.118047466399545
0.775164300414543 0.342231164635601
0.999264414774974 1.47623318293568
0.775833721430635 0.314576563584791
0.853568419576325 0.637685443571131
0.545923733433684 0.489456603311615
0.90971230302672 0.598969913951242
0.56568058968059 0.761837769797692
0.891217008797654 1.16354795771962
0.803549232269071 0.82542055828011
0.969882789348362 1.20371582155399
0.486916976046708 0.376721710636485
0.964092837855214 0.665857572306915
0.464429623916166 0.194422352862846
0.964036697247706 1.33643946847505
0.757031056242939 0.350737626379428
0.559742725753663 0.133891564451133
0.503982744698032 0.256117161585074
0.835794166151309 1.47196036290308
0.919920953343989 0.516719945159566
0.928888625498795 0.514667729608877
0.889783915100371 1.07114173850633
0.457457789574578 0.231116972031571
0.749265846551912 0.650428820692401
0.910843008714425 0.743761723874978
0.586891361882593 0.387563220690233
0.300347484976738 0.140602061231433
0.623072144381059 0.377753083480856
0.729430829873056 0.409565161812794
0.96136718297687 1.18150148735766
0.644304880338849 0.363473858742979
0.982220708707514 0.366974029289651
0.717634980331129 1.19876740411531
0.761737469823082 1.28891387980336
0.847815729549834 0.50224037779264
0.689113523292628 0.803691080579451
0.915548568821534 0.320418590635253
0.430551298017051 0.261164411425458
0.990780489280937 0.803196610968196
0.818755978890655 0.588957712168771
0.838402483908102 0.637556263576056
0.864338348523839 0.372863230686647
0.764735967267613 0.672576158577451
0.705024636007182 0.227945669692089
0.992869628931805 0.891756027364532
0.665175115642405 0.69801969925673
0.398074857410853 0.376234653776798
0.653184297277015 0.441761386103882
0.661234490879302 0.382339095068831
0.634454099546223 0.652046368095963
0.833931213980294 0.440937234779426
0.548171536687899 0.267426072401049
0.804644680803621 0.208500307410166
0.662860642831718 0.387360186995958
0.745915529474091 0.291150546185291
0.453875224713213 0.373535099426501
0.802283298097252 0.754440009099705
0.746722502721732 0.158683518665281
0.943531962183822 0.503725142305457
0.743899734587414 0.403169165227123
0.978222301889474 0.50924200834288
0.905621256117124 1.11093574150349
0.86890437820291 0.752940751449901
0.469975121190766 0.155536862319225
0.426252504236454 0.32893197360066
0.999600306148482 0.574591576809992
0.746870851877879 0.21300015097063
0.542655661408313 0.650014178260057
0.736351694282729 0.715776471544407
0.873625933162984 0.372733953558644
0.806267217630854 0.981714100625618
0.890176722920706 1.10947841540453
0.92704178039051 0.926306125368932
0.947021289649672 0.641591276792013
0.749401470599005 0.188958213399976
0.857026012335747 0.969296954561598
0.377919598273934 0.234015596035818
0.94606346693105 0.414564162172905
0.602661227661228 1.29426242477616
0.367084091016564 0.29193663786265
0.726665452116354 0.631485743871076
0.874513144323959 0.529657063722178
0.571626297577855 0.430119920947402
0.713991912994981 1.26889279320695
0.715448484048299 0.191193707571173
0.684511119731806 0.337998364997421
0.773737373737374 0.894601943744027
0.799036499659941 0.677570385274083
0.482663224858782 0.175668379343106
0.790738369611609 0.489994372704818
0.674179624474526 0.282660813010363
0.438440430793179 0.409476271219493
0.806804752798608 0.539217795151158
0.935077267398487 0.777490214521536
0.584617440406914 0.495162024678633
0.68010676500176 0.753571089587171
0.737797622118358 0.568740897927826
0.847495061950081 0.728341548788696
0.975231444286509 1.0824468802488
0.913892284871306 0.898975812493382
0.92555975827138 1.27168207844449
0.893318552314122 0.287714559559808
0.861616632087056 1.1608143256807
0.930942073799217 1.90930527912898
0.928048402109836 0.385401387581485
0.726190113323391 0.31268785457682
0.651785651143878 0.654113991677478
0.861580596442982 0.956473568939002
0.770681345681346 0.811607900951361
0.802163005792456 0.848356986535374
0.663016271085237 0.127187515487364
0.88920713726213 1.25145505329561
0.731227977903943 0.430097497316509
0.559838433254044 0.52075274860123
0.973433886944873 1.34576549477601
0.918595676977024 1.07058453559071
0.453240417869239 0.229124614497571
0.715762202174416 0.298327968540997
0.810641877562562 0.418147615017517
0.675105773059058 0.354124098264547
0.946316667696681 0.849673506642075
0.850621056226152 0.231064953283931
0.498840418574232 0.420854139107011
0.998293865833686 0.893257040752534
0.695056697377746 0.523899993353682
0.920800483335876 1.2873365613933
0.893076101143802 1.68679847462418
0.33901377008598 0.19382274491561
0.991006166035531 0.988225486263396
0.401510149923736 0.17515502816911
0.893307244631748 0.586665921379504
0.973887168275946 1.15315800381157
0.459581712755196 0.343309201080762
0.615777929610958 0.153401836239146
0.68153879217709 0.341181047764101
0.954112554112554 0.628980018942234
0.891590962031214 0.657756381583884
0.459084174626048 0.241156276266021
0.638111007195618 0.343393906467545
0.825927291157905 1.43805032963434
0.719989764585466 1.04005622574817
0.987542857655739 1.15239326792804
0.606067227769355 0.189258285694995
0.263959518271011 0.218983472120416
0.792460127986835 0.477330431709907
0.9268087807975 0.718147199662915
0.704407434670593 0.241912661176733
0.940486745341298 0.868433536217014
0.697668820181511 0.221431062145004
0.674895279067135 0.350143345452511
0.726398396995548 0.407128495213505
0.439693573126856 0.153990885965079
0.726765259511902 0.25703282393004
0.574410580793559 0.526892460624938
0.848331020768146 0.502906490597749
0.70672373064325 0.260552093633821
0.990045381349729 2.13516613781133
0.437960134441943 0.285582744818862
0.625434533319406 0.24720075053171
0.567689393939394 0.235407219101452
0.699916271467996 1.23713013484774
0.955495356037152 1.12109245270635
0.982474946086515 0.903897034227389
0.830612921321109 0.391696408520656
0.801604360068022 0.22571864422543
0.604055020927986 0.304570906205158
0.210167387162989 0.199002755863191
0.853751567538399 0.588988557102367
0.602801634887196 0.571953340656167
0.558141479732389 0.119353922961736
0.881999637089457 0.378049022684219
0.57939490566754 0.39458427953579
0.39448544674988 0.178379046796407
0.690387308962794 0.209079929469148
0.499002791712184 0.25601321436996
0.610845095620218 0.172110173692721
0.889477274886223 0.719598582650859
0.639756264955204 0.669271067825483
0.622178984377537 0.483079523771554
0.939082149131601 0.397202338007914
0.941518121192406 1.24196597375455
0.736682072802047 1.13815751800912
0.746640664183803 0.588579593583115
0.912370790263421 0.869886047228485
0.50005300380113 0.249406770894361
0.557634800729357 0.245047700443608
0.826219716486462 0.283792805782475
0.904254517872582 0.981246127108587
0.664607721046077 0.240209021825072
0.763119291022338 1.48793817040262
0.677906540654065 0.53980214273023
0.688435220693285 1.00517689306163
0.756444013303769 0.587335214038894
0.964084617283505 0.638653986324987
0.900363498671359 1.20794961595923
0.808209261620243 0.495314030853052
0.573562164525296 0.514074599211223
0.341141799157494 0.319063364379485
0.752226879748494 0.891069708171154
0.906565061688737 0.239139527901582
0.391909544763897 0.346730394226832
0.531680981186631 0.323836682092975
0.84740399160689 0.773731965428866
0.896407216110259 0.502544231841149
0.498998028767937 0.303637222614065
0.865891450076444 0.781127321960116
0.35366459204843 0.144598272589877
0.901831854456164 0.70451212799887
0.801486013986014 0.811982017078228
0.76207236701025 0.342192715726682
0.597420868079644 0.324412869189842
0.917244031744716 0.235584633101126
0.6114180772916 0.207802357878471
0.819741011768875 1.20417641862601
0.828034930524836 0.397184843017968
0.666863622295377 0.46829648722839
0.419813813699084 0.22265608958599
0.506820405310971 0.247574505436993
0.909657432945597 1.0524406463252
0.746696184363745 1.18960740723471
0.503784531619583 0.226360019487366
0.760822292053341 1.05543823874723
0.759402232332998 0.246507754294135
0.944444444444445 0.397433374505137
0.517816432247629 0.217488478143248
0.284567347273733 0.399739491966472
0.954156698564593 1.10381038228478
0.873224816733603 0.66226787537531
0.930073224084235 0.722700502853463
0.946835574568219 0.969394334976184
0.936051861092778 0.526287488800855
1 0.233094824272625
0.698369003832527 0.331427591273264
0.93309700120792 0.378154179084969
0.540928358731827 0.551155159155728
0.73022105875509 0.756128345722659
0.838152897618026 1.17592001924526
0.641580920735625 0.274540915956284
0.821065493646139 0.78273192835287
0.822415024893711 1.49150549050235
0.812250291966316 0.678599886673857
0.88045415168318 0.412613810722046
0.747311418474287 0.269604350052626
0.258292829021669 0.197764116870397
0.893809639661558 1.09320831820626
0.995549865921968 0.61319553412387
0.780960827790096 1.11453666257188
0.871065331165062 0.715845539650897
0.51979876144491 0.930073057026415
0.993374422187982 0.566208722939545
0.704175948516672 0.249160241270763
0.824855178805901 0.954449348622859
0.680747893442194 0.576751948163144
0.653206606749914 0.65825415354876
0.848306755061817 0.675597905704776
0.921999846047263 1.03458420249677
0.841296509397775 0.77515457203517
0.839383286963932 0.763370800468698
0.812306111967129 1.04365644306434
0.939429553048634 1.00710382441125
0.67263780006817 0.220728668480426
0.425460133412496 0.416733764887766
0.721546289967343 1.15877774683463
0.796855775803144 0.556001745932287
0.864453550015047 1.10092611738384
0.986680761099366 0.525029684537516
0.870884810397772 0.250308529688011
0.735813243840767 0.563147295294406
0.987354171252476 0.730762200310148
0.979451510170395 0.472908934627059
0.61709012464046 0.864234946033886
0.902616902616903 1.14792951751062
0.605135610246108 0.928923777185542
0.875451765360022 0.328785899039671
0.90979866962306 1.07745525715802
0.716235205237975 0.266508373816493
0.605478999372129 0.460507979482118
0.713579743624587 0.662868911144953
0.919723641040255 1.42898117986576
0.976030729833547 0.705382907179437
0.677360622802612 0.979754021986314
0.821622017274191 1.20174418402655
0.734261216819356 0.821967349104863
1 0.460596816937805
0.999887773124324 1.16878319203328
0.738775039035682 0.300029311452103
0.821279461279461 0.39949172496432
0.476764948806664 0.149437569740974
0.92447636802281 0.703881412441984
0.720679033363178 0.126391923243281
0.569630773756987 0.785763679360855
0.688542034463899 1.20189095330906
0.736710876551514 0.553482217143674
0.634114191561 0.233170877371972
0.909217458677686 1.05916666780439
0.830997500652815 0.361086927059616
0.983399562079312 0.735070478840779
0.700453977982068 0.839741129617919
0.821468203158344 0.782296092179117
0.716940585145697 0.700558452353342
0.801668369084099 0.387324267007309
0.741523198132477 0.935668432419129
0.797716683490687 1.16438713844659
0.905431680816746 0.290699917940046
0.795129373836191 0.327625210038124
0.432778619186583 0.249185534024126
0.911702182022587 1.0984637064053
0.920088126159555 0.877468731922632
0.910045056983833 0.692778957967245
0.683649447745793 0.457658592616984
0.868426755189783 0.913598622768964
0.874611692911575 0.895303728047433
0.516672333979227 0.307571884807803
0.810996312123163 0.66681437965172
0.977272727272727 0.472986492010716
0.775638860331914 0.149265061230182
0.709437954968681 1.18137447520505
0.936085926651964 0.416020601797407
0.677583606195504 0.550139769374733
0.611301924353019 0.388184458333475
0.570062325381474 0.7094392326026
0.538194799665682 0.22097019173054
0.297152804642166 0.412849869489323
0.600502980625931 0.553029284136531
0.761664983164983 0.822446999218781
0.755216186933843 1.09881409172432
0.658141957693527 0.390525699012376
0.676271808999082 0.364539787136404
0.679095564867108 0.572581167483681
0.815867930405375 0.908504695338223
0.929804915063396 0.486487164413495
0.879001515748266 1.14622619906979
0.937677984665936 0.812749895100449
0.997022628026995 0.652587728214201
0.625251180089518 0.342506646513017
0.978092971357645 0.529447482879109
0.679538042598143 0.366049831951237
0.442645479413441 0.1764283456913
0.770768618080446 1.09679143095302
0.908252869375114 1.0562810487616
0.940381813242449 0.848906467779776
0.881818181818182 1.12714511724091
0.803171498373051 0.240174410732187
0.197094427813665 0.151764676829679
0.707513878575722 0.860479099483403
0.826665798384996 0.203317535378028
0.830202854996243 0.735582844051085
0.791557190401121 0.58282045099483
0.83550135501355 1.01032378456604
0.599222797927461 0.234476504425155
0.92098738908327 1.28022648703303
0.938975682171639 0.708401424422779
0.622872231082757 0.241823026800665
0.794763602110829 0.61495766230019
0.834650455927052 0.963738061925462
0.788748459558841 0.238893663366556
0.882429196598134 0.723270670149893
0.814787236956759 0.12149668680425
0.749070776682311 0.398214227591117
0.835086942983103 0.499958716322159
0.564525221033405 0.478651583659416
0.535325692980183 0.371097721924277
0.847580780177465 0.666402999755739
0.816865577215896 1.21072696892314
0.809537607147169 1.17649461870436
0.827047704770477 0.657222994073048
0.902928950598266 0.732148013651857
0.749171650166675 1.20479022324781
0.785301792416245 0.34795931960392
0.704914843309975 0.696777483532653
0.777133150742652 1.17970126121197
0.944344328238134 0.540510003354232
0.998464303976392 0.774238648640747
0.931000453324964 0.452812784695469
0.67528281881609 0.268405079053159
0.726888604353393 0.668291094978119
0.800401069518717 0.77697106044374
0.7720891487489 0.838284624490458
0.920306965761511 0.363152285945616
0.738466860384669 0.673603960275025
0.779563298942314 0.492298255862014
0.723146010448072 0.680485712499711
0.715438812504275 0.74122956318754
0.907362459546926 0.569386682395721
0.389420686058671 0.214730557810308
0.736260933785686 0.627208027225106
0.921818181818182 0.497161797560915
0.7726477391298 0.704759496508309
0.968697494907501 0.377602865380546
0.866874590889839 1.20639854360018
0.584549195660307 0.576853295086703
0.573487536945973 0.17071077446693
0.761480328961991 1.25165166973278
0.780068856425049 0.3936722181318
0.462561094819159 0.377695136913432
0.856671470645354 0.632722900028943
0.666809074350058 1.55604042399902
0.902444978148746 0.776538542572238
0.685770379854887 0.405937361935612
0.563515057213339 0.459510929842682
0.556009339213579 1.04945790742941
0.594990626290871 0.437923987698365
0.680665487867418 0.55068112467383
0.487360233349538 0.190350847963475
0.717488272460662 0.195523127688908
0.740155856559868 0.687832987459826
0.703648908788095 0.353105211345137
0.544279646281693 0.504129087137927
0.84071174194212 0.50365633898782
0.60935261493806 0.40678536425769
0.485057552432738 0.1712592279909
0.67216915995397 0.344664492394107
0.901858770351921 1.14634880177895
0.975748199819982 0.857109940410613
0.660210094798873 0.741799232350541
0.819730108149865 0.601209022430298
0.733357171235598 0.685628359764223
0.801905985651569 0.884540166379076
0.966747245779504 0.859676859641754
0.712001737808189 0.399097747764622
0.929068304668305 0.700345473071746
0.982473890339426 0.313742208658467
0.947784810126582 1.009872957795
0.793291083916084 0.455169007050596
0.896363636363636 0.308524244247384
0.959192833130677 0.628299557773497
0.639526867813359 0.187742363410269
0.433176318883453 0.243612449929572
0.274183867662129 0.0831949066604889
0.819130975794492 0.580057037571274
0.832888019984794 1.04989494682868
0.969251852714081 0.555230351303303
0.549239961916018 0.947723029272143
0.762509289076047 0.766086863804797
0.76490605614317 1.18348968446425
0.81839781462423 1.15701602789087
1 0.123097535140314
0.90940189343431 0.141478401529217
0.767798304465676 0.693353582446283
0.443535437256946 0.345130441325958
0.869819605981486 0.783834676292521
0.882654127481714 0.928374314573638
0.90368945900725 1.21857710922787
0.846988402543958 0.574282755511691
0.668822730226239 0.763905350426481
0.934432460195172 0.57442161249055
0.854927811502986 0.913130862323452
0.813327033712237 0.225746624075097
0.833396137541215 0.954574610356897
0.726075960098341 0.506685048009661
0.717150225660864 1.2584251118316
0.607490122706378 0.345829514571749
0.657822600634862 0.208744793133994
0.881263103911187 1.5067387693646
0.83746776531853 0.172987977809276
0.821205041064854 0.516832091701068
0.44345592678926 0.167944102816968
0.8602235173947 0.418563177018619
0.899300699300699 0.736975257056709
0.864310419368785 0.408076964774942
0.759315083306299 0.425114940653713
0.771687146280528 0.704848706066296
0.743928324124189 0.445129127654264
0.456649292065959 0.148706758577058
0.970368940037589 0.696156215433853
0.708305054474013 0.60567945461692
0.755538516123945 0.877800319619869
0.658931419457735 1.3382725214986
0.693675869262223 0.732835673215722
0.824514106583072 1.32672139648478
0.608048174308814 0.209845654363885
0.871936328203878 0.651853468578773
0.990448690245501 0.66047952035667
0.877232502011263 0.666262585323175
0.767762431810299 0.832194527338139
0.81932429834679 1.09384842430768
0.278774831495608 0.129400607683911
0.722171418325265 0.817206997350719
0.819806588261524 1.20809270087595
0.638547623549389 0.318344829594324
0.570402198569185 0.896287156882373
0.972232303180637 1.69121546397379
0.804761341456202 1.30941445534792
0.770400864582 1.1372525573141
0.831248451820659 0.700973922722498
0.784491742825076 0.557953121517124
0.801371044975696 1.49281364615793
0.982345191040843 0.548332931717643
0.415803633706447 0.225058575672239
0.913105939780581 0.812906669485544
0.806882073749544 0.864512503844367
0.971539393939394 0.986390743456089
0.935383753501401 1.22846045874933
0.898013821041344 0.350210267508049
0.872441077441077 1.43776849467643
0.858743686868687 0.558100655104635
0.827101930383693 0.309498231688382
0.646824202287778 0.521799336230378
0.563506625891947 0.764874063630092
0.82777643927275 0.500681532496882
0.783930819956254 0.375847304801772
0.817425897092767 0.156662723085991
0.661257689678742 0.639913600145889
0.895947893569845 0.651358105883447
0.808303482105399 0.368565710525155
0.896973174746702 0.994482746525013
0.830558115753853 0.342136257947902
0.745436509853557 1.27641296789378
0.452623284039357 0.358579593872263
0.509557432858404 0.52404428880269
0.931942374565325 0.896962869509115
0.431371608085004 0.408322782322708
0.907347447073474 0.75117551517922
0.411438394862679 0.383494336494394
0.895984718540465 0.67491566648643
0.846663699119952 0.456046607273245
0.813103210945851 0.55158566517179
0.917669973275354 0.823370303967958
0.950973679696299 1.02881276438078
0.971030432807735 0.921685782544048
0.663720538720539 1.05035587456806
0.705280654647743 0.511828753038388
0.672316603985648 0.332343471440477
0.97400579218761 0.329701885369006
0.53001448519613 0.293101069914861
0.949001203369434 0.279863210726796
0.700580270793037 0.653157926620672
0.771562591615362 1.6647077724466
0.64283676459249 0.843995388101211
0.889252948885976 1.68764204442279
0.697309600105351 0.186618724817779
0.75037602300376 1.18748765812105
0.842037478772173 0.206410581136806
0.770198306595365 0.596305963647912
0.974623098344239 1.16807127250346
0.632929292929293 0.759779880362572
0.861001317523057 0.459336752867551
0.781041804910418 1.12403688446162
0.598016034787335 0.862948803881493
0.986546555509102 0.817792370298392
0.755873588526054 1.14696729510901
0.386838004005701 0.179839899164959
0.746241207258665 0.138989089018914
0.651646903820817 0.888992450538105
0.858916218742697 0.435411104728971
0.729518747976239 0.715113627983395
0.844558073332496 0.846576367291237
0.82756734006734 0.417456828929909
0.871945404160369 0.757254123151372
0.508054102455347 0.212332078211615
0.813576162468567 0.316683640833107
0.987946981334078 1.39909117412273
0.826474418889723 0.596052812475165
0.852195985832349 0.604013001735387
0.806211327939077 0.698807214389624
0.860956384655807 1.23206243681955
0.826413679560533 0.623825091221923
0.707241332241332 0.916210601658017
0.81411914738568 0.859860489073657
0.885758776896942 0.242921364016874
0.458339494617397 0.13834095819677
0.739089003239947 0.811668762313312
0.947122241563255 0.687523256182427
0.698581707485817 0.891042720714545
0.976845806127574 0.95039351057014
0.899562065841136 0.676308530445598
0.613330612572591 0.398049310517476
0.710142551051642 0.665465753954391
0.859575875143285 1.03560552013094
0.947141432607612 0.419274873482551
0.876303665912184 0.613166607909418
0.886038961038961 1.3980074108331
0.965595453235903 0.490589680811487
0.69247015610652 1.20106770459957
0.451164157456383 0.238894195621026
0.80897460748207 0.920372590542355
0.912242728032202 0.919674565672484
0.563523372368747 0.342653461893503
0.787937645040864 0.370261794625759
0.857714343227884 0.787723720165534
0.926135777458897 0.424081093910996
0.56876469062315 0.183789750349013
0.835005224660397 0.707268331260399
0.816463935125907 0.7936889166736
0.825117746760499 0.542673611459434
0.831157288065299 0.82390144965906
0.900886917960089 0.829193461397623
0.950535744182153 1.16460695115146
0.860885680842762 0.572950734818145
0.77742354329673 0.331167758296144
0.940424417081478 1.2654415806426
0.681004833612196 0.515859767113906
0.507134237800408 0.21459580157448
0.966329966329966 0.689608461294816
0.730875553174178 0.979040933281924
0.902285377403525 1.42808052674642
0.71370336916801 0.131426632883104
0.897256871035941 1.56262072487268
0.569954886429208 0.529901727869108
0.871172912115611 0.301846329049825
0.532192632431182 0.377504589806744
0.922718124699147 0.690170241546916
0.578945981554677 0.896197894005839
0.86993006993007 0.646029136485184
0.896200261492358 0.287453516542519
0.922048161059961 0.265900555993846
0.855716363636364 0.540573079400164
0.278554659455403 0.184867122776798
0.962946392354745 0.875777409797204
0.970248910078818 1.02688577035592
0.812874796818762 0.641041824777293
0.673546625048771 0.794423420154446
0.855716878402904 1.26238926793445
0.543131520544252 0.699438527554178
0.981968359182828 0.746773297692416
0.676020497136035 0.323834444079807
0.967188292926743 0.634801787319161
0.841258741258741 0.561110171462486
0.869410319410319 0.985276267191034
0.705513468013468 0.620599316480541
0.781994410728065 0.483707375610317
0.345120882376836 0.311401280683803
0.597648297648298 0.309823547804332
0.860410557184751 0.651099957111498
0.791455091455092 0.225651391862203
0.964049586776859 0.531766483899618
0.497724025046117 0.342627666099389
0.914611990656631 0.598663083590155
0.870079678775331 1.02230379338797
0.887915742793792 0.776458955323473
0.830091087058519 0.500843438668969
0.886759581881533 1.37575363127366
0.631839521980367 0.796119960828113
0.852632161026322 0.977229763051281
0.943530409646344 0.162841579720566
0.754926662794075 0.815753653186311
0.907148511234245 1.04463629406891
0.835809847314272 0.327890559716327
0.904066829122343 0.829613600996727
0.603312094197431 0.195760590718496
0.917478912839738 1.39061573361756
0.916026241799438 1.15588976153606
0.711482034835955 0.363468355552211
0.45779543355369 0.619004602995581
0.541391603663409 0.907000016927435
0.986591865357644 0.987319656664223
0.735250072695551 0.871510808079616
0.749154334038055 0.803971673511496
0.919068171291423 0.498540715284928
0.862675676716337 0.777659343963514
0.907966207111019 0.734802091653296
0.736020923520924 1.19776603594357
0.799753000871762 0.895061189173653
0.878759653163528 0.997726762015783
0.682647323032698 0.298091151576847
0.5634171294943 1.01290874989267
0.554856307641634 1.13725941092662
0.625320855614973 0.396225970620656
0.972690065732358 1.26247580659554
0.777237806094815 0.671769824423184
0.18591497756706 0.167583549662198
0.894576293912577 0.762948913694449
0.634657726563709 0.263331842419084
0.827696567289523 0.808563036351826
0.647395482811533 0.351071314430925
0.892364797611148 0.164107565377756
0.872557914474082 0.91225672834277
0.865478312537136 0.513226539187644
0.829331510964993 0.922537609473779
0.777129186602871 0.713783239973448
0.86563354603464 0.939329444689091
0.833730873087309 1.00483089799604
0.810506199724457 0.471975539576834
0.56833284038253 0.565857931276783
0.550695557591024 0.667912033411013
0.816292279886393 0.457002294701153
0.584777392695281 0.459516827317577
0.89619814379962 0.475227784407848
0.884312134109705 0.323285188101673
0.901320901320901 0.427185583371398
0.317509983556495 0.421155227238687
0.923287419651056 1.03677930415807
0.927199950449823 0.679359818632392
0.787073532528078 1.84830284002374
0.567696741425555 0.382980788853288
0.912305881399328 0.996889765512608
0.987012987012987 0.740049458846924
0.795838327022637 0.488804696598916
0.964577729962345 1.49067454988115
0.957306111967129 0.850312421923111
0.872727272727273 0.706475372092457
0.586908276493943 0.355533711084022
0.872483841181902 0.372174323481027
0.841425381165686 0.441448274923441
0.538348175351373 0.185690959021659
0.628764660944592 0.255806304260567
0.71817179412408 0.416154296644039
0.807803790412486 0.795699482646572
0.919199555656643 0.702089294389118
0.777478171545968 0.353993562935184
0.412497132881948 0.205472414454385
0.674945912053688 1.27852684719998
0.946593982005015 0.28980530723202
0.655139949109415 0.914605889427545
0.64004329004329 0.394938458792152
0.826714055405275 0.456727567823146
0.946168023223622 1.15575774036089
0.838527338527339 0.492093817020778
0.940790651155446 1.23300354715542
0.910422870756403 1.067855620356
0.82457814294549 0.711285797861837
0.984222956750902 0.903403162732389
0.9045370732525 0.724738346920206
0.732720002769508 1.86949337273738
0.873520480882444 0.829262266222468
0.568491305107158 0.179015640361083
0.663087395696091 0.262244329656107
0.834483240711614 0.848633047934775
0.975651053648661 0.25149548633366
0.866020455044845 1.31744037304738
0.94775928297055 0.942413643708124
0.947324141154475 0.829838302954259
0.716628580090149 0.153036269601078
0.52755931797711 0.26045153058639
0.801673183447377 0.737382683635665
0.419894128450278 0.217980122530167
0.630366815097636 0.212701889154498
0.558627699280192 0.251565088657717
0.993073593073593 0.146059495916758
0.686708288070465 0.2983936689286
0.927127232590809 0.835913968475549
0.737812187812188 0.771174221263767
0.709804646924448 0.139202127504163
0.600275716347145 0.629849592500875
0.914169219484834 0.962488784937386
0.696362665112665 0.884840991277664
0.527967523619698 0.383251485995663
0.705701615457713 0.793636871394642
0.891876338329764 0.205281870493628
0.811471861471861 0.268177622238601
0.887021592067464 0.946567169993708
0.477045881505573 0.29318267833735
0.727738053224756 0.137501253402611
0.962580333364181 0.785127454727397
0.919147224456959 0.426312661334587
0.844510633718868 0.589022297309591
0.765967365967366 0.931215402391489
0.918833480435422 1.00739964591359
0.879471680152308 0.830364931313295
0.572078006398225 0.288743288551036
0.63289136327009 0.0951512490924637
0.916276784582224 1.03317526054015
0.896201088555458 0.873168493559312
0.936830501880431 0.53942720009837
0.990682790361247 1.04352031787026
0.698976865428478 0.335350652389052
0.742649903288201 0.367306578774846
0.951186485242884 0.962116582111925
0.474338584520704 0.396086950530791
0.978274957519577 0.763091046684454
0.906917012609708 0.397388981734735
0.89858937007226 0.65259519944647
0.790566625155666 0.913156763577161
0.36647972830029 0.0687645594686915
0.654779476407204 1.01632143534685
0.85172371488161 0.57541818146337
0.886972863574408 0.551124794108487
0.806429780033841 0.459301144872385
0.714842300556586 1.09486364520766
0.811365006301715 0.302256982182572
0.903946646118825 0.908608105335108
0.607991681521093 1.10825121899023
0.609175607001694 0.947160334853311
0.96136646587608 0.811945762441773
0.744409851944098 0.820118560849137
0.626342476144848 0.68225376175163
0.897586980920314 1.23650315028075
0.770515900694929 0.358128137817954
0.696781224220426 0.273187412066272
0.950849482192766 0.594650737598208
0.374668379311641 0.237451294706743
0.933833390943657 0.719020155648711
0.799738507642288 0.983626454739765
0.925778725276213 1.38331997224107
0.49285458131612 1.06511090743647
0.960839160839161 1.33120136573683
0.983101167785382 0.32278847008551
0.969176136363636 0.241688948066794
0.92396402184388 1.36060192961444
0.339919325466201 0.329547427054594
0.984631941455015 1.05406006397603
0.773154090250109 0.804984835292068
0.854325880573626 0.853818317727839
0.801454284320841 0.903459354210278
0.677544677544678 1.23164307730792
0.592208131471454 0.592037531616046
0.680744194879045 0.149465430334544
0.921342577062134 1.01487402858476
0.66875 1.00435215210907
0.724586066854108 0.453975332763286
0.686987893773482 0.227312449933548
0.337047732727529 0.471724894925583
0.304106200728637 0.249001469658041
0.753494244773315 1.07841014969034
0.954704084727179 0.844353749191677
0.522707336523126 1.07039157867937
0.828863889733455 0.986018610158615
0.775548874233085 0.36527362679077
0.813121007595972 1.30478983392121
0.98312690399445 0.428383957532236
0.752773856578204 1.24350575034862
0.709615657353567 1.21713272555867
0.846480067854114 0.381816763001013
0.824983133233958 0.688881851228692
0.895745296230896 0.629042267503485
0.872058736389639 0.331192623945836
0.887691122436885 0.785835335174014
0.384706710388861 0.130844256955301
0.621057583054487 0.193648719164184
0.820639624842296 0.459065869974752
0.976248100208167 0.852832343249017
0.6824994505897 0.26627626800419
0.909846632585019 1.30271097935709
0.928033809619642 0.716516038825678
0.981431636001836 0.755889324200963
0.978094591561901 0.437673680241716
0.971326573008403 1.06811863616111
0.715750528541226 0.783971529475546
0.78563390328944 1.15506965844832
0.887520624572417 0.526123506861329
0.803716690042076 1.03893191379151
0.765798334219387 0.562328369190097
0.604630152456239 0.654204572288023
0.896882082366667 0.62638780597384
0.785510153802837 0.641882143937288
0.755040618424093 0.0939772770350136
0.604069764527593 0.18191728895817
0.924990615944297 0.240070265612191
0.977627293085118 0.510638486825388
0.766472208718198 1.39540540058625
0.781080772088946 0.871075772706366
0.758845029239766 1.10485280705441
0.852116097685718 0.876183389917608
0.858924889268205 0.363576250236152
0.875111573355209 1.40697464643742
0.900307611754696 0.477860998581752
0.943253479230132 0.969437703656047
0.64273803119957 0.359670912284345
0.958555649957519 1.61034784449799
0.754484649356745 0.603483404985594
0.947345405272235 0.812672692212621
0.34888347543646 0.935528028446442
0.99280911590942 0.672044278630079
0.302723805123329 0.134800649159022
0.796097715380053 0.307799843574627
0.939782208256583 0.548589400226769
0.919534140648663 0.773141618459445
0.781962161387416 0.747139639534404
0.605198259187621 0.523529001819062
0.703737263101995 0.226038446235336
0.869356442607603 1.01284757029504
0.754642495683753 0.315994853700003
0.937540453074434 0.929036204302992
0.865623885918004 0.861611802309704
0.79557194461168 0.969142530606645
0.715309256953093 1.20360041650896
0.855575809613892 0.312242674811427
0.418613661040371 0.516254958489003
0.895148272677931 1.12310920409105
0.826477272727273 0.391413726713616
0.623006144608694 0.214039409092719
0.945386574432571 1.34600564829315
0.942174330628406 0.56697816400806
0.721924141189175 0.824055459118176
0.51544164422328 0.233891924659513
0.737300589835152 0.366060253471668
0.774464496542419 0.812281919767072
0.874768089053803 1.15914886000218
0.874087472416163 0.552145671217791
0.776852292559099 0.669406998589596
0.71018837018837 0.920316523391523
0.707163875446844 0.51292016117735
0.892503639010189 1.09063418997375
0.780602995270625 0.763681244044875
0.677022424652756 0.292189784070684
0.905839859562986 0.634430544781904
0.860658827076737 0.830001324535562
0.862060976739876 0.516512167432275
0.790358126721763 1.12405187109363
0.649695996887008 0.821583389625539
0.562843822843823 0.460952498482779
0.82357850808555 0.664895569865035
0.667020458391017 0.611294812623512
0.906075624349006 0.294307644674906
0.875943744921586 0.79927326119688
0.957015158618534 0.999452313185479
0.878613044142054 0.9160925094717
0.657684009982534 0.501557363980824
0.80020489766362 0.247858194836033
0.595200856491179 0.736001422981732
0.855770577057706 1.24586905671236
0.787736567563199 0.369291723831674
0.995442620135662 0.775848457188225
0.840132314511249 0.227217445172032
0.92993718506247 0.255356180679423
0.831603194103194 1.03656298765991
0.697389240506329 0.653334477640054
0.463555001434082 0.361593861282653
0.548735875999123 0.21965679746192
0.64540882790476 0.424142898829246
0.69961114624036 1.00801705424021
0.742290794120062 0.849393820355375
0.575878464160888 0.249628710534714
0.920356571176243 1.09757423158499
0.825820056232427 0.84710401273122
1 0.457808450232273
0.74352195423624 0.939844190622843
0.587101406219053 0.410517310022921
0.666901573878318 0.771953833002313
0.741736696159637 0.327495191707108
0.82413596751832 0.533487567891348
0.599501534553921 0.784715385132444
0.844475367151122 1.08953307362156
0.716531165311653 0.554162176645929
0.727200862378728 1.2961430878523
0.956228956228956 0.408436648627293
0.796634376552409 0.967521998234416
0.722536040011768 0.523309753940812
0.733319234885889 0.613608618890356
0.842623876428568 1.09013062848645
0.848799903799904 0.818023906221706
0.883230730308652 1.38039066845155
0.978694278694279 0.414811287094636
0.700533694177762 0.689596412668292
0.75088040462755 0.920691217916774
0.761835187337429 0.415527474935968
0.792453850312814 0.404771272279881
0.522317048031334 1.20866234432097
0.934505131353556 0.679486727124261
0.99698151436248 1.70636483853589
0.623006716915346 0.254437953349311
0.707633488724957 0.22662082480737
0.798552853490017 1.00259486920442
0.54854504727065 0.422915567317049
0.839084967320261 1.14962530492505
0.838251947743211 0.523498382914292
0.92079538797465 0.593509225595299
0.746460090245807 0.888645471545845
0.408508692550405 0.113662434580238
0.981304087920173 0.95777471445892
0.872916377756206 0.430998684773696
0.955583691690385 0.841996902372906
0.894223065909493 1.01830964036108
0.934290056403823 0.617775742334605
0.990113159663808 0.921667947202372
0.828406767057074 0.743358752115271
0.793587635398123 0.730796888548833
0.818498865305033 0.844397106767983
0.830916097390086 0.743618173991851
0.712402127786743 0.773632171301814
0.427263705584589 0.132352613853812
0.8588509529686 1.30039137069612
0.914574955414904 0.345581630613774
0.905532400932401 0.235009761519751
0.868366093366093 1.16540211868738
0.571572651436633 0.431756491821464
0.753525852885469 0.463466387358457
0.867081339712919 0.942890545287482
0.99894475746528 0.773814773548219
0.939318181818182 0.302703424220514
0.904669627481193 0.920185395419363
0.771021467802584 0.156143777311048
0.727159175649108 0.136180819091857
0.516671891327064 1.34295828129461
0.460764523727622 0.229252636790463
0.915583581479535 1.36025900691426
0.873346576302874 1.01508077461891
0.825265853562704 0.250185340733449
0.992200023179723 0.741615835503376
0.88065164923572 0.564289668956128
0.299450730091322 0.0802983888444875
0.996920531781308 1.60712402702091
0.952967359050445 0.440863591264534
0.738729329852045 0.804080815357003
0.775981524249423 0.830897617123152
0.835509924709103 0.383844766276579
0.828952172325666 0.662734558705639
0.926948051948052 0.700767989395201
0.684990748735661 0.815111153092981
0.863512126613731 0.864400471072044
0.81486153819198 0.839921298160098
0.702093301435407 0.748922871321784
0.488761493414927 0.224642907420034
0.885031347962382 0.823360659468231
0.874536519991065 1.04944951145645
0.966382575757576 1.62859989688687
0.639304391432051 0.568005387175941
0.65846210153319 0.172144332670639
0.798322221046319 1.27289362305778
0.887787067414541 0.615262133083964
0.871445408287467 0.497311716785001
0.920352460777993 0.777398811299291
0.809241814523505 0.593027782527518
0.676069622714897 0.934900908315315
0.99272136068034 0.692894570665104
0.518933782840408 0.25290880089258
0.773370165745856 0.71108273654595
0.892017131406268 0.773507749168107
0.841608052745187 0.410912925315433
0.682685604391202 0.413013720280508
0.768315849375894 1.32769271379544
0.914029705051529 0.107924132831391
0.741793030061186 0.957130236355816
0.848360681503835 1.21707407782459
0.652798083177578 0.45574767024638
0.985433004611087 0.782677697563384
0.5376427592508 0.495127550150158
0.820334850614941 0.886541290796874
0.885067783094099 1.00359218798526
0.894762709742049 1.12568992114648
0.579592376219303 0.257495695950385
0.347258520990641 0.470879594886007
0.94414222617648 0.3132883904238
0.76715283108528 0.83534124252132
0.87120092551127 0.569646512271816
0.889884168167367 1.03998633438623
0.456197428466336 0.142988574049865
0.474961210854628 0.372563567458587
0.78146761734997 0.496486703221051
0.597481907749496 0.0972145277650039
0.884816787118042 1.25294561398421
0.683323951590205 0.694369554922073
0.413578390186523 0.204257722273402
0.544256823090516 0.57770688531905
0.792174148991179 1.17716453903671
0.944508889444107 0.888649212692456
0.805422647527911 0.843222741379096
0.783904862706817 0.226368722977371
0.513522195131391 0.983884589595039
0.74990349987067 0.711438487198557
0.903203463203463 0.852170567993259
0.922703702715443 0.891453874289814
0.902193346685555 0.515410460900818
0.987063837759355 0.702484701021768
0.984676831607211 0.377471699813536
0.80347923681257 0.827814516567026
0.751899592944369 1.67226322169554
0.465776529253819 0.804674813658304
0.830480080331676 0.214468992495788
0.908339908910946 1.26610155147444
0.437542291850544 0.437282789076415
0.73749257278669 0.193381849864322
0.74665280919484 0.351934746428349
0.893889014836646 0.658069118750599
0.668097412911939 0.262002444242226
0.612292651283477 0.222518968358649
0.613547237076649 0.961900469896469
0.46772879202232 0.473764213437906
0.891077873187729 0.771895662666132
0.59993185225569 0.27712787770684
0.721075117142533 0.829183421095193
0.80045699234268 1.10262249499134
0.822024847966888 0.311180913198657
0.579043446513326 1.0814748858597
0.821308301983272 0.522512623980205
0.589445232424332 1.04821668981216
0.831194295900178 0.693440365268089
0.686734862233955 0.216901231915382
0.914945708205433 0.631228584790592
0.719922790475214 0.692873753348898
0.863858627598297 0.398647416759253
0.940609046730807 0.943923022960498
0.849468191852298 0.891506921261515
0.824177343908888 0.786961381091871
0.890222984562607 1.16455848906974
0.726165160375687 0.749641858646143
0.913873316765879 0.562027759948499
0.627485795454545 0.553874524707578
0.94075974230795 0.513246308463591
0.981929158017051 1.27052690278074
0.578254445279239 0.219588786317932
0.878579602673258 0.631596562925548
0.924446786707656 0.99435644448149
0.983514571552849 0.721862928514829
0.745806237558062 1.05099815907227
0.728285445124823 0.421912029781755
0.791615600893951 1.06181589982446
0.680175306786877 1.03309319262015
0.912820672478207 1.19384540695023
0.748335629017447 1.2369292168973
0.73235332470685 1.14337444563359
0.750167201020443 0.941466928729619
0.499649861512389 0.426395535607867
0.674697008417939 0.575747749533169
0.887405906195715 1.18781764436982
0.51656162464986 0.743068690296647
0.692155248133509 1.01583423430528
0.637618090287993 1.46531095184273
0.86649875183307 0.934677423821399
0.463798328166874 0.188373726922593
0.816134475388497 0.264727359521535
0.915168453681589 0.600504960313073
0.986992229452271 1.01755257315113
0.921068624968347 0.531589214535932
0.983137911781128 0.610992393032525
0.726097528029177 1.04796876337657
0.88695987874975 0.438835152352837
0.9777029152969 1.19895422830251
0.879858809969745 0.467428246330814
0.869420127197905 0.821932533057624
0.871464252509494 0.537078009018357
0.958350834445282 0.983956243672685
0.69023569023569 0.911799697362505
0.67012252151141 0.847468813773938
0.856050265805384 0.711456989968424
0.873863636363636 0.593250564784345
0.558770183587702 0.498472913054021
0.753503791366748 0.138470983380603
0.882794226337985 0.652673832265218
0.780382775119617 0
0.937959679054033 0.538222108275697
0.626241523873836 0.296054808843561
0.938549534889369 1.13414644621537
0.693370165745856 0.593073290527056
0.757287157287157 0.940766258783899
0.861416294382547 0.561586955866873
0.840513833992095 0.729250252191137
0.298992401895057 0.100394683774552
0.853694245829077 0.927159781316355
0.73108519507283 1.17477850136018
0.643344820794173 0.15695438900787
0.726337523385574 0.340782813830821
0.642073170731707 1.08461737197907
0.419376783888218 0.141834828204804
0.465125011541895 0.30114286387515
0.908136691954119 0.955342852072023
0.984942361498179 0.985066802192874
0.82568283734203 0.741564970418139
0.736167739879463 0.157258102223496
0.979613648552593 0.801514116946909
0.758231148696265 1.22031135187228
0.424223305611318 0.748596613350093
0.440870240870241 0.37401871618006
0.869242424242424 0.768580834768633
0.771977290250228 0.749401371106018
0.902848609296248 1.33465602704623
0.966098857669887 0.340491672078648
0.818121649710097 0.462211514235474
0.905420620139123 1.51229298340098
0.830059558608594 0.372749295334907
0.896903409090909 0.668645782106183
0.65813487954718 0.952042451384104
0.909220312884233 0.11118190969593
0.993641735894547 0.2938876214729
0.692682341239217 0.76756461156314
0.981969398568643 0.681878961834079
0.520821278790733 0.114250228996305
0.896061931266013 0.896202420539193
0.919176019122959 1.15836512192397
0.84283571126217 0.580989050524461
0.980177984665936 1.08836421210419
0.627338207489896 0.296317462882295
0.368726776315309 0.251485306246856
0.812316715542522 1.32814669501817
0.726099720733378 0.48894464912556
0.51646871061428 0.728991864730133
0.941852645736141 0.991382832388525
0.910685805422648 0.802044146007754
0.970704955154054 0.888917611047458
0.930821336726849 0.646438420738633
0.960882054748226 0.842545483108836
0.790841650930672 1.07983726628381
0.788666906647468 0.4620583215754
0.74053660292654 0.800814077143754
0.939570721443231 0.945958114714266
0.90270198322907 0.439375063682909
0.717308389748549 0.610997275310687
0.992548435171386 0.782743527918171
0.944895013642295 0.691781616846549
0.555447466374369 0.48912733332132
0.625277948898472 0.278054220758591
0.855667894781938 1.23491942590862
0.877558786179673 0.218196422187152
0.910163983979445 0.642073157947287
0.998514316834124 1.03005798506612
0.854166666666667 0.76758898082137
0.809050007113387 1.42956499283025
0.89736331284374 0.332196229115977
0.922249455337691 0.757756191201365
0.971387544192523 0.542957224704973
0.9168 0.819157605669124
0.706818181818182 0.688278811969844
0.560680778888205 0.171329769312529
0.611475889307717 0.571645304072992
0.838787727234839 0.922093159224279
0.576088427701331 1.2796196679741
0.633094381585327 0.274277272543773
0.942196936658341 0.540077672233477
0.844015471502912 0.888925427523912
0.808523908523909 0.195361850429049
0.778087257075779 1.06350689918599
0.829975694852797 0.840987284435549
0.795111334337854 0.62727703315564
0.450263748597082 0.279707047845852
0.445267804091334 0.770441433645628
0.827843747972228 0.572843140548932
0.902199065073317 0.663017004439334
0.848404442434293 0.507562380182512
0.745507708665603 0.641844755738667
0.954108767811392 0.835471715829062
0.617214509628303 0.803484127741907
0.844536731286175 0.498657619346335
0.87463874154015 0.925483766725134
0.976097476667819 0.28495390130644
0.755072463768116 0.688570045167855
0.598682983682984 1.51252596668702
0.521562056409307 0.301133219901023
0.972287045347694 0.331689767200931
0.363348120472764 0.122192147563066
0.827334428309479 0.948301328874595
0.76854391290694 0.33436082838496
0.60167699432336 0.330639361478115
0.790810544469081 0.714156868639074
0.539702781417966 0.223858886273777
0.644096483226918 0.859715828006085
0.493639014047177 0.896642843017652
0.917111989459816 0.603904050814506
0.756243526170799 0.355612622446019
0.634597455345467 0.299054974032841
0.631386682357556 0.389200838073554
0.89602595296026 0.143562054303486
0.864964490846844 0.558237418817428
0.767476795705184 0.998310418057411
0.714557833804094 0.416210643544152
0.640220385674931 0.47644611375667
0.932035602663405 0.869061876360957
0.905600084669852 0.684632495385976
0.993921536971263 1.1915319751533
0.978850001462188 0.503797831458212
0.441025324274243 0.359126093691396
0.622825194263693 0.213846700211104
0.645518214513104 0.911505902670232
0.918166906903922 0.839377517739742
0.907407407407407 0.721821615822442
0.941519732296058 0.920689540667751
0.858341190781945 0.264401335186409
0.862140067569662 0.225575183068898
0.977850844713015 1.35458656995713
0.981775631073544 1.38559023555326
0.808901515151515 0.564604247756979
0.721697676571323 0.129903530098721
0.452600105972296 0.691003355441677
0.381213643785621 0.310592138824001
0.647802371541502 1.11778283753599
0.843010102643445 0.380223500920199
0.815647969052224 0.600070685871598
0.527007646271481 0.218925794535377
0.936055506475037 1.05581236201152
0.527897140712007 0.178991080699399
0.791111851790129 0.984039304235954
0.837359151077563 1.1370276364133
0.94874886179234 0.644768123835234
0.811613216998276 0.372446548417303
0.895757726312937 0.502206066615676
0.867310832879695 0.504376093653412
0.648546252801572 1.24877766119881
0.784899746431255 0.809807183115266
0.725065909345385 0.415242838719649
0.836850106415324 1.08046511467958
0.930070552085229 1.12924667064132
0.596739014930131 0.27584357072955
0.537494020989843 0.316494543333609
0.917400484253498 0.512247601335433
0.908140225787285 1.28745094915892
0.688311688311688 0.993466189449121
0.955357683382101 0.428622917781329
0.828254657675163 1.05321988602123
0.676403378042722 0.57533495680035
0.514112429894352 0.341898846366658
0.927272727272727 1.09685632859059
0.841414141414141 0.498963099258349
0.850988068920128 0.364557087262191
0.928838951310861 0
0.740017990667341 0.398635273354723
0.603010009769082 0.397920100705325
0.972959960389136 0.290474386746675
0.83624546298641 0.958900484246151
0.6247998767805 0.310332430940172
0.853140495867769 0.833309646927098
0.863020448386302 0.994164824961136
0.778519370924434 0.901336626556043
0.607123059866962 0.266699302035948
0.43533362654517 0.120488868832711
0.606211802902979 0.649491695665255
0.719667073501492 0.165469426823164
0.98267668342144 0.700935770174683
0.812710012669617 0.450185161104384
0.854030452306314 1.01492862943201
0.773752350927849 1.18088873399702
0.839784290162459 0.614480095330496
0.892906585799987 1.09404054668854
0.733887790953008 0.882687450149841
0.523750824548444 0.250846543402223
0.877482846620517 0.916068930121583
0.946000869446733 0.509808200611778
0.976234752589183 0.664804751952838
0.892877663693822 1.35947946627986
0.921791709283437 0.528543537219035
0.801610330812368 0.49575364850174
0.678202375052769 0.499248069772054
0.880164605960389 0.613101230140832
0.949713156704516 1.3434107273112
0.862836906956437 0.735069173706961
0.945775599864819 0.648008273329092
0.704175948516672 0.238137533743267
0.804642955753434 0.339575603755648
0.70181925512504 0.467104684404444
0.80993006993007 0.516783615784489
0.537219253570332 0.268181867126264
0.873339160839161 0.743875635685437
0.447734016725115 0.176974711649413
0.944193672839506 0.945493851898957
0.731298842615491 0.267481399896815
0.836788211788212 0.420755321379643
0.535779437170953 0.20677863825797
0.681922675026123 0.907576827127059
0.906553362249565 1.06782440881194
0.911410040911126 0.233526667069094
0.709627056433113 1.1138939587592
0.8803696221474 1.22763967536645
0.779112027896469 0.624334785844509
0.514642824642825 0.149799173110939
0.978776493519505 0.754019814316172
0.491439326745328 0.152882985390103
0.754478482859227 0.554853943072146
0.539593503247203 0.231099071542441
0.850505902192243 0.907460928686039
0.966535614107693 0.778597045025334
0.981813854474667 0.788484439827746
0.879141195030566 0.310723560672927
0.825254138832414 0.807153205979157
0.741171652936359 0.631101960777386
0.900913937547601 1.54370087516791
0.915182362224213 0.659160361142637
0.648524579415968 0.16428931455944
0.734456845180288 0.196820243739049
0.482409489476627 0.15475569137329
0.755736514126238 0.175503161169841
0.515056994171967 0.202234433907503
0.708127789523138 1.11831850242295
0.992576494592624 0.592160383254173
0.579913096400719 0.283712146640408
0.792657342657343 0
0.891901900603755 0.530220188943134
0.913444398738516 1.11308065393753
0.866254614129968 0.463296809838953
0.845829113077379 0.44837947655117
0.883603628971938 1.52139986145626
0.907082175938436 1.07687565013027
0.895170454545455 0
0.64420438957476 0.148119057772589
0.358472465208032 0.289071935194937
0.827280557513116 0.780610921545083
0.835788755724447 0.850110160428356
0.886602466776984 0.658608484473087
0.782762533165759 0.517627016897845
0.683246753246753 0.446176040553028
0.901298011966802 1.2061741419574
0.434449423541326 0.218911803563878
0.812357427279476 0.486012637218055
0.908408799510927 0.956883516107331
0.898406168719982 1.23939561240381
0.795727930877365 0.483444265914476
0.9466984916472 0.711034577084305
0.889209334726576 0.713268923038134
0.582706041304767 0.987942063327729
0.949988696273387 0.885001632658955
0.931216304145752 0.715520482604611
0.58518331734956 0.243168264194142
0.856746643187321 0.423765893559421
0.444639140962858 0.35829043657775
0.914710833828481 0.654768962375382
0.731910915373834 0.292295446904271
0.556689741261916 0.279694604571993
0.720156983851251 1.33176879643865
0.852032025945069 1.20034886259691
0.95695807724062 0.294559335375101
0.68858970651802 0.268770960878431
0.69663601443371 0.713731935718145
0.901517981458213 0.657774179187407
0.693052521518326 1.78998715081677
0.812173760728674 0.417413484485105
0.913545987532732 0.548796144362481
0.727483164983165 0.316954918324954
0.916676525058954 0.936169934487545
0.869264069264069 0.788676454055197
0.58513986013986 0.299168890939515
0.516122403693875 0.460621167893983
0.928348696567973 0.524904377983902
0.439388068135949 0.291837643261912
0.82582698493313 1.12299534655968
0.882270119937424 1.13304368405808
0.86949161949162 0.811521472280595
0.963563900708397 0.817596529421398
0.903672486453943 1.63303482347492
0.52601229610277 0.485045544372323
0.885248617376456 1.36195301352381
0.515312954876274 0.664187651336092
0.543581812086673 0.802689987995133
0.545615850640205 0.186733713429342
0.567414524335834 0.466528120264008
0.607375099127677 0.22783204396579
0.884963720506132 0.787763649888058
0.944402264402264 0.931413351240636
0.768236658205634 0.459284817905492
0.589657097288676 0.588613007137318
0.917345626072041 0.459009683337877
0.573682553012807 0.297734509211106
0.820819304152637 1.43611393586611
0.691315867320034 0.549677366629585
0.381513666938839 0.12792433685364
0.759564974902398 1.07404082895718
0.473942868061527 0.185549094803777
0.574768514706932 0.392996162082545
0.858462574462574 0.977749567854951
0.731230432984819 1.10369791077788
0.892188213796254 1.17117226735035
0.891108338197114 0.122829888580483
0.8331931027319 0.157325368246006
0.672509664840953 0.533802205024694
0.901984768550034 0.966565098510796
0.746164227227254 0.547858140201865
0.619455223256049 0.125333769667601
0.796203054065208 0.33175797296828
0.946436872341359 1.16052660426658
0.849527995329522 0.591846382923522
1 0.583464999558864
0.897749608523148 0.386476492832328
0.616462310970981 0.566735878208148
0.779315742113735 0.501427048663162
0.678726878953123 0.582232545196892
0.847136449887873 0.654529503638229
0.674284212229052 0.505558398182859
0.590896292820272 0.78301938727681
0.733812615955473 0.364327390022164
0.788772727272727 0.836667065511426
0.698345790602005 0.563460088298822
0.964198914416262 0.930386445482993
0.557744107744108 0.934520448413087
0.949061124049679 0.49008171169237
0.996846408409578 1.28274170063928
0.638375548731477 0.471095990703361
0.933170274663271 0.601742803358472
0.754815995627619 0.326669277912781
0.685863693828296 0.585722296756494
0.71866258472181 0.363980474708402
0.829176379176379 0.499494006058284
0.72598206389951 0.3564646023762
0.884846757195674 1.26084670687373
0.601768774201299 0.321036901513819
0.671989953005996 1.30034478875546
0.944141921035169 1.60711169613203
0.947780984447651 0.245564981413544
0.834157371403703 0.664584278983664
0.921630094043887 0.812216416140715
0.817309253246753 0.694857916420436
0.850712645399631 0.336608521338747
0.586292134831461 0.745198568784993
0.977098415294031 0.164014611254575
0.635989668656848 0.290502049223231
0.94019314019314 0.67680856139156
0.776675620905792 0.521576554961196
0.577379801591715 0.221062380647251
0.844045496986674 1.02882605391138
0.840752351097179 1.19000570450551
0.943381389252949 0.853947347536684
0.974668721109399 0.527222603856117
0.650476634635547 0.209555433439033
0.954263446649233 1.43405342353531
0.651953267615918 1.1783357965582
0.383744010174188 0.182557609636239
0.801941831339465 0.293450526306731
0.934108126721763 0.850686036084801
0.807754634959983 0.186146749114737
0.655011046950528 0.251124619282797
0.745930509281295 1.22107674196634
0.520951663590287 0.394472481063259
0.882270889713007 0.242372889521848
0.428500288633408 0.184161619984631
0.603405983968185 0.313300328510561
0.982885987122336 0.410914452040189
0.964557916830644 0.611740744348259
0.901248271344348 1.03046414969856
0.903667330236673 1.00175582754593
0.885221841258713 0.70994686979899
0.699431449748845 0.538498079093142
0.969354227127529 0.596258132191717
0.652995867768595 0.586564400106206
0.936919436148471 0.21879301314579
0.979996220458436 0.817486898830275
0.671811372148451 1.05645965924788
0.960029515938607 1.41126570039319
0.901834631817039 0.98091579247487
0.474316318668132 0.18390161568937
0.745790586534623 0.322928253438382
0.801614687016147 0.791483774954229
0.652969603224824 0.924603931780505
0.857951251646904 0.947929711060448
0.765670984636062 0.338511686262697
0.318871003921629 0.527229340287577
0.637587895529884 0.92737050278532
0.816397076600864 0.312492063580411
0.743371777476255 0.544733502631985
0.928804415230063 1.16293699775254
0.923067702339854 0
0.86290110440973 0.910482663786413
0.692247101124386 1.0196044541621
0.786803689064559 0.254146722808144
0.587201646648411 0.297655212744055
0.675127512751275 0.545634501207531
0.690297771642674 0.40467270157934
0.654978806857721 0.817730291046921
0.526394578081951 0.532927086574494
0.585324397824398 0.738984195437797
0.559526397222537 0.181014904343436
0.803597516504363 0.438173477724302
0.836243853234144 0.881750981488427
1 0.189824456858219
0.836241639300077 0.695156998252296
0.852791570458462 0.8461573540918
0.525936947213543 0.231428316300511
0.88841216810269 0.499510527692054
0.89489552008636 1.28993693462948
0.713877696209208 0.939421305005847
0.831100589225589 0.420949549748714
0.938155179529509 0.925895466486991
0.85616391184573 1.28641653650896
0.96349478390462 0.755007709708179
0.814654108018485 0.625604982845197
0.747757356963133 0.772168269245624
0.760019408635645 0.671700430284644
0.952422208663819 0.799640121448929
0.906683639497082 0.302378529901827
0.862372798355688 0.207721767799237
0.474583567635114 0.253400640287746
0.766782191415622 0.723807688954258
0.719343597438323 0.657393042531908
0.915191330523781 0.399027082261034
0.809280472283153 0.74066448357073
0.43393664959367 0.0996763332696426
0.847818554942565 1.14037957878709
0.723066921889015 0.757304052638497
0.92526921531965 0.259512945098444
0.495231729055258 0.417921044250439
0.603765678765679 0.997261650528041
0.911519795657727 0.922799201113605
0.916857356050242 1.19243265715193
0.796699627252019 0.241601613928927
0.911980440097799 0.856769744386396
0.794573314759857 0.644270385585801
0.914951132066205 0.312477157253866
0.80302735362524 0.321884586664698
0.787612903661736 0.698817337517713
0.824524969979516 1.60390993839855
0.703475397841595 0.692105805552736
0.877656724415074 1.14577081054167
0.746915584415584 0.643541260675013
0.895885255498871 1.0888421556494
0.815392909126849 0.553064533746648
0.782396126210559 0.685006018380354
0.732507591249923 0.390929064199493
0.811818181818182 0.837021974432018
0.931936592649835 0.377332360716805
0.794338271419887 0.373534492232133
0.517958577370342 0.442848770962938
0.327481854665794 0.333461877824302
0.782944908972306 0.671732542983481
0.562803558403979 0.763763575130165
0.892793241879855 0.759779770178934
0.56656500893109 0.176798091338276
0.904520475934503 1.21623787000326
0.847681444070333 0.408889892822714
0.442841610549944 0.606995708862279
0.940721339791972 0.640153111317428
0.644645126764332 0.310200029583356
0.669139719341062 0.427065741562119
0.833721833721834 0.555713372398975
0.827824334751945 0.30591029813578
0.92515393735419 0.675420708792281
0.892986468458167 0.708783020802207
0.851091083592076 0.988074732836137
0.538710359408034 1.37680660517555
0.701474095796676 1.03802215554993
0.609874041730026 0.183268440199281
0.937901805029161 0.631094744865928
0.917637666992506 1.43635619840818
0.730556710616745 0.398817817503429
0.951190015396657 0.521081307924964
0.854442148760331 0.584184906611759
0.459761150377772 1.32691349783416
0.796087805190234 0.316624909535969
0.607925407925408 0.869055405097882
0.813308737341711 1.23081403774063
0.657191716830067 0.229480852916378
0.923886106831022 1.02529303555931
0.933682446585672 0.88267462872943
0.546872782059743 0.183082811324406
0.95562781623078 0.780457166359603
0.807300275482094 0.88921401158231
0.738120139447573 0.579974673386742
0.782424242424242 0.78384957300888
0.812163023135428 0.895592873318289
0.683334874687876 1.33877666886613
0.386670554546202 0.182682264071094
0.994153838298741 1.40559827063068
0.875589225589226 0.742423098643939
0.657339015151515 0.167755614156146
0.83359039496764 0.182926801299972
0.983461117196057 1.14739931216364
0.78414673046252 0.23793281144112
0.871600965406275 0.371250149588148
0.626041383065614 0.651533298724003
0.733662147156957 0.723506366055442
0.842393150494222 0.288238317565759
0.747560404956002 0.600922177785302
0.737781981597925 0.9063363842298
0.739770251534957 0.8560197035841
0.594700236780494 0.240165301827654
0.754604872251931 1.3780541458291
0.843573234189327 0.274222237637914
0.901004112691599 0.612051010953437
0.669303849303849 0.72307277354858
0.659363388654942 0.615961326393402
0.842104272539055 0.51791034469515
0.856873503468567 0.403157734353872
0.600703777274279 0.742081982215956
0.851993962587724 0.354127406485605
0.81525974025974 0.686917822956952
0.600552696779112 0.498736788497211
0.995609056849397 1.29684693331102
0.888576355971519 0.946284868410068
0.840396927016645 0.861040144168854
0.850028373623879 1.16017669322138
0.54256885558404 0.711730322989403
0.866897233201581 0.707280088246187
0.683824420083581 0.417595917341081
0.39653830758478 0.165950265546599
0.826633788445654 1.27550253277713
0.45933101506872 0.749540990001643
0.595871633607483 0.831903382778783
0.825541003010576 0.82147499137752
0.804318181818182 0.662169372980287
0.715718975272595 0.75091018578834
0.988974342119678 1.30238726837985
0.713743003761488 0.0984802519874824
0.684100450347302 0.646845417625544
0.802845265705993 1.32302270812608
0.629544146124457 1.27781008722646
0.77995337995338 0.674847634656747
0.877018606326735 0.520040658691083
0.914698531708841 0.345633879110545
0.618579176287387 0.139239282438247
0.342765878107898 0.370128982673514
0.716564867424242 0.703179240947297
0.923627484605647 0.319049033715069
0.963802331002331 0.550157379180973
0.979380764163373 0.451105560103031
0.525773680445538 0.226792779963301
0.539269496113876 0.353508249401631
0.853732176944654 0.984547409504392
0.627164502164502 0.393255734523278
0.514586353127877 0.203368496700215
0.825777228508583 0.29575414569043
0.897236238637512 0.972270920467595
0.751754882154882 0.98156271412594
0.708181818181818 0.901848771626444
0.897128513650832 0.634032389218432
0.963379376806939 1.30176518737799
0.748697448796263 0.753523085416407
0.482904113978896 0.165938376130109
0.708875302734952 0.851779182473202
0.566315768122997 0.26710286960286
0.799559458027401 0.527457638235082
0.932423662440316 0.753499458662599
0.463293268551165 0.265712075252065
0.706534813786722 0.588955467113533
0.384575261609778 0.215686147077177
0.633529978031743 0.328006554583554
0.903269285919128 0.785105373701419
0.62647776552111 0.300002568887259
0.904489637431442 0.739505861678344
0.948947692998378 0.899603921960393
0.7145747953111 0.0796658278922147
0.951557926458276 0.938185527286164
0.792631172839506 1.03100202011294
0.855574056207401 0.335973477542022
0.67851395414998 0.29353577411987
0.924515014712466 0.625490008349462
0.71937143805677 0.883741284656629
0.723834085536213 0.785824121166985
0.695506007746028 0.247955007483599
0.946540615064292 1.46458241782643
0.561507281225254 0.465115901978178
0.868920592789206 0.832125092291463
0.711397366433775 0.303427725761894
0.482921476671477 0.103781275205808
0.901281431334623 1.0882676085381
0.487753154426465 0.351806842181224
0.709312193570119 0.414984462206225
0.777383163205148 0.955949722606858
0.759696464365725 0.909358697224247
0.957065300896287 0.800601433795917
0.86616858961274 0.355497536049393
0.824211057862716 0.289305686377154
0.546719042274598 0.236836437241869
0.944735231098867 1.26454263394375
0.867559396784749 1.40458186629983
0.812595220065628 0.933716715841715
0.961884483566545 1.42283964493466
0.798601957259836 0.97821092090979
0.732555736392054 0.884495941567121
0.831873201286609 0.567620229861225
0.638852420941973 0.57583982630582
0.698228782287823 0.500445517221843
0.898863636363636 0.430827106227717
0.800473763180071 0.422093343099499
0.982390168195803 0.73715433992203
0.912477897689165 1.10364032259643
0.565101565101565 1.28186328945156
0.748279041026944 0.425531953251547
0.938987187309335 0.823406937643971
0.560527960012496 0.550078436968335
0.745623086712758 1.09511221361661
0.521848800576032 0.90741779528502
0.958333655568875 0.428729505125811
0.741078803484542 0.668716074768446
0.940693223004623 0.860043814203228
0.682922186309006 0.638246610980978
0.362330168721647 0.402035179343685
0.762399235823121 0.691329512059703
0.767729686571598 0.91205936800344
0.983573304536789 0.633715841968745
0.943385627183668 0.444184186388037
0.98404452690167 0.301312501576769
0.684895691994573 0.310032980923711
0.96031379787725 0.320964213460684
0.775194036732498 0.955126060132584
0.6237049505262 0.335811662372761
0.488932142584536 0.185348904046069
0.797613636363636 0.230886288927777
0.841083038460267 0.221485195844229
0.814752677601283 0.552038726825597
0.86064473816971 0.569984635560602
0.743914445445961 0.319557653064641
0.951813397129187 0.976784433322721
0.914900522135997 0.649555813112943
0.629232727120317 1.16535628955343
0.770724078264342 0.785415234805067
0.729254246111798 0.845409586499308
0.878402670775552 0.784294377673978
0.630588235294118 0.787286233001048
0.907990276745299 0.547584964469712
0.44826771360524 0.422627337805196
0.644277415409702 0.611644277158627
0.935301375906471 0.531918051805431
0.826693715396644 0.477093968075281
0.528466285370259 0.247663487629538
0.958921064690295 1.30069937356702
0.622734097734098 0.422249596493085
0.900525590836596 0.643628224820397
0.777906544195496 0.497132405283024
0.395551413296534 0.254620399094222
0.763108376339817 0.614490366833776
0.810899633526422 0.37518689968482
0.890633608815427 0.886925463662986
0.709825929328797 0.730881367911626
0.84971334971335 0.54843758232322
0.812273463083612 0.549966769487894
0.823913043478261 0.901537559528224
0.502051697374637 1.00825993671122
0.603000758573881 0.417041848430731
0.721939393939394 0.672163401126448
0.867140874392783 0.733520383641384
0.834874788754033 0.492030119141028
0.814250614250614 1.10336324923406
0.741921097770154 0.319096608858979
0.79688826664258 0.156200395889056
0.384110535405872 0.7916143687669
0.862042320688739 0.539424732706678
0.902549889135255 1.3363787195752
0.897953985317038 0.692460828124461
0.842194976076555 1.13714807381297
0.621325464315711 0.269216683903096
0.509093910919451 0.318768709762858
0.746151515151515 0.920551568544316
0.750316131237184 0.912593966238347
0.671643120784014 0.422779864467898
0.945798319327731 0.734450545461461
0.908841501434094 0.668268397247284
0.854349951124145 0.433557098560779
0.979601249814016 0.873238038809119
0.80774174966271 0.348343874368662
0.860806174957118 0.745470538604839
0.714355454830525 0.590663184736955
0.732487767190317 0.844870744524529
0.790267031707276 0.571800786583216
0.90488354620586 0.737657278592275
0.665812856357269 0.909569347871064
0.690837083708371 0.715790523380563
0.613200709383916 1.31143680993189
0.731805863513181 0.958649756271204
0.763906847869112 1.26583504444137
0.76943566943567 0.933268735966162
0.658711009092689 0.332073722102898
0.96374020752162 0.276465124272673
0.564682657190801 1.08435068313443
0.965148880105402 0.549024593125522
0.924125843931543 1.12682117596409
0.943874370607492 0.524919952859691
0.799433384205371 0.667860460996512
0.710538277511962 0.411155490692384
0.686667755235335 0.476569657209968
0.837981970240035 0.701918052602254
0.684060334284549 0.697973748857758
0.825942350332594 0.634425856960765
0.942692281811453 0.181457775669771
0.896639028723719 0.7769589882068
0.614945153801782 0.190423625827719
0.671113501882733 0.760940688144426
0.748317004688511 0.21706046140478
0.729448675100849 0.30634881483498
0.55325777100906 0.369325975593876
0.513735625725737 0.473142962802478
0.685336073500967 0.747895931979238
0.645103956166167 0.481867076042084
0.984020240713154 0.570137044185455
0.965320365751209 0.204094003443763
0.678317788515564 0.414897788726181
0.505935569285084 0.474785187084684
0.739082364516714 0.603260860216923
0.805199303189204 0.578691138144072
0.871903533148075 0.836806199193035
0.429852953316177 0.409510168126817
0.533571004159239 0.389833907459636
0.814015151515152 0.709349435474474
0.788636363636364 0.923469004494089
0.731549535299076 0.378869930164109
0.785757575757576 0.592115660802524
0.863159567705022 0.614671418370422
0.835622179239201 0.418904203974791
0.794573319400906 0.765809873445786
0.812091023489933 0.480570293848872
0.841414141414141 0.894175572207272
0.584455572675912 1.41853321799435
0.859307359307359 0.574677804104853
0.607810272536688 0.339726351021864
0.581595070966413 0.413194009415862
0.942878069797501 0.881648874708205
0.639104281277632 0.271465448253369
0.744301807702384 1.22176957051277
0.592621534493875 0.649748498100862
0.927776560788609 1.04751035734365
0.792162891115771 0.837479552260011
0.912915360501567 0.429523655179843
0.927381797275588 0.949114823734118
0.9126953125 0.294291486918951
0.604872727272727 1.1439373512031
0.95902742167851 0.734200589045015
0.8674278951521 1.32858882362451
0.87184383015104 0.357954715343027
0.95623729731169 0.411173994868241
0.766742539149525 0.257846301863488
0.594351279788173 1.5068270671645
0.999633505350302 1.08605000688437
0.838241812754556 0.418084513833954
0.733293048654939 0.544832357366705
0.457229360745262 0.567892648360138
0.644401184732241 0.83379169844318
0.572106936288578 0.517203586229285
0.880508998223527 0.477307873003093
0.886660901524159 0.578203864610161
0.829197486677802 0.403215016260976
0.772869318181818 1.67022561926257
0.9150036954915 0.961420568757787
0.797451319276414 0.28598952728408
0.606887052341598 0.596828539864419
0.764928698752228 0.542544817892034
0.954553482547124 0.137294124569915
0.764715279313819 0.219583276519846
0.7531861850906 0.368035981710541
0.636382495605797 0.474646821776537
0.574324110671937 0.834455482746404
0.886724857762679 1.03098420501925
0.805911823113113 0.296426828808524
0.979561056792178 1.12761393658461
0.769570707070707 0.980329715295669
0.737733738598163 0.777445978169372
0.776216468920644 0.60113499517813
0.498312248096731 0.287047200046148
0.670482603815937 0.447450527557405
0.886711148179038 0.564649353086149
0.875642829622929 0.368614625480684
0.767965814809365 0.380254418689927
0.779098655730235 0.607388674958884
0.976653733912182 0.862119668800811
0.968421811709292 1.24043739103991
0.930506993006993 0.657928189051385
0.734034774557816 0.434732349264131
0.893013045576868 0.752316892013036
0.68084203378321 1.22948887795241
0.714115101366097 0.632183039551973
0.898956437378915 1.30630821290474
0.600604800604801 0.641196165601904
0.723597202118983 0.202937176718245
0.626321580559481 0.244766482332821
0.312157534535604 0.183445149708523
0.69961671127557 0.386367387186737
0.481734289002479 0.192420732061723
0.89073988460685 0.884487430879706
0.493493738305422 0.31341954116396
0.811942301241194 0.717534685283408
0.954202401372213 0.92158173685722
0.488672785547786 0.980820374374706
0.639066445707071 0.965338200282237
0.863277511961723 0.404926065811497
0.958027212588955 0.292291144792241
0.618272082527402 0.463363558077038
0.426117577893799 0.162242690761483
0.317717962359513 0.428232288695022
0.414351305260396 0.587803484194316
0.596002886002886 0.582131824034361
0.876187438427623 0.606138629268774
0.9386875 1.40809377644459
0.915138674884438 1.00331857738711
0.389589959634669 0.177705821372108
0.568722810690851 0.483704324512962
0.865266589950134 0.944415752988303
0.801652892561983 0.557476903894384
0.916666666666667 0.568289307947743
0.807885048219529 1.30704152710027
0.820413908107963 0.542037302336229
0.667493275767795 0.21376872125305
0.547188300919644 0.298982936717145
0.680339847068819 0.97152851496365
0.760180890538033 1.13048756924789
0.566827212522577 0.584792410465725
0.846607538802661 0.634693286404267
0.924974173553719 0.740367666848802
0.737220566318927 0.450324332101991
0.448419541890616 0.297757029776686
0.696861672447182 0.150426202689882
0.624419874419874 0.428073041057085
0.612484634706857 0.283665010248301
0.746922642574816 0.973601377843656
0.833651145602365 0.997481754870416
0.693296892980437 0.270965357209595
0.801944579484687 0.833593507484208
0.744254966217583 0.703541124796368
0.903823754146632 0.881178813029715
0.717949462677897 1.41012990385195
0.94238516300356 0.657677404904297
0.886142983230362 1.25343597038921
0.654869015811877 0.172486500620747
0.759520772089411 1.19273888880482
0.726161667280088 0.330232148169781
0.897223917022575 0.722381352751332
0.93021645021645 0.626260113416309
0.650392817059484 0.812126652503293
0.708620741954075 1.06522665832057
0.805293228028903 0.511693878632792
0.641176470588235 0.573513057999248
0.81340782122905 0.688943693376593
0.773596192472273 0.359672609181488
0.749491812535291 1.11258065015953
0.868863636363636 0.706726326285724
0.971274514335013 0.613140108257156
0.897581423348294 0.680141416371613
0.672097852183505 0.478860522307777
0.673071625344353 1.25060681731982
0.612459893048128 1.23109851387615
0.772153110047847 0.87734327419324
0.901672588612531 0.856499481928192
0.809125541125541 0.297180420530342
0.929818367381819 0.51270998406733
0.735031713863831 0.157978767592694
0.689289958407605 0.587292438218744
0.719412428490425 0.244231715327256
0.798923261846018 0.493771680824508
0.487210970205282 0.28448864497346
0.898224852071006 0.294937237684581
0.870037447565908 0.486301119206574
0.681058038007191 0.681774487282173
0.916688882964543 0.654370808995522
0.550253246753247 1.09976809640956
0.963598802091264 1.3259854836691
0.657704706640877 0.46723127628973
0.560179158793478 0.386060304374765
0.580946088794926 0.928380864606157
0.928257575757576 0.873508870730566
0.498780616623754 0.194940712967251
0.772046738964411 0.305999274121585
0.841270306154327 1.17552315442981
0.961402157164869 0.704295829472501
0.745834358576395 1.00583251124476
0.753919707515995 0.597109986090424
0.633682791672907 0.440569998113712
0.867539492285943 0.99997473365117
0.806261593520736 0.379690860811606
0.886763277170737 0.637612123677915
0.815732294762734 0.878203492060991
0.752006269592476 0.805229266081737
0.875511484269446 0.674559100702839
0.665608730476572 0.644651798538562
0.769466126728877 0.54639920379475
0.672727272727273 0.506734371465876
0.895597533779352 0.985607400965366
0.700291375291375 0.615756838822972
0.481316160101767 0.462545446083332
0.945333063373152 0.693308198277439
0.546161345357056 0.451026932684357
0.80808133472367 0.787457487978262
0.743458817247364 0.484890646917605
0.993189794995879 0.833645807952555
0.890481793410949 0.798215058754878
0.813851273281878 0.631651168995896
0.905562843831149 0.979650910732546
1 0.534760485666789
0.759241808327174 0.759712933476815
0.51944584711114 0.275476309842583
0.830590999345653 0.939643880588742
0.958806367577648 0.385068851325887
0.643369127815203 0.910303832504526
0.87311506112116 0.639687883167027
0.614935645439129 0.242583965910006
0.973998978914144 0.899823663187054
0.908589304891308 0.806040272935778
0.70016835016835 0.720528524971905
0.897498124408781 0.787759947757631
0.75284758455589 0.499038678829154
0.73422619047619 0.802646857035336
0.949785211376818 0.50073120078774
0.801464708484766 0.33189708465843
0.949018778207608 0.529321020112112
0.680682593856655 0.627300341843125
0.701496388028896 1.00579676456335
0.934057971014493 0.852708194402451
0.768762298307753 0.437046906007091
0.861348145525361 1.12100120795138
0.521203079387223 0.382460831840284
0.929853422735069 0.444041232526772
0.829330385415091 0.566181449623784
0.836394096608104 0.40499877083825
0.28007618558466 0.283487658781469
0.955449542925334 1.08825030767842
0.802002164502165 0.969384140054927
0.989771364255497 0.771134457246452
0.989431306078164 0.584115739144272
0.902925481227368 0.939348509978621
0.894678602578997 0.494805547868326
0.817844565618699 0.416717903650865
0.928330721003135 0.758687313408866
0.771152762686627 0.381623157321539
0.843801652892562 0.603386069465008
0.650210268189031 0.521017866075128
0.941112031960559 0.388898879608479
0.860830906024835 0.703427877111634
0.631905293242503 0.332194811556188
0.965296342090303 1.02322878774264
0.730322209436133 1.15077248794635
0.778875550115882 0.572119778246856
0.748444134240679 0.604176497610721
0.969595395293719 0.301516248173423
0.663413472172596 0.661150850087301
0.52998582892547 0.478881573183229
0.636273627362736 0.780672330021039
0.62036315869783 0.258251408896452
0.967186899050626 0.553990596652428
0.95755829185224 0.899829304409201
0.76614149710659 0.266656306703136
0.523538252140872 0.209226444438597
0.734534152715971 1.49450992716471
0.851774206444391 0.9325142856196
0.631701791959377 0.312621753123901
0.942462600690449 0.347295101119838
0.724234343434343 1.00734910858217
0.876977507189661 0.695829436605337
0.626987217621366 0.230407232958005
0.95494576202089 0.848953500776633
0.835592644916823 0.85006827976931
0.921360565110565 1.26084875516488
0.766513374211321 0.358520069260456
0.838615764899753 1.13536428035307
0.841224747474748 0.887319992037043
0.766343207354443 1.3602397347812
0.753040610183467 0.746846494510285
0.748764822134387 1.28242044036906
0.918181818181818 1.45400392559173
0.935030937648739 0.676900630294352
0.750917779950038 0.938164219004219
0.865503438641737 0.788172047099374
0.914567360350493 0.808174928033842
0.91056373793804 1.29443509120719
0.982335664335664 0.641083191639254
0.758302242251856 0.17581932199889
0.922171496625645 0.687730328410886
0.870682987538004 0.398121835425154
0.683528352835283 0.973569274315121
0.792391935015956 0.837285825634286
0.869260954872466 1.24715786199834
0.817881292261458 0.959277782102814
0.749530144652096 0.706771401709262
0.572062745562014 0.779111458424266
0.830993401759531 0.877900154904562
0.705870967741935 0.578720600941606
0.838480537593508 0.635901375588478
0.806686282467532 0.692735089747154
0.721495658337764 0.725689878902322
0.692747701736466 1.23204368912246
0.829771946266792 0.871486790313993
0.894642299281475 1.33399714648963
0.932136818832098 0.882618144480841
0.944110166412325 0.416078728542899
0.926643990929705 0.927528067726559
0.567849481796178 0.507699290695909
0.726870919136112 0.488768720198318
0.830717258852627 0.929306522761903
0.817411477411477 0.767659298180982
0.597702090153614 0.574332978858521
0.897540993105047 0.458946588722506
0.976258741258741 1.2056118240255
0.809318543142073 0.339264973525098
0.857470331056732 0.962000337809106
0.558668036979604 0.743235273462797
0.865252941639715 0.373037333534445
0.911799984175963 0.319636928133741
0.850511739915713 0.809736190345701
0.828282828282828 0.73847864324007
0.904995050492504 0.716566268433842
0.827277449472463 0.323885982367192
0.637113286713287 0.774857538144225
0.894306328592043 0.823112735789038
0.802293542803304 0.260837939746046
0.819845679012346 1.1782621887098
0.791883045163363 0.908393151438785
0.650171098742527 0.519715268337534
0.857664233576642 0.698469440921318
0.944850148195627 0.330946430965868
0.913473914401749 0.408547865898164
0.83258211052237 0.396851949298395
0.880873059866962 0.986819793312793
0.503238026448237 0.319481830187073
0.952347742935338 0.727531339367307
0.896877869605142 1.21496575931229
0.712141657918225 0.262286124930349
0.734568011159588 0.407051436172411
0.838354822489137 0.26770997290756
0.850444885092536 0.439299562550329
0.912563967833318 0.217525722305169
0.69654452690167 0.534620776709792
0.891372549019608 0.849262199983406
0.849837209133692 0.959502296807838
0.832227932912124 0.85793554105588
0.885238523852385 0.426203040537731
0.945612379654085 0.811401351250648
0.931818181818182 0.631489246924533
0.884254023488473 1.01407335712565
0.763543072887513 0.722504559064096
0.570031619034309 0.767120515305193
0.968158744808491 0.587947135903296
0.407774416559117 0.144830714261046
0.515553555355536 0.857621578493247
0.904022811537312 0.584864355940964
0.507041147258539 0.374592613791224
0.859016091681017 0.687536434387287
0.627651292466107 0.38263029145579
0.903744671045051 0.819093687813815
0.838885172549632 0.696806628316082
0.961845557203148 1.12961367862563
0.851732954545455 0.440626937492057
0.807419536984754 0.414150977342204
0.811832611832612 0.601641591314895
0.818980681338096 0.92213457111848
0.937735564601236 0.543870704126669
0.740631882737146 0.600794728578083
0.937184565259056 1.26104050207572
0.801785406244609 0.607579469069658
0.801113172541744 0.992841941223899
0.451534576534577 0.66544823259095
0.617421774750765 0.920220759633645
0.947330447330447 0.401532494829167
0.803054545454545 0.737259399734496
0.804880078419757 0.827891620605056
0.881368956141388 0.645419986991389
0.397399406392312 0.240342636614969
0.790635035615115 0.304903144650825
0.825958073194254 1.00612346934899
0.731646082202875 0.317446881544537
0.899047353871244 0.467696163634733
0.69212509843627 0.524256359618495
0.491206853254333 0.223000089612522
0.900198067267176 0.685146379694457
0.873067868770348 0.565803376863912
0.37712980413533 0.298902159493411
0.473594057457694 0.124090900466097
0.312316392396371 0.243803169549488
0.858065039331765 1.00134365025882
0.840111446569011 0.836817663492544
0.380861123800822 0.245029503686036
0.901811338194972 0.539915870298243
0.96752984389348 0.610110384130308
0.500741541192751 0.134460864511333
0.749558577905035 1.11755884234004
0.903335121237385 0.70378395607592
0.907038309682322 0.725282186952153
0.705222437137331 0.706073813929128
0.617040161254806 0.722307562494304
0.883870216383668 1.01396422421648
0.994080996884735 1.56163126817632
0.985742202767138 0.695191374076762
0.698312165775401 1.13423850108148
0.924568929844665 0.651550280392286
0.716926938092582 0.89327354955715
0.980673720238266 0.203885369779719
0.905469327420547 1.33405433320634
0.846683673469388 0.863812685754622
0.92000925283368 0.453350570577631
0.999947731960358 0.755188433728546
0.504840816050343 0.078365144170144
0.775168848245771 0.526626252180695
0.783904675228368 0.64267454733337
0.833221690590112 0.462948762099839
0.917680724852468 1.11163689669453
0.802697302697303 0.480057390318217
0.913602765410349 0.838069786542883
0.82571058834404 0.485346477261075
0.687345756736338 1.21043801166217
0.622764686024132 0.239043599952691
0.72227083374858 0.329766541720457
0.728747170260932 0.259689769322432
0.866414141414141 0.946664689097637
0.79125222075391 0.664381867765326
0.646732530616445 0.363439340758905
0.906399672860173 1.15329486988276
0.946640463398367 1.1956943117779
0.925422160536664 0.801852855652941
0.792675255549507 1.03278695730545
0.919319314782924 0.908751269916388
0.718057880981798 0.520821649895707
0.954732852485885 1.34083259138912
0.93907321227637 0.789024962731407
0.451293825167439 0.101006919926667
0.831812305565157 0.836759388255009
0.748954545454545 0.846131133187375
0.842086368915637 0.474206853505412
0.675018685941016 0.304677524919769
0.852778196709506 0.465112706147992
0.948257025434541 0.381268639662081
0.800535389227969 0
0.57240791179721 0.359864063639408
0.757006840000812 0.166724820756981
0.750990675990676 0.728638202814361
0.944497310188201 0.663397801078675
0.922501411631847 0.314364962621057
0.868156996477437 0.172866426716194
0.630859784283513 0.2797404877836
0.806060606060606 1.02789182691854
0.743665750974254 0.461682836046077
0.90518778044133 0.604286987944696
0.939796725014116 0.504580955540466
0.697079718345278 1.50897548928686
0.945085668976454 0.922101296018208
0.718617348890258 0.490625542955456
0.865606694505604 0.571546165545458
0.835926447252782 0.276623121816487
0.462271678046733 0.308253987730875
0.706717114128745 0.320507904233363
0.69913476097772 0.359465191651747
0.590087055366104 0.317378575807908
0.890286317019622 0.48267515174287
0.8420113373924 1.16311565156656
0.625892317191946 0.219045512794366
0.978166260670201 0.328446315190087
0.954439736916435 0.26856620080923
0.79797581538758 0.154068802636227
0.879721583105927 0.844652007596731
0.971128756102849 0.60310524970104
0.80220202020202 1.03097955174734
0.879321862262048 1.10902610494082
0.65574971531074 0.810872658754185
0.771538482570062 0.361277263610334
0.771905860636825 0.743460660411061
0.611251192585525 0.43436971690544
0.6303107848459 0.51787301240041
0.844804673238408 0.737983163836681
0.938603051794541 0.807108082150966
0.683756166314306 1.07288172775602
0.783562576115768 0.669375016370422
0.903479216361869 0.343538099378819
0.961895551257253 0.816263252844312
0.806615815691158 0.716800596748245
0.66755980861244 0.939708002787036
0.858585858585859 0.803489412901781
0.893678852012185 0.3149350101973
0.864107173429207 0.87458493001822
0.836477973321377 0.930360467932529
0.807106993690571 1.05691702816187
0.635917702924748 0.122187873973051
0.74520202020202 0.472412464157601
0.82630303030303 1.11534565124493
0.958860651543578 0.507361505615074
0.918222232999507 1.39337764484781
0.798789866086114 0.162736278996719
0.804003142801021 0.423297651244025
0.717978549203099 0.418007160352104
0.833773803609869 0.571100810437231
0.592554991539763 0.448236438594323
0.816509366509366 0.71916447079276
0.908536585365854 0.803112167436995
0.769116698903933 0.203725455189818
0.839272553864829 0.833664812502367
0.653242902130892 0.520039056118523
0.96407483789458 0.533117056174639
0.966931450426596 0.802904631034804
0.798982098982099 0.530844624980674
0.896434606285907 0.550379253068719
0.967920604285904 0.746621565757413
0.931991770605632 1.024063723238
0.98475095847307 0.417514744020361
0.941524323047859 0.391730584688065
0.635365686944634 1.18798855673995
0.927481408777003 0.674215199088152
0.947381972459372 1.28094353887848
0.9809392921375 1.08272188929877
0.984918501092253 0.744309746266278
0.721095183885882 0.286013226490733
0.873494064734941 1.07870257578002
0.996352078350819 0.878823922123251
1 0.665129148444445
0.770093736051183 0.304660243998349
0.671288837744534 1.21183854697139
0.821170892599464 0.415586388296545
0.721481688046105 0.355697670813305
0.604819242567587 0.198991091431041
0.927141402920131 0.629974130730899
0.689081533840337 0.938954473668781
0.801425198178445 0.561498379054368
0.807352647352647 0.457989451018006
0.818382563808431 1.12593082893944
0.834604105571847 0.51569862441371
0.521765962497033 0.540216344213422
0.887035665149751 0.461471251168263
0.661006189577618 1.05093567309996
0.628290121430916 0.590108641522451
0.672470496693036 0.533867992064014
0.841287878787879 1.30309454966418
0.702949438202247 0.705068774769961
0.830338740944802 1.12792499136361
0.853338696701529 0.456815279533969
0.42585841175327 0.455278616566472
0.547877254518621 0.597743261213988
0.99160206220028 0.367914170661366
0.925052505250525 1.42818069370174
0.813938313792494 0.61216686482588
0.633477359142758 0.653013430267616
0.65058392489123 1.16584586666927
0.768350168350168 0.848031783271488
0.752972027972028 0.572960223071815
0.354834262787137 0.109138714295745
0.721549938670045 1.01734468120646
0.613961508145034 0.273004323587447
0.756865133749556 1.05251235358248
0.991326006095775 0.430717692779555
0.92910404202539 0.552514446524094
0.678564836179049 0.755953527510908
0.571841270602146 1.08193752636825
0.890956722917801 0.630976140233116
0.998441934485245 1.19825825077743
0.854564905689738 0.305993847184393
0.739010356731876 0.628599311708144
0.775849715468184 0.108812094304856
0.587062248480178 0.690596924452211
0.744827625299006 1.34187195807657
0.978499603490219 1.15562003014674
0.763934731934732 1.03861150019292
0.706772614439217 0.360719910005639
0.616134556816767 0.19554625611565
0.664715153742906 0.223951295574725
0.907557166759621 1.00580501896463
0.880950247270072 0.516292108524395
0.597698656545575 0.250220076553685
0.927149840852012 0.787073404218245
0.763432111166918 0.746169827238035
0.925380480376104 1.08934404703969
0.856816614780301 0.442327803912948
0.845053589328398 1.3330945494066
0.732755031228314 0.478251008723908
0.626846339501207 0.658891122292688
0.67532327321801 1.02073405018705
0.676608965823347 0.382400532911546
0.789243789243789 1.16890118209021
0.565475549100903 0.254194612704041
0.766681193526831 0.552252820779203
0.800968329915698 1.1017411374611
0.784801136363636 0.686467749412775
0.770658970658971 1.21978095957132
0.69600197177252 0.736287089982767
0.753998193168788 0.340648137049932
0.81340619121739 0.834391128278214
0.683355464759959 0.981958309722525
0.744665740863652 0.347919712243926
0.745043656908064 1.06811874254735
0.952928977272727 0.770309529808588
0.813236612638728 0.256082750361802
0.731780381780382 0.44794425782355
0.62034131349078 0.492760023237005
0.923144728814103 0.810912379421551
0.812372573662896 1.02209012880677
0.998414963116771 0.590921559388919
0.751491733408271 0.857614051423212
0.462245076695944 0.0730423982578523
0.947699950322901 0.90285078341604
0.612535757575758 0.868286419590879
0.812503113325031 1.01476318629488
0.997428412566027 1.12081332846701
0.724978925784944 0.180413415657936
0.759423292756626 0.708803157379788
0.44406496660595 0.64096095766179
0.59882935927952 0.301824339821019
0.623140495867769 0.652381423342282
0.83078725398313 0.891491917828295
0.487760006629651 0.277980423576467
0.767732816916806 0.146676291955828
0.823172381469764 0.19217782364826
0.804630419810756 0.536386964451846
0.734106777628888 0.451919545955116
0.874625421899698 1.08668333079234
0.953850114684267 0.944971702714324
0.686481046628648 0.690820453207692
0.648866080156403 0.288799780414214
0.410715307149816 0.264071655785681
0.918616358355572 0.824282606835654
0.984677510067265 0.772994553517148
0.916083916083916 0.834823016588888
0.969520841801021 0.748923421746917
0.963559915907498 0.991954321102681
0.774867154961942 0.833862224033235
0.89915404040404 1.04744764422671
0.963758784665236 0.721598077407076
0.842961589949542 0.803451902290886
0.851023475327784 1.06653117124768
0.908507434594391 1.01040810991232
0.549466006772597 0.618127319162658
0.737765409193981 0.759980295124731
0.733900919070183 0.227408294385592
0.53779492130211 0.323636891956146
0.705101799242424 0.874193545937996
0.831553602116638 0.415377282200703
0.732209737827715 0.777159610098125
0.9756287110556 0.923618349623299
0.720224511818207 1.27585556833791
0.661369419384687 1.26848045063422
0.491581467349661 0.0953340424655224
0.831856105753603 1.06283090037806
0.791127622377622 0.37554829845301
0.93093407936551 0.285646290212558
0.823738321299297 0.232391876104279
0.849336057201226 0.651481158265892
0.524753438386317 0.340126116573676
0.770716154349248 0.954898573058114
0.746687406383224 0.929507674077454
0.417881812554515 0.354568767906063
0.972657033915312 1.12332560878195
0.908626915809364 1.42088989816923
0.643778941942079 0.481539487134386
0.939393939393939 0.530144996364704
0.856417112299465 1.69810142801147
0.81408159234739 0.833742619535344
0.707874650203073 0.588629114550975
0.813324080499653 0.202392648975787
0.970202377128172 0.816703309436968
0.953775038520801 1.04314814961828
0.643927440081286 0.670934904743207
0.860022664316293 1.52886568050892
0.747120111526891 0.722472577517514
0.894614428359466 0.232589997496814
0.560132575757576 0.296581241118614
0.875251349349138 1.13179879050277
0.95069214876033 0.702926828623675
0.802692391541312 0.68873911443788
0.838076142955661 0.967299596014067
0.751745525429736 0.372009635080215
0.859260400616333 0.902049781497712
0.872025555090071 0.525215360359594
0.877875046763936 0.421456312576149
0.697086810130288 1.0695888986782
0.641825229034531 1.08429779424913
0.952527654667964 0.415453870258308
0.722885915298662 1.17156011138626
0.983897759464332 0.931832392193775
0.877252689663677 0.999119226664325
0.981159548182139 0.865405379346485
0.539457070707071 1.11902510988126
0.823341103341103 0.714832822614876
0.885266862170088 1.62099693903304
0.943265086206897 0.787034805575932
0.543448796567409 0.192817422590438
0.560454378403662 0.180924633031535
0.662910618792972 0.39123182078103
0.795399449035813 1.5275795186616
0.823072996426748 1.24736871198762
0.683905723905724 1.14358877652471
0.933538695125334 0.915802372134325
0.843381513883606 0.649341935983703
0.795545536072393 0.164510612076989
0.952669020800577 0.394886275233582
0.594178782040054 1.00546199103619
0.762456627342123 0.74265542961785
0.979373567608862 0.814030976421339
0.721729934726325 1.42472798221143
0.840144212290331 0.923785035668327
0.789156874871161 1.02363880647373
0.874712411966143 0.286721309059887
0.49613080661568 0.650234674041969
0.927819900422069 1.34000839921209
0.754834390415786 0.614367721211124
0.944125986660993 0.791301550852262
0.750426734303386 0.282031789608007
0.883793735340806 0.726141378710972
0.858554195804196 1.01550780097996
0.772617743702081 0.426443492715361
0.634352504774497 0.273691366730919
0.730430467227879 0.631377423947567
0.677006769825919 0.416659483691132
0.734012364447147 0.362098122484664
0.552159796725014 0.796845910248084
0.758253294616931 0.799790630603781
0.514988020501623 0.252110258675263
0.595995996332336 0.345538119313058
0.91959552326723 0.912485204017911
0.981035353535354 0.891713954599858
0.795079232693912 0.860300831329028
0.791281980706721 0.410952019773634
0.533372687918142 0.769220964716499
0.624242424242424 1.04512679662354
0.89663712332236 0.787321515613932
0.897171052631579 0.625067989472321
0.757493947132765 1.04179103920564
0.922492474413004 0.691226752432536
0.816636957813428 0.5579951718738
0.982741665847183 1.09204800981239
0.805923871700802 1.10053078075095
0.5693412682126 0.818978942725833
0.858186751197855 0.616519562901617
0.857154490081756 0.85736220438601
0.993332105937867 1.44530563925131
0.94374159849445 0.993900534861159
0.978118312970249 0.709734047020955
0.70079892814609 1.10914854901822
0.767564948376756 0.888293597706541
0.83887546113726 0.727576953434778
0.604372487717731 0.292868232517542
0.892676767676768 0
0.790751292377117 0.290287654626714
0.99965886525474 0.765687743453273
0.719817682317682 0.719216625349729
0.785344827586207 1.06509990206585
0.657475262832406 0.907826558829204
0.93317869246208 1.03435461679157
0.950420334485251 0.999312144947157
0.500742706852316 0.243935601178908
0.959301223994846 0.982920808729864
0.94566985645933 0.684814161746305
0.774550128534704 0.552496965709624
0.781606765327696 1.32168306971888
0.989826460754657 0.237492136301387
0.941685144124169 0.265050658391355
0.879832622251395 0.393017406682797
0.750702278257023 0.665577370586452
0.798428747994846 0.939445473075591
0.854888148500714 0.59098337572412
0.707025264873676 0.234718616919823
0.924186469078755 0.289279368605176
0.944958468298002 0.493723312466272
0.727963084078192 0.976629951437109
0.876285099694719 0.310618748881658
0.44492652090854 0.333721285202997
0.542109165044945 0.51204239679976
0.816752173060584 0.843929126841376
0.755082789364751 0.93029521855094
0.95480740608442 0.456631118093606
0.822649517268192 0.456978401351966
0.973097234239341 0.695093997251166
0.684577352472089 0.750151918740955
0.825139425139425 0.934693416323376
0.819827231591937 1.08980663456872
0.919057602521783 0.692314970474738
0.660350338831352 0.573977403861604
0.83293883535819 1.10486247545659
0.638481658692185 1.66850873877744
0.847794658172017 0.685808096655075
0.820253419147224 0.918500927047964
0.659236152065293 0.315509057349412
0.96482683982684 1.48754319855468
0.892558636041019 0.623206358816922
0.905733808674985 0.301019103302181
0.874364177489177 1.08824244998806
0.593094625500286 0.384661771237537
0.992059422862026 0.748014874991293
0.713725072741466 0.634701039702088
0.543899025781797 0.418404842886169
0.679548172576875 0.661548624717757
0.77157394843962 1.02948967027551
0.789230769230769 1.24297449970675
0.750229568411387 0.409912842433981
0.970586454458957 0.582431585420095
0.915156557253063 0.984314090357498
0.894541859722 1.11974080049946
0.935075679232866 0.584181280030726
0.846010783510784 0.825499639238653
0.873206642698168 0.512063615343189
0.890538033395176 0.896805178413724
0.994736842105263 1.31939756579338
0.557701593282899 0.148211962542191
0.88155583916923 1.41557033174687
0.915969859017987 0.696277184790054
0.995714967322437 0.337519117234761
0.875626499600107 0.799449763900166
0.711524334251607 0.4187155778616
0.892264352063347 1.03683034010728
0.80019658024554 0.955172373222926
0.799853683897802 0.463294785613801
0.692839903459373 0.703430230857531
0.691937854293513 0.60382081810037
0.939638863551907 0.920411978045492
0.273825915108306 0.191434455816276
0.713069141404664 0.56532944327471
0.926343451143063 0.210235251422239
0.987325067419854 0.690368071107823
0.77047397047397 0.725077799008667
0.841010101010101 0.804963239379627
0.897005347593583 1.45713626294679
0.631890660592255 0.617687480548008
0.951623970499051 0.349351935007877
0.77250704721635 0.673674000684372
0.846753246753247 0.98437888850736
0.687563170435077 0.431732763013623
0.954357588328549 0.633729874831765
0.964069264069264 0.847765796560657
0.947817525434854 0.045491902400948
0.768468899521531 0.382939575378999
0.955836523709586 1.06084217973352
0.94717088922007 0.635259723562851
0.937928526835024 0.448471007045784
0.968915837054638 0.752691112185453
0.782286018075492 1.00639417792201
0.963107962051159 0.462949787925351
0.899698927174212 0.948164944192265
0.884795321637427 1.59858530562142
0.905327199386605 1.07333364433088
0.842386346917758 0.47787417918709
0.999321067282232 0.573804011056469
0.55934329185091 0.364798487819004
0.814685314685315 0.929707328581465
0.732708907254362 1.61479389890562
0.901272727272727 0.981352587746973
0.700360920526015 0.327242601664221
0.943474066507774 0.699319457550098
0.85259203606311 0.922285941671775
0.717112602616804 0.538078019906602
0.561035405388588 0.424121446257555
0.499567350136519 0.218319234840866
0.974482660196946 0.161934050334039
0.953485908031363 1.14752597424506
0.771090212469523 0.367463028147843
0.958498023715415 0.45231212460823
0.635985461495241 0.663815577258269
0.362134074188404 0.273696159548628
0.841100262861434 0.565131943982191
0.95525072967214 0.476326675860747
0.710811028052407 0.757109429178261
0.525208422250676 0.341134688188749
0.47513525004193 0.297156394604839
0.939738826443431 0.564797052152423
0.639023377561152 0.373635616402871
0.781585440845651 0.366945027725715
0.695827403872984 0.255529588530197
0.678224937118218 0.721362524403117
0.891462866702952 0.522046412206495
0.708779596100279 0.266020157392125
0.703053613053613 0.765202305720372
0.820585619324033 0.964709158583467
0.88995670995671 0.245962454278373
0.918175720992622 0.52217937525534
0.844932079414838 1.1142843352686
0.871656967021205 0.307925630319097
0.894690312616499 0.748773529274811
0.579222066082946 0.366356023016886
0.560178588391754 0.698880796178921
0.906331168831169 0.189203395296133
0.996429552320791 0.15920977405596
0.719847904330663 0.417198224669002
0.928269549959691 0.5896341515783
0.627404267757966 0.546382686921595
0.852860696517413 0.374551022991592
0.850293155675684 0.201164800012464
0.995117336507065 1.11908703738962
0.764982528498597 0.533117610917425
0.721198471198471 0.857287914085898
0.814780537158935 1.00893033139818
0.909829632023639 0.401924930934171
0.86239084413134 0.311116540742838
0.823582968419468 0.662520209470418
0.594243915395691 0.203781581106511
1 0.839421134064631
0.994898911066965 0.929554082144547
0.652458600878675 0.220127201038114
0.713229653980697 0.453065450959044
0.617004148773564 0.424120376765748
0.793476977567887 0.857582720187477
0.636363636363636 0.231799485457566
0.551038869092548 0.222865210460838
0.853382047454122 0.787266825470627
0.411298882199224 0.429515846468505
0.543575637325637 0.994842152645453
0.855172370178194 0.505889344527442
0.987786783497627 0.562097418359596
0.851219866395585 0.18785706962687
0.457377049180328 0.319063332068856
0.889734764122292 0.816761147704554
1 0.651217828418513
0.714141414141414 0.220481226968614
1 0.45059930051825
0.610756838620616 0.814634094803197
0.97007200720072 0.617983831425404
0.686923354082026 0.648711648150735
0.860645336717121 0.730246136597042
0.907507859366939 1.60330332427361
0.893771043771044 0.84878704721181
0.901324805847419 1.71708559099048
0.807149975087195 1.0729663951967
0.901208358658215 0.417846493617523
0.980092899800929 0.906189535522241
0.77756390230617 1.01131491517824
0.847292993630573 0.47218310251249
1 0.508825758420453
0.594973584438632 0.309755978672201
0.793226381461676 0.454957436179697
0.72520496056455 0.491161208023938
0.677511140819964 0.377291253856241
0.790381649002339 0.441611067265917
0.706546238526116 0.77144434426036
0.927165313668381 0.867565996483389
0.790454855512836 0.299051546152744
0.73803202626732 0.555579836917856
0.910403397027601 0.298200431331058
0.868930640175275 0.543546811058487
0.90517394252334 0.440875750575774
0.963300395256917 1.26479404255579
0.83030303030303 1.05458036918207
0.888714442474888 0.495858224934965
0.912 1.15646687477349
0.827786057294254 1.04606140313606
0.86082027937698 0.50106656387804
0.956521739130435 0.124870818741635
0.682711969913111 0.364456944138928
0.599302058485732 0.350176661787976
0.713705748481006 1.35749679591848
0.748575786910734 0.294845298434606
1 0.622041216084357
0.659040821437516 0.964528034450539
0.973929236499069 0.154701919556598
0.441094019513182 0.133850385027322
0.75364269876465 0.393034130187486
0.88620429386112 1.16946574016313
0.779433681073025 1.33465309475084
0.851509320271347 0.907089412033715
0.999749523398689 0.366126115134732
0.858048187892286 0.620223927059704
0.644932014833127 0.565169266753937
0.626153974379444 0.215802222353006
0.906735047538757 0.451042489149704
0.758174559970967 0.46330353026144
0.982 0.966501793707944
0.936512667660209 0.904713659380045
0.973118279569892 0.326892280216628
0.764850458987267 0.502415789547509
0.661316990934888 0.158324630199614
0.93801652892562 1.30073887133678
0.970600573491929 0.808583184155519
0.621486063793756 0.504893674035513
0.93208041958042 0.820842253949
0.93038073038073 0.2063366698198
0.390848803722858 0.35022275285802
0.459222910927456 0.971113659773211
0.913920666080011 0.184451343943084
0.975552336110105 0.182160408665566
0.798488238085553 1.07365879855634
0.708137829912023 0.821248541044075
0.932391218325444 0.579192715934139
0.595345043353893 0.556163228358792
0.612702524580021 0.258178657942643
0.948577288488626 0.464268273867484
0.738175442325062 0.840996349458729
0.82252085019709 0.466073798860659
0.947762426751559 0.910539191419812
0.830078974222459 0.423649714623448
0.71677379859198 1.04088835527143
0.914164749808314 0.775152275591734
0.963795339247443 0.717596912749868
0.861666666666667 1.11921639457039
0.582705965909091 0.523355312276925
0.459131912610836 0.413138353604323
0.596237644438257 0.234580613454681
0.943653814595566 0.956618852103305
0.776380138013801 1.2504463194377
0.969821712935223 0.605116531177206
0.915249795249795 0.61969788977653
0.683316404266125 0.410806114796461
0.873326936915327 1.07510858156049
0.94023569023569 0.406121748599967
0.895411519464383 0.621937726892191
0.942520772357364 0.643715341038841
0.825351989623447 0.764963110903126
0.995179987797437 0.321513083821299
0.972244402013539 0.553923354153004
0.799762329174094 0.487050028827228
0.599731182795699 0.353417646741116
0.818618692322796 0.455367536585585
0.89434102329831 1.11085330017838
0.900701227147508 0.698143717489699
0.889052631578947 0.845720356695727
0.963741431225575 0.910136524184609
0.981330860044331 1.04960077712154
0.976074990786643 1.0825125347012
0.801816854537195 0.270993242432965
0.939062717358594 0.359504419650233
0.610198508414428 0.622202828879537
0.927609427609428 0.979186092574977
0.750608389901948 0.196184496791932
0.655605381165919 0.640922151987937
0.541345721024865 0.247145015629292
0.916685245069365 0.453920254226121
0.994034448419364 1.60379806626805
0.99947335571308 1.38932143790408
0.939776918069856 0.318194305997112
0.46993464924595 0.178011808713685
0.99489244333554 0.943548964786944
0.977377683086482 1.78731729881445
0.97831071024324 1.40739488699833
0.498371475908889 0.243299111666991
0.986746364997994 0.920078368155436
0.553714144024222 0.475048152274648
0.918580740656975 0.334363038526344
0.828737574902508 0.950730130795609
0.909539643690963 1.21956843425419
0.993212093841758 1.0374650878863
0.958347394947083 0.401754305895048
0.709416445623342 1.91916966857561
0.680162491064995 0.549736133799191
0.797188362643839 0.361468979668347
0.869519955888069 0.218046102253272
0.602722376918602 0.262297036961348
0.619534277658583 0.552841649462841
0.978629570438489 0.445937865084413
0.626628311600044 0.422835373793387
0.5843970371056 0.269048799744637
0.839297317392499 0.501478163648957
0.816485655402532 0.316693470799036
0.933624394983504 0.615427450489907
0.639582168251178 0.191441783453499
0.483140764245992 0.185092138275779
0.288031065395277 0.220926489602213
0.427674475767208 0.147416988132576
0.954458332237313 0.356863326570149
0.695039543336942 0.343258287001934
0.930406783807275 0.305880581699225
0.495573554001725 0.378137556905357
0.677545792297615 0.290609179766044
0.320086303114143 0.249355446387754
0.906486675110502 0.362267001882585
0.910757114882138 0.649496588235723
0.892988591975994 0.252356876580496
0.866012862356934 0.823373556501604
0.595971545373289 0.12992551838215
0.69303768439015 0.380998135827972
0.395115636554353 0.272812012589691
0.588414681162773 0.412290767737359
0.811310123557572 0.185634716354557
0.858868666199989 0.708007909487748
0.902954944544112 0.347739475744024
0.510831307596342 0.264246348900913
0.995321268845838 0.812050601719362
0.558158252566147 0.523237322801477
0.655925752254769 0.482043781780187
0.455651590925564 0.142516723329793
0.806604974357061 0.171354509432672
0.574049112596599 0.168918008663977
0.580823061119671 0.444587656573628
0.542473710123925 0.200261320728534
0.8866729984434 0.530875712087882
0.504361607708888 0.23393805557832
0.745807462817571 0.162074628637882
0.350133834535133 0.372975540816435
0.421775687309247 0.315856788043768
0.369107407544451 0.212192886772116
0.438899259345897 0.121722684424896
0.773807102742048 0.556624484624477
0.593233424377275 0.224213722160842
0.427780040733198 0.115096738037762
0.625140156424176 0.246043513386618
0.32132193735995 0.257589431705153
0.333859047578036 0.194548223238594
0.776476703160067 0.293054118514564
0.933080838290792 0.955154506886487
0.799914843191533 0.200139956288975
0.955115741199311 0.422414440067194
0.476156314224496 0.362215397736595
0.374418607847179 0.222983301760238
0.688509750566893 0.0791362149894256
0.337339905712151 0.0748444116543312
0.742202957409143 0.928915674547696
0.49682606145688 0.243332394169417
0.763479026530789 0.396026945767599
0.411834210623183 0.113726797860065
0.503884524611558 0.154870432685244
0.588761329144822 0.641071682425579
0.630453566262957 0.279465492166663
0.432748099152399 0.230394916238147
0.733828054495439 0.402501837947868
0.847321471110448 0.511992804059295
0.965270329255278 0.495181417886604
0.730040619720335 0.706234694207191
0.911854104425086 0.210810142025653
0.654682954766212 0.317140196603459
0.795338593861277 0.21528432094422
0.419311846232097 0.106473157464599
0.390871391597 0.173773079061988
0.910467757646464 0.248554958827995
0.579810992006333 0.214190749954704
0.543532058492688 0.369756303185593
0.90303156088139 0.99408124084448
0.679567848398591 0.256058579826452
0.583623435184309 0.240196109113216
0.322581560435179 0.11309626116417
0.540075785885763 0.204507290378506
0.613631462019986 0.194845793418323
0.653153132629389 0.321683374311858
0.819079714943399 0.404247113677549
0.584667597877553 0.160319439769137
0.652441443063944 0.130802193040118
0.862883676224266 1.02123904786252
0.931988382252442 1.07441230775833
0.891340261956166 0.753503517912435
0.374050960522261 0.118033245756846
0.756516196447231 1.16143213070697
0.425381027733822 0.0902971934328967
0.562510100455892 0.17591724543884
0.393527135028517 0.155064798116621
0.900273915964649 0.513897821973849
0.8624739195231 0.75627378997982
0.600430303245455 0.15527654134974
0.743469786761714 0.286385037778555
0.505260882257026 0.127095104849782
0.728232566722798 0.419721260751509
0.532210478787555 0.240966963207884
0.451015211629269 0.126818654132835
0.881416566049264 0.415201674473832
0.410624500423403 0.152335141117018
0.348375157160085 0.543175977410535
0.372013014213768 0.111567349540134
0.703814644409261 0.131694804568092
0.864996582048485 0.497647095678354
0.821258673021363 0.504493016562569
0.641838719145291 0.145630446511261
0.257993179153789 0.185259181247557
0.43679680135709 0.330928384274476
0.942924766872135 1.21047794973256
0.574327733993367 0.351092803503904
0.946249690060862 0.41731448276093
0.674545739287549 0.341169480439277
0.950168109942281 1.16091454447862
0.27692641787955 0.126806472046236
0.688433348321453 0.239870999536776
0.874170128117497 0.492059220176794
0.581026230815882 0.166260780759838
0.455638029881083 0.151706803418667
0.852491188925541 0.262517757721785
0.211840953601092 0.109270561954301
0.860792387772694 0.464186727972574
0.636774765827135 0.389683233396924
0.933209032871547 0.254265489770699
0.940696374874192 0.736556985217022
0.27091946114651 0.174063397173736
0.767006388412844 0.40236228991894
0.690040999564809 0.728435499082222
0.911428458248528 0.992175016248526
0.809772960728191 0.702680299648937
0.747464009137349 0.440957753576586
0.794770371088073 0.434752129556109
0.397085084195652 0.189869447428053
0.458380451083407 0.284549678884553
0.476726087242871 0.172389734611748
0.781328184561426 0.479260784875427
0.566512264679124 0.317991981720654
0.865766363038619 0.353163541814392
0.771638916223299 0.207441340039839
0.901457842070108 0.465303263023283
0.918025475649543 1.30455034315488
0.854434354168679 0.998189997469888
0.750082652606603 0.523923681126447
0.859239673198125 0.158748697294775
0.650485384304726 0.261479350227723
0.612728689784813 0.313028072646725
0.687179912740747 0.260086420865381
0.359873839216824 0.214755050734254
0.891084755548046 0.490023178243522
0.327966141334394 0.265331482102169
0.761714942181055 0.530790127555117
0.493816130165722 0.244534528821501
0.381262641254725 0.107908255419722
0.600313937252698 0.360631372843241
0.493470373571932 0.109937214445658
0.924662371856994 0.354916649005698
0.392649314306317 0.511403603432101
0.798477932022329 0.628809485925189
0.540700615174299 0.423385721133101
0.604450107482144 0.248842693645271
0.313274052267269 0.181704900585426
0.535778446583351 0.187309784143835
0.698519183945224 0.422891285687333
0.637614116285122 0.328130151505168
0.374102813551994 0.213901504235008
0.884248294803105 0.294973952873942
0.303547076775572 0.295897470432231
0.238410367028371 0.160470649596635
0.371009278800562 0.216195720075654
0.768852580856941 0.266387569897955
0.875554788352517 0.260625937756332
0.52443671879779 0.172144563091599
0.707917998054547 0.43399704439014
0.715352889273532 0.212151113290555
0.923071303201965 0.466180815122276
0.906918820234275 1.21352227251087
0.858469188190551 1.01037174804012
0.912725377051538 0.881278515251356
0.324240998301348 0.265477665103556
0.736910688927012 0.357733723512077
0.697444431717251 0.251086409966248
0.972851015399691 0.25727593847769
0.695407602853841 0.197808004720664
0.942195580858249 0.654181631318988
0.463105300970969 0.287682986928798
0.884896969227955 0.373097970675008
0.885838952396029 0.448573169138125
0.462814521209994 0.220475908764887
0.54059109388226 0.220216951926454
0.684262695754503 0.329190317345937
0.834719293874293 0.649402504456824
0.762100646276825 0.522690663392423
0.542144550500059 0.338416320815181
0.943729964114094 0.196793436722537
0.632017942105837 0.796403790766302
0.424627143715106 0.323255503217399
0.761019883147687 0.216581587047127
0.415649005750406 0.198199736338546
0.485249588361988 0.157966648820716
0.941095456155254 0.368524624377347
0.695037995047949 0.167654831044548
0.475725487813155 0.191670470472518
0.456403736564957 0.185154686217819
0.329139830178391 0.24158308802827
0.928035726624125 0.179767961916984
0.587222928383626 0.252484753889779
0.513629091300208 0.341124989006329
0.799031143484148 0.410407207128494
0.339447687099998 0.264885171972796
0.722281200010254 0.205813902848305
0.343604700281738 0.292956234296537
0.9670547612873 0.458188503563172
0.85332302061914 0.511118626800223
0.901570916230757 0.179339796210768
0.743597579095083 0.176956090578547
0.549719909088337 0.166109540915741
0.815577974232097 0.386583082015358
0.730662197756005 0.23173506682747
0.885251744282831 0.903766423369888
0.654872152378274 0.621929784278214
0.3264592474405 0.294387135389046
0.908654572725568 0.324834477565529
0.442569026391323 0.271961328162649
0.78985066299745 0.203664207010308
0.396997263605959 0.273601561891454
0.958616078591892 1.02937822749939
0.638735585297555 0.15729165047429
0.569970849597731 0.25545709602097
0.998894925282718 1.20436355764844
0.538939112088195 0.191490630520825
0.929342024110571 0.291167590045621
0.345440583000036 0.150538722960725
0.584140362750689 0.376162362061638
0.697952930068693 0.325883682619148
0.827597526510385 0.483675482006605
0.527392005662169 0.212768056479451
0.436823450010439 0.0930748480952757
0.729406157798499 0.457313818376976
0.873332000831726 0.206332334417744
0.712567635842107 0.181910900526454
0.668356359282554 0.14464848288638
0.381565389343167 0.361510619561991
0.681203491745682 0.244032285035801
0.505652967882113 0.187047677574779
0.429610455517586 0.453226064139916
0.423577862580633 0.240385251147289
0.343180650602608 0.125083063426919
0.854399361243887 0.461128380028307
0.622515982913334 0.129761048087218
0.547530082546227 0.477165118740637
0.91340047078191 0.24179782267128
0.859588984922087 1.08271564739645
0.432737313305451 0.195523524431518
0.673054994573356 0.252861427960412
0.95049084241929 0.986292444262458
0.534502265254787 0.362977746046106
0.931451629971046 0.718709983117642
0.725420641457713 0.131977776946323
0.505786041931162 0.173656351053402
0.521317805375456 0.164951493429751
0.879355018070614 0.936956729948775
0.850039472571262 0.255832661927089
0.646512159705469 0.198333328951982
0.880848642549885 0.464752828956662
0.636671117297267 0.220400898118765
0.698471114666293 0.265087725064691
0.434288405294205 0.248886770975142
0.705556846932755 0.388803003257862
0.842250649495438 0.540485883693954
0.380174148476536 0.207581095595066
0.473307751859706 0.311375273880263
0.618894393121197 0.401174339897229
0.598852362668564 0.161213423545577
0.725953709660983 0.410510551021496
0.595301011643233 0.374778988225257
0.800517703024672 0.161417110950819
0.831136922046013 0.783180408910559
0.950346678595393 1.23408585549038
0.439163169255812 0.136041607322796
0.56697988761749 0.376104495605587
0.593448978841843 0.295604632967864
0.896748030603808 1.23082196642139
0.628240059305736 0.0768837853957016
0.620479963707607 0.399557479060388
0.657842414367591 0.15908851472144
0.941851735948965 0.396656099849892
0.97009159123076 0.534721702285802
0.775612002834825 0.231452525774804
0.775875626160604 0.328347199413651
0.356598913831839 0.20347651496519
0.592978689684356 0.976670011138784
0.532331032331032 0.240084031295725
0.672923815334554 0.236642617542849
0.479324805556979 0.172133414170113
0.418791807033276 0.249848842400293
0.570977827206648 0.106774379916826
0.514652307294182 0.117512203227476
0.344865391019237 0.163637276326988
0.778775421587261 0.633559935522313
0.956414740312109 0.363847733938559
0.84129176455302 0.244638293723386
0.728152914597503 0.160666614547215
0.892837780012409 0.202357209062503
0.882780427303734 0.343811957174309
0.894359802042581 0.198241853853182
0.552062199237486 0.227443248080322
0.417111458787778 0.431887180864284
0.766778497429446 0.469717241668081
0.928969863355588 0.341495614455221
0.834132502932863 0.457641637480592
0.803726896345651 0.42866540277097
0.626250380054728 0.253829468796348
0.768805144709823 0.280442939810127
0.621399927814495 0.23062789261695
0.948488912387647 0.388843380113092
0.639983218862449 0.273711960683454
0.847555865313412 0.505775646753639
0.687516862950461 0.306608039787986
0.599356807904569 0.208837598542675
0.523153469017272 0.21801900241291
0.686163944053727 0.346526298905074
0.407635421721008 0.14837621201699
0.533205760719727 0.23998954700307
0.793492104652591 0.303469995121401
0.45256993967948 0.225631920981125
0.610415723545922 0.396332912841864
0.942367797560864 0.38604128707267
0.728136798005959 0.430919806691718
0.491424861480642 0.194468107021003
0.588691200026151 0.251001824724176
0.941362383289233 0.321541320567503
0.926775059029598 0.363540246301953
0.466634667690634 0.224944754223222
0.631788627118693 0.399913973101939
0.517786597258786 0.21809068115735
0.952370911557076 0.445448891750994
0.545606465274445 0.22424034379469
0.439780532471723 0.349771203502567
0.742159317816925 0.249515981324907
0.598618649694007 0.117374777466475
0.412804248450694 0.304680521988555
0.746731206652248 0.135101754426533
0.910239761728989 0.655484643312677
0.958566579066521 1.06386746037371
0.422734117539437 0.433744498275029
0.909682725270065 0.324029689772448
0.767195098780214 0.239446665130327
0.505014225306977 0.327839621453041
0.528711354912748 0.148191572063177
0.323310582048696 0.11794578481872
0.865153095091197 0.824496114695357
0.332544713382449 0.315285668333137
0.686029209487951 0.381105711647598
0.83425480198255 0.310031744324562
0.998507431699697 0.39538733042681
0.810633447365548 0.659023283490538
0.954013550777548 1.2210031073457
0.479394741805096 0.312148720465847
0.90525974504705 0.491537250814295
0.768816017792465 0.344710692844872
0.601066123174869 0.332258991551894
0.479274115003406 0.162126357904843
0.697188824227358 0.536682562999513
0.710810271521422 0.344486238227078
0.885137631069848 0.588748754758492
0.511360863722767 0.120465022304457
0.752362662618852 0.0926166638542091
0.663482657438967 0.220675873568876
0.864512020955227 0.72111012268972
0.67561852550008 0.206899751195957
0.816522055589401 0.449104228632343
0.773622864316679 0.374707034219853
0.924607205919842 0.505734485731335
0.377814466145224 0.0613029337528495
0.658734196542076 0.216265292784371
0.460347294611236 0.151008098401967
0.929855145068801 0.945117870377266
0.684548330457421 0.267013725504439
0.928556338538287 0.314121369340285
0.839895433205292 0.412408585360069
0.260163675031036 0.130928231019202
0.933288883446046 0.554797729084792
0.558336656791249 0.247305352386419
0.62813075071427 0.25399333297216
0.573411235346345 0.242996365528503
0.953805412938803 0.554445635717763
0.558322301098359 0.147583707675434
0.727917150740633 0.237911617839589
0.597588749921231 0.26345641317978
0.476319347437364 0.144395122008521
0.72102003783481 0.352525108429883
0.461524624413177 0.370886049007189
0.625518968363812 0.197314916486191
0.919745885427704 1.16236233366045
0.810003320990579 0.550087142136138
0.45904500028995 0.150551020393911
0.715415711839664 0.232422427321713
0.907111306177422 0.350231855701159
0.913181883635059 0.456337977095487
0.97185385884016 0.891317590838787
0.407948463107329 0.190995390114697
0.876870681383165 0.612726580731184
0.877575320687546 0.884906452697908
0.679797775257843 0.20194355154198
0.798992202153874 0.703994899006313
0.765360266271404 0.413906835025466
0.889650725923585 0.31654633222802
0.673448977505686 0.312013011135871
0.617997797824702 0.233433283408423
0.891140605604241 0.629634699036869
0.504652738565782 0.0730426215674564
0.402742907225595 0.221839384837454
0.699192430165068 0.383146138536589
0.540230112368666 0.835702593698577
0.650773674715305 0.349751035705405
0.706445556141411 0.330549570215233
0.343371487653402 0.297167082029956
0.744115241132091 0.478919048758512
0.51972860331144 0.362310092340039
0.420687360287911 0.0947641648519154
0.496261197266297 0.378983545307642
0.971446878617146 0.687135590542001
0.468424321188492 0.148186924009169
0.865869559582135 0.207410024669446
0.563559042647199 0.173053948158479
0.381925611287174 0.15895260481839
0.873371443913265 0.495595211231733
0.753172456944863 0.277694922807176
0.694894559104056 0.159214534705263
0.551523515486074 0.253055816397752
0.763871301450217 0.206392190405798
0.868219457490803 0.613356640424449
0.969210614140919 0.219993971352002
0.893826207748109 0.873252147304002
0.648717652628603 0.186541932141269
0.890004442439463 0.563878418822458
0.806012894726842 0.532204315160505
0.900232353183295 0.837031357063632
0.989353201675216 0.456330292889825
0.681231444109956 0.31512900149726
0.868826294995567 0.440040936187509
0.91837058152648 1.04585822000721
0.406950077226648 0.375081030527241
0.548740602960552 0.246465644501308
0.435500660938533 0.213971100000173
0.804655598393535 0.456952279420635
0.898084716305732 0.764741396015459
0.92982334582525 0.410800356979316
0.467504290349946 0.300726251918334
0.747209729341675 0.544207472370943
0.313334252111802 0.160528970912168
0.747282849463954 0.263359171519975
0.485871984514307 0.1396212723303
0.689800585302 0.254578420017764
0.754919023916205 0.414213285908597
0.914992396271913 0.191192534926384
0.740343658239843 0.106840294438275
0.301395289132116 0.1379291608747
0.737241730325935 0.400252693200701
0.853683551940417 0.289916586339412
0.802936303211323 0.153419759864475
0.711050293974062 0.398842980205435
0.622363598137266 0.351783584765531
0.830308412724043 1.22967683392089
0.927079845805984 0.777049591764701
0.699044315472699 0.47127242215506
0.621963023344406 0.262140124021565
0.856115136067557 0.505534847683542
0.465217069461733 0.266494523758031
0.493264982343609 0.321820581647222
0.919599332718077 0.109688263187916
0.919879756807282 0.341194373320587
0.689559396326314 0.484379038526008
0.801789820698753 0.763089260257955
0.869495497484235 0.462009603706583
0.849039288541607 1.09951852905951
0.688975112817852 0.297182346999969
0.812965727680288 0.392638576415019
0.378154644850197 0.132705933652992
0.70237478324641 0.483528161035871
0.668029480782543 0.139096476762329
0.328128942940658 0.203892020607161
0.902519877161247 1.20427568073086
0.601792953992419 0.181483959630091
0.678937370315713 0.249636089899216
0.903036058879306 0.353577898262692
0.752029793784703 0.500496261709592
0.55938356671853 0.261899154654726
0.862718244224828 0.374577669730526
0.881860413735931 0.406412588030586
0.71419240156769 0.543722868819013
0.96259136360729 1.08773477784062
0.836821959464527 0.55996458016579
0.947781385281385 1.2650133994107
0.58616833180079 0.147279300044056
0.25427358606306 0.334096604805338
0.702281684436344 0.218866860891185
0.820725178106794 0.205355006696343
0.519616519174041 0.914545566502854
0.755382429871391 0.205822999531394
0.75042059146924 0.0709167755885646
0.287457543279999 0.121298307221741
0.944278956607096 1.00813174982789
0.957178453417366 0.226672172848963
0.481050013092433 0.297116721065117
0.865633778103052 0.277606659129947
0.88023453076358 0.318683352982775
0.914989040614277 0.19943939833829
0.661696467838111 0.280331145502576
0.689028273569336 0.579392020329306
0.327652329605144 0.134042120167121
0.78013295206242 0.287976672257846
0.497671403970973 0.162993193976612
0.368701216452958 0.25445915304402
0.720537963373315 0.322997069886939
0.708878960979156 0.119643973606887
0.691189718398475 0.241054866600778
0.728313152668332 0.247665588964902
0.313431740186333 0.232986702509068
0.962041765299625 0.600326644615467
0.574396337617283 0.252999234459874
0.502331110417914 0.184703446007488
0.692001681363799 0.301544857327324
0.531983962374387 0.29495272597515
0.560355020796197 0.269006567164777
0.733422096316685 0.28793788819325
0.548617436057393 0.207474930465825
0.714728158568355 0.222367238845093
0.889673387041808 0.431174410634792
0.808966183250421 0.257128174991207
0.948184322564488 1.47805657517111
0.519198441344341 0.320126239972724
0.926982215701244 0.357001113433033
0.704281870009239 0.384609522382087
0.520998691109101 0.132817697579928
0.927398861433519 0.741151478262932
0.498875338717519 0.166447272542322
0.672295052665613 0.329061125126533
0.849985291100558 0.130517769060239
0.741882320002313 0.0933192996013737
0.247645236591911 0.1954400875259
0.932768524061109 0.268270106574636
0.63702455017962 0.152132305936963
0.319413924251228 0.249029504749002
0.958357140435079 0.367755977518694
0.785909308658484 0.587485186527524
0.449445324739269 0.305665622142908
0.623818618011932 0.217129772115227
0.606077643286946 0.339925405309885
0.548157131898359 0.223899991089742
0.710764804508852 0.213840172968637
0.543922771984497 0.268729921041936
0.745006055675635 0.467153384533575
0.45697019076028 0.134289951879934
0.904686946473456 0.72542773225893
0.899476175014536 0.221700774078415
0.654785238839086 0.429116099822351
0.670537361826266 0.576241011839041
0.29119153944681 0.396193412129237
0.815380929563967 0.52986353714175
0.550970825450563 0.390650808131141
0.534434068050995 0.379036836250709
0.46688303131464 0.170637736820907
0.73126382274563 0.173850691452193
0.690423244335955 0.256642161771802
0.791664082244129 0.33170636555381
0.767631266981638 0.332813188344883
0.513727187759067 0.289505158633202
0.555466984301509 0.232142151181314
0.774733591361148 0.361580801492104
0.865961365212746 0.411410898360551
0.622163870687493 0.262783938584633
0.717893070342343 0.39123187070746
0.720323387491793 0.18085776563905
0.856244426405898 0.158620927442878
0.366707103254455 0.275707679915202
0.420700200846922 0.159561153386074
0.434435887130355 0.156456978565768
0.751664928187435 0.346077557206538
0.843262986095918 0.424690089121416
0.710919338642897 0.414045648615755
0.693483338367059 0.142075910030858
0.365890922999357 0.170624132140161
0.659333977701852 0.32669071743398
0.748820196068087 0.103343324716651
0.964360206522823 0.192580157024387
0.874571477639173 0.49954415372299
0.524027680971821 0.219527276019349
0.223203763997219 0.0934159642134901
0.721066642197135 0.372586978655881
0.951751031719347 0.508769264755084
0.956268020664094 0.737395444367152
0.920644602560606 0.2726215617292
0.70762122670228 0.167238996177987
0.764918042039052 0.161214165914968
0.90778691643015 0.566087044447073
0.967159173911961 1.19253422820585
0.371640304678831 0.209957713272713
0.510483025746184 0.169486432968438
0.654356878555605 0.203633610027908
0.589216895229669 0.232353442483683
0.676305824949887 0.125525601382127
0.563547822138618 0.280627322113691
0.373299072413842 0.151975378115861
0.744569522295347 0.215808899397004
0.656221049992181 0.334951565876375
0.507865604652965 0.314748258697076
0.760468297941487 0.705080601555416
0.579766351790216 0.138945921227075
0.896723948429398 0.70986131334948
0.797998643147897 0.738248013441744
0.791193785543625 0.143775956713572
0.465779415223933 0.174250904796249
0.590587663276302 0.177302126533345
0.26756670980833 0.152871118515384
0.517706145536315 0.107323010951149
0.25735657118389 0.193731826277221
0.603905821011442 0.301061819161862
0.575137238097599 0.514695626167482
0.926472112500953 0.720322727449922
0.999455471709453 1.09230849335253
0.730421473129641 0.296970252314527
0.699778809997788 1.20054124077545
0.763576360080597 0.306291373099287
0.760329225198636 0.16761539636909
0.469575272851032 0.41462881993386
0.632272118699843 0.243916301638615
0.566393214910202 0.31731542462847
0.29357394213601 0.136782211999417
0.18013111048505 0.179998663129089
0.773259193454633 0.63124677829766
0.551560129891168 0.170485443354624
0.924796070340192 0.763242099354543
0.89532092562695 0.166377666636618
0.213587673001043 0.173978628623323
0.430858033570478 0.115542738277032
0.65186219136686 0.294580066701566
0.60954003191235 0.150683804181591
0.810026493853324 0.324547677042861
0.268600882584369 0.0937281052855312
0.388516777988527 0.117242112106272
0.766069255714714 0.305655273097155
0.313255366296339 0.256084272710082
0.553752225446167 0.0934958713696241
0.286427659000087 0.276712685619608
0.677860273259234 0.639089496879486
0.956446157593608 0.364344468182927
0.825757362401029 0.259938165665283
0.753021019262801 0.511360278327101
0.874349472479094 0.297329169933049
0.833868005533559 0.24622087378744
0.77217632915369 0.220766832634343
0.616976486563751 0.129767531825805
0.495684739972462 0.147326976130342
0.674071745594126 0.251333764559703
0.692491651454045 0.15194039533064
0.319960943883043 0.23702869087429
0.420293422658461 0.181977192498645
0.924054128624498 0.78578349934933
0.357330623487411 0.149224572209131
0.656065111685428 0.241118419201114
0.801208144321787 0.322342110729778
0.453140691907212 0.176697049154745
0.497301127367154 0.127896295570453
0.964804769462731 0.508469822398069
0.860829656181662 0.278996232756428
0.940091899640027 0.577997199116615
0.562294051149052 0.167925611379192
0.830437000062451 0.469961906985536
0.558491104062661 0.248894278378028
0.582628062855114 0.253179590306529
0.725355855936609 0.201760256198651
0.61911672551661 0.338885663713288
0.482298723478379 0.213485302669679
0.348840690220001 0.155009720883667
0.501455474151274 0.177819856853282
0.931308882677383 0.538363905137005
0.350146214003577 0.243560614900701
0.74647053336567 0.198956683547815
0.613861692121278 0.155992938910375
0.401443531642141 0.142752159826483
0.597259245584887 0.43124742370595
0.682588440550874 0.165568517429456
0.853662959531478 0.65316098797942
0.422342446650498 0.107902512925316
0.716780815235419 0.243337867848765
0.80288533442126 0.280594040058149
0.62654178187525 0.296471807037313
0.411137809094676 0.24246495067662
0.634401435940765 0.188492728403209
0.386981303877991 0.0741451617074463
0.474638773882663 0.192245577478981
0.883663787019048 0.227342971103812
0.57197334011621 0.273894964144568
0.701160239313491 0.113291875155507
0.566606243885201 0.129421094237764
0.473204904888299 0.149909432123715
0.465787354384388 0.144481667519236
0.570266449452679 0.254449376612222
0.903532275359802 0.159678244922416
0.526737891983064 0.136443089116629
0.952198797052957 0.797176555913782
0.941271150624465 0.198456673251982
0.634985744512386 0.206394132132413
0.304025336981859 0.253521448003023
0.746453823834105 0.241204518707961
0.725966501737827 0.171910886405016
0.361893074306174 0.323219514040399
0.410243008464262 0.194729099229298
0.670399122340829 0.22809862011174
0.495772342011401 0.284217785258224
0.389285759003602 0.4089120549613
0.49371910754977 0.243014572509392
0.946842776495459 0.408841429627513
0.968358206453883 1.04405844927292
0.282968365272306 0.321220556522433
0.719559368329232 0.15132252162165
0.202469814120587 0.15760215720908
0.533245258110618 0.181798490087456
0.839243073435913 0.227522756089652
0.889668857052028 0.260275251008566
0.266714730872704 0.256000125967516
0.342593246887845 0.210475465495635
0.421932463921038 0.272430854959514
0.910509967139472 0.882036734095461
0.85697618163612 0.347337757216254
0.293811061145185 0.287138583110774
0.641947316823484 0.170714935640082
0.553337350334318 0.16598065676368
0.253918926826723 0.170526347459229
0.57669497510135 0.130004492343441
0.924116233551661 0.601943419539513
0.632687930788838 0.121325770689303
0.548681348214688 0.31850937316551
0.589999708250671 0.174103342022657
0.955406939485489 0.935188430218154
0.778515235919829 0.22101429433121
0.270761805244564 0.262598055549371
0.536643378132651 0.150119653673959
0.847330636486025 0.313106391946479
0.692937458452529 0.167677234156388
0.512645298902734 0.132988230675651
0.36455616189374 0.210307301129457
0.903397643043557 0.460466096181876
0.553947242396945 0.202587351307748
0.353704221100364 0.162039551768057
0.500512701950192 0.184222084464683
0.292391915380731 0.205685243094534
0.693041931140604 0.301027153817313
0.640510995220449 0.287554603470244
0.579210646976224 0.176807731534926
0.48023712396063 0.179599505920999
0.342108920035593 0.137880450339408
0.89229442847807 0.839687917432234
0.460514509178523 0.327843350781706
0.852254110392474 0.361886535743675
0.381612714558169 0.108202520321477
0.774004033120752 0.350491471384443
0.532483903068212 0.11881816227799
0.793036439139952 0.178473769576442
0.344230172609697 0.28865078940972
0.673876595752751 0.316968369516142
0.377557840251411 0.170497148230829
0.774184986520664 0.225997575768138
0.775842454321034 0.316507521957321
0.686678119957179 0.527761521294213
0.645251502956913 0.293446081750494
0.846180609713489 0.319215162574657
0.721864588944082 0.172327816203096
0.529680504680505 0.167398314164771
0.549273690615018 0.286623387019462
0.550787498370612 0.352731235575468
0.942556310870217 0.53562216542966
0.499062682296636 0.157928225581665
0.401410514936698 0.269581334739306
0.703483226529076 0.353721950195932
0.925972158212477 0.637316493595598
0.277355493448576 0.110237915105069
0.418077279452266 0.184723013490203
0.814327932909669 0.465016377833312
0.261951762296067 0.13013309755205
0.454623640847439 0.198712525868885
0.701300326157459 0.262541599806565
0.614134481471848 0.304446567867951
0.641066525097939 0.181455627486386
0.345211073212258 0.112727284297762
0.609630191881258 0.1311296228576
0.368852575868275 0.15339876016899
0.447623336922383 0.125034842654394
0.899966157470899 0.259188879097862
0.573421432252611 0.178534182934121
0.610774785277533 0.119524839565189
0.553303124830303 0.166166965573426
0.636692426347599 0.150097715700948
0.825039258820013 0.249187407570433
0.448005055467229 0.152894891830567
0.294556688361503 0.223828061697885
0.888118907847333 0.926520458766644
0.404763521847846 0.157915607555808
0.572604002106372 0.109141533753781
0.318240645177232 0.12137523498506
0.258741535753799 0.216689739052277
0.305783819600968 0.137669353407857
0.968190036910439 0.557563275437502
0.504534772448587 0.352774802958102
0.5201796989835 0.116439591359484
0.548289979257145 0.153037845267685
0.465772712915306 0.119474699556154
0.530214236429242 0.174119793428137
0.960916242441169 0.40167158831476
0.280166860122234 0.459597518700005
0.759036891614898 0.570894756401725
0.826412416814354 0.39014825377626
0.485136631323769 0.170263627549931
0.697948341810504 0.619309224829128
0.506219482326071 0.17041368726321
0.665651784792262 0.316056633635703
0.688248259314365 0.296728709848769
0.296732289586539 0.251544785176477
0.260005505652958 0.215088081125275
0.267704543258337 0.10112068773218
0.963480800377296 0.309736394599502
0.596889991895252 0.135172627800712
0.617340926206898 0.101852620781294
0.717416275446109 0.223875855598015
0.416890664131766 0.157099074849638
0.31578854172263 0.208486469745092
0.460168797927806 0.314831275552655
0.578826343761863 0.36090592570771
0.462740122254829 0.139845861919597
0.682096250598171 0.481877772152713
0.585451535028049 0.192053023381848
0.70063926736654 0.261672309403577
0.726571064654114 0.108085812225524
0.352148485381426 0.185148338751375
0.32570987447137 0.201980900834647
0.641890985993165 0.174525653240345
0.577147988947959 0.364538491929667
0.908714665710496 0.106743288461449
0.816489737101601 0.366081833373963
0.281112198874803 0.234675877786498
0.54638635850335 0.560294293055407
0.825318192555161 0.130647400462933
0.533530335247191 0.496639231842214
0.344549475210664 0.165609451022651
0.357252985533512 0.226406823459602
0.4396004283812 0.0900592872548449
0.345383057654346 0.107462553657937
0.550683787732895 0.266994598641998
0.366214103634967 0.232305977198767
0.53396428916442 0.277670115536431
0.428449521813884 0.328537359681843
0.814102150008231 0.203062165596962
0.419700924659566 0.211363800247408
0.508701485213148 0.144648584723267
0.795398877892055 0.376371613446303
0.841314979033217 1.14480610182938
0.928131136928571 0.29360485122805
0.286552577660779 0.283790637964294
0.426521247341542 0.257339944783607
0.38285336952933 0.298154584991261
0.589148213007625 0.291261295295723
0.385168458256012 0.173799279758606
0.336278690316992 0.269842372009899
0.867113455919426 0.189365478108826
0.564172554336019 0.259096547236045
0.448570011937621 0.214861285955676
0.342824813393999 0.20820391642555
0.952604601637904 0.367235937003692
0.767668285385366 0.195271782744385
0.969639248474928 0.798946276199
0.850831504949866 0.256071187018895
0.880407761103532 0.198999450197214
0.645036796024009 0.232574775796197
0.712868332803884 0.562175965186126
0.484627000906071 0.166183747782647
0.672930200110763 0.167449303247031
0.247333875576133 0.211207893758065
0.579495796936043 0.257588669700956
0.521433450223862 0.0997222693814208
0.882584556532576 0.212399106092177
0.436560961931666 0.179167257726698
0.280320373610619 0.200626021017198
0.482701357416887 0.0760616574902547
0.708307566618008 0.323856782572582
0.483908738084894 0.168018435889613
0.504586804765568 0.101792852330457
0.48126893194042 0.144610848826946
0.419530374501577 0.133224580779518
0.60085431140298 0.193605323347465
0.574464451937836 0.207124144668192
0.788840733916383 0.98337418901889
0.422836747750635 0.126694923592508
0.597455445380105 0.232923126086859
0.435492266279456 0.223692755889572
0.866211232187762 0.208469801143863
0.525994979990705 0.162021762797847
0.440800842558306 0.103567516060159
0.925857494844393 0.100622760037059
0.279420313362824 0.101157238588256
0.338896044368867 0.330489939429394
0.710376854817924 0.354218615490765
0.78609554452281 0.206973934341865
0.49380173678722 0.270896446892516
0.660216983862856 0.846308432132617
0.643875411293793 0.314096470266535
0.943592296432414 0.278778301662782
0.275828185588661 0.203792772238721
0.537989191096655 0.189650532787361
0.384084436976837 0.0942713368356351
0.955714395769749 0.436613279922234
0.34042033073725 0.179111626618259
0.314531714526004 0.182870095527036
0.465598746385607 0.240415278230144
0.681632006337889 0.507625508936907
0.330434413554618 0.197897263937542
0.547215953322692 0.148460257349792
0.680748113983833 0.399142443868068
0.526908656988112 0.180380042150789
0.459250083250083 0.201406335660955
0.727260280468 0.305163035869294
0.430710556685964 0.0892842622620295
0.652814555830279 0.142068713202378
0.948956505139208 0.167025989522015
0.893443461423922 0.23979344851689
0.403478268398411 0.228987534013487
0.627916247176948 0.514463874258219
0.421860325480489 0.19120772005987
0.419287417643732 0.16868446126294
0.591326009454354 0.21497846145078
0.938140620518139 0.657846224392527
0.728143720079204 1.23105571889668
0.338017298445231 0.374026503642807
0.573596780936787 0.211721945015564
0.960660532166015 0.733170624913519
0.76864208518754 0.971193317382397
0.811168184156568 0.426609854659772
0.313588694947119 0.172504241000526
0.380990744214043 0.275670144500168
0.908132298811006 0.803279797057525
0.467725970205507 0.168426851485086
0.387924204143507 0.255425736650188
0.616819688100929 0.421548274719839
0.56586125184967 0.164310235478108
0.31110665939162 0.158363715384114
0.818979105235014 0.23739369551266
0.35731046099852 0.108944573700421
0.868289679414688 0.536989099636841
0.810509915280755 0.289120946375653
0.443448193446677 0.115026997426832
0.845860959103502 0.390720988593308
0.880747370812627 0.770693541220314
0.695253131166876 0.389691871052393
0.773947201483433 0.337656284003274
0.987369945819463 1.10747979054788
0.883676795652463 0.236704695808105
0.846423941067613 0.300970192705088
0.381042351745891 0.213247666358016
0.774303119743022 0.479396482644638
0.458735312306741 0.145284945121581
0.916449161123495 0.586549302682621
0.734270905600589 0.328999256489206
0.893175770507191 0.404945448342719
0.843049414790183 0.266095369389931
0.841516988470798 0.189127056758326
0.383895174231309 0.799500773226164
0.4131260545266 0.106627909398576
0.823132561841634 0.263686724393365
0.870975823919827 0.714332078056663
0.983162426750571 0.3141026863205
0.567373767361044 0.220878691543282
0.727684351348823 0.235667902218483
0.747144122059338 0.17526356139199
0.274705922130003 0.190474876615587
0.581226927019491 0.147964005708241
0.90096858509378 0.208888654361483
0.467044752514394 0.299282018212733
0.746580461770335 0.519312819006226
0.772831652439026 0.461176033608904
0.520054447148053 0.308159172284848
0.415223425734173 0.18048381590682
0.60326477966583 0.301034319352102
0.856554004521919 0.345445847832337
0.241565709911366 0.178948334658344
0.366218360030479 0.227063862745026
0.572622132101686 0.222140800318915
0.920928597730392 0.276015472035891
0.515275067617201 0.144202600453717
0.861495180268618 0.410524593194558
0.986596457490491 1.08770402812845
0.720585806392957 0.47060237541759
0.539221901092449 0.584330108637671
0.782011046209595 0.388430525734967
0.750436874140978 1.04827343221956
0.294396703869954 0.257147474766816
0.4024857604162 0.373360910573661
0.577709654104801 0.213267019998794
0.621433390035744 0.183727327044806
0.718784567297024 0.235311429624281
0.955191919590179 0.552652792737266
0.271952967501557 0.203054448512092
0.752050766149285 0.351217149478004
0.61298973323388 0.0893092393748917
0.447860375550094 0.300855611424744
0.953762454809981 0.650188485351175
0.628051489470981 0.114402919010784
0.903524260195662 0.728046047845971
0.741729790842284 0.141574274318015
0.670295723038282 0.103033973287185
0.752697025537935 0.807960966893614
0.96096148771833 0.421877862447552
0.90033353671486 0.868810390132763
0.855009686911016 0.973482015048492
0.750162048909027 0.662747521446113
0.277705136612617 0.112339906164078
0.584413770224986 0.497873499274914
0.659036604070804 0.794329209448902
0.485423381002457 0.279586595567164
0.398151192474172 0.28630342835008
0.627638525527548 0.317365160383565
0.545996828157774 0.439386008636036
0.548706671365935 0.0870717804002896
0.391588349555926 0.147620975619223
0.370514970933261 0.20394640382341
0.343775867206728 0.193320033694698
0.679078014184397 0.714109480942784
0.308264257212923 0.239920830080272
0.596466771117334 0.215854093962078
0.608955083716988 0.237856643696745
0.356939463821367 0.390410480572754
0.441715312878195 0.280211068656491
0.690348005625013 0.440165271308743
0.643623946448819 0.292895867468142
0.87440784501419 0.387610238435062
0.863158013605196 0.593371969833944
0.428083337698812 0.178358491598762
0.536125020196297 0.19779722753502
0.56485574246401 0.134955474803908
0.896607351978251 1.21404539274278
0.870261323892102 0.507312589981831
0.584855234526112 0.47849273494723
0.558454452069204 0.12767076273706
0.264151369463869 0.133100099507722
0.346639849891375 0.0897399763528725
0.592771240139661 0.516102919277406
0.889493836024889 0.197771065886032
0.740570852124377 0.177350690174706
0.372449107896648 0.149507736966366
0.219714464813227 0.203532824532955
0.415129388284046 0.230818175667739
0.408027828903733 0.499902820083488
0.667831949953716 0.150472586049838
0.749017322546734 1.28080371600052
0.863612712085942 0.736280361144021
0.432030592734226 0.228199256464623
0.798777289388022 0.267836257982715
0.984716787336875 0.484809248634338
0.893267409007811 1.76608219329526
0.716133356919787 0.221969196111798
0.609309726338638 0.150481630691993
0.981433512261538 0.531157059443132
0.888893274276776 0.526016385202179
0.667133277835407 0.684171683647777
0.867180491200592 0.223821414587181
0.876167850207436 0.876318614759628
0.817850097603815 0.401543984344612
0.582431677849193 0.342142792652481
0.786780717158557 0.905098661259927
0.503200183228932 0.178124567519532
0.917338696036236 0.23501958433121
0.743906068256704 0.371858204722561
0.934101994827003 0.132952018886564
0.497899338069381 0.182585079733231
0.801672893316729 0.21402096502483
0.340190122268585 0.192340387973539
0.56137237822278 0.210799091535218
0.935792789492081 1.05612540968131
0.549644168316923 0.113492333339651
0.851572915637699 0.168006989487495
0.967181813927544 0.631310493134393
0.447559680893014 0.262684660934008
0.915095417248479 0.514948434809679
0.273063741609357 0.162930693766681
0.526043685768035 0.203635236988927
0.81173677442097 0.349132914625654
0.887897241647242 0.353307314907279
0.872982409023768 0.590202441728549
0.506513162257145 0.154885707008376
0.403488577225015 0.325842839268931
0.908869846260644 0.350782286646249
0.774251833815377 0.442603248492989
0.360450897522693 0.223931398489555
0.935264175913672 0.535398451509707
0.634814183994512 0.426200691526132
0.552474803199334 0.159191357393911
0.306684610240995 0.211148659040979
0.452460991827826 0.0919729900996855
0.878893964257721 1.03378019517074
0.918339558025818 0.312275710804157
0.677406198086727 0.581186075513983
0.318353935058724 0.307497305617797
0.438473633186421 0.0745679361366246
0.293433738819189 0.148671844483124
0.865102091487652 0.347765596589056
0.897637888122902 0.743796041541183
0.390970315741212 0.313682731617905
0.681271914014117 0.670420586800412
0.817326414228055 0.394694813192726
0.59468352993781 0.198274053173401
0.885902913013094 0.381182805498438
0.629505290510165 0.371761846353418
0.771895977341352 0.317526947536422
0.526914702042045 0.103185904379228
0.451103874764736 0.374414667279708
0.692413050895443 0.140598177518051
0.712982524411304 0.0929283774460527
0.415360023029588 0.247542848323183
0.523841130989295 0.214362671243753
0.809409495063766 0.532634079569147
0.368035999244655 0.174516522013849
0.852552988026345 0.208514834886128
0.553041385056939 0.389344358957633
0.632854841918158 0.206214377600828
0.381908153409829 0.187877067191787
0.792610950686674 0.200815511539492
0.797181097304539 0.218165643197752
0.662126461528635 0.234835314743562
0.340460428854659 0.115894813310419
0.307683317593651 0.107134619163142
0.973856611652388 0.688965863291297
0.430170051701203 0.179239289268422
0.337931071841294 0.239671473459827
0.802997298519687 0.424578121504667
0.445151038874273 0.120977040514322
0.477128708288106 0.392492544254978
0.523337091051489 0.109225293239543
0.46803952941661 0.233811234572632
0.475752587111734 0.179159294270731
0.800135161543134 0.229713807609383
0.461589187613404 0.216815575500939
0.603909370708666 0.15691508432671
0.926278030731707 0.3567479880757
0.48967888298992 0.213198476479548
0.888537855160178 0.339646426854198
0.351152577867379 0.254962870653354
0.740178986752958 0.300878710835442
0.923034040029756 1.25322270352882
0.662014432281518 0.228278051704329
0.737593098833409 0.429272397658877
0.666753847447649 0.223103184071855
0.306109046019106 0.3102104332288
0.286399474196077 0.0817660440750854
0.348176564308391 0.149711600901794
0.379500508957782 0.163922993235774
0.737031552965299 0.188705150880091
0.388274388131483 0.12325348705195
0.482185903983657 0.37224156015944
0.645353967667257 0.139954248281799
0.731178600880213 0.166090858478703
0.377876202745401 0.0644128525927234
0.619871532048654 0.378890426005274
0.412507398303603 0.228366407218815
0.894618684854929 0.466154709140129
0.957532677783763 0.400346216962948
0.797925413824439 0.302710979319116
0.392561836574541 0.16312658316902
0.45595166679959 0.342909724284181
0.433182475727495 0.513367770961541
0.880449570873949 0.132063161009583
0.816375874971579 0.83962941789891
0.672207832753295 0.280704678742165
0.754740132458198 0.147970883556076
0.369522035858997 0.113249005456708
0.536023708867159 0.30123026291798
0.870831670524383 1.01743522084716
0.519930573444765 0.211120996930049
0.729913133011704 0.311145617670569
0.57107920080251 0.168110444246371
0.772566878630648 0.221454581288745
0.959178074723784 0.350108936727408
0.961527418493279 0.564969143712711
0.471769619269619 0.25193001457515
0.710127132613533 0.412404887886161
0.667660937667279 0.119789963959568
0.607879621410628 0.329576597443288
0.32513314868297 0.142802468584411
0.629715675668714 0.127315534745289
0.835795125588467 0.223789873328268
0.456508438280732 0.176753088504605
0.395836666094565 0.263557488713691
0.813911488425107 1.01348951925747
0.778605617203263 0.292083025906942
0.673598125340177 0.350338672390791
0.83279533463026 0.777556542164834
0.190005085265443 0.158991646908155
0.483943924155938 0.208781394810629
0.884351862493455 0.303895261946241
0.770234788842013 0.309737760610112
0.43651181831816 0.256888079029032
0.773722866472694 0.347543579198945
0.535186822005746 0.116095922130495
0.595225905262006 0.593007534797819
0.878035501297972 0.446796807680167
0.430020022860992 0.326414816886412
0.509264748511715 0.0717991102118641
0.445354462922031 0.234705040595817
0.767483819864909 0.23599383414297
0.268689688143572 0.18685245067787
0.628094584800166 0.242460797343035
0.610020314716884 0.337725665445761
0.526258168303527 0.188308388324899
0.517020840306739 0.195441958169869
0.560107455292299 0.324347659083557
0.668886519658831 0.439479393415441
0.384264087948464 0.340122323187648
0.970631359861635 0.290918575135075
0.357097214980937 0.325501034088571
0.404897185235412 0.374128850074004
0.88045619904092 0.296954722561163
0.572507071472474 0.313289313311074
0.789749123280281 0.531562002546916
0.520057200591433 0.199089385188316
0.886761668726529 0.474895345482241
0.340745938038223 0.69777158313865
0.269518812833021 0.085945623122199
0.448951844288779 0.196558359691081
0.704078428910064 0.347119837786678
0.907476061591648 1.03945514921489
0.901940648975813 0.197860920945207
0.338767119358221 0.321673358480558
0.505067729571167 0.365711439042232
0.506375347472864 0.156929287827844
0.310909507520285 0.113888677321303
0.238588575514118 0.184056924960057
0.462695353514613 0.342644930521319
0.609481032634939 0.291407977568475
0.657543859649123 0.313059286011494
0.703196538685775 0.416382916775592
0.607550690449622 0.199997985375504
0.97350376905367 1.04843466972867
0.894500321346722 0.168709877702574
0.495882692527667 0.415051681006519
0.866609474117214 0.400939558735823
0.714725893644715 0.474720311614414
0.811384662405639 0.304637625318062
0.630973474399307 0.396896354088317
0.773879898006973 0.306782685402428
0.535729909741966 0.27908751189943
0.484834437764643 0.206164423902354
0.225668321388915 0.200482287888833
0.312626028357259 0.251177759749158
0.48041681952032 0.197930395411606
0.986267149898739 0.641457822473
0.900942917737816 0.352355240731969
0.850400637458712 0.269121708262824
0.788833913557541 0.25929573925453
0.479561276853707 0.288652981566163
0.954927551081397 1.40837853518363
0.836673494911161 0.790256749731783
0.740589752026885 0.599024375961984
0.63510513620692 0.136765844731944
0.749545561795329 0.200267477387718
0.511136431481219 0.126278247954958
0.591171777708593 0.243591444179667
0.807692710802066 0.538479701878927
0.41515722593151 0.0894960508929734
0.459273977085132 0.154066306321562
0.467616298651768 0.405090847037325
0.697750938531126 0.203278610844579
0.711901477738401 0.224582315625579
0.412859681479032 0.175651158938069
0.826879651486682 0.163377425770412
0.956049278575132 0.526772368010467
0.671424037796393 0.344543237025956
0.787199982917177 0.347441638873605
0.267906242259103 0.447904168181263
0.433894142550068 0.119620317383021
0.713983487676139 0.168328256519708
0.745896452156059 0.1811538075709
0.644413937052382 0.313022215908567
0.585700353815064 0.123458696758947
0.476436214333112 0.229815321463908
0.292236286403248 0.13189621785905
0.526648845819311 0.257142477278937
0.464030266825966 0.307407250537742
0.439324708094078 0.200070926727267
0.372504853607907 0.116678613492832
0.313089087277179 0.166911944529874
0.703501710605756 0.614618324263064
0.66716148401694 0.17390213638072
0.841420470023031 0.153819833669434
0.935815567928713 0.501810610528432
0.602786750980536 0.155500816874096
0.289148989177558 0.156608729350972
0.654857437153662 0.331941454989118
0.64754463636779 0.286889999489657
0.518932321773411 0.18577699261219
0.905783974675669 0.248450780681925
0.268389598830186 0.153436209862201
0.907385424609442 0.122683759327227
0.582195848136223 0.228088030259131
0.621231651824686 0.0964741735960453
0.421465517441604 0.251617639944953
0.667393671624653 0.218646668186568
0.393779175306886 0.204750064586675
0.765571853542629 0.251634950337707
0.531820263471584 0.232105378904681
0.784623562968075 0.311068487226427
0.575681731226305 0.190549804717639
0.850822830896768 0.88863312080674
0.601329943689725 0.154414167577827
0.778256945230535 0.679187780133672
0.780709934731143 0.538127248403831
0.874246457218825 1.13470818251336
0.917302785931864 0.479375465260077
0.798492179084351 0.65124771069239
0.65936036477983 0.16652644670138
0.471388781243945 0.200406670234119
0.488709524985948 0.174277381531931
0.720983667495295 0.403666504549261
0.773530725958925 0.161504483822161
0.671157089171111 0.151777305157554
0.748384609306005 0.216684159326075
0.717305107259258 0.421593627026057
0.833036536790495 0.857377702778646
0.539607888296719 0.181320829273138
0.80926515619092 0.145885145108582
0.672820579865358 0.209289017941009
0.40003035367493 0.199919285684701
0.692451047653324 0.235106623910297
0.544029001505952 0.28602697534497
0.664825849092723 0.181102655256071
0.889344239698034 0.38728847078367
0.857503032298921 0.542342491518532
0.482469843011686 0.218922034188835
0.310326445470591 0.221522593996414
0.779982008559903 0.397081814238249
0.247130049982427 0.189352903412606
0.77257737642322 0.400358441830832
0.629778530385479 0.710595941994036
0.3848435142284 0.540436016057638
0.593299669080919 0.179446355095001
0.706960515243166 0.151538577404243
0.422524689794885 0.175934897912269
0.538204270877538 0.203426528072688
0.816231948691955 0.163862850877568
0.991720406245105 0.633501724052312
0.872653040232873 0.408934059336377
0.296279054306366 0.104937178655181
0.402039877919307 0.131931277191003
0.748846433740185 0.587849569119993
0.708369114487896 0.29871962962051
0.839675929785393 0.369326274140345
0.771182799838315 0.209712989820018
0.307080660078293 0.328506379550251
0.445293477219118 0.212593906946832
0.427871049684432 0.32809261436486
0.915865703639426 0.291498229716597
0.395285007147114 0.239984937148922
0.654710081031502 0.276565390680367
0.331135749690041 0.19882912004792
0.823980594626717 0.410330527821136
0.872993335404234 0.70121296964775
0.926148436786508 0.484740542961747
0.775337873625409 0.172685475465446
0.416398239181671 0.23359123508034
0.841663660767963 0.379274864226834
0.92498453715943 0.411378393708284
0.396500600362252 0.244948267365942
0.484663054605378 0.125312118753741
0.838415457153657 0.171592320856291
0.642759989273264 0.144482491879028
0.900892124206245 0.471506127627695
0.637632042952679 0.446783257119619
0.545044418948612 0.12834918393074
0.883152344841457 0.792857877539482
0.752393022856161 0.373209954581031
0.79303957262299 0.182598764721664
0.674070448862058 0.537351542262099
0.389798131919402 0.237444048214853
0.857866981674948 0.897035804112109
0.907133747390305 1.25511841939416
0.265992015982246 0.218851295759521
0.828596577650794 0.197577529294583
0.47566183741955 0.200083758753553
0.671891053162803 0.278595228625831
0.848744467819553 0.376620725073749
0.912574608241058 0.700424626996145
0.723528606663822 0.601859674454945
0.576266352501201 0.133446087339515
0.667585437595035 0.332943882239168
0.356638084713982 0.160663691467603
0.651279253077407 0.34556514136265
0.254843264561454 0.222067776826154
0.787307949231797 0.972547971701171
0.345461998117575 0.20231358012917
0.396435427995324 0.211647051691235
0.575293257879058 0.53141787157299
0.885361974587832 0.162235721490622
0.673978403192828 0.24711517261483
0.943931949528606 0.865323085654941
0.776067586941999 0.390530452848902
0.684026227000835 0.28923546824824
0.368663052158198 0.348063401330721
0.698623996889412 0.256463128818858
0.480838774485183 0.263023126488104
0.34412530789049 0.178314453067705
0.581219596146715 0.397096883618345
0.485815402817521 0.247845598517033
0.906300299167183 0.337251205875318
0.474852161604654 0.164396433836263
0.187840265097893 0.0911504480839106
0.405688668726555 0.247186141965884
0.563099090891435 0.236926351098971
0.384423827664729 0.170953574661294
0.766266837331627 0.199297060550028
0.966321061858252 0.688035992754209
0.613448364540888 0.340034247941225
0.91956426089241 0.672028895311381
0.700065675461186 0.382426844394003
0.866904768244838 0.190472431115458
0.527487941868836 0.138119162578625
0.510163245636058 0.344469565883366
0.417696297999876 0.216096291336912
0.360950916533679 0.0927186605560374
0.308635599891901 0.129816970019233
0.75991748025702 0.376424484608988
0.6337822671156 0.395933716994163
0.829255633975099 1.24417099438924
0.645370856657316 0.697805600462795
0.328917279918593 0.186570398899243
0.679839633793076 0.284546340985548
0.496811272242777 0.0915062377747597
0.684368442792235 0.206845373922273
0.370212969518379 0.418653688074456
0.725864048877294 0.11389608034785
0.727185949589905 0.256420813376091
0.936061968918194 0.417011488655301
0.393798209837397 0.281410608261094
0.549946240721149 0.36902971883786
0.588007237952751 0.118724695475064
0.809425849374206 0.363025878252297
0.383823556857841 0.251471911610498
0.982114170659062 0.210230018229423
0.584681558441558 0.217346650330525
0.606098282851703 0.147180314759018
0.390478478818031 0.263918968116239
0.364783714213963 0.158810180242691
0.907364807704822 0.741920256031489
0.794107171709366 0.618686301715555
0.882288210572882 0.895077177434363
0.932612888356973 0.723628042665228
0.854590943311816 0.283381820660869
0.754979136431159 0.484503170148997
0.855867235705602 0.258401555123845
0.907644373742952 0.260974623018777
0.93965296178431 0.496689394628291
0.608317644417574 0.131275285792858
0.658029843464981 0.40343240484113
0.767596597468665 0.322076733841483
0.808502849080814 1.12212199078915
0.538142285969664 0.199108129025287
0.566845840421882 0.143503794927393
0.847761201832694 0.289773290035787
0.307802117304594 0.266968683708211
0.669186531141348 0.164406456622606
0.4376672266816 0.138649678424958
0.891916646696458 0.767545471894566
0.468657130773318 0.219765161666248
0.609720046201875 0.36517372466785
0.9596688677469 0.251492674523117
0.698030774191278 0.53539719959624
0.795167094349187 0.709627138567181
0.906247004313788 0.769410853600887
0.24036768054087 0.186346797846628
0.875883499878138 0.937958772949584
0.842857142857143 0.977416120235104
0.612356389986825 0.496878486345092
0.756313575586975 0.33561828309297
0.481265333680952 0.303451950954866
0.363415362561223 0.554035048792783
0.528891635496287 0.22119857439249
0.94303457106274 0.398919548345933
0.750846659009924 0.401219521631934
0.645962098148467 0.27926613065981
0.663464691917444 0.275737972041663
0.631375368723073 0.268879967698363
0.583220191627394 0.379444763348485
0.808269056864727 0.518585400631149
0.502794595908939 0.196430375508521
0.722484878502709 0.238394101352979
0.403381260281232 0.0923789053308733
0.784966718086013 0.26574679479304
0.443992670096494 0.680834751849368
0.688111016709148 1.03535377886127
0.706429990502165 0.210613486509491
0.407829664303766 0.154003819135569
0.821852918296346 0.391327019622422
0.701961297893071 0.286050165605886
0.785300193475705 0.790010159851948
0.746229826627818 0.632863272626313
0.900865900264029 0.557510337023365
0.660814367151001 0.29329522335375
0.772952434562342 0.265371791811069
0.637281567777978 0.364123085636855
0.520953254238557 0.201899071808321
0.867510008531863 0.818745684105504
0.37559003390518 0.236367480660411
0.70978397109784 1.00081680698925
0.787317508533492 0.800481045566483
0.954084893762713 0.784845838360846
0.762251530152663 0.504911589186529
0.23434226700146 0.126841900801076
0.875159824159971 0.364123396628572
0.543641535455695 0.240919101344705
0.819133813740902 1.05950054853399
0.764402254342844 1.04548608528879
0.82677293064877 0.498666639828437
0.577770699389903 0.397857907858311
0.986303652834789 0.897894812845381
0.79388000950151 1.00401985646025
0.800864853878312 0.147288276515188
0.349422546413717 0.300224619107965
0.796032726831367 0.23020535389334
0.918178251828442 0.815759369060107
0.733699427504327 0.774392069667194
0.412035241849517 0.290820028356654
0.712768483636721 0.229828786168803
0.84071884766952 0.67582971195188
0.707487739928285 0.11492532333155
0.923423878037939 0.516407729289286
0.832935519579355 0.713078946264351
0.942876653862569 0.988310298280979
0.665356055206376 0.706394162291518
0.893461767377246 0.248891980465309
0.912092893962965 1.11507803715718
0.631086524650171 0.257731387081558
0.917741764997135 0.56006437548105
0.519896175300931 0.150383549582363
0.536947818399797 0.179285013948395
0.365882311415584 0.227789624648868
0.842984419203648 0.416591595412742
0.790234512961786 1.04056143563636
0.925775198598301 0.157043604568005
0.813243869576933 0.424017255478748
0.60733437714062 0.315905892825015
0.86524145426615 0.367119353732768
0.501925522010512 0.223982397434311
0.792611628654031 0.512444495293349
0.556716704413817 0.286506539890075
0.55661958344715 0.352467610135827
0.619424370959393 0.442210434177512
0.713151000406143 0.261571250815884
0.91790387955993 0.471040693260262
0.51989481759635 0.566779870929472
0.705416965053408 0.432517533865871
0.648663741383787 0.0958323889184181
0.821811453826255 0.208258186376473
0.612999162801823 0.175845004080653
0.615934997210091 0.333119987084467
0.542652037617555 0.285175704901161
0.890845335535424 0.579657611186384
0.898384072788247 0.474435591648141
0.592112736731449 0.217747282053604
0.787376465561457 0.398118474810938
0.826821242730334 0.57917665604601
0.470116972169845 0.154341593980809
0.89240671707689 0.151607424855262
0.31006719462443 0.250377049351473
0.929864061172472 0.72587689248193
0.414811528152092 0.155276384613083
0.912420702828363 0.694231442216295
0.870658388214952 0.997749345832888
0.460444637439004 0.134914203963101
0.93782692242848 0.523548574824811
0.616034997342492 0.324234996954084
0.755723687324651 0.459225110362546
0.325064579026843 0.202698379690355
0.739908399585206 0.378720442541104
0.327837448230099 0.0918526449623445
0.806056461231621 0.807036590754951
0.933326436259163 0.54248005749183
0.43704719609892 0.365925392482065
0.925689626828867 0.727576640125086
0.757271311243274 0.281931346691908
0.955931229113581 0.633244123602392
0.527639973339795 0.549753138279267
0.567973463252825 0.291319782027571
0.555802577266074 0.191168135862588
0.407150053336494 0.123713969560143
0.358657409010631 0.187379436422266
0.644692132048454 0.230194926225733
0.560607637246555 0.278547649834675
0.628171732338399 0.125727902261482
0.923506761833208 0.865739576925992
0.578484107299227 0.318924762581393
0.653851071764727 0.384500081360987
0.552969699463671 0.180043320837311
0.855393193157614 0.289101438498453
0.511669613269106 0.349566884519587
0.713431837252285 0.225363620687705
0.880011542859217 0.460115046026671
0.878482509017659 0.911602686811869
0.694910264959165 0.164745902773159
0.558581768502266 0.162208715742695
0.358724047774131 0.301731303378083
0.908862767300529 0.425305567939627
0.879257127511992 0.75947144405586
0.490096480346183 0.169816935027868
0.725708178405274 0.943006216981581
0.824499122156516 0.622129640496267
0.971362790779797 0.423261051951476
0.647901425429515 1.22039194083743
0.872178525466371 0.403057947957634
0.786427742029126 0.45666064692619
0.605287177500944 0.280114672867869
0.586180588727907 0.139396001721402
0.754278684366804 0.344124150739373
0.777817859248804 0.522962301349578
0.749623731774508 0.804664718401223
0.985341536722028 0.723139503701575
0.924704690112434 0.318636691554458
0.974362848134524 0.780151809220246
0.779500914778295 0.391448385807796
0.895243406413522 0.745440444617069
0.381084727906823 0.155552201560783
0.306728910431099 0.200973467444045
0.283037666200767 0.297744546145087
0.820220316967442 0.225560065653319
0.97670612893567 1.07033063787869
0.768371951363755 0.329975947190155
0.526938115815598 0.243920504055871
0.381101640074911 0.224451081860123
0.851555806758686 0.2405049199066
0.27373228260114 0.246338586626949
0.588572109330884 0.180126895933772
0.571050393869391 0.11626852963775
0.980260902506109 0.689550011244932
0.877859182058955 1.14324975262428
0.843253687732692 0.342873927172875
0.925919428157752 0.348111180504172
0.244374862725927 0.13237805532165
0.974967538415188 0.39273327165827
0.862712290105372 0.314663409014127
0.916764911361453 0.833206934837474
0.901323346807218 0.897514183415115
0.539322988824236 0.260290231158676
0.968048199864787 0.928146072750185
0.673341152396876 0.198376493261602
0.449399751263594 0.296261242781295
0.694552377683826 0.217512777350778
0.77922682396717 0.382179786935047
0.555139830831365 0.142266884558675
0.966456809630076 0.543721587100139
0.812130007748529 0.435131375650121
0.537001643038695 0.333948326992831
0.216337921619298 0.175395156435801
0.34314824761649 0.238866252748432
0.980338300869584 0.781796856801113
0.900443314629081 0.714654414736725
0.931661179183193 0.583607104188947
0.707294299308966 0.201556461252103
0.941935713778161 0.654732436403959
0.980757263387271 0.767697699365001
0.899721237961856 0.889970267669781
0.903158602830351 0.242323776990756
0.418692170302214 0.16533610941424
0.687863980032725 0.468064873629207
0.845862640365258 0.862842505387965
0.833615344803912 0.626782757351246
0.966695585308007 0.745072552084256
0.921916427239276 1.01798449092825
0.725355989188477 0.902360005848966
0.577023799886667 0.170021615411639
0.981348637740932 1.22459704054027
0.95479541396449 0.80077195884374
0.290531543478849 0.261235230405412
0.911417597614934 0.31752903176585
0.894482518967548 0.957234573280909
0.928027769419927 0.632830680517578
0.313548567323809 0.874188167663861
0.768310723188147 0.435484888135493
0.886537945829981 0.920388957409027
0.539948113391 0.155145847282697
0.709428773473717 0.389815540949798
0.454676761271562 0.164434800934554
0.364937551728741 0.375610412822139
0.532187649268243 0.344406615874076
0.564871513934119 0.267099400247393
0.743168547335214 0.214485213207435
0.869000204930814 1.14731557462517
0.784461712402269 0.246849278572727
0.931831671243436 0.362280135046899
0.771873912008917 0.559882576904451
0.606783849548056 0.220880584854231
0.400866275928004 0.267285224391384
0.807484596527848 0.271579270305625
0.803378215337098 1.16185953571897
0.86173716459642 0.496059951929143
0.568485272024695 0.115410275049845
0.925624042168881 0.337241309639534
0.723577002500417 0.168850759584892
0.490469845030106 0.464891978044347
0.328296774450621 0.199482825734133
0.857446425139343 1.13797565639965
0.636577801460969 0.324391660551381
0.801028671493138 0.33061096531219
0.525135494673355 0.197074457960761
0.716422772797546 0.28898043699359
0.358821599609792 0.130121880934218
0.706243636462728 0.164919805397808
0.365824915824916 0.274699722560329
0.482009312217975 0.164548801714091
0.726992347629897 0.126240242688365
0.78160171097446 0.186421986009665
0.918775100012029 0.337725227255397
0.959190243811726 0.191571355725867
0.819653586899509 0.561469390061145
0.866290357405669 1.04268574910392
0.948583453895346 0.652057327134046
0.657965114010328 0.378550777043184
0.926844842410457 0.480284198585343
0.914490107956017 0.86452627476727
0.751439061269345 0.204322369655226
0.599937238048635 0.236883769943135
0.788843691110526 0.321854003987291
0.364794954732377 0.180349188180364
0.6025285018632 0.4523863926096
0.489383262002426 0.232397275147052
0.626207302709069 0.174508934713166
0.504007467900627 0.149906456883006
0.76102022977023 1.10906121075418
0.500053516037768 0.653384216251008
0.891472956725809 0.448284999538783
0.915861191860465 0.847447205026383
0.439439517596164 0.241997415370869
0.53732954348395 0.156676296730776
0.523072171397294 0.211002084656928
0.863843003438249 0.438505031480326
0.72632202424073 0.433533545297414
0.532182665542132 0.444087978762985
0.390855097345202 0.313462080069511
0.492379104494697 0.222844527161253
0.526130832851162 0.583440129856264
0.950129569967783 0.765130761138544
0.626445053908066 0.312418232347264
0.549907398081028 0.307756284022833
0.410068933704198 0.166710430480466
0.226259198560365 0.423350952319094
0.622651723031966 0.202575691541442
0.362941440711169 0.270991182333971
0.544696360876377 0.1868719381269
0.358624001410221 0.168641582460181
0.894725632942194 0.519305672162602
0.244989455630518 0.248489226612806
0.891063018281471 0.982032929235296
0.405505863314934 0.149418212218605
0.848730500793714 1.02146351786985
0.58754587494745 1.15477466773962
0.606493795672152 0.208261067345141
0.803337692157739 0.273513479710955
0.941964230459806 1.22327550118409
0.518896247747093 0.192065180654898
0.511905876478482 0.309663489343312
0.86991906030994 0.216202745906218
0.664039849420769 0.170653873274256
0.905683610719987 0.938575997470225
0.664679202203627 0.191220117714535
0.698568684468901 0.210855033039888
0.582779378676035 0.20548493927464
0.659914706111548 0.40625940475644
0.874529482240516 0.208026969947056
0.636957121825543 0.369855387981734
0.410016488046167 0.249765496004861
0.511401340389266 0.22775612647035
0.490337042655983 0.136369108576217
0.908376140880029 0.730694037263672
0.7659429948856 0.572086282108847
0.432206456739379 0.126102058865403
0.496591902628789 0.136906739717904
0.847119880729705 0.258574349163158
0.560729209490138 0.23542810170238
0.79414563657121 0.186546130658044
0.468278599080257 0.118586664848213
0.665036325061077 0.557069322880794
0.932419715488978 0.631067253576987
0.496471134267577 0.276265193714106
0.580560480573839 0.225874040954717
0.711535211893927 0.258613710978508
0.509784502932712 0.29420363089064
0.723905078250764 0.199478314581527
0.903458306003761 1.5494244789721
0.785962525696924 1.1204012610871
0.969530149668551 1.10806647527326
0.985280054532523 0.77944073687676
0.364710836417971 0.287218323144205
0.630009287234168 0.254168668387396
0.80599841700588 0.451814224782445
0.692140214100718 0.125138122719121
0.791493110197053 0.363958433588123
0.643576215098354 0.196788193107344
0.833732681252593 0.369379386978185
0.747801258805385 0.442932025318575
0.450516709531884 0.137148610531684
0.934167998681559 0.985852363635202
0.772645436331284 0.312543076086556
0.671707955046611 0.214402775730384
0.727240527654317 0.293718190824212
0.40510008692387 0.147378810494064
0.624923371422532 0.789495638175863
0.65938518040445 0.282630249564866
0.611894794473609 0.225322592746185
0.760851476567453 0.157551490076538
0.225771214106541 0.337375841366382
0.917208686909729 0.308623647477588
0.546772068511199 0.769706436488057
0.955229215229215 0.643968361093752
0.991013483040414 0.922906142511693
0.462198757705652 0.211287847960094
0.67676409784105 0.399540871378186
0.638579385145286 0.406644967289707
0.573920894996476 0.2830988605374
0.29571471266658 0.232216045960807
0.990635719157689 0.48035807173334
0.868835971254739 0.401357275017207
0.289298162662836 0.208978757889579
0.67836534966306 0.21114206613633
0.844903887517163 0.560514769101753
0.87723670895484 0.254802461749977
0.975355242846427 0.328514504698273
0.977910451221739 0.862589965804083
0.845842482799005 0.550328006968641
0.497509596858408 0.349906498675258
0.567205918452808 0.135034587138212
0.29120944193343 0.139523580340522
0.664576059312901 0.368350242947994
0.816446811861428 0.267175099320519
0.555312383090161 0.226264566797611
0.577737222507533 0.255865683338783
0.879566392003242 1.0120019858371
0.848559447244916 0.952965946820197
0.74511833896063 0.511071498322329
0.965593665593666 1.03635127666589
0.491917146363809 0.152974117950143
0.376197389078865 0.168766567702496
0.291591315746668 0.146154625301575
0.966170629216797 0.817941790796206
0.903274220063869 1.00602899979645
0.674206663585749 0.424170050746231
0.457567846061223 0.169206515728845
0.38735345990248 0.326999847283393
0.816020543186693 0.910980721132334
0.724983666506009 0.338670727267839
0.767704951050048 0.252092068731524
0.823027078978057 0.258167962330481
0.984288821885369 0.975006881596353
0.835678608248547 0.315792711407564
0.911214405801686 0.564418081917647
0.781578979732389 0.348567816700939
0.676181582219318 0.134959475586686
0.722024144793662 0.373220733194507
0.698339999398551 0.345170632127125
0.398068982370985 0.155853948740326
0.940552397931714 0.26350266177074
0.662722154692598 0.159886928509572
0.419903251335797 0.161265319447731
0.483511818828245 0.251264518571815
0.635655554459516 0.200580008648554
0.704621265043025 0.283748800641568
0.715793592565419 0.480512100599245
0.592264288090281 0.215883628263515
0.566548692141791 0.182103493219525
0.954978193988979 0.979593639733995
0.858435758726035 0.342896973218759
0.586874204423058 0.455167807652099
0.268145151751709 0.115069166582185
0.905666194852533 0.198068795412691
0.37581941189182 0.096745448030682
0.861833799700657 0.807637257378566
0.41039037492553 0.161536110113858
0.464441281852507 0.334729808296301
0.389703643644306 0.340782985355219
0.629812110459033 0.266299185672126
0.32691139553068 0.123315130121399
0.658948709344842 0.595476422524762
0.792722763236845 0.523995967764941
0.612194142149764 0.263994407235005
0.713770652978361 0.230472357733644
0.982837029937934 1.07887050062967
0.782476045529571 0.292647112983536
0.594767617104298 0.144772828597634
0.722828956563435 0.429196920195634
0.929643996247036 0.248437238021427
0.828359370039535 0.335236375899263
0.663324148449686 0.133250943781781
0.843861143260615 0.874576020391417
0.368604201126499 0.0973032458941873
0.403091213189176 0.394902165894676
0.716390641572818 0.544309107407924
0.52065839987715 0.13168068303369
0.790722848498663 0.155480742851236
0.318049332184403 0.0957944388143305
0.93869856482946 0.852275516977942
0.864588914051136 0.236370619785763
0.503450426786548 0.309028739552407
0.473847988401953 0.255313882355775
0.363881220503289 0.237667881596394
0.591930787921604 0.259939712699471
0.734249108658437 0.236736078653751
0.521534295536396 0.467384008849833
0.396751774977368 0.235994428255163
0.948385550856916 0.43064974032146
0.376158051250091 0.213853011791275
0.771512617816966 0.163195574900917
0.837508124452483 0.411173201881625
0.874998106652277 0.430657446326163
0.561691161306246 0.368838503320158
0.708962137308594 0.313132552773217
0.376304073237152 0.213753101918128
0.392659828865497 0.177255058138485
0.477614035652835 0.190709146212431
0.589104596343047 0.429734034734932
0.60543683779625 0.428429282730238
0.896111700051168 0.922900321320153
0.24894567588775 0.109345979562227
0.964765993705173 1.19581521739219
0.482208463893154 0.149068161552122
0.944523580394017 0.142503385243716
0.363685167931142 0.319170394087867
0.964600705923766 1.12224839417072
0.728354410244174 0.622539639409978
0.87790293343165 0.860493929852443
0.839277069836976 0.611323255177349
0.394732344878972 0.234131625632823
0.481731723343522 0.219252498488753
0.619515518115122 0.282663538885422
0.423255933159055 0.295968584405563
0.498947909769677 0.113855200969777
0.393110351288806 0.176246882972234
0.900535987748851 0.845207624786009
0.918631249960297 0.707311662006348
0.953524967685611 0.39163777484644
0.950667615190982 1.13092390724304
0.818311918872423 0.284646720402023
0.675499619278251 0.143427282148521
0.463670505766312 0.135342140272304
0.824770705536598 0.903868840064442
0.908038312566604 0.263123618280997
0.959255124623305 0.633333409505858
0.914149529117817 1.13947225620528
0.861381742373478 0.529097290397411
0.457754010695187 0.281487665253894
0.506251507113576 0.322616499836621
0.379859611922487 0.262257899305202
0.675363652799921 0.375747269198371
0.785136475031479 0.373970146272072
0.460651950312525 0.341397896728224
0.714231034183862 0.271890120384122
0.921231301226705 0.304108610242058
0.348540495876398 0.120008931457447
0.662894630979737 0.167757850507543
0.454960259977676 0.156471561125154
0.492215892607538 0.274876337178612
0.664567284369846 0.173939418675182
0.657609735558025 0.308902820512623
0.332738505934959 0.154155823899198
0.346891983243643 0.142651248338022
0.736672712043914 0.55363032916537
0.879302873529103 1.32165776821751
0.561031815620659 0.36103210327665
0.857556852541428 0.187910682116151
0.880439807170232 0.266876535396118
0.866385773057211 0.653324979404929
0.398522799522611 0.254355910224423
0.861733535436705 0.434732434233523
0.680535926929167 0.545669172509435
0.640025266450766 0.2869136159688
0.986636580545647 0.563140628050603
0.581125362793746 0.246949127553388
0.38570383784126 0.148405466454234
0.322047161115987 0.158701665956929
0.471437846133418 0.179373152551943
0.817455031726887 0.393206389319039
0.658374756821586 0.299500491733358
0.937422156715519 0.885061160798972
0.682174930193948 0.349784086723311
0.522766690282974 0.516684170728965
0.708734383646844 0.33309743155461
0.508317331575528 0.189047270377521
0.891249101958265 0.240798429308419
0.868508477202853 0.476260068400909
0.670366127816383 0.268659460686303
0.628627196638594 0.213943087194236
0.827892120058818 0.443229098008651
0.404468579988962 0.200374697539454
0.933723045433288 0.621776147262831
0.736841309280388 0.153818787853385
0.618557470484462 0.263417592992258
0.72027342027342 0.601086920614147
0.536852586444834 0.179522271583003
0.893432606780528 0.685111956826968
0.818651527451249 0.32299585985423
0.504399708507925 0.188608927400742
0.535710793540842 0.161177172099059
0.925910235553131 0.612341397341115
0.967393069842989 0.215616615068197
0.778112333526346 0.385100260137165
0.260353565199328 0.158129225792975
0.534949892307067 0.154470972094014
0.618494169443122 0.506348881051041
0.912820992154737 1.24665053862023
0.65680836915092 0.11364215768208
0.630301705580394 0.944505599530853
0.687252917617674 0.404122188846849
0.892425939122468 1.33092214851987
0.730774614442473 0.38994140247077
0.945414390499597 0.464965653434507
0.888704248711403 0.930556339111649
0.817211651870206 0.315068539875002
0.670515224284006 0.291843496025296
0.646668675201463 0.347680273165343
0.553861553236262 0.199883079810016
0.910004911136989 0.512487992666099
0.412056200789436 0.364999767981119
0.943782665190818 0.47958193762161
0.780052990035736 0.167796769407875
0.729746576245775 0.186089211420364
0.483308001072896 0.176616103075635
0.769121427767777 0.316671436502141
0.891724619145236 0.400089833533301
0.647321320143112 0.219675500283243
0.540119930937832 0.196606335972778
0.64395154626146 0.269013614333351
0.801925505050505 0.829476832869224
0.842182650437677 0.207478479494225
0.777931700986921 0.273838872838735
0.274713435421465 0.384804114895508
0.916434967362452 0.586546011816594
0.65420819615935 0.492578545423999
0.896562387888355 0.77474975514621
0.606962582088229 0.228426360773431
0.635406881035827 0.331801079156326
0.941214196507695 0.378865816567993
0.75997118747506 0.144014368444678
0.298994123896025 0.182439037147794
0.728284267173156 0.550602621941611
0.754572017052259 0.480316598759544
0.447098749700168 0.286474705552614
0.627586979592422 0.17477855072551
0.446438472294627 0.224737209723343
0.954910707931554 0.144566880455414
0.746830399284358 0.370485066400694
0.680305425799497 0.666628973898139
0.487508962602362 0.174546134501902
0.625739448698632 0.166453095115348
0.43530281929461 0.240281318104371
0.903862320194284 0.526401489026114
0.506556125598182 0.167895492576492
0.334297219448838 0.15560868682882
0.461332362731725 0.220275923919097
0.496564133085224 0.215343440166071
0.772679787204719 0.364118682298324
0.636242638054697 0.519830686025468
0.826850237418001 0.308014105501479
0.793229246268176 0.39251230148207
0.732806385097698 0.323990663253828
0.672985669081624 0.249018449721893
0.648056615745958 0.303719656670632
0.338427210861187 0.116678665135743
0.760645346481156 0.30066364675063
0.965282675037601 1.26198283069376
0.404837169521396 0.116364961260685
0.497718919904018 0.3033197675561
0.577297715968317 0.150695877858937
0.529234161526489 0.358895366865484
0.686996081819399 0.337392783174773
0.406842002741166 0.347155152285946
0.256326829514362 0.241080436796919
0.748763199490681 0.346261340068707
0.830536418771713 0.155323006967391
0.505910477117106 0.32877084578234
0.864549605645496 1.07652805674974
0.822496940106794 0.200209367208708
0.814631942176841 0.481849135716022
0.267554948948008 0.133066043388148
0.561951269196383 0.190586475092467
0.301985979605816 0.246115487509828
0.82151763677499 0.391284816907077
0.730150906656931 0.183224410841542
0.835387137741948 0.442786354226518
0.419976271931388 0.178575956302619
0.284537647409467 0.170401216848789
0.845744763266887 0.351736364312774
0.936668729785031 0.381975392714569
0.523816202802036 0.247073862468659
0.286350883159394 0.33266198942092
0.786848134382584 0.228957376038364
0.342679947351698 0.383128344845798
0.997947983927533 0.247069057503965
0.498418963026883 0.166673271883971
0.449409738282215 0.129012487794624
0.550326498347371 0.298305119938293
0.372403738163684 0.157747020449105
0.681600067112217 0.763638696359053
0.544623580278176 0.184659431202415
0.407150917021176 0.165490406529941
0.703743103861837 0.326946886673676
0.429599183094275 0.1634434104854
0.735494314737596 0.165760618599726
0.361368553480711 0.102763245402007
0.397568222232652 0.308613970230349
0.406897257148252 0.200837591738328
0.752505936792837 0.297680076771778
0.33474071256498 0.209484561437509
0.520148697450566 0.420234196752337
0.81524728701338 0.254301679627357
0.637248408388963 0.208288782220129
0.673426769267979 0.554142797516588
0.392762673463608 0.252005953700028
0.568773679271152 0.192195114043335
0.525375320847319 0.283992587280069
0.95765578749087 0.537676931857391
0.668209209635325 0.328160122611074
0.444736293516781 0.207749816977877
0.932316416526943 0.60643877676159
0.477189252023497 0.233982620937304
0.306493157380254 0.354373449684381
0.759543727002197 0.655606512509895
0.522100867201737 0.303109270539533
0.315615984468884 0.0965398097270934
0.471068985912515 0.301858697320558
0.70076308758235 0.328678568383912
0.895640391800925 0.106331891161052
0.605090736625241 0.469140635391918
0.372948421710285 0.209251908122647
0.807596839647564 0.231762685713799
0.327560118275352 0.156049745984245
0.436794053744997 0.220477261616782
0.639007484096079 0.357064268967118
0.346554490082127 0.290739661583898
0.861081788943537 0.170059105860465
0.674325863114437 0.216053255356867
0.584146867495162 0.324771215177943
0.795045446156983 0.382733617182022
0.839634521458163 0.337708898376709
0.512016587848381 0.304032022990471
0.957455368109032 0.320022918985032
0.35703406378824 0.258308267989234
0.467436126344429 0.397761531138662
0.394849333550949 0.177940121133587
0.946744450370511 0.864028998295223
0.927667262953548 0.672837507409292
0.619534241648507 0.256694277363974
0.650745706461432 0.456224094480778
0.913340482712285 0.830791356875107
0.935233316748772 1.13345140837852
0.447773950649074 0.189955648131646
0.247479857920068 0.256776707022953
0.789810198979313 0.718482577737895
0.720685744760655 0.212040021134473
0.417614794500241 0.314126966062477
0.551338548825949 0.393586796545151
0.337100622169512 0.158436911739842
0.909204773071474 1.02299509667883
0.756067551578553 0.217183620163201
0.374765173236024 0.221684816846165
0.421213142289715 0.262396329845387
0.753026363790508 0.334409010286463
0.550270744356315 0.293623770101572
0.669062640052401 0.207049231271392
0.541941704987619 0.227061227213163
0.555579527330724 0.241219084109734
0.976538085570344 0.402235836236844
0.6805667610154 0.250413770194482
0.982398505307119 1.19887645163967
0.730357982160743 0.130218203574571
0.378052663235501 0.35408520778625
0.725812678681967 0.952744146390444
0.263226320648568 0.232888353561516
0.374362413706764 0.347877590619476
0.492591289324119 0.112758017414658
0.679865504046986 0.146608485130283
0.851013966204636 0.560838016773221
0.714240133804205 0.303666313660762
0.45555076445441 0.244953377486281
0.703076245716802 0.308909267183071
0.683450266208887 0.557555284738745
0.628328446352962 0.679024447344204
0.422535350783784 0.409537136587127
0.978726177884169 0.837028822429582
0.612469205816497 0.373713359982793
0.738003811599806 0.193328023953548
0.415219147258496 0.164670331476756
0.397086440905731 0.107168902372323
0.584547557421824 0.126488273327093
0.863367793409976 0.409322327462212
0.846642786940988 0.608169606985354
0.833764153127548 0.473176644117107
0.34075681003053 0.354067160890405
0.575685824254626 0.0923536181250461
0.831754367926095 0.291874530375018
0.425303227845601 0.198090121083347
0.799068638531873 0.189452612789105
0.552329306034396 0.153821089211714
0.560587030211952 0.335300181636357
0.4476996687523 0.196086717768342
0.820822067815992 0.23965851270079
0.769607122892527 0.810491676062225
0.50400040054073 0.250192366548077
0.333700129789515 0.638963853760864
0.927447285214733 0.461881686544183
0.390591178972984 0.134288101163865
0.708299442629252 0.215009353857155
0.607277449994468 0.189299365135045
0.592417596208612 0.227503548650996
0.511833633335182 0.131800610680129
0.789965120298851 0.352810131133833
0.323728311562009 0.139230403794698
0.311142606617049 0.181553157784485
0.741206756862142 0.382838275556011
0.756586476466795 0.500710018701657
0.389388686100463 0.238553489039083
0.72356043746066 0.531211907100357
0.465525151747715 0.16432274585174
0.483653572795882 0.266746989014916
0.761843120139524 0.408960264265588
0.279636923325823 0.158554179382681
0.766986872812926 0.276138592340921
0.812226110716487 0.320140144033559
0.762456035960669 0.272165141150612
0.441216021857865 0.18825612563428
0.691515326881722 0.253338446832538
0.573338239178837 0.658457475704275
0.798170860933125 0.196887753247358
0.390902751758878 0.148984715759979
0.517237113188599 0.296628553486341
0.507191213460512 0.195162774765412
0.499095074272395 0.278104347676559
0.367070909445064 0.118604729328328
0.42814681323243 0.194758569627529
0.569083486264103 0.279743400853947
0.896334385736837 1.10226183048479
0.367529871962037 0.204630027692244
0.588041372523007 0.391011370505164
0.392867067522816 0.10963400832262
0.70161468452807 0.28108541019778
0.780801448639209 0.19185365982408
0.676642436949308 0.660605321942949
0.826581327054537 0.662903134803078
0.29105060199435 0.147233837846646
0.472453769849369 0.170832353448826
0.28866410043853 0.185065180745481
0.553292724196278 0.244859581509414
0.37700348260341 0.243170098210452
0.900883456387936 0.580920715231178
0.416241482505191 0.211118355165794
0.411226551226551 0.185618846155189
0.517957952084205 0.142942129860671
0.503921706346689 0.273736465418343
0.435970042594226 0.129408967397771
0.477504464285714 0.393036751379201
0.376464847645439 0.288081419356325
0.823036822039849 0.0847704656361612
0.271273730467685 0.203876457332616
0.746079630384563 0.234899983379064
0.592798222929514 0.169408784791251
0.915703592371962 0.475144573852119
0.721045735518424 0.213365140301067
0.568073445828548 0.287119077013423
0.868488012367698 0.46008732866433
0.625706419629072 0.596315534361519
0.800008654667088 0.294567682497271
0.675602173073288 0.234952308797135
0.860967596078701 0.272088616160979
0.666016533121045 0.272954368902496
0.597561486773005 0.24948968295863
0.451910579984629 0.103598103662729
0.66637981533655 0.329868916520507
0.523623711682547 0.330956159067974
0.410312479368852 0.175187169889124
0.400714569273521 0.174174989371934
0.799623322595241 0.24584181086209
0.419464217278578 0.192550569172784
0.365874187737245 0.33974301655493
0.668291361604831 0.297448149814422
0.494235888294712 0.202433691006416
0.777772152394889 0.19560377319806
0.498731503874917 0.144423007454178
0.384069382856255 0.227492363368837
0.856758358879563 0.354226618770814
0.881904742626185 0.256153253105852
0.511042253521127 0.271554550682104
0.465515249886159 0.193868805203112
0.38420319908097 0.0726917151762648
0.521852259276814 0.141007769837752
0.42033070810021 0.267982216646402
0.505445137238878 0.100099904294962
0.342728081516274 0.146360637437466
0.84141222736009 0.146311254833004
0.479703603569775 0.221004415295977
0.920481011255229 0.37036781609467
0.893942154616312 0.172066012741651
0.568531221951532 0.134911036223619
0.389811425102042 0.14011758655739
0.867694817618289 0.436543036870523
0.671957545204566 0.297013370005692
0.699435143621526 0.0828135418305724
0.391212008183288 0.337608861281858
0.49032467666917 0.179016784968814
0.577118434751616 0.321741527233317
0.784769071590289 0.279867572862909
0.537426077636833 0.193067744512203
0.336763555043125 0.191933154684402
0.650145805293854 0.278186420436351
0.772986338304728 0.371100119428465
0.92527770553925 0.816550683459074
0.925356469256884 1.13938464672297
0.433131589535707 0.0736741789538522
0.646035114100378 0.188557335667053
0.661674029877938 0.316432396127961
0.764079542209514 0.0874175738941252
0.444592068024946 0.105009485758754
0.663599479599775 0.0933163169062061
0.694131853125632 0.179803204408245
0.71249384652836 0.331884550477071
0.795932646866433 1.00105989171789
0.304693683314131 0.101671944977153
0.295475245704253 0.180861989287448
0.888729140074694 0.723768242895062
0.348799033116546 0.0799417473078209
0.770173105096769 0.599655340265402
0.431200823144898 0.135202614021756
0.728080171265782 0.292926190929909
0.87791585427692 1.26441028702053
0.689111634620114 0.246311307661069
0.420912234056257 0.164743090421687
0.501773559839027 0.225433765402682
0.74933128202376 0.170029131392756
0.454064721944362 0.186258733498168
0.739002379212632 0.493637911996143
0.397321178595821 0.230739081434905
0.509264033995436 0.25762871571123
0.36989927079471 0.182182063131898
0.909504855914663 1.00524335941977
0.699436113714464 0.342537916803125
0.799108195175611 0.185932470790808
0.512923802013731 0.291874921750371
0.744780136988305 0.187218022412185
0.391162534435262 0.208928211178695
0.660960599994075 0.316549711790713
0.868073224656167 0.502990377835584
0.537950356095517 0.267016689712082
0.671946072778525 0.139580966153826
0.452864197989287 0.176895690735011
0.176407132746503 0.138139356940721
0.276195800855462 0.233186964764535
0.90692899556745 1.00682047305119
0.573753390333544 0.233651049419574
0.46136851695191 0.627055278665845
0.908704304496003 0.330718678444062
0.332941930847207 0.192013460976098
0.899140409333796 0.565332774628891
0.824328933772774 0.955647755861534
0.873537189213227 0.601815997561549
0.586608512802981 0.162281159247183
0.775337764473592 0.291313923127349
0.907645818579462 0.317675624659364
0.510697050348635 0.198475015870602
0.77287883740973 0.326402639663044
0.401934338103523 0.129727521988039
0.682148235621928 0.921681539102767
0.536436342093925 0.345860087637289
0.616473965806973 0.348962942463223
0.74706035480888 0.476453309754521
0.467213605493087 0.236288177548741
0.546193719824844 0.197106649289183
0.730042158500525 0.278837728580681
0.86484826264478 0.17609403100969
0.456206774772654 0.455683877248424
0.983082225150431 0.877378160164643
0.847173735118244 0.326810942059266
0.489884717896021 0.177674481714179
0.682972010911752 0.19876830434544
0.941686837414392 0.841101400056487
0.516026071478059 0.315035766960487
0.51486655662068 0.165888630010359
0.501337587376549 0.281503509680916
0.62229667325534 0.133326798802161
0.602038191664881 0.353860846380203
0.89517183217373 0.79204101322142
0.567961507648876 0.215416678823233
0.582539762203888 0.188528315804055
0.460292631204868 0.319498424669724
0.624304286387188 0.188850654508715
0.641743850396997 0.779199674314821
0.679094572669702 0.370171108445138
0.693525487736354 0.455365579181323
0.412566792358418 0.220837606349783
0.632780097797766 0.190157259700288
0.442597576524298 0.185019185112569
0.607019805875374 0.28626626344794
0.507508189748265 0.314128374111219
0.537803387947792 0.0838718412711357
0.473116198121082 0.49694549160698
0.560216885276974 0.591005892968656
0.862298982605842 0.445685774452755
0.740777286203564 0.196688292908871
0.594128050937389 0.289844270635739
0.53143006263048 0.300657371032939
0.701176820115713 0.182558726738308
0.71209111709522 0.249430171956627
0.382286866012875 0.135778053203281
0.456523441097909 0.203608200787666
0.764928261060345 0.477187504982313
0.445566574504837 0.157225879150418
0.38052625401967 0.268546654980238
0.40097849100276 0.111994359004098
0.563589123367698 0.138096601829774
0.664845741958983 0.353333546113225
0.69943527552354 0.292989803570534
0.211618373883182 0.252719509376743
0.628482243373247 0.340308243759509
0.40312348023679 0.346067203680403
0.90694075587334 0.555024531418721
0.709379723253934 0.231501150923152
0.687023065011658 0.237368508513134
0.47092532450708 0.233110125102647
0.340964400918793 0.332838192145436
0.320757832101282 0.128054589064783
0.962018114721473 0.33338657983271
0.474640349108434 0.163293999083875
0.669896108512477 0.402386587307083
0.345429942810458 0.218616973418856
0.378598133771216 0.271628934462661
0.45763664956396 0.302759060405226
0.491087139517415 0.175369182874328
0.96069272912991 1.44915442975253
0.421996769687675 0.146066989904737
0.541370180123613 0.192170054441344
0.556741075334675 0.191520994886583
0.547057722506671 0.26095521491197
0.339399842321792 0.221771030638697
0.300963592173422 0.359946254203773
0.717212750862868 0.0698718901549742
0.653434187685659 0.170741846977123
0.793295008643635 0.286206885940869
0.716502553021332 0.279969119972811
0.818545334745969 0.328704646330075
0.358073054294349 0.150779006909571
0.583021513972257 0.120122911779421
0.766455067003012 0.294456312236622
0.573120900672544 0.20845214440616
0.509595982408666 0.29769894740146
0.343206316114586 0.171583836552987
0.764585083717343 0.192699839670041
0.385518638621264 0.315248133243733
0.572940593570424 0.154716161038599
0.480117866327923 0.16832069548871
0.687876795028376 0.189148490307176
0.931725448217147 0.179774070062546
0.624713084186032 0.270570387318747
0.659795551769477 0.0996022979602079
0.71509793052476 0.177038748685436
0.829277987298919 0.16830650842571
0.571681716954875 0.360832783280376
0.707504751309507 0.420606538694593
0.572457443144775 0.439497439772223
0.417464065165859 0.199856658059782
0.890958058297997 0.381764183183126
0.997171513140349 0.608969727556547
0.399387188979949 0.245229132594147
0.540868148914435 0.223823154773102
0.383240015264809 0.170480928892824
0.408585482804233 0.30950890797644
0.46975634710204 0.379296388309505
0.525263317353104 0.122637788429858
0.77743470989322 0.292971601503878
0.599683442889296 0.128499131546832
0.77391783791866 0.223878326183461
0.932834039679583 0.203463933160612
0.645249231286154 0.1590059809276
0.439941247002398 0.231219717782398
0.616231255669604 0.170962078267186
0.803890119695991 0.702287749716928
0.82470596374706 1.03185235655974
0.693714948973994 0.157697099345359
0.373191368609909 0.293836418632247
0.919667612202402 0.495027982956271
0.893854271122229 0.395191805979271
0.415888240200167 0.0558392130332217
0.47154431096969 0.20738099484899
0.485189567585972 0.145855074540795
0.76711238275175 0.16083980111845
0.97679832045686 0.999646772247217
0.701483786913723 0.137213929241489
0.829784055066943 0.468053653606095
0.498356872091704 0.188678777590021
0.898254381206545 1.51367047457751
0.685828979515705 0.290574052644926
0.308476009016745 0.145152382516747
0.696559213144579 0.496989669487113
0.266204083201368 0.167113802174005
0.984955797434718 0.493009336856248
0.393630105303257 0.27370403595646
0.607405723021067 0.200719344699916
0.634534315825551 0.463505686902142
0.621965407738611 0.433796618177927
0.473322444165016 0.201237672002176
0.741465796256826 0.111371625290583
0.521011271630417 0.0965448642769287
0.75942008500642 0.249657416808961
0.595001155624037 0.1502752515351
0.512802062846382 0.187749619323398
0.525038520801233 0.365517638945581
0.79270255549654 0.172167070691664
0.482847467920877 0.15910967890527
0.442060185041865 0.254742797618628
0.579199406121517 0.171483815399042
0.640632882851144 0.260823119442428
0.429811800191061 0.186967510863142
0.587340676519387 0.281788648520668
0.657729682623915 0.451656171129134
0.351239454975954 0.133844127153512
0.789044989558783 0.422882914164914
0.669262666723788 0.36533484309282
0.304398928128219 0.368417461042788
0.355505353377694 0.183563777469013
0.314943693727562 0.144875158191004
0.483536669975557 0.640350578611436
0.619316946537032 0.162741914191604
0.774899497595236 0.469040199639534
0.776705882352941 0.451437124438212
0.908758605713648 0.163499841268506
0.396131096257041 0.153098306636125
0.626786327949457 0.184096230691396
0.646213081384184 0.641621278793814
0.649004977007075 0.104237735308079
0.458107788002146 0.257583428229068
0.390514390437694 0.170022276658126
0.550130381286478 0.136876154596472
0.435110835514332 0.282546545241652
0.643043989448868 0.271827565582394
0.320037984577167 0.11902593905469
0.38546758958829 0.107730804821188
0.37049316780287 0.168085410420578
0.520522524350649 0.0816478415982842
0.933525656375981 0.342698605762195
0.46517190474075 0.236873663153102
0.960172080953353 0.19966481669996
0.745575086220917 0.55422423834146
0.441327827892483 0.179008032640647
0.471298687106514 0.210060530656061
0.738338886538772 0.291154750411151
0.696523959650111 0.211333549806302
0.612747104103261 0.570126623858771
0.542006922052018 0.248923112899184
0.847083904370337 1.13355526928972
0.420698848393531 0.24848146178641
0.786964388076813 0.631973469777625
0.370726118898996 0.229826484640019
0.906989745593303 0.562696357456245
0.345000587780187 0.27282813074724
0.617346442147146 0.210204760791145
0.688452824372576 0.100699740730956
0.377409021537758 0.213337361381283
0.631867602239705 0.165895938008117
0.928339240122607 0.25146769122428
0.537451895556275 0.224419044622003
0.397519768732906 0.17961050245703
0.623046190207864 0.107796688795301
0.492740886449443 0.376202849914855
0.44874795286928 0.135777193152912
0.320816386112678 0.184545818707911
0.514129422826626 0.128148904746448
0.231702621433711 0.239655567302076
0.492493056516233 0.232626728064286
0.399920471248102 0.23286930406515
0.443641123095911 0.125032987695606
0.735819407095892 0.0838745029840208
0.547147171408674 0.149006963149754
0.834192877226346 0.150736812741133
0.661658815466431 0.41864995386717
0.914734364433964 0.331292511291686
0.413475698887103 0.208217127277474
0.831922624385136 0.196374837884942
0.85411679720731 0.474298524024671
0.372269468992893 0.163117465994196
0.532252935522383 0.116780898213003
0.906559683781368 0.0909687517930883
0.669429709738189 0.152436975935943
0.366487438344552 0.427311762036247
0.631978391816926 0.26720777119154
0.413354971774444 0.0757063009625071
0.328999365939848 0.149278610862719
0.655426554167397 0.0952789667582581
0.704927603026462 0.19314747740421
0.387833134699672 0.118355205484912
0.806623206893533 0.430866127507278
0.615114931096218 0.108768362050804
0.61098761148775 0.147769027620073
0.349066326289415 0.131361193434407
0.729905236044223 0.451131357257976
0.848867611961678 0.233789992039963
0.435274812082122 0.101706139632718
0.895323638997665 0.142978846923071
0.607769999651726 0.243541821767234
0.577010600706714 0.328218724041864
0.882890692617222 0.180086803596095
0.677705768015496 0.449901095359943
0.635410667505694 0.232123102911111
0.546476836560484 0.215867768050137
0.376668707601998 0.0719315587589117
0.838090704350193 0.181444939952436
0.262146670661447 0.191141355374824
0.459241682355977 0.178483493556849
0.449619194597776 0.134741080841789
0.807121005718216 0.267819106513557
0.369587504078647 0.218280016286158
0.614049463871005 0.209381632369546
0.575281890785884 0.387887130487289
0.465768590198558 0.193535220437651
0.885212888377445 0.759965232339267
0.839812913769065 0.164367582685073
0.917607350980672 0.464646329007538
0.582737804393855 0.339807626417093
0.55134572061472 0.21043251689029
0.349026167691071 0.160059913284745
0.795856301358074 0.800005855730406
0.929041483049145 0.397098691954701
0.464294729397843 0.250216429408111
0.373513302885312 0.109334960227814
0.630160659305044 1.02671557938898
0.682692132928251 0.233235374930566
0.273563580030504 0.219351506311658
0.862968180409842 0.722385754907403
0.321545214398164 0.178075958729685
0.543143063430379 0.168557583587
0.537038859572111 0.166444261764383
0.576962297182666 0.258335357459492
0.541715671391361 0.149210394790741
0.325843513981899 0.208446457438833
0.696388547831974 0.201723740526758
0.892967739144218 0.170964407734511
0.826414643176449 0.688841404725594
0.562409683471028 0.351145118765501
0.412295734081491 0.209802390753651
0.563253894718697 0.269377350526249
0.771263650382506 0.512618428078554
0.828451846701435 0.138421089985102
0.529817615286067 0.185032797420898
0.618452530189019 0.319888524100266
0.61067512220901 0.279796394809774
0.64045893137718 0.465131792476389
0.375734186691719 0.172725487734201
0.952012870760149 0.859194633915932
0.565364271105156 0.99167459386105
0.504216739419245 0.106625083697597
0.325501259857812 0.195632810790305
0.762652066975688 0.303348661461774
0.604074806187223 0.183905759740915
0.479613654543377 0.215691511127154
0.396674838521902 0.133388579481427
0.545030657398912 0.158869333562537
0.299698038861537 0.203607857322134
0.721933371219584 0.307012771488556
0.734971654386645 0.225986735043227
0.559331811662824 0.0677287969398837
0.557537791897724 0.106175119471658
0.419512195121951 0.275604463813161
0.562091441167528 0.205453116522651
0.366428405963622 0.172348394330542
0.610101847717463 0.310580458398665
0.783278399509428 0.676719642931155
0.476001744059298 0.408979714025737
0.264622438772056 0.172029040365563
0.394806578718217 0.127513682969573
0.428991568436108 0.251694161936144
0.581184929425766 0.163602818202633
0.608021038910347 0.159337261589506
0.853385962748242 0.522398223269367
0.658248829644632 0.135964306286173
0.554138441395799 0.517903142447629
0.633253525752164 0.253545478318498
0.802750277879309 0.538169346946903
0.940388518898787 0.382795485882381
0.709736017200585 0.200556282072443
0.437215378872714 0.134617774555539
0.468713331170015 0.138082362541943
0.656354986200931 0.261994636071016
0.506504786470044 0.432546332940689
0.54846284181891 0.290325441762927
0.525093327452361 0.0873669916531997
0.330153019815975 0.169361076545386
0.6319088077032 0.236968661818041
0.427518142108717 0.11792929796325
0.381636867287837 0.222548801306311
0.58715966947099 0.265312600087287
0.832994084150804 0.369454693476181
0.916010445067104 0.190571961371462
0.952452693591853 0.705894133032011
0.824075508061879 0.916082390581993
0.56333540312409 0.25575471986125
0.65904773751683 0.352869665697381
0.668265874223519 0.275717858301939
0.319849107406889 0.484934260012351
0.293537268136986 0.180574603033639
0.571315675419301 0.20674237458494
0.351380638187673 0.241761353518188
0.696115838752825 0.195725782841719
0.359416724097707 0.143146783536083
0.888072247607552 0.297113400298474
0.396313161144821 0.186554621742213
0.60199359534557 0.353839484436057
0.800117411875622 0.365530819404582
0.651983015482541 0.222536750241644
0.440138649939009 0.277377538622927
0.532629170964581 0.199121642059484
0.465088954211636 0.23752246845989
0.75208275862069 0.330883308050706
0.508641033465568 0.258165556233454
0.413549975629842 0.25544406080318
0.559205492783858 0.180114615420851
0.305212713689109 0.134890957388575
0.630932485012808 0.18422292512874
0.52073736667126 0.247061771002136
0.603889449877095 0.293273217633237
0.426282055107631 0.273812991635795
0.80596854684654 0.499084964888672
0.389304863953559 0.165929739128414
0.443897173124532 0.104457707076422
0.471427053240681 0.221563108117449
0.611751571019563 0.174932783709749
0.874146727318805 0.347685083432053
0.788497295003713 0.529475140243775
0.477993625884452 0.18623890677415
0.433637009182899 0.372749760845257
0.472096079049721 0.22182405681661
0.973598108383475 0.479531382426219
0.76228188111448 0.171001859462935
0.831434086301174 0.312037030961016
0.498560251849178 0.239851954609776
0.734068229825386 0.220517299429953
0.710216732831278 0.491926393446316
0.866831242590687 0.449306214310557
0.522164081486602 0.213163801079695
0.446733992264718 0.344802562900149
0.757732496375158 0.213775495750613
0.40648156160211 0.152436757418235
0.867065421099674 0.697059315013379
0.534971540750435 0.441408852890308
0.351572894582661 0.127427246077895
0.809474664010321 0.686000326664885
0.701694378126999 0.28275101654654
0.422960912253929 0.127142996104735
0.566576776068501 0.262837793872504
0.351143837125145 0.257372004859883
0.670039432968612 0.221988860403241
0.720877164711984 0.138391738289675
0.309697016088627 0.184041578303403
0.258308170244611 0.174657764184258
0.322012234753732 0.194681011451545
0.451676083091834 0.232072879696956
0.575011936183566 0.264058829972407
0.635302515140067 0.173277105199159
0.38737591996019 0.171606188230699
0.618359279331948 0.205876468873594
0.851820036663302 0.171661027956528
0.584196631182148 0.327850755829002
0.402373324020226 0.137353692353222
0.448280798070082 0.202980985756527
0.424747259714719 0.253506929567095
0.639800233361264 0.09228579723165
0.872532022548737 0.461822802944311
0.514120166101479 0.1913107786162
0.592599717950842 0.327094943102532
0.36084735550685 0.195672736431314
0.807513655202384 0.410577896628533
0.605138747700649 0.340295886561402
0.429256367755666 0.178093223122421
0.603234747306116 0.148008633562154
0.589512496155179 0.133250623670541
0.808824641483992 0.323440025804372
0.806178926505946 0.341613121231602
0.302125850790073 0.116672295394118
0.467413022963196 0.344629965072864
0.5317368967326 0.191678481448865
0.581098988931427 0.243663855951533
0.595893746238442 0.150019075405678
0.709287669505551 0.207184084123789
0.765088361491016 0.367779597537525
0.638711192810458 0.390515894243241
0.368713949142904 0.147231643035105
0.367423908445216 0.161371969046057
0.696113989637306 0.287900061182193
0.816992197382935 0.178139243972441
0.665731956578361 0.378175652128983
0.760092816623169 0.6289691098892
0.934773924365609 0.623660348294184
0.930067001675042 0.577018861552483
0.99767458230343 0.875945688140341
0.38222721080604 0.22770626768231
0.613886825609624 0.417958964778327
0.909846355497511 0.273520915326384
0.99218505309603 0.855507495931879
0.971614572378108 0.489922791857597
0.921966694440066 0.849693245440717
0.728143575498521 0.427483456088861
0.393442868733905 0.278465592065958
0.599281978318222 0.248531414359922
0.414615891034368 0.386947500999183
0.972461758969901 0.460121936633459
0.530415510376327 0.104854717799542
0.694468557385497 0.493180346755625
0.738076079754643 0.404844535227205
0.57884913562535 0.207041624202582
0.983252201060633 1.33380065054985
0.483573995859213 0.258517961983376
0.952576100370218 0.427025339748245
0.561324998620081 0.148360996308481
0.267671925116934 0.112829684453333
0.808461354183804 0.477447735479688
0.913074117023144 0.524552826786551
0.842052906110283 0.830270347498656
0.977469261380762 0.307134443548064
0.474451808980574 0.122756487822396
0.399019745997076 0.151767222299421
0.941265560648719 0.459191610225099
0.741845034246575 0.350980978093999
0.273676603131638 0.177403193023764
0.675874433431108 0.648083038255649
0.853088259645637 1.11419316172582
0.364325416769029 0.178209559465258
0.806749848223876 0.612166044747071
0.957216286366493 0.487032593083
0.736836955285015 0.53239171900674
0.302327491785323 0.176533012047266
0.82250727189345 0.309956208954984
0.573849390267067 0.293552685083477
0.854236613421465 0.509549230691443
0.969350493178027 1.02679108827553
0.65141026161571 0.233696922817729
0.673553248470601 0.336500233378322
0.911145758413624 1.20865733100597
0.899396261465227 0.615819251617148
0.730043444851637 0.193627967661515
0.507383435761475 0.281446899545516
0.695659370027716 0.234069239434213
0.931483754603071 0.667995537839808
0.96395013130211 1.22396502797563
0.957552558563927 0.810259499635778
0.904771958238135 1.24981920265507
0.978806380201915 0.472398205524413
0.744622661244982 0.273245463921529
0.34019596504824 0.122747780798894
0.862161200927957 0.238169157561374
0.622314229535887 0.244375121389889
0.562586930729442 0.159043132532284
0.515363795573953 0.43744431785773
0.723888665157325 0.213991425263608
0.813090898389742 0.268778683666121
0.894763095128887 0.367838665036515
0.560112941677531 0.209778447954285
0.914358502854078 1.22284812945573
0.51048705265633 0.205792776347654
0.860880876314411 0.481431009382759
0.943965264521637 0.172528119373912
0.901496552548723 1.36365996271075
0.867378942561247 0.601283502110124
0.894626406494052 0.355137076899005
0.866688130586488 0.373071928737567
0.875212997165547 0.659135043356892
0.741468185329591 0.45751790957003
0.637639293113051 0.230159461841282
0.577660826369671 0.261192173383512
0.928949052335589 0.381417983162158
0.401486341724692 0.155614810975492
0.851959393657111 0.529136636608218
0.824678599066377 0.501221178516098
0.702606582725867 1.00186352280312
0.517460522957532 0.138603530396295
0.549000164989276 0.223075966828815
0.803446605524544 1.0099043178693
0.831620645172763 0.10598842869441
0.75945548615198 0.866203777291324
0.956993448338042 0.434764064612445
0.900525104553632 0.464115323813526
0.482132607293249 0.224324040845141
0.76166368363113 0.314485258457584
0.321644477936867 0.1414731618886
0.775588516746411 0.328092310943474
0.312695864296876 0.142082247907411
0.918253844377892 0.849946722549895
0.261661872423712 0.128909529341575
0.555717025286288 0.336519374943241
0.385189151110493 0.177255733074922
0.828939960234459 0.152182768548821
0.941926634544367 0.346060064202167
0.779954027805167 0.144137079517699
0.901002359382015 0.583009614472097
0.605515692878411 0.210748391035319
0.495013659100311 0.220269539604814
0.35712940543449 0.105875040666318
0.979558408659105 0.658944591610343
0.865482707031594 0.749936033723901
0.556413730803975 0.358911611790954
0.782801083208281 1.22685364435253
0.581436156752365 0.253600555364191
0.889904021718239 0.218956039160939
0.442913117410206 0.377461252392664
0.576256071421548 0.277099618188914
0.875330118693418 0.515556697685151
0.664583001213093 0.173352841900225
0.534911903292366 0.275829556943143
0.889961982258387 1.16247568367326
0.629710065265692 0.16258989065404
0.620437783275083 0.254867119841868
0.759456701462019 0.148573998867907
0.881287455826344 0.903272993409973
0.857020625816011 1.17352276139588
0.927751846462206 0.249631227472698
0.71552247036118 0.491872829704878
0.532779858510196 0.223649305829867
0.789283782148475 0.213513195542757
0.583908105137354 0.170316310487049
0.893577829771511 0.548715408088035
0.717018293549701 0.16721542245499
0.309502121952232 0.127354529941899
0.401292298322328 0.184030530699444
0.544104510619599 0.382236804578424
0.939053489682815 0.238035974520836
0.562505012535698 0.204297084913759
0.953055055040964 0.839273985629191
0.771893374736556 0.558066502190348
0.518961433255887 0.229564353394376
0.752630554870062 0.489770644768239
0.527638120648142 0.383551047285985
0.795686229403765 0.135685987683546
0.814048684405868 0.287490755293452
0.484715108834827 0.356625560233653
0.72823994570149 0.623146104498279
0.69423473869126 0.231295587212126
0.920031181061236 0.60796882331405
0.877725485417913 0.557557676881061
0.567756118190595 0.207754418512427
0.890896880796374 0.482057580500599
0.815415023933542 0.746149475708064
0.760770953062231 0.16830526174014
0.603950578144126 0.461572872371178
0.522270720375112 0.122663991254847
0.643632260478139 0.23814410369664
0.370839671102085 0.231330323050447
0.989925102757515 0.575304567699498
0.843806625493531 0.861708134514278
0.392200548795037 0.231116518938735
0.902924345379045 0.433744563998371
0.409946637911966 0.361982493742532
0.962637954968681 1.71313646110029
0.425463572052323 0.322379145063195
0.741868205014422 0.296965751437957
0.585337322775746 0.0982461407231832
0.76866429081223 0.178490527882865
0.939249931870281 0.684244686011412
0.416387986605083 0.173005430546912
0.543216959236377 0.107924305937998
0.365476203905289 0.223120681838408
0.999877084982749 0.375601751357856
0.864649213220642 0.309608007266298
0.661314651122126 0.229429387314492
0.593109151437881 0.208806943667273
0.346909530404981 0.248073346170277
0.350195115933277 0.119280627932757
0.732657868630218 0.605233413937667
0.721346075667606 0.356585545658307
0.519322968708046 0.243428509634255
0.656349048180862 0.292477055813191
0.367945191134239 0.294359751809578
0.576864353101977 0.904304913927202
0.383750623784695 0.25420803149556
0.587974950745848 0.996204676809653
0.613470889233981 0.11127864078523
0.928129117259552 1.6357045117814
0.765610428875735 1.54533228619487
0.862073423177007 0.301811176836859
0.432946963844499 0.270696055849918
0.748821688473285 0.490452160742089
0.393350141040257 0.21901021097893
0.542133497962665 0.102673533831744
0.301690848900249 0.389463538820765
0.637617647058824 0.664386209563126
0.570248706676706 0.137075767301041
0.751323346585843 0.183464606799865
0.412782606872239 0.135525186207666
0.264666810852378 0.120282163777869
0.583850929492253 0.256833838731615
0.858140708953878 0.667072380560157
0.929942741172977 0.482793312959915
0.294042471118385 0.144087734119434
0.49558698031828 0.179701199272579
0.831301224899323 0.395358743725288
0.805525366515538 0.464910135176889
0.544281733946738 0.215210613182609
0.27817688787838 0.224219367929396
0.326817111301655 0.149138574133445
0.619902550777614 0.170072755651884
0.524292124889395 0.14920863206925
0.690707049327009 0.252170586428216
0.72244503208462 0.257109355691827
0.547698707827821 0.179693146693404
0.941086371384489 0.532825692423649
0.693771080554987 0.343951677459573
0.76652136064471 0.108773098263771
0.628330235845353 0.215547022448254
0.533532500370508 0.256354387700528
0.907561250908239 0.804160146213796
0.36155904561933 0.221315083994854
0.438801390905285 0.244232212290935
0.883317757681193 0.282552069767915
0.425597375232688 0.20436311347805
0.401356980289432 0.158639992744369
0.358378871691717 0.141150894980478
0.270925928867568 0.270704457673529
0.532851857018053 0.63593832111316
0.419551308230554 0.181809121915251
0.686263435662456 0.392036852783582
0.894151929930466 0.312463205808282
0.802106445940219 0.179662712549494
0.921459082301908 0.555734124813632
0.348975093225408 0.107278591061861
0.435289555269424 0.0840553197024829
0.725661999786068 0.135434565129277
0.365827614381591 0.119064415578444
0.681286318013735 0.369173794085714
0.75283638869431 0.448266387034441
0.99752271205662 0.607988679685622
0.934470231226226 0.751959305444185
0.320622848873059 0.306045410038147
0.49385093430906 0.207780800244548
0.360765259130468 0.37462059278907
0.783289521723257 1.28003129671058
0.595644807544687 0.938133792838667
0.806477994337081 1.73762952672199
0.429948868113762 0.109837117109425
0.688319776741653 0.243832010274334
0.743936624097055 0.545387208392282
0.463428399445127 0.327096712902674
0.772446913804939 0.214783633465158
0.557538646214183 0.270982882324309
0.378557140027728 0.16203534462597
0.282945404268934 0.172553303642747
0.777443363686282 0.383101097805887
0.477300294612795 0.155576326104165
0.35280971447945 0.300240578108002
0.370369979834352 0.293240016084222
0.834756126379469 0.48545854871981
0.561720896138463 0.756577993040824
0.33935550867553 0.302441500961755
0.981320978934741 0.597635791166207
0.2339452743788 0.281916236101969
0.383300498299645 0.156863399396549
0.770825579649109 0.161707442561473
0.919197631487287 0.566049710146988
0.651750888685266 0.178772822276783
0.431936982902648 0.633294246723192
0.772047776771288 0.237100635951375
0.867176690866651 0.659393847400771
0.81320499465888 0.247550686241435
0.568249008631706 0.236426903943795
0.400576419901241 0.413345170960032
0.90784817664666 1.07895727807428
0.544649918356908 0.11127548913485
0.951252746181081 0.45546386366996
0.483216188314515 0.21006525313455
0.945682742474692 0.242861346019181
0.645842260235242 0.189025469744419
0.392849202336109 0.143961146721906
0.923659398879162 0.815599203277556
0.613053613053613 0.294839257519285
0.804215771723066 0.328385076881621
0.832832173954569 0.411454333137665
0.539712683372785 0.20643506965048
0.944327088310491 0.938301108467279
0.237990980800302 0.22055591273683
0.493132222234676 0.305562256975201
0.344101599182929 0.175687045114969
0.617544177784357 0.224509303106292
0.669978769905327 0.155041099105216
0.786144124764722 0.26787607867551
0.631999069358222 0.271576205448127
0.50377899898357 0.246069298097732
0.452704803888903 0.236693638104713
0.871705890906966 0.212899108060425
0.549161841233905 0.441633925545077
0.587507648290661 0.282167915271288
0.876133312901057 0.510600666377574
0.651689887691043 0.40021213759384
0.561261596135366 0.18620019536616
0.758119401135281 0.298511394764611
0.742905844155844 0.845349752983247
0.730865631929047 0.289832142463117
0.406953317365891 0.300838407429891
0.911852707459087 0.442354644093927
0.447179934009748 0.33321315002049
0.553317875376259 0.363755977942527
0.499012567324955 0.21614108250315
0.545878250969509 0.348604450818144
0.73304021984652 0.568142536943206
0.961243618352658 0.601864459304378
0.70345332753371 0.290159279735756
0.51129115363068 0.213665599067958
0.680977453408054 0.363741204535112
0.526106581189582 0.260062346414984
0.922406626042006 0.158489845420696
0.782528409090909 0.289387249530771
0.532469617268275 0.117740833559953
0.386664379645512 0.301697447474367
0.934975335472076 1.10262520515139
0.767528526989415 0.3796820463971
0.827987545498399 0.838649818473656
0.883022788911979 0.340704236433422
0.638094769182291 1.14752305121204
0.57794604173153 0.196657553624313
0.44062996408155 0.150309062144667
0.746424708313077 0.250974502712677
0.49760194578743 0.374432995111482
0.528266325917229 0.1679787142935
0.629122513478342 1.10193880286245
0.790535293050263 1.03124134634175
0.848877889706363 0.331087982737838
0.865609274353866 0.763842872418984
0.83584972532341 1.29152931752053
0.534860335656092 0.390624203741003
0.894862032623194 0.591435200011383
0.752540022930101 0.273326034498131
0.255715975029563 0.293012142218562
0.413019296314611 0.153571446922269
0.637093103523445 0.118716594921091
0.387531854190904 0.316887016806324
0.477895350484347 0.177628596417422
0.804514420399911 0.521495891988632
0.320452612863327 0.15927111574278
0.256292998863053 0.256445646518287
0.434192618738371 0.187470016676602
0.983034405658172 0.552528499404284
0.668996811124471 0.355553346006292
0.475429253743375 0.174815579725667
0.666242233123854 0.696544444827084
0.710748848966327 0.340160820343313
0.459241898408978 0.386583381481833
0.713323384476792 0.259872104068749
0.598790611311661 0.161594087177
0.934748957523274 0.219926498264116
0.87486587792687 0.477883177319867
0.41145707199804 0.350435044307328
0.354460892927866 0.192654266165987
0.328389860229786 0.38286424066198
0.675536407617769 0.193374721689627
0.671028481673643 0.16184155120341
0.450833651182712 0.229134043579839
0.787847956521163 0.202104253694026
0.563220986645336 0.171175849775347
0.248557171262043 0.0779761105656005
0.475701338380981 0.237135699552365
0.754292356953919 0.377334939739165
0.368734485893823 0.19188170935104
0.601187577934802 0.253867754561884
0.517248836296338 0.115490538458905
0.604728432471422 0.1712392121174
0.52080921851758 0.194482649481531
0.944662369017099 0.439793600733496
0.822726861113169 0.74874238848744
0.614982332644157 0.19220205699564
0.429280469393357 0.172845347450925
0.390427860681526 0.232796225341142
0.758671243997413 0.791176788148019
0.730223676479527 0.340897191855273
0.892070569072092 0.315647728735671
0.636747005757931 0.169447408063328
0.912987821137256 0.614564664385519
0.910269609923589 0.806485701069093
0.719370871957963 0.0793001676000786
0.315596436534731 0.220239558458873
0.386579950543699 0.159171927439819
0.784575924822562 0.285413320895148
0.780091119394692 0.352812656132704
0.669098819659846 0.500429123299997
0.359268149339602 0.226687704189424
0.349041836807794 0.171707162239844
0.667340595974266 0.26308776592061
0.548804713146556 0.151820976802831
0.238190176338248 0.178242898587145
0.424783300902176 0.234671462893847
0.407198108406622 0.217211822441362
0.702397389365758 0.114437578875312
0.380953333159215 0.093920072376801
0.276736099833635 0.126490374234111
0.927902047337157 0.337392535773287
0.535882971160088 0.34976062164345
0.269770332891542 0.243151218255672
0.385533356598616 0.0672974543857514
0.72850060684363 0.155187666119374
0.890104138466259 1.21790395175906
0.66556664979015 0.148208100797185
0.332121094996735 0.171134700683066
0.351869431896606 0.249492103935938
0.316919646415701 0.0894962145227301
0.472960244033253 0.1821628937027
0.402847639478945 0.283377529435414
0.536665894662271 0.234102874575821
0.671541691452528 0.148484696210572
0.516994622436648 0.231763004729393
0.279967269543763 0.39239035091484
0.468426189567617 0.180305213406325
0.370622823834562 0.166302283500065
0.802950437481567 0.321319984389363
0.83527482065814 0.420461340319842
0.803392224334116 0.278293625190971
0.763985635731547 0.30286273919159
0.715429737203136 0.197049062547036
0.805861694837825 0.217774354141001
0.699796097622185 0.318186492985614
0.687432691488455 0.233894884794376
0.835862136261928 0.602527567271814
0.939318461631181 0.687890602783848
0.867741976644865 0.268104339984306
0.485427554729424 0.158632309570274
0.502898516414141 0.151320601144244
0.904189530388005 0.674420016553019
0.850374393116645 0.701576953516745
0.843635550328139 0.166439681451388
0.562878242001187 0.176055429412294
0.528316658118754 0.205988868277478
0.816162657779982 1.30945342618555
0.66109143055385 0.235201762129776
0.388271570120518 0.202357190251039
0.877053875429652 0.956465441878659
0.315362444009212 0.214474759085604
0.408779718290433 0.242738279135829
0.643236226911445 0.474317005550883
0.550267056661287 0.417747460125705
0.721928111984836 0.268496423123672
0.882373043481618 0.244664179805316
0.315233415233415 0.133474357852178
0.623869619074553 0.178048169329121
0.465151111995986 0.299112601417264
0.369266100810201 0.18061404606876
0.830334144669991 0.443556374579284
0.25473763881913 0.254480013597821
0.449652640910072 0.18631365143866
0.895885647153792 0.399552792180933
0.634860818262915 0.552460993417028
0.586427255868104 0.170269366045878
0.840245927608344 0.525629657758514
0.800714347847303 0.158138537236758
0.831466888901395 0.738322990448405
0.860022236340534 0.868138954724201
0.460154892303699 0.187110221618179
0.779239493649604 0.29423744554366
0.740407375003391 0.447001223664544
0.413817476876985 0.332782449374158
0.87615483937514 1.01146695229568
0.52594973822873 0.259121277393163
0.467744572787429 0.12766940439799
0.398414109453224 0.193104900137448
0.41902979311765 0.192915473699947
0.333584539728306 0.149547045956847
0.673386939253858 0.238955310187042
0.358777507330876 0.147282224878214
0.572419730681037 0.313888567527116
0.319767514182552 0.148205481473227
0.708314948104105 0.413568371521723
0.694652770179954 0.540946363534902
0.62734154693165 0.316169529336788
0.565459409543985 0.318353283281899
0.771123708749869 0.434183871761337
0.679022988505747 0.375771096090449
0.498174691039802 0.148566955287479
0.347026948570323 0.321192180551962
0.816748268313178 0.534610106895339
0.410135819168666 0.381860280588747
0.92930176505792 0.920533388928884
0.816189935985739 0.738505931777807
0.533577419901717 0.238175193209586
0.706484323465665 0.235926778602851
0.779875936284282 1.03003817795011
0.451097807745023 0.106153727095429
0.242987350833797 0.324255424062614
0.543702806392611 0.215605139456331
0.506129213814046 0.221449840690267
0.745214109626564 0.513667733146766
0.530779569892473 0.394258525388376
0.813695235487404 0.552910907543527
0.904014614685832 0.927446254719023
0.930346343768212 0.287096658976803
0.633562709888121 0.174620190195896
0.908824232398552 0.841695165939621
0.775157191860909 0.337001618300543
0.477128557821152 0.128922837150129
0.404385219799029 0.172792724806525
0.590297340022615 0.223610350888875
0.3562295393696 0.119940832776621
0.383849676582795 0.165389183054992
0.312555834432297 0.122846625485581
0.72123005138778 0.308977977503481
0.951659424119942 0.745164311678255
0.235066139011554 0.0909315893839203
0.439820760721433 0.266344846102182
0.676322868552482 0.260569598160655
0.937978786573748 0.5563007167658
0.388158316870135 0.212826277223062
0.60312248812205 0.117624523169388
0.64175215229881 0.264615787676385
0.783400993305981 0.282086240999238
0.868008830558132 0.416076177291992
0.544792241270528 0.321507865565218
0.36922146795126 0.224013746357416
0.898215626588844 0.25782521643744
0.870972736165196 0.516259501084422
0.846979036356973 0.238119343966587
0.595228735337074 0.274427908748083
0.568856431752685 0.212190056040256
0.640279330089241 0.0793301431680023
0.54256490295066 0.228189165305033
0.850356406878146 0.495757037366678
0.636359129921472 0.180895765598532
0.703401345586026 0.176371153713785
0.496020216274979 0.18240765297815
0.919409519358106 0.494963774662999
0.523189026712366 0.176743795958728
0.734165297515843 0.0960966891682165
0.588717225000571 0.0958922275181714
0.914546409067554 0.300141585791396
0.768883219488108 0.343125383972991
0.864418406368448 0.232683777751418
0.890267014795053 0.182514385353203
0.744116460790441 0.398491394146554
0.762463966255986 0.302959090061166
0.748111988488851 0.280137627859704
0.712939225370523 0.320300130467558
0.803303686500696 0.311852872775542
0.548977489360883 0.526649355117838
0.323537431321739 0.0947354781305317
0.420836008507052 0.206912600388478
0.434360791420101 0.188428207143514
0.904175333093205 0.280933499514021
0.604968930071204 0.304224896317139
0.406537663249992 0.366502733166235
0.56818852697754 0.21988424329068
0.497717180493028 0.142805592322239
0.577636508163309 0.233957603911847
0.429772199442166 0.164583617207351
0.447437392216781 0.126673111584018
0.197956912250213 0.259120551782232
0.702620583595769 0.309020670569577
0.846824174567204 0.455271037065587
0.875139757523197 0.44550121035133
0.390683063249435 0.365396027802455
0.378843297254315 0.151993425139118
0.615280309279807 0.140443578645437
0.283178687770854 0.167609066379609
0.956687922016247 0.474421834163451
0.312592550187009 0.0981689070346888
0.856303328346516 1.02287508791823
0.689820983618145 0.350999275495704
0.477325537042588 0.240334701347114
0.918171973360446 0.56022755581319
0.592476152608579 0.126756149365394
0.400040786942683 0.159659099044547
0.716840822013236 0.453236606238019
0.298740975108516 0.145693720301514
0.51213438010904 0.225799478094923
0.301584832065868 0.169751225967336
0.70747895461517 0.180162826379349
0.841922574155821 0.563228848247679
0.743088497689385 0.197801900441868
0.38427572671834 0.162323085625928
0.438727659943787 0.167687730978417
0.617510365302532 0.713997148870669
0.672397817013665 0.164309763384865
0.386864777661455 0.179511963230569
0.379257931381514 0.363654654786645
0.516007249148243 0.118649584296717
0.429301975409154 0.212531776669149
0.447759790421173 0.206464307953723
0.479218431072382 0.130679183895711
0.522724472652604 0.113518101063041
0.277070975823658 0.297752936293854
0.802700049383376 0.175804669027645
0.635397462773234 0.274111471121963
0.954762148031528 0.163345872202887
0.988022230101277 0.424740978897157
0.348311602320107 0.23661923896071
0.978660387000584 0.855495531599816
0.684990507278152 0.121215241322022
0.781477588091834 0.626128806007372
0.873088194465867 0.37130050878328
0.738763898698416 0.336146338955659
0.907215926064094 0.788846310511084
0.856595744680851 1.2050987563099
0.346763532109968 0.20230454057336
0.651234719527073 0.20675742375526
0.815932533340465 0.272818381997418
0.353027329610094 0.160448273384499
0.796363370180662 0.161468190702651
0.689680430379476 0.17748168807175
0.473378451113092 0.174919501361616
0.959749657191565 1.31230979638826
0.811944706581385 0.338099944387571
0.445246074378015 0.314229291727796
0.393549435372492 0.140047514490361
0.641044231944808 0.374146317790832
0.710048371595944 0.128983697601588
0.432361352360297 0.123236485829283
0.622657376464483 0.162525665402514
0.882738820552677 0.457846267479094
0.336445765631649 0.325506437561863
0.858110867879155 0.476867697159121
0.510674675570548 0.288560707541338
0.819235769337914 0.685581983031842
0.45219761417533 0.241471657370821
0.921300928386193 0.319907007547288
0.678264520476794 0.293609923813732
0.7589794289251 0.389451901748493
0.61997200868984 0.50859088704943
0.373238609800672 0.18979353932805
0.471491299398276 0.304271431075354
0.489679839263358 0.235414290211781
0.481863358557753 0.268421913734653
0.529724208375894 0.338909068608414
0.38796646675882 0.117289808900502
0.342540357031831 0.456623674843995
0.36060535910643 0.237844415105593
0.756130825556688 0.209969092107857
0.358311947784106 0.11421509777406
0.48862023401336 0.133996504334654
0.741409619008431 0.15204078036432
0.417048501474502 0.218547747716475
0.423013735602847 0.151002656018288
0.432012943297066 0.135579633005215
0.72374270978852 0.134906557163364
0.884366857354842 0.364437443591076
0.981228757045132 0.658700788596004
0.517210804122609 0.497418232127525
0.605708955052621 0.223185999276449
0.578251195067889 0.10687308288809
0.69570383486324 0.387616382706984
0.329709738221854 0.208677556838656
0.367661278071187 0.322652744063881
0.753217468805704 0.379244815411195
0.563915850172603 0.204159345187263
0.738607292778492 0.204396473630301
0.38319141850111 0.343541526399629
0.619371074230488 0.225655457631979
0.742016386029887 0.487509934462186
0.896690402813277 0.563187415004208
0.432814405007594 0.312309638383786
0.58101297377669 0.393704618123957
0.783559863410797 0.134488475354942
0.777299669188607 0.23916018723029
0.770016860367205 0.316648484104412
0.861893378383528 0.580230911420462
0.488621230756181 0.189343015510189
0.696507811543701 0.178063659141535
0.68941175171012 0.191687668225409
0.856198677421699 0.739667961934485
0.920689618814797 0.34159070900623
0.356674547420705 0.175481943958726
0.468077847348563 0.136592431654757
0.554336488800011 0.155159276966624
0.372879885814668 0.173843401997422
0.444298796811843 0.288673185666602
0.675320202755572 0.30976899112281
0.91276031399093 0.428574909728367
0.613037214042239 0.516758083539283
0.24495466901513 0.168170242462769
0.838845077225313 0.269417175722114
0.376142964730648 0.266904506312051
0.521749064963946 0.0843620491266101
0.488443396038333 0.185083862882169
0.536319748767896 0.218305067139909
0.45783002568824 0.0864210203147988
0.886576451354641 0.289779763205985
0.900249375593436 0.484931243920931
0.297466197491718 0.260104538940988
0.932548240117608 0.900778481026902
0.297265406437106 0.224420095285995
0.586882075909996 0.270886442948876
0.812218937725773 0.199167284694
0.69257201606344 0.703940479272528
0.408723242436542 0.138607348380063
0.863393552695033 0.793470872398974
0.439438004428687 0.343815372825217
0.299860662831897 0.145625101702231
0.724541890592714 0.266710183638098
0.458059715899036 0.280588687239743
0.725395657440801 0.147720710774126
0.558930102567287 0.0936107413804534
0.428939709579099 0.175936894990444
0.879038596638935 0.215289339205473
0.535085325664868 0.305533717542574
0.520766557917321 0.112500914213753
0.315988225172439 0.0798947194382661
0.453149031653705 0.294501599513799
0.422289920792938 0.312258922938137
0.777080094976581 0.160885282431166
0.842820231573463 0.218990476389962
0.902815899356085 0.238589937058346
0.707298914465687 0.274139252870458
0.963850487868906 0.856922401708027
0.683759814748308 0.147237387572489
0.602383327790711 0.889914626500552
0.318393109287046 0.162869785444285
0.436145429302369 0.19988874746961
0.341997223537012 0.164129222433535
0.510159967277968 0.133329134926111
0.897486396236037 0.573183264910151
0.814105744722567 0.266067194456984
0.355324768958511 0.115189966526229
0.929001061878383 0.364572339900594
0.468545902792269 0.165554179279939
0.972816804299795 0.5471555090388
0.487728808933605 0.167944837203884
0.349549970884515 0.155879296880516
0.500245488708683 0.175811359762792
0.875553265243733 0.202724045945147
0.729562904557066 0.319101454231839
0.272168201949242 0.177176541606125
0.67618423234013 0.158057462778015
0.617883650308718 0.214919223125701
0.714468105230133 0.128019299687524
0.554193108298502 0.171572899705914
0.321456729544965 0.133194997549275
0.334366280466397 0.201744557667712
0.464084709517593 0.177358518968886
0.916034035243278 0.619931617612448
0.544455027613196 0.229209399412082
0.31183907475703 0.0701741839830033
0.382824748419996 0.341063175906779
0.473047879548696 0.233697559688021
0.603148352494758 0.273582038652808
0.686616183368703 0.176433065617456
0.614611250361515 0.20656451250667
0.89413901878418 0.9871612468362
0.277817161315784 0.212168560554452
0.623887959386547 0.25302365066662
0.508659769379363 0.225592828203266
0.707575059964013 0.157262282013338
0.67892031238153 0.123355889094011
0.451600141431602 0.172179775068753
0.877770515407277 0.360985197041535
0.545986871665127 0.157695323221409
0.320120608823608 0.135346026122901
0.990263328248623 0.651081323947531
0.480979435550835 0.1967334992386
0.704059803659346 0.458087056430076
0.642609740576433 0.327662758802372
0.681303524764771 0.233065906423321
0.633669919544759 0.182517759657517
0.886177541679196 0.718132532973486
0.353882665859355 0.221605921123397
0.527105238671257 0.204033231409551
0.619525427444103 0.38665209315533
0.753538730824001 0.0996198303777577
0.619959988760348 0.288136990315805
0.501124135833422 0.256587546356365
0.922198240402004 0.187098800008431
0.390251048993021 0.26795808887481
0.852721352721353 0.626101996720718
0.43992567208984 0.191105297693103
0.533205387850425 0.192432978509589
0.718175216864872 0.305037936636465
0.873541971655179 0.570111776327933
0.680455793270867 0.478132860334217
0.72534365253552 1.13107948068164
0.907749855574812 0.96220263506466
0.326070440620929 0.208111129092585
0.758096413601186 0.133338687459398
0.42066855690281 0.189950650061677
0.795103404245616 0.304400149269826
0.505637409122888 0.424586380095043
0.561436500115474 0.160881649119655
0.667513703184488 0.833617668320689
0.840037805783117 0.238906827902779
0.543874289772727 0.14931677344652
0.386470314647271 0.159774006201007
0.908928488243898 0.616605090484427
0.503612810890609 0.232008998775232
0.29987172735428 0.224193957129041
0.737460652170246 0.298363122664262
0.464728954444727 0.266549972456206
0.556427865941963 0.181528178566034
0.866192571800844 0.456796378409008
0.849583262687094 0.412977229050414
0.82983016983017 0.436277709611616
0.781614090410222 0.237662679495369
0.263474568283922 0.184340077042944
0.717712578103776 0.253140384974073
0.490467518826736 0.201965479911627
0.713117912122887 0.372790719580974
0.750219985303668 0.580801641298817
0.549254279445393 0.134216524006778
0.912389045319015 0.256861346771183
0.441326052210058 0.318291801921879
0.433682853279405 0.324012009390032
0.59659452012526 0.208501159943102
0.854676206661446 0.351681944848206
0.556815939815013 0.150653313559838
0.897630755747042 0.155555970337439
0.914872500724428 0.880486914190212
0.968462990843371 0.914795445891759
0.30883597713813 0.231627825127819
0.891249943767929 0.509097291886261
0.47071551090419 0.132586322732314
0.800280867859366 0.664335361563956
0.418720768942991 0.276880235678908
0.318901748233668 0.173179462351852
0.921838845415993 0.194955890889716
0.251560939396381 0.0877758514474073
0.807044759521824 0.221620457085847
0.552952870901934 0.146849272601435
0.419409396942293 0.33273224265409
0.92846128105622 0.117797693632181
0.903285209192693 0.568196924337276
0.761808481534356 0.259589368762528
0.298490436356931 0.27917786521093
0.613968741278258 0.887556036964371
0.799870010063737 0.403964467320114
0.66692953567479 0.274675389007246
0.389593182691942 0.187995531556837
0.891863533702912 0.9539955786049
0.300828880585207 0.130203022645854
0.784319332801327 0.29988703444788
0.797739022813244 0.643011566714589
0.399237520233715 0.161812584411487
0.711651932209547 0.438937326545129
0.623591317164275 0.817156340421441
0.672478661875885 0.167098754976074
0.594722393932747 0.123467502250137
0.717595383486124 0.305748492980547
0.869301952144161 0.251287594174275
0.339844643222173 0.1655512900134
0.321082614515677 0.203282889987239
0.284225695083241 0.217607957376417
0.600137087370142 0.494128110307006
0.554651826144832 0.277327513994672
0.691739563724947 0.230218869862772
0.64813515498092 0.362286394965818
0.871629317482159 0.810149769550661
0.553349743491699 0.157671023434086
0.322439131809444 0.326966377907439
0.816851045335197 0.301855887314004
0.896639635794565 0.664967876303855
0.771576426971499 0.321638566585242
0.923219570298931 0.371970300516368
0.624228006394954 0.41527170192672
0.297483603834732 0.413370792562097
0.935079259993318 0.123295276154441
0.573432719057488 0.14506158238663
0.751656163366712 0.350474327222258
0.370114802903044 0.246177098247811
0.448648395776962 0.160993706407838
0.402890236321167 0.225312869462752
0.900770980431997 0.52002184339315
0.748602201821399 0.145206495540792
0.282052060098555 0.193389231351034
0.906974885567319 0.622935420695963
0.90249771983819 0.162082668256048
0.507067548373828 0.182212256551018
0.57577304737516 0.167771024683444
0.660540703128186 0.257044232203716
0.335033164696061 0.180509432097982
0.458538761578632 0.152092855354834
0.397756784813881 0.240822438411688
0.534808761775054 0.41547879695497
0.80546794639242 0.267041028669909
0.36640235681516 0.181458049567583
0.376065421986543 0.174346748717216
0.473262762733947 0.190643351596718
0.750809579453775 0.20957123385296
0.485395639643551 0.345930411588524
0.905617504844953 0.610242968845978
0.563294327428605 0.259880905678467
0.654029893755638 0.289666132396984
0.961476411190641 0.185945647582171
0.626120928726139 0.231336035626545
0.542126234401521 0.156105770534009
0.55103160145177 0.284657450727774
0.232333751469393 0.16944172997215
0.877929631896506 0.480306575592322
0.435195723902133 0.198160117756717
0.335871971295231 0.210044036495274
0.870285584574664 0.727413695044214
0.891972338907544 0.631924822657569
0.569389351997483 0.352111460109559
0.335300333160857 0.194105260759
0.419190591160089 0.1325355698246
0.723719964012414 0.5335689711125
0.322498842178535 0.269277576959052
0.539434775878464 0.195183410211237
0.895569955716655 0.377098921342003
0.430788594794796 0.25302569450225
0.968745181285091 0.695032884631557
0.571318753641327 0.389909295892209
0.603833704167066 0.510031664144111
0.784227899054359 0.112936358340835
0.668150017954195 0.244687146759986
0.868584082206263 0.607748517383434
0.764997592959889 0.336796996220055
0.502958004697098 0.185224086754684
0.535186099629188 0.331333120558724
0.370752217079462 0.298451514986374
0.90606185098133 0.398678970255448
0.346207683529859 0.333896765947384
0.299510234448303 0.0785479257336697
0.416039495452965 0.149999445594918
0.517677963062579 0.328171391634602
0.614980836169638 0.406696907091365
0.894137841587742 0.183689867660171
0.814776955563234 0.239104127734053
0.460656341481793 0.327344001490036
0.576147803538743 0.261285395482456
0.713357890427204 0.137799087145595
0.943638169335204 0.464562738177717
0.855576595833857 0.734385100020398
0.575835120029167 0.149046590129453
0.451505805886518 0.164952601360598
0.472063570673427 0.259491741105181
0.412366679524038 0.114538678077411
0.768027816705092 0.239845040494113
0.897709315477911 0.360809705044609
0.266689553441403 0.16192041078758
0.479972500118534 0.256312089496462
0.408185960236277 0.171670785983198
0.948447979435155 0.443220981582547
0.267683729812159 0.182048375229301
0.724635131140867 0.32580872462692
0.849100259196511 0.149799419366279
0.988223367762337 0.359048457482638
0.769621875052893 0.665487892087759
0.825688768455656 0.648988383614315
0.808446359739883 0.400578146455075
0.477630479655647 0.181112992825473
0.68028452435257 0.215644382791644
0.755437488687756 0.14577703127226
0.453305675662333 0.17733009545793
0.908448378336232 0.277979977314673
0.962815057762577 0.221057176252125
0.834060936295225 0.218342282806863
0.915921182190073 0.385860498387271
0.519600797325593 0.107774665598615
0.614731689458891 0.18774462472419
0.772883848010226 0.834163789855949
0.517108206559094 0.139060434867079
0.598079984203039 0.274269186590198
0.753501375471819 0.422895850440167
0.480351754664037 0.336559961692057
0.213723195752669 0.153435465918144
0.691419271543912 0.251903537288927
0.335660028797602 0.145187907993274
0.943872153028669 0.968758074629092
0.278570273220079 0.174341718367359
0.685672772443409 0.350612782863892
0.63177450097951 0.17321911456122
0.270683884254736 0.0803490580201258
0.757395070833961 0.485671702102519
0.470780189767 0.128162445132551
0.33043282685209 0.174457462435072
0.488244275016316 0.111394199426169
0.476347432259727 0.224776347379639
0.438253131380855 0.103373119778958
0.47376242085241 0.311937452589513
0.228533887614791 0.314800564184352
0.783111749910169 0.351526937432195
0.481912991014674 0.305352866065228
0.299017953313535 0.191950325511971
0.770881700080396 0.369130060015944
0.37235284785023 0.206114271145845
0.299747000408639 0.179949263202998
0.544479343124123 0.0919455045048004
0.485362015588327 0.153013636699973
0.328998776298524 0.142091139900328
0.926433866139389 0.154532981687958
0.65988309554045 0.286077723385502
0.894412823120214 0.352720302196639
0.485356517767518 0.306794529824219
0.711544371878602 0.825338966051026
0.626583170366962 0.156744699873295
0.42541953132382 0.365063592544233
0.870023824538054 0.817468066959139
0.487080383515402 0.275439180213961
0.459029318926591 0.376786857486093
0.326042228169053 0.227242369709289
0.731855064454509 0.146130434437873
0.535028641519455 0.241542737279628
0.755424465644246 0.373575001899191
0.569070277716518 0.141073558054112
0.546738301204121 0.303202236959043
0.482079517878988 0.0960712952492714
0.511075440416758 0.190110656862327
0.342954084177868 0.189084157236307
0.884212797948913 0.267011256662596
0.394719491991511 0.367452375083281
0.607696409730111 0.11944848756826
0.565328920023606 0.25318210393239
0.836400210894186 0.265935711923655
0.703376929674099 0.236308302511605
0.763688478263377 0.512765036611513
0.373196168508285 0.38374469721788
0.756660611941908 0.326190481168301
0.465787226156809 0.193661758703815
0.517192519783452 0.192985590418366
0.989053577212212 0.695474913238265
0.758999177020815 0.458582884718158
0.891277705297505 0.53861032847021
0.211523714380857 0.252229220547567
0.889411268082199 0.245890304812425
0.582957276514143 0.208995978793679
0.653445683121466 0.253352449633691
0.883356839046858 0.366181024551448
0.405969867271237 0.252956118105515
0.735089628681178 0.406867937168948
0.731389158648991 0.288844510869028
0.944713270856318 0.250149722532635
0.367392416131188 0.243515921279161
0.587917097962075 0.174358676367789
0.886322256666339 0.781494254217802
0.510773636987398 0.120013460718825
0.573654849479676 0.208803251498255
0.551623159025828 0.302518231727921
0.816884636626196 0.351390877858773
0.351317101706682 0.220172180270399
0.667581978622222 0.171698717707821
0.387820798585061 0.269421739158334
0.467411081380931 0.381775745339986
0.927844684275389 0.633638217620989
0.810136392971537 0.196100869887236
0.890833745600118 0.673422738081356
0.985075189399958 0.894460169831695
0.369895795171054 0.246690260212058
0.669221251144622 0.123285893411951
0.73535158935411 0.199550635293649
0.572685931282891 0.189848552419129
0.601081027491836 0.150891708656406
0.414295707271283 0.19171689267632
0.399855943544198 0.261220162488907
0.54044948005125 0.095904857443416
0.378457135796585 0.0972477358291838
0.442290936204039 0.227535549901269
0.335170261736561 0.253735597852293
0.592346609774168 0.101150345022307
0.700695494833265 0.287122467586199
0.692310402177604 0.145590869568048
0.626920340221411 0.196936417336657
0.387938350037843 0.445109832640603
0.413209621479299 0.140199661549619
0.459272979765103 0.224370370156966
0.42239101342769 0.130041044069691
0.824327828035725 0.375294529006249
0.557188937898809 0.199130749366735
0.635588677731535 0.306912072807809
0.342246000849405 0.260204974810261
0.754907113114629 0.743921679825072
0.945326946210689 1.21057630417741
0.745536560782199 0.428876312207884
0.408658408135492 0.190153075767745
0.331723287392355 0.108868109253343
0.785349519289278 0.920719800985368
0.525269817787312 0.139757657921388
0.368856799853752 0.155661210294433
0.418676157991003 0.143551476354683
0.517434279185329 0.106548408768732
0.730291370715399 0.338858098167072
0.304255378832506 0.184446519419528
0.433995479558324 0.43239133558045
0.648286636875416 0.323191012349989
0.609226339490096 0.197318336337728
0.413246449279217 0.314236118103553
0.49734346737617 0.139219439059207
0.540260373283973 0.152626580095249
0.535387944209392 0.265342270166822
0.897581661500732 0.95559922044432
0.676457701043153 0.188172194563126
0.727826718875845 0.604618821619906
0.323716656009706 0.107364924499904
0.715107901228875 0.861659295233379
0.517606131242495 0.242752441443289
0.597929194409067 0.268434576422008
0.642425177427492 0.112417837059458
0.89520276465195 0.396389169328288
0.827191048999148 0.879017620117256
0.313417252469409 0.138415311992457
0.419024983044015 0.175777847586791
0.788624527994607 0.363735990805628
0.671427440661468 0.192920398565926
0.47981450281942 0.167072968521443
0.700636427512175 0.240787782874607
0.634678999171816 0.289012891208534
0.510792619872644 0.139099230123056
0.303899689518942 0.298442574119719
0.373579631233894 0.416652224075972
0.470090396720831 0.118555363551856
0.73762355496272 0.225944601447588
0.262630011909488 0.270697954649084
0.613991042124112 0.193840452200143
0.29683304767568 0.101620816623619
0.584680566056156 0.188279584644672
0.36944161650967 0.109493336997028
0.894280354330964 0.637766533547721
0.589578222886196 0.140668196528225
0.533838383838384 0.320712780528957
0.710065999582933 0.27963009699092
0.847149923850627 0.418511830668105
0.900558476452267 0.488584856602372
0.436917297188297 0.103984762843114
0.778617139721119 0.213083369985733
0.292263689072994 0.131393862244976
0.495482318089243 0.318625931958809
0.849550676414155 0.637672205809689
0.550135038260841 0.366251873786351
0.316500548161729 0.116696681427607
0.940556962025316 0.865193346981821
0.64645398730203 0.235417518787883
0.414811272198917 0.232887872103141
0.717927791590098 0.796744787239322
0.332647101462227 0.110479647657405
0.752919612708244 0.345552798430085
0.557239875827565 0.318289948140218
0.775859003255697 0.687758978857538
0.675718257710615 0.15838932756814
0.656791470050969 0.188357890803539
0.461513397305983 0.250259631761297
0.755689322634626 0.158600439503098
0.516542305656888 0.105957187528031
0.361452758570679 0.210513327046314
0.94698310322819 0.124320297193737
0.315813866811141 0.209883596017563
0.888287588731977 0.580913039905804
0.616534992075692 0.577164994523253
0.36915572209328 0.0764504503806399
0.938118773380821 0.848809952078994
0.480789938446752 0.28262219493376
0.930763986461125 0.246027147203983
0.601715622528187 0.150373320532791
0.531785063112784 0.201596883468895
0.331790075643233 0.192792014148554
0.685513938833943 0.925479147206744
0.431928944729347 0.405720251026984
0.354331167910496 0.161569944574763
0.397751508603202 0.212087156431694
0.332101020972906 0.132746218926479
0.468133408330183 0.268807834412918
0.340836902535642 0.365986931638717
0.961050215854303 0.224540099116549
0.860108937146133 0.787235541217376
0.701158029618327 0.371650391558548
0.642156760945762 0.152281259090746
0.599496180969091 0.200879900697876
0.915837733589265 0.316879831836473
0.362240902365681 0.133112508516062
0.333558368263958 0.0808855542763012
0.56622408420856 0.128163791300763
0.556236323474025 0.262628421496905
0.8306575127736 0.352506730050491
0.416659639770764 0.142641897295857
0.355237312056332 0.146094218267437
0.703815992931301 0.849974488350527
0.388723886432009 0.130388070088772
0.651486185990318 0.270334106582683
0.4264718292514 0.182938356380196
0.793405431483768 0.832094680363409
0.354066742342916 0.308160634021955
0.396950529209869 0.197967401406941
0.539757755606488 0.167202143835227
0.814605624717302 0.308467183785492
0.843232751581546 0.69834454927901
0.955066011682436 0.477527277062925
0.762737981125946 0.475097167941032
0.864001770203647 0.158565678657769
0.749282218799445 0.126244939171252
0.677261711950535 0.164149612015561
0.72220440439055 0.271244592892006
0.460518050601193 0.277549327711342
0.675882131483991 0.606945275910791
0.7459626205613 0.663449046896259
0.661387492955858 0.197090493171068
0.521572468102073 0.148148826229661
0.694323192466729 0.356131670297836
0.852717348487788 0.420398304926086
0.580216263639468 0.217369655270398
0.615835664527453 0.214409363076866
0.793381277118567 0.206142739589383
0.653049325771303 0.227021273184464
0.892131248127167 0.568842062820383
0.619641700542428 0.167901120925519
0.329961055192706 0.243038960360343
0.510069111386026 0.219268451349803
0.87199959646645 0.821167713714895
0.504574682283661 0.251786423427525
0.784689704848732 0.482576376563267
0.317653390251106 0.273890778237849
0.292072549899458 0.108830910286377
0.692769149692466 0.213725438829504
0.802621518579695 0.220471323420406
0.36459536169874 0.250612970858766
0.587663182712853 0.305667633961729
0.278116909551094 0.269897570637163
0.472699386503067 0.37635888366501
0.528587633400468 0.222626991649266
0.720118423983731 0.748808268828528
0.360193475632125 0.189945171792439
0.621490025220599 0.185717280418382
0.714750704914317 0.35719498429169
0.583660373849158 0.267236215440444
0.680010256132218 0.316152805499339
0.598701464330848 0.212110590070482
0.624575808071457 0.428158198004047
0.556258370781989 0.169247499771356
0.290587423207013 0.213653291929294
0.881952620536533 0.456384691611577
0.501873947467299 0.400453919807311
0.414378467201895 0.184744346316421
0.956379250264699 0.989321183951093
0.951949070171066 0.951770579383747
0.292482580635191 0.203036717850957
0.822043232998133 0.233289231718104
0.838120468488567 1.11907981589523
0.387648392949715 0.103960013837111
0.364201442071578 0.31982995333491
0.588970702550006 0.259043396245881
0.411343364402436 0.131186487635209
0.83006379585327 0.171643536531963
0.890640900658547 1.1507395781246
0.455593864339994 0.228838446965529
0.315678820249104 0.309098647065817
0.71759962545785 0.450925821871865
0.913432436525163 0.360809197888327
0.544276563218067 0.646893505613433
0.34801300504485 0.241013622044109
0.574414651788669 0.322649723980059
0.491164692686115 0.0850902591179597
0.54824610059022 0.262057962107365
0.66796451721336 0.186244364430871
0.449861126679869 0.181323376391724
0.861830323266049 0.990274277347708
0.584641518952751 0.122039050059382
0.54450748793696 0.3002886945382
0.919889810372553 0.159807654481987
0.721173171301706 0.86811857395237
0.422399235009396 0.292733769216956
0.915281941031941 0.479868447670737
0.515428576383319 0.225412707407205
0.462947039225369 0.262718324905289
0.60254239710722 0.270605786628092
0.700688008843283 0.126617462084102
0.63384791686666 0.213644553413314
0.908707946729138 1.21592236986273
0.788128356765657 0.170020134952768
0.357573723629189 0.130231713577341
0.361377954652507 0.235279948002494
0.473378675182248 0.147511804694347
0.6799356268191 0.296112202141117
0.62967685237458 0.0751082345519765
0.67201637447666 0.493089455883826
0.869624986832403 1.0078537605734
0.331899462501087 0.183142775979811
0.278028743985686 0.35091528787568
0.671174849104906 0.328812736474765
0.724618874439791 0.473013105057474
0.519557692372258 0.154043454967244
0.759398723698322 0.308533216085267
0.850141687467593 0.854354104541617
0.416728879078717 0.244132132301403
0.601668764135545 0.175751326953308
0.268054776349025 0.122729339738382
0.693855198158124 0.193470147315126
0.520517767559309 0.174621789786382
0.339432669266343 0.182732996261521
0.799626521191775 0.174105151825703
0.416932537454157 0.295622196022915
0.695276280874841 0.472488287489397
0.644548443746964 0.28352283265036
0.515996386677015 0.394607056282736
0.873586117702936 0.167296990259545
0.723298072894847 0.347401375737073
0.805238016403507 0.598574980362888
0.339316997315126 0.461205727611278
0.550906129700918 0.225965947770847
0.347713161886619 0.223386955377972
0.584858590196041 0.194588840434949
0.736449913722641 0.740548153748693
0.71663968005183 0.145359299167877
0.892276485194603 0.399437676252567
0.814392853862405 0.120848603436021
0.97664598208743 1.16438743857549
0.377782176535171 0.264488843777931
0.718593193731954 0.25271854864037
0.825693651070035 0.215079913360394
0.604549054271875 0.194659042701626
0.294600647091534 0.139860866174277
0.888003852849704 0.454131216793042
0.345043242559342 0.211729467228498
0.514720208988584 0.256610943258286
0.626750367158747 0.300743278894914
0.498412859161564 0.274692171255279
0.470929157975339 0.125852242810143
0.692250313889649 0.189928572137656
0.508138262710205 0.0916496545720064
0.808459262617373 0.322465362297021
0.535479084353573 0.173972634955935
0.52322778125489 0.147636504189275
0.927672213647388 0.322427370051545
0.936872924247492 0.560811378998904
0.312035305695658 0.206709122963855
0.5467002036172 0.574886601256498
0.605230162909825 0.192758121540929
0.593969207180732 0.420004945648554
0.824874929825751 0.108577678364708
0.774412078295681 0.433399217682562
0.825964130801914 0.401509718773457
0.438709395520711 0.256860261325585
0.706765528731296 0.590357317350409
0.475051545597139 0.319498644146486
0.289192788605934 0.5260917042291
0.672921532776579 0.219364484060935
0.562508586819541 0.310172603724023
0.587512505244135 0.500717948887403
0.649278378596935 0.282044369280525
0.383435080922134 0.201351118722817
0.937697099594006 0.22841951129058
0.776226083682327 0.301008667176374
0.921710442410929 0.265640528976628
0.52919306638621 0.153050590058352
0.921295895819017 0.766988721999694
0.7458340101922 0.269937384575605
0.325551128798695 0.11605698883479
0.743799222263103 1.07688229127524
0.874354032591388 0.198122046516601
0.45083319123713 0.245814395366418
0.851599800685992 0.226620336763471
0.639202245812949 0.185126886854174
0.336991854995769 0.19260885503022
0.681505560727918 0.555875359235072
0.397594992370268 0.126918174765072
0.55937140285804 0.128884626952695
0.747743391360413 1.00197841552619
0.774239185355047 0.7414661999993
0.516977856621376 0.357041528267891
0.877868167020549 0.199703681701469
0.419521961104003 0.212075268680554
0.96115425730379 0.455711961833345
0.464597710706466 0.178803303115555
0.504481659278673 0.206977902995891
0.346011917058569 0.15367977236229
0.699411011523688 0.733901259186613
0.615259650097195 0.212198834868349
0.569045448257649 0.153948759311995
0.848997938328649 0.399570704305992
0.795852502903039 0.39098304566469
0.501150707569119 0.16821504322786
0.705006978085041 0.175606808818492
0.843880211609592 0.477007975513917
0.89203750714512 0.219698598793148
0.641229564968832 0.346355628795955
0.922143571285743 0.31196716426605
0.717007441305602 0.434842372954987
0.912470593417071 0.514237211467885
0.885548879190115 0.517183588111681
0.732521480663342 0.22557009537593
0.509335623734442 0.254882007779073
0.559613923742199 0.385035326084947
0.340097237201314 0.172213714460448
0.999551344434931 2.17074594367206
0.824357326478149 0.455953717368906
0.534983717448557 0.302480037109439
0.796143250688705 0.732469974106469
0.78481831480456 0.205271585727095
0.688605726200663 0.247585647878478
0.704685196390782 0.135647498082515
0.4703118420437 0.412907856804803
0.286057176453296 0.162918334458028
0.295796350189243 0.139108933842547
0.314924433423264 0.202536604710135
0.264623262982574 0.177816203119802
0.455833925693413 0.179366196727274
0.298098012898157 0.149116497128007
0.570576208595286 0.196737721359681
0.412547659007082 0.115406584247413
0.641342307686296 0.173522449186938
0.463083591392335 0.159608044631355
0.247011093657962 0.167254646732996
0.80240713624975 0.216644144984339
0.837083344338628 0.543273895411375
0.570654086446513 0.195868569550369
0.610920355024886 0.193223201484743
0.28929715700549 0.187660751083792
0.354727802453038 0.272981875296609
0.897991721063525 0.217311557024954
0.572870159163949 0.178903645614281
0.44100359407347 0.171904891769273
0.989379131138993 0.950102234690923
0.477575292091421 0.370654765102407
0.679276519638913 0.383653609558304
0.824615464861544 0.504836884452352
0.664398245380094 0.273250870117684
0.889770102391372 0.48585001770034
0.842728087237033 0.172232762618299
0.390776126190818 0.241950408746265
0.641127661337391 0.214496582817383
0.43206266131345 0.141627865605211
0.792659632160727 0.300523007169189
0.707312573789847 0.454591258798789
0.623677729862937 0.0967130031973065
0.368455507311019 0.531931511594625
0.87285197971227 0.221946130771215
0.880784681936844 0.826539828235763
0.390325767283949 0.12380956932206
0.740680614380755 0.354169781425614
0.935122070728627 0.177498690460331
0.275220733972252 0.18977064942639
0.585200295836465 0.397860997259641
0.920283066908737 0.983973731014049
0.304031296328068 0.396616007152691
0.938046792358907 0.639290745020613
0.492465973949949 0.28760970707434
0.495306195328223 0.205982125291071
0.946284285681206 0.189368985058322
0.50125853051114 0.221645883238576
0.991412170636566 0.805627178821778
0.790020625099159 0.304121280506252
0.587476812005949 0.26990139733927
0.549488950678088 0.142779781362336
0.945608071238323 0.55817951022789
0.643211838090841 0.172855016810595
0.744120164964416 0.106998357925492
0.422045868989842 0.215281331021018
0.629634193616851 0.194775547071541
0.390988099291011 0.249130832479836
0.500822401635475 0.463428775675114
0.363624898244648 0.106037589108371
0.448061195924937 0.196605502348082
0.694575385902402 0.396942608294724
0.406197332613128 0.356461749600424
0.295089151439958 0.226655614867885
0.786306775572488 0.430164376516754
0.896436827529498 0.614431048544453
0.319720618295212 0.246599541143768
0.54160826134275 0.252392052814407
0.654703302758613 0.228947357494968
0.914915104101574 0.302729856836823
0.930054010398264 0.653002182494944
0.372381923805776 0.315385235872948
0.543659842906311 0.0927050833273057
0.567796109814124 0.233721948189436
0.775375728993534 0.124172107081663
0.9983319495354 0.504871438825202
0.361263609689857 0.212641137179406
0.592899617924032 0.289840567696142
0.645380760734029 0.289310157419987
0.873764297151539 0.281249183680283
0.635836566207422 0.186601157539418
0.897431839284207 0.569414411997457
0.345417154511463 0.188844073654894
0.601498936551056 0.323307127965113
0.733583679936621 0.466895221526381
0.963857849114066 0.233483651101972
0.734568056457446 0.394220338210382
0.887175440748476 0.174200868237603
0.436819758276406 0.372736955478083
0.972830606285457 0.66163680624277
0.988549127162596 0.627835077272597
0.430672746057361 0.183364488077199
0.74872748483322 0.252902994101476
0.911559026190314 0.510462894862939
0.951669338090903 0.364574662218153
0.941378957268328 0.344417043799941
0.57448288457756 0.183336840804413
0.624851327602053 0.373644989046638
0.346543321545886 0.254030215126937
0.522925280020215 0.206319237600115
0.514934175882043 0.54206787109893
0.855882360326743 0.202468301236242
0.419116479602802 0.225808863756676
0.802210360816794 0.461697488908479
0.901554788390231 0.359083706901666
0.622696666160773 0.13902627770329
0.388822772108272 0.473376128939864
0.379930456786227 0.229555527041073
0.389318783749393 0.168656554601058
0.873368214354494 0.446926324334482
0.902190078108537 0.215142003985668
0.795293059448605 0.230452188690543
0.308373091347177 0.149143054226411
0.795955925139561 0.266196576536485
0.526244234127644 0.142293647312102
0.313412357963702 0.144228111618279
0.634930842381044 0.196226383333889
0.815007649032571 0.226245526704865
0.93923443722178 0.289915609041225
0.534797648853302 0.332255966559766
0.455512736056214 0.0984527738233869
0.858407389008482 0.564869236417578
0.252146215659449 0.215858001683725
0.412544137781941 0.452932982250803
0.624774389475708 0.219485097420045
0.781804137426799 0.248941819377961
0.476396426203359 0.142587207600702
0.222580868828666 0.172106037457387
0.563881816580541 0.166668331155696
0.525779291746505 0.225762679625387
0.416138491650554 0.164596486898067
0.383583236103565 0.231860094501966
0.830788919812209 0.760152055528769
0.625857725573139 0.136973806563261
0.954581268049777 0.763857315723093
0.498839602536513 0.247991777127785
0.78276389270347 0.613225368371635
0.493145922241105 0.29163486464213
0.773379888906668 0.181230549149755
0.479840377429125 0.172202637111587
0.737586569395507 0.193844403986013
0.395923023773187 0.116388513843767
0.736199817979573 0.246852589566087
0.857719422151803 0.0662274091794821
0.286582826281094 0.228730290800174
0.846719403326448 0.388417306281584
0.415364529846756 0.140767440648859
0.975330168448763 1.09672285275522
0.313156785916904 0.191333991834998
0.786375047122207 0.153932423241896
0.859810983313371 0.200944998972129
0.886953952086204 0.106083425633758
0.327322470836082 0.162979722785167
0.650173568243547 0.564646325518273
0.673278003569157 0.31442756502934
0.930783356405508 0.283929124327691
0.407861118407907 0.175857823612454
0.863818043035308 0.655833029115319
0.780057776377272 0.484870617199972
0.801961800414569 0.241348092585987
0.707087033781065 0.202584565863208
0.828539045235634 0.266700496816796
0.596334883080573 0.267560546059857
0.660542887334061 0.10767985595993
0.964449946511639 1.00564842688298
0.303227597397653 0.208951012929132
0.679242477972667 0.128918839143402
0.58269771338098 0.301798350387445
0.637254572914919 0.4699480564101
0.330090105106283 0.160110302043915
0.606897972783389 0.370844909683841
0.689363550097246 0.263466398649706
0.557563959068747 0.226036583069843
0.526532702924897 0.194829258523461
0.450238726457961 0.120530217796888
0.726387166375019 0.446219653949715
0.687496358688572 0.109306045664096
0.526149974893226 0.445510492652949
0.833494289344606 1.08168567838263
0.996148159397301 1.60816737334748
0.357579776955351 0.169600736665129
0.348942212391035 0.156948663055827
0.921596280773355 0.121094357519474
0.517069248754878 0.337734854255919
0.678299996269631 0.189122800449966
0.688977378762152 0.429350165904567
0.552512463920231 0.238408227073955
0.561560455775064 0.251958465620334
0.338947437399778 0.125606309200122
0.598693962868604 0.155547631870617
0.433370429246287 0.10338350447255
0.356184539977421 0.247258098794023
0.314325883953899 0.223384719253432
0.704876033057851 0.621943022677115
0.597411511599625 0.201533278228965
0.870244103956873 0.104365512164934
0.447225816623088 0.0920766805536141
0.422545266336731 0.128743014030527
0.381701156599247 0.257221128163539
0.772575288149549 0.331170511769137
0.326935521279343 0.193187293398118
0.392986864096064 0.162317844106957
0.433633221946134 0.405515098548184
0.817230724665669 1.54963120743556
0.626107990166781 0.232277737041508
0.446732197022578 0.203936273291563
0.814513370475582 0.500417535881633
0.498820849006224 0.1755539571186
0.599985008978107 0.277377428322853
0.557439639174997 0.227912765656187
0.430838578849901 0.105500640586203
0.889574645537948 1.27884166253485
0.72019787315975 0.606180708058022
0.493306493282811 0.265555512626325
0.499127905132034 0.251316898056117
0.497488284910965 0.248400664563067
0.564730905267183 0.178346353987591
0.337672270910907 0.151747554898998
0.724753824997241 0.32558322077481
0.695538651756988 0.327444519726301
0.375302258749121 0.107865619694377
0.373222801463178 0.251487533657575
0.474337682191686 0.214735591585442
0.491175446460733 0.238996296809047
0.660706361672884 0.269457553919175
0.661519767468568 0.205768731881265
0.767243066492913 0.229091402281386
0.695962256921161 0.45087549631479
0.932089977220957 0.41568433823209
0.527710048661277 0.227775186459329
0.476270192355485 0.188094546207693
0.814633200693807 0.601763570795621
0.882348199427775 0.741341229597494
0.761590154094565 0.325540882137802
0.44781568214541 0.15407065050476
0.379158672885682 0.43088998121469
0.567627045002308 0.377369458917806
0.944770795117855 0.116294995249527
0.726002527250592 0.251942609469268
0.654910037154029 0.352760804943539
0.567866900077947 0.307064531681268
0.880016333338268 0.314858746970057
0.700815886034967 0.173410258535788
0.706223308900999 0.291220700955335
0.352064162163594 0.161172333079645
0.430832825510896 0.0595806619393681
0.779995075011365 0.252251997967493
0.295941504938934 0.155168641603296
0.426581958144562 0.10926793863459
0.791565012539161 0.17848091206411
0.514722287071308 0.226948395724696
0.874929197608512 0.410874172135812
0.895747622010628 0.165476853808975
0.942627593123736 0.303501137413044
0.602404760038409 0.231705924742228
0.894813341536249 0.879199130410812
0.670107867525511 0.404438070032399
0.670473156486757 0.985447628276793
0.720547890475176 0.190650597600851
0.888593891773973 0.361256774601147
0.471700385720768 0.189886160296015
0.709543962658234 0.158696121011802
0.890648150052747 0.780130600009246
0.467666158545097 0.233410128748647
0.602676963141387 0.149700780077613
0.670621806049172 0.415955060763274
0.545505632026636 0.306706073594337
0.743304596763716 0.07489385524468
0.654210440690859 0.306617904689761
0.558025809837527 0.119687773182233
0.432252816482272 0.125933750220834
0.464956795763902 0.141488230747468
0.698033461844992 0.146999220526792
0.701805355784999 0.611758703863917
0.540312388713591 0.119745279661717
0.394977119743218 0.131878547215222
0.869166009577476 0.385084354679742
0.867522625497135 0.844180152455556
0.39631738831959 0.198045255714961
0.930690894507917 0.166066301376875
0.527907679259203 0.274733303185451
0.369464384862543 0.197887445226127
0.891616985938734 0.0906508868702148
0.729096356927041 0.119221825700379
0.866365374587172 0.68196089784108
0.604220108485511 0.306676686699153
0.431792252886003 0.0647914768213759
0.565026102944277 0.249218635590339
0.455271725519659 0.131450603744188
0.691451168577268 0.289888048689959
0.859809165720048 0.094938679775145
0.725354476349245 0.46087231976965
0.88644865239906 0.204059593779829
0.309766573022112 0.384350147339376
0.84367663234298 1.09280445723326
0.58260286410279 0.0597099949067609
0.944165445692439 0.257772510163361
0.379618614377724 0.155515743966191
0.870991401709873 0.263071059306188
0.667399834328814 0.21684032773542
0.484047159018475 0.595478537876174
0.941883521761087 0.848496184955284
0.448852996500667 0.22211687340903
0.913788485927845 0.940960121201953
0.351170642128708 0.144112372984419
0.600411103036088 0.191397389508995
0.675101711406412 0.480559065183542
0.816368387142959 0.434962933362948
0.967675184514329 0.27049859510017
0.738717082810331 0.185438150552742
0.627676864841905 0.153857639425145
0.302037504625854 0.198534971581274
0.890471957372269 0.895379899497527
0.317343992875108 0.18835009889528
0.459674149589368 0.123637554264003
0.893202974213522 0.923301866741747
0.534267161410019 0.167118114823319
0.8011751098774 0.836268961957894
0.74207379777723 0.542532877523022
0.794560022237608 0.517072178753623
0.547875060736255 0.373011877253972
0.784554529341171 0.228819740849722
0.249203431776934 0.12521627260109
0.529425390039677 0.199401669587123
0.925910479796475 0.507102608978881
0.844317499590663 0.766376624303045
0.879329375085812 0.828386445362196
0.76916214430182 0.389775850693739
0.433803672076082 0.136124690811299
0.783571428571429 0.440165834320368
0.346060814938981 0.176685644043145
0.404500492766638 0.275117775521902
0.731932624763321 0.215908400489918
0.997488297919941 0.474696466348965
0.357908761601376 0.303739416573989
0.469868468861275 0.39850160683374
0.368740065121905 0.174720004597313
0.235748812394604 0.138072890493628
0.465736607559757 0.106414171765894
0.462789532150146 0.0855057119503092
0.906583193041526 0.573424325487461
0.71962599076641 0.374917631881706
0.870070794802136 0.869238122191319
0.287602828979627 0.147201081250928
0.63447090275194 0.28070695093566
0.87747848158425 0.757704921846086
0.817001646466396 0.280410410586714
0.441629939369856 0.241674600952064
0.807251478100051 0.260454765053141
0.44974959059851 0.222871690754977
0.766755067176083 0.422551337586155
0.848093944399696 0.567824276168636
0.602551147165572 0.18013678758575
0.785411704322869 0.139910662103079
0.656975959260569 0.194293426154662
0.607633592919878 0.827808266336554
0.306553559547572 0.155833287085959
0.383529179966111 0.172305402113504
0.417435832595777 0.224956112625931
0.877980720872143 0.372218731299702
0.309537018116812 0.294335114740172
0.479244784458937 0.219273487704547
0.83821372228834 0.349071998009299
0.428410191771997 0.35287032294494
0.443758547868061 0.20304761140628
0.397933909453405 0.107649320009405
0.7829080772477 0.178360459896433
0.365760713204128 0.300939590594852
0.373527850849671 0.156728033404136
0.531250154961495 0.296270706551038
0.61930318944537 0.20308179130317
0.600777134203236 0.422680492256938
0.966119682732824 0.419102026926224
0.836027784007842 0.295557976869021
0.723707317484724 0.397876714950154
0.478641046611119 0.213494029023668
0.364531300367114 0.255776834795163
0.853232487276336 0.569242501330448
0.380805001902324 0.147034497413247
0.827429023455876 0.460316060122719
0.817162791477819 0.270383795851946
0.667730203919724 0.232940744552827
0.308071890462728 0.19154355579691
0.59753687880676 0.365830414816641
0.533527220915455 0.148125656511063
0.574413194130001 0.154284397551447
0.791099544426529 0.694317974790742
0.567536824621648 0.324287726142209
0.274882756132756 0.122230545114192
0.388372288323383 0.206058808086274
0.94232301397332 0.651753740526136
0.785435098416358 0.478363555488926
0.882366825401412 0.587267328857262
0.51407558236581 0.242558897757744
0.46277106269732 0.114218706758916
0.6699353984493 0.211386752039114
0.465423583662714 0.272182494641065
0.480039640828831 0.227300747547121
0.72624143060772 0.126319362134939
0.425862534579677 0.247332018557593
0.993230118704165 0.883531430102803
0.611038961038961 0.200250160984088
0.842105882445227 0.683288907751351
0.701516598485427 0.217685398107068
0.497097136445179 0.170249137408448
0.50138183035462 0.289347923726659
0.328593495418862 0.291442739083757
0.339061213581474 0.256680707384264
0.53106876596362 0.107648689492084
0.735950973146095 0.960647890564042
0.736269691129495 0.240169517467389
0.43009776421216 0.152121797590707
0.423734133165413 0.0960091935837414
0.387177689079734 0.211602079189453
0.957887782373746 0.599023747643211
0.405351205820015 0.33199022978123
0.92313829970542 0.217173041320025
0.480804802618088 0.415813763747334
0.588394917193933 0.178815083302576
0.692591645130389 0.212669640771939
0.425142719775029 0.231129903519798
0.731561866384422 0.422668130954228
0.254284920017426 0.31664611836205
0.439201625595878 0.15551980454016
0.765741712426276 0.481771578415096
0.662375235979008 0.201719534682451
0.776894793124622 0.290973635957932
0.607697226559595 0.135703830004565
0.83917800331102 0.351421651740284
0.267772682312742 0.0756586015998974
0.394378047614495 0.123547041447216
0.49881464342514 0.154212082486788
0.864442121629221 1.13349688761825
0.349823604779357 0.209537469880217
0.674428820604476 0.339780405512343
0.437602518065346 0.248916537763374
0.850502342323141 1.16801213566473
0.846542358570222 0.819608343247211
0.581674540347293 0.229094622006828
0.533149614317354 0.157408175380615
0.619139532127313 0.385387830217114
0.415971265818672 0.117002892275386
0.622425619382023 0.128830906328535
0.596713876026278 0.168469751787688
0.654353695471301 0.314797310312711
0.383703565428411 0.222078553123314
0.999274368073603 0.638940011887891
0.853612150123778 0.604826994822858
0.803323567708333 0.162177777232594
0.840831188786392 0.29660934830001
0.561038822422108 0.364439160090826
0.38399179662013 0.150458906628512
0.479782702679717 0.327451111462631
0.694425776335827 0.208111483362316
0.654237033915805 0.241612441429985
0.801147095883185 0.334307204178918
0.534509158788327 0.178393439356687
0.669504188008047 0.181857793375545
0.65946850932571 0.178202255462986
0.305531635934425 0.369438984312867
0.522231029804264 0.152174921233063
0.514828433007139 0.134101343633937
0.75149653338514 0.382632082988183
0.932867031979246 0.878101577907506
0.451619866785628 0.242906771654282
0.728547153780799 0.892047802917672
0.566153927703663 0.456713650008114
0.486713180099569 0.212567628736842
0.473280539391737 0.29753362648054
0.780807204364688 0.329962373338118
0.559755289574004 0.149892009590268
0.839083984626934 0.249666633378292
0.88454513013082 0.192245134428463
0.550473727411466 0.200960341150045
0.473966511475945 0.242987097867165
0.617042563224381 0.394824211457695
0.434686511240259 0.233833533109842
0.651239601222955 0.214579259903041
0.376220886551465 0.188431648430808
0.736298409634465 0.248619008694295
0.899014957098789 0.45279872751559
0.927723064569458 0.373726839502149
0.991172875887866 0.524146040917334
0.791631816323949 0.298439538591567
0.407494791971507 0.17205328890682
0.766842948013998 0.228394554482408
0.58471559400958 0.263123880565463
0.745059846849925 0.16252437721601
0.972976795034001 0.327979183962953
0.67627974231252 0.176397743426034
0.329067981134447 0.214306640415482
0.752953235774647 0.196711871813625
0.422851583400512 0.165095530960489
0.875389060325913 0.182452269396385
0.587479050315564 0.212070402873093
0.617962461395105 0.276189297615131
0.413358043581491 0.206844646090061
0.462363989277755 0.270675138522518
0.464284585538258 0.131652613196416
0.508565624950602 0.197595328762177
0.316710568151246 0.328142770334473
0.695484129429892 0.203656143501435
0.619072666128733 0.138665750540968
0.669938886812716 0.216835024957531
0.649335183330119 0.23670275973299
0.30834250712187 0.157072483819223
0.778248467657152 0.298025926219206
0.833531613591316 0.497028115353477
0.549193502965604 0.180689173784935
0.649638770963373 0.115330582657624
0.442845868103421 0.419618949036085
0.565268494581888 0.143627688689988
0.336626380150206 0.273750617829572
0.842543512932529 0.886243089917189
0.751458832204921 0.183063684969057
0.246703473326035 0.11159911679886
0.847355208893671 0.646211531156924
0.327469361443136 0.219323259466475
0.920992109232232 1.08593429757895
0.560727858899022 0.164628670179879
0.917846334849249 0.744403928804199
0.407588697425739 0.151715183212937
0.805299534270463 0.454287232986434
0.845647943939731 0.262351428737722
0.552985222651988 0.205694563660131
0.851776295723958 0.273004732585652
0.620937023132528 0.280992155176751
0.338792155040587 0.116974729242748
0.605320576783051 0.110084556724523
0.34237627806034 0.186807389838053
0.599742559466316 0.267423128546627
0.733674281380829 0.150431656186861
0.945139348881353 0.213224943693483
0.371717444349023 0.374136192413671
0.269806535431535 0.284846681494413
0.478257913612974 0.176535552852327
0.487996228238193 0.22053037857536
0.869514229143477 0.448218610294755
0.774128449898856 0.147229216254842
0.393718873296351 0.165941989152504
0.569353781886481 0.105830119556416
0.818545616955621 0.191672968756289
0.262469916364168 0.27631233327326
0.833704944437534 0.369389690256751
0.937186643458776 0.979579876065103
0.57136872835902 0.287992923988353
0.86332216392152 0.319410054589864
0.633452664385321 0.270647215485573
0.349442950441798 0.399164369723542
0.720440383313177 0.19975418157727
0.616529915646868 0.168192809513541
0.529543363719997 0.396941854287969
0.443065647178101 0.13308182596145
0.401254421471028 0.167952791372224
0.321800582713738 0.24859727711526
0.756542857600872 0.282549631568462
0.780902106583947 0.378338419689201
0.951460184725212 0.500405872262547
0.899040782363773 0.564467180169832
0.671126099706745 0.540476705208742
0.500542835417371 0.110581287618883
0.383267606277791 0.3008198399074
0.945908520331911 0.217392232748925
0.938834622054768 1.23328621707866
0.86256210690093 0.630084441678561
0.446788965083221 0.135852791431936
0.370848857679706 0.200927088005144
0.478116332246411 0.24185244563367
0.342861017880448 0.171825755760411
0.722385474292518 0.300926518028149
0.439325361569236 0.160661142684706
0.315457008232197 0.240536790483046
0.971188796397977 1.83983691556877
0.513517609815275 0.468163674687864
0.647344935009822 0.370336811383489
0.406208741943647 0.443346880932315
0.512668244205433 0.327344156279745
0.475118446780987 0.389314900122242
0.805042829510915 0.795270865090385
0.499148339615913 0.357887892636849
0.388912950715963 0.237165947129909
0.291975928941867 0.0939783533698247
0.383407907524359 0.165830548961017
0.566171088355022 0.227754224116864
0.561294354792778 0.232363612056049
0.515742826230219 0.24388219160067
0.640762844835915 0.141868614094631
0.608070162800749 0.294601121513949
0.823491048550244 0.214271161881103
0.777148984722617 0.442796305010928
0.500481490553906 0.323552839860561
0.636986103068906 0.178467426123684
0.630429855659661 0.32498346467485
0.475617523646399 0.223954603950363
0.926062409316055 0.275469463315917
0.639804549364427 0.228231124337445
0.527813664363684 0.150093524588368
0.696339375674302 0.116283360474199
0.914636572392768 0.713575618145917
0.523746554296622 0.247447273941882
0.979037717601547 0.893058146900519
0.325909738409738 0.374690454189072
0.417438159265762 0.223570708548998
0.951771194348174 0.513208719854169
0.835722381401322 0.324727078797353
0.49193111204399 0.216508812052624
0.266112239937124 0.281231275532292
0.306750118920305 0.215779652274628
0.438640255190135 0.141653319951838
0.272787856200166 0.0894215415655769
0.876764469929532 0.171005499746403
0.427912767794041 0.219445196870486
0.518067573385458 0.133357763500818
0.701091974431818 0.297400541383502
0.60169891443895 0.210391552392844
0.652626735820646 0.135138705140786
0.779110385542893 0.257560353209407
0.944268548540912 0.374981831279699
0.429441559064526 0.14255938339115
0.399020720749528 0.240016155139873
0.323950676880698 0.348535934299211
0.442484182037622 0.181372403939462
0.690666147997005 0.335179939396861
0.373537177108606 0.321632651677751
0.531419891158169 0.109165556135884
0.852466064269288 0.364364409944137
0.911170573093077 0.689567470647664
0.382868223969346 0.141972810825516
0.590570388172257 0.553716243506012
0.464717061702557 0.106100500429219
0.392491418120915 0.276556639439821
0.477531250384478 0.169012890109143
0.601971440722409 0.18159193619152
0.481868410696162 0.268458147767682
0.847444521976784 0.239717290128005
0.6316381495121 0.266032218649593
0.816602753308423 0.588198212229696
0.436935277638795 0.177317237736505
0.412970952173662 0.133933160625346
0.356274064845826 0.165119291131579
0.776600370869918 0.396586061478472
0.660052592480944 0.108208100445363
0.667817668382043 0.182442098107416
0.903892208070481 0.465594347283592
0.944545756789191 0.245754000974832
0.583002520582085 0.133658959778814
0.456209425102337 0.158220784050736
0.417431786121107 0.552503148428324
0.517273465951093 0.079587926971914
0.935151831518476 0.217356503027932
0.562891654479811 0.188189573548679
0.696232081766892 0.305869892170757
0.929851061366531 0.44699701872514
0.680014110864846 0.240111063449989
0.327648036125075 0.268682840775322
0.307210641254715 0.237835758287792
0.513106926126973 0.154716966075362
0.329338731443995 0.187567710141592
0.286176516601715 0.0967207887352353
0.506426711601831 0.117565288834594
0.504798634983565 0.131402347897055
0.816243122871365 1.19204490713348
0.310851463475795 0.23683669413809
0.527184727219715 0.342184907070738
0.364406780628342 0.0926654396429908
0.916697241272462 0.149809035420787
0.81632752934073 0.694270787094289
0.569169543536632 0.445961695885379
0.407389244528806 0.387012561599649
0.894100000928265 0.249626781975767
0.722602053593789 0.303853923464807
0.507076319420805 0.21327110451139
0.687758401423026 0.333927111310318
0.629658424814605 0.39015125474501
0.801842685793 0.170817619011033
0.29666867604075 0.33319611724113
0.270579905283685 0.233571925903307
0.953502162979612 0.208031767221617
0.460766055030903 0.238305015122798
0.901269280419478 0.22893193100395
0.914236071488733 0.708627491530105
0.419734762591905 0.233946409229288
0.268810325476992 0.359380738149588
0.47527532145448 0.12410871008107
0.503695059651038 0.110489269939568
0.8696867983974 0.271722664709874
0.314152303505475 0.174587058703917
0.638494691373495 0.178115904080133
0.900546158572388 0.173751742568145
0.575442730157858 0.445637026328494
0.644410912694468 0.415727612737515
0.432534479689185 0.192371349671866
0.427279538191882 0.0872077914881654
0.431647387130765 0.313423401640436
0.528301905889736 0.214198184278591
0.748345524207593 0.487051260228234
0.438131215114007 0.159818214440333
0.883724532394951 0.14649130057549
0.906375271034957 0.416114946948089
0.579469194431881 0.153681885929432
0.580285092741012 0.360155628986062
0.305125140653151 0.143184326267381
0.654661082880636 0.208387118338869
0.374673057389538 0.248800093315399
0.835604969794376 0.17287840122092
0.850716749253297 0.456146155013292
0.359968272468272 0.190901229332103
0.373312057661413 0.238189124699202
0.894154562634587 0.141271960995523
0.44499759958817 0.189628566495702
0.627889342685405 0.183487921215375
0.924083935590212 1.86405053859639
0.348066587197022 0.165158809646581
0.40764060530643 0.174751852663122
0.72675570874623 0.559300831563413
0.614085348135827 0.121655001817869
0.364694681840322 0.257133940075576
0.688799097648478 0.348561426682258
0.917826826028813 0.469167670689144
0.851118983225207 0.267458181410779
0.293353216641133 0.103312408553027
0.528976688893922 0.187685659030252
0.757664262611346 0.230819613559832
0.533691350653318 0.185702502816703
0.785198147307505 0.295501897802953
0.474463377462772 0.112342767922324
0.700722753402717 0.154632317925043
0.292726569119712 0.137277778195593
0.431302640283579 0.210891006812528
0.417670806242235 0.239392656963442
0.378668887831192 0.248092531293943
0.540915355242157 0.253589691180076
0.906265044027585 0.251949465881314
0.536950595077018 0.195936545281407
0.902626428148755 0.462822330955673
0.859669080192653 0.163258220113858
0.769750561613924 0.283395366339164
0.349487926603311 0.248017581921846
0.716254642598431 0.146393264308663
0.629385885598467 0.342624717899992
0.458190338508384 0.159195465025902
0.725099967922934 0.164550530052486
0.742282938044316 0.231760241687078
0.837722639306547 0.243485096227379
0.631765969580223 0.320051693000544
0.268183779710686 0.186515055789021
0.787022080097457 0.689667978841124
0.773623086852296 0.555835947988315
0.315779046167177 0.298363260169596
0.652046535507954 0.184173274751402
0.951172238368322 0.592379562925696
0.298268493589423 0.11946679430638
0.429146876447394 0.178387751271569
0.465411332234757 0.174935898171933
0.619971316215591 0.208798592344452
0.609830472557745 0.722753022043494
0.942861017671874 0.222072064040109
0.89886939792517 0.523531004821515
0.882013140562396 0.151951969261067
0.86672716505803 0.253214564817161
0.72748938370251 0.269997348861503
0.470357348614089 0.191501198958669
0.31594205641676 0.170313588455649
0.373809147537961 0.225862041985577
0.367140666996575 0.164591292089365
0.883275143511677 0.408695507586581
0.48488043377865 0.111379942165723
0.516949220024549 0.187888430176478
0.329446504334397 0.338757717898996
0.646701124065401 0.248546698846925
0.558645954244976 0.274734125251505
0.536650935271625 0.136026606947185
0.418681736059785 0.141312530704886
0.495103925249927 0.0859952806059025
0.695546736837644 0.330004247398514
0.438141738284843 0.262315915748626
0.520261690818986 0.197812809575251
0.36849002061768 0.383353880103239
0.464165170872488 0.36134270940722
0.3933229753111 0.142297756317911
0.594039091446061 0.241105422260523
0.870797866303484 0.30736469093324
0.625279374775422 0.246487818095492
0.257009976833258 0.172562056259395
0.435781772011217 0.197364079128906
0.952582483617933 0.784762552186864
0.429542747970068 0.142912284844249
0.988086030221262 1.01196708759341
0.372985403218713 0.242363085459955
0.323256926991778 0.107886320293283
0.471871403912543 0.326290864712087
0.66110760806788 0.212414024727135
0.368911587151991 0.324505931446496
0.444669081437799 0.216566232157696
0.933380530135316 0.432116836361233
0.819470565388518 0.389517444445248
0.286217493867654 0.13994324172833
0.608200905186749 0.274323022688522
0.622496411893107 0.122331398531181
0.408239436853994 0.330811811645263
0.556230299497323 0.165821649166792
0.802605024472848 0.759848438024077
0.697347138954261 0.43144434823862
0.602445582586428 0.288575050638127
0.452391492944809 0.238084605835544
0.574767016394768 0.350765275478679
0.35471271492262 0.221869134010842
0.87388170575008 0.553886095419614
0.652983556716482 0.234115445159423
0.619527354033801 0.375200910622172
0.546933976999055 0.170108521072885
0.508988882824677 0.237915305936398
0.619988549181266 0.342160031903597
0.763370487779937 0.110604098716033
0.475955634779164 0.30515616153445
0.433132928610615 0.0690257776357449
0.95879300909605 0.392325780622648
0.628524597426186 0.195236692502271
0.906915459022783 0.340449381231117
0.62006569933583 0.257478235865549
0.62715295962197 0.35632179251758
0.597246929602431 0.333931141415081
0.345592342085769 0.173196274537333
0.665556583985847 0.20256135210123
0.451231732261359 0.1256604784148
0.547476888505365 0.226943470052031
0.272333966310847 0.154738573882929
0.690636655753336 0.1776460865836
0.548473277443018 0.370593761793676
0.95221015037739 0.603168123481141
0.603879258445034 0.202406850897704
0.553839330368392 0.174841816219125
0.922362198010155 0.964774118937643
0.420054417002394 0.249516313786626
0.877655025148198 0.2093426145407
0.961918515345678 0.525575256362645
0.286170898483131 0.108619820542003
0.430507770106449 0.424710553202693
0.503280814368151 0.166933689727122
0.583386122379833 0.333596594682379
0.587277764459913 0.235626983088914
0.837704976143228 0.585509127009571
0.913676741691246 0.642006922477597
0.629984366960858 0.193690602438512
0.447712433690353 0.144335245102798
0.415320670341591 0.111852393204845
0.576681131883215 0.281588637198343
0.754670117634535 0.111940892253406
0.635612519877734 0.23795847133957
0.680987837348216 0.270878747960021
0.993258086669798 1.31763673640011
0.944319205753699 1.3571465424281
0.930074279056889 0.574266529163087
0.67698802277636 0.488470012497182
0.879329004329004 1.05653173245682
0.799143110631942 0.183050032418218
0.315863775794757 0.275003393696313
0.921297570743172 0.794923577584707
0.47004454019229 0.254269336472577
0.624019116754997 0.203655277947888
0.652157317460122 0.15935207031884
0.736852248069073 0.572068133739908
0.457695694139833 0.189215042410188
0.398584318621929 0.222959019892648
0.469813206450597 0.241711950765374
0.720745337150661 0.217364184833033
0.894406054904644 0.890426766118806
0.832546244968527 0.279430153418849
0.293985680175426 0.39999096167797
0.288451631658295 0.212662576993372
0.774809032149752 0.257779122138111
0.949380236608404 0.219143388012611
0.887578032380977 0.909134658824052
0.330810176725103 0.231995019928738
0.743895623568754 0.536815194939965
0.464539071760737 0.689473742347165
0.534483256969126 0.148190586914171
0.804620478121393 0.253820543822839
0.338343720589319 0.270034170764238
0.807653911032368 0.306634022089041
0.483367754485442 0.193224050793958
0.361974477188657 0.215098834975029
0.406949749596808 0.187535881780114
0.442768717914691 0.163969613551109
0.616059106610876 0.149013897740499
0.413361354703848 0.277376899617342
0.952091335894153 0.488485243410814
0.782227042548045 0.299554926949162
0.454782231861727 0.295783958730818
0.878135327203319 0.173939813639847
0.931883268473006 1.05227210616155
0.644392683049399 0.238476733996426
0.74794840494746 0.384986618250335
0.783207912973896 0.312506230656919
0.706205056794062 0.121329793718839
0.244150891952949 0.237422995154869
0.420960959618295 0.214470497534124
0.824381350424756 0.665496950621678
0.450760499394672 0.184174800870716
0.889432391826643 0.443614747044356
0.485717847678986 0.255316164816944
0.647417887484113 0.785182589284008
0.899897473359093 0.920130997090036
0.904418456979575 0.330184644397441
0.872901290129013 0.668689747263129
0.906250077328524 0.799391924425471
0.589169090697025 0.189872881377668
0.258809106233717 0.113762695488129
0.672734088779075 0.370131734692086
0.696700033151613 0.31007249095716
0.718916245675805 0.296130722988961
0.826016717580884 0.525922795625956
0.7042942455966 0.570714501824577
0.553002596335245 0.272737840430071
0.5542461080606 0.211686799451491
0.663545139981126 0.274109465670977
0.965102651733636 0.439454768647951
0.522509721471659 0.36145440916467
0.940193528169332 0.285724296231414
0.483690117466803 0.219485984108749
0.755308948173586 0.441063035744313
0.851206543467729 0.63477952961027
0.762908606711768 0.849225134959932
0.933591965605267 0.715976003665055
0.78094824745926 0.430564041072053
0.330764166454727 0.393581297288853
0.385198676989305 0.192585340443292
0.728817360827871 0.214992006715686
0.738882180438158 0.320468959872393
0.948385273696109 0.949025430463656
0.93932089569992 0.77411849472464
0.709992100340218 0.239847038062576
0.506658892594438 0.213585748235739
0.719004273594685 0.470371357720181
0.732318350113582 0.333016046123709
0.30011622246562 0.197125241354355
0.379729909105204 0.119952471223436
0.426117981048351 0.254514771365722
0.886306115372525 0.501602467256334
0.784538832691266 0.437200699550539
0.962460818016013 0.831611612362548
0.418102344129741 0.309723374454225
0.827430407342424 0.347216204518202
0.942703349282297 1.0111441848783
0.967532467532467 0.453896343009443
0.528442205018973 0.250926733891317
0.560021804018022 0.135669735792007
0.88806587078491 0.215676538463631
0.253328153328153 0.207609691374804
0.853774355555393 0.383168752064399
0.843510583525404 0.740049634719107
0.857332817003157 0.382541713456495
0.70610271968794 1.26801314823989
0.722729059261906 0.279548932304861
0.908560213189514 1.03231005756989
0.834002043234445 0.209395337120931
0.989246041791579 0.932605873228736
0.743814925373134 0.808031025422764
0.808394341314879 0.491255509834548
0.823115538473606 1.37032149416089
0.506718029126373 0.113002375767038
0.425045252944659 0.36179168706601
0.71798895099866 0.287453009544308
0.691177618123225 0.157313570844764
0.608397286175064 0.568778018976994
0.517913463928043 0.118139421216097
0.962617653429955 0.345095679705512
0.617428488464468 0.207498368078829
0.897427101200686 1.01006371482406
0.831948874385111 0.351238604834221
0.966287504949619 0.324791122437574
0.922744985829518 0.431946549039594
0.473684280137703 0.260836705261608
0.689600550964187 0.336385208375304
0.331197304131086 0.186579870969186
0.86228029784498 0.874422434343097
0.935469243001109 1.03325781648023
0.964269595652574 0.652543625606432
0.427956903431764 0.353347644681395
0.904111401661474 1.25859663282838
0.635126777983921 1.26400817223907
0.95992074434946 0.896492125106245
0.808436839323467 0.493875460050649
0.434645466082912 0.364394844775874
0.760806490145725 0.194552352331001
0.664941020586239 0.373537024874227
0.599988492520138 0.549017164616657
0.511753773627669 0.336802060603625
0.729362867200182 0.17267711305548
0.575691841055492 0.147903405557451
0.407326003972867 0.16846804033844
0.25862812540337 0.153980641065026
0.68101270447482 0.260790079983811
0.460287820661862 0.221078126901089
0.755744023681243 0.620320872612176
0.934019585164623 0.605005740578946
0.989814796870862 0.470936702903094
0.728769473157228 0.317260478559809
0.27735015209465 0.548884437889726
0.330172571316871 0.347433182955702
0.613695818818911 0.203351827926271
0.678185522492248 0.227518898268998
0.829047853032043 0.386517067489228
0.430828991749938 0.147009075184963
0.532077682906412 0.676918114144985
0.549416215935095 0.187081163536368
0.415690014458028 0.249658954553131
0.355552513217393 0.193462737184361
0.694753731526791 0.758670092172284
0.586362505372209 0.223601057706279
0.463762933011672 0.316882679814679
0.741051888922336 0.103347373180837
0.847291331630562 0.983454947248486
0.534992669853244 0.168285359588321
0.351029667988323 0.200760450424137
0.483269261879827 0.182533570378808
0.606058701337116 0.160120706247133
0.901102208746507 0.627512248242914
0.463700961379297 0.157017423544275
0.363681305037927 0.431232676909809
0.493289248491207 0.164676123968878
0.407177715311939 0.181414397470947
0.840491709548313 1.25282250591971
0.64524924988156 0.326065272761842
0.650559110631144 0.302002688713367
0.602188093468747 1.42022084823128
0.386587591795391 0.198498644457866
0.919928876363972 1.70716983308002
0.338406976237192 0.124051606787083
0.840670371492289 0.738667717277749
0.859382214991209 0.305079107410492
0.364379268581988 0.526148542691603
0.954670843714965 0.917386727396904
0.894446602980469 0.452463468271765
0.877357467290353 0.729513055086098
0.882691444970901 0.566842248207406
0.696712087316114 1.52906312232042
0.88427837655122 1.01152586963337
0.575269798966867 0.573421868995935
0.465579601287513 0.233370794601884
0.286222739921051 0.180996266270219
0.896808802631666 0.578910930747748
0.370171102780075 0.355012248609144
0.273378864245231 0.123526148341588
0.481857084995808 0.218439013451423
0.90257064436991 1.08434225711008
0.392894981295975 0.156749357333401
0.561036850848262 0.37154731632673
0.823403266067342 0.443945804793227
0.805389640832679 0.617048643299953
0.826478975091306 0.383216862461537
0.952643975343437 0.580021558937603
0.664409264958213 0.440923812620576
0.802448859264293 0.399828964482116
0.425026485888081 0.330439219108193
0.697418630751964 1.89519706187186
0.880103122704765 1.54856733726769
0.690293847566575 1.01060937843404
0.358295969903113 0.135154064441007
0.399554011433077 0.0914123080624023
0.918465944615072 0.737408756994678
0.369110501850793 0.146287230832852
0.997808497931461 1.24086710172972
0.453064802792618 0.205841858610451
0.839180185722097 0.28354332878394
0.72603305785124 0.135505725443256
0.557267785147613 0.422737300195584
0.726908283914148 0.30798157900359
0.461432027092404 0.303922404695197
0.434632564432325 0.779550848569409
0.538265435359045 0.212485931561372
0.377073959368122 0.0891880380565055
0.457214444641345 0.276605580030426
0.484550947541884 0.308007174930866
0.520376423972263 0.446162238535733
0.855523883931296 0.321546551074238
0.949225347739692 0.733643244070817
0.68931628120759 0.359314148994123
0.924883871767724 1.15764120726774
0.880540814847035 0.560531973897387
0.741578598276403 0.136143416458422
0.92325832045213 0.433050212717982
0.946412603789653 0.492655957238864
0.659986405012413 0.337402598632548
0.822920906648679 0.418141708290526
0.595537841383834 0.174446272447363
0.267289096742126 0.271768541112777
0.844541703138677 0.927265371801107
0.63072593447828 1.05244141014623
0.936351841335022 0.545267246410504
0.828127451335337 0.251600316158904
0.639973701512163 0.509166857588318
0.547075814635749 0.176285841603048
0.353488140154203 0.241183959777446
0.843605616887059 0.356099630892239
0.704226860994076 0.231128897130823
0.764027250045234 0.225419830481024
0.443050311136206 0.231482781390364
0.621246918142052 0.195119632684943
0.879445623628449 1.24879025536678
0.792232243751231 0.206741367887238
0.837803248440927 0.23159806614264
0.385994227058126 0.159593725134148
0.55851729969377 0.883166522258417
0.802478462889078 0.552969103439106
0.406092367525523 0.34468287788225
0.387882937760665 0.255359805908557
0.370670694079054 0.139031271773769
0.695275758871313 0.529754518737365
0.759886191943174 0.453995863376657
0.673584719167758 0.247470459169364
0.560836269761367 0.191075856451372
0.416261637045097 0.376452820990757
0.520682757553655 0.207584455877023
0.733247163578917 0.94594833148241
0.688358768068409 0.202677910623165
0.306089245181645 0.23010158294456
0.861143633834872 0.379553253384896
0.525435102763329 0.272842067612255
0.988666538940512 0.849539785853949
0.996212829749625 0.986289314165901
0.692421358618542 0.337784924652899
0.595656308633408 0.389527259215318
0.571472297457874 0.116980852400055
0.820003435755541 0.386502797701678
0.394408915907278 0.278079998822527
0.507244643826032 0.106514195675463
0.486023427722794 0.329230173821698
0.673040659708833 0.158307165799049
0.891125791676859 0.911214623628948
0.405857316797224 0.345820946071311
0.317577701323692 0.150977132623092
0.734973380768551 0.668771015295295
0.707033102283229 0.385154780592113
0.701288256945495 0.572513585196209
0.363201859578802 0.241168605246717
0.947707669347903 0.998427432931649
0.600202814654906 0.324719239383838
0.946351745710844 0.538885955616191
0.51891018321498 0.54388264661846
0.665662719633308 0.291417723117501
0.407235253358917 0.172523508137579
0.864484853930871 0.511236377250662
0.437868812347073 0.191679552896887
0.573970512855509 0.241019104290308
0.969788462134572 1.17160495970109
0.832243336017915 0.464511127075921
0.77480614825827 0.424632155235827
0.81863112176127 0.221931091121562
0.886240283855272 0.468946644592334
0.749729665849263 0.789768098322557
0.930223511197366 0.420098354870573
0.468861091377808 0.26733140313928
0.910765684289442 1.05313785630691
0.654696236164768 0.20234293089621
0.586135463590385 0.254288600691718
0.836585038577659 0.915409628475233
0.873083966022407 0.435972705366151
0.79920304530453 1.09520183906626
0.64347422619264 0.287640974751021
0.728333024639163 0.405508454458956
0.874790021970616 0.366254091792404
0.491027009500894 0.31066685967258
0.54040445783565 0.175059454690757
0.783852727555156 0.251173611289767
0.880324796722514 0.571019930898234
0.509489659980827 0.0905610978668374
0.762285146246496 0.395552697964433
0.346186826613351 0.146019195980371
0.371317689831724 0.300819449058165
0.516257167713997 0.229385685703899
0.6454389457386 0.174164774421789
0.850841882819932 0.333510120870242
0.786978183384905 0.512379354372715
0.366526267919789 0.260258541314887
0.964421770932331 0.416117715325409
0.713948177426438 1.00239144675596
0.368200037897008 0.207361375224494
0.72162123590695 1.12256472521323
0.884646375958995 1.11421598592809
0.77327766929065 0.293249920451668
0.996584087919259 1.32477701800846
0.502384861188473 0.152036132642776
0.698347543827415 0.492769222906241
0.815420505898233 0.443631628927892
0.313182718388718 0.227584869346001
0.633204949881318 0.283454449107435
0.901812335918033 0.711605407415072
0.69483380802914 0.274510258061337
0.891057234143699 0.775380327052013
0.482078538226271 0.191856779258733
0.808167220618041 0.42068544621155
0.716352389719741 0.102138390902369
0.431831450087251 0.439032849796008
0.545929817479096 0.37717648183126
0.330662466089087 0.195046364329138
0.510866748822953 0.0940633255699773
0.793773053493795 0.350133745007819
0.724039644807165 0.275135005527379
0.421169265744377 0.28274165458589
0.852552615280878 1.00649395237444
0.900861304031109 0.405905401288447
0.332886256389582 0.22746544172068
0.924279847509836 0.53072087427426
0.812900068096697 1.25977918688349
0.513294192853778 0.353490399103175
0.753837721911116 0.162619436690521
0.471427900940795 0.134170827453546
0.930495119369634 0.657087587377204
0.798322808504627 0.440055937795797
0.973463827874996 0.748021222268104
0.886345471010602 0.69187240797496
0.388416980216046 0.313398996789428
0.613051446562268 0.225092523300263
0.331991161432453 0.240269429414166
0.713952814163917 0.131457924208446
0.675145098608942 0.314533221461618
0.992219068679517 0.338773806058213
0.573857138488824 0.260620117845223
0.288489088545379 0.2316722480607
0.504089742673483 0.263978733181088
0.507050026528792 0.412791175466799
0.996069664825692 0.805106159097947
0.387562909420989 0.134558926106699
0.853219828503415 0.6024510992032
0.567121132460249 0.492793618207744
0.843007106332484 0.538556534458043
0.617897164666957 0.327524852356401
0.509594348910673 0.356244499243456
0.842581379275811 0.195364323803915
0.530647333979351 0.432845950307637
0.880334607500969 0.309711147281017
0.392767767767768 0.703031295427954
0.538317990026851 0.159988281054692
0.430696008040317 0.285580302076647
0.637664599924102 0.179782443453615
0.696973607038123 0.235305983991151
0.777978817299206 0.989791084336133
0.75728686249626 0.104537589496805
0.722266167314711 0.187437739027081
0.755289272305271 0.391693650631416
0.581504994074826 0.338063352729657
0.87658224759674 1.33042571185269
0.814696534517023 0.300650535665504
0.53261012991778 0.157103387038535
0.642355167132174 0.0729455652638474
0.873795040530881 0.460664366141873
0.396497846521425 0.214936924783548
0.379761355557487 0.161746242964179
0.740812740634329 0.204648850343531
0.817996289424861 1.18932210946089
0.629195063854563 0.265036200699699
0.871020472035449 0.120920699563109
0.696432662138224 0.118542512659035
0.958280322956706 0.624452906426539
0.893291848947873 0.282743325360166
0.794454604768872 0.172100195854191
0.585602118129016 0.167663693225305
0.637158368621228 0.234934140335627
0.542627208856717 0.250015076334676
0.567545503776743 0.177542922675073
0.493781381676885 0.512290046872969
0.877463002114165 1.08067712880799
0.798752453929454 1.16492249079633
0.778740432692574 0.324746127800293
0.404117666848803 0.377649320877805
0.449660328224341 0.190861236748711
0.889878324316481 1.13618555455084
0.408076872425741 0.177871680895628
0.69383342502105 0.228026430105379
0.647559135425244 0.175314005577434
0.73628082055025 0.245981021411913
0.861237201153139 0.343407317255908
0.955634461187687 0.731888636942838
0.326477684117629 0.15062585315771
0.922218461897538 1.6413957224337
0.625732700777152 0.420046677566228
0.568621180939594 0.422153427711944
0.739013697649659 0.69509649666882
0.928564525379983 0.772368342446365
0.925887216951512 0.339935740059331
0.781733938195495 0.449627165009495
0.787259702356545 0.385375512726187
0.803169615914928 0.982856916480973
0.837365183505387 0.458292831908584
0.676000532331419 0.290667006033714
0.471055993858036 0.280789655855562
0.878598957408411 0.776151179421543
0.984711968267086 1.0615512729286
0.559192785047935 0.244033171578744
0.96373079234269 0.57390787401739
0.854655263038222 0.492037103403139
0.63881914979678 0.653090436147015
0.927438647592687 0.32697813272001
0.490373777723977 0.143587248841376
0.418897018651526 0.196028116719265
0.761720566929005 0.108210314398871
0.875383246807996 0.474147379964497
0.435159490696769 0.178814716190384
0.480359511834258 0.0694215666394435
0.777741942655677 0.308710761300073
0.647510336747685 0.336437685335019
0.814805640631003 0.144470559048112
0.487613899876787 0.211329952937805
0.708538025585707 0.488239302074466
0.605332509461651 0.250599822110143
0.647794616850266 0.212009803067305
0.446507882697858 0.146137924765938
0.950300384622104 1.22268113233004
0.20524638644674 0.186960884324071
0.813068181818182 1.00283980380408
0.573921285158706 0.242801856065428
0.387446822436023 0.176903220342479
0.47256164571071 0.210967270501515
0.685925624068554 0.109707314363888
0.638095284003463 0.279144240391074
0.487410897389205 0.17268195884846
0.633117176648503 0.333402228383126
0.493086047193931 0.267073720347618
0.597086247086247 0.220618743880981
0.76438961038961 0.5901672572989
0.566361236555621 0.210109363470783
0.758165375550141 0.139915324260875
0.316688688882586 0.187777340233408
0.672618141831289 0.929902849979087
0.735497344185869 0.365388406192821
0.804463205405332 0.306886220462336
0.856862397601289 0.398749121225146
0.911168187787114 1.2799135687213
0.551917163822567 0.142493154196907
0.457985725222889 0.220908036616024
0.510309487070051 0.333001745669298
0.934971512352903 1.05031049937152
0.527776338794276 0.296478154131857
0.896826958212617 0.588618922091728
0.747850392652735 0.859687404912221
0.477473847000305 0.191334193568403
0.379357796666111 0.166384924514006
0.856944986344128 0.259616300596676
0.825970289779266 0.978196492670213
0.912889394052829 1.09009607875879
0.572527081891149 0.327044424716657
0.409492464105967 0.22040252167266
0.82823119399735 0.318073772054522
0.975057382450162 0.195773609765043
0.396552264960213 0.300774926277357
0.327355977355977 0.488932762761794
0.695890203058166 0.287337622828719
0.900444425406141 1.42542932750914
0.564471087969647 0.156844692060538
0.907311113911369 0.571922558783832
0.376764169472503 0.139561018244423
0.996127090097301 0.440117551510973
0.435865300996833 0.230424707968065
0.898404596628361 0.438624191583499
0.898510420210865 0.234842025261916
0.745788971976323 0.393596452161274
0.663137201508169 0.321822465911387
0.859492194377604 0.213084805056027
0.664571011317999 0.739042166453158
0.922600760972958 0.375054596231859
0.64423962033963 0.302446830117553
0.488535204668901 0.214767407050535
0.853292444112479 0.725528056073559
0.419329635299217 0.346928690113269
0.794108732061471 0.661235581664866
0.940546335970037 1.36236298197088
0.502331284761691 0.163965488499025
0.873493905297703 1.02265743616549
0.97429423440833 0.8084549374898
0.99319910264579 0.683061258858188
0.647150363215859 0.369534848859819
0.442149084910848 0.280691176182337
0.996767737416191 0.636511929601418
0.447825683886242 0.353629574448021
0.503436179021223 0.232211333811314
0.81999438115167 0.461156142163848
0.784129184551746 0.638196539599831
0.96721777040926 0.66657693727094
0.742868617842687 0.449987874677119
0.540445349023349 0.406146994364488
0.725729446112483 0.400786917935114
0.698665947669511 0.189667694189655
0.478693519973337 0.145591732157777
0.556785408400482 0.343011948820145
0.533472047402536 0.158737628100938
0.370956758597208 0.185883603858419
0.376106185872251 0.174233701773018
0.294477602701294 0.285743622959373
0.52561807783045 0.14138782298117
0.496596688718168 0.345312995370077
0.764481050447505 0.155241626707815
0.467426190830446 0.148531915350871
0.891947107315241 0.248371482214047
0.753171306978414 1.02194257446967
0.458446049064942 0.0911736665778547
0.902987690373091 0.431468263005696
0.432894116696516 0.257767319267412
0.564818039352255 0.226567590766082
0.51294245215005 0.564339844745258
0.72390550746406 0.129289810925489
0.870814781578251 0.416887185667445
0.457475096775569 0.278940359564076
0.334445765358007 0.211935368341227
0.874398434607859 0.571436495859975
0.837547670873498 0.601618824393748
0.883670318567521 0.732449939232209
0.494263225586309 0.263433318703133
0.839316090482288 0.305507431318326
0.673329274638714 0.30169567424641
0.310595404498494 0.179870007578712
0.845116857726828 0.324331188668899
0.805825735734611 0.299946458235024
0.71672036950211 0.175096549832663
0.485531962795672 0.199779658963236
0.933011623261339 0.592039991613332
0.71539949680139 0.290113865943302
0.719725843680562 0.320053247384918
0.654156671061517 0.282669640806277
0.326003807311523 0.167878911570981
0.576322815815746 0.159217257030579
0.560592484169663 0.452740701095435
0.474622205056988 0.152135773432603
0.479373283252489 0.191274291903169
0.849899592758479 0.544381835644842
0.637188150905956 0.232355321126856
0.64571439754136 0.144156491402769
0.56652784479925 0.19301666437232
0.868568928860459 0.753400826562783
0.839565800707403 0.211551250959357
0.852036382872453 0.493263065264737
0.336338062070314 0.151508599765867
0.610484785484785 0.656356756472241
0.762146838362483 0.152555120102099
0.798804208986497 0.195511883755363
0.933456183456184 0.319944121263524
0.697616615594144 1.10731899181919
0.923351601539126 0.554896538586917
0.379247805334762 0.221975118369431
0.504064509839927 0.428215454350409
0.279431707532973 0.197660093394549
0.377725704943 0.3163402782777
0.582884574084289 0.410122278856221
0.966316385350929 0.688063051660515
0.817776428175369 0.184342501599741
0.889741077739306 0.491689245154227
0.963270617421344 1.30601181841431
0.867509669182532 1.21304312409865
0.586079121244442 0.349342545159912
0.593066450404415 0.228282352677528
0.391172551716147 0.260264691001091
0.927239824821643 0.585067835292252
0.534793392816643 0.149144307949702
0.714793792901463 0.354510654373744
0.967525090467593 0.933238772643669
0.562696643694892 0.76668861429252
0.452411611478284 0.265701946022052
0.824372377221981 0.329521079853519
0.60478597012398 0.279590331380401
0.50934386494921 0.338406272041912
0.883054882345864 0.777468598631885
0.373950764747712 0.157287132634375
0.801974059532199 0.363004113013275
0.785257353637816 0.442931938916865
0.601676449534717 0.274134228728457
0.909534500432135 0.415688682347153
0.50521051252818 0.539457772157367
0.355202183937816 0.384480542208211
0.748748212183115 0.236895409869447
0.80310822869927 1.39176296697922
0.94995288745153 0.900053370760419
0.994814532381938 0.805020923961026
0.873062944971342 1.1097416199518
0.438117363620719 0.0904558274897707
0.573339142220931 0.226400906070176
0.559401921955114 0.163468667396932
0.267720858464584 0.251553620531513
0.367603000033633 0.274812194566444
0.865718246169681 0.16327382159552
0.378313908313908 0.222426532918532
0.574910922266899 0.202575024819057
0.912883797878602 0.78114786863176
0.855165030668501 0.320370247691163
0.341206486235038 0.167143180129932
0.702792278640369 0.13050737625899
0.701921860373798 0.54535820111258
0.745152250551928 0.181665791911361
0.87697971805006 0.679913025905595
0.258883185633646 0.200338769190492
0.934069537916349 1.08908605838662
0.475743856408609 0.210374567889567
0.726383082266021 0.300292058933976
0.652001491795127 0.620351456190455
0.662713621675796 0.267590426372237
0.862880174483857 0.283290538561828
0.779278193071297 0.893515222009363
0.442389666754923 0.120421165680043
0.978839011112252 1.21150477339135
0.427427003793882 0.217627614990914
0.718671085858586 0.634702773197966
0.855606648112001 0.211236473401492
0.566251565239169 0.448687610047815
0.72236405985319 0.315060732093563
0.961862062095313 0.309010628965388
0.538526396314744 0.171177193317343
0.918184166589318 0.479559651917618
0.573113709795859 0.238458911966151
0.430545311644931 0.312599254536623
0.366637387471751 0.170772981803547
0.915170037542696 0.639513548224603
0.409371717648068 0.234320358681013
0.861932431452353 0.994766556615019
0.721789344906935 0.797754201470813
0.99826481516692 1.2373041773889
0.62565111148811 0.215120218831803
0.622827920496314 0.320461406326162
0.600227184671199 0.304058565214728
0.721926291177628 0.187420977420443
0.587000150921028 0.248681159671211
0.980212113094513 0.855356415373466
0.8516412395786 0.353976952819125
0.78861512001158 0.896985042270696
0.889923234216116 0.329613504071841
0.451244259956965 0.141285966109024
0.97077715949731 0.28742607934268
0.652777657125483 0.789731657838444
0.751028607512803 0.191922881669795
0.339268328542256 0.364880104991074
0.503221274814235 0.369582445089734
0.883386293439415 0.927984909869266
0.588718312832224 0.198681052798106
0.360950526327178 0.296422717239478
0.905663118200936 0.630676746279812
0.848047335320377 0.333397980530134
0.559020424410103 0.288770902539363
0.905255187961756 0.384126209945447
0.53734773087867 0.249121192695156
0.684171730848969 0.16584242960255
0.856608525495022 0.471007665462207
0.41759421036176 0.26292234926943
0.380000803341902 0.201268079770139
0.979994216588751 0.308217257304743
0.90175543190935 0.72591748897194
0.899166736613853 0.843376469608017
0.441376071084919 0.198562558801071
0.966179332496247 1.31402645045546
0.931941624531779 1.08237844646689
0.55266822955646 0.120756397564223
0.388022387169145 0.216470480307032
0.728497447714244 0.314159423199574
0.596535401366067 0.165627278901077
0.615169400239823 0.27083396906852
0.715966054405952 0.446073592844849
0.942933691627278 1.03130734778374
0.865999454920197 0.429409255995965
0.629332717100314 0.155711692673971
0.415032826721138 0.265817806974258
0.387221161985503 0.146135282341138
0.367093602465447 0.278333485899289
0.53556959283405 0.127059686080098
0.791908501849382 0.281284524531442
0.912893504076475 0.278177124351496
0.680158675166297 1.54407817419955
0.879079006887186 0.360179376490538
0.475102695323071 0.178413098642167
0.40059761031703 0.165456299125415
0.709781649108351 0.228207912042156
0.503161051665579 0.221389473299734
0.810546910546911 0.956570336724639
0.58359739929839 0.156050230758877
0.964794234550616 1.17188122763318
0.902031909966166 0.767181647703861
0.886627437005102 0.742058787910624
0.41695745332109 0.27654557479669
0.701554776210122 0.300854905183028
0.715662913944537 0.436170544533789
0.622351230820613 0.139423756727317
0.730354579556359 0.0907961194905698
0.444192639248151 0.125290319220853
0.990880934617374 1.13510697909428
0.454839490798395 0.248381412014638
0.985869751928932 1.04235511173554
0.868045511158595 0.671072549621499
0.804804605825014 0.773580587162401
0.771369217077476 0.545370095501981
0.407781328395652 0.233709245290813
0.771593446425982 0.840898456012251
0.429793107928156 0.125708795251856
0.557491286244193 0.332709988310345
0.890659169009685 1.21407025167381
0.872819838253922 0.354125253724209
0.662408066233409 0.128373948523349
0.635751217598043 0.256216203492686
0.721950313525369 0.21749531250015
0.784119749897954 0.355302801848785
0.678517897872737 0.455085684342169
0.485155439979515 0.231650849540649
0.79620146195124 0.304214985749027
0.498159473935462 0.124159476701587
0.848932442272736 0.397369476393223
0.883164906994899 0.498412045670962
0.500754011743427 0.577993591312413
0.617380704105119 0.282069621707496
0.882108874699715 0.872062422622766
0.527514673684361 0.166551426439428
0.360548646496543 0.172692032925881
0.894708289861248 0.16021332648208
0.913653759820426 0.862009463591459
0.937855744733735 0.879848291049225
0.747927092184749 0.725111378824262
0.549442475978475 0.245441160598832
0.783666205125555 0.909527483010234
0.433735482606285 0.193572902462957
0.887451413890252 1.19713011870142
0.437661555138484 0.164445358836402
0.561155135053417 0.34498653183887
0.493345387755461 0.239100349929735
0.538836049055027 0.318105496860928
0.998534974502594 0.346981805553248
0.697690928206366 0.4402849869425
0.926244093259746 0.719561620808904
0.763963779415176 0.376182507382198
0.796225110488048 1.15442549013144
0.720807339027142 0.318039639748014
0.807857221186534 0.788927655934183
0.830181818181818 0.706231141544032
0.614088834443105 0.409032306758154
0.511794774202143 0.253177334778391
0.517183619808151 0.105049883096042
0.802347532050502 0.385603313316045
0.672084160814873 0.22071245835843
0.738567408970585 0.282411825751556
0.360398505603985 0.193886753597121
0.504584730324102 0.375402221774668
0.69769644723093 0.336219613251166
0.327363892069774 0.201975786757961
0.892770852112404 0.285315020833066
0.673654819437574 0.316224655060441
0.573206352698186 0.27991636635177
0.788793019604574 1.23135166448889
0.399316840536513 0.152275459850469
0.942386176449209 0.866062864473095
0.600576713886432 0.173136444410431
0.825281815194028 0.472851868739048
0.837503391128711 0.501120315223573
0.519718331633558 0.100351790545004
0.391415942111191 0.0709070548113765
0.476343055044696 0.150051527393463
0.500941137102048 0.210071546352986
0.825268500925382 0.188522032031972
0.555417671118086 0.0857990812997303
0.566436344689569 0.301916063994416
0.938253704348125 0.674747258588825
0.451995332817251 0.219114138135534
0.692008575587113 0.454106589304027
0.634107516797345 0.282629909041524
0.768631654350072 0.360604310045407
0.761548607608078 0.205538390233215
0.325946497392881 0.210170879760155
0.676849154528713 0.579315878137254
0.475506742995099 0.221153360016037
0.770546657248673 0.356361639728178
0.756464396790783 0.259666121538097
0.807458580424283 0.454549745878541
0.777887463675458 0.26336381699808
0.495121211473144 0.133054602700603
0.463194367548813 0.228897542955052
0.719391264363993 0.251723309483334
0.824400446075389 0.553206888810707
0.916494795754482 1.02220642046774
0.918046723174306 0.91706473770469
0.703266153446934 0.209412615252553
0.768374422187982 0.237625881305027
0.418736151523037 0.438788139464461
0.941838272225013 0.906523646116144
0.91386850064536 0.789284574888368
0.564283245878338 0.183302664977781
0.347596673916809 0.130619115308024
0.777492916974624 0.244568915888522
0.806456095344984 0.924103392390838
0.581401996504636 0.401275715065607
0.538751303550881 0.240897218129802
0.902433395711483 0.50059061942394
0.999396635997422 1.11586880106229
0.560900544071088 0.205554940610751
0.794651174962056 1.07912576985674
0.668640250007197 0.213532161615848
0.540782421312236 0.402915714737384
0.276194797501077 0.177897545414064
0.637256898356926 0.153451325047082
0.452472662838517 0.253808187144175
0.691192169400968 0.0730397227914735
0.82451737306658 0.251794336622534
0.926362433674831 1.05033695479857
0.979047768208771 0.540770967828558
0.394326041417276 0.446654962311406
0.96475196546424 0.80619768952723
0.496874008917411 0.185444450190554
0.865135701487098 0.895500755731664
0.435984280975934 0.132287475623328
0.780280889504026 1.03502149862731
0.520699244080347 0.200695388592734
0.325490062154224 0.471454170445703
0.275297166544939 0.153307376033294
0.317527646781295 0.425516792486885
0.876219876777498 0.294806282624186
0.879135879938296 0.499205391508636
0.429466235963698 0.254168947540675
0.886429443782873 0.528583538228789
0.531272267162425 0.184049770726008
0.542185662574116 0.164246049587446
0.83482795434015 1.27290340136579
0.930595242220195 0.431275065356119
0.427715991278611 0.150433667641117
0.896008935625358 0.34994746719379
0.964838475880286 0.616453646103364
0.61416864952612 0.5296604445561
0.9667498548836 0.330940104207378
0.492275575767484 0.261324056780739
0.948513292929293 0.609488145180882
0.521253212886482 0.271844782928229
0.335182046910089 0.214316062112256
0.886190719032504 0.951147387337686
0.89903129657228 0.48939619173069
0.830929619178361 0.238564713713208
0.77339266271937 0.341923124200887
0.756531739602331 0.304340258049675
0.309630050169513 0.160161635939094
0.709345126418297 0.228517288012586
0.264193332484904 0.488452972967352
0.61010659913571 0.304554497729798
0.611595853218639 0.357655236130235
0.506906054044934 0.171299585286792
0.559725941788069 0.198353535764758
0.762991882010287 1.21452873182336
0.758757069824521 1.11911252527533
0.299922026458864 0.0938068783665203
0.941683806389689 0.583728562443703
0.938277511961722 1.20492792572918
0.968756261800864 0.91546792576655
0.757586330859185 0.778391458407718
0.659700776538005 0.191898076704431
0.870562415132472 0.421732736235992
0.780433025092973 0.530324051021311
0.834417618663467 0.808786470706044
0.855892255892256 1.52063588191587
0.855879173300222 0.0934518712669496
0.531565984356798 0.176608368487913
0.90708620528669 0.577189005863485
0.512159893338601 0.307527681318633
0.908826660287754 0.648360535555551
0.247930840296486 0.105416434758368
0.706582758133038 0.163224798787522
0.630827842534445 0.179680121778756
0.711404958677686 0.886544664275165
0.852199672858856 0.366137258902496
0.538588270309902 0.173866665058534
0.618076579574608 0.612679462049476
0.401849907583759 0.199617597408942
0.654560836794339 0.360023790500726
0.625523398969894 0.28762773361699
0.546867676379027 0.198725101326318
0.655278823740362 0.771853309089506
0.823764561155504 0.699333377918638
0.238966909983616 0.127321801893365
0.850128183846991 0.85070063491783
0.544958319059038 0.498637799818337
0.802479052076364 0.183503305454168
0.353298652726423 0.260241598226658
0.92071776382884 0.387768907784713
0.5711210555377 0.243883772172709
0.803612043820719 1.00227344519065
0.878339319640134 0.188707844331547
0.272513623547349 0.0699323862465526
0.365981354680139 0.269145280547845
0.967765741426264 0.971209832639313
0.542259487543091 0.159929120512887
0.448677649639496 0.210518389623806
0.900941993574669 0.710071528314663
0.940791303042959 0.373359344660481
0.886687228011339 0.228773353332922
0.555933042682599 0.626588017285912
0.640552442918248 0.14120308910002
0.519386811974065 0.148030947397672
0.955617308455736 0.67152710770229
0.798013612828834 0.413213135031911
0.700220941731977 0.887687216063997
0.497592959943795 0.196336044030281
0.762401698647373 0.994535536887176
0.45308698790041 0.386113284532022
0.365686842313474 0.249107163705377
0.515221291866029 0.192376000099033
0.618695266201204 0.969402553409249
0.418754962628715 0.238486185414493
0.4786966164233 0.185121766234312
0.566441323249473 0.0747000719891436
0.766993829653734 0.524595089244957
0.650039646827967 0.234744920428948
0.48009025439581 0.290932040714775
0.48602113342413 0.146056166094433
0.747285626467535 0.271740699327035
0.946082404690392 0.63504433841747
0.876642614883288 0.370520333853876
0.932980433159647 1.07602366637167
0.949901266936039 1.0876008802771
0.88278832586628 0.301340852448404
0.946957461703617 1.73243854527377
0.638523331262511 0.493000736102878
0.410547122422677 0.212487135077847
0.408952392778312 0.1197929390895
0.674808318751146 0.283267105929686
0.48599802466546 0.172280923843245
0.685814757140545 0.309237478487688
0.969262883105496 1.2526336129633
0.899852461426706 0.77230326784585
0.886559004299951 0.20284489865986
0.819867364496702 0.205460328188344
0.700771780153321 0.283521290508069
0.362248870712462 0.28218368382202
0.941469423390744 0.152343018625953
0.461712006821822 0.157210183848687
0.75443979020439 0.438575737987306
0.572133300469331 0.384765095624851
0.42353044467701 0.228769392630689
0.724355338818593 0.244933772338779
0.809094465784607 1.09891888589458
0.575940957432559 0.334312559968615
0.285433350861181 0.187967874746041
0.491542321953714 0.205137807542223
0.798646769199533 0.605270885683731
0.385538322456705 0.116775708361252
0.584014151241392 0.152357208428746
0.739017368471005 0.321182308582145
0.297088129944843 0.315068834238888
0.269533302873715 0.196237346691917
0.336676261333796 0.399103996234634
0.733767225251823 0.206320837473442
0.599145601252713 0.406753467048271
0.745167339188227 0.22177286828815
0.86267559127538 0.654281017940277
0.436405823475887 0.172393754178062
0.659059612018076 0.272603088740173
0.787297371303395 1.1798917565959
0.834467260028305 0.336099558653836
0.504262742899405 0.146320879288512
0.551890803848053 0.136914720102122
0.869944604285653 0.928770686234189
0.533053366995063 0.160683888645191
0.503457668509974 0.273763898577105
0.36499023851965 0.687776549155096
0.596336494533135 0.40963240849417
0.412922471053971 0.199788523040419
0.835027095148078 0.364237207931457
0.336910631989429 0.24075909946098
0.9038883129463 0.301185306673667
0.586343171095825 0.413573731878792
0.508359629171575 0.184296287076371
0.906199093599639 0.555104521693087
0.814005861673102 0.662380656858238
0.353730590425477 0.14129391001925
0.706625202999205 0.947818438643932
0.583260410159684 0.201928964424688
0.707556243174581 0.618154868340145
0.804292929292929 0.514047493225209
0.578075501911284 0.284429311633847
0.894949494949495 0.518911743063724
0.348395942975823 0.203584863162573
0.674767750497678 0.300084783941982
0.414168260833403 0.189524690631548
0.327005540263375 0.116506077493218
0.587882132584119 0.565058618113724
0.759071581417823 0.204428822675677
0.611214927983584 0.252954088614732
0.477888914780147 0.159681282206493
0.313023262130405 0.210737549154598
0.284735151833419 0.208896365088737
0.602965710834898 0.239514108976872
0.801078472234362 0.562247654766782
0.354387730784333 0.247856551080046
0.903308235828265 0.785704992727931
0.915006120995507 0.640768795861631
0.406259467239223 0.177315615808574
0.868599715013967 0.218590747568205
0.359037336970787 0.234636272749638
0.646350136922899 0.17949335255437
0.994307290153936 0.560277742718931
0.688742069649943 0.447600879942578
0.745553757614808 0.169929172922951
0.741486443514274 0.372998300874178
0.891877428808052 0.669155694265628
0.781216248030262 0.124843947445507
0.88539129620905 0.840375393983346
0.869659616985502 0.316419204666366
0.493832330853515 0.244315791385573
0.789332314343654 0.321845186760046
0.853198953315374 0.341173163196567
0.398772622090762 0.180112643417817
0.513362115044612 0.253869926118708
0.849013836263549 0.268859061527911
0.664979746923424 0.152512914398655
0.400019224196856 0.319084685593088
0.816507416507417 0.547180226763274
0.526268736948746 0.319072663235147
0.436553363391211 0.257900027301847
0.715639183593861 0.447250368507193
0.5136631725691 0.188403853536736
0.853190117382162 0.711748578570739
0.709217313715831 0.190105950854705
0.863286019093294 0.291595787599409
0.526242875920484 0.243093961372965
0.918733863088405 0.645464364993704
0.928710632119723 0.517641649364631
0.903288618727092 0.969640837269898
0.457468629113798 0.183721817870963
0.926579661606134 0.613722486327083
0.889344806984612 0.514036149276729
0.78964190421531 0.252806183383663
0.439330224901713 0.37170909777028
0.53740480092548 0.276770130990254
0.725849820729257 0.172335854086864
0.697950036737693 0.486483097515736
0.701404540858535 1.11145884854689
0.499760787010735 0.180806852916495
0.812536480520742 0.114996639060633
0.550987561495979 0.332067033176798
0.326950804806166 0.157927335117992
0.773318891184897 0.17906187166121
0.331834348506245 0.127510865601135
0.929420997655321 0.59091401066651
0.796135833601106 0.718661880445672
0.871642808069709 0.575824203532817
0.813062335789906 0.389482566167495
0.928760529482551 0.884518484666378
0.756614196383351 0.386547658783169
0.326030242545213 0.179906683579718
0.298943209672604 0.178981734752623
0.500575199312521 0.198875078832715
0.749054885893553 0.385193030480044
0.736409359741571 0.267342520997183
0.441889474496916 0.21297910910514
0.361420405816311 0.303774530481854
0.656316143131212 0.222172796964716
0.41817081003158 0.14539733714448
0.838119815745114 0.630631586529714
0.30483070426687 0.0837857296607056
0.580246740270357 0.730579085638912
0.523796079696701 0.321860037628308
0.920724856736508 0.555180802135386
0.580272706753032 0.111222493678391
0.827353138751786 0.24108749050287
0.541681317865762 0.230613418520099
0.854390421801836 0.64766382679127
0.463045980568104 0.452465440456287
0.941235174436944 1.44410052393687
0.634764497600434 0.485826442637388
0.884932606343741 0.602044319969345
0.595913328335343 0.515151852840572
1 0.272538836829781
0.609844551890295 0.302941633424839
0.8824375426198 0.539896024983704
0.585395622895623 1.62258049133224
0.356822104713111 0.130292951982505
0.580838591354971 0.235975040486433
0.674229278198265 0.703527353773646
0.72222388016397 0.475442436254082
0.618107016995498 0.172620552993196
0.732354517524326 0.267050237207446
0.78233643046953 0.222666749890874
0.979961221474826 1.15444993948345
0.75638587015294 0.393251555697623
0.464202690246684 0.145649170750139
0.723096807531251 0.395966210993915
0.370739888399431 0.143489915107278
0.83214475051424 0.730818251867241
0.256884795003295 0.184012653939224
0.924908397702515 0.798520090382506
0.689609254706652 0.267875764897056
0.521870214648672 0.248971839728742
0.831042090194535 0.203198682440121
0.741424220825504 0.761924346392813
0.948887230148118 0.477306588806246
0.787704470621379 0.304887603231244
0.553065222715028 0.190071293621572
0.94799527526855 1.43473187430367
0.968099770265835 1.60227942818808
0.502415180171162 0.13826394058188
0.454707509488074 0.178573508733271
0.23605708326626 0.0736290641748082
0.697670466948463 0.565596608612084
0.341253443526171 0.231147048170082
0.679880995956746 0.592276937115059
0.636851504058324 0.26172602691294
0.72712124482596 0.752853209554896
0.663209178613643 0.30829780575655
0.632488908723387 0.778509280880655
0.500406028368794 0.239678118753878
0.775757575757576 0.761967713101775
0.563254993699779 0.130945599261852
0.674804400191233 0.138839978573707
0.492498720127225 0.100769728087917
0.613945153956483 0.136508821165234
0.422528242733701 0.262265183564827
0.761832239925023 0.765300282600504
0.927965013424009 0.948068410279075
0.804191522965469 0.428806326969424
0.606575168771206 0.206089847394024
0.658098606448275 0.230203405291249
0.315682424242424 0.146299494881856
0.981079131079131 1.01878946948614
0.464394783489491 0.812281479884693
0.990792750838625 0.945871621867251
0.921940910992447 0.332939071916099
0.736714259548376 0.210264400073997
0.831882854089596 0.406511683709563
0.766882453332484 0.226898661769506
0.879474595328804 0.518689057952794
0.884895345204624 0.673286940903912
0.552209831909996 0.266155866446302
0.422179810216704 0.205152479812675
0.534839750661959 0.18632923416238
0.457738526979789 0.394205008812221
0.914368531040301 0.302291006216793
0.592897121267846 0.408526927887633
0.57380511314648 0.14856230349968
0.56330920199963 0.236514140373125
0.884975950159216 0.630190313700096
0.688235059847091 0.159742538060464
0.447010343957615 0.560965447032075
0.850941144643627 0.268029346690233
0.652005475513558 0.438569002864399
0.322847437601536 0.29142592140255
0.393207659176484 0.298571758039572
0.823585643033939 0.0892980995029639
0.738494343592804 0.351006375004445
0.371848123580225 0.222027737101828
0.293595909765081 0.30408766187242
0.580063485562154 0.523888588402279
0.668994438293052 0.325027455066287
0.570481346231875 0.30262386937549
0.60582816595439 0.112721992100724
0.718532936417067 0.920650993904128
0.952250297624183 1.04605341657319
0.851418997272191 0.774043420003098
0.52792287072522 0.192325829364582
0.920896534964256 1.00665139910616
0.841878965467138 0.398220463534102
0.61031338763084 0.218087382760196
0.55526357242798 0.245341406569579
0.494182736260642 0.18837788059106
0.707014663779908 0.301119284782995
0.738855676132302 0.927412311511337
0.961408245361144 0.465309078398708
0.545227353838168 0.2059019292923
0.441695544076159 0.132232421943977
0.738428059436027 0.436164388920189
0.558636867882997 0.175724926667779
0.475551969935255 0.223010915517241
0.735400287751932 0.356265708416693
0.655179469192096 0.29725006902726
0.681467535114779 0.320424679076133
0.460731594576998 0.407972532049071
0.47962131767202 0.210394777344911
0.648051201671891 0.784855489020591
0.957689379006952 1.01419381826961
0.494800108930917 0.370610559455731
0.909948291863703 0.282840786520559
0.431828218044179 0.936871240998101
0.91802395727654 0.665956839884291
0.708540237759882 0.304233647061155
0.72712373174571 0.120035270910259
0.660203945540985 0.347268069837581
0.504832179210656 0.196133922493972
0.354007917678473 0.140393086473662
0.383402821837518 0.491886080732543
0.839103766935166 0.246424703511029
0.658909991913249 0.14520930701455
0.487653190924268 0.299523595372288
0.735509506933814 0.48203669783113
0.366743781892732 0.312290193812538
0.407054963349424 0.20172931054888
0.679235836627141 1.50859640479989
0.6118893431099 0.0913212789128423
0.299671600010912 0.341982774534392
0.392045267797117 0.139875126222003
0.818992252827576 0.37305359471596
0.470854782658851 0.112222349082544
0.789540931705111 0.162058745630082
0.459279937263715 0.624621540399433
0.746136758435543 0.261325118712898
0.462719516318291 0.191520011640756
0.689855780130094 0.365778523896262
0.959235285350905 0.376816933314083
0.46832310689658 0.243396065520517
0.961254581944237 0.688129506078581
0.849289431107613 0.70424599933072
0.818054404206648 0.328282343943635
0.653911501205148 0.244270981823556
0.95153162055336 0.54898427045012
0.965892806551518 0.748131222104751
0.700676214325239 0.352918287065373
0.663236434847849 0.304698334688297
0.422366571001556 0.353211749129692
0.299779766440474 0.252520135080044
0.99595197411251 0.753586237677463
0.923168031734203 0.293595434910361
0.309060619166823 0.143821441110061
0.473266206438482 0.230639224178907
0.68448631943361 0.259003354782948
0.838508167173595 0.704689568626169
0.351978557014528 0.223785596106803
0.880779454463665 0.741345265029082
0.540483556129935 0.308149801722722
0.485003096827472 0.290990027359835
0.336353154183343 0.228381443747307
0.969739008871796 0.346870953993135
0.795964263873009 0.362352196847639
0.543352990529985 0.18326939503729
0.886713286713287 0.576777052356784
0.572175102171398 0.230572409299017
0.498610234287318 0.389373896478686
0.738159597398442 0.205030683811411
0.277133134128517 0.280197521467822
0.442866428636821 0.38557560760413
0.694416719544054 0.488031562684575
0.309106548177586 0.231990814058555
0.791899293352138 0.220242428519165
0.567761191267248 0.601525743515206
0.864657511222317 0.564620254747643
0.80489918531294 0.490982708999804
0.719133277036864 0.334600851125656
0.833679397302772 0.293138502868645
0.580516889594196 0.15074510917012
0.423350869742327 0.395188696147946
0.382620783717148 0.273190260268073
0.398167659500993 0.114195677051304
0.373035428116091 0.148294751534595
0.851354453627181 0.31349442597969
0.970631745662669 0.691755726734067
0.526869139634387 0.169558080323449
0.619576449828012 0.153409990323028
0.964011965433766 0.581787737547957
0.77376121369563 0.825759829002899
0.440783791165092 0.25240051098403
0.945604643903826 0.234134383008525
0.570885956101497 0.22799138538271
0.497554198853725 0.276400112829676
0.694236261494523 0.386598890998262
0.504874975770498 0.829650709470358
0.76509093641966 0.438941817691288
0.33043210088065 0.175619960916536
0.739596794390183 0.256925596527428
0.954765089003698 0.518073067470348
0.425781312483559 0.253829768457407
0.274966622052167 0.127964621638103
0.775732803912018 0.214903498182737
0.551683996763554 0.216802750585472
0.504751588677065 0.234129597236352
0.411080274012014 0.258850469581573
0.850822809899988 0.463301102857711
0.751930951930952 1.25919058360631
0.675532609430632 0.191225997649506
0.868619424054207 0.547050680053617
0.780562336679961 0.420949680090501
0.755597491003828 0.301668058671475
0.595454545454545 0.632510066724885
0.435837993067328 0.260189369010573
0.753057378392436 0.321826858080341
0.970735117611394 0.493315174677819
0.546866793050072 0.338569502689173
0.642382026370576 0.21782856898244
0.414240109841283 0.297415963532501
0.475365866596554 0.184721253306625
0.627329848355364 0.211535394977563
0.401520826421588 0.0972289468526413
0.539223556457365 0.518294076170075
0.548522165942536 0.287012728479109
0.854102530368811 1.09525539796685
0.865655908161023 0.742036643412973
0.387345236495064 0.269225631194247
0.486967316168737 0.197524195150867
0.619748722267055 0.156443630844446
0.911368122431192 0.165837895415297
0.727160623277501 0.30260202190929
0.468135997884968 0.365475665560365
0.79453546880364 0.277891948887457
0.570008231723003 0.240312826796653
0.474755186991474 0.195292812056296
0.738979567403624 0.263578524623508
0.656140466376612 0.151804234801263
0.878014671923962 0.200779199141342
0.810637295539799 1.07003188835809
0.878609822992489 0.223395562603938
0.962302599569398 0.337918973826669
0.888130181352536 1.00949003311638
0.844421286807336 0.887419643743947
0.57166967297317 0.245553502932156
0.680271232659768 0.12329707237543
0.888688410825815 0.996020850881339
0.460748671978752 0.289339309820426
0.46179748384454 0.176367667450417
0.589177057118434 0.181637596866181
0.860685575090773 0.795918110734863
0.934401918550429 0.55189912392588
0.45646450421121 0.307736700668159
0.365158369898996 0.149439849188712
0.426448056952236 0.275916920652273
0.597428501547622 0.159663132706214
0.923606729228195 1.09866472581489
0.733415442147837 0.425545135490765
0.38895771447345 0.232033757327361
0.842861042861043 0.726715946092127
0.633866334746934 0.129982872134529
0.900064991255832 0.415752770702069
0.717137045613145 0.236425792285556
0.872247247582744 0.194820439951571
0.654335140539749 0.318015296059184
0.274690448917253 0.204787657330862
0.963301994465944 0.997982447866638
0.585403823684902 0.175712783828892
0.316110181222587 0.287146917843645
0.826246156229851 0.245406302833796
0.813962900054646 0.164715426526319
0.623156998778113 0.285006837404779
0.399310109562749 0.107732424021358
0.512795730124639 0.318160459385817
0.782998122821132 0.660228342582853
0.950433857429956 1.02386195630788
0.314833570668217 0.144799539381214
0.86993006993007 0.989843625405525
0.824027750733551 0.13505011610221
0.861745204193397 0.201595102040894
0.580173719191524 0.403368444951689
0.579861385956354 0.296682282075178
0.922077922077922 0.526920229860772
0.298966639919365 0.15078700381651
0.272729980259628 0.114301114959497
0.44488088446071 0.117725749300617
0.878670242800678 0.974451073070713
0.80771148174249 0.522767491467127
0.722322255775404 0.364655529816208
0.619138529956292 0.260667240529813
0.96555023923445 0.646695769540784
0.764762782849605 0.53171908276464
0.253302500361324 0.222246723551398
0.777745003303415 0.48897806487894
0.477257071646408 0.26287098041638
0.522463377530193 0.208331610031119
0.484200966888133 0.259608576816942
0.773230155633589 0.308492114221599
0.681142733413167 0.231694840565111
0.396046194254663 0.181364546140656
0.835895266133757 0.24173800941266
0.623124547865927 0.193232258368289
0.874792502228164 0.482005015759376
0.416217854930339 0.637921265218644
0.990571357749272 0.854408884684464
0.967720685111989 1.05673274264972
0.488559869145066 0.551847343564632
0.459622950376625 0.125490003667623
0.419790743195204 0.260691454950449
0.598863925294131 0.595375022132742
0.477778684836874 0.221804823327903
0.845442215543782 0.439300389618636
0.684167895626035 0.227348184577
0.940139671971614 0.765392691457554
0.480817347789825 0.259431903868439
0.548330639068732 0.408980345472175
0.321312217953665 0.163421547407088
0.976256477678162 0.512584056574988
0.600551663972494 0.192217892555107
0.915312717972564 0.416884663555984
0.866655407455115 0.526212587727255
0.864750406902328 0.570284950781901
0.333830155737619 0.441788482424257
0.425525669952648 0.183617204854157
0.497199288135975 0.111301313332767
0.953164559065446 0.796013507399734
0.603679875195849 0.195263118359142
0.708849539329606 0.549667222890959
0.994708432848264 0.687850466853818
0.456943697647752 0.21289691335849
0.369919075003877 0.361821804573339
0.946376284065165 0.309761653818027
0.592344545009144 0.312411146353157
0.295728705318076 0.36000756874346
0.446363343884256 0.212649486853289
0.630352776058298 0.395512704598739
0.755535001174536 0.591141095136437
0.987125855656279 0.737691356286147
0.965534911934477 0.208130765359431
0.542799861413916 0.282185225165378
0.441677587258756 0.202633363071582
0.462298073105933 0.16332316032078
0.878203815896053 1.03171948310118
0.921111719115887 0.733367339177267
0.89592506607011 0.550549132981944
0.872323998222734 0.57369018746786
0.512333030270443 0.251716761524946
0.914921248963802 0.318058778369831
0.625024607379889 0.171554854210015
0.861920882119221 0.663501856780085
0.79516793748589 0.78687406371596
0.588114928668675 0.387932344768642
0.923262355250558 0.352725239100398
0.585121951219512 0.847430657264731
0.533593177618388 0.165464043540122
0.841158733739379 0.378687960267449
0.457510425354462 0.194964689888533
0.508381926460294 0.17852419013428
0.428156500051959 0.108418580279335
0.613053064920915 0.741752014107542
0.608737648526816 0.166897260524841
0.86248120077167 0.873591664893613
0.469274836312305 0.19624228174709
0.396397458399187 0.102734672681029
0.403804236369496 0.218760425051782
0.886455155893279 0.73464884658061
0.875905676906687 0.214799947142238
0.700852076415019 0.313519188683813
0.933273445921667 0.832008452773697
0.817875602257676 0.61439434232736
0.923008214345456 0.495131391479362
0.889440830334372 0.285379801478686
0.788867005903122 0.394545148215971
0.57898841937555 0.233470080331572
0.498947928243661 0.176128271583042
0.680148338979861 0.253715723100327
0.968306960638205 1.15531224357808
0.852868143726413 0.498078591011965
0.659390916228938 0.461157476771569
0.326939961989719 0.316264314924909
0.402561625419446 0.226881653944294
0.432025134172459 0.353098326465513
0.530097278139852 0.209100194693352
0.650706183946407 0.503857882042182
0.571101533909171 0.12755935944917
0.491577850676503 0.477980954026334
0.878979547274183 0.410150742999448
0.562069105267424 0.171365301515431
0.54209089912205 0.187174939466083
0.518989572096368 0.516194163220169
0.86508693028751 1.22084104878935
0.781420192710515 0.452478551528034
0.272903470352899 0.305824740504254
0.658632930994019 0.207626616811941
0.345108626105765 0.232449362598124
0.559868879899568 0.398425519405177
0.956995240225444 0.652849588381369
0.52272007019198 0.27738708742071
0.552844897466411 0.276397049149
0.646221616789895 0.304397704261803
0.902296157450797 1.50146460938492
0.350567726122973 0.167660462733056
0.476060632261457 0.0980301187489322
0.898980160943351 0.605487868115293
0.96033517078499 0.675251543723247
0.513588483232062 0.172196120940539
0.884691491795187 0.328771746865399
0.81068010936432 0.670345309003664
0.589943787537891 0.269730244241842
0.775888366304144 0.253488319256754
0.400724119763609 0.193205617056435
0.671607730924156 0.203714844028445
0.818267581475129 0.761007859729574
0.578046946273146 0.29922325987345
0.474283980422422 0.178381836366932
0.993848402128657 1.0342240194681
0.45204999915176 0.252329551537232
0.667804589100885 0.614971074747241
0.917228199640713 0.408301334666729
0.92700840182779 0.847334454476048
0.844659579853202 0.359839855580534
0.313977091489053 0.17333298820074
0.532076860299047 0.630593654158858
0.834433773170498 0.610059300176076
0.989203062143147 1.05973112581166
0.55538865668176 0.182715444655072
0.581573674869083 0.473910830461398
0.494705984021551 0.161674283446774
0.463371126904591 0.501341310716443
0.654012758769271 0.313984295142309
0.959658220698533 0.61500679607095
0.80391965824777 0.521739625954473
0.667655512808334 0.61413809496751
0.981822795614587 0.434527631996143
0.579210450207269 0.22216826983015
0.718330596939293 0.311275276724023
0.895337287478633 0.732312276263403
0.555418200123319 0.140798863684815
0.737714838501639 0.667840234978121
0.287549564990051 0.142049664238069
0.725276241445763 0.280448666192139
0.737727025288266 0.770024342787532
0.750085339516697 0.108857685163001
0.482398245765641 0.331653166902741
0.770765077578931 0.445255898346121
0.821027384081289 0.248227880386556
0.532515026042625 0.139866168638
0.994423861827538 0.206619778735821
0.485018752035335 0.223616665454151
0.566687266476296 0.135180695604864
0.408277291945471 0.158446333669728
0.666058228993815 0.284218160744548
0.285660291662925 0.392859120454706
0.821948387425252 1.00078981986298
0.75595823460515 0.137415727415228
0.665030827758101 0.255036641194583
0.617520592609889 0.250071830178341
0.973403238858212 0.616481357890582
0.768026581677076 0.531514966602438
0.58833197164006 0.14847265847162
0.763903161952042 0.552219014364398
0.9717851871147 0.815377615644932
0.875154792648929 0.152663768366386
0.807363581959632 0.961346501051023
0.741886422741097 0.406984713417756
0.986962054239745 0.214504510073609
0.860400291904437 0.740592388042619
0.835037172139277 0.284973632285237
0.6389862464663 0.282385143885675
0.984774989555249 1.14433623008742
0.722229224655568 1.19884906234394
0.661642967895808 0.532932089943949
0.779158154579503 0.391697882207232
0.988455351521363 0.595545337557391
0.944795084196144 0.633750773472172
0.737757171085769 0.114825374354003
0.694947505941832 0.432087792132331
0.770989371716938 0.840342984486946
0.548277859372961 0.220834556384949
0.96897029694172 0.700121033396706
0.400538809458762 0.125695499184073
0.307463294848382 0.19979091065707
0.807572249044688 0.930276226779245
0.745837404454309 0.120963635408646
0.844715568119824 1.25508473303065
0.400300457756229 0.215954626026175
0.638991331822015 0.423055759251229
0.57031628726046 0.311516298042641
0.526097077927796 0.159240015437631
0.581375831710359 0.254803365832439
0.616115180918163 0.29412987153071
0.585450735475388 0.272996289166728
0.368779021518796 0.244906105838037
0.223538986570235 0.194389460883958
0.586272401017709 0.24347889219094
0.495180685931652 0.204470085935366
0.963900918043278 1.09549627374772
0.508994019578364 0.775441776252235
0.683877098511245 0.486112902797203
0.639942937141495 0.254086774954621
0.715256493035881 0.725404357297562
0.625562021683673 0.327006536518294
0.685469686978955 0.448353804008974
0.771303850007156 0.357819725784797
0.451974709856227 0.176256705356361
0.784699063585561 0.330618800910793
0.819775566510522 0.364980739293775
0.778014736901619 0.183824122807835
0.393607422540007 0.319568310820435
0.398964995330564 0.267445950159013
0.933443149987268 0.859540453173299
0.611983134629942 0.228645671509661
0.67758628893351 0.391835852547795
1 0.564014697976564
0.85911635438353 0.853924253191305
0.345042746316892 0.270199519064563
0.878447824862168 1.08744854351803
0.734769525781131 0.174738483470316
0.490309589292946 0.146173793592082
0.622494081186482 0.77368374915894
0.85164899709143 0.271175847512265
0.536894014306078 0.374009205887017
0.807901596611274 1.07263601772745
0.46148879794885 0.366764599149142
0.778232010781328 0.178053528275056
0.813710561699092 0.140320957136058
0.61167245889528 0.1681187988258
0.62744959736672 0.186922212740872
0.618760136522572 0.322221832123639
0.987257304429783 0.705394379848023
0.745539111233008 0.379137418897622
0.83126356238698 0.415676558972607
1 0.753565234234371
0.474147663283484 0.163408287501753
0.416918888701445 0.17591212508521
0.757992981408198 0.306260865533066
0.283714870186183 0.280482425907559
0.784889769688811 0.13032456139208
0.494470847619491 0.172380485715159
0.880976163465391 0.594747007868111
0.893357404692082 0.15263305053687
0.997227092426108 0.793456466756914
0.274143038657685 0.272809822300076
0.47583488714054 0.197468363764047
0.859967024608712 0.23354728069463
0.663593842109841 0.256990183223641
0.824413828256176 0.652450064449229
0.867228891615971 0.53102710740073
0.246367138084047 0.261408164158077
0.418450980675143 0.244274964146191
0.626145131754555 0.229899247183337
1 1.00539955127864
0.803496892212846 0.402732129430227
0.915366122105978 0.753898235895402
0.961666421943606 0.88352021812948
0.573817125746343 0.218284620325004
0.700601974230293 0.519218486983516
0.965981997073168 0.132349725672864
0.890669740759695 0.888975494156017
0.59568923367776 0.458254965760792
0.434868660939574 0.372231645392902
0.48587512025012 0.24002313009415
0.687329384496523 0.671476544068926
0.536727728792946 0.187346307492756
0.544853237168735 0.0526378805626362
0.73635752944679 0.857468213888979
0.575055323497623 0.175685111421494
0.995958890335419 0.903504389791486
0.924336902512422 1.09802003149924
0.581377087943777 0.079211686503914
0.626030868744752 0.350033614273218
0.804723336391372 0.436727477626569
0.468405117025688 0.209145164645663
0.937991208374203 0.746315653095538
0.407580260254852 0.318285832830207
0.825056035444555 0.339967568518732
0.885521885521885 0.439233248739832
0.952752755575862 0.503604334031466
0.550043455387205 0.343015304056999
0.503164212964057 0.187263637419962
0.620514482534172 0.371297664043309
0.527145233842542 0.126780780270211
0.686264677604124 0.336978615501892
0.575908394821105 0.347324347718937
0.601186369434137 0.145465008691562
0.312402962206333 0.133190927622984
0.80274508658704 0.413414715681387
0.770550516541083 0.47786739656049
0.9970830877702 0.806709962956477
0.40201216133895 0.143441026112681
0.774021620026463 0.0950261088430292
0.612222290983353 0.281169177651718
0.956115260212604 0.257203031442304
0.932947950050066 0.216077627304304
0.516184141488999 0.251092944124715
0.574931293576119 1.2388250688105
0.850633842581179 0.249288303593569
0.755691174311617 0.268449760649891
0.538084203691887 0.331601293366527
0.60863712234479 0.367583093359255
0.555675589093757 0.246821353922711
0.931392600199751 0.421930557085946
0.956766572813755 0.223136308168896
0.85243417737248 1.05535580395515
0.888753946266349 0.866527868193146
0.956978428120201 0.716589975275684
0.674861803959609 0.119633641406641
0.68194222931065 1.00588139601237
0.655941106603675 0.301776200451737
0.724894565724448 0.514388797261643
0.837599760259929 0.343259491001391
0.83952624855044 0.237553888388167
0.582293135574019 0.14369754042325
0.630965711271321 0.216596252716868
0.874235977841335 0.765858860393202
0.316196458617216 0.16912140112581
0.774113390549533 0.588340353204627
0.278120661618035 0.175549943622746
0.360133347794911 0.578051817734403
0.801748706274568 0.358623106928333
0.840043324326097 0.483942809446093
0.844266540526928 0.269800604811973
0.381742048629569 0.215639811515625
0.963082287011798 0.593745997194486
0.194671892442848 0.101001097402458
0.536299807682312 0.214968540013045
0.572127297281428 0.243947764760211
0.524047072126891 0.224025147936206
0.398167613636364 0.175776090909979
0.456278818954132 0.201869336756822
0.55104409585883 0.377318575968165
0.21868060774926 0.192423558599549
0.880465768799102 0.497210706783044
0.777722917916659 0.552413306941646
0.786403107451065 1.01539009143145
0.946474420059326 1.0210870444282
0.287237631140354 0.14912211845014
0.853121184243539 0.336846168736424
0.721597321792663 0.149020093785658
0.869676739461656 0.728397397318834
0.741955734391372 0.140963253494282
0.736286696661837 0.293690433614868
0.805008676708623 0.174345969779735
0.660456003889159 0.662177421100926
0.919232378186878 1.07188862416042
0.572642955255702 0.206581848480901
0.433237743931461 0.158230069715384
0.930613626408633 1.55529057883665
0.846777378521177 0.326467058122818
0.804999511123438 0.237530821102353
0.915275609889582 0.166338986745035
0.907884658926697 0.575591359242284
0.560986274286149 0.421432721151213
0.387407661984048 0.169098316702212
0.87410501085791 0.744662971367196
0.482234225028284 0.305615380899548
0.638266560485492 0.174284091904989
0.872166825187412 0.666446989480747
0.34590150955801 0.15218073067477
0.704783033515366 0.163077831242786
0.869371100713012 0.327420443726803
0.996039794369804 0.824076452809785
0.531049750425794 0.218929703482825
0.294347697423177 0.0924128141666385
0.475180168197553 0.464778496265457
0.303271898943881 0.163339682168558
0.660709423687793 0.350180254770638
0.420298614951324 0.124561186980232
0.486308030749499 0.242281397011061
0.386719680298743 0.203481892375585
0.721664781078794 0.191255789772924
0.656765700615994 0.359256855510384
0.971176850688573 0.560258936126329
0.630367942376676 0.240917100635072
0.906392243904903 0.524949338149331
0.677894170312267 0.18201010605959
0.386461530062662 0.382463018723024
0.771790138619841 0.197547926436355
0.835835711940185 0.46262021223392
0.912984908742752 0.902997305138738
0.967209509899383 0.499798717628121
0.899337231968811 0.538063580059852
0.667382529615088 0.506958637224829
0.754615358915249 0.348688402384929
0.424960082572051 0.182910049103094
0.366770030132296 0.170649727463718
0.941761625416688 0.70752722837318
0.678263242365571 0.12244060944208
0.706206691927777 0.247617583323428
0.801511299435028 0.281349737574561
0.471925803095331 0.221570616583737
0.483331921756284 0.33058399925588
0.784619263386498 0.262400005998725
0.514680595064503 0.298774773874224
0.369467856660612 0.47386918836225
0.710706527454786 0.173824811352936
0.742400492071135 0.519650011540924
0.418658278447944 0.297864724837972
0.295072017780057 0.113791714163864
0.599673247032855 0.166567205618445
0.525562735936418 0.144865139607251
0.912443931821095 0.606620134514818
0.605914277834342 0.254406836478724
0.960697160713324 1.1629059635362
0.501459024280174 0.272743881613786
0.861237956579454 0.670212648632001
0.623555345117845 0.224869579469508
0.491377105159167 0.281658274834466
0.788167744640077 0.210387274057343
0.499897518576008 0.178594696355473
0.828986566755003 0.737786559780273
0.929178603713282 1.25789376777009
0.22970410377658 0.169407919811408
0.39949974575182 0.16893799276882
0.900923090520298 0.406607195017862
0.76596425419241 0.436031786846591
0.88038628200263 1.50906380575862
0.709097293156282 0.86407272372859
0.868786704757432 0.842872444013691
0.784655945405603 0.421080248219862
0.922246384498427 0.459889568648258
0.673565165904303 0.482322850612537
0.942858841557726 0.403474616307354
0.503847963611649 0.203709054245254
0.928387119454405 0.582814162919534
0.747956897288976 0.360317216234887
0.702220982888024 0.156618402517445
0.631987067526196 0.226978868278814
0.696741714673184 0.188588227954343
0.819766355789196 0.296418763652949
0.395244811698304 0.18258565216326
0.313447310389256 0.173829073316314
0.979929192630122 0.448451784895341
0.379378967320967 0.248744586930211
0.481626843727132 0.290650030681779
0.666364887980308 0.260392439482273
0.786497020509978 0.635029832462817
0.909898240330861 0.707586995126525
0.742361612142787 0.347216950482899
0.757131593849371 0.9086886383245
0.774632667065099 1.16777979667109
0.427241097551332 0.251931947507555
0.538437115852715 0.58055930415184
0.381396894339914 0.276766411273439
0.588047640652132 0.299670901796216
0.554915433403805 0.444364566512077
0.901960043178158 0.486617116361961
0.753370156567964 0.516700527398524
0.541635732405768 0.129232017521248
0.31313177335594 0.246847460723306
0.538222277146705 0.131476145573694
0.955540318636014 1.33028767532317
0.28247122249745 0.249176549330084
0.674451511261524 0.835121268762228
0.478807496510445 0.285657109164293
0.658757877680562 0.361969893162062
0.8599712540424 0.212394992080368
[truncated: 18,924 more chars]
