# Supplementary material for: Convergent eusocial evolution is based on a shared reproductive groundplan plus lineage-specific plastic genes
Source: Nat Commun. 2019 Jun 14;10:2651. doi: 10.1038/s41467-019-10546-w (PMC6570765; doi:10.1038/s41467-019-10546-w)
Supplement: Supplementary file 4 — Source Data [file 41467_2019_10546_MOESM4_ESM.zip › SourceData_Supplementary_Fig13b.txt]

"tissue specificity" "behavior bias"
0.96025827407989 0.967263875135477
0.911285394759652 0.3953460309049
0.911746126132428 1.43863035893909
0.963699466678638 0.732622535693701
0.941964555675303 1.65456776842203
0.882035576716428 1.15686538519883
0.956337732042412 0.286528855067713
0.829406130899425 1.04675809953621
0.979263750189996 1.28331910798653
0.558201836795617 0.579076433130622
0.861040389200397 0.34711521489889
0.895530382682538 2.39433192357788
0.939657291337477 0.375029374361991
0.989905670461226 1.49682262114228
0.75580845021943 0.823273604772588
0.709845680010308 0.283103678119035
0.938214055402195 0.736472117697303
0.975195910410214 1.02288635919012
0.992764521885889 0.876996794021964
0.90183517610692 3.64099650769289
0.877816207069747 1.41630969222478
0.844096704752442 0.507314652388153
0.975657820804217 4.36470568378036
0.799624549459351 0.109891836799563
0.593858011933723 0.540321932861926
0.535370485116581 0.295462110448937
0.742601478538676 0.356928798852794
0.85458132687958 1.35399458222419
0.711415376889829 0.204596619777967
0.900890736837525 0.469994310795089
0.485395639643551 0.138261145239606
0.958634926338484 0.865400775505653
0.967652429198203 0.368047823265723
0.34787828390822 0.127251243473135
0.908672006745363 0.235684480556288
0.91255942378141 0.863131784663024
0.683797900529963 0.555754823612674
0.732723362376921 0.480873830512542
0.988558372117488 0.5365687181902
0.41135251796421 0.603691288338479
0.944589671832949 1.72941309220683
0.591936853860937 0.241652178966058
0.941612853928827 0.799484084918018
0.865624042439127 0.721549746914785
0.535391183004809 0.0762145763251233
0.637384665427128 0.230080692343243
0.437104619512258 0.357433938807618
0.4401591096201 0.217612263996151
0.771913831631268 0.154381920187109
0.908469525876475 0.761088091318464
0.883845599212274 0.837371775318427
0.790478577461883 1.7810920804679
0.728481204296926 2.12624041810163
0.606901260378902 1.14284052866571
0.786956777073056 0.521300984503627
0.797866220055166 2.37497257269191
0.882860040567951 0.392165151304647
0.759218351741716 2.70061728647191
0.936054361277223 0.407543122003081
0.676569982480047 1.18562088616202
0.874701752112337 0.82506354707501
0.940281237027812 2.50849799003096
0.950186604839011 1.81506178776134
0.87149560117302 0.990441039128386
0.864168541592442 3.78537372073045
0.856577096750315 1.12788135133717
0.765979060847932 1.27854888807089
0.774278215223097 3.39445750658313
0.828869080097895 1.47933464468196
0.950700908870844 1.73810148803765
0.838207384448355 0.467192936833656
0.876943487772651 3.3467782911456
0.96967910300261 4.26244315489942
0.870215562615823 0.292645101836839
0.860666037401923 0.400162335010969
0.642927842746499 0.443957197938593
0.991985104678603 2.28841109021945
0.902387453186898 1.5593906716164
0.528412675652423 0.183841805234799
0.973222822078843 1.15256649427391
0.844047973421599 1.61877058481763
0.751988146291297 0.233829812222152
0.995631717003821 2.0024874605605
0.934442130491293 0.460121210950466
0.829033954779482 0.179599548865605
0.565291677323528 0.331899800293033
0.791790718242331 0.943197181541812
0.947865590337825 0.968183864360145
0.95143202488512 2.17911018982924
0.833631669977946 1.57957425645008
0.967044055926195 0.578660187035047
0.835114439817791 3.07790315129612
0.752364009137745 0.340088967866474
0.978983726071233 1.62412741686692
0.64253429233974 0.601645586604705
0.663761832158059 0.474786213932028
0.615676562711578 0.544636168431436
0.818851529101254 0.545937709147223
0.703294283036551 1.49840881049815
0.497280300820124 0.234080632135413
0.954455612154677 1.33400426078787
0.96471317641159 1.19451873810163
0.87823408772886 0.815375060547585
0.781882648481372 0.858585721634253
0.667730559331718 1.25505529879324
0.548901108927203 0.938408658422549
0.93009568300609 1.06715586284945
0.47782978291258 0.479878769172952
0.633333479130327 0.555105233472983
0.821696910816415 0.162690429531986
0.36842510737822 0.702726011719452
0.726942319317921 0.220315256096224
0.251294353647562 0.344844898293866
0.407454494311326 0.0946291676779666
0.607303128951546 0.633297826415842
0.777926440429322 0.682647775316911
0.417982570262515 0.498809017868258
0.988804618100161 1.58067191100498
0.684548029873809 1.29748434656063
0.30335349516384 0.496451802800695
0.874017387224934 0.943272105646372
0.998386276958499 0.920572151908912
0.728396283686522 0.227596378829432
0.817729468784794 0.719800157044106
0.435348586868619 0.477000358364984
0.917912749585733 0.844619367129513
0.656826856349757 6.18246259485376e-16
0.54435736677116 0.460152132515844
0.72041946762346 0.648033391745745
0.651672692191504 0.389796482400635
0.877003933685978 0.255290371485261
0.913101680374609 0.927806521386554
0.921345585994997 1.95081467946039
0.910844210390282 1.33151043933507
0.822882374199637 0.326663457558723
0.856474505445975 0.700632036064194
0.740278921193076 0.923581210801053
0.896178038252409 0.728692091280662
0.939448483999542 0.911094115073918
0.683075344926954 0.176942236966704
0.807019745449544 0.378720103901552
0.954604307988234 1.19122330801629
0.330458505676318 0.18513791279917
0.847700640287725 1.04015586488806
0.636775133495851 0.17740154681965
0.878714126903608 1.95772159646634
0.611335797694332 0.370174294913918
0.909977321637982 0.391746105784355
0.463373844804713 0.2549537909258
0.753226711560045 0.500661745862072
0.844078680743891 1.18204740117965
0.997007539906422 3.16951096855335
0.941842877091421 2.09672377861824
0.949893420814573 1.78795884354013
0.829760715475001 1.13457903298447
0.873737798685211 0.743435190677123
0.991910717917429 2.27739082980414
0.622292661647149 0.424917906977093
0.42646707585729 0.239728576437569
0.472673033309702 0.421796740510477
0.756308155812481 0.288422515943065
0.663258534588848 0.37902747363388
0.336670469744832 0.642438422435784
0.740312598250987 0.581084446030903
0.491807462893605 0.843943994565268
0.620346057539987 0.379175912712146
0.561179649864881 0.544151039589423
0.692303688863175 0.290941390017802
0.932281583671828 0.28691655058049
0.837329927333293 0.637140905582409
0.330458505676318 0.18513745993811
0.990651223776224 0.857258371023597
0.483424451702561 0.450289447721188
0.909579220779221 1.77641630061161
0.708397685111218 1.15994783270983
0.980062695924765 1.02192061437697
0.941580345381121 1.15996079806188
0.643451112795275 0.513390761427025
0.870400602424178 0.471720300157908
0.999181806301972 1.70686071245271
0.371357538550581 0.609570057226687
0.869290465631929 2.83279277165711
0.876708830361181 0.373393076630257
0.859878898542012 1.12615135504287
0.847702088268126 0.53136911035168
0.622799930898522 0.622523402699542
0.549559520395483 0.3261237313566
0.629663787634802 0.553655676723282
0.509079039285165 0.485607346923899
0.980141218005296 0.923727131549855
0.756988605264467 1.26383141476308
0.918399279456671 0.966690090227151
0.403578237972148 0.387287881858031
0.737621394159533 0.33251208800252
0.870431945918327 0.537597557778358
0.54551892613446 0.243993068980031
0.937693722677748 1.91558980095923
0.375289249892485 0.227540752952996
0.71331096196868 1.75094469448906
0.723423111879586 0.516687061047726
0.784618126489615 0.348086369923166
0.767201785426372 0.521143835732148
0.73753941475527 0.915606407769725
0.860333293274046 1.97436116799887
0.650271998592894 0.53219268440721
0.4812597360609 0.318056136108962
0.926553755073393 1.80098832393907
0.828180596832634 0.447258322694515
0.847558051955084 0.974522473968208
0.516838621763675 0.670629828990387
0.762789930636228 0.881418114047558
0.850061974651957 0.872826867444009
0.821881295341011 1.12358823689467
0.884086714319272 0.760001547526515
0.85820524653012 1.91523866948203
0.826183284457478 0.590344788531418
0.584807451223541 0.163047792295692
0.731704050887178 0.453147516291791
0.805419458249647 0.521438858454758
0.728000325420659 0.512464030616014
0.996142855417467 0.291400146999429
0.790177638453501 0.523776137884491
0.329914632057395 0.336829557752911
0.860112396694215 0.921155577532667
0.917410487743645 0.51299491366921
0.519703635685204 0.204345736897069
0.453964946228557 0.482063006705872
0.750644759112811 1.08493129184214
0.896549478224371 0.329312056698388
0.822535464451405 3.88521576117856
0.40168135272698 0.386607646757099
0.847266005663428 1.90026935204328
0.843788950548186 0.87635177407174
0.540803795822862 0.319224439680421
0.804276757725034 1.61600904131835
0.850062609566742 1.81915285186591
0.735440446315335 0.575023849442576
0.945909875961689 0.655357111662313
0.780056201108833 0.78458759278042
0.744874200722825 1.73738869028391
0.634309513040856 0.744430092818094
0.559613497114028 0.374208665016664
0.4166627441751 0.348510621383041
0.813876469614174 6.18246259485376e-16
0.560379051842467 1.16458503540016
0.75763830970253 2.14612758584081
0.788386182782735 0.309197566711016
0.832518707212227 0.541693619278025
0.74159283692631 0.431436098190983
0.643296779416306 1.56518579041862
0.865165248763975 0.578925619579598
0.632260101010101 0.711646912520084
0.857767538620314 1.18950936215499
0.998474079408375 1.59563696621538
0.78091741504346 0.423314487678541
0.798272077987398 0.483249829860962
0.939141271873666 1.06960929190213
0.572753097612572 0.56600095252496
0.88321143790282 0.285025174782072
0.998733300346363 1.2161290781254
0.41459499233097 0.387972118096782
0.617530399536769 0.428715527539064
0.737794378323626 1.01057463623647
0.922389181066867 1.42375097765863
0.452356183526124 0.22277735825455
0.936637810341609 1.38018221199113
0.322829003042907 0.347744157868966
0.682192032052367 1.7000775418106
0.901178984776449 1.11087747787625
0.643666711738105 0.248857220013224
0.604674220963173 0.425995463414464
0.593859786495445 0.382656757033411
0.621212121212121 1.61298413637937
0.868051744905812 0.279575092879946
0.514537721714755 0.586373936972962
0.730470262034508 1.4440358123106
0.889918350632636 0.897289533985699
0.771994966733791 0.149566353325242
0.771614100185529 0.243531507292235
0.644968891419144 0.64041242343683
0.65103271521182 1.09874090463438
0.841438233339705 0.446883427657601
0.643628289586829 0.254553882755005
0.821127946127946 1.51793162790468
0.978579582511605 1.76380062195379
0.661510689221533 0.438468091767806
0.753177325625581 0.521102517396579
0.393119748468586 1.21544561380815
0.827550042857863 2.04844315806345
0.309781077709365 0.333779358251725
0.885233558290327 1.21463271747775
0.972611618845928 1.82967160877982
0.816387760710905 1.54014086185265
0.333026309841327 0.742427696826232
0.955838673422167 0.640096971153434
0.891657954241533 0.382885081072671
0.693108416326085 0.685682518067598
0.976364730335849 1.2415478479267
0.668458362545766 0.645064377468678
0.893470582215635 0.284530008323184
0.794533046846629 0.311497051131004
0.561540852310083 1.48704647686484
0.773157102944337 0.559804753404996
0.551426564027371 0.579298811578596
0.646887740355361 0.557704117108544
0.745230154808959 0.91443435745405
0.919845767575323 0.740402664576526
0.972910242493077 0.792992471924809
0.752722462843457 0.313235991292256
0.965586562623992 2.42759688119288
0.414846620727134 0.521496302200461
0.934364261168385 0.737946512524392
0.748054372249789 0.288261698027812
0.880994811639973 1.16780664231873
0.888991686779297 0.825562727295942
0.513528008010642 2.46995509287567
0.810113489747536 1.07522764741199
0.844910644910645 1.12490079587921
0.933812870027112 2.12485130099435
0.317588036396624 0.453848074641377
0.878728482838086 0.314886899889579
0.979154176018392 0.522094515331152
0.841887226697353 0.341308447517993
0.824918583451137 0.589171138646991
0.666286707727393 0.329174544127088
0.521401671442932 0.380313660385561
0.856030897207368 0.550758008629208
0.870721431639227 0.979632478112157
0.397936928116426 0.431319925015427
0.730789473684211 2.59081598135636
0.577186834329692 0.341433136758814
0.941911976524469 0.833805830155313
0.532304256437204 0.414393380741429
0.795551707551708 1.05559503186796
0.553446988219604 0.226418840725687
0.616323785849441 0.513499974786727
0.812139802937349 1.05118184153247
0.309701946099846 0.340297683655921
0.653109209268448 0.488929000660716
0.395573159866465 1.46960464377054
0.557108273258107 0.335588495625837
0.635316266995656 2.30775537815484
0.730809690958469 0.585741399857464
0.790197500833096 0.343634370717992
0.702852504638219 1.67543905863717
0.562671223714485 1.130384373315
0.824488001576546 0.822148509195477
0.58869904504643 0.163027749340658
0.455479134000415 0.688709323357543
0.68037184143824 0.368130913634747
0.705269310313821 0.893068588062398
0.559805245734658 0.484075341927669
0.676178359192963 1.21696114746939
0.868148700115913 1.553361082393
0.640039324543141 0.429268142090406
0.383255753814326 0.325963586778648
0.878046107971448 0.199085557021891
0.950250820032994 1.14621954582127
0.862425221784231 0.932299051947163
0.9318601325282 2.86387118993794
0.82347351258526 1.20225015761307
0.609544034503043 0.228819496072506
0.696106589712992 0.214774322785125
0.820866428497104 0.620363698853733
0.436286148658598 0.82476394464143
0.79692840558263 0.783073029753147
0.967658776458 1.69799788876783
0.615460601574591 0.498180635881916
0.668944813490036 0.265597700303466
0.913977286606446 1.32918067366411
0.369937405420278 0.254413547475317
0.525957094475782 0.281888636808576
0.570445163711418 0.455769224920708
0.806035711860955 1.21349427053807
0.991333642230062 1.77655833226099
0.932075375604787 1.15244645778173
0.97404309200392 0.192028467696833
0.864462336173428 2.0659390482279
0.805669212927948 1.10066279651428
0.853065604789743 0.933163943591836
0.597058198810535 0.828595109891365
0.686716179373884 0.227327097800954
0.969516015469546 0.280879986276066
0.6868816352803 0.500157236608677
0.976000747000035 0.64455627283884
0.832481397605953 1.31746602026105
0.904665678422266 1.17043153605188
0.562026431718062 0.571049956007855
0.704818715009331 1.38431273698002
0.417779347168587 0.455394087152365
0.952993578100031 1.48712328234907
0.386730751230428 0.347562178646956
0.898221343873518 0.818138252075921
0.872428229665072 1.61587373380672
0.859318007696902 1.40201179271555
0.621799923121276 0.660235421318174
0.907539503863493 0.364786928665223
0.357407979097039 0.771250169780029
0.971041174092817 0.184030098604675
0.625226722962572 0.492295602182399
0.922266239333874 0.909021028522355
0.874596251273284 1.11571180548853
0.810719531002645 0.824219143228153
0.795485549444624 0.306017626709251
0.856779957188415 1.14915512370398
0.856670505628413 1.50493212215041
0.502611001749781 0.451750060444373
0.808501491671501 0.926946091747349
0.980776380692644 1.53736454561433
0.67047201957101 0.349430468185192
0.529750119548271 0.463580114338672
0.893253968253968 1.99058832230964
0.38725073733164 0.207560239226437
0.801671812464265 0.69147330577355
0.839874451940656 1.92205464570396
0.891123380760246 0.744455432352739
0.365471984175012 0.369395355284148
0.685892608180124 0.95723936290128
0.517639680111894 0.494157720899609
0.51862607695694 0.448019222407868
0.394473904886009 0.684139732835581
0.824300699300699 0.35972921102586
0.445733962549663 0.31834685733355
0.826663190694325 0.499072310964709
0.910263704092111 1.10886076476417
0.718845885047976 0.738858060035752
0.276118068214842 0.302865148249991
0.778239184032885 0.379277939905171
0.690765926986399 0.58592039495124
0.917428870402956 0.286375516948833
0.86339158015822 0.643430554045367
0.888315004929565 2.30641947462097
0.574981638454692 0.316709310896118
0.962385274349424 1.85805018508148
0.926069909622541 0.473732073501701
0.379415764342607 0.638323758284216
0.531468716861082 0.372864027623346
0.636300095962967 0.380000191598968
0.414599245148444 0.431185904544013
0.96968791500664 1.56705268337167
0.887680841962924 0.35831238448462
0.444844607492245 0.474945282473435
0.35587623721201 0.176713804423431
0.806836964688204 0.403733112723342
0.889159197609902 1.34012234454851
0.88572455466451 1.13072754958292
0.360747229681856 0.285298643559706
0.742897561815005 1.33887044671775
0.856715849595431 0.588743169446546
0.78627180092961 1.08846040447121
0.635538785538786 1.13245215386445
0.817949482211777 1.58438161097378
0.558470630641455 0.131451612511593
0.761264016309888 0.367767703268141
0.90960411950718 0.874953209113208
0.911033052952619 0.760111365130167
0.374223312479739 0.374683925303101
0.610334326293952 0.634984761615403
0.650425770988657 0.454964487910333
0.536819824511055 0.123197191763826
0.83020726742239 0.506484197611124
0.757156373241183 0.659038795161189
0.681073953631348 0.602195390629974
0.448585172608942 0.868556997558263
0.853582713950727 0.357368973379148
0.568059408189769 0.324521325357129
0.64309081867266 0.221648118060074
0.726439084724799 0.40753568407776
0.733853050827443 0.952675522940482
0.826443620756925 0.559768848468123
0.971300233689614 2.56430641585744
0.83941672362725 1.87127289678118
0.88538222243277 1.32964006572093
0.907561281301358 1.38500218072064
0.751924260526411 1.66753977728555
0.771472538811836 1.72869425792748
0.775624031006 0.858179424086843
0.817204620098351 0.399956954928661
0.435633248543833 0.431858851243424
0.697361675372412 0.757643000006742
0.665018021625951 0.706943424692336
0.449179072959561 0.176120000932794
0.979269277939669 2.52491994449772
0.788994000922935 3.95266529525791
0.643043130328324 0.496345627767351
0.91140300225655 0.353990648368082
0.303894580597371 0.147646593530629
0.641246230143447 0.329959132616782
0.765200983766197 0.530532233706771
0.375178059430818 0.704684016591279
0.923583453583454 0.846231667436905
0.838472964943553 1.12872003181304
0.881158307425304 0.399957657174924
0.802727272727273 1.4822138959181
0.493467610234077 0.602772229733235
0.882675489067894 0.609302065443565
0.82248312508976 0.460152132515844
0.711747222944607 2.01514366506263
0.952492563752173 1.76130414703134
0.84446352189891 1.35106670840997
0.844282175773888 1.0386132884548
0.89166885527645 0.577300433089573
0.916870629370629 1.93384865995997
0.458990679482677 0.199352057749826
0.283987384371333 0.142110048655545
0.544439606756989 0.472324750046513
0.481134691302826 0.321325130230927
0.854911893889387 1.3934470740983
0.745049086173505 0.708369567514341
0.62266139657444 0.193284454123807
0.643885588842975 0.469823849019557
0.749690169249078 0.326644712223857
0.858488388198901 2.79913070807355
0.819793497770294 1.62961038170743
0.68648190656654 1.43457682313501
0.981858459306959 2.21792634712576
0.533967915258906 0.727182275069734
0.855031511180281 1.50588019765381
0.740465653603483 1.8715496072608
0.83946989520602 2.45102170536481
0.849936868686869 1.43043582841452
0.755374053030303 1.42689871860651
0.869069958826308 1.15705864091823
0.505480812945158 0.224995122365811
0.84440672966322 1.07541506703799
0.880937761022191 1.71220282483459
0.577027244557125 0.327106436685577
0.633291788856305 0.659794065330182
0.842009230438983 2.17551830687942
0.420286728746567 0.45017098874436
0.872130709642953 2.87975964343837
0.870568710757588 1.38883029598016
0.336300930381777 0.1967203708421
0.480237565097206 0.355945446503354
0.491071309265154 0.482222855614055
0.44326624631542 0.358575377057708
0.752356842059564 0.476930061787541
0.358065402147675 0.0893881573236109
0.996202302411126 1.51500518087945
0.650567028146101 0.993984627899264
0.90531574381525 1.66866725172645
0.646100441030019 0.542951539778371
0.750213903743315 0.408822477067661
0.397441288894149 0.335266690512994
0.880537772087068 1.08978084922186
0.637235685679529 0.575803213536474
0.65077106071766 0.34343019959988
0.567545667140918 0.436402131453133
0.493707910808326 0.141347784177121
0.67365443359291 0.21096676931249
0.974707388091104 1.15246596666918
0.95186261631426 0.84580839110164
0.692707917338914 0.260749440867342
0.946493865366782 0.741687885228914
0.874331063443423 0.838963953562015
0.734521494695016 0.168748613565306
0.955815923207228 1.79601184627788
0.913098675694514 1.40439301313327
0.457642283922147 0.482094725214064
0.978075772989303 2.02578108614039
0.937630071453601 1.3104041071632
0.855530528275821 1.25307644217458
0.530621672877565 0.456276020609718
0.445039425286717 0.543207406946686
0.517657727867395 0.272811245482916
0.564908650671363 0.732578896726576
0.924648711943794 1.24154990954796
0.64687345322554 0.954013123920268
0.674906389360667 0.424347184082292
0.648042235357595 0.731630332786317
0.814004239930166 0.831840467229288
0.950845665961945 2.07256202678245
0.925619440225645 3.04978495172806
0.472909677209211 1.02395360293926
0.838717819595371 0.714123760446409
0.891357443493563 0.502438576202103
0.981202618272593 1.60597080835523
0.810713279555858 0.65114428755658
0.904608166742418 1.1417601816302
0.577349750806215 1.02193036307774
0.568643465909091 0.99982837144458
0.52296399639964 0.146237728281147
0.310544039069161 0.990585859289125
0.520480400578089 0.127070426657426
0.782904127943045 0.680204853159766
0.446349893807521 0.264159941651566
0.971005646636824 0.450472039453404
0.356668287149571 0.380737396531467
0.728598559855986 0.642399059468598
0.527852085544393 0.566277326193399
0.263282555282555 0.292486306042521
0.725070852408982 2.74560037688918
0.688032977527725 0.595139514802716
0.715675580347229 0.783584061532549
0.688463682988613 0.789292249171773
0.533427085913704 0.416069235964087
0.69513927495099 0.508333625247366
0.848881819934451 0.708138171248828
0.941848630836931 0.466282883718076
0.950261390653894 0.401717800399365
0.705107078935999 0.342801069067869
0.907131910166412 0.34502068257434
0.992836312919995 1.34656952782824
0.726550967932836 0.347869667805125
0.96569387456344 2.42711346942468
0.433756295661192 0.616802702121733
0.602556094591466 0.417346628561723
0.83634798794696 1.16260581591688
0.929407010997278 1.68354907254969
0.927188545270242 1.11401345717723
0.720452100127972 0.4934909757495
0.465001935456123 2.31891131752375
0.642645202020202 0.681664110130916
0.963686379402203 1.07734472615001
0.351701721997531 0.160470773513789
0.680601792573624 2.94326550263953
0.588397068015228 0.628373174338525
0.705052880288029 0.786675511262108
0.813130084895649 0.692309353076383
0.884046972359802 1.5323068662361
0.794142312340192 0.409520925191729
0.466706654755321 1.00332637826105
0.71879060370123 0.365153945846964
0.878982394170107 0.651612884522835
0.846856588858229 1.87960394442054
0.636321161987522 0.663195909306073
0.978269852247174 0.491667867000495
0.646926734742052 0.536755161383949
0.875024848994571 1.30878459318461
0.854956933260716 1.22538921734945
0.397773748982132 0.990530090601746
0.883102766798419 1.04779609356518
0.853162759864751 0.955725230730993
0.785366391184573 0.744073659084926
0.710191616766467 0.37363919591645
0.325220036440154 0.477158660615812
0.858082678842021 1.00842208991775
0.683474948243195 0.682550650804831
0.972451790633609 6.18246259485376e-16
0.874620945654743 0.837027092544511
0.470072708139007 0.546916704117125
0.423796248579146 0.611260173959791
0.610386782492943 0.382072315424636
0.778871930988719 0.652776121178351
0.495956785662668 0.316644719875853
0.352296373595218 0.216876913091447
0.458500285244471 0.361325986972288
0.839734661599112 1.8505966694113
0.581152794742046 0.610725285135425
0.854056531703591 0.529005596562752
0.917389699185572 0.535571706635205
0.964459754663082 0.0906800841873256
0.748231090890212 1.18959415077434
0.570833704330276 0.793520171452046
0.708561213004039 0.333952777924157
0.733401369129384 0.852309644382679
0.868415865976842 1.10498737304246
0.5900513008428 0.293911469297586
0.745840819472994 0.731716214453395
0.812181605856297 0.405850959606282
0.346492667273784 0.903500234413857
0.899288570366088 0.797812287098603
0.474462487377528 1.61407462375803
0.807678753133299 1.46000416265536
0.881055661049134 1.31977671545072
0.925924863779753 0.554909669189191
0.817543727571583 0.772130822423799
0.853755618394618 2.09700378971463
0.686056292975465 0.465364748755946
0.822961373390558 0.487129375959136
0.732657951056109 0.96476974685337
0.780023437252563 1.16854764141537
0.596015235481125 0.0929459264291451
0.827224429219363 0.850439848263215
0.935386244669833 2.49569000888756
0.623040388676964 1.52439014228882
0.684904461398156 0.193349295675369
0.675593775593776 0.779088320034854
0.843924963924964 1.98661049938891
0.735127286979139 0.432675552593349
0.681016042780749 0.655957590484274
0.257862644492899 0.281156956276361
0.904474040797392 0.496897627489714
0.562564036994417 0.585486784925225
0.698899832670361 0.532298900352576
0.582999828272834 0.31894897749064
0.875569709347272 0.441273798091388
0.998025828647665 1.40591466775492
0.816989420835575 1.1797445257854
0.446966227387374 0.296671516562307
0.956280090625885 0.910587849060989
0.886142464917633 0.364151042974681
0.967694234628018 0.631851923728467
0.944532424576526 1.38759090167172
0.946209431148356 0.901542840964739
0.911306908116844 1.4671721837116
0.874059776931154 0.592645121928855
0.934733297891193 6.18246259485376e-16
0.493294296524168 0.115868675848989
0.953279032556017 1.23057481060043
0.931729138623408 0.608254576503471
0.538917052563165 0.442116332135009
0.533927087823192 0.599997228722003
0.776265492610555 1.23302670002152
0.90222139550856 1.4641974676481
0.991189022713524 0.878985756197881
0.562676634836401 0.148168760934376
0.780811160384331 0.46992925693605
0.729835557960558 1.72084979604219
0.823503496503497 1.35033228557039
0.818090932603596 1.14748328592371
0.906120028561927 0.319149028236075
0.841418014289533 0.753422511062487
0.843939393939394 0.343473989047039
0.410765271868072 0.256780741132186
0.871433311214333 1.68353780949421
0.374990122216642 0.270179779461805
0.908274603646944 1.05392267861612
0.843201976554262 0.40039439796623
0.924653235169726 1.15442991220621
0.520667735878579 0.592504185741189
0.443706610633871 0.531402848411531
0.443490373133699 0.354929021734434
0.560090253617708 0.850952490297681
0.808675324675325 1.22521806466767
0.95938984647932 2.02076889960818
0.870394249189738 0.584585042262336
0.855371900826446 1.21602238234672
0.699634989154479 0.2147488735226
0.542035876001393 1.73026861538251
0.830989583333333 2.1782198422463
0.856786780070162 1.00803069004832
0.91109067302079 1.9023521640164
0.811077993045206 1.6222075813569
0.878306712397356 0.585355336476717
0.504922104392942 0.39284484043012
0.921151361925849 1.06418511006447
0.907344782618306 2.30653385908784
0.909756552824896 0.325875978863249
0.755997778073191 0.2837810236701
0.746732250834792 0.487716486485025
0.927921803587203 2.08579044720418
0.428230407871126 0.169940164284856
0.583751397986899 2.6722642255958
0.625577758653261 0.58022429240384
0.90779806309496 0.478559842695626
0.543267761650115 0.619492237669803
0.587590803300656 0.641251296548775
0.558133971291866 0.416626543140979
0.84826382723262 1.10317001910923
0.557902501909855 0.653015324313153
0.739480572564045 0.232876522512904
0.722043969102793 1.67924173059866
0.741766530810876 1.58075839682164
0.789507777510277 0.314440069587065
0.705389043271139 1.62984688134669
0.430618836184407 0.408862046283207
0.518410022354694 0.806665667772347
0.580846168729023 0.60463832918104
0.652685882370552 1.43590134018897
0.703610687635401 0.309673801617969
0.912023777689667 0.566425329463742
0.611593950982096 0.450078182169326
0.913888713402265 2.05383445631799
0.948370624585269 0.962779951368782
0.756727272727273 1.66975845164715
0.867516398086262 2.28771303064647
0.906121297468504 0.620896435879814
0.572577136181034 1.31845292640102
0.73663581927055 1.38913030803529
0.888072714012821 1.79723573499274
0.837848104215702 0.495536284926013
0.724026488988116 0.389339248817785
0.54618595279217 0.142096231118936
0.812891518818026 0.397279871312045
0.721197119711971 0.68297123396544
0.890667487801412 3.3350476364178
0.869498513990646 1.18722712554054
0.680287081339713 0.926011788629602
0.93841642228739 1.93529281247064
0.387299104950563 0.40280838581197
0.573370010534941 0.452965352766734
0.697341453273657 2.52849427566192
0.828087798505264 0.524261430414352
0.761604188799514 0.213199298845546
0.543229605188304 0.41028837893795
0.966947648436225 0.702553167775509
0.907543194268858 0.148628692173328
0.855883081496161 1.19565312503717
0.346778259554301 0.317073172468978
0.6489997536339 0.377273034463047
0.367746845861875 0.487977417220139
0.857821916645446 1.3310645447003
0.556980131112906 0.205795148621771
0.888604691898145 0.452657992284944
0.598133688486094 0.389756556572631
0.293850404276823 0.462806843205913
0.427194424868843 0.297877776694727
0.792400152844232 1.41505548877175
0.550120545592655 0.382512001704814
0.419812803408654 0.0641187935537659
0.904392558905194 0.740428026623261
0.77704578413093 2.29449314940972
0.818215095488951 0.520398797577561
0.694745687711147 0.398867747896835
0.989998426497777 0.847785505102844
0.70575991522858 0.347697216660223
0.458680756472344 0.387808195647661
0.803134600587867 0.112844498731759
0.386012740228892 0.259120933472113
0.794630116816612 0.870932292428041
0.567327521313656 0.263611553346436
0.307481022893209 0.418855033032561
0.998283166278112 1.19440318136584
0.775813624921647 0.844306639345903
0.70792678558636 0.381366328258186
0.749637311850885 0.799076422674451
0.670404475024634 0.676588122660082
0.279238587384202 0.589744792388783
0.533881788861869 0.666888442397554
0.757837957876528 0.171702461456107
0.344831323372518 0.235272243154975
0.890670141414141 0.429117489921001
0.874386396395488 1.10011269637274
0.829033166678403 1.20697553901607
0.6040463782502 1.46824737162744
0.658982777489776 0.605370088407095
0.587150127226463 1.5560928969035
0.737033253887186 1.33095673632992
0.88490903121549 1.13649152441381
0.826881611195063 0.713028998697874
0.8133862342591 0.296206160204729
0.656005191620965 0.116705490101711
0.333081078740243 0.271212052677326
0.923383168875838 0.558100268712043
0.917222922245894 2.33441720379427
0.822034878292285 1.90323004304484
0.539173586115962 0.631313137808829
0.928949874862115 0.281072437882097
0.712988581466842 3.11925975283946
0.680868312455742 1.04478805527673
0.706073667711599 1.92663209840052
0.59720354170179 0.761871860825607
0.298482000942278 0.827535633486966
0.888802407638024 0.399917384902936
0.542246458006524 0.685067643285728
0.563726305848492 0.472608279710801
0.621109976166156 2.22963889936148
0.737298378842173 0.803356868384591
0.944130524836529 0.756168551597228
0.4696654598614 0.30885450104703
0.331284621118279 0.597330674650334
0.793409509316665 2.3518980250363
0.564207023245166 0.730517449833151
0.596964826852385 0.784610380265193
0.880394989004528 0.840195900027831
0.926181818181818 1.12677728819288
0.955031799476244 1.09238108201726
0.817540106951872 0.598578831411263
0.586099236599862 0.233197093273219
0.497257671749169 0.414707427935961
0.620105077151242 0.432225403495901
0.538710693681454 0.374390822506999
0.745920499579681 1.45310573016635
0.707465875622642 0.92695594914651
0.824329213533961 0.1330400197232
0.803144224196856 0.329315380789034
0.76110620770815 1.08738507919268
0.920062725198866 0.502459703634271
0.732198172198172 1.50046683519013
0.880754352030948 0.787079092804046
0.375896904932338 0.89235429312561
0.701554763319469 0.532056959558761
0.53966830168961 0.343919192500213
0.548057593261514 0.153094074674792
0.699825174825175 2.27825948657787
0.469442886305366 0.218513618323749
0.780352113946196 0.311917428913193
0.908823361120702 1.83353665648969
0.871490130664443 0.812598149699382
0.386882845819803 0.463819305040108
0.712868753762793 1.0614155644384
0.502291178478513 0.353543168347961
0.763943439542603 2.29652992177359
0.642145782145782 1.30232991301636
0.568097504127416 0.292980624860535
0.675730836915843 0.935133806132124
0.850675344670726 2.41652851345952
0.872289406376967 0.999897718286531
0.913876872230467 0.663549114066469
0.409754711299059 0.295270785774005
0.897291388962943 1.07533737908625
0.716870738808463 0.306354398943678
0.724021170907356 0.22485262444509
0.882878378729001 1.49792337084937
0.90859764256413 0.995358818435998
0.35754427063654 0.885470993387565
0.571163756441687 0.610506624636847
0.686205125713192 0.730130267342546
0.46756163862164 0.479696197676263
0.702090674183697 2.27011559087044
0.806060606060606 1.20807799839428
0.764420278643474 0.416151194770099
0.963303069634524 1.44941206681571
0.56643865842895 0.87595104923592
0.955729551110512 0.260810852846393
0.52503892586343 0.720215706011912
0.490220436598732 0.441231612691192
0.825529807882749 1.54905157252065
0.774596028123844 0.426779620892178
0.856679952924457 1.00296337336714
0.679181211587104 0.257164798736471
0.924303666025956 1.12149592305223
0.662952678095973 0.706712917719164
0.570698790468565 0.474877036041479
0.879346092503987 1.45257446079703
0.944080776662425 0.832349952708202
0.886466599208251 1.90681605181754
0.579357167625876 0.486283210134359
0.932364367658485 0.721468417249654
0.80917459478506 2.07142231436915
0.739077340569878 0.960051703558382
0.934925931004362 1.37005155396366
0.50816303794245 0.319150130563321
0.950761130338846 1.3214501341061
0.527970852017937 0.629075647155356
0.505566453585777 0.954150948548213
0.523650555229503 0.510310044704358
0.81381570169449 0.897886940689591
0.459216929742035 0.929386255602207
0.824242424242424 1.64851621938936
0.709573043871551 0.392074751323147
0.592762179355164 0.263854597708567
0.86970515970516 0.487780032115588
0.733020391115433 1.48687497548679
0.814913093143157 1.39451005866146
0.656792595559115 1.56100900227216
0.543380530812082 0.420899021213452
0.441310712165033 0.528564980003614
0.739071767954324 1.71001353299153
0.948323571852984 0.305994107549684
0.338568139884268 0.34992081865281
0.386287722494619 0.923758478817732
0.372226778262862 0.342763779601514
0.651078879234042 0.209447554357896
0.582323232323232 0.865188579279266
0.874773643167426 1.07186931216711
0.915195239157625 0.489657495474738
0.696628614431098 0.486237775230003
0.965617527059195 2.15961188800886
0.817502409192612 0.574953327149121
0.466278869849275 0.295811667622042
0.792788831482906 0.0546561394306385
0.867468499427262 0.984896543480259
0.796308021390374 1.39474710823433
0.90459204927724 1.47006503209182
0.726688061898031 0.37680284434283
0.946739202405638 0.2588092292399
0.672246272246272 6.18246259485376e-16
0.550361727763206 0.183897878771307
0.922470355306337 0.137395895963677
0.984820557459696 1.89007688620004
0.60254397526374 0.119348510503921
0.922976192137869 2.14865702875891
0.68441084475207 1.07388786485358
0.71994787322769 0.698477100348473
0.471345685521328 0.23852296533567
0.961761450962648 0.332631550890037
0.883276052180699 0.739493991558744
0.850776962538774 0.28770035886684
0.824898355861479 1.16895140991112
0.336966516792351 0.286730916115068
0.725935103123522 0.323424269247438
0.896966404564554 0.442030368202199
0.806725871151708 0.730350231266941
0.736262102476702 1.15076380906184
0.744942418935414 0.682671805334978
0.584737447159034 0.687335557622395
0.380547177940543 0.208074925023647
0.548715764828961 0.727858053353867
0.753859026022813 0.593391792053683
0.647864003814996 0.634757898448279
0.583895141598136 1.20483339928185
0.962338325594969 0.956671424996144
0.929654828903586 1.34065991115343
0.929499511241447 1.99497927418853
0.404866741417975 0.337082137794005
0.626252205933097 0.294735949361407
0.804984531110211 0.842727167393109
0.682641497620836 0.822883566784205
0.975851148949943 0.431153236653121
0.791866787821095 1.43265181922722
0.555987093042174 0.494618352520453
0.896704073934364 2.13014790146344
0.522720892644474 0.66815007821829
0.937344377190918 0.770010572764837
0.999433331240366 3.31510687813962
0.360802668876854 0.314081955589171
0.992356167580815 1.23815690301844
0.375160869101205 0.557372977875302
0.647890130009707 0.853047597956518
0.90742758190576 0.822666335602018
0.643707675682646 1.78607960114126
0.905458610377167 2.34614231222744
0.726513617113875 0.79274399226087
0.74196345829445 0.588956785891989
0.423427769108212 0.926447804975743
0.832706574819702 0.454616291045816
0.60224536737074 0.407436979378453
0.683076494246008 0.846684349059152
0.944709924344856 0.713948735470817
0.962385952316851 1.63756681577199
0.84082014414877 0.769131519801567
0.817888340587262 1.63005281006484
0.844018685660432 1.63906320904714
0.965674469404816 0.515146195298924
0.839481876892652 0.810141095229669
0.864669588919994 0.582497302346349
0.574150194791211 1.00366122354834
0.951273720321555 1.37694300178569
0.721436743407838 0.854908331472929
0.408186202351192 0.485321014301837
0.850131256755862 2.62750815878656
0.635551798240802 0.359610976302438
0.964879824095838 1.06652497433813
0.40586257521242 0.727826093336129
0.914123774509804 2.49358051789007
0.838908750425604 0.618319338119413
0.378987928226848 0.652653371839329
0.794989861439676 0.801648445894152
0.953745596215476 1.03854810570641
0.841064544210919 6.18246259485376e-16
0.912346299086631 1.14001794335083
0.809664747017688 0.974913719799366
0.487726148757411 0.24557532538485
0.793860029453319 0.31552853298096
0.640283122355522 0.745180746554986
0.710718851041432 1.36740702860743
0.848591664705931 1.43797355423362
0.579144657922816 0.444236339883072
0.338831268628912 0.270825484577027
0.642405729233261 0.455366016410892
0.52001378280595 0.783095613802394
0.956854307825696 0.357550151151453
0.9734663461793 0.858511382159313
0.760754778964565 0.856985690718464
0.874361148801447 0.726693724106146
0.932356576804277 1.34129655537943
0.95463493231695 1.28732563174561
0.972873322599827 0.769814377619171
0.769100875797867 0.544590180628743
0.515151515151515 2.03097279335119
0.668453497046311 3.20781606395008
0.489462399830176 0.37483503181961
0.960984330779319 0.718172653188194
0.840984209416946 0.767287773548328
0.813314768035223 1.632698750075
0.696565826616332 0.513191185696478
0.752493655162618 0.194645603298134
0.776616355617636 1.02351674603971
0.687680819240805 0.448280048966131
0.799396326242404 1.23648414756944
0.534462660327193 0.852611626060068
0.82086138817246 1.13756703118077
0.9519117847062 1.12232864529179
0.706487826901436 0.49958877388056
0.945374528133149 0.958152021652626
0.783003128458248 0.372739737088292
0.65859649122807 0.623936326813335
0.836612021857924 2.1812027183561
0.975223863714912 1.00540072879158
0.693213161135185 0.527934904469752
0.924072182499149 1.62188719944796
0.785459809305052 1.42553792427657
0.895155879224286 2.92770137391218
0.574936068549176 1.22221700908656
0.452768853480932 0.365380318982434
0.938533956162415 1.67465927442118
0.463385967601819 0.682652675976665
0.837175359881931 1.78930513840113
0.949526367877845 1.2917238113119
0.75439320012791 0.856390708490906
0.613066890099148 0.315381910688948
0.578358439660502 0.417103999658498
0.88667150351933 2.23466502412959
0.696744773130617 0.356550477780571
0.512081869418826 0.985566234547771
0.658063710538902 0.3348429798001
0.88334632668454 1.80568821538618
0.413326482011972 0.251727053290939
0.785050508293517 0.699802594914505
0.894350814912909 0.309253395844715
0.333136494862011 0.375049743525556
0.689065324202541 0.668367685258156
0.854950454420565 0.943396020620286
0.829502631660905 0.845285704548052
0.940302768321896 1.28511373235959
0.365936164031046 0.583955572462786
0.632904122031363 0.311275669825267
0.586213264722699 0.558138367580835
0.353673622964962 0.801416570184981
0.632066482670572 2.51241299044979
0.643263797652236 0.486812744649709
0.85563446969697 6.18246259485376e-16
0.598941126641254 0.585150173452363
0.464072676092381 1.21620702329771
0.810710982183477 3.35418564322819
0.514200620396978 0.459970350044812
0.954283808742048 3.06817807828115
0.874746287789766 0.3659433332289
0.711695345890478 0.178257732966187
0.692042671115007 1.01692249874698
0.922417219387893 1.58708344458049
0.944420241634138 1.06781704188987
0.890101925780051 0.827929431909986
0.761652821902902 1.28379559158986
0.57089995431704 0.263038894976861
0.906758825625813 1.83758112223834
0.677856090182114 0.303393882484452
0.363709778952859 1.05252956037729
0.616978357947833 0.532383870430573
0.797993540850684 0.308499177678087
0.522855062953697 0.31227446970971
0.67439763169761 2.12305176978795
0.947916666666667 6.18246259485376e-16
0.981059764727447 1.11467583594194
0.988524188942975 0.989384741481092
0.509616883116883 0.454694848567561
0.595450287702395 0.459310034891928
0.825663735553401 0.559244680151001
0.612541990486316 0.95706778415867
0.673719671375921 0.532359643572066
0.977778990328046 1.45499783345914
0.511298103023065 0.295837530194691
0.844793755280647 0.763185737935159
0.847103982973548 0.303309984153147
0.780824595067191 0.666137872430135
0.438875612730484 0.661041991815127
0.539715603747563 0.288499544638472
0.897125789671223 1.28394481083532
0.582948978076904 0.1946633498755
0.705544073747489 0.746801344660788
0.662602029014243 0.747084884768126
0.534451389832556 0.406010191481902
0.96744890414526 1.02805941440139
0.859338885613804 1.00655434340291
0.406758052987655 0.74351987920485
0.86892948588287 0.748725164347168
0.466570060955088 0.373299443392116
0.868080489505477 0.570553946546046
0.797690144529462 1.05469123090901
0.796464465329345 0.463256337471644
0.810841836734694 0.443249420221519
0.986506922129311 1.9134655163957
0.692383608981821 0.941998068480983
0.536235685873516 0.69513090228871
0.761525878251542 2.40424179570118
0.619931845058955 0.332041816294693
0.278411521816142 0.426937858034771
0.606409148456658 0.442854843551394
0.382429589672172 0.554769519772003
0.501687423627892 0.48100514727148
0.897017653101825 1.49869280263513
0.889227245459999 1.65350086582676
0.791707974652911 0.750627145842254
0.782869664788596 0.872554607104405
0.609995796193774 1.32507208603663
0.930018884456198 1.18647223736197
0.982295959288658 1.47203688085229
0.835960410557185 0.729480723942786
0.891551259730432 0.950449205786556
0.658510105419482 0.704722785697648
0.782847552810566 1.02031009137339
0.696909127908291 0.459835913834223
0.773880701210053 0.334789561028533
0.782775318015528 0.930672591197511
0.995477890234351 1.77187995923017
0.893678008151692 1.12622807464288
0.84288635539089 1.50285273653315
0.811098562062696 0.433950256026872
0.831695042295749 1.45024195095686
0.915024340881742 0.609263768769587
0.694415808957036 1.65453518503669
0.677849546836585 0.77807284211521
0.834076396145362 2.65181204730955
0.77222966037399 1.82010866465591
0.602810456081823 0.88531968753484
0.783464908711104 1.03187455449
0.931362789910276 0.59445901574984
0.86681600311898 1.06020135936635
0.83702716882529 1.19490901939557
0.849333508495358 1.23489074133689
0.724195925515021 0.403278544133461
0.691765981246461 0.691472438012537
0.830217309853878 0.626111439139889
0.801769422699655 1.10206664640961
0.757259228615635 0.597051319374567
0.834565725113471 2.59386608164849
0.862054203649866 0.93517361572616
0.942437013218051 0.543974025013932
0.720953353762343 0.211821614175522
0.484589680104778 0.396464729822736
0.777199762253554 3.15703786438578
0.944990040938613 0.0628751662387109
0.842914423305466 1.03442040809934
0.891401927862199 1.1576008762613
0.799653495179063 0.148944799179113
0.850312082811189 0.860097548830906
0.640567386435944 0.318607105324406
0.798249846579821 0.659058027641021
0.970609258318756 6.18246259485376e-16
0.733854309540791 0.506270715267152
0.579672577593913 0.529994623174294
0.423279989897852 0.323676459878953
0.72718671944955 1.0787499632559
0.582735758151041 2.05119376421162
0.917428360610837 1.75732924541863
0.715321720195972 0.805278635236717
0.685551217698457 0.740257502874929
0.411775295176577 0.267614014903867
0.776617596751664 0.22023679452345
0.919674708634494 0.506935172285574
0.90365024965285 0.572674760734087
0.821658188915834 2.45871815446524
0.644971994336401 0.936329022247489
0.989693893247193 6.18246259485376e-16
0.628724270870676 0.375252327737196
0.818698272235653 1.79541635470226
0.698515352579544 0.855433098060715
0.895622895622896 0.452990293899751
0.962312486136812 0.824683471493112
0.554300771692076 0.618786259515246
0.89354495288091 0.798987079186266
0.91927129602211 0.673120310042202
0.784727740126198 2.6290026371858
0.889861612515042 1.26416494849483
0.675729215200358 1.66893208028739
0.764854630548858 0.95279762326607
0.440424580217561 0.228661800388919
0.48704256383012 0.261066815201752
0.800604881499823 1.29978017202316
0.742950657617147 1.06790972659029
0.901989522916404 1.13347633826556
0.838178759263097 0.564440225435406
0.953691678691679 2.79316653980471
0.793846333134038 0.398052036256364
0.821942567733205 0.900846778241787
0.746216087577344 1.98757597259266
0.549255742945063 0.765003832203633
0.818855192667124 1.46604823040823
0.405352709517247 0.584928696352463
0.509014283044826 0.588097429500857
0.76561319885788 1.963676190209
0.792602062398361 0.19782919470088
0.784090470255753 0.746196169770111
0.365250366159602 0.695059143008152
0.320564852280352 0.600389048269196
0.82226769313405 0.268901070453081
0.616958485837702 0.878244949169233
0.907371774546662 0.631396807863055
0.571336674987835 0.32371009382805
0.642043041883806 0.0648304950160652
0.920495699738345 0.189146522696591
0.820997023887816 0.393177877138641
0.623351034653648 0.390227373487703
0.792847884662044 1.19716725023136
0.884695634107975 0.321523169047476
0.838688598569462 0.997603180403045
0.897712946418894 0.325165477959464
0.762628547922666 0.550383130495605
0.521100832108108 0.101959949700627
0.758184350216579 0.646779525472883
0.86266611267066 0.281795468893594
0.949078553671644 0.999306122947384
0.72441263772199 0.741916215511851
0.855426881950554 0.501696888661787
0.470122302571166 0.520174788864224
0.648329258976318 0.235999217351231
0.564127021707029 0.847557070055792
0.913198805851822 0.820476638055916
0.866455696202532 0.591573925334413
0.732219886854718 0.88217649986106
0.666972932909145 0.696493941593231
0.466004383457214 0.670244274237379
0.812970591052783 0.672953562468787
0.501399679734298 0.782725253486724
0.810329568375814 0.847580477329824
0.383323273645854 0.330264879500699
0.538415471410874 0.291911074363685
0.812612977748956 2.01413892915879
0.314796696411046 0.611736321630872
0.54847866779685 1.18968309815092
0.68730504977689 1.84455112502332
0.708178559791463 1.28132278442699
0.574951060997573 0.168256575461632
0.953017700781109 0.910456081583769
0.634781720326787 0.142616782249539
0.968917112299465 1.38605100029914
0.340887306789714 0.524153146679175
0.440442829755509 0.23147060551086
0.76488038277512 1.25367929817031
0.909927277181963 1.90018256529756
0.840763802407638 1.05811197734925
0.898506812997736 0.724985367042076
0.93251862009626 1.65313533013992
0.545305627705628 0.303749570946145
0.976682944005337 0.532950141616565
0.600174493930157 0.277310328758717
0.744789554517918 0.465068571645344
0.849593495934959 1.63940344766209
0.793047664141414 1.06976515410163
0.728827341267369 0.233968864177734
0.679770063437965 0.259055233551184
0.955405405405406 1.27394928713608
0.897769233116665 1.78096115087616
0.924328234991256 1.35876035240726
0.8441081639336 1.77776520740287
0.838074578952266 0.724341779616037
0.785836345618954 0.662795183646361
0.853073242546927 1.35238525644324
0.927564908079056 1.47021606698097
0.424839293068562 0.391720340195211
0.696959691252144 0.885469833050081
0.96112561114583 1.37085682872319
0.826821814762576 1.12587041009659
0.785086336905436 0.188834146368143
0.857088196401316 0.543342507412706
0.669255222057532 1.72611403651817
0.85938843360227 1.84838639926521
0.636643429191194 0.275702601527716
0.893133610890094 1.42134835229042
0.898867047489755 0.527429168939923
0.853597501086074 0.455383852333172
0.898929924242424 1.16185733571141
0.830985886259859 6.18246259485376e-16
0.801040957567506 0.654377255303356
0.848149504912601 0.787186226505972
0.651808117692312 0.452622192001599
0.568388135307759 0.438573111630185
0.719464749231733 0.336353192596132
0.721366469335522 1.09727822677777
0.894408934847806 1.85152624537096
0.908006857439678 0.444963677982172
0.602570592083391 0.40695775819216
0.537603587945001 0.186583878125998
0.804903735221584 1.76450846989085
0.560571285311077 0.75753182138154
0.241421875725092 0.922171640366708
0.945806292264977 0.871362820089707
0.656458201425624 0.4623348758575
0.756326118800634 0.829324265125949
0.648660604279297 0.461767345105001
0.469979889737649 0.354333190419066
0.984129945349238 1.88741851139503
0.904672891789417 0.814331237308782
0.920389782772228 2.20417483299326
0.759280999773198 0.357038547917748
0.437578864550917 0.538723041031675
0.497801389434569 0.391379544903789
0.77757082356811 0.242882409496373
0.828386219515252 1.23078803960534
0.896197316683905 1.41595521226032
0.820887361226344 0.967738424780002
0.815824271422358 1.09327589613429
0.92953056877625 0.24334392969709
0.92684055693437 2.29329087944432
0.696507838952909 1.63269026254035
0.706785128774658 0.393258386623063
0.575505668681923 0.307924538261439
0.627790265724538 0.57925319769094
0.508819081817725 0.500020810882693
0.769671702650426 0.921056776515246
0.952651515151515 1.789231642887
0.631713838661593 0.418948279542611
0.845855360279746 0.555436763059807
0.847456465103524 1.95544974846354
0.930563209963933 1.27453456948597
0.925174348626452 2.67100683100346
0.824886938000607 0.362399802340025
0.952512934220251 1.34861972669137
0.499628861908992 0.989544170353146
0.779949022939677 0.936490724469061
0.819957070903849 0.992938735278703
0.945320348806851 1.21614287018351
0.715586821615039 1.37781494872675
0.605466084920361 0.636514652087583
0.708269256830408 0.492831972870068
0.771715518524029 1.89912984588027
0.645822385706779 0.938918858781949
0.672374227714034 1.88052072088205
0.923270104864943 1.76909917990886
0.819945001617599 0.739960510811196
0.85665546848292 0.939919383902381
0.942514221942574 0.494570248022169
0.83030303030303 0.997435405854771
0.812688765320344 1.27977680853733
0.50497664089833 0.210376270888203
0.64800381924117 0.221733709125574
0.935116563168075 6.18246259485376e-16
0.748147819178596 2.04151560272469
0.549410006352053 0.540519151108254
0.761810879883169 1.20240362358679
0.499629858366271 0.665398758453302
0.651056903622693 0.582952015399843
0.693040029928919 2.57011009957886
0.756199480643395 1.28882815111061
0.973102025165338 2.61157667392688
0.92860350313736 0.730428665472353
0.629060879060879 2.40586415870629
0.41001979271319 0.552265318621807
0.475581674671328 0.172060103433922
0.812648293182644 0.0615878326781132
0.967596759675968 1.18925563212064
0.797235850569184 1.4494284905763
0.684083865774513 0.659470291559174
0.637035123966942 0.728239581067211
0.745144491314119 0.506493194208458
0.644096930918636 0.504565323575355
0.716236526817538 1.15095722211841
0.356705172520427 0.187990646579411
0.727464311810519 0.764522418774921
0.601618398637138 0.424058932856634
0.509821770600214 0.567824908853602
0.749991435561488 0.419240489067207
0.320199118000802 0.866712499196807
0.938949379982996 1.42700844577453
0.538007771699598 0.73173892511882
0.908169751792145 0.763092951687764
0.92835446813563 1.05987106372256
0.62213181095534 0.127737777624427
0.79264842153731 0.416945519247099
0.681280258203335 1.36602954295623
0.843056448501993 1.52590410393566
0.84180675794195 0.358570613573319
0.965982429850314 0.913971695396514
0.812864058840673 1.79464762590537
0.823542978738009 0.494556193870474
0.973193473193473 1.05302073710185
0.937567160971416 1.33919121148028
0.338608378171583 0.107324532747469
0.92557740881767 0.517721580401074
0.486693567181372 0.466866421824632
0.410766817462799 0.433576386929222
0.971301652892562 0.437342380403159
0.77577363960093 0.711452178496672
0.880971592319321 1.13215115353501
0.789338568408336 1.61662000890663
0.823081357048748 1.7232048110379
0.817444569710635 1.05847232211188
0.807322659703612 0.470955811021815
0.534973126701812 0.320270094329679
0.516136896890064 1.00300838542646
0.81914021106153 0.59662761699803
0.513730289498611 0.220546303049564
0.803814002089864 1.02368973703102
0.772270345713748 1.9068564260182
0.943545381676608 2.47977407342252
0.619082706396342 0.663911652839466
0.748559077809798 1.32144501955069
0.870347057407216 0.810351877950252
0.956158617991441 1.96087953066811
0.875207222545813 1.77320236757599
0.631900213468727 0.17515824189018
0.775164300414543 0.856711820729373
0.999264414774974 2.88814100171589
0.775833721430635 0.349520079281674
0.853568419576325 0.940689181826754
0.545923733433684 1.12831788934724
0.90971230302672 2.55568018059589
0.56568058968059 0.60956440211836
0.891217008797654 0.729129382839906
0.803549232269071 0.310382764215632
0.969882789348362 0.941562812456504
0.486916976046708 0.976761442373298
0.964092837855214 0.933881972513821
0.464429623916166 0.221487399536897
0.964036697247706 3.16348067653317
0.757031056242939 0.831021971774464
0.559742725753663 0.298923686642567
0.503982744698032 0.569750994901026
0.835794166151309 3.04742303652899
0.919920953343989 0.291793931880927
0.928888625498795 0.495268567169648
0.889783915100371 1.94968430570885
0.457457789574578 0.279905832328402
0.749265846551912 0.625939041988877
0.910843008714425 1.60193155305687
0.586891361882593 1.00130636834065
0.300347484976738 0.289132668244811
0.623072144381059 0.351898669728293
0.729430829873056 0.856276485007296
0.96136718297687 2.21217003550827
0.644304880338849 0.793244739599892
0.982220708707514 0.647838215802637
0.717634980331129 1.55119796183233
0.761737469823082 1.21104365172996
0.847815729549834 1.31010157557479
0.689113523292628 0.355021496092397
0.915548568821534 1.52464857964509
0.430551298017051 0.305956101537631
0.990780489280937 0.870271092908137
0.818755978890655 0.429159951842938
0.838402483908102 0.763986102779977
0.864338348523839 0.745773902977764
0.764735967267613 2.03521321122443
0.705024636007182 0.228052972162552
0.992869628931805 1.44753204253716
0.665175115642405 0.520843864578865
0.398074857410853 0.622891866564168
0.653184297277015 0.622025677423866
0.661234490879302 0.659133611606488
0.634454099546223 1.38338759800851
0.833931213980294 1.06248653014868
0.548171536687899 0.566147510522999
0.804644680803621 0.623160471239526
0.662860642831718 0.917370837069207
0.745915529474091 0.706623757625402
0.453875224713213 0.292469738663322
0.802283298097252 6.18246259485376e-16
0.746722502721732 0.482157747091956
0.943531962183822 1.23047028567929
0.743899734587414 0.420729041801977
0.978222301889474 0.603815008996303
0.905621256117124 1.66189950914743
0.86890437820291 1.30571401140012
0.469975121190766 0.133829747686415
0.426252504236454 0.203724658773973
0.999600306148482 1.42774454821006
0.746870851877879 0.634031207058527
0.542655661408313 1.25062984180504
0.736351694282729 1.11135645695029
0.873625933162984 0.444899972177714
0.806267217630854 3.37373292883672
0.890176722920706 0.306645796051989
0.92704178039051 1.85428562308742
0.947021289649672 0.642021367055444
0.749401470599005 0.69142402999525
0.857026012335747 0.894937009094575
0.377919598273934 0.122978317752423
0.94606346693105 0.873222561147892
0.602661227661228 2.42868958886585
0.367084091016564 0.965418892212719
0.726665452116354 0.422343628332141
0.874513144323959 0.755922933851602
0.571626297577855 0.15276867247913
0.713991912994981 2.41188904582936
0.715448484048299 0.664013759425094
0.684511119731806 0.795077091048593
0.773737373737374 0.669860601595004
0.799036499659941 0.959942752513029
0.482663224858782 0.634394592831381
0.790738369611609 0.807504133779178
0.674179624474526 0.611392080126568
0.438440430793179 0.658137682407535
0.806804752798608 0.36809649901314
0.935077267398487 1.23341561516234
0.584617440406914 0.573309810013445
0.68010676500176 0.659574350646465
0.737797622118358 0.15011635102768
0.847495061950081 1.26092717970966
0.975231444286509 2.01757986011349
0.913892284871306 0.867448520691609
0.92555975827138 2.38380792627544
0.893318552314122 0.527614692798486
0.861616632087056 2.30730628579117
0.930942073799217 1.97872273402714
0.928048402109836 0.403582678747202
0.726190113323391 0.580005206131258
0.651785651143878 1.0376972171252
0.861580596442982 1.31560471725705
0.770681345681346 2.18491469222699
0.802163005792456 1.0188255223277
0.663016271085237 0.340331989160548
0.88920713726213 2.10358524921772
0.731227977903943 0.745615987783638
0.559838433254044 0.160639741337713
0.973433886944873 1.01158435569149
0.918595676977024 2.51119314936832
0.453240417869239 0.292550665942677
0.715762202174416 0.431353367180489
0.810641877562562 0.720022201274906
0.675105773059058 0.390979422060923
0.946316667696681 1.97194074437003
0.850621056226152 0.487804437856026
0.498840418574232 0.233015639121666
0.998293865833686 1.70940004084142
0.695056697377746 0.473443091521838
0.920800483335876 0.801175183449473
0.893076101143802 1.99628664907959
0.33901377008598 0.233741316211309
0.991006166035531 1.63021401339947
0.401510149923736 0.241751113342049
0.893307244631748 6.18246259485376e-16
0.973887168275946 2.04008036872173
0.459581712755196 0.373917028835631
0.615777929610958 0.739879547079513
0.68153879217709 0.295788166896109
0.954112554112554 0.756537185604112
0.891590962031214 0.446816219226938
0.459084174626048 0.533965559475031
0.638111007195618 1.07283476934078
0.825927291157905 0.993909225515188
0.719989764585466 1.10782859705605
0.987542857655739 2.07496879348064
0.606067227769355 0.347973895032764
0.263959518271011 0.416567841164437
0.792460127986835 1.87200764355369
0.9268087807975 1.19942907822296
0.704407434670593 0.628839849238358
0.940486745341298 0.505968200839043
0.697668820181511 0.114142257958744
0.674895279067135 0.6567603420559
0.726398396995548 0.538919434940793
0.439693573126856 0.214320795979446
0.726765259511902 0.39876938306824
0.574410580793559 1.92863706262423
0.848331020768146 0.584171685773733
0.70672373064325 0.375125202701924
0.990045381349729 4.93964879795862
0.437960134441943 0.731298696866665
0.625434533319406 0.88794938568601
0.567689393939394 0.076338610479334
0.699916271467996 1.64314082870156
0.955495356037152 0.882820986365595
0.982474946086515 1.31145414689447
0.830612921321109 0.184287126677325
0.801604360068022 0.417921415952643
0.604055020927986 0.451161921194543
0.210167387162989 0.358474572760784
0.853751567538399 1.24345639171494
0.602801634887196 0.689511565935354
0.558141479732389 0.140297161058792
0.881999637089457 0.6217776872806
0.57939490566754 0.416228009348887
0.39448544674988 0.107515886724112
0.690387308962794 0.247304976812738
0.499002791712184 0.400056037299488
0.610845095620218 0.16730238607605
0.889477274886223 1.72239089396804
0.639756264955204 2.06623212866646
0.622178984377537 1.22163385233971
0.939082149131601 1.07226075474154
0.941518121192406 1.46349775195489
0.736682072802047 2.30396651809292
0.746640664183803 0.724652507329396
0.912370790263421 2.46146017359449
0.50005300380113 0.449337408631332
0.557634800729357 0.2220193242902
0.826219716486462 0.734323021359743
0.904254517872582 1.76981301931237
0.664607721046077 0.245436377284736
0.763119291022338 0.49864854843597
0.677906540654065 0.309285910298945
0.688435220693285 2.30891661446115
0.756444013303769 1.4064123329375
0.964084617283505 1.9384683380739
0.900363498671359 1.07898791378415
0.808209261620243 0.530107809492936
0.573562164525296 0.250672226092031
0.341141799157494 0.421617863442857
0.752226879748494 3.42222937786135
0.906565061688737 0.655743452169906
0.391909544763897 1.58747511820266
0.531680981186631 0.832478520084938
0.84740399160689 1.26925145211475
0.896407216110259 0.945212258645368
0.498998028767937 0.770426380733043
0.865891450076444 0.890380155696047
0.35366459204843 0.257459505548967
0.901831854456164 1.4742068893501
0.801486013986014 0.602125468820081
0.76207236701025 0.9349499545771
0.597420868079644 0.377509332211285
0.917244031744716 0.878871246378162
0.6114180772916 1.30920012778496
0.819741011768875 0.745736549043011
0.828034930524836 0.992919324519452
0.666863622295377 0.339102323603454
0.419813813699084 0.298380565855856
0.506820405310971 0.283190708950438
0.909657432945597 0.347794733897894
0.746696184363745 1.74360545383851
0.503784531619583 0.288309675154279
0.760822292053341 1.63209180712923
0.759402232332998 0.410230951053538
0.944444444444445 6.18246259485376e-16
0.517816432247629 0.331028866454538
0.284567347273733 0.481300425596942
0.954156698564593 1.09211643493141
0.873224816733603 0.329504001547865
0.930073224084235 1.2382107205911
0.946835574568219 2.04162443585062
0.936051861092778 1.98214435267757
1 0.875748755768664
0.698369003832527 0.664761119849625
0.93309700120792 0.178335512062761
0.540928358731827 1.5859857610347
0.73022105875509 1.72903939763286
0.838152897618026 0.44859301379506
0.641580920735625 0.544385597548557
0.821065493646139 1.59788983793211
0.822415024893711 2.59131807339267
0.812250291966316 1.98096381664396
0.88045415168318 1.28062463469361
0.747311418474287 0.212584618472828
0.258292829021669 0.225381442368594
0.893809639661558 1.42788614410332
0.995549865921968 0.917233141746414
0.780960827790096 1.50630933338529
0.871065331165062 2.22009338310075
0.51979876144491 1.43848994268956
0.993374422187982 1.25933619238263
0.704175948516672 0.389716792862305
0.824855178805901 1.52283393897705
0.680747893442194 0.779726453670185
0.653206606749914 1.49059737532989
0.848306755061817 1.15357547830217
0.921999846047263 2.53364657484464
0.841296509397775 2.56829147294689
0.839383286963932 1.90856986218279
0.812306111967129 0.518490517716561
0.939429553048634 1.47256664064269
0.67263780006817 0.369556405040263
0.425460133412496 0.441162561399002
0.721546289967343 2.94746842582724
0.796855775803144 1.11114944526039
0.864453550015047 1.39433605478209
0.986680761099366 1.81953417026242
0.870884810397772 0.345892106591638
0.735813243840767 0.832138984478
0.987354171252476 0.810527433229607
0.979451510170395 0.933690523876435
0.61709012464046 0.728753686271414
0.902616902616903 1.07311131734272
0.605135610246108 1.27780478114336
0.875451765360022 6.18246259485376e-16
0.90979866962306 0.682543425195102
0.716235205237975 0.843409126800723
0.605478999372129 1.15509710995541
0.713579743624587 0.61930371242364
0.919723641040255 0.898096721271967
0.976030729833547 1.43616660984628
0.677360622802612 1.88138602488478
0.821622017274191 1.5976139999099
0.734261216819356 1.231801264983
1 1.34124062692164
0.999887773124324 2.00854284186715
0.738775039035682 0.533124851333786
0.821279461279461 0.231396134978577
0.476764948806664 0.371466829439803
0.92447636802281 1.44831937726578
0.720679033363178 0.442978081289371
0.569630773756987 2.15955028123873
0.688542034463899 1.12959360171127
0.736710876551514 0.505714102966483
0.634114191561 0.596566350505957
0.909217458677686 1.37253485007417
0.830997500652815 0.895140205221152
0.983399562079312 1.14820375383486
0.700453977982068 1.55046929049186
0.821468203158344 1.37959870267296
0.716940585145697 0.92206775054674
0.801668369084099 1.02092039701599
0.741523198132477 1.7563011845966
0.797716683490687 1.01185060400279
0.905431680816746 0.633791202495702
0.795129373836191 0.51703575109967
0.432778619186583 0.210470621144663
0.911702182022587 1.02303539217225
0.920088126159555 0.629721733892743
0.910045056983833 1.08132541141114
0.683649447745793 0.979433723142347
0.868426755189783 1.93821946035088
0.874611692911575 0.855975088525184
0.516672333979227 0.361245675721691
0.810996312123163 6.18246259485376e-16
0.977272727272727 2.10761012493087
0.775638860331914 1.29447325218549
0.709437954968681 0.460152132515844
0.936085926651964 0.400280514157787
0.677583606195504 0.684116993340491
0.611301924353019 0.340189797355859
0.570062325381474 1.20608490173631
0.538194799665682 0.411205862745663
0.297152804642166 0.505449071499248
0.600502980625931 0.353125326394896
0.761664983164983 0.843555085576117
0.755216186933843 1.35146126143563
0.658141957693527 1.19357274654426
0.676271808999082 0.31575273996821
0.679095564867108 1.72411474033668
0.815867930405375 1.95590748162699
0.929804915063396 1.44569521366141
0.879001515748266 0.832349952708202
0.937677984665936 1.89796093471861
0.997022628026995 1.68477016623712
0.625251180089518 0.5666067213749
0.978092971357645 1.10083735050144
0.679538042598143 1.06911774499017
0.442645479413441 0.0993845076016582
0.770768618080446 0.590771169330047
0.908252869375114 1.32882046790165
0.940381813242449 2.06693176798063
0.881818181818182 1.94191666560295
0.803171498373051 1.01341444527151
0.197094427813665 0.419959289680693
0.707513878575722 0.221133544783075
0.826665798384996 0.228733271294709
0.830202854996243 1.77340348678823
0.791557190401121 0.80890970839531
0.83550135501355 2.8671107244167
0.599222797927461 0.569670505292463
0.92098738908327 1.33730557135042
0.938975682171639 1.64160583503506
0.622872231082757 0.713375118991858
0.794763602110829 0.478791152194197
0.834650455927052 1.8035735289851
0.788748459558841 0.48469419290307
0.882429196598134 1.68392531534749
0.814787236956759 0.857801069305213
0.749070776682311 0.359384941819997
0.835086942983103 0.548389883300661
0.564525221033405 1.04526282388134
0.535325692980183 0.126953461905565
0.847580780177465 0.941031001636594
0.816865577215896 1.08252496125488
0.809537607147169 0.744303157141365
0.827047704770477 1.7155534801256
0.902928950598266 1.33025047192191
0.749171650166675 1.22258601868236
0.785301792416245 0.806132623557515
0.704914843309975 0.681748316517437
0.777133150742652 1.14768888828582
0.944344328238134 1.87506494848165
0.998464303976392 0.655787923753506
0.931000453324964 1.17680496248914
0.67528281881609 0.238331001576973
0.726888604353393 1.05950418705934
0.800401069518717 0.413404101499618
0.7720891487489 0.562885470380347
0.920306965761511 0.905817808366922
0.738466860384669 1.31092906011871
0.779563298942314 0.398453595320321
0.723146010448072 0.562898894824281
0.715438812504275 0.297624790336629
0.907362459546926 1.80867518806313
0.389420686058671 0.438411391273996
0.736260933785686 0.814995843461432
0.921818181818182 6.18246259485376e-16
0.7726477391298 0.825304289718151
0.968697494907501 0.938664889786839
0.866874590889839 1.44016074659298
0.584549195660307 1.20118637761473
0.573487536945973 0.384575611596352
0.761480328961991 1.72947849307448
0.780068856425049 0.34624674768238
0.462561094819159 0.341720127450565
0.856671470645354 1.71530757495873
0.666809074350058 1.66822999097331
0.902444978148746 2.27300457728439
0.685770379854887 0.540727159660261
0.563515057213339 0.470086745329202
0.556009339213579 0.763515206124328
0.594990626290871 1.38085618070934
0.680665487867418 1.07053997200169
0.487360233349538 0.494498837172271
0.717488272460662 0.604014934840471
0.740155856559868 0.637348113876532
0.703648908788095 1.30020006469341
0.544279646281693 0.749470894865248
0.84071174194212 0.466862107798623
0.60935261493806 0.211283504301178
0.485057552432738 0.359919161307926
0.67216915995397 0.778946676342467
0.901858770351921 1.44206406943368
0.975748199819982 1.15671613114651
0.660210094798873 0.862592271503965
0.819730108149865 1.43033175899449
0.733357171235598 0.540733078957818
0.801905985651569 1.94129876183572
0.966747245779504 0.64166942934403
0.712001737808189 1.81149037836198
0.929068304668305 2.00298165770066
0.982473890339426 0.405030946656079
0.947784810126582 0.747952644436593
0.793291083916084 1.11321790051499
0.896363636363636 0.371880366531447
0.959192833130677 1.62076474729174
0.639526867813359 0.825967360809944
0.433176318883453 0.410708495880111
0.274183867662129 0.454074546996299
0.819130975794492 0.516559329744497
0.832888019984794 1.28338574866661
0.969251852714081 1.04349242380878
0.549239961916018 0.997977457366571
0.762509289076047 1.20630816521034
0.76490605614317 1.96068556352445
0.81839781462423 0.243112077789214
1 6.18246259485376e-16
0.90940189343431 0.257019616865217
0.767798304465676 0.354454766726059
0.443535437256946 0.0613417354960431
0.869819605981486 0.895693234850905
0.882654127481714 2.34486208884727
0.90368945900725 0.925450579294527
0.846988402543958 0.242021132169873
0.668822730226239 1.53313260458473
0.934432460195172 1.54893890777417
0.854927811502986 2.09543136311073
0.813327033712237 0.624418404661822
0.833396137541215 1.68370690079209
0.726075960098341 0.595901145686034
0.717150225660864 1.11777771597496
0.607490122706378 0.366304360606181
0.657822600634862 0.572009484447645
0.881263103911187 1.94934185486661
0.83746776531853 0.950906934188367
0.821205041064854 0.677943316329338
0.44345592678926 0.204133875835568
0.8602235173947 0.567938352292166
0.899300699300699 1.73626099754546
0.864310419368785 0.300213456850944
0.759315083306299 0.474834112405618
0.771687146280528 0.894885348632607
0.743928324124189 0.407999064531449
0.456649292065959 0.791395351286668
0.970368940037589 0.875098150421688
0.708305054474013 0.867586735645239
0.755538516123945 1.20752304007649
0.658931419457735 1.56890445114671
0.693675869262223 0.624540149551795
0.824514106583072 0.820908163054171
0.608048174308814 0.704092889915752
0.871936328203878 0.999566160320212
0.990448690245501 1.6565704183619
0.877232502011263 1.28320236176273
0.767762431810299 1.75430570666972
0.81932429834679 2.09628770877089
0.278774831495608 0.256815428848506
0.722171418325265 1.19802195761857
0.819806588261524 1.84284091380709
0.638547623549389 0.106349225980014
0.570402198569185 1.62808935857911
0.972232303180637 5.06878423856395
0.804761341456202 1.83938479188716
0.770400864582 0.788434666543073
0.831248451820659 1.42886887718576
0.784491742825076 0.0837494713380514
0.801371044975696 3.11400161673468
0.982345191040843 0.957160125837529
0.415803633706447 0.599942288048668
0.913105939780581 1.48100489276467
0.806882073749544 0.688997079574325
0.971539393939394 6.18246259485376e-16
0.935383753501401 2.27150162409337
0.898013821041344 0.532348263341258
0.872441077441077 1.36832038563974
0.858743686868687 0.68297123396544
0.827101930383693 0.62676448336316
0.646824202287778 0.702916775882568
0.563506625891947 0.831661100747744
0.82777643927275 0.874804733640069
0.783930819956254 0.757785323978811
0.817425897092767 0.87430921676068
0.661257689678742 1.44779307597324
0.895947893569845 1.67377997387266
0.808303482105399 1.16591877623268
0.896973174746702 1.23758163714363
0.830558115753853 0.111675127612511
0.745436509853557 1.4269854941875
0.452623284039357 0.289783672040068
0.509557432858404 1.62242213942569
0.931942374565325 1.02030693370508
0.431371608085004 0.98639242681661
0.907347447073474 1.31767300933592
0.411438394862679 0.733825470271796
0.895984718540465 1.4540561729149
0.846663699119952 0.600736346119016
0.813103210945851 0.658845725701132
0.917669973275354 1.1763132920425
0.950973679696299 2.44694861807248
0.971030432807735 0.523776137884491
0.663720538720539 3.31482012389421
0.705280654647743 0.377632809908309
0.672316603985648 0.836428681904181
0.97400579218761 0.956035065993484
0.53001448519613 0.374232100053071
0.949001203369434 0.27287195498016
0.700580270793037 1.77265279591293
0.771562591615362 1.86652716275446
0.64283676459249 0.360740168056674
0.889252948885976 1.30286619436074
0.697309600105351 0.744229854452582
0.75037602300376 0.973663503738104
0.842037478772173 0.545236582339114
0.770198306595365 2.54636256020087
0.974623098344239 2.03400111164547
0.632929292929293 6.18246259485376e-16
0.861001317523057 0.0327747129074801
0.781041804910418 1.95125429375563
0.598016034787335 2.63268076226896
0.986546555509102 0.390805965735589
0.755873588526054 1.98103281022015
0.386838004005701 0.392549410213715
0.746241207258665 0.502990576087183
0.651646903820817 1.16058457767745
0.858916218742697 1.22974221531943
0.729518747976239 1.16840571764673
0.844558073332496 1.63988394700048
0.82756734006734 1.07280329940883
0.871945404160369 1.16359969983517
0.508054102455347 0.216263810817532
0.813576162468567 1.0525429888753
0.987946981334078 0.796199866107608
0.826474418889723 0.150231663916189
0.852195985832349 1.45355646214306
0.806211327939077 1.71470192110125
0.860956384655807 2.29766224671208
0.826413679560533 0.8965130377582
0.707241332241332 0.938406852826906
0.81411914738568 0.665733313592853
0.885758776896942 0.723821077328234
0.458339494617397 0.344197361732134
0.739089003239947 1.2775658597321
0.947122241563255 1.81525349899634
0.698581707485817 1.0720326179579
0.976845806127574 1.51373897552778
0.899562065841136 1.47532635224651
0.613330612572591 0.54284917858604
0.710142551051642 1.47304423981857
0.859575875143285 0.536450937233448
0.947141432607612 0.51774498133928
0.876303665912184 1.46273803680632
0.886038961038961 3.60509933791178
0.965595453235903 3.00880303506252
0.69247015610652 1.02713608205331
0.451164157456383 0.676813124446576
0.80897460748207 1.02768122638692
0.912242728032202 0.253578659519901
0.563523372368747 1.25945723752148
0.787937645040864 0.336468847301313
0.857714343227884 1.7443189097636
0.926135777458897 1.12021192447064
0.56876469062315 0.661903869424829
0.835005224660397 1.29771340879628
0.816463935125907 1.32608126330741
0.825117746760499 1.12971073697557
0.831157288065299 1.1592390696941
0.900886917960089 0.700492050169333
0.950535744182153 1.35924563264399
0.860885680842762 1.13602212925119
0.77742354329673 0.763001590354179
0.940424417081478 1.40672405389897
0.681004833612196 1.22610469629643
0.507134237800408 0.813473950839439
0.966329966329966 1.04669859353742
0.730875553174178 1.95815188634561
0.902285377403525 2.11146079944607
0.71370336916801 0.289026221309135
0.897256871035941 2.42479784120273
0.569954886429208 0.431783045671238
0.871172912115611 0.314262068692776
0.532192632431182 0.934438842262231
0.922718124699147 0.796740907764002
0.578945981554677 1.32273601200323
0.86993006993007 0.559155648685266
0.896200261492358 0.563887005392155
0.922048161059961 0.442600952246104
0.855716363636364 1.29864431504074
0.278554659455403 0.356557856154846
0.962946392354745 0.756814290584597
0.970248910078818 0.193805399804209
0.812874796818762 2.13008529431271
0.673546625048771 2.53718819656566
0.855716878402904 2.83862490785202
0.543131520544252 0.539475915725179
0.981968359182828 1.75872986712731
0.676020497136035 1.73568569814634
0.967188292926743 0.977642404173064
0.841258741258741 0.383959342052457
0.869410319410319 1.23287626848473
0.705513468013468 1.62268010773426
0.781994410728065 1.18521186379606
0.345120882376836 0.356176691323672
0.597648297648298 0.658483853574502
0.860410557184751 0.915804078529204
0.791455091455092 0.205726066147369
0.964049586776859 1.59058523463932
0.497724025046117 0.618029070005118
0.914611990656631 1.51084025602413
0.870079678775331 0.406324950590865
0.887915742793792 0.790067092829337
0.830091087058519 1.89976904765998
0.886759581881533 1.95654764256863
0.631839521980367 1.88998564946715
0.852632161026322 1.27901331370961
0.943530409646344 0.764830183043878
0.754926662794075 0.9477071699117
0.907148511234245 1.69008124880916
0.835809847314272 1.02106415323046
0.904066829122343 0.650089377378295
0.603312094197431 0.394834628219627
0.917478912839738 2.06255839186048
0.916026241799438 1.8384743102634
0.711482034835955 0.287149569941595
0.45779543355369 0.37336842010501
0.541391603663409 1.45868143389658
0.986591865357644 1.48749232464913
0.735250072695551 0.230537946256397
0.749154334038055 0.872102549932079
0.919068171291423 0.749493218842422
0.862675676716337 1.98996958377796
0.907966207111019 1.56492844778177
0.736020923520924 0.753482685125235
0.799753000871762 2.0098337430188
0.878759653163528 0.397000099904998
0.682647323032698 0.276570098595385
0.5634171294943 0.563962246726657
0.554856307641634 2.16080886049173
0.625320855614973 0.183303006150112
0.972690065732358 0.462390625555521
0.777237806094815 1.56285553931673
0.18591497756706 0.511940780103035
0.894576293912577 1.87100979035232
0.634657726563709 0.645078295315179
0.827696567289523 0.567375383354295
0.647395482811533 0.441312780376444
0.892364797611148 0.331619327812743
0.872557914474082 2.01164626173367
0.865478312537136 1.08795316448751
0.829331510964993 1.64638628284875
0.777129186602871 1.03514937571092
0.86563354603464 1.44912249369997
0.833730873087309 1.25719826106863
0.810506199724457 0.696515098342581
0.56833284038253 3.58276238905661
0.550695557591024 0.725901476997264
0.816292279886393 1.72019140416656
0.584777392695281 0.623357878435562
0.89619814379962 0.544981732969644
0.884312134109705 1.58512452512276
0.901320901320901 1.00614397070636
0.317509983556495 0.486862695775442
0.923287419651056 0.513795351466812
0.927199950449823 0.44154969090639
0.787073532528078 1.42155573943825
0.567696741425555 0.728828980153497
0.912305881399328 2.4624076253624
0.987012987012987 1.64941368774384
0.795838327022637 0.822851248559758
0.964577729962345 1.15800721111898
0.957306111967129 1.3678393060696
0.872727272727273 0.876975976012726
0.586908276493943 1.13194706227843
0.872483841181902 0.228466329130177
0.841425381165686 1.35925386377487
0.538348175351373 0.716666717871871
0.628764660944592 0.748433094181503
0.71817179412408 1.10740482727368
0.807803790412486 1.36626550864554
0.919199555656643 1.25484791248958
0.777478171545968 1.20237909210583
0.412497132881948 0.134510737560636
0.674945912053688 1.55759194720184
0.946593982005015 0.286937475354513
0.655139949109415 3.02823429087116
0.64004329004329 1.3656166787617
0.826714055405275 0.335827334413453
0.946168023223622 1.55050222148427
0.838527338527339 1.94492308920174
0.940790651155446 0.499072310964709
0.910422870756403 2.16747202377121
0.82457814294549 2.4454522221337
0.984222956750902 1.31176306195374
0.9045370732525 0.201477724749596
0.732720002769508 6.18246259485376e-16
0.873520480882444 1.3396560270594
0.568491305107158 0.548206358513162
0.663087395696091 0.575007229772767
0.834483240711614 0.320251766420867
0.975651053648661 0.424119116237088
0.866020455044845 2.68986158538397
0.94775928297055 1.32508002263962
0.947324141154475 1.21153569171212
0.716628580090149 0.115392350739884
0.52755931797711 0.583955315098394
0.801673183447377 2.25304122560773
0.419894128450278 0.561913214006813
0.630366815097636 0.376525190291597
0.558627699280192 0.388404444242427
0.993073593073593 6.18246259485376e-16
0.686708288070465 0.762869540365012
0.927127232590809 2.39755787734848
0.737812187812188 1.27334629163913
0.709804646924448 0.141683370697242
0.600275716347145 1.33050843245294
0.914169219484834 2.10333022088136
0.696362665112665 1.06403951686422
0.527967523619698 1.35606828440513
0.705701615457713 0.704910437813098
0.891876338329764 0.555907237279657
0.811471861471861 1.62564793493734
0.887021592067464 1.27652942682056
0.477045881505573 0.982564311658817
0.727738053224756 0.566359209124756
0.962580333364181 1.13054350319427
0.919147224456959 0.96701271811743
0.844510633718868 2.24504565849012
0.765967365967366 0.844654997247571
0.918833480435422 2.34072331682327
0.879471680152308 1.71068819497706
0.572078006398225 0.530412395395599
0.63289136327009 0.341142469267582
0.916276784582224 1.08733323965408
0.896201088555458 0.49097420336875
0.936830501880431 0.271457914077481
0.990682790361247 0.443478679027531
0.698976865428478 0.377339849026983
0.742649903288201 0.456233131358028
0.951186485242884 1.05526042500045
0.474338584520704 0.966365357382951
0.978274957519577 0.785686254879856
0.906917012609708 0.382889146783063
0.89858937007226 1.92339230777088
0.790566625155666 1.84765841033134
0.36647972830029 0.385168269798386
0.654779476407204 2.53860889139872
0.85172371488161 0.566158458927834
0.886972863574408 0.991507337607774
0.806429780033841 0.685707509682989
0.714842300556586 1.07868121036677
0.811365006301715 0.296651815609803
0.903946646118825 1.51239428956131
0.607991681521093 1.38479621232066
0.609175607001694 2.27387650473042
0.96136646587608 1.71466113870137
0.744409851944098 1.15135670068465
0.626342476144848 2.10330137195972
0.897586980920314 2.16414364905171
0.770515900694929 0.706497455910306
0.696781224220426 0.703587123892555
0.950849482192766 0.966543893302508
0.374668379311641 0.185398209607547
0.933833390943657 1.34985498257522
0.799738507642288 1.21780342976293
0.925778725276213 1.01535920765284
0.49285458131612 1.15091811002674
0.960839160839161 1.27540831350007
0.983101167785382 0.551172049801754
0.969176136363636 0.194621458469638
0.92396402184388 1.89528002672003
0.339919325466201 0.682338917915141
0.984631941455015 1.39237064455762
0.773154090250109 0.34638818012644
0.854325880573626 2.11546868014682
0.801454284320841 2.79430233334023
0.677544677544678 3.69282884981071
0.592208131471454 1.80794138773985
0.680744194879045 0.294624516976304
0.921342577062134 0.694702912405615
0.66875 0.52127830064832
0.724586066854108 1.51212006610908
0.686987893773482 0.259104262915759
0.337047732727529 0.782868540407234
0.304106200728637 0.478448408714244
0.753494244773315 2.63900260677478
0.954704084727179 1.93221265407662
0.522707336523126 0.729813966543868
0.828863889733455 1.04908307817779
0.775548874233085 0.585508942302797
0.813121007595972 2.15439933499131
0.98312690399445 0.720268789351037
0.752773856578204 1.04602677994867
0.709615657353567 3.30489166296887
0.846480067854114 1.39066201815782
0.824983133233958 1.37926489954969
0.895745296230896 1.84110304390701
0.872058736389639 0.333070615354883
0.887691122436885 1.00845617037561
0.384706710388861 0.297551749713504
0.621057583054487 0.770964155501769
0.820639624842296 1.90993332871433
0.976248100208167 1.25335013199841
0.6824994505897 0.610987917003054
0.909846632585019 0.952798873642575
0.928033809619642 1.12365885959524
0.981431636001836 1.1178035448907
0.978094591561901 0.073170985007425
0.971326573008403 1.14841732246376
0.715750528541226 2.97853898106994
0.78563390328944 2.25001951420867
0.887520624572417 0.698963264894609
0.803716690042076 1.80032283560397
0.765798334219387 2.58394143862017
0.604630152456239 1.66869156659654
0.896882082366667 1.49387427847095
0.785510153802837 1.41980738574358
0.755040618424093 0.271751001788375
0.604069764527593 0.494460112199471
0.924990615944297 0.964752772425751
0.977627293085118 0.520190619959072
0.766472208718198 1.18391406218207
0.781080772088946 1.55966827331172
0.758845029239766 1.07308476052413
0.852116097685718 1.66851703053925
0.858924889268205 0.820478280507843
0.875111573355209 1.28177137019417
0.900307611754696 0.612369715695512
0.943253479230132 0.827173126596628
0.64273803119957 0.644572514634575
0.958555649957519 1.06400380902622
0.754484649356745 0.728303743008621
0.947345405272235 1.06311065699772
0.34888347543646 1.01038674142095
0.99280911590942 1.56393068683141
0.302723805123329 0.211416849905612
0.796097715380053 1.67146332178348
0.939782208256583 1.1063994433954
0.919534140648663 1.31893092490398
0.781962161387416 0.46642487190377
0.605198259187621 1.5067308315544
0.703737263101995 0.639507977696063
0.869356442607603 0.756213360836509
0.754642495683753 1.13548582710064
0.937540453074434 1.31334449665054
0.865623885918004 1.33284688427259
0.79557194461168 1.53073883034523
0.715309256953093 2.87684684154537
0.855575809613892 0.844508782911778
0.418613661040371 0.522671036034634
0.895148272677931 1.38841819658124
0.826477272727273 2.57072870902315
0.623006144608694 0.701988542718055
0.945386574432571 2.30310618277616
0.942174330628406 1.3915133784814
0.721924141189175 3.31704983139148
0.51544164422328 0.639069975426529
0.737300589835152 2.10083479093744
0.774464496542419 1.05420443137529
0.874768089053803 1.1540196885496
0.874087472416163 0.525389203489487
0.776852292559099 0.654364480765752
0.71018837018837 2.15593800419551
0.707163875446844 0.296350476588111
0.892503639010189 2.21017759477718
0.780602995270625 0.841320757117096
0.677022424652756 1.09815364174955
0.905839859562986 0.943857400338071
0.860658827076737 1.4149765133758
0.862060976739876 0.553636386611002
0.790358126721763 1.64007933729107
0.649695996887008 0.626066035974156
0.562843822843823 1.49775727101996
0.82357850808555 1.94318471975421
0.667020458391017 0.64257815306075
0.906075624349006 0.501441119221897
0.875943744921586 0.767688524338342
0.957015158618534 1.26675335272658
0.878613044142054 1.80884633601153
0.657684009982534 1.26867856870724
0.80020489766362 0.815896147041286
0.595200856491179 1.09379241146837
0.855770577057706 1.19587648659415
0.787736567563199 1.15788245487549
0.995442620135662 3.1367119300845
0.840132314511249 0.503110388644617
0.92993718506247 1.1357369828218
0.831603194103194 0.961988429549083
0.697389240506329 0.784881976059385
0.463555001434082 0.324271354683325
0.548735875999123 0.286851113054279
0.64540882790476 0.602757423350799
0.69961114624036 0.676520294938124
0.742290794120062 0.953341581240021
0.575878464160888 0.694329467282843
0.920356571176243 2.45926712857866
0.825820056232427 0.677154953290742
1 0.429206042068875
0.74352195423624 1.29999431611836
0.587101406219053 0.753741439393779
0.666901573878318 0.989569299599298
0.741736696159637 0.38787283923111
0.82413596751832 1.11031869216446
0.599501534553921 0.182632109549578
0.844475367151122 0.525625567174566
0.716531165311653 2.2522919747803
0.727200862378728 1.32248235784443
0.956228956228956 0.541994583807228
0.796634376552409 1.92906159913151
0.722536040011768 1.01950749708082
0.733319234885889 0.943709278745609
0.842623876428568 1.00045309517013
0.848799903799904 0.695730392053011
0.883230730308652 0.718201688257686
0.978694278694279 0.817989496541047
0.700533694177762 0.961557382736059
0.75088040462755 1.24137628023416
0.761835187337429 0.955250078581469
0.792453850312814 1.60538158588706
0.522317048031334 0.932432853324859
0.934505131353556 1.21990374044926
0.99698151436248 1.40473246378593
0.623006716915346 0.290494864447622
0.707633488724957 0.849273990227869
0.798552853490017 1.17053719571804
0.54854504727065 0.582652465943012
0.839084967320261 0.874712788341216
0.838251947743211 0.422599571431053
0.92079538797465 0.553448677146395
0.746460090245807 1.26710498237008
0.408508692550405 0.265798675960546
0.981304087920173 1.1556976657299
0.872916377756206 1.070660053619
0.955583691690385 1.21248384077626
0.894223065909493 1.39438822057696
0.934290056403823 1.25679599835225
0.990113159663808 1.81436975054812
0.828406767057074 1.17852292831413
0.793587635398123 0.534295782769369
0.818498865305033 0.936867391664926
0.830916097390086 1.99055915898019
0.712402127786743 0.531941387392208
0.427263705584589 0.774294269799224
0.8588509529686 0.793143486226252
0.914574955414904 0.240595547061297
0.905532400932401 0.728937966970505
0.868366093366093 2.33062684195545
0.571572651436633 0.812863424112267
0.753525852885469 0.253272272276144
0.867081339712919 0.921536922898186
0.99894475746528 1.20488854243145
0.939318181818182 1.05567474080286
0.904669627481193 1.77152505048285
0.771021467802584 0.561118793943925
0.727159175649108 0.167310416763439
0.516671891327064 1.02994182496481
0.460764523727622 0.549251652193546
0.915583581479535 4.13474286843187
0.873346576302874 2.31798725931517
0.825265853562704 1.59119878267744
0.992200023179723 1.54951773212869
0.88065164923572 0.840309488823591
0.299450730091322 0.381517602873584
0.996920531781308 2.7885353136464
0.952967359050445 1.21301188472627
0.738729329852045 0.637860543977646
0.775981524249423 1.9379235093739
0.835509924709103 1.87018373789234
0.828952172325666 3.15440087751588
0.926948051948052 1.56181309544567
0.684990748735661 0.596961278372667
0.863512126613731 1.41471909511484
0.81486153819198 1.82528052805194
0.702093301435407 2.16103182562484
0.488761493414927 0.708215445709158
0.885031347962382 1.52276132669647
0.874536519991065 1.17372348803544
0.966382575757576 2.4079461426149
0.639304391432051 1.71495463285255
0.65846210153319 0.360513293938665
0.798322221046319 2.05423736048095
0.887787067414541 6.18246259485376e-16
0.871445408287467 0.818272921840674
0.920352460777993 0.725890818730416
0.809241814523505 1.20884605926564
0.676069622714897 0.711886687655761
0.99272136068034 1.32808036345033
0.518933782840408 0.321573792886112
0.773370165745856 1.03104429471074
0.892017131406268 1.19445914205527
0.841608052745187 0.939577969950307
0.682685604391202 0.376870886897192
0.768315849375894 0.723259853514669
0.914029705051529 0.445832127204173
0.741793030061186 0.642106081165228
0.848360681503835 1.69238642657605
0.652798083177578 0.849936642978437
0.985433004611087 2.41667539678707
0.5376427592508 0.865811447702397
0.820334850614941 0.979476658651493
0.885067783094099 0.773526179385376
0.894762709742049 1.05035853805133
0.579592376219303 0.860307622659386
0.347258520990641 1.25998464690032
0.94414222617648 1.00094619461699
0.76715283108528 1.45635071235309
0.87120092551127 1.7807235053195
0.889884168167367 2.30270979688924
0.456197428466336 0.87469010135812
0.474961210854628 0.69283994476563
0.78146761734997 1.06223549844543
0.597481907749496 0.270962062891898
0.884816787118042 2.07098516200873
0.683323951590205 1.72874427850539
0.413578390186523 0.358672492077657
0.544256823090516 1.35331272781963
0.792174148991179 4.62476453592929
0.944508889444107 0.695882316094109
0.805422647527911 1.24585163276387
0.783904862706817 0.480680010628878
0.513522195131391 2.6299936722305
0.74990349987067 0.77957201130522
0.903203463203463 6.18246259485376e-16
0.922703702715443 1.48386502258697
0.902193346685555 0.946060277221201
0.987063837759355 2.07355067369111
0.984676831607211 1.49747415764807
0.80347923681257 0.868722959262579
0.751899592944369 2.9975965307978
0.465776529253819 0.629447910389643
0.830480080331676 0.622515514773204
0.908339908910946 2.33493292260003
0.437542291850544 0.472419461072612
0.73749257278669 0.581433364910476
0.74665280919484 0.72506531418463
0.893889014836646 2.54355549147935
0.668097412911939 0.884526595454879
0.612292651283477 0.486606515137322
0.613547237076649 1.78065084250363
0.46772879202232 0.453887767041666
0.891077873187729 0.658686505028987
0.59993185225569 0.84942145633828
0.721075117142533 1.88447062289674
0.80045699234268 0.536347015357548
0.822024847966888 0.20669509777011
0.579043446513326 1.22501337214797
0.821308301983272 2.62868349650008
0.589445232424332 2.58210705113531
0.831194295900178 6.18246259485376e-16
0.686734862233955 0.725404234804458
0.914945708205433 1.29863978138059
0.719922790475214 1.25084970188311
0.863858627598297 0.56805966287335
0.940609046730807 1.94612655424002
0.849468191852298 2.26418134872334
0.824177343908888 0.658509869343216
0.890222984562607 2.11982387983763
0.726165160375687 1.03275841159253
0.913873316765879 2.85347546205987
0.627485795454545 0.705265100042882
0.94075974230795 0.533488908333792
0.981929158017051 2.27712830879383
0.578254445279239 0.429642491495695
0.878579602673258 0.98558120163399
0.924446786707656 1.43830958103097
0.983514571552849 1.77324503796518
0.745806237558062 1.50122676043955
0.728285445124823 6.18246259485376e-16
0.791615600893951 1.13647018925173
0.680175306786877 1.74890662989084
0.912820672478207 1.59840399982794
0.748335629017447 0.584896233646684
0.73235332470685 0.88060397208072
0.750167201020443 1.93029223218151
0.499649861512389 0.426642353734954
0.674697008417939 1.17414815219765
0.887405906195715 1.09886189797311
0.51656162464986 0.605903396957547
0.692155248133509 0.890026329831773
0.637618090287993 1.11041555886265
0.86649875183307 0.766499791767982
0.463798328166874 0.414876423638031
0.816134475388497 0.706743555958355
0.915168453681589 1.06331797170593
0.986992229452271 1.67237147222705
0.921068624968347 1.03906236301111
0.983137911781128 2.57738032918683
0.726097528029177 1.88873652889705
0.88695987874975 0.547782553376777
0.9777029152969 1.15941438929797
0.879858809969745 1.06531119663482
0.869420127197905 2.84347950072608
0.871464252509494 0.885703301987147
0.958350834445282 1.36756505616671
0.69023569023569 0.698537048554501
0.67012252151141 1.72952903301282
0.856050265805384 0.614799133734615
0.873863636363636 1.27693280078663
0.558770183587702 2.44655785864235
0.753503791366748 0.395094547428147
0.882794226337985 1.19158776916914
0.780382775119617 6.18246259485376e-16
0.937959679054033 1.31688679037034
0.626241523873836 1.47401675451535
0.938549534889369 0.596487583082728
0.693370165745856 0.0796995845296963
0.757287157287157 0.650968632963128
0.861416294382547 1.7201885638571
0.840513833992095 1.29166328698787
0.298992401895057 0.43489203801244
0.853694245829077 2.80651010646468
0.73108519507283 1.81152742681548
0.643344820794173 0.435476054293433
0.726337523385574 0.336928674094469
0.642073170731707 0.503195224654625
0.419376783888218 0.486338521293189
0.465125011541895 0.181922857951751
0.908136691954119 0.835478123545635
0.984942361498179 0.716100745931601
0.82568283734203 1.39371029289861
0.736167739879463 0.262815931710652
0.979613648552593 1.39602843184779
0.758231148696265 0.772227692617377
0.424223305611318 0.521222557993575
0.440870240870241 0.353650195954576
0.869242424242424 1.08696087345661
0.771977290250228 2.73793794539117
0.902848609296248 0.726068671188223
0.966098857669887 0.192916542733659
0.818121649710097 1.26391423824265
0.905420620139123 1.45847027819542
0.830059558608594 0.846728350364509
0.896903409090909 0.607919240898763
0.65813487954718 0.392622742749241
0.909220312884233 0.277336899837013
0.993641735894547 0.374335171406141
0.692682341239217 1.01878264952787
0.981969398568643 1.91157550048981
0.520821278790733 0.303444408498727
0.896061931266013 1.32723377060083
0.919176019122959 1.79904202476486
0.84283571126217 0.282171919940603
0.980177984665936 0.846375388637678
0.627338207489896 0.927270999047155
0.368726776315309 0.293113171359456
0.812316715542522 2.91568023245544
0.726099720733378 1.43546385895739
0.51646871061428 0.862168105497532
0.941852645736141 0.96592988290903
0.910685805422648 1.09290483403711
0.970704955154054 1.93968291752694
0.930821336726849 0.900377436505901
0.960882054748226 0.779374401046337
0.790841650930672 0.336988606411555
0.788666906647468 0.818190735042475
0.74053660292654 0.456286210950769
0.939570721443231 1.01435269716739
0.90270198322907 0.723699431608179
0.717308389748549 0.243911567446433
0.992548435171386 1.1211422248876
0.944895013642295 1.57330044652688
0.555447466374369 0.350547097272604
0.625277948898472 0.502930173412863
0.855667894781938 2.352041415594
0.877558786179673 0.629860372770359
0.910163983979445 0.551252903668777
0.998514316834124 2.38185906097296
0.854166666666667 0.886005893598076
0.809050007113387 6.18246259485376e-16
0.89736331284374 2.24498879316984
0.922249455337691 1.26448818183168
0.971387544192523 1.22470233880467
0.9168 1.47817283267054
0.706818181818182 0.968248530116087
0.560680778888205 0.1636314577603
0.611475889307717 1.08743734069712
0.838787727234839 2.61269666845812
0.576088427701331 1.69623816676694
0.633094381585327 0.491423433306266
0.942196936658341 1.1234829166969
0.844015471502912 0.73453340566388
0.808523908523909 0.406356980207977
0.778087257075779 1.86685035074907
0.829975694852797 2.09286930529534
0.795111334337854 1.25638149961445
0.450263748597082 0.494395167482742
0.445267804091334 0.747355243863987
0.827843747972228 2.19067222837045
0.902199065073317 0.577080453313869
0.848404442434293 1.57451661792434
0.745507708665603 0.456233131358028
0.954108767811392 2.50568692239421
0.617214509628303 2.02105785304315
0.844536731286175 0.536448836144308
0.87463874154015 1.48280718278479
0.976097476667819 1.10890960950644
0.755072463768116 1.79370577833272
0.598682983682984 2.02540137400432
0.521562056409307 0.305909877885366
0.972287045347694 0.216680855834503
0.363348120472764 0.568295115161189
0.827334428309479 0.963141997221322
0.76854391290694 0.95831713707814
0.60167699432336 1.00623638922148
0.790810544469081 1.34538507352229
0.539702781417966 0.637133083473085
0.644096483226918 1.36550458537403
0.493639014047177 1.86564251024752
0.917111989459816 6.18246259485376e-16
0.756243526170799 0.486145224284458
0.634597455345467 0.389954069484745
0.631386682357556 0.788151570355336
0.89602595296026 0.360070730209547
0.864964490846844 1.25593228369945
0.767476795705184 1.35453088825782
0.714557833804094 0.701252006950788
0.640220385674931 1.60606773033742
0.932035602663405 1.17071439145015
0.905600084669852 0.617912289723145
0.993921536971263 2.70556375210218
0.978850001462188 0.959560887885062
0.441025324274243 0.363696992216234
0.622825194263693 0.722957194438856
0.645518214513104 2.30896140429417
0.918166906903922 1.59155079674945
0.907407407407407 1.11362069223092
0.941519732296058 2.26561088285928
0.858341190781945 0.212855001292646
0.862140067569662 0.965679929569804
0.977850844713015 0.905879474182023
0.981775631073544 1.72130549761256
0.808901515151515 1.00661267490678
0.721697676571323 0.597717194206771
0.452600105972296 0.485772023688045
0.381213643785621 0.416763194559345
0.647802371541502 0.993789237074537
0.843010102643445 0.491327949413648
0.815647969052224 0.699468566620701
0.527007646271481 0.43700665855346
0.936055506475037 1.07942519182056
0.527897140712007 0.546745539943709
0.791111851790129 2.2588910387329
0.837359151077563 1.01085696282864
0.94874886179234 0.886391560890671
0.811613216998276 0.885760481232485
0.895757726312937 0.554818619671197
0.867310832879695 1.54604903765118
0.648546252801572 2.50904216227223
0.784899746431255 0.669629371375011
0.725065909345385 0.841875880403841
0.836850106415324 1.0092156671439
0.930070552085229 1.20917598628077
0.596739014930131 0.707611394415174
0.537494020989843 0.517854932782692
0.917400484253498 0.676059635163269
0.908140225787285 6.18246259485376e-16
0.688311688311688 2.12913557779236
0.955357683382101 0.812710821967922
0.828254657675163 2.74908883236892
0.676403378042722 1.37053518662382
0.514112429894352 0.374155059981467
0.927272727272727 0.969657886983059
0.841414141414141 1.2815932440337
0.850988068920128 0.397898350435779
0.928838951310861 6.18246259485376e-16
0.740017990667341 2.39835195717643
0.603010009769082 0.390076875739901
0.972959960389136 1.50771783658678
0.83624546298641 1.10760996739239
0.6247998767805 0.381072950791552
0.853140495867769 2.03008407793916
0.863020448386302 2.25616289808732
0.778519370924434 1.2761899766508
0.607123059866962 0.571882640633795
0.43533362654517 0.330270759979838
0.606211802902979 1.47172396517774
0.719667073501492 0.557989948215134
0.98267668342144 0.789914987777761
0.812710012669617 1.42248579945053
0.854030452306314 1.32958535081419
0.773752350927849 1.78937230154304
0.839784290162459 1.20133357503766
0.892906585799987 1.37651915914986
0.733887790953008 1.81300990746228
0.523750824548444 0.200092207082754
0.877482846620517 1.03689173502297
0.946000869446733 0.363562308912175
0.976234752589183 1.45506112599693
0.892877663693822 3.18987469940693
0.921791709283437 6.18246259485376e-16
0.801610330812368 1.15351396668221
0.678202375052769 0.592559832537059
0.880164605960389 0.762426702381712
0.949713156704516 2.4134050778214
0.862836906956437 0.803101939182571
0.945775599864819 1.85905247938857
0.704175948516672 0.368426885804994
0.804642955753434 1.29944869468291
0.70181925512504 0.536575111284962
0.80993006993007 0.878369461550455
0.537219253570332 0.404273220291061
0.873339160839161 1.60430174564341
0.447734016725115 0.414878032860304
0.944193672839506 0.759279593287914
0.731298842615491 0.346993032734329
0.836788211788212 0.757591396109435
0.535779437170953 0.275501538748047
0.681922675026123 1.44623877728784
0.906553362249565 1.71219032930231
0.911410040911126 0.513518329491496
0.709627056433113 1.74809304697189
0.8803696221474 0.807730982762015
0.779112027896469 0.883482103952657
0.514642824642825 0.165099562772275
0.978776493519505 1.20589269060982
0.491439326745328 0.24428553057998
0.754478482859227 0.880818611401728
0.539593503247203 0.413509118464565
0.850505902192243 0.72480964028641
0.966535614107693 2.77265506896533
0.981813854474667 1.07801228111871
0.879141195030566 1.04516772898295
0.825254138832414 1.21139365601509
0.741171652936359 1.5420500149818
0.900913937547601 0.923370483779358
0.915182362224213 0.359004175995446
0.648524579415968 0.384756784508098
0.734456845180288 0.458868561992735
0.482409489476627 0.44592732870667
0.755736514126238 0.377921892393216
0.515056994171967 0.328858012845861
0.708127789523138 1.36746313230198
0.992576494592624 2.04710266212044
0.579913096400719 0.629959458234912
0.792657342657343 6.18246259485376e-16
0.891901900603755 0.936561808362527
0.913444398738516 1.99026368656714
0.866254614129968 0.428668090872012
0.845829113077379 1.54268327957837
0.883603628971938 2.57252533499528
0.907082175938436 1.001012578611
0.895170454545455 6.18246259485376e-16
0.64420438957476 0.380257760869247
0.358472465208032 0.239999907219439
0.827280557513116 1.47041334532981
0.835788755724447 1.62794617928665
0.886602466776984 1.18104850196447
0.782762533165759 0.880787547328
0.683246753246753 0.704387685646209
0.901298011966802 1.51917792428415
0.434449423541326 0.474472969812342
0.812357427279476 0.995512304923713
0.908408799510927 1.97155856669883
0.898406168719982 1.87299067813116
0.795727930877365 0.5269466041602
0.9466984916472 2.53585882632478
0.889209334726576 1.89069597603105
0.582706041304767 0.501450631182948
0.949988696273387 1.60560462957226
0.931216304145752 1.25594106007607
0.58518331734956 0.830350500601584
0.856746643187321 0.881870236092672
0.444639140962858 0.965117924808387
0.914710833828481 1.37941919804469
0.731910915373834 0.57870730480545
0.556689741261916 0.567583364127258
0.720156983851251 2.32800037924975
0.852032025945069 1.26126233205277
0.95695807724062 0.729674846966523
0.68858970651802 0.840544219652868
0.69663601443371 2.29704016797511
0.901517981458213 0.809543488887772
0.693052521518326 1.50779235126305
0.812173760728674 0.458812060574267
0.913545987532732 0.857625393509149
0.727483164983165 2.19267070572602
0.916676525058954 2.03302067157712
0.869264069264069 1.07266104999045
0.58513986013986 0.726331959943508
0.516122403693875 0.930075597829729
0.928348696567973 1.19577156907104
0.439388068135949 0.27820304766805
0.82582698493313 1.91845961202068
0.882270119937424 1.85531289541271
0.86949161949162 1.22907996491078
0.963563900708397 0.538831424462747
0.903672486453943 1.2193047294817
0.52601229610277 0.738242910372847
0.885248617376456 1.24512996232797
0.515312954876274 1.38433257563668
0.543581812086673 0.531348510482483
0.545615850640205 0.409121776333067
0.567414524335834 0.389043927778719
0.607375099127677 0.932095113800138
0.884963720506132 0.824256066871624
0.944402264402264 2.06403309894095
0.768236658205634 0.502871222468327
0.589657097288676 0.874307312137719
0.917345626072041 1.17810984237479
0.573682553012807 0.375291630455765
0.820819304152637 0.612302251600823
0.691315867320034 0.479148740288215
0.381513666938839 0.459817038582392
0.759564974902398 1.19625195907856
0.473942868061527 0.741272613979846
0.574768514706932 0.133866926856426
0.858462574462574 1.71612886843748
0.731230432984819 1.6705954020673
0.892188213796254 1.26777216991461
0.891108338197114 0.420078259228428
0.8331931027319 0.999809735727981
0.672509664840953 0.60984853644339
0.901984768550034 1.31379860137225
0.746164227227254 0.987745060104798
0.619455223256049 0.571406504303347
0.796203054065208 0.687736665931426
0.946436872341359 1.01559724997714
0.849527995329522 1.45535863815454
1 1.4111260743181
0.897749608523148 0.35807747804402
0.616462310970981 1.02400135571259
0.779315742113735 0.289046199608551
0.678726878953123 0.468123907639912
0.847136449887873 1.09023680203156
0.674284212229052 1.13706121598476
0.590896292820272 1.00865854310645
0.733812615955473 1.25971664999507
0.788772727272727 1.21355589013342
0.698345790602005 1.06014057625145
0.964198914416262 1.12576576185001
0.557744107744108 1.15387343198816
0.949061124049679 0.481555441353411
0.996846408409578 1.45121541916908
0.638375548731477 0.61785122048488
0.933170274663271 0.487517490811318
0.754815995627619 1.52647271279334
0.685863693828296 1.53514071618509
0.71866258472181 0.369680732496902
0.829176379176379 0.924166894022675
0.72598206389951 0.616650216739783
0.884846757195674 1.67962765968073
0.601768774201299 0.355707823754777
0.671989953005996 1.81328914200592
0.944141921035169 1.7173147416556
0.947780984447651 0.285061631252354
0.834157371403703 0.874623353064272
0.921630094043887 6.18246259485376e-16
0.817309253246753 0.32774348170028
0.850712645399631 0.590777418152032
0.586292134831461 0.981858165926944
0.977098415294031 0.490558823697672
0.635989668656848 0.296694154882353
0.94019314019314 1.44270459241891
0.776675620905792 1.64091667622412
0.577379801591715 0.3953247041351
0.844045496986674 1.25766863872968
0.840752351097179 1.71335487994195
0.943381389252949 1.04238300844544
0.974668721109399 0.485551562150677
0.650476634635547 0.677130901575115
0.954263446649233 0.983024956495985
0.651953267615918 1.12905674737245
0.383744010174188 0.52300998076733
0.801941831339465 0.568475127345184
0.934108126721763 1.93282080115448
0.807754634959983 0.706585714148086
0.655011046950528 0.379110105169458
0.745930509281295 1.06463831233385
0.520951663590287 1.30036246233806
0.882270889713007 0.75456328547432
0.428500288633408 0.429668568295123
0.603405983968185 0.742053436274781
0.982885987122336 0.616329003135041
0.964557916830644 2.17453113426076
0.901248271344348 0.774951893041197
0.903667330236673 1.96831304876809
0.885221841258713 1.89072815152576
0.699431449748845 0.468475975912755
0.969354227127529 1.13862233167705
0.652995867768595 1.30239300839413
0.936919436148471 0.548098870219786
0.979996220458436 1.38658120856021
0.671811372148451 1.73682527935019
0.960029515938607 1.75605471881615
0.901834631817039 1.75804426046225
0.474316318668132 0.131028956902506
0.745790586534623 0.822977996123195
0.801614687016147 1.50820086184751
0.652969603224824 0.569849422592333
0.857951251646904 0.830750001506586
0.765670984636062 1.425189462778
0.318871003921629 1.05634570141519
0.637587895529884 1.9884612974138
0.816397076600864 0.625266280378474
0.743371777476255 1.67687052119557
0.928804415230063 1.96778641304786
0.923067702339854 6.18246259485376e-16
0.86290110440973 0.889535430768792
0.692247101124386 2.36774969109815
0.786803689064559 0.329118618495272
0.587201646648411 0.437289528692087
0.675127512751275 1.06011581482788
0.690297771642674 0.268565369467265
0.654978806857721 1.23769332160912
0.526394578081951 0.965608963827868
0.585324397824398 1.36750824272864
0.559526397222537 0.197534876812831
0.803597516504363 0.798001440173574
0.836243853234144 0.27372022694531
1 0.910306038861587
0.836241639300077 1.13887428469943
0.852791570458462 1.07464152790458
0.525936947213543 0.258361752155707
0.88841216810269 1.76473155461922
0.89489552008636 0.883342048791524
0.713877696209208 1.57860196667291
0.831100589225589 1.08460653558363
0.938155179529509 0.795582470278681
0.85616391184573 1.30930695703863
0.96349478390462 1.04131659025635
0.814654108018485 0.923796601887454
0.747757356963133 0.512533422895809
0.760019408635645 1.60281222874849
0.952422208663819 1.9427695876186
0.906683639497082 0.633930489459515
0.862372798355688 0.222588305580228
0.474583567635114 1.01292799485601
0.766782191415622 1.68716814013549
0.719343597438323 1.68715367747742
0.915191330523781 0.835187802632505
0.809280472283153 1.45914107034706
0.43393664959367 0.464102554162479
0.847818554942565 2.12933719220369
0.723066921889015 0.673471221971587
0.92526921531965 0.267625628567546
0.495231729055258 0.16551324626698
0.603765678765679 1.10096490298977
0.911519795657727 1.33532447377285
0.916857356050242 1.50091274694738
0.796699627252019 0.0964778955629678
0.911980440097799 0.682200116804931
0.794573314759857 1.6338032683583
0.914951132066205 0.984738105982661
0.80302735362524 0.380412878383302
0.787612903661736 0.77717544938435
0.824524969979516 1.06038422667201
0.703475397841595 1.2839882227869
0.877656724415074 2.45651559335642
0.746915584415584 1.61747850525435
0.895885255498871 1.27561235170392
0.815392909126849 1.75116353825648
0.782396126210559 1.54889891298869
0.732507591249923 1.76027469597886
0.811818181818182 1.35525015217385
0.931936592649835 1.17241814212403
0.794338271419887 2.63496073433092
0.517958577370342 0.752493765946062
0.327481854665794 0.465432971736539
0.782944908972306 1.34282042968344
0.562803558403979 1.14477180156178
0.892793241879855 1.31276089213657
0.56656500893109 0.0872648264840257
0.904520475934503 2.01008027496629
0.847681444070333 1.22930311577198
0.442841610549944 0.840778694382984
0.940721339791972 0.978948000414389
0.644645126764332 0.358310411746253
0.669139719341062 0.96027601672893
0.833721833721834 6.18246259485376e-16
0.827824334751945 0.682853581624948
0.92515393735419 0.937752174425676
0.892986468458167 1.6126309298889
0.851091083592076 1.94643319452
0.538710359408034 1.54892864226221
0.701474095796676 0.849890323665414
0.609874041730026 0.578795478138024
0.937901805029161 1.11704154238257
0.917637666992506 1.85507850264941
0.730556710616745 0.756504333685037
0.951190015396657 0.818194265663996
0.854442148760331 2.53456317504796
0.459761150377772 0.384228378512183
0.796087805190234 0.182219721936581
0.607925407925408 1.62388761842749
0.813308737341711 1.72895584942793
0.657191716830067 0.627508921209065
0.923886106831022 1.04952700903085
0.933682446585672 1.49770890220712
0.546872782059743 0.755257713073057
0.95562781623078 6.18246259485376e-16
0.807300275482094 1.55773936356832
0.738120139447573 0.879961169277774
0.782424242424242 0.874430734224604
0.812163023135428 2.46294199274016
0.683334874687876 1.11480550297013
0.386670554546202 0.946877397093275
0.994153838298741 1.4180321205802
0.875589225589226 0.860424443335871
0.657339015151515 0.449745878316486
0.83359039496764 0.778876187654957
0.983461117196057 1.92870771040384
0.78414673046252 6.18246259485376e-16
0.871600965406275 0.918668366909266
0.626041383065614 1.51985863635171
0.733662147156957 0.753352354018831
0.842393150494222 1.57590836237972
0.747560404956002 0.639681637764327
0.737781981597925 0.761479403137585
0.739770251534957 1.05136882510569
0.594700236780494 0.60551486521859
0.754604872251931 1.19346570963802
0.843573234189327 0.545219551900857
0.901004112691599 1.75728195874562
0.669303849303849 1.10070655917549
0.659363388654942 0.753654234375415
0.842104272539055 0.981025288144067
0.856873503468567 0.427456863356882
0.600703777274279 0.708413872877976
0.851993962587724 1.20511170373353
0.81525974025974 2.33981398611086
0.600552696779112 1.20205541660653
0.995609056849397 0.778476432537454
0.888576355971519 0.896083693701161
0.840396927016645 1.21069822603821
0.850028373623879 1.82690093950374
0.54256885558404 1.66190275130346
0.866897233201581 0.416226276754699
0.683824420083581 1.16745683453743
0.39653830758478 0.804395364032143
0.826633788445654 1.81719272290372
0.45933101506872 1.84997302791408
0.595871633607483 0.563494063980162
0.825541003010576 0.350335963350302
0.804318181818182 1.04461550651508
0.715718975272595 1.3595318034428
0.988974342119678 2.85327677493729
0.713743003761488 0.246902954592289
0.684100450347302 0.50374423296688
0.802845265705993 1.29866977364111
0.629544146124457 1.43329976140531
0.77995337995338 1.438003977482
0.877018606326735 1.0108868567435
0.914698531708841 0.759850578590608
0.618579176287387 0.437632166723549
0.342765878107898 0.591336958430826
0.716564867424242 1.29512949916449
0.923627484605647 0.562510826715533
0.963802331002331 0.588540886009681
0.979380764163373 0.610366590108384
0.525773680445538 0.44007180662527
0.539269496113876 0.310473125345074
0.853732176944654 0.936340224657066
0.627164502164502 0.470239350069788
0.514586353127877 0.302355901662985
0.825777228508583 1.06499167797582
0.897236238637512 1.18000944598106
0.751754882154882 0.860818796369038
0.708181818181818 0.8532653222235
0.897128513650832 1.45207152148939
0.963379376806939 2.28376065566611
0.748697448796263 1.15943120235196
0.482904113978896 0.0651465505481111
0.708875302734952 0.88380531010648
0.566315768122997 0.26225330109568
0.799559458027401 0.699266775629819
0.932423662440316 1.7952779395663
0.463293268551165 0.295402177412862
0.706534813786722 1.09414278516624
0.384575261609778 0.220164677291458
0.633529978031743 0.505446045673972
0.903269285919128 2.827507984512
0.62647776552111 0.0608555819084507
0.904489637431442 0.468982582985626
0.948947692998378 1.99458991400369
0.7145747953111 0.203898896908977
0.951557926458276 1.2567277209061
0.792631172839506 1.81760269948299
0.855574056207401 0.368536353108918
0.67851395414998 0.306432230554127
0.924515014712466 1.01230651604934
0.71937143805677 1.91984375465897
0.723834085536213 1.63232021405333
0.695506007746028 0.465109732184811
0.946540615064292 2.7265831106879
0.561507281225254 0.74981001939927
0.868920592789206 2.04956569399792
0.711397366433775 0.433702394542267
0.482921476671477 0.378860057884728
0.901281431334623 0.55534480905474
0.487753154426465 0.584248625655101
0.709312193570119 0.556668385277132
0.777383163205148 1.27125643330523
0.759696464365725 1.11098259094971
0.957065300896287 1.54596728210257
0.86616858961274 1.55827703418555
0.824211057862716 0.346083553964263
0.546719042274598 0.102867516370311
0.944735231098867 2.19478796521893
0.867559396784749 0.92554953786506
0.812595220065628 0.962352968517386
0.961884483566545 0.456551718547519
0.798601957259836 1.6590331845484
0.732555736392054 6.18246259485376e-16
0.831873201286609 1.09885015591267
0.638852420941973 1.23811392786176
0.698228782287823 0.647613729869455
0.898863636363636 0.405663137699265
0.800473763180071 1.27678066128034
0.982390168195803 1.799119586929
0.912477897689165 1.84804185553052
0.565101565101565 1.34568068057543
0.748279041026944 0.647198952889515
0.938987187309335 1.43243277915283
0.560527960012496 1.28127824530983
0.745623086712758 0.857083499856457
0.521848800576032 0.772074836678437
0.958333655568875 6.18246259485376e-16
0.741078803484542 0.968006724484857
0.940693223004623 0.4407624492974
0.682922186309006 1.47958488055664
0.362330168721647 0.470349047929128
0.762399235823121 0.759853097767659
0.767729686571598 1.97461223699019
0.983573304536789 1.27839806385065
0.943385627183668 0.580471474603715
0.98404452690167 0.472772710253075
0.684895691994573 0.276749698741679
0.96031379787725 0.111455369982187
0.775194036732498 0.969638606454666
0.6237049505262 0.77473818925486
0.488932142584536 0.241086971990808
0.797613636363636 1.21612755249302
0.841083038460267 0.675879451496863
0.814752677601283 0.564339923429335
0.86064473816971 1.14596802114291
0.743914445445961 0.614586827897459
0.951813397129187 1.74607692041532
0.914900522135997 1.18171186059924
0.629232727120317 0.788770724343847
0.770724078264342 1.07988983981382
0.729254246111798 1.40086836987231
0.878402670775552 1.8006040274558
0.630588235294118 1.89564994230223
0.907990276745299 2.10997081509258
0.44826771360524 0.649382604630009
0.644277415409702 0.806304965247361
0.935301375906471 1.48105469088848
0.826693715396644 1.17774178015969
0.528466285370259 0.714859840210651
0.958921064690295 2.21858767939304
0.622734097734098 0.692501850203107
0.900525590836596 1.87260797205606
0.777906544195496 0.594626674996679
0.395551413296534 0.432256615034365
0.763108376339817 1.52065570052942
0.810899633526422 0.484520625557566
0.890633608815427 1.0602903624362
0.709825929328797 2.26877617945042
0.84971334971335 1.75368251928763
0.812273463083612 0.959508908050079
0.823913043478261 2.19367662898899
0.502051697374637 0.665276566649529
0.603000758573881 1.08267341686026
0.721939393939394 0.857817799141514
0.867140874392783 2.328995344571
0.834874788754033 1.65409411873753
0.814250614250614 0.652316321429357
0.741921097770154 1.48316754234328
0.79688826664258 0.550574729128669
0.384110535405872 0.749930139944297
0.862042320688739 0.682131362083708
0.902549889135255 0.610461825269877
0.897953985317038 0.718989168490353
0.842194976076555 0.795661018520754
0.621325464315711 0.563658389502128
0.509093910919451 0.890978634050183
0.746151515151515 1.64071925426375
0.750316131237184 0.160573350938296
0.671643120784014 0.41275706530231
0.945798319327731 1.49225594499981
0.908841501434094 0.779031588512634
0.854349951124145 0.93293629889669
0.979601249814016 1.36206799633554
0.80774174966271 1.81674347840598
0.860806174957118 1.27290909718285
0.714355454830525 0.929437984144878
0.732487767190317 2.02365093808354
0.790267031707276 0.866130808869966
0.90488354620586 1.81256618391246
0.665812856357269 0.972504388374826
0.690837083708371 2.36984530816864
0.613200709383916 2.17088598948777
0.731805863513181 1.0508093204871
0.763906847869112 1.20455860840643
0.76943566943567 1.13806141150646
0.658711009092689 0.883066481078564
0.96374020752162 0.940745388644442
0.564682657190801 1.12732974576554
0.965148880105402 0.928752444545214
0.924125843931543 1.8776504901333
0.943874370607492 2.19635356222618
0.799433384205371 0.596996068162543
0.710538277511962 0.501913474510717
0.686667755235335 0.691295998184877
0.837981970240035 0.0618138059816039
0.684060334284549 1.51308078834226
0.825942350332594 0.582962055082515
0.942692281811453 0.400179856613057
0.896639028723719 0.813333567886394
0.614945153801782 0.318892025466224
0.671113501882733 2.01639391414391
0.748317004688511 0.532254983408808
0.729448675100849 1.05714135392379
0.55325777100906 0.666322870672568
0.513735625725737 0.460259951240157
0.685336073500967 1.35188482586576
0.645103956166167 0.525724327595074
0.984020240713154 1.46197637059052
0.965320365751209 0.368658790974649
0.678317788515564 0.809608009918266
0.505935569285084 0.697554896303613
0.739082364516714 1.44981124719184
0.805199303189204 0.805090912519158
0.871903533148075 2.18630025512764
0.429852953316177 0.500741464592153
0.533571004159239 0.742391568173852
0.814015151515152 1.5858582731947
0.788636363636364 0.456233131358028
0.731549535299076 0.815727104752522
0.785757575757576 0.265349662768333
0.863159567705022 0.674653294778559
0.835622179239201 0.621967809493885
0.794573319400906 1.13076289681034
0.812091023489933 0.541198190571806
0.841414141414141 0.986654124157941
0.584455572675912 1.15766264934623
0.859307359307359 0.698833742713358
0.607810272536688 0.52009143879265
0.581595070966413 0.479017465559462
0.942878069797501 1.75509755156742
0.639104281277632 0.476491364927758
0.744301807702384 1.98931930170917
0.592621534493875 1.0655144600932
0.927776560788609 2.22442140609795
0.792162891115771 0.114985146861335
0.912915360501567 0.698833742713358
0.927381797275588 1.46219395434992
0.9126953125 0.801309056395746
0.604872727272727 0.710475817961591
0.95902742167851 1.12044719560658
0.8674278951521 2.44657206895541
0.87184383015104 0.792588165452073
0.95623729731169 0.786388725881939
0.766742539149525 0.26620130782894
0.594351279788173 1.61986130938022
0.999633505350302 2.1060625370608
0.838241812754556 0.932842867371136
0.733293048654939 1.20979528066295
0.457229360745262 0.915910427414122
0.644401184732241 0.70513606629882
0.572106936288578 0.718310143085872
0.880508998223527 0.0844294548498519
0.886660901524159 1.77378177441579
0.829197486677802 0.894039929569894
0.772869318181818 1.0921902955385
0.9150036954915 1.56117078612993
0.797451319276414 0.428861507543529
0.606887052341598 1.58078143805515
0.764928698752228 0.371635579718001
0.954553482547124 0.333694060508154
0.764715279313819 0.44031288656523
0.7531861850906 0.303567593900068
0.636382495605797 0.337206944138513
0.574324110671937 1.15902719830726
0.886724857762679 1.81155350318508
0.805911823113113 0.198653390896453
0.979561056792178 1.95287624373065
0.769570707070707 1.67211501994952
0.737733738598163 1.86640843973573
0.776216468920644 0.653696266090184
0.498312248096731 0.398316703894474
0.670482603815937 1.5322156127576
0.886711148179038 0.761906465525507
0.875642829622929 1.11522606001681
0.767965814809365 1.17439849804319
0.779098655730235 0.389517751127091
0.976653733912182 1.9864025404993
0.968421811709292 2.10402389631482
0.930506993006993 0.99127649296667
0.734034774557816 1.85878897755021
0.893013045576868 0.878921590032296
0.68084203378321 1.94963725170632
0.714115101366097 2.05828983937601
0.898956437378915 2.89858416016935
0.600604800604801 0.52859936935531
0.723597202118983 0.563479636880243
0.626321580559481 0.380577445977698
0.312157534535604 0.428229727270803
0.69961671127557 0.927044645522897
0.481734289002479 0.505456550840128
0.89073988460685 0.540662629826161
0.493493738305422 0.540952350716688
0.811942301241194 2.3924897716687
0.954202401372213 1.18661439711759
0.488672785547786 0.938386581518288
0.639066445707071 0.232511061247721
0.863277511961723 1.17292969810026
0.958027212588955 0.819637838698674
0.618272082527402 0.874815165540927
0.426117577893799 0.224805684638202
0.317717962359513 1.51809867229437
0.414351305260396 2.30024465149013
0.596002886002886 1.78214864590068
0.876187438427623 0.725531374673208
0.9386875 1.38660142135148
0.915138674884438 1.74958365140373
0.389589959634669 0.293291469779383
0.568722810690851 0.486311773946182
0.865266589950134 0.0744701717618919
0.801652892561983 1.60651137768091
0.916666666666667 6.18246259485376e-16
0.807885048219529 2.49130881648429
0.820413908107963 0.691018241917902
0.667493275767795 0.296970900844072
0.547188300919644 0.652853971632558
0.680339847068819 0.945092360253644
0.760180890538033 1.7005495792196
0.566827212522577 1.63245545079651
0.846607538802661 1.21174368024365
0.924974173553719 1.06725066806987
0.737220566318927 1.21357671765199
0.448419541890616 1.30929513259794
0.696861672447182 0.306975315590534
0.624419874419874 0.863924302696456
0.612484634706857 0.958170515940831
0.746922642574816 0.789231684270053
0.833651145602365 0.178551161752906
0.693296892980437 0.600435151305201
0.801944579484687 1.07136560093746
0.744254966217583 0.722469978717902
0.903823754146632 1.94191031483401
0.717949462677897 1.39509320120039
0.94238516300356 0.377820155161768
0.886142983230362 0.491218898363003
0.654869015811877 0.665141532173177
0.759520772089411 0.341879049192996
0.726161667280088 0.3542758133064
0.897223917022575 2.26387774585654
0.93021645021645 1.42136376640976
0.650392817059484 1.67837216000447
0.708620741954075 0.116931788245186
0.805293228028903 1.04291605453532
0.641176470588235 1.09687657276377
0.81340782122905 0.591686838663156
0.773596192472273 0.669800249833235
0.749491812535291 1.08413436855738
0.868863636363636 0.774951893041197
0.971274514335013 0.448665042732451
0.897581423348294 1.22452528981705
0.672097852183505 0.807445990269614
0.673071625344353 0.734268981429475
0.612459893048128 1.92769429880451
0.772153110047847 1.21776187356407
0.901672588612531 1.6768028466467
0.809125541125541 0.203835689730303
0.929818367381819 0.692888121161161
0.735031713863831 0.40620974040013
0.689289958407605 0.29044067909564
0.719412428490425 0.507025016528712
0.798923261846018 0.866756839333687
0.487210970205282 0.508388335879102
0.898224852071006 1.26701876454646
0.870037447565908 0.634128255376847
0.681058038007191 0.444048780451057
0.916688882964543 1.74978627517937
0.550253246753247 0.987975517145144
0.963598802091264 0.583744838986825
0.657704706640877 0.704165462162799
0.560179158793478 0.592681665472379
0.580946088794926 1.91292189330313
0.928257575757576 0.977769725067116
0.498780616623754 0.276147166002664
0.772046738964411 0.156209163709529
0.841270306154327 1.12041311190315
0.961402157164869 2.35628170962634
0.745834358576395 1.81348533351018
0.753919707515995 0.962682375524392
0.633682791672907 0.539816755480937
0.867539492285943 0.662206507531183
0.806261593520736 1.51714486881777
0.886763277170737 1.17423443122321
0.815732294762734 2.40687041896836
0.752006269592476 0.325740709681978
0.875511484269446 0.256091709727109
0.665608730476572 1.92349830790854
0.769466126728877 0.704002804276359
0.672727272727273 1.1788133761323
0.895597533779352 0.670664419758647
0.700291375291375 1.68594197319518
0.481316160101767 0.475292546847583
0.945333063373152 1.39317623600854
0.546161345357056 0.816727703599368
0.80808133472367 1.9484471815391
0.743458817247364 0.878199653781294
0.993189794995879 1.04284634742656
0.890481793410949 1.31279213021006
0.813851273281878 1.36296678642837
0.905562843831149 2.33707086072334
1 0.74426455958102
0.759241808327174 2.6569709470579
0.51944584711114 0.434800338287085
0.830590999345653 1.13030958553164
0.958806367577648 0.534404774989996
0.643369127815203 2.85515107562632
0.87311506112116 1.25543482218672
0.614935645439129 0.452598223528812
0.973998978914144 0.871709794854936
0.908589304891308 2.50182322670432
0.70016835016835 2.11722757527711
0.897498124408781 1.46304679061573
0.75284758455589 0.75548547666575
0.73422619047619 6.18246259485376e-16
0.949785211376818 1.76797410099653
0.801464708484766 1.21598851522186
0.949018778207608 0.934594767637986
0.680682593856655 0.911111493494271
0.701496388028896 0.661631995565065
0.934057971014493 0.551201344914233
0.768762298307753 1.18551353369503
0.861348145525361 0.907814039135887
0.521203079387223 1.14791576137056
0.929853422735069 1.09369811696421
0.829330385415091 1.92736443654186
0.836394096608104 0.500218144341879
0.28007618558466 0.731829133914946
0.955449542925334 1.27075946508002
0.802002164502165 2.50913912621408
0.989771364255497 1.19576738800823
0.989431306078164 0.67246603765785
0.902925481227368 2.18166349005525
0.894678602578997 0.764295905812869
0.817844565618699 0.622745917957924
0.928330721003135 1.05643701960639
0.771152762686627 0.943822887864503
0.843801652892562 1.79102235113081
0.650210268189031 0.992605431661851
0.941112031960559 1.17607981288015
0.860830906024835 1.15535988671662
0.631905293242503 2.98727961858016
0.965296342090303 1.65514718080495
0.730322209436133 1.80829376658335
0.778875550115882 0.473354940166832
0.748444134240679 0.599114128908038
0.969595395293719 0.389816240164239
0.663413472172596 1.70487542837123
0.52998582892547 1.37652157716982
0.636273627362736 1.88520548762525
0.62036315869783 0.115002609854525
0.967186899050626 0.705265100042882
0.95755829185224 1.31585815557516
0.76614149710659 0.591327335096659
0.523538252140872 0.528684315022552
0.734534152715971 0.299011235440208
0.851774206444391 1.90972996136209
0.631701791959377 0.925424659648371
0.942462600690449 0.723425976034245
0.724234343434343 2.22572559297464
0.876977507189661 0.320359779276663
0.626987217621366 0.335970025605841
0.95494576202089 1.34541146789736
0.835592644916823 1.37626015934308
0.921360565110565 2.70755125265377
0.766513374211321 0.318538854719495
0.838615764899753 0.862186805107565
0.841224747474748 2.59745284572712
0.766343207354443 0.410563081361033
0.753040610183467 1.21550058524817
0.748764822134387 1.63001452168362
0.918181818181818 1.16556719119064
0.935030937648739 1.61923812303594
0.750917779950038 0.538496593974788
0.865503438641737 1.2913528353833
0.914567360350493 1.33696904932662
0.91056373793804 0.942341957003279
0.982335664335664 0.511237900847512
0.758302242251856 0.32271261293117
0.922171496625645 1.5258369763794
0.870682987538004 0.246883437629915
0.683528352835283 0.923912567853232
0.792391935015956 1.06656615901244
0.869260954872466 1.46798335693677
0.817881292261458 0.868943750281566
0.749530144652096 6.18246259485376e-16
0.572062745562014 3.0089558578603
0.830993401759531 1.31452451905746
0.705870967741935 1.0870191216061
0.838480537593508 0.936612819280077
0.806686282467532 0.709985565124247
0.721495658337764 0.74978432615113
0.692747701736466 0.456233131358028
0.829771946266792 1.59912167498341
0.894642299281475 0.312889698421288
0.932136818832098 2.29061928244334
0.944110166412325 0.372917417200215
0.926643990929705 1.95573426125262
0.567849481796178 0.565239540937571
0.726870919136112 0.550887672283349
0.830717258852627 0.644271199486441
0.817411477411477 1.72090686918894
0.597702090153614 0.88307202232832
0.897540993105047 1.21826920299811
0.976258741258741 0.570508814305739
0.809318543142073 0.22697760561392
0.857470331056732 1.55652534350676
0.558668036979604 1.92757016365198
0.865252941639715 0.941759856673223
0.911799984175963 1.67988817703715
0.850511739915713 1.25532135034004
0.828282828282828 1.31846580265993
0.904995050492504 2.23497256310283
0.827277449472463 1.11003759811637
0.637113286713287 1.10029971154367
0.894306328592043 0.638807452155003
0.802293542803304 0.334469658245451
0.819845679012346 1.73018793638374
0.791883045163363 1.20350125090337
0.650171098742527 0.674127109577006
0.857664233576642 1.25616956595425
0.944850148195627 0.56611567288761
0.913473914401749 0.499072310964709
0.83258211052237 0.906062789788296
0.880873059866962 0.740465419395156
0.503238026448237 0.406559261610991
0.952347742935338 1.71716596194719
0.896877869605142 1.9479161643955
0.712141657918225 0.463322011382189
0.734568011159588 0.97612967558901
0.838354822489137 0.456664625483768
0.850444885092536 1.09029342936332
0.912563967833318 0.469235313186985
0.69654452690167 1.07407756894679
0.891372549019608 1.08963806256545
0.849837209133692 0.260158531556586
0.832227932912124 1.6574859914149
0.885238523852385 0.614079625761954
0.945612379654085 0.617910168059465
0.931818181818182 6.18246259485376e-16
0.884254023488473 0.712052875397582
0.763543072887513 0.314810992646292
0.570031619034309 1.17819718105095
0.968158744808491 1.48302973018895
0.407774416559117 0.409588039058773
0.515553555355536 1.5007572407287
0.904022811537312 0.42261262237026
0.507041147258539 0.798769760594834
0.859016091681017 1.06797552512923
0.627651292466107 1.00882899330932
0.903744671045051 2.22299951590053
0.838885172549632 0.997590825914139
0.961845557203148 0.017497245737089
0.851732954545455 1.65246809728284
0.807419536984754 1.24224220834962
0.811832611832612 0.401737755690114
0.818980681338096 1.68361234943661
0.937735564601236 0.878925848881129
0.740631882737146 0.582378990606088
0.937184565259056 1.16580138352339
0.801785406244609 2.55578830604418
0.801113172541744 1.00824441529863
0.451534576534577 1.04773216171246
0.617421774750765 1.65242777492271
0.947330447330447 1.01655897548112
0.803054545454545 1.79456437319284
0.804880078419757 0.460152132515844
0.881368956141388 1.58606345613028
0.397399406392312 0.726144997341569
0.790635035615115 0.818543710973844
0.825958073194254 2.02959124483613
0.731646082202875 0.864639762744697
0.899047353871244 0.290004243681707
0.69212509843627 0.902005796105631
0.491206853254333 0.614386472964604
0.900198067267176 1.41630165130972
0.873067868770348 1.16220553863483
0.37712980413533 0.205824797650749
0.473594057457694 0.154727326227451
0.312316392396371 0.439588954305862
0.858065039331765 0.984312712575213
0.840111446569011 0.630744497522646
0.380861123800822 0.543031296051345
0.901811338194972 1.61899568207609
0.96752984389348 1.66354945587652
0.500741541192751 0.397493012760096
0.749558577905035 2.08310350823746
0.903335121237385 0.623768845222531
0.907038309682322 1.44642152035007
0.705222437137331 1.17043555496679
0.617040161254806 1.59732616049771
0.883870216383668 0.306629256856126
0.994080996884735 6.18246259485376e-16
0.985742202767138 0.696464008491687
0.698312165775401 1.24723320140432
0.924568929844665 0.568555815139171
0.716926938092582 1.49673096227987
0.980673720238266 1.46006418709611
0.905469327420547 2.55520383414551
0.846683673469388 0.934374284436203
0.92000925283368 0.687089758510641
0.999947731960358 1.43458814499083
0.504840816050343 0.293699053736005
0.775168848245771 1.36880377982471
0.783904675228368 1.72911927661636
0.833221690590112 0.72975629003131
0.917680724852468 1.31662663298425
0.802697302697303 0.443847292248874
0.913602765410349 0.598418896068915
0.82571058834404 0.701689561825704
0.687345756736338 1.2188153736928
0.622764686024132 0.619383292362874
0.72227083374858 0.45817067971778
0.728747170260932 0.720593507377989
0.866414141414141 0.967532158639119
0.79125222075391 0.41949498297934
0.646732530616445 0.796476245407578
0.906399672860173 0.487679486040979
0.946640463398367 0.929278421804114
0.925422160536664 1.04238300844544
0.792675255549507 1.0204352536242
0.919319314782924 2.04230208139642
0.718057880981798 0.570359263218959
0.954732852485885 2.1568865268883
0.93907321227637 0.288102962989608
0.451293825167439 0.278415036297649
0.831812305565157 1.02727105290745
0.748954545454545 1.67231585847875
0.842086368915637 0.910553907546787
0.675018685941016 0.266290826311792
0.852778196709506 0.602630254704579
0.948257025434541 1.51655331229221
0.800535389227969 6.18246259485376e-16
0.57240791179721 0.9401802474443
0.757006840000812 0.415218510766466
0.750990675990676 1.03661307816834
0.944497310188201 1.0314273889975
0.922501411631847 0.456032352938218
0.868156996477437 0.300155604680631
0.630859784283513 1.3991042776481
0.806060606060606 2.01833941992693
0.743665750974254 0.341454556930266
0.90518778044133 2.34519816116025
0.939796725014116 0.44915785457141
0.697079718345278 2.17355629245479
0.945085668976454 1.13371835282414
0.718617348890258 0.641877752980281
0.865606694505604 0.464623363051061
0.835926447252782 0.397489350152529
0.462271678046733 0.210184893872675
0.706717114128745 0.918442877833181
0.69913476097772 1.3416817205953
0.590087055366104 1.29941769817581
0.890286317019622 0.441945842140286
0.8420113373924 0.980154755191561
0.625892317191946 0.932693290280128
0.978166260670201 0.186726207562607
0.954439736916435 0.431744370056559
0.79797581538758 0.240254452511394
0.879721583105927 0.511542716510843
0.971128756102849 0.179340750668057
0.80220202020202 1.65992958220468
0.879321862262048 2.01188210401279
0.65574971531074 1.08480949145222
0.771538482570062 0.693359458869284
0.771905860636825 1.34143502340351
0.611251192585525 0.820521273482302
0.6303107848459 0.577542054116851
0.844804673238408 1.05313917934698
0.938603051794541 1.36036793059326
0.683756166314306 0.812310588136553
0.783562576115768 1.78854597035509
0.903479216361869 0.59190942565979
0.961895551257253 0.456233131358028
0.806615815691158 0.453815290055373
0.66755980861244 1.79885157259636
0.858585858585859 0.516806495264687
0.893678852012185 0.688829547567158
0.864107173429207 2.442217249932
0.836477973321377 1.25384010773311
0.807106993690571 1.19495775752196
0.635917702924748 0.348833852337083
0.74520202020202 1.27320436433589
0.82630303030303 0.891355123563604
0.958860651543578 0.504114317804688
0.918222232999507 1.83520882079038
0.798789866086114 0.133706877866274
0.804003142801021 1.09010241098956
0.717978549203099 0.828474141476894
0.833773803609869 1.92880118012443
0.592554991539763 2.53090109669267
0.816509366509366 0.644545175488631
0.908536585365854 1.49152660823779
0.769116698903933 0.940309355218103
0.839272553864829 2.70314007983261
0.653242902130892 1.3121706428865
0.96407483789458 0.485433369498701
0.966931450426596 1.28266849993886
0.798982098982099 0.83982178073735
0.896434606285907 0.404361532188425
0.967920604285904 0.639698919196893
0.931991770605632 1.42600974212738
0.98475095847307 0.739739491677754
0.941524323047859 0.323530019560059
0.635365686944634 1.877197981111
0.927481408777003 0.851297589179787
0.947381972459372 0.780512963815987
0.9809392921375 1.03608013018909
0.984918501092253 0.624044544980616
0.721095183885882 0.505567869629572
0.873494064734941 2.04334362618434
0.996352078350819 1.47181486680838
1 6.18246259485376e-16
0.770093736051183 0.358682780320194
0.671288837744534 1.84160650906909
0.821170892599464 6.18246259485376e-16
0.721481688046105 1.24378551781066
0.604819242567587 0.368820853379606
0.927141402920131 0.539814563185467
0.689081533840337 0.581124935772343
0.801425198178445 1.62483364343522
0.807352647352647 0.631786937629979
0.818382563808431 0.143232217570607
0.834604105571847 1.20107288899283
0.521765962497033 1.18098371875994
0.887035665149751 1.89965283980739
0.661006189577618 1.90056176064633
0.628290121430916 1.68523320245199
0.672470496693036 0.462247069424255
0.841287878787879 1.08216056360063
0.702949438202247 0.898808522329724
0.830338740944802 0.822624278394
0.853338696701529 1.08289229542629
0.42585841175327 0.680846740804018
0.547877254518621 0.533687325336753
0.99160206220028 0.917208099858414
0.925052505250525 1.38430408756791
0.813938313792494 1.50732599533838
0.633477359142758 1.10405954176866
0.65058392489123 1.33486596381898
0.768350168350168 1.23239652818395
0.752972027972028 2.25340677717889
0.354834262787137 0.232915580508171
0.721549938670045 1.55060717762702
0.613961508145034 1.06253713219138
0.756865133749556 1.54380562906013
0.991326006095775 0.493470399937464
0.92910404202539 2.38929407012209
0.678564836179049 1.47781914697458
0.571841270602146 1.98274265797189
0.890956722917801 2.68398666491725
0.998441934485245 1.61626853708334
0.854564905689738 0.672927999160179
0.739010356731876 0.310733320241405
0.775849715468184 0.225510516868907
0.587062248480178 1.04105469168936
0.744827625299006 2.34325925623894
0.978499603490219 0.464304951409744
0.763934731934732 0.953384515668583
0.706772614439217 0.96931807263826
0.616134556816767 0.371392869773905
0.664715153742906 0.137149079657017
0.907557166759621 0.916954512281605
0.880950247270072 0.719054804852616
0.597698656545575 0.759667056396559
0.927149840852012 0.570452865609499
0.763432111166918 1.54871388731073
0.925380480376104 1.33428667050928
0.856816614780301 0.52706725019646
0.845053589328398 0.870188253156527
0.732755031228314 0.824392912191812
0.626846339501207 0.248362811570737
0.67532327321801 0.914377500934973
0.676608965823347 1.08096330404357
0.789243789243789 1.54466835182891
0.565475549100903 0.574917713377128
0.766681193526831 0.254542141037726
0.800968329915698 1.65965752503514
0.784801136363636 1.80105745182956
0.770658970658971 0.818142506021671
0.69600197177252 0.420416923472725
0.753998193168788 1.05478191065503
0.81340619121739 2.39755370620054
0.683355464759959 1.86963357953706
0.744665740863652 0.900677161964545
0.745043656908064 0.471740997658622
0.952928977272727 1.37682812888416
0.813236612638728 0.822820135325043
0.731780381780382 0.847671571684645
0.62034131349078 0.154450636000423
0.923144728814103 0.620420632254656
0.812372573662896 1.55605262044898
0.998414963116771 2.16419004132358
0.751491733408271 3.09270819082643
0.462245076695944 0.145034720794282
0.947699950322901 1.56676612767459
0.612535757575758 1.4304682704458
0.812503113325031 0.975657924542345
0.997428412566027 0.910906697828982
0.724978925784944 0.684442116033809
0.759423292756626 1.19850487934206
0.44406496660595 1.3303950994399
0.59882935927952 0.379418780146694
0.623140495867769 1.00964880542321
0.83078725398313 1.39285499326591
0.487760006629651 0.945609936421339
0.767732816916806 0.15537467077387
0.823172381469764 0.68630760524398
0.804630419810756 0.890420434560934
0.734106777628888 0.806961826622006
0.874625421899698 0.837279800378439
0.953850114684267 2.61894718726383
0.686481046628648 1.18765582533438
0.648866080156403 1.13262667421003
0.410715307149816 0.276768559251265
0.918616358355572 3.16399377867536
0.984677510067265 1.2000585136041
0.916083916083916 1.39594510846396
0.969520841801021 1.74837147342104
0.963559915907498 2.55079195038002
0.774867154961942 0.784405673347235
0.89915404040404 0.227888804349551
0.963758784665236 0.953481291258356
0.842961589949542 1.13598438593707
0.851023475327784 2.03026203522289
0.908507434594391 1.09757353435243
0.549466006772597 0.461072947622377
0.737765409193981 1.30011058384268
0.733900919070183 0.112925989203717
0.53779492130211 0.328441017364273
0.705101799242424 0.40101558095665
0.831553602116638 1.47318415976008
0.732209737827715 0.85149665607598
0.9756287110556 0.408539134611763
0.720224511818207 1.11317972225093
0.661369419384687 1.20100974843755
0.491581467349661 0.31763500624303
0.831856105753603 2.59362022556757
0.791127622377622 0.334774130307823
0.93093407936551 1.20897828447784
0.823738321299297 1.03377515333738
0.849336057201226 1.40126329004547
0.524753438386317 0.564055522393005
0.770716154349248 2.66820487566829
0.746687406383224 2.72183924162846
0.417881812554515 0.326172624712852
0.972657033915312 2.93592015978115
0.908626915809364 1.40404949335855
0.643778941942079 2.02508503140058
0.939393939393939 1.61432074279332
0.856417112299465 1.16389008514959
0.81408159234739 2.6312999370021
0.707874650203073 1.09307387954437
0.813324080499653 0.174456722172124
0.970202377128172 0.997959693974187
0.953775038520801 0.56263126716025
0.643927440081286 0.827422444072547
0.860022664316293 0.682891158602278
0.747120111526891 1.91270760620067
0.894614428359466 0.837263350254544
0.560132575757576 1.17738648237191
0.875251349349138 1.20129166713166
0.95069214876033 1.25459302474561
0.802692391541312 1.41693466609857
0.838076142955661 1.06932707760467
0.751745525429736 0.576517278136142
0.859260400616333 0.853953899504311
0.872025555090071 1.25803222597802
0.877875046763936 1.0340280222632
0.697086810130288 1.02584609929884
0.641825229034531 1.48056133033956
0.952527654667964 0.405922148685352
0.722885915298662 1.38205667898721
0.983897759464332 2.17696336837745
0.877252689663677 1.59710844460122
0.981159548182139 1.11988684446057
0.539457070707071 0.627524577359364
0.823341103341103 1.13714360847383
0.885266862170088 1.17142659317676
0.943265086206897 0.990807812398807
0.543448796567409 0.220366084153277
0.560454378403662 0.145365625439585
0.662910618792972 1.01797159182264
0.795399449035813 1.25904231952925
0.823072996426748 0.834634593139312
0.683905723905724 0.390146829803017
0.933538695125334 1.61160524348881
0.843381513883606 1.22570673314856
0.795545536072393 0.577340237435315
0.952669020800577 0.844594728749738
0.594178782040054 1.51166328220215
0.762456627342123 1.50589181289718
0.979373567608862 0.827879648331367
0.721729934726325 1.1329480880569
0.840144212290331 0.888164295814155
0.789156874871161 1.73960464217645
0.874712411966143 0.585747336323567
0.49613080661568 1.52969600659751
0.927819900422069 0.729019795887602
0.754834390415786 0.844720732975924
0.944125986660993 2.34876038864331
0.750426734303386 0.76252311060288
0.883793735340806 0.659075977382042
0.858554195804196 0.526793786614098
0.772617743702081 1.50481672091391
0.634352504774497 0.629775222090327
0.730430467227879 1.13081593151598
0.677006769825919 1.0361562324945
0.734012364447147 0.792157450776316
0.552159796725014 1.20415935663066
0.758253294616931 0.694602078656784
0.514988020501623 0.772451556721959
0.595995996332336 0.430789084278409
0.91959552326723 1.30198665374128
0.981035353535354 1.67894579734914
0.795079232693912 1.62152938551775
0.791281980706721 1.04921234054291
0.533372687918142 0.488339068136175
0.624242424242424 1.78400657005451
0.89663712332236 1.46855831246031
0.897171052631579 1.00013695035447
0.757493947132765 1.5628916476686
0.922492474413004 0.750069301061458
0.816636957813428 0.67634843541132
0.982741665847183 0.879663442168386
0.805923871700802 2.96590909563736
0.5693412682126 1.4912245612184
0.858186751197855 0.974696680080492
0.857154490081756 1.15372651322076
0.993332105937867 2.40149097732547
0.94374159849445 1.74737684240398
0.978118312970249 0.994430071664717
0.70079892814609 1.33803692138229
0.767564948376756 1.1769077852282
0.83887546113726 0.404522268242007
0.604372487717731 0.434288011476689
0.892676767676768 6.18246259485376e-16
0.790751292377117 0.54698695195169
0.99965886525474 1.72727325529546
0.719817682317682 1.97901050782259
0.785344827586207 1.50239153760867
0.657475262832406 1.27284211274573
0.93317869246208 1.73214808769629
0.950420334485251 2.82571168273789
0.500742706852316 0.220962455746135
0.959301223994846 0.765224579398656
0.94566985645933 0.275626503655974
0.774550128534704 2.41550209727465
0.781606765327696 2.07088316716776
0.989826460754657 0.806119244170384
0.941685144124169 0.784635225352506
0.879832622251395 0.699975693257704
0.750702278257023 1.23864895753305
0.798428747994846 1.42970332245312
0.854888148500714 0.649426057625638
0.707025264873676 1.03167362499659
0.924186469078755 0.28751171071099
0.944958468298002 0.971170502638883
0.727963084078192 0.794767646281526
0.876285099694719 0.652488912385182
0.44492652090854 0.421783220484691
0.542109165044945 0.777612845959505
0.816752173060584 2.16540133544672
0.755082789364751 0.826166065026687
0.95480740608442 1.13137226376448
0.822649517268192 0.308176089500122
0.973097234239341 0.682963134329298
0.684577352472089 1.04936990783295
0.825139425139425 1.23076101669055
0.819827231591937 1.27854459306429
0.919057602521783 3.26008112966412
0.660350338831352 1.67160188660472
0.83293883535819 2.36424071036213
0.638481658692185 1.29141626598153
0.847794658172017 0.732577089204766
0.820253419147224 1.26165065472768
0.659236152065293 0.579707586145228
0.96482683982684 6.18246259485376e-16
0.892558636041019 1.74481141522809
0.905733808674985 0.486107175314522
0.874364177489177 1.64469741555776
0.593094625500286 0.560787038757466
0.992059422862026 1.32730525454397
0.713725072741466 0.750582061277954
0.543899025781797 0.472028022534903
0.679548172576875 0.625296563022143
0.77157394843962 1.05708820411123
0.789230769230769 0.311132544257037
0.750229568411387 1.0935843881466
0.970586454458957 1.37561939138916
0.915156557253063 6.18246259485376e-16
0.894541859722 0.131787409957745
0.935075679232866 0.967912414342185
0.846010783510784 0.566641133609447
0.873206642698168 1.6012372199187
0.890538033395176 0.0577757986226867
0.994736842105263 1.79153115736364
0.557701593282899 0.636809095943123
0.88155583916923 2.28103760058919
0.915969859017987 0.606745519350496
0.995714967322437 0.539768531459696
0.875626499600107 1.97484240849076
0.711524334251607 1.06329457573173
0.892264352063347 1.54531405574309
0.80019658024554 2.03150321480311
0.799853683897802 1.82275372609041
0.692839903459373 1.20392984508708
0.691937854293513 1.80009235824577
0.939638863551907 1.7496130369911
0.273825915108306 0.611545275586795
0.713069141404664 0.101331843459869
0.926343451143063 0.313648715681506
0.987325067419854 1.77311901780358
0.77047397047397 0.132172077391324
0.841010101010101 0.449291353584031
0.897005347593583 1.3738973907288
0.631890660592255 2.53969834783329
0.951623970499051 0.992137267797995
0.77250704721635 1.61491583565403
0.846753246753247 1.4541374753429
0.687563170435077 0.40337260985861
0.954357588328549 1.00616372077133
0.964069264069264 1.40608704863466
0.947817525434854 6.18246259485376e-16
0.768468899521531 0.98399932693813
0.955836523709586 1.93742015207196
0.94717088922007 0.534262483060832
0.937928526835024 1.59337846402859
0.968915837054638 1.5565810422824
0.782286018075492 1.21093668721415
0.963107962051159 0.533008631300577
0.899698927174212 0.704549738289185
0.884795321637427 1.50645118215571
0.905327199386605 0.888523963394877
0.842386346917758 2.40446742249404
0.999321067282232 0.809284701869693
0.55934329185091 0.356814793700635
0.814685314685315 1.55957042397322
0.732708907254362 0.458812060574267
0.901272727272727 1.49801614502673
0.700360920526015 0.472456264608407
0.943474066507774 0.297468588392691
0.85259203606311 6.18246259485376e-16
0.717112602616804 0.597123575531641
0.561035405388588 0.572349261150204
0.499567350136519 0.609993805059415
0.974482660196946 0.448699611983393
0.953485908031363 0.703902108106719
0.771090212469523 0.505549749574987
0.958498023715415 0.483226922056382
0.635985461495241 0.21926427619092
0.362134074188404 0.370555145415909
0.841100262861434 1.55474896853571
0.95525072967214 0.262121962053763
0.710811028052407 0.947116284394394
0.525208422250676 0.625815817335506
0.47513525004193 0.34857920487886
0.939738826443431 1.79009667506944
0.639023377561152 0.608069960852772
0.781585440845651 0.523646806179565
0.695827403872984 1.56279676310462
0.678224937118218 0.759716359718949
0.891462866702952 0.847491157334631
0.708779596100279 0.182100292713273
0.703053613053613 1.43011350102262
0.820585619324033 1.53910999641277
0.88995670995671 2.22990850315703
0.918175720992622 6.18246259485376e-16
0.844932079414838 1.2875042126836
0.871656967021205 0.776922358091129
0.894690312616499 1.84531793021357
0.579222066082946 1.43278513676296
0.560178588391754 2.11226078699195
0.906331168831169 0.36219343760396
0.996429552320791 0.441545322005694
0.719847904330663 1.93181459033085
0.928269549959691 1.17553221805691
0.627404267757966 0.687027622576413
0.852860696517413 0.60609588740242
0.850293155675684 0.64418612685206
0.995117336507065 2.53455880226289
0.764982528498597 0.889560694114623
0.721198471198471 1.92515334751165
0.814780537158935 0.920251585827399
0.909829632023639 0.533889137325328
0.86239084413134 0.667165095596459
0.823582968419468 0.875607161571293
0.594243915395691 0.547840952472221
1 0.825947602759527
0.994898911066965 1.96151479327727
0.652458600878675 0.350593241120794
0.713229653980697 0.718272434287815
0.617004148773564 0.176083367576826
0.793476977567887 1.6907632521543
0.636363636363636 1.25970052469238
0.551038869092548 0.385186612324764
0.853382047454122 1.42683709285374
0.411298882199224 0.496933895867261
0.543575637325637 1.44516155772946
0.855172370178194 0.677226992717168
0.987786783497627 0.624645813811404
0.851219866395585 0.315608671168681
0.457377049180328 0.322994922953389
0.889734764122292 1.59326723613052
1 1.01981956481442
0.714141414141414 0.486980966834237
1 0.717054548213779
0.610756838620616 0.393034551861181
0.97007200720072 0.36736308418808
0.686923354082026 0.430509038711988
0.860645336717121 1.31020452156353
0.907507859366939 0.321916696836433
0.893771043771044 1.89065705037507
0.901324805847419 0.370052668740209
0.807149975087195 1.22289995318782
0.901208358658215 1.21370261070789
0.980092899800929 1.62453811018703
0.77756390230617 1.48854305147891
0.847292993630573 1.60049445624943
1 1.4241895709286
0.594973584438632 1.00168867116752
0.793226381461676 0.851307591220358
0.72520496056455 0.697362985561288
0.677511140819964 0.318804842910215
0.790381649002339 1.20781913400892
0.706546238526116 1.31742412976315
0.927165313668381 0.946195638414991
0.790454855512836 0.38486485532863
0.73803202626732 1.35490180703902
0.910403397027601 0.255121206678691
0.868930640175275 1.06604905419198
0.90517394252334 6.18246259485376e-16
0.963300395256917 1.69355961940015
0.83030303030303 1.55152964765263
0.888714442474888 0.36006067320191
0.912 0.70542489075266
0.827786057294254 0.970806148450679
0.86082027937698 0.979571796718377
0.956521739130435 0.309638148622108
0.682711969913111 0.791887442706597
0.599302058485732 0.666346849402543
0.713705748481006 1.0906055266138
0.748575786910734 1.11922854772502
1 0.731611660118017
0.659040821437516 1.72545165455827
0.973929236499069 0.580353598588799
0.441094019513182 0.419817218122086
0.75364269876465 1.0458192123907
0.88620429386112 0.54588293645621
0.779433681073025 1.00640081306004
0.851509320271347 0.727215466629957
0.999749523398689 0.76229052065543
0.858048187892286 0.975585023537666
0.644932014833127 0.761539954453052
0.626153974379444 0.622478486001958
0.906735047538757 0.580683514509707
0.758174559970967 0.658556092565365
0.982 1.04673696672705
0.936512667660209 1.11591457542016
0.973118279569892 0.929661578817983
0.764850458987267 1.50092808687269
0.661316990934888 0.429608406716702
0.93801652892562 0.830008828301153
0.970600573491929 1.77908347270605
0.621486063793756 0.754518237740525
0.93208041958042 0.578478841273002
0.93038073038073 0.363228120359348
0.390848803722858 0.655312789405539
0.459222910927456 2.61205741681605
0.913920666080011 0.500916558535404
0.975552336110105 0.385944218627584
0.798488238085553 0.821418219714503
0.708137829912023 2.007990726413
0.932391218325444 1.33852544459744
0.595345043353893 1.35638944765584
0.612702524580021 0.383715928528167
0.948577288488626 0.741134031370323
0.738175442325062 2.15771684873089
0.82252085019709 0.854440012671536
0.947762426751559 2.60749985924569
0.830078974222459 0.655752597329689
0.71677379859198 1.00498396918187
0.914164749808314 1.01655897548112
0.963795339247443 1.2048920742709
0.861666666666667 1.94616839409251
0.582705965909091 2.77878730898421
0.459131912610836 0.932924815028142
0.596237644438257 0.476647690648435
0.943653814595566 0.924443656706853
0.776380138013801 1.67168429759326
0.969821712935223 0.678089411617424
0.915249795249795 0.976360149768477
0.683316404266125 0.864110885336138
0.873326936915327 1.09555079221217
0.94023569023569 2.15205186448389
0.895411519464383 0.447578884389046
0.942520772357364 1.48566046010078
0.825351989623447 0.493094627015518
0.995179987797437 0.968664921798077
0.972244402013539 1.30798407157876
0.799762329174094 0.540171685014656
0.599731182795699 0.738725469687097
0.818618692322796 1.9383880779604
0.89434102329831 1.30281431354486
0.900701227147508 0.523776137884491
0.889052631578947 0.884964702407799
0.963741431225575 1.76052544648752
0.981330860044331 1.33805025007986
0.976074990786643 0.512786624570911
0.801816854537195 0.670734183416384
0.939062717358594 0.388158528504559
0.610198508414428 0.559602946171749
0.927609427609428 6.18246259485376e-16
0.750608389901948 0.343614692037684
0.655605381165919 0.741989653278409
0.541345721024865 1.52609795145973
0.916685245069365 0.228863929775852
0.994034448419364 2.01824414637897
0.99947335571308 3.03760647300758
0.939776918069856 0.256607649407267
0.46993464924595 0.645980660497382
0.99489244333554 0.650661702591124
0.977377683086482 2.39565312886972
0.97831071024324 4.35200002233307
0.498371475908889 0.460959512466096
0.986746364997994 1.12319210886421
0.553714144024222 0.856239974960344
0.918580740656975 0.796538576412388
0.828737574902508 2.78817260010899
0.909539643690963 2.98854047589406
0.993212093841758 1.53342189216808
0.958347394947083 0.348601836515399
0.709416445623342 1.38556600662509
0.680162491064995 0.330942853418736
0.797188362643839 1.30866979393576
0.869519955888069 0.655127422056991
0.602722376918602 0.0753504466804876
0.619534277658583 0.367902020896613
0.978629570438489 2.5316867700204
0.626628311600044 0.542578001674573
0.5843970371056 0.852640250662751
0.839297317392499 0.795078534440621
0.816485655402532 0.336844643773247
0.933624394983504 1.99854422972833
0.639582168251178 0.260674091812352
0.483140764245992 0.517700147239195
0.288031065395277 0.453733632474965
0.427674475767208 0.111561039621666
0.954458332237313 0.560593554866421
0.695039543336942 0.290832262728766
0.930406783807275 0.569383371353659
0.495573554001725 0.556973693020572
0.677545792297615 0.135229023341327
0.320086303114143 0.316132641422705
0.906486675110502 0.655595666852511
0.910757114882138 0.762615554499129
0.892988591975994 0.323036261493043
0.866012862356934 0.484436623509246
0.595971545373289 0.188243733672101
0.69303768439015 0.8209028606853
0.395115636554353 0.245743335270555
0.588414681162773 0.420010554020677
0.811310123557572 0.16207514680086
0.858868666199989 1.0270450258953
0.902954944544112 0.314280242150742
0.510831307596342 0.323554242268043
0.995321268845838 0.498967846185942
0.558158252566147 1.05365771564079
0.655925752254769 0.276578190015473
0.455651590925564 0.148925140732556
0.806604974357061 0.225451136018449
0.574049112596599 0.319195815295545
0.580823061119671 1.31014524425677
0.542473710123925 0.469040066004881
0.8866729984434 0.868408897860314
0.504361607708888 0.108003599476656
0.745807462817571 0.241006945686512
0.350133834535133 0.384930748437418
0.421775687309247 0.320703312744372
0.369107407544451 0.234628990413717
0.438899259345897 0.943973997201062
0.773807102742048 0.937087226641354
0.593233424377275 0.377058088121553
0.427780040733198 0.357584248427195
0.625140156424176 0.43457194563295
0.32132193735995 0.555508511750548
0.333859047578036 0.265858972628733
0.776476703160067 0.48493539899576
0.933080838290792 1.1616443502306
0.799914843191533 0.284874930694409
0.955115741199311 0.564385331966967
0.476156314224496 0.616942241877449
0.374418607847179 0.276643441700295
0.688509750566893 0.465156754000919
0.337339905712151 0.241436073932592
0.742202957409143 1.28795370390967
0.49682606145688 0.70229374749148
0.763479026530789 0.747021152045261
0.411834210623183 0.526557279681564
0.503884524611558 0.174926373427107
0.588761329144822 1.09748503734508
0.630453566262957 0.108016108992979
0.432748099152399 0.374340928395746
0.733828054495439 0.440705790699886
0.847321471110448 0.837502085858554
0.965270329255278 0.591736147275132
0.730040619720335 1.98927065212168
0.911854104425086 0.537454158113612
0.654682954766212 0.342290872665642
0.795338593861277 0.766950841785229
0.419311846232097 0.481786657844294
0.390871391597 0.271964286964334
0.910467757646464 0.179672229947676
0.579810992006333 0.314536010830158
0.543532058492688 0.418687863900152
0.90303156088139 1.57686756808361
0.679567848398591 0.953435461159589
0.583623435184309 0.166512646284233
0.322581560435179 0.0773085592147988
0.540075785885763 0.567195845299928
0.613631462019986 0.448160058077535
0.653153132629389 0.48643947082731
0.819079714943399 0.239089959060368
0.584667597877553 0.360498905580963
0.652441443063944 0.133545285761338
0.862883676224266 1.79886751068041
0.931988382252442 3.37379700277556
0.891340261956166 1.640458789427
0.374050960522261 0.232541637704625
0.756516196447231 0.745101584139589
0.425381027733822 1.01019797820556
0.562510100455892 0.3194525493925
0.393527135028517 0.225772817170868
0.900273915964649 2.23768420988778
0.8624739195231 0.447205660483132
0.600430303245455 0.365961907557119
0.743469786761714 0.663285029323827
0.505260882257026 0.324476536161166
0.728232566722798 0.897692940812123
0.532210478787555 0.616225210854542
0.451015211629269 0.208455787102433
0.881416566049264 0.877944149699495
0.410624500423403 0.17283739177005
0.348375157160085 0.336300297359371
0.372013014213768 0.379353793428111
0.703814644409261 0.416470145877655
0.864996582048485 0.198536882137458
0.821258673021363 0.690044561017372
0.641838719145291 0.417217564281225
0.257993179153789 0.443608087569181
0.43679680135709 0.405068406520671
0.942924766872135 0.578825291397679
0.574327733993367 0.468325868590782
0.946249690060862 0.615382341821799
0.674545739287549 0.533741394403958
0.950168109942281 1.04725231861845
0.27692641787955 0.252111868994394
0.688433348321453 0.30885048870375
0.874170128117497 0.682360076077004
0.581026230815882 0.12494573738352
0.455638029881083 0.413041088655941
0.852491188925541 0.520422596210256
0.211840953601092 0.313821817284615
0.860792387772694 0.70997819288068
0.636774765827135 0.486949013613846
0.933209032871547 0.323318549998942
0.940696374874192 0.5036175273891
0.27091946114651 0.445175017012899
0.767006388412844 0.279104964529061
0.690040999564809 0.606033655208851
0.911428458248528 0.800200338970949
0.809772960728191 1.64289596157161
0.747464009137349 0.474429727376869
0.794770371088073 0.305405967984603
0.397085084195652 0.327221881215811
0.458380451083407 0.700473533807517
0.476726087242871 0.0892813437020294
0.781328184561426 0.462190514383757
0.566512264679124 0.416335926437501
0.865766363038619 0.628812802156295
0.771638916223299 0.736306645415164
0.901457842070108 0.465441281474368
0.918025475649543 1.71382388914375
0.854434354168679 1.36810212979796
0.750082652606603 2.66057666255644
0.859239673198125 0.494656362262514
0.650485384304726 0.30660609131415
0.612728689784813 0.992550535438936
0.687179912740747 0.545936974833943
0.359873839216824 0.338812456471835
0.891084755548046 1.14190585091884
0.327966141334394 0.481279569051556
0.761714942181055 0.431886229199157
0.493816130165722 0.285137264095917
0.381262641254725 0.251086253524568
0.600313937252698 0.686732133653131
0.493470373571932 0.278539335227104
0.924662371856994 0.603292638424886
0.392649314306317 0.635402594886845
0.798477932022329 1.68307124656404
0.540700615174299 1.33795495327833
0.604450107482144 0.369106356811124
0.313274052267269 0.253338817106432
0.535778446583351 0.558738620518786
0.698519183945224 0.599244669908067
0.637614116285122 0.340158070515329
0.374102813551994 0.384416244784887
0.884248294803105 0.69674450751308
0.303547076775572 0.498603158989383
0.238410367028371 0.339147727382764
0.371009278800562 0.823899862948336
0.768852580856941 0.264468355399959
0.875554788352517 0.215794187773822
0.52443671879779 0.263953589288233
0.707917998054547 0.372986942889987
0.715352889273532 0.366267925834322
0.923071303201965 1.68551157280406
0.906918820234275 0.434702126142756
0.858469188190551 0.427464465454457
0.912725377051538 0.532858730439075
0.324240998301348 0.777634665030828
0.736910688927012 0.908331501527345
0.697444431717251 0.743604781871543
0.972851015399691 0.724183036391082
0.695407602853841 0.635177144302588
0.942195580858249 1.81083153108235
0.463105300970969 0.807637442419134
0.884896969227955 1.08450079993603
0.885838952396029 1.07454395891082
0.462814521209994 0.3719752357301
0.54059109388226 0.14874091220662
0.684262695754503 0.368595738951482
0.834719293874293 0.665997219257037
0.762100646276825 0.64325868848598
0.542144550500059 0.658102645044734
0.943729964114094 0.532032937611085
0.632017942105837 1.24925678483443
0.424627143715106 0.382569992449615
0.761019883147687 0.592792516983423
0.415649005750406 0.182168361292775
0.485249588361988 0.583760852623191
0.941095456155254 0.651674213492873
0.695037995047949 0.156862742488949
0.475725487813155 0.163969067086671
0.456403736564957 0.403488852186803
0.329139830178391 0.338508741175032
0.928035726624125 0.302227033867027
0.587222928383626 0.274491243146774
0.513629091300208 1.75919747227392
0.799031143484148 0.85239102014904
0.339447687099998 0.564333450712519
0.722281200010254 0.4558095776352
0.343604700281738 0.715045506672427
0.9670547612873 1.15495637342402
0.85332302061914 1.45546768671336
0.901570916230757 0.292312619104758
0.743597579095083 0.458746772231209
0.549719909088337 0.34298731371268
0.815577974232097 0.561111723446674
0.730662197756005 0.669391588052185
0.885251744282831 0.773728787339044
0.654872152378274 1.88666122935563
0.3264592474405 1.24692830278857
0.908654572725568 0.352356122569078
0.442569026391323 0.212239855005635
0.78985066299745 0.153154022427162
0.396997263605959 0.109320665650519
0.958616078591892 2.08344421174929
0.638735585297555 0.269014645076241
0.569970849597731 0.246142749695733
0.998894925282718 2.90313226318348
0.538939112088195 0.495671336077008
0.929342024110571 0.207367387348241
0.345440583000036 0.10655190366395
0.584140362750689 0.20094283401492
0.697952930068693 1.85103438666108
0.827597526510385 0.971968065213846
0.527392005662169 0.372812897859287
0.436823450010439 0.381910630043231
0.729406157798499 2.02598373559673
0.873332000831726 0.53444882794818
0.712567635842107 0.463841799408817
0.668356359282554 0.578004975428517
0.381565389343167 0.342839411932224
0.681203491745682 0.596660036710965
0.505652967882113 0.20061038292834
0.429610455517586 0.665509185097704
0.423577862580633 0.328219950874227
0.343180650602608 0.28024443818669
0.854399361243887 1.33125876531268
0.622515982913334 0.521074831062285
0.547530082546227 0.418942151213967
0.91340047078191 0.679266171173187
0.859588984922087 1.01312718724392
0.432737313305451 0.431754224125154
0.673054994573356 0.377894403866432
0.95049084241929 1.29175262967713
0.534502265254787 0.231740878082203
0.931451629971046 1.17125808848434
0.725420641457713 0.308497009657994
0.505786041931162 0.3071286718381
0.521317805375456 0.176540840431701
0.879355018070614 0.580868684010237
0.850039472571262 0.164933331545857
0.646512159705469 0.212053690719999
0.880848642549885 0.563528062422191
0.636671117297267 0.450477845158094
0.698471114666293 0.318737763615664
0.434288405294205 0.534856040172964
0.705556846932755 0.980211974105022
0.842250649495438 0.527329658569989
0.380174148476536 0.353508735697141
0.473307751859706 0.762702146304555
0.618894393121197 0.816271324716741
0.598852362668564 0.674474575060005
0.725953709660983 2.38962284712418
0.595301011643233 0.568977574662012
0.800517703024672 0.459347321570478
0.831136922046013 0.734835100954801
0.950346678595393 1.35759122521007
0.439163169255812 0.311122826828643
0.56697988761749 0.206046186321006
0.593448978841843 0.147460679533507
0.896748030603808 1.86338155869004
0.628240059305736 0.306756259593623
0.620479963707607 0.163763098986134
0.657842414367591 0.177015449835979
0.941851735948965 0.586440754915667
0.97009159123076 0.640949813046548
0.775612002834825 0.560299223802804
0.775875626160604 0.288636890376438
0.356598913831839 0.449886109188134
0.592978689684356 1.73472640595892
0.532331032331032 0.543605873145875
0.672923815334554 0.112307045203215
0.479324805556979 0.154047138942187
0.418791807033276 0.244459544554609
0.570977827206648 0.252918456563943
0.514652307294182 0.596956590065552
0.344865391019237 0.533405375403644
0.778775421587261 0.617337625075421
0.956414740312109 0.522228551192592
0.84129176455302 0.294482959841443
0.728152914597503 0.0633175683131545
0.892837780012409 0.330239915783439
0.882780427303734 0.635058634914401
0.894359802042581 0.552408239797913
0.552062199237486 0.224422873345827
0.417111458787778 0.639852402305638
0.766778497429446 1.24210337729886
0.928969863355588 0.480619988466423
0.834132502932863 1.36833945428993
0.803726896345651 0.45513676633119
0.626250380054728 0.143914124245284
0.768805144709823 0.789190227580234
0.621399927814495 0.272470147961986
0.948488912387647 0.60141793786304
0.639983218862449 0.664546845415159
0.847555865313412 0.381624913886194
0.687516862950461 0.590462026956448
0.599356807904569 0.490278468259302
0.523153469017272 0.369269632945525
0.686163944053727 0.404768234888843
0.407635421721008 0.44152409438472
0.533205760719727 0.305271542312732
0.793492104652591 0.253674627231424
0.45256993967948 1.12916925030144
0.610415723545922 0.684807474877668
0.942367797560864 0.409934721894255
0.728136798005959 0.446778701210924
0.491424861480642 0.344140144627913
0.588691200026151 0.407777089886383
0.941362383289233 1.13318455073102
0.926775059029598 0.221640935088276
0.466634667690634 0.579961646442051
0.631788627118693 1.03937107577528
0.517786597258786 0.524231469609297
0.952370911557076 0.738078857431418
0.545606465274445 0.680983574726833
0.439780532471723 0.360504372199534
0.742159317816925 0.296798620259083
0.598618649694007 0.088680249472434
0.412804248450694 0.410733765086038
0.746731206652248 0.543601959335298
0.910239761728989 1.14781101225451
0.958566579066521 1.46315297833756
0.422734117539437 0.2524026364357
0.909682725270065 0.525181639874975
0.767195098780214 0.397809804764538
0.505014225306977 0.559637880611732
0.528711354912748 0.373974969202141
0.323310582048696 0.160459127777137
0.865153095091197 0.55897045631239
0.332544713382449 0.35953957867533
0.686029209487951 0.456786129085146
0.83425480198255 0.235217183169356
0.998507431699697 0.296714646451505
0.810633447365548 1.24657915973263
0.954013550777548 4.30400573329029
0.479394741805096 0.220860681455452
0.90525974504705 0.428499620944429
0.768816017792465 0.817047299197518
0.601066123174869 0.573314499583191
0.479274115003406 0.20752168199061
0.697188824227358 0.739486610534108
0.710810271521422 1.01034479462339
0.885137631069848 0.648384409953748
0.511360863722767 0.408082187299037
0.752362662618852 0.235816580170226
0.663482657438967 0.280441121293892
0.864512020955227 0.592096654844738
0.67561852550008 0.701501329481727
0.816522055589401 0.645217644861908
0.773622864316679 0.85517439146726
0.924607205919842 0.659659985470949
0.377814466145224 0.240934868995399
0.658734196542076 0.226772521743457
0.460347294611236 0.37765837193417
0.929855145068801 0.840702011663905
0.684548330457421 0.924505802479989
0.928556338538287 0.639907293574391
0.839895433205292 0.265743856162951
0.260163675031036 0.439565697903244
0.933288883446046 0.384377257644022
0.558336656791249 0.239796607375877
0.62813075071427 0.306611086060383
0.573411235346345 0.394197733898266
0.953805412938803 0.484226812436282
0.558322301098359 0.34227928745125
0.727917150740633 0.617564519145624
0.597588749921231 0.401260701300242
0.476319347437364 0.289107762851081
0.72102003783481 0.138574921621435
0.461524624413177 0.45731852807312
0.625518968363812 0.25286965101579
0.919745885427704 2.02461741197043
0.810003320990579 0.656647103149756
0.45904500028995 0.448726724058522
0.715415711839664 0.881939153629253
0.907111306177422 0.483016888598223
0.913181883635059 0.530234781752359
0.97185385884016 0.766161379632677
0.407948463107329 0.123827671679602
0.876870681383165 1.33329940168586
0.877575320687546 0.429301397378536
0.679797775257843 0.434853577739686
0.798992202153874 0.338796840515664
0.765360266271404 0.172845172186083
0.889650725923585 0.267527552225639
0.673448977505686 0.44565712829699
0.617997797824702 0.389235732421408
0.891140605604241 0.530411206855558
0.504652738565782 0.220010015472971
0.402742907225595 0.268972557848467
0.699192430165068 0.560279585461499
0.540230112368666 0.634297042950347
0.650773674715305 0.529927377412646
0.706445556141411 0.6258497069296
0.343371487653402 0.133394977154464
0.744115241132091 0.187585363772402
0.51972860331144 0.260614997297583
0.420687360287911 0.331992831553339
0.496261197266297 1.08197199020527
0.971446878617146 0.207222263327633
0.468424321188492 0.326468331300138
0.865869559582135 0.473923896848397
0.563559042647199 0.248278074460076
0.381925611287174 0.353223116390107
0.873371443913265 0.491806469843109
0.753172456944863 0.719911182961232
0.694894559104056 0.121761365447184
0.551523515486074 0.706115539331557
0.763871301450217 0.458876273773136
0.868219457490803 0.518810997410428
0.969210614140919 0.27925671654485
0.893826207748109 1.48501752135572
0.648717652628603 0.310683382139832
0.890004442439463 0.818989781897925
0.806012894726842 0.782327042439879
0.900232353183295 0.805773343843266
0.989353201675216 2.55121594017653
0.681231444109956 0.249901723457785
0.868826294995567 0.93345740341477
0.91837058152648 2.05430459294411
0.406950077226648 0.26314731618403
0.548740602960552 0.643561475064656
0.435500660938533 0.356265276882842
0.804655598393535 0.547568285670822
0.898084716305732 0.712231866976654
0.92982334582525 0.802780586384765
0.467504290349946 0.063993197430345
0.747209729341675 0.953873493402723
0.313334252111802 0.0782247977561613
0.747282849463954 0.816000001663435
0.485871984514307 0.248717031025984
0.689800585302 0.866865662604122
0.754919023916205 0.412598629014635
0.914992396271913 0.634234623831187
0.740343658239843 0.218346041667841
0.301395289132116 0.142239936849377
0.737241730325935 0.731700999105442
0.853683551940417 0.756725723243851
0.802936303211323 0.253711197782236
0.711050293974062 0.427712962986607
0.622363598137266 0.609923617746758
0.830308412724043 1.0601683592975
0.927079845805984 0.675299691208346
0.699044315472699 0.452552499496794
0.621963023344406 0.274950804869366
0.856115136067557 0.917768077483459
0.465217069461733 0.407103054229214
0.493264982343609 0.562565530967289
0.919599332718077 0.332064264313296
0.919879756807282 0.412786920999884
0.689559396326314 2.2970584911343
0.801789820698753 0.585281367033473
0.869495497484235 0.537345132656967
0.849039288541607 0.500022893601495
0.688975112817852 0.436645559124322
0.812965727680288 1.28714596949356
0.378154644850197 0.246359042075677
0.70237478324641 0.322158002439059
0.668029480782543 0.209713998385063
0.328128942940658 0.302822217939864
0.902519877161247 1.00203773489154
0.601792953992419 0.385702812862487
0.678937370315713 0.355388420573102
0.903036058879306 0.80231303041945
0.752029793784703 1.10650940778802
0.55938356671853 0.257189670745553
0.862718244224828 1.1727527172897
0.881860413735931 0.135792818890579
0.71419240156769 0.279029283819702
0.96259136360729 0.850972363758475
0.836821959464527 0.971061446636723
0.947781385281385 2.02602034725721
0.58616833180079 0.263318062362968
0.25427358606306 0.229164385963703
0.702281684436344 0.316682187724396
0.820725178106794 0.535878291091617
0.519616519174041 0.701505605119239
0.755382429871391 0.142524939329731
0.75042059146924 0.265383614187698
0.287457543279999 0.550959017714011
0.944278956607096 1.26350759832375
0.957178453417366 0.235768324233341
0.481050013092433 0.485162486836056
0.865633778103052 0.304108788335665
0.88023453076358 0.36673060774213
0.914989040614277 0.77577905695906
0.661696467838111 0.501261648381232
0.689028273569336 0.814925465375824
0.327652329605144 0.183270654247829
0.78013295206242 0.563997111165165
0.497671403970973 0.33003780285155
0.368701216452958 0.0551932814098672
0.720537963373315 0.174024320584067
0.708878960979156 0.0785745411936609
0.691189718398475 0.476198116258768
0.728313152668332 0.245636722796556
0.313431740186333 0.404712035553346
0.962041765299625 0.99637283685491
0.574396337617283 0.508819079684234
0.502331110417914 0.541028464687247
0.692001681363799 0.883667699801523
0.531983962374387 0.283671349233461
0.560355020796197 0.397123384136551
0.733422096316685 0.445459561849941
0.548617436057393 0.269576819732766
0.714728158568355 0.287424341497053
0.889673387041808 0.500876478816195
0.808966183250421 0.745044444735671
0.948184322564488 1.46067630020151
0.519198441344341 0.538768327830956
0.926982215701244 0.517643572380555
0.704281870009239 0.528869583080961
0.520998691109101 0.24293876423735
0.927398861433519 1.05730824221616
0.498875338717519 0.390041488073851
0.672295052665613 0.700980651739864
0.849985291100558 0.122263328170798
0.741882320002313 0.299512356041316
0.247645236591911 0.361654753711304
0.932768524061109 0.555209229592479
0.63702455017962 0.262834302102206
0.319413924251228 0.306080356287215
0.958357140435079 0.555490725750968
0.785909308658484 1.06481102093424
0.449445324739269 0.129499085994804
0.623818618011932 0.393846888292413
0.606077643286946 0.508807148359597
0.548157131898359 0.845906798419938
0.710764804508852 0.216720808496003
0.543922771984497 0.340481033304269
0.745006055675635 0.908126273937165
0.45697019076028 0.555541069018956
0.904686946473456 1.26243583535366
0.899476175014536 0.66735590795452
0.654785238839086 0.656271073221538
0.670537361826266 0.200346633444171
0.29119153944681 0.751100338150203
0.815380929563967 1.88866685751805
0.550970825450563 2.71516910024711
0.534434068050995 0.576736512292853
0.46688303131464 0.347534395428109
0.73126382274563 0.122408976664343
0.690423244335955 0.808044467038627
0.791664082244129 0.723290247091435
0.767631266981638 0.89204089457829
0.513727187759067 0.336464054617675
0.555466984301509 0.377991831745541
0.774733591361148 0.48158339206901
0.865961365212746 0.960235296020166
0.622163870687493 0.186435384922711
0.717893070342343 0.492469289780394
0.720323387491793 0.413301517658434
0.856244426405898 0.915265721967319
0.366707103254455 0.345932069848373
0.420700200846922 0.357636149025054
0.434435887130355 0.280535403526196
0.751664928187435 0.821479216448705
0.843262986095918 0.783978658168917
0.710919338642897 0.362978314022016
0.693483338367059 0.659059285342186
0.365890922999357 0.146307500765023
0.659333977701852 1.04363933862885
0.748820196068087 0.442035637372988
0.964360206522823 0.627079522201612
0.874571477639173 0.932278026925023
0.524027680971821 0.354657166509064
0.223203763997219 0.487565758796874
0.721066642197135 0.752101288720193
0.951751031719347 1.42355230055659
0.956268020664094 0.530396254658974
0.920644602560606 0.589306820936382
0.70762122670228 0.321491937058274
0.764918042039052 0.154857771099693
0.90778691643015 0.60985445460645
0.967159173911961 2.63328613413931
0.371640304678831 0.452725316434285
0.510483025746184 0.184495398936916
0.654356878555605 0.240971115953055
0.589216895229669 0.100791910836266
0.676305824949887 0.435451367338689
0.563547822138618 0.605546413578968
0.373299072413842 0.0852356770627802
0.744569522295347 0.670202195345382
0.656221049992181 0.139268936143828
0.507865604652965 0.597986269963655
0.760468297941487 0.845946173174172
0.579766351790216 0.150954117189757
0.896723948429398 1.34886779647975
0.797998643147897 1.11487940858601
0.791193785543625 0.517144178325365
0.465779415223933 0.162298974734523
0.590587663276302 0.178605939940253
0.26756670980833 0.234562065764528
0.517706145536315 0.127273558374499
0.25735657118389 0.384145145460141
0.603905821011442 0.313834855485022
0.575137238097599 0.610840972661243
0.926472112500953 0.843525801639311
0.999455471709453 2.83604216291951
0.730421473129641 0.25316873246269
0.699778809997788 1.41834132429208
0.763576360080597 0.874380555037857
0.760329225198636 0.221665196288103
0.469575272851032 0.411240946579212
0.632272118699843 0.461580105991911
0.566393214910202 0.336099225691914
0.29357394213601 0.428814293916283
0.18013111048505 0.263873388594298
0.773259193454633 1.8637698054871
0.551560129891168 0.324615658068492
0.924796070340192 0.430460741869416
0.89532092562695 0.213016598256216
0.213587673001043 0.182811087356358
0.430858033570478 0.285290768051763
0.65186219136686 0.342484526131981
0.60954003191235 0.360122715310348
0.810026493853324 0.801541627402981
0.268600882584369 0.198182573802359
0.388516777988527 0.364868183089198
0.766069255714714 0.374165955404347
0.313255366296339 0.24521950268418
0.553752225446167 0.202605759339775
0.286427659000087 0.303228780425565
0.677860273259234 0.633007281626589
0.956446157593608 0.622697498238871
0.825757362401029 0.740819832999725
0.753021019262801 0.30641681278735
0.874349472479094 0.87394526442647
0.833868005533559 0.326321620902384
0.77217632915369 0.27132972390167
0.616976486563751 0.176859145837529
0.495684739972462 0.107662078278288
0.674071745594126 0.415027023751977
0.692491651454045 0.0312664771982742
0.319960943883043 0.0944800970789888
0.420293422658461 0.271545731841469
0.924054128624498 0.858477385383579
0.357330623487411 0.35869333411598
0.656065111685428 0.33752601254375
0.801208144321787 0.576411126840181
0.453140691907212 0.211318498566865
0.497301127367154 0.249418654010443
0.964804769462731 0.816815887778141
0.860829656181662 0.990631933837318
0.940091899640027 0.496667387463101
0.562294051149052 0.70273738641441
0.830437000062451 0.774925655393906
0.558491104062661 0.473147600593559
0.582628062855114 0.401606229184946
0.725355855936609 0.435895531525804
0.61911672551661 0.33742539352078
0.482298723478379 0.402735573082917
0.348840690220001 0.385052630145126
0.501455474151274 0.480326849132408
0.931308882677383 0.395180678705094
0.350146214003577 0.357429962206033
0.74647053336567 0.287409022394055
0.613861692121278 0.571861952674324
0.401443531642141 0.252153861671021
0.597259245584887 0.352244976167912
0.682588440550874 0.331039348467452
0.853662959531478 0.541634343369812
0.422342446650498 0.170221557792008
0.716780815235419 0.562552849474533
0.80288533442126 0.675813556895764
0.62654178187525 0.746376587013191
0.411137809094676 0.514795416847318
0.634401435940765 0.146455649093799
0.386981303877991 0.337699001567703
0.474638773882663 0.328532863693071
0.883663787019048 0.380834347031254
0.57197334011621 0.415020231161679
0.701160239313491 0.257988546558799
0.566606243885201 0.155449814521982
0.473204904888299 0.297074126076342
0.465787354384388 0.469914345292603
0.570266449452679 0.285264759748359
0.903532275359802 0.729827520669221
0.526737891983064 0.148377388805483
0.952198797052957 0.667521010352411
0.941271150624465 0.358018311652421
0.634985744512386 0.253212837973986
0.304025336981859 0.117748635107195
0.746453823834105 0.310914487552211
0.725966501737827 0.354478285815422
0.361893074306174 0.51313183228631
0.410243008464262 0.498623785140439
0.670399122340829 1.31830674342417
0.495772342011401 0.516056564981638
0.389285759003602 0.263013351779007
0.49371910754977 0.401819618891414
0.946842776495459 1.10450286273958
0.968358206453883 1.31470449357596
0.282968365272306 0.357997936329648
0.719559368329232 0.779567971670717
0.202469814120587 0.521672035646843
0.533245258110618 0.332338157747313
0.839243073435913 0.404946318947088
0.889668857052028 0.663828073047897
0.266714730872704 0.610005313502387
0.342593246887845 0.377992084202592
0.421932463921038 0.412323336196642
0.910509967139472 2.4731918981188
0.85697618163612 0.406719881609904
0.293811061145185 0.306656786544157
0.641947316823484 0.110957853428082
0.553337350334318 0.393573019651369
0.253918926826723 0.246814027319524
0.57669497510135 0.283696284347856
0.924116233551661 0.453239680162521
0.632687930788838 0.429740966097277
0.548681348214688 0.371227846137451
0.589999708250671 0.413920289283212
0.955406939485489 2.01617559840384
0.778515235919829 0.722013652892639
0.270761805244564 0.381946278286427
0.536643378132651 0.355534133220653
0.847330636486025 0.371692001511407
0.692937458452529 0.359363626195486
0.512645298902734 0.124283628667271
0.36455616189374 0.275392962555879
0.903397643043557 0.246840142607421
0.553947242396945 0.199299782345149
0.353704221100364 0.192623026637788
0.500512701950192 0.357388273452466
0.292391915380731 0.219009784726629
0.693041931140604 0.293452173999323
0.640510995220449 0.290232043669574
0.579210646976224 0.233812330454208
0.48023712396063 0.133367493825721
0.342108920035593 0.508918860691835
0.89229442847807 0.347012359191026
0.460514509178523 0.481124447094041
0.852254110392474 0.551015825435944
0.381612714558169 0.615287433578722
0.774004033120752 0.300931979419897
0.532483903068212 0.176998320753611
0.793036439139952 0.225321997926427
0.344230172609697 0.559233873808364
0.673876595752751 0.755802057174626
0.377557840251411 0.43213008690562
0.774184986520664 0.627811494648692
0.775842454321034 0.367907064206222
0.686678119957179 0.364465531052157
0.645251502956913 0.665603753003335
0.846180609713489 0.674220669674355
0.721864588944082 0.35907813210755
0.529680504680505 0.212477218418624
0.549273690615018 0.139328602571353
0.550787498370612 0.289385273614949
0.942556310870217 0.902710170969653
0.499062682296636 0.20232759597608
0.401410514936698 0.704684347709575
0.703483226529076 0.626533705227713
0.925972158212477 1.01561398865249
0.277355493448576 0.134296288543983
0.418077279452266 0.167868001820012
0.814327932909669 0.831237851333223
0.261951762296067 0.22720752890135
0.454623640847439 0.181121378759741
0.701300326157459 0.781792677784881
0.614134481471848 0.360842455704263
0.641066525097939 0.575120346072128
0.345211073212258 0.2117623837434
0.609630191881258 0.295683294911324
0.368852575868275 0.271340361469782
0.447623336922383 0.327883554405439
0.899966157470899 0.391572496569645
0.573421432252611 0.439797127175626
0.610774785277533 0.391816162201811
0.553303124830303 0.471989782082184
0.636692426347599 0.304960520436999
0.825039258820013 0.674460655237021
0.448005055467229 0.215147958777403
0.294556688361503 0.389644952836157
0.888118907847333 2.27419223495647
0.404763521847846 0.175211895752926
0.572604002106372 0.120610473473425
0.318240645177232 0.198399137290263
0.258741535753799 0.161130566907253
0.305783819600968 0.266311314206879
0.968190036910439 0.698576642977955
0.504534772448587 0.430409254997386
0.5201796989835 0.34386552126339
0.548289979257145 0.222887904645094
0.465772712915306 0.434093267025218
0.530214236429242 0.268325021980859
0.960916242441169 0.615556173694596
0.280166860122234 1.12890194814136
0.759036891614898 0.462047637511026
0.826412416814354 0.232478706705693
0.485136631323769 0.329024043850356
0.697948341810504 0.230688047229507
0.506219482326071 0.522429037115988
0.665651784792262 0.631200226282782
0.688248259314365 0.765905662806654
0.296732289586539 0.379272718078123
0.260005505652958 0.282849058989978
0.267704543258337 0.0341436439820517
0.963480800377296 0.922264109786187
0.596889991895252 0.398996197905164
0.617340926206898 0.114198814935682
0.717416275446109 0.252877940461083
0.416890664131766 0.357205824782917
0.31578854172263 0.487369303169529
0.460168797927806 0.452948700428898
0.578826343761863 0.438475234858801
0.462740122254829 0.199226067806161
0.682096250598171 1.10476543759256
0.585451535028049 0.46809041474148
0.70063926736654 0.575254684413867
0.726571064654114 0.293770472794588
0.352148485381426 0.676396574484508
0.32570987447137 0.287536615195302
0.641890985993165 0.28330352988863
0.577147988947959 0.302583346599454
0.908714665710496 0.400948128340179
0.816489737101601 0.635925506170764
0.281112198874803 0.0876364193234456
0.54638635850335 0.378805467852819
0.825318192555161 0.855181882786003
0.533530335247191 0.168995329773038
0.344549475210664 0.22185591767388
0.357252985533512 0.205744708205009
0.4396004283812 0.577901409868669
0.345383057654346 0.297361318069958
0.550683787732895 0.431674246356953
0.366214103634967 0.317179160865648
0.53396428916442 0.257765756548478
0.428449521813884 0.268678190291035
0.814102150008231 0.385430575010121
0.419700924659566 0.291565291304011
0.508701485213148 0.348369193276118
0.795398877892055 0.63103313724215
0.841314979033217 1.22743370731135
0.928131136928571 0.389695803766831
0.286552577660779 0.151988052834366
0.426521247341542 0.307738245131265
0.38285336952933 0.806715044017784
0.589148213007625 0.152407466965241
0.385168458256012 0.297529592126052
0.336278690316992 0.389904464214873
0.867113455919426 0.357554598282058
0.564172554336019 0.591304329089844
0.448570011937621 0.170853445764133
0.342824813393999 0.167533776440938
0.952604601637904 0.907864205112193
0.767668285385366 0.412739518891013
0.969639248474928 1.51297719802154
0.850831504949866 0.479013809074122
0.880407761103532 0.262314113890862
0.645036796024009 0.341911414079346
0.712868332803884 0.176555529871527
0.484627000906071 0.371056335529564
0.672930200110763 0.224270690401314
0.247333875576133 0.521549734333962
0.579495796936043 0.517788811222896
0.521433450223862 0.142034095151076
0.882584556532576 0.199449490434101
0.436560961931666 0.314995318632338
0.280320373610619 0.364448968927342
0.482701357416887 0.233825156301047
0.708307566618008 0.329931648163982
0.483908738084894 0.241202730859954
0.504586804765568 0.246023312459396
0.48126893194042 0.481169723309257
0.419530374501577 0.204348379517472
0.60085431140298 0.796987951848377
0.574464451937836 0.230558114840527
0.788840733916383 1.35112037118968
0.422836747750635 0.209264567821357
0.597455445380105 0.442415801498628
0.435492266279456 0.260291865190842
0.866211232187762 1.00984642746028
0.525994979990705 0.572608901694476
0.440800842558306 0.541963854256259
0.925857494844393 0.461847136661134
0.279420313362824 0.458067986632551
0.338896044368867 0.191190714795421
0.710376854817924 2.22285596185346
0.78609554452281 0.487113933025214
0.49380173678722 0.372988426135337
0.660216983862856 0.563867086695766
0.643875411293793 0.17883536208408
0.943592296432414 0.259806424187089
0.275828185588661 0.365376533304169
0.537989191096655 0.765922566314714
0.384084436976837 0.172573258957327
0.955714395769749 1.27354229518436
0.34042033073725 0.476038597339054
0.314531714526004 0.225745486787525
0.465598746385607 0.607670679749742
0.681632006337889 0.413186334676998
0.330434413554618 0.495288035910745
0.547215953322692 0.340556416332941
0.680748113983833 0.44184289424279
0.526908656988112 0.603656603185003
0.459250083250083 0.315975839205919
0.727260280468 0.660142926758277
0.430710556685964 0.264282275350249
0.652814555830279 0.233536494766902
0.948956505139208 0.289105173974187
0.893443461423922 0.353346667245669
0.403478268398411 0.202174125484029
0.627916247176948 0.360633678409572
0.421860325480489 0.715771116895733
0.419287417643732 0.468618197112991
0.591326009454354 0.7617094658883
0.938140620518139 1.8344914192758
0.728143720079204 2.18687227671748
0.338017298445231 0.395251579758643
0.573596780936787 0.134299127641129
0.960660532166015 0.77631142690738
0.76864208518754 2.73647929856461
0.811168184156568 0.480193013063571
0.313588694947119 0.360057095157114
0.380990744214043 0.265632728331475
0.908132298811006 1.34491031587375
0.467725970205507 0.212457914102426
0.387924204143507 0.257188760377446
0.616819688100929 0.61004128576487
0.56586125184967 0.250070310583721
0.31110665939162 0.196901911417734
0.818979105235014 0.385423653233107
0.35731046099852 0.409412199092202
0.868289679414688 0.418905644259671
0.810509915280755 0.210403318764579
0.443448193446677 0.339041337063519
0.845860959103502 0.331550297623479
0.880747370812627 0.417720469653194
0.695253131166876 0.512362581069933
0.773947201483433 0.826038821315893
0.987369945819463 2.99433468510488
0.883676795652463 0.400436930944481
0.846423941067613 0.704615553707991
0.381042351745891 0.528456986975247
0.774303119743022 0.632047100627987
0.458735312306741 0.244478197610945
0.916449161123495 1.90315548696815
0.734270905600589 0.80324780168559
0.893175770507191 1.33963391505252
0.843049414790183 0.399187016683337
0.841516988470798 0.582723322889243
0.383895174231309 1.06832239311578
0.4131260545266 0.397179317603503
0.823132561841634 0.425305543499342
0.870975823919827 0.420428939576642
0.983162426750571 0.0297352599110944
0.567373767361044 0.352457465365728
0.727684351348823 0.986197027937331
0.747144122059338 0.249767342735912
0.274705922130003 0.328112242310065
0.581226927019491 0.320294457576821
0.90096858509378 0.279196123536105
0.467044752514394 0.636884913839948
0.746580461770335 0.396329046442821
0.772831652439026 0.511730804026548
0.520054447148053 0.143988356903422
0.415223425734173 0.0743257164811772
0.60326477966583 0.20853791649568
0.856554004521919 0.18667220717988
0.241565709911366 0.37765635955767
0.366218360030479 0.423531196879712
0.572622132101686 0.379861768250005
0.920928597730392 0.246653518372906
0.515275067617201 0.340495284371023
0.861495180268618 0.272620177550192
0.986596457490491 1.36998060409304
0.720585806392957 0.765853556568594
0.539221901092449 0.198970144500547
0.782011046209595 0.469655783002017
0.750436874140978 1.20744980792051
0.294396703869954 0.267288161913672
0.4024857604162 0.564390983629388
0.577709654104801 0.340249169244641
0.621433390035744 0.812550762084424
0.718784567297024 0.194953076708053
0.955191919590179 0.669945972729602
0.271952967501557 0.103345893736881
0.752050766149285 0.709140525003029
0.61298973323388 0.332684501976925
0.447860375550094 0.390894500055831
0.953762454809981 1.76474992055292
0.628051489470981 0.466712297146591
0.903524260195662 0.97093859199922
0.741729790842284 0.528843619612725
0.670295723038282 0.305027692527908
0.752697025537935 1.23912082473594
0.96096148771833 1.80016167060112
0.90033353671486 2.03627412508192
0.855009686911016 0.924613756811146
0.750162048909027 0.367186057664522
0.277705136612617 0.361386621056442
0.584413770224986 0.560871254138038
0.659036604070804 0.584810432033722
0.485423381002457 0.329799201608717
0.398151192474172 0.794891108312693
0.627638525527548 0.290628000299255
0.545996828157774 1.64517901831769
0.548706671365935 0.384230612070479
0.391588349555926 0.280559723851852
0.370514970933261 0.627576824324497
0.343775867206728 0.690946920002964
0.679078014184397 0.462471422973416
0.308264257212923 0.419936028983518
0.596466771117334 0.372837447610902
0.608955083716988 0.304170853739893
0.356939463821367 0.389152637855626
0.441715312878195 0.466358946025832
0.690348005625013 0.34409848320278
0.643623946448819 0.193810090840677
0.87440784501419 1.64711831874806
0.863158013605196 0.357461524954956
0.428083337698812 0.407802767811241
0.536125020196297 0.328982377263853
0.56485574246401 0.355791768890582
0.896607351978251 2.28476126535952
0.870261323892102 1.36967674004797
0.584855234526112 0.423142029326931
0.558454452069204 0.339994144658792
0.264151369463869 0.23504170738603
0.346639849891375 0.184205580770487
0.592771240139661 1.37458420417472
0.889493836024889 1.09161872549431
0.740570852124377 0.608129178840828
0.372449107896648 0.358749813777881
0.219714464813227 0.362892203904762
0.415129388284046 0.292839975320832
0.408027828903733 0.728290944699835
0.667831949953716 0.573219576485646
0.749017322546734 2.45775898506788
0.863612712085942 1.85657116529425
0.432030592734226 0.117863058209011
0.798777289388022 0.636428337397563
0.984716787336875 1.24678787747225
0.893267409007811 2.08261120000317
0.716133356919787 1.00864194092291
0.609309726338638 0.291614486171762
0.981433512261538 1.79131133881662
0.888893274276776 1.04612440774102
0.667133277835407 1.19765063732759
0.867180491200592 0.345271722672432
0.876167850207436 1.04137423945975
0.817850097603815 0.357592318729684
0.582431677849193 0.597445534822441
0.786780717158557 0.896963332977382
0.503200183228932 0.180111726127192
0.917338696036236 0.655921951482599
0.743906068256704 0.516342833409206
0.934101994827003 0.354159431635755
0.497899338069381 0.277695027143555
0.801672893316729 0.484425604708096
0.340190122268585 0.609642637624516
0.56137237822278 0.355462704273408
0.935792789492081 4.28826856623847
0.549644168316923 0.278500643675952
0.851572915637699 0.354022844570773
0.967181813927544 0.466070360107181
0.447559680893014 0.187775705174437
0.915095417248479 0.819185548539081
0.273063741609357 0.245470844968204
0.526043685768035 0.397131788584706
0.81173677442097 0.294177878910216
0.887897241647242 0.447218112079286
0.872982409023768 1.11517861635062
0.506513162257145 0.228929016477894
0.403488577225015 0.431907327424526
0.908869846260644 0.697161536769379
0.774251833815377 0.716761705507841
0.360450897522693 0.244780442512479
0.935264175913672 1.39497572040415
0.634814183994512 1.60368176716416
0.552474803199334 0.249717708979777
0.306684610240995 0.208163862228726
0.452460991827826 0.698975910047856
0.878893964257721 2.58092878676214
0.918339558025818 0.211432741297824
0.677406198086727 0.931374861347927
0.318353935058724 0.451939285203186
0.438473633186421 0.417923202826298
0.293433738819189 0.269769691154869
0.865102091487652 0.492876103117656
0.897637888122902 1.05937553532004
0.390970315741212 0.327393527697079
0.681271914014117 0.529021975795583
0.817326414228055 0.252193172129651
0.59468352993781 0.44711198162391
0.885902913013094 0.258862088469969
0.629505290510165 0.387168984956487
0.771895977341352 0.437370190963657
0.526914702042045 0.318636168186375
0.451103874764736 0.448040248228559
0.692413050895443 0.153253679092694
0.712982524411304 0.270795233529546
0.415360023029588 0.438162855355851
0.523841130989295 0.215114899497907
0.809409495063766 0.341988490635155
0.368035999244655 0.438278543765088
0.852552988026345 0.133211020693987
0.553041385056939 0.886908435388232
0.632854841918158 0.647006220243476
0.381908153409829 0.245176028872173
0.792610950686674 0.340240614580589
0.797181097304539 0.548314925356868
0.662126461528635 0.488850254415029
0.340460428854659 0.413679876656881
0.307683317593651 0.286457447634653
0.973856611652388 1.26821327095203
0.430170051701203 0.517879414835583
0.337931071841294 0.444048561310801
0.802997298519687 0.900164100010484
0.445151038874273 0.316811610888323
0.477128708288106 0.754266822568009
0.523337091051489 0.300854382182103
0.46803952941661 0.164436030999119
0.475752587111734 0.422089278555825
0.800135161543134 0.507276596518943
0.461589187613404 0.354474026743502
0.603909370708666 0.47478224975954
0.926278030731707 0.360830566657739
0.48967888298992 1.41544782218464
0.888537855160178 1.3913954820854
0.351152577867379 0.363659083643977
0.740178986752958 0.907378490942318
0.923034040029756 1.58406431864124
0.662014432281518 0.625656728050009
0.737593098833409 0.255690035051327
0.666753847447649 0.313910514766039
0.306109046019106 0.435825968402199
0.286399474196077 0.168399741132415
0.348176564308391 0.181726905725113
0.379500508957782 0.0787359438611075
0.737031552965299 0.283459523986848
0.388274388131483 0.389570365357458
0.482185903983657 0.507194987546907
0.645353967667257 0.463691231715155
0.731178600880213 0.778748225552342
0.377876202745401 0.144093199661399
0.619871532048654 0.706920507645829
0.412507398303603 0.642228366887286
0.894618684854929 0.934628783452478
0.957532677783763 0.604273140466859
0.797925413824439 0.540065716932511
0.392561836574541 0.692707471479383
0.45595166679959 0.723957169573156
0.433182475727495 0.795431302890268
0.880449570873949 0.632440326533815
0.816375874971579 0.422454186679045
0.672207832753295 0.482961950353428
0.754740132458198 0.427403554635054
0.369522035858997 0.565362499031746
0.536023708867159 0.492019369816047
0.870831670524383 1.72968482001624
0.519930573444765 0.344859551621324
0.729913133011704 0.722755357636967
0.57107920080251 0.275842311585902
0.772566878630648 0.134380091096596
0.959178074723784 0.396700815348491
0.961527418493279 0.397292514257556
0.471769619269619 0.588290275231727
0.710127132613533 1.01826312579304
0.667660937667279 0.488583873144069
0.607879621410628 0.094019964573515
0.32513314868297 0.470090366539306
0.629715675668714 0.273897976322078
0.835795125588467 0.426459919888944
0.456508438280732 0.458828698330505
0.395836666094565 0.506551532916343
0.813911488425107 1.95004220899883
0.778605617203263 0.516293947207933
0.673598125340177 0.546072807865013
0.83279533463026 1.26922971687998
0.190005085265443 0.421636331003858
0.483943924155938 0.82381470643246
0.884351862493455 1.5228658378926
0.770234788842013 0.962065735207947
0.43651181831816 0.618889600495012
0.773722866472694 0.508385934037868
0.535186822005746 0.274956480837155
0.595225905262006 1.44937138938396
0.878035501297972 1.99458915694582
0.430020022860992 0.302292279559447
0.509264748511715 0.139759508817202
0.445354462922031 1.20176589444458
0.767483819864909 0.229074120997821
0.268689688143572 0.278376617819284
0.628094584800166 0.475034807465379
0.610020314716884 0.399124077519888
0.526258168303527 0.449487795837836
0.517020840306739 0.173621089895235
0.560107455292299 0.24942359869466
0.668886519658831 0.308140138085144
0.384264087948464 0.220569586357083
0.970631359861635 0.306934615660563
0.357097214980937 0.469248366746984
0.404897185235412 0.605151206427177
0.88045619904092 1.73670675627693
0.572507071472474 0.401219631370614
0.789749123280281 1.1307988376871
0.520057200591433 0.152551963891117
0.886761668726529 1.36308318501838
0.340745938038223 0.280959541235664
0.269518812833021 0.373568647372228
0.448951844288779 0.38626176751138
0.704078428910064 0.352490522035369
0.907476061591648 2.42839739626956
0.901940648975813 0.866363862080107
0.338767119358221 0.497185826290551
0.505067729571167 0.227703691387476
0.506375347472864 0.115838166141199
0.310909507520285 0.0696864548118101
0.238588575514118 0.343554272322796
0.462695353514613 0.656618470647087
0.609481032634939 0.132912042467331
0.657543859649123 0.174773282630437
0.703196538685775 0.22226323686527
0.607550690449622 0.395437666020929
0.97350376905367 3.02892796122924
0.894500321346722 0.158925432877418
0.495882692527667 0.465892265677949
0.866609474117214 0.518611305247512
0.714725893644715 0.266674527449413
0.811384662405639 0.493945784322861
0.630973474399307 0.996643235167378
0.773879898006973 0.618243948941064
0.535729909741966 0.655003114615838
0.484834437764643 0.18666995226292
0.225668321388915 0.14611630384909
0.312626028357259 0.360353160243154
0.48041681952032 0.418268482482802
0.986267149898739 0.942016717678373
0.900942917737816 0.762473796493535
0.850400637458712 0.907505033706289
0.788833913557541 0.34948803242466
0.479561276853707 0.353834941495477
0.954927551081397 1.52329969287864
0.836673494911161 1.31680406654671
0.740589752026885 0.255381498090549
0.63510513620692 0.480560795627822
0.749545561795329 0.350758615641539
0.511136431481219 0.210348727137383
0.591171777708593 0.705958172065752
0.807692710802066 1.22676430042961
0.41515722593151 0.0548371868164677
0.459273977085132 0.279413734460092
0.467616298651768 0.225987363714965
0.697750938531126 0.185648947642338
0.711901477738401 0.298289146527661
0.412859681479032 0.348803819341284
0.826879651486682 0.248513355116397
0.956049278575132 1.396852868993
0.671424037796393 0.351293914547804
0.787199982917177 0.218787391081591
0.267906242259103 0.100486555597469
0.433894142550068 0.206111021166868
0.713983487676139 0.261866685233696
0.745896452156059 0.342928778115023
0.644413937052382 0.273204501997612
0.585700353815064 0.0999617916195732
0.476436214333112 0.379618365918499
0.292236286403248 0.367712808142355
0.526648845819311 0.227759114350446
0.464030266825966 0.260383082975785
0.439324708094078 0.400907238798775
0.372504853607907 0.437134018954273
0.313089087277179 0.129489342226496
0.703501710605756 0.461603278941633
0.66716148401694 0.186288155900039
0.841420470023031 0.3042648397449
0.935815567928713 1.83002323937256
0.602786750980536 0.151522826026109
0.289148989177558 0.337361427571305
0.654857437153662 0.343100310980454
0.64754463636779 0.424172811579166
0.518932321773411 0.248776920353534
0.905783974675669 0.106550356283023
0.268389598830186 0.202529546057758
0.907385424609442 0.245163350168582
0.582195848136223 0.473376366931878
0.621231651824686 0.233649934165373
0.421465517441604 0.478969830728032
0.667393671624653 0.0998699312631342
0.393779175306886 0.390960391202193
0.765571853542629 0.471687860699555
0.531820263471584 0.325697804360385
0.784623562968075 0.708735189442199
0.575681731226305 0.49820313589648
0.850822830896768 1.91908720966378
0.601329943689725 0.539640003615304
0.778256945230535 1.39309370067471
0.780709934731143 0.248585525642752
0.874246457218825 0.310434298957473
0.917302785931864 0.744195484744538
0.798492179084351 0.368777668265572
0.65936036477983 0.25222278646216
0.471388781243945 0.443096043114184
0.488709524985948 0.281449434900156
0.720983667495295 0.265810399237607
0.773530725958925 0.326833113483465
0.671157089171111 0.108652032012728
0.748384609306005 0.230996633770192
0.717305107259258 0.976536731524034
0.833036536790495 1.07357866475404
0.539607888296719 0.266473598334838
0.80926515619092 0.508952121945936
0.672820579865358 0.542183343464652
0.40003035367493 0.532102682351544
0.692451047653324 0.332054345172015
0.544029001505952 0.215403850897726
0.664825849092723 0.433929530704855
0.889344239698034 0.404107394897741
0.857503032298921 2.08849279852724
0.482469843011686 0.310425708192843
0.310326445470591 0.26714464764065
0.779982008559903 0.603771442942196
0.247130049982427 0.371284537698322
0.77257737642322 0.701636800922798
0.629778530385479 2.28164178350403
0.3848435142284 0.377131433275069
0.593299669080919 0.636937284736247
0.706960515243166 0.120074091215783
0.422524689794885 0.308450407352942
0.538204270877538 0.270525339850916
0.816231948691955 0.423124969251287
0.991720406245105 0.701684392140504
0.872653040232873 0.666864224656072
0.296279054306366 0.411682110316145
0.402039877919307 0.152911196946131
0.748846433740185 0.794086503287629
0.708369114487896 0.291583839267866
0.839675929785393 0.449388723501812
0.771182799838315 0.0354829459681192
0.307080660078293 0.0649384656691063
0.445293477219118 0.409981186492162
0.427871049684432 0.518052666861993
0.915865703639426 0.658850596070251
0.395285007147114 0.673995227709385
0.654710081031502 0.738759584194827
0.331135749690041 0.295080479459861
0.823980594626717 0.599406824918041
0.872993335404234 0.691807441852046
0.926148436786508 0.831388811901527
0.775337873625409 0.421533275559449
0.416398239181671 0.251940746470467
0.841663660767963 0.711185916841522
0.92498453715943 0.553841225205501
0.396500600362252 0.299682114027118
0.484663054605378 0.352183971686517
0.838415457153657 0.17527720484818
0.642759989273264 0.156908084992644
0.900892124206245 0.568740020386543
0.637632042952679 1.47645558247021
0.545044418948612 0.315694671664196
0.883152344841457 1.53508223250899
0.752393022856161 0.582589663540932
0.79303957262299 0.672910293967105
0.674070448862058 0.482247212995925
0.389798131919402 0.50038664300549
0.857866981674948 0.832197372825258
0.907133747390305 1.33466285368739
0.265992015982246 0.245441463288842
0.828596577650794 0.463402449246858
0.47566183741955 0.17939904243761
0.671891053162803 0.310457206402293
0.848744467819553 0.167979398977054
0.912574608241058 0.818825203793175
0.723528606663822 1.10703746343275
0.576266352501201 0.602070556301957
0.667585437595035 0.360960235045465
0.356638084713982 0.578755919890784
0.651279253077407 0.556887002310808
0.254843264561454 0.330038334159508
0.787307949231797 1.38428825777653
0.345461998117575 0.20552511669782
0.396435427995324 0.593954971927837
0.575293257879058 0.150414889065089
0.885361974587832 0.276749898321899
0.673978403192828 0.532348871418996
0.943931949528606 1.660502302287
0.776067586941999 3.22917958347533
0.684026227000835 0.293452454075178
0.368663052158198 0.454622020070307
0.698623996889412 0.166249911127247
0.480838774485183 0.331900723035408
0.34412530789049 0.226210945940968
0.581219596146715 0.916292822282664
0.485815402817521 0.336939260099392
0.906300299167183 1.61978667303673
0.474852161604654 0.249664815974565
0.187840265097893 0.0690594688622456
0.405688668726555 0.272806045539602
0.563099090891435 0.134061294393923
0.384423827664729 0.91680969574431
0.766266837331627 0.795991665288557
0.966321061858252 0.973757844702269
0.613448364540888 0.249987070260231
0.91956426089241 1.36871668545484
0.700065675461186 0.452321917139753
0.866904768244838 0.224443758427512
0.527487941868836 0.116992583889525
0.510163245636058 0.405422833385463
0.417696297999876 0.118427230256139
0.360950916533679 0.397667590540125
0.308635599891901 0.0954894653456875
0.75991748025702 0.463870002079896
0.6337822671156 0.866696200860736
0.829255633975099 0.356637982842156
0.645370856657316 0.615852416056549
0.328917279918593 0.0996280681030742
0.679839633793076 0.422175268998671
0.496811272242777 0.303332457802059
0.684368442792235 0.308691587128959
0.370212969518379 0.126076364719005
0.725864048877294 0.357641274577797
0.727185949589905 0.275065206558872
0.936061968918194 0.20022128626635
0.393798209837397 0.625426981786981
0.549946240721149 0.704064807649368
0.588007237952751 0.114887999260255
0.809425849374206 0.72045173864942
0.383823556857841 0.215149017613539
0.982114170659062 0.565653247086809
0.584681558441558 0.812351727271578
0.606098282851703 0.46040806868108
0.390478478818031 0.396115623299885
0.364783714213963 0.116536828477068
0.907364807704822 0.707822830971118
0.794107171709366 0.809025032398521
0.882288210572882 2.73853648313114
0.932612888356973 2.49648378916217
0.854590943311816 0.550456741811362
0.754979136431159 1.40495744856383
0.855867235705602 0.456276661495444
0.907644373742952 0.945963988482784
0.93965296178431 0.538647234650433
0.608317644417574 0.674862747270687
0.658029843464981 1.19445575958975
0.767596597468665 0.222829626502841
0.808502849080814 1.05382276923588
0.538142285969664 0.181925920351354
0.566845840421882 0.377173333959579
0.847761201832694 0.567668826774138
0.307802117304594 0.114716280068643
0.669186531141348 0.450636305623923
0.4376672266816 0.255518809711965
0.891916646696458 0.960109865310042
0.468657130773318 0.241503448195431
0.609720046201875 0.202720422261658
0.9596688677469 0.371527283262543
0.698030774191278 0.431645471883912
0.795167094349187 1.49088970009585
0.906247004313788 1.51376278664984
0.24036768054087 0.199208305709176
0.875883499878138 1.34123831226632
0.842857142857143 1.35552624007935
0.612356389986825 0.939489184617404
0.756313575586975 0.390647819639405
0.481265333680952 0.329120463680363
0.363415362561223 0.741316758845649
0.528891635496287 0.198845865484541
0.94303457106274 0.418943073686842
0.750846659009924 0.502892941174854
0.645962098148467 0.233192599071988
0.663464691917444 0.45379954203022
0.631375368723073 0.0945717149956382
0.583220191627394 0.880032323666357
0.808269056864727 6.18246259485376e-16
0.502794595908939 0.638033007184182
0.722484878502709 0.410535643560966
0.403381260281232 0.24633557661334
0.784966718086013 1.98956329460656
0.443992670096494 0.863175680365458
0.688111016709148 1.39127443921836
0.706429990502165 0.62821911947307
0.407829664303766 0.493173821577633
0.821852918296346 0.241691504230565
0.701961297893071 0.731960688524978
0.785300193475705 1.33433575898473
0.746229826627818 1.13361849611088
0.900865900264029 1.26053804005744
0.660814367151001 0.251541844212405
0.772952434562342 6.18246259485376e-16
0.637281567777978 0.644559616985718
0.520953254238557 0.622780522638633
0.867510008531863 2.49998362499845
0.37559003390518 0.130769648707971
0.70978397109784 0.784431105417862
0.787317508533492 0.457398673646163
0.954084893762713 0.520654666168425
0.762251530152663 0.350416526616919
0.23434226700146 0.421771600017367
0.875159824159971 0.29915642857573
0.543641535455695 0.318895409561579
0.819133813740902 2.04368206932082
0.764402254342844 1.28186574707178
0.82677293064877 1.15313841496489
0.577770699389903 0.205442661995688
0.986303652834789 0.848656652817568
0.79388000950151 0.955818919049671
0.800864853878312 0.63424822087827
0.349422546413717 0.265534327425919
0.796032726831367 0.131684099985096
0.918178251828442 1.67666310379477
0.733699427504327 1.40522800556673
0.412035241849517 0.352805030918209
0.712768483636721 0.437964525410243
0.84071884766952 0.865382405930982
0.707487739928285 0.350964823126799
0.923423878037939 1.31161335399421
0.832935519579355 1.35433372429553
0.942876653862569 1.01650673092028
0.665356055206376 0.333870085230163
0.893461767377246 0.553835537312625
0.912092893962965 1.01185522546798
0.631086524650171 0.562911828086752
0.917741764997135 1.62029202338529
0.519896175300931 0.465897340625613
0.536947818399797 0.39223603867059
0.365882311415584 0.254661381598068
0.842984419203648 0.879815012246356
0.790234512961786 3.02323222421458
0.925775198598301 0.158096107983774
0.813243869576933 0.453836125700371
0.60733437714062 0.762678140862412
0.86524145426615 1.87614921919681
0.501925522010512 0.0957119901614623
0.792611628654031 1.31009781720048
0.556716704413817 0.341961610447107
0.55661958344715 0.331663955584665
0.619424370959393 0.64344141052988
0.713151000406143 0.445255642144416
0.91790387955993 1.31836303035396
0.51989481759635 1.04037361605606
0.705416965053408 1.2264972224639
0.648663741383787 0.680388868619799
0.821811453826255 0.289144586885022
0.612999162801823 0.326686684371118
0.615934997210091 0.748553100424177
0.542652037617555 0.202648654243396
0.890845335535424 0.757855951648888
0.898384072788247 0.459564136711639
0.592112736731449 0.322341049101734
0.787376465561457 1.27839831608748
0.826821242730334 1.58454344598309
0.470116972169845 0.312470089256945
0.89240671707689 0.749612529645439
0.31006719462443 0.450142653565942
0.929864061172472 1.73816030104547
0.414811528152092 0.202850929372772
0.912420702828363 1.53055933483593
0.870658388214952 1.38007603325648
0.460444637439004 0.220174193218716
0.93782692242848 0.811716942270674
0.616034997342492 0.427016841097076
0.755723687324651 0.333219677349304
0.325064579026843 0.365074263303216
0.739908399585206 0.720337744146498
0.327837448230099 0.133250936993219
0.806056461231621 0.824345416864593
0.933326436259163 1.65580500704749
0.43704719609892 0.565213682920701
0.925689626828867 1.60243784829721
0.757271311243274 0.733634835236507
0.955931229113581 0.733835187115254
0.527639973339795 0.755116532587301
0.567973463252825 0.456123138634626
0.555802577266074 0.418519026701557
0.407150053336494 0.325142392436036
0.358657409010631 0.139306087167485
0.644692132048454 0.341344295134776
0.560607637246555 0.841175960162207
0.628171732338399 0.403560126597337
0.923506761833208 2.04082839312998
0.578484107299227 0.22026958687391
0.653851071764727 1.17792702263087
0.552969699463671 0.255540828803241
0.855393193157614 0.30853441050432
0.511669613269106 0.676190076641895
0.713431837252285 0.363173052610015
0.880011542859217 0.232374444448541
0.878482509017659 0.67181484619729
0.694910264959165 0.423150809457791
0.558581768502266 0.289665953323181
0.358724047774131 0.327923924145559
0.908862767300529 0.25466619396867
0.879257127511992 1.68209650262638
0.490096480346183 0.411189991761807
0.725708178405274 1.11908124389446
0.824499122156516 1.9227252756251
0.971362790779797 2.22660509464131
0.647901425429515 6.18246259485376e-16
0.872178525466371 0.64079824999696
0.786427742029126 0.852425798069879
0.605287177500944 0.493680219784039
0.586180588727907 0.613722705353665
0.754278684366804 0.37763912566636
0.777817859248804 0.305486136915717
0.749623731774508 0.433904639940842
0.985341536722028 1.0599484164778
0.924704690112434 2.11488117848628
0.974362848134524 1.57079970327388
0.779500914778295 1.67813642658139
0.895243406413522 1.02325195514643
0.381084727906823 0.371518763115395
0.306728910431099 0.204874811213251
0.283037666200767 0.212099425770329
0.820220316967442 0.318054777076911
0.97670612893567 1.09128399437467
0.768371951363755 0.364205611602525
0.526938115815598 0.331665127005538
0.381101640074911 0.700005571949418
0.851555806758686 0.69632955334218
0.27373228260114 0.476688162986957
0.588572109330884 0.475586319634855
0.571050393869391 0.249560122806734
0.980260902506109 0.622620841338287
0.877859182058955 1.16913986090851
0.843253687732692 0.470063964437615
0.925919428157752 0.695827653163582
0.244374862725927 0.292224523968738
0.974967538415188 1.49051609944157
0.862712290105372 0.482625970682643
0.916764911361453 1.01187242775089
0.901323346807218 1.84153700478818
0.539322988824236 0.635075338647118
0.968048199864787 0.863913748186749
0.673341152396876 0.815568931181257
0.449399751263594 0.205484725200496
0.694552377683826 0.376706412829499
0.77922682396717 1.11394064275679
0.555139830831365 0.41653911916085
0.966456809630076 0.295800533273005
0.812130007748529 1.04206276871116
0.537001643038695 0.970592048818866
0.216337921619298 0.339996185150067
0.34314824761649 0.631249456055326
0.980338300869584 0.806342251193457
0.900443314629081 0.813791758013758
0.931661179183193 0.761211101752726
0.707294299308966 0.472376256296556
0.941935713778161 1.0548616500637
0.980757263387271 1.26493929405007
0.899721237961856 0.598615121622337
0.903158602830351 0.514012992537197
0.418692170302214 0.183139062975772
0.687863980032725 0.457422937470235
0.845862640365258 0.407184640846352
0.833615344803912 0.710914392980051
0.966695585308007 0.436373598959124
0.921916427239276 1.35354235963729
0.725355989188477 1.0567747113362
0.577023799886667 0.412341094872488
0.981348637740932 1.96035230631472
0.95479541396449 0.527713954544364
0.290531543478849 0.398793963354748
0.911417597614934 0.503412511528007
0.894482518967548 1.11755562443949
0.928027769419927 0.9255947530062
0.313548567323809 0.317070666097781
0.768310723188147 0.609648406579698
0.886537945829981 2.07537008351998
0.539948113391 0.437962784473487
0.709428773473717 1.00313639500746
0.454676761271562 0.215913926925699
0.364937551728741 0.571614328160282
0.532187649268243 0.446753588836433
0.564871513934119 0.316948649312602
0.743168547335214 0.733236252612294
0.869000204930814 0.511853906857936
0.784461712402269 0.402689049867065
0.931831671243436 1.47145752365487
0.771873912008917 0.609519719223321
0.606783849548056 0.419937557528811
0.400866275928004 0.261951557622699
0.807484596527848 0.0697871293114074
0.803378215337098 0.735831447670489
0.86173716459642 0.855110321876027
0.568485272024695 0.142859110288134
0.925624042168881 0.144464331133637
0.723577002500417 0.498269136593641
0.490469845030106 0.718706104457718
0.328296774450621 0.22256003467688
0.857446425139343 1.60011287822535
0.636577801460969 0.462972679376373
0.801028671493138 0.600039236389454
0.525135494673355 0.654206846444668
0.716422772797546 0.454837749253724
0.358821599609792 0.41374353300471
0.706243636462728 0.608773884130641
0.365824915824916 0.178812172525912
0.482009312217975 0.251361005534865
0.726992347629897 0.125965683403176
0.78160171097446 0.48170635497922
0.918775100012029 0.887711319605337
0.959190243811726 0.905884934957079
0.819653586899509 1.37830306217307
0.866290357405669 2.9839744302603
0.948583453895346 0.922963554359429
0.657965114010328 0.586629391756338
0.926844842410457 0.457376709989333
0.914490107956017 0.615021188941355
0.751439061269345 0.262450750499304
0.599937238048635 0.629006395066554
0.788843691110526 0.347015623352108
0.364794954732377 0.19846149967696
0.6025285018632 0.511572477930414
0.489383262002426 0.467932770921285
0.626207302709069 0.343312851875288
0.504007467900627 0.343174605283207
0.76102022977023 0.239489611174236
0.500053516037768 1.42977081674804
0.891472956725809 0.670213664891497
0.915861191860465 0.318150324675887
0.439439517596164 0.748113596376467
0.53732954348395 0.131467612873688
0.523072171397294 0.567512019702594
0.863843003438249 0.756802367876134
0.72632202424073 0.241374795693804
0.532182665542132 1.49500573026153
0.390855097345202 0.450852425480715
0.492379104494697 0.292283218027105
0.526130832851162 2.50134350716216
0.950129569967783 1.16904306039139
0.626445053908066 0.361998475395997
0.549907398081028 0.1659517348879
0.410068933704198 0.243411422573035
0.226259198560365 0.507886930385767
0.622651723031966 0.159444583437371
0.362941440711169 0.506215721992754
0.544696360876377 0.438247125403468
0.358624001410221 0.101250272440666
0.894725632942194 0.566088838196038
0.244989455630518 0.412256481815569
0.891063018281471 1.22026638206084
0.405505863314934 0.173481290934589
0.848730500793714 1.86996092237354
0.58754587494745 1.87346588528287
0.606493795672152 0.509741349266414
0.803337692157739 0.709876242051424
0.941964230459806 0.67330225283953
0.518896247747093 0.323683698894181
0.511905876478482 0.89891692178433
0.86991906030994 0.746961049836446
0.664039849420769 0.93372184210572
0.905683610719987 0.545790211993061
0.664679202203627 0.175090920023112
0.698568684468901 0.811533193175964
0.582779378676035 0.508559868688795
0.659914706111548 0.823825914826446
0.874529482240516 0.242580985982731
0.636957121825543 0.798370478421955
0.410016488046167 0.584668143323797
0.511401340389266 0.433451293307263
0.490337042655983 0.411569163305235
0.908376140880029 0.802561142429495
0.7659429948856 0.303549110837548
0.432206456739379 0.205062740272007
0.496591902628789 0.276418099649899
0.847119880729705 0.772839570104437
0.560729209490138 0.335404666547418
0.79414563657121 0.301256754648323
0.468278599080257 0.306310306016241
0.665036325061077 1.17458250067398
0.932419715488978 2.62966121380979
0.496471134267577 0.695294501137619
0.580560480573839 0.588947694030535
0.711535211893927 0.677289632938831
0.509784502932712 0.411422477741501
0.723905078250764 0.395922922357348
0.903458306003761 1.42610456938335
0.785962525696924 1.49096769472494
0.969530149668551 1.64902806265438
0.985280054532523 1.0467549929796
0.364710836417971 0.410208456800828
0.630009287234168 0.0809964756156616
0.80599841700588 0.76003819071858
0.692140214100718 0.533574160128152
0.791493110197053 0.479286440566465
0.643576215098354 0.487296102780254
0.833732681252593 0.385357681358406
0.747801258805385 3.03973519964651
0.450516709531884 0.1786249566895
0.934167998681559 1.01612432202935
0.772645436331284 0.296581628332836
0.671707955046611 0.903005046635459
0.727240527654317 0.261159539493226
0.40510008692387 0.194133761337604
0.624923371422532 1.15654360471221
0.65938518040445 0.458513905684389
0.611894794473609 0.158083229511998
0.760851476567453 0.388109743675731
0.225771214106541 0.400307389184261
0.917208686909729 0.503262023779172
0.546772068511199 1.39170335963467
0.955229215229215 0.651808005561517
0.991013483040414 1.77130397011902
0.462198757705652 0.251801057961574
0.67676409784105 0.90493377682837
0.638579385145286 0.279235171326594
0.573920894996476 0.844724478275794
0.29571471266658 0.202997724008446
0.990635719157689 1.49229670646103
0.868835971254739 0.322406217051975
0.289298162662836 0.698227090089182
0.67836534966306 0.362323420440308
0.844903887517163 0.538997671866818
0.87723670895484 0.293800000243156
0.975355242846427 0.165765016099118
0.977910451221739 1.56258340100441
0.845842482799005 0.553140944948848
0.497509596858408 0.366154276201923
0.567205918452808 0.539855315041749
0.29120944193343 0.215615274582848
0.664576059312901 0.76044362155797
0.816446811861428 0.931634531480962
0.555312383090161 0.23610667893191
0.577737222507533 0.273447736075017
0.879566392003242 0.724435996733193
0.848559447244916 2.48848964886647
0.74511833896063 1.0002672208139
0.965593665593666 0.68447377064644
0.491917146363809 0.217985665390404
0.376197389078865 0.243753383097781
0.291591315746668 0.173590601792097
0.966170629216797 2.30962326879182
0.903274220063869 0.35960487686795
0.674206663585749 1.63039414407071
0.457567846061223 0.775655626611596
0.38735345990248 0.464587674952883
0.816020543186693 1.97151252246417
0.724983666506009 0.326188175954779
0.767704951050048 0.662200814651169
0.823027078978057 0.928045540452194
0.984288821885369 2.28279222334539
0.835678608248547 0.326755217234487
0.911214405801686 0.729838320186722
0.781578979732389 0.863901792608374
0.676181582219318 0.268310519041302
0.722024144793662 0.472956455520978
0.698339999398551 0.325889917636434
0.398068982370985 0.25751189470056
0.940552397931714 1.36525744265146
0.662722154692598 0.403684315473633
0.419903251335797 0.268174925053514
0.483511818828245 0.464880221612041
0.635655554459516 0.0973647302272265
0.704621265043025 0.341151039484706
0.715793592565419 0.107222879369022
0.592264288090281 0.585352177820174
0.566548692141791 0.293749010751932
0.954978193988979 0.679971009572622
0.858435758726035 1.15273932169963
0.586874204423058 0.62688487167856
0.268145151751709 0.299565310124128
0.905666194852533 0.326144512649405
0.37581941189182 0.431018296020689
0.861833799700657 1.56630473567289
0.41039037492553 0.45262909479679
0.464441281852507 1.07379644178449
0.389703643644306 0.443405308645098
0.629812110459033 0.291491450529057
0.32691139553068 0.261718355965521
0.658948709344842 0.356550832872392
0.792722763236845 0.478173061145823
0.612194142149764 0.325904466488822
0.713770652978361 0.629268519109271
0.982837029937934 0.804390426253688
0.782476045529571 0.311468764361134
0.594767617104298 0.30393713689528
0.722828956563435 0.300296934737367
0.929643996247036 0.334688451217003
0.828359370039535 1.11173714145311
0.663324148449686 0.214455969839498
0.843861143260615 1.47206305195107
0.368604201126499 0.337339244039401
0.403091213189176 0.614834565921576
0.716390641572818 0.186409676430771
0.52065839987715 0.39427244056616
0.790722848498663 0.370648074635259
0.318049332184403 0.178839155067759
0.93869856482946 0.334028312869251
0.864588914051136 0.921236028906276
0.503450426786548 0.343586732506061
0.473847988401953 0.459179544357188
0.363881220503289 0.22352817855364
0.591930787921604 0.706541380738332
0.734249108658437 0.716556336495181
0.521534295536396 0.360235493319431
0.396751774977368 0.430473774501793
0.948385550856916 0.606518880080573
0.376158051250091 0.263195421434384
0.771512617816966 0.336627286528922
0.837508124452483 0.351751885099776
0.874998106652277 0.960680679464224
0.561691161306246 0.757842613515766
0.708962137308594 0.605461880298564
0.376304073237152 0.129662924403455
0.392659828865497 0.2818617722224
0.477614035652835 0.442394585573095
0.589104596343047 0.312073794703434
0.60543683779625 0.757802285031864
0.896111700051168 1.05281521038942
0.24894567588775 0.308303869853441
0.964765993705173 1.54538814911946
0.482208463893154 0.351801483705893
0.944523580394017 0.458249217547985
0.363685167931142 0.574364931563526
0.964600705923766 3.34416721201108
0.728354410244174 0.881775960164734
0.87790293343165 1.48979879670787
0.839277069836976 0.941765574992699
0.394732344878972 0.504499764752428
0.481731723343522 0.382296458178861
0.619515518115122 0.0902798839559565
0.423255933159055 0.453734796605301
0.498947909769677 0.164384133325735
0.393110351288806 0.224121191705636
0.900535987748851 1.40625495125033
0.918631249960297 0.870757317316248
0.953524967685611 1.07768019959098
0.950667615190982 2.36826433033588
0.818311918872423 1.0360635090927
0.675499619278251 0.447447959179649
0.463670505766312 0.351856280052703
0.824770705536598 0.898641425589729
0.908038312566604 0.130289830222128
0.959255124623305 1.21565881243871
0.914149529117817 1.03778247940567
0.861381742373478 2.32934839566575
0.457754010695187 0.579467266964931
0.506251507113576 0.457019218690714
0.379859611922487 0.36236230593545
0.675363652799921 0.564392330375525
0.785136475031479 0.990696098300583
0.460651950312525 0.323928118557009
0.714231034183862 0.2518487434496
0.921231301226705 0.318474431954621
0.348540495876398 0.25310356002329
0.662894630979737 0.2063510037948
0.454960259977676 0.117657814466377
0.492215892607538 0.203970145373689
0.664567284369846 0.427572681124594
0.657609735558025 0.460393456554754
0.332738505934959 0.28942005724266
0.346891983243643 0.486568073433726
0.736672712043914 0.530214885158684
0.879302873529103 1.02252505428426
0.561031815620659 0.196295861127319
0.857556852541428 0.707505886959501
0.880439807170232 0.305358688264904
0.866385773057211 0.381114891479244
0.398522799522611 0.500414831625592
0.861733535436705 0.732462604624277
0.680535926929167 0.712670658512204
0.640025266450766 0.40916642099632
0.986636580545647 0.845864491942528
0.581125362793746 0.526774768992031
0.38570383784126 0.360252767392132
0.322047161115987 0.454019347346896
0.471437846133418 0.871475349242012
0.817455031726887 0.757439808219988
0.658374756821586 0.314880872487214
0.937422156715519 2.54903395032399
0.682174930193948 0.417569181065613
0.522766690282974 0.592112462650659
0.708734383646844 0.462825149864939
0.508317331575528 0.384551533531788
0.891249101958265 0.425613745227851
0.868508477202853 0.728798803854993
0.670366127816383 0.19048688714332
0.628627196638594 0.637552863142689
0.827892120058818 0.265454323828011
0.404468579988962 0.360285042343466
0.933723045433288 0.826911851205065
0.736841309280388 0.0999780561904567
0.618557470484462 0.325541424737177
0.72027342027342 6.18246259485376e-16
0.536852586444834 0.288639533065021
0.893432606780528 1.54622401804832
0.818651527451249 0.206813692509446
0.504399708507925 0.835343898130066
0.535710793540842 0.358519863581156
0.925910235553131 0.334352459624868
0.967393069842989 0.129610823732897
0.778112333526346 0.893097312578194
0.260353565199328 0.470138579972253
0.534949892307067 0.284146787832754
0.618494169443122 0.509461951102795
0.912820992154737 1.42911306752399
0.65680836915092 0.375371524317879
0.630301705580394 1.91592442140591
0.687252917617674 1.65260227750814
0.892425939122468 1.64395652836865
0.730774614442473 1.16139923116833
0.945414390499597 0.598158361581598
0.888704248711403 1.58257048491474
0.817211651870206 0.201396507571704
0.670515224284006 0.103099198320263
0.646668675201463 0.160926221354431
0.553861553236262 0.710297620312055
0.910004911136989 1.4190352816403
0.412056200789436 0.180018985762021
0.943782665190818 2.47143146752283
0.780052990035736 0.373926844138541
0.729746576245775 0.700820769371979
0.483308001072896 0.234694878819162
0.769121427767777 0.697983544784557
0.891724619145236 0.977603406522789
0.647321320143112 0.45865181763241
0.540119930937832 0.308943693290347
0.64395154626146 0.271424560924948
0.801925505050505 1.58724748883571
0.842182650437677 0.672034477778535
0.777931700986921 0.709278924833418
0.274713435421465 0.30837728117269
0.916434967362452 0.596134783106226
0.65420819615935 0.194174545645637
0.896562387888355 1.19284872160499
0.606962582088229 0.492476028717805
0.635406881035827 0.127744499464783
0.941214196507695 1.19756150025492
0.75997118747506 0.322680682154384
0.298994123896025 0.183746926602847
0.728284267173156 0.831290518020298
0.754572017052259 0.643946782024019
0.447098749700168 0.13508981124097
0.627586979592422 0.179231190060824
0.446438472294627 0.530538908418735
0.954910707931554 0.596071742850803
0.746830399284358 0.466992927749525
0.680305425799497 2.17563117730827
0.487508962602362 0.0548819630927295
0.625739448698632 0.672592153900547
0.43530281929461 0.462011968433778
0.903862320194284 1.27269740224302
0.506556125598182 0.321224473069468
0.334297219448838 0.273534384998023
0.461332362731725 0.29753135918994
0.496564133085224 0.150828713677154
0.772679787204719 0.506798027223006
0.636242638054697 0.417298332455001
0.826850237418001 0.580843445007676
0.793229246268176 0.492010344052175
0.732806385097698 1.10434974488767
0.672985669081624 0.4052652804637
0.648056615745958 0.51711898572493
0.338427210861187 0.548575609850743
0.760645346481156 0.766937153227187
0.965282675037601 1.66661450366264
0.404837169521396 0.763201506736299
0.497718919904018 0.642976235638803
0.577297715968317 0.420149548575842
0.529234161526489 0.474965757497971
0.686996081819399 0.654092292689393
0.406842002741166 0.313731583904627
0.256326829514362 0.339020098952546
0.748763199490681 0.360206179486209
0.830536418771713 0.502050057689174
0.505910477117106 0.24889909341745
0.864549605645496 1.31568861083352
0.822496940106794 0.471558398199713
0.814631942176841 0.92637292959262
0.267554948948008 0.22851928145045
0.561951269196383 0.343491896713344
0.301985979605816 0.420210501033423
0.82151763677499 0.862995082682959
0.730150906656931 0.656930306947894
0.835387137741948 0.976684711644623
0.419976271931388 0.609098447703974
0.284537647409467 0.134285531055342
0.845744763266887 1.51657586283483
0.936668729785031 0.570122015562586
0.523816202802036 0.191759198575807
0.286350883159394 0.389290862200258
0.786848134382584 0.469852118388743
0.342679947351698 0.285741296159484
0.997947983927533 0.718960159668408
0.498418963026883 0.241356191531379
0.449409738282215 0.329188089065141
0.550326498347371 0.810979803695624
0.372403738163684 0.215377009587223
0.681600067112217 1.07889750629465
0.544623580278176 0.373545856354199
0.407150917021176 0.138973231606186
0.703743103861837 0.65143507698031
0.429599183094275 0.460485508091001
0.735494314737596 0.224800955766789
0.361368553480711 0.437438550083598
0.397568222232652 0.659028402267183
0.406897257148252 0.231970157905563
0.752505936792837 0.180722393807866
0.33474071256498 0.24754258652224
0.520148697450566 0.369999461203371
0.81524728701338 0.234262090508746
0.637248408388963 0.330722144322383
0.673426769267979 1.70111804048407
0.392762673463608 0.536263293869836
0.568773679271152 0.3006519847467
0.525375320847319 0.342631388411524
0.95765578749087 1.07202749557519
0.668209209635325 0.320292928156923
0.444736293516781 0.395999999832244
0.932316416526943 0.847880867354832
0.477189252023497 0.777980526964856
0.306493157380254 0.840783613911212
0.759543727002197 1.33784136208554
0.522100867201737 0.485377064852799
0.315615984468884 0.332923158541001
0.471068985912515 0.0851974233830143
0.70076308758235 0.220656199720926
0.895640391800925 0.315773326287623
0.605090736625241 0.431052754621379
0.372948421710285 0.484534775721406
0.807596839647564 0.155074546010787
0.327560118275352 0.235785322633972
0.436794053744997 0.376455077817747
0.639007484096079 0.468061368461235
0.346554490082127 0.570614987979018
0.861081788943537 0.630758987937588
0.674325863114437 0.316836073129431
0.584146867495162 0.335826714843514
0.795045446156983 0.840922719550582
0.839634521458163 0.344537950328096
0.512016587848381 0.728329198702252
0.957455368109032 0.377326871661469
0.35703406378824 0.692540211874954
0.467436126344429 0.515453349086793
0.394849333550949 0.579394151173259
0.946744450370511 0.971515972641876
0.927667262953548 0.541149464545529
0.619534241648507 0.538448019280551
0.650745706461432 0.29849243985297
0.913340482712285 1.71601995328225
0.935233316748772 1.12756516159129
0.447773950649074 0.510971890019261
0.247479857920068 0.418536341480524
0.789810198979313 1.25578103438504
0.720685744760655 0.916048197811201
0.417614794500241 0.258880935767959
0.551338548825949 0.283447663876754
0.337100622169512 0.232669956533899
0.909204773071474 1.07816406558495
0.756067551578553 0.251994470231373
0.374765173236024 0.478086542897309
0.421213142289715 0.172677290123668
0.753026363790508 0.41799200279603
0.550270744356315 0.608655386651119
0.669062640052401 0.296995198592973
0.541941704987619 0.453912604917013
0.555579527330724 0.463384287710035
0.976538085570344 0.962659429522652
0.6805667610154 0.612897771982997
0.982398505307119 1.58382838687587
0.730357982160743 0.0637206085118598
0.378052663235501 0.317856769164457
0.725812678681967 0.878359818081948
0.263226320648568 0.499618719349171
0.374362413706764 0.562458015985453
0.492591289324119 0.340072175676064
0.679865504046986 0.383480919602712
0.851013966204636 0.474123142085998
0.714240133804205 0.699396771635972
0.45555076445441 0.35803831959101
0.703076245716802 0.670651145833291
0.683450266208887 1.1177589328087
0.628328446352962 0.578419429706549
0.422535350783784 1.02551421217349
0.978726177884169 0.148017663910155
0.612469205816497 0.860340364642378
0.738003811599806 0.420597967689766
0.415219147258496 0.497992690069829
0.397086440905731 0.107861718967051
0.584547557421824 0.564477322429125
0.863367793409976 0.216184929720963
0.846642786940988 0.396720638660187
0.833764153127548 1.1517939160539
0.34075681003053 0.433041808257394
0.575685824254626 0.370653827622314
0.831754367926095 0.361707055061379
0.425303227845601 0.75041296196639
0.799068638531873 0.346956348490345
0.552329306034396 0.252246672486618
0.560587030211952 0.383864329953619
0.4476996687523 0.201019463116937
0.820822067815992 0.854240439198075
0.769607122892527 0.780509065405803
0.50400040054073 0.202322466797831
0.333700129789515 0.394366221928239
0.927447285214733 0.787109636460153
0.390591178972984 0.234926206542008
0.708299442629252 0.3510475475085
0.607277449994468 0.262860234480941
0.592417596208612 0.119593870415632
0.511833633335182 0.287390641875872
0.789965120298851 0.843057263111024
0.323728311562009 0.17776530745137
0.311142606617049 0.519510180735692
0.741206756862142 0.437818868001282
0.756586476466795 0.352631094586824
0.389388686100463 0.661432337603977
0.72356043746066 0.49282339015592
0.465525151747715 0.236277308705102
0.483653572795882 0.359930812820296
0.761843120139524 0.722972978461828
0.279636923325823 0.375250139867343
0.766986872812926 0.572217055861416
0.812226110716487 0.576818704791415
0.762456035960669 0.545512428435549
0.441216021857865 0.152651087551888
0.691515326881722 0.23149193570537
0.573338239178837 0.526445065357916
0.798170860933125 0.161051269520464
0.390902751758878 0.312575804175793
0.517237113188599 0.572692622916478
0.507191213460512 0.943549590663631
0.499095074272395 0.168491217225098
0.367070909445064 0.473955962894105
0.42814681323243 0.429585603842511
0.569083486264103 0.463396896818697
0.896334385736837 1.03686022449665
0.367529871962037 0.363519095911321
0.588041372523007 0.429873806117815
0.392867067522816 0.0754500801477246
0.70161468452807 0.218392409747703
0.780801448639209 0.267003925406291
0.676642436949308 0.495880240200614
0.826581327054537 1.57262088252777
0.29105060199435 0.415478841568007
0.472453769849369 0.524453665681172
0.28866410043853 0.228689912364934
0.553292724196278 0.24311574838762
0.37700348260341 0.414040170855016
0.900883456387936 0.879098000379179
0.416241482505191 0.0692263959185575
0.411226551226551 0.231318037891237
0.517957952084205 0.593344360581471
0.503921706346689 0.488778184434664
0.435970042594226 0.39915026448439
0.477504464285714 0.160343511628599
0.376464847645439 0.457124746822103
0.823036822039849 0.619998676870131
0.271273730467685 0.237114012712032
0.746079630384563 0.0517269616213778
0.592798222929514 0.294738333887803
0.915703592371962 0.851902318535549
0.721045735518424 0.289641594308952
0.568073445828548 0.383126977505376
0.868488012367698 1.03691670194219
0.625706419629072 0.331593765392584
0.800008654667088 1.03753198335976
0.675602173073288 0.697526112792052
0.860967596078701 0.575241627424451
0.666016533121045 1.0260834900493
0.597561486773005 0.48833765448215
0.451910579984629 0.233775439893639
0.66637981533655 0.761559526659063
0.523623711682547 0.197881282287678
0.410312479368852 0.292522757857855
0.400714569273521 0.204536395284384
0.799623322595241 0.793898254283587
0.419464217278578 0.551160523297709
0.365874187737245 0.427597454606046
0.668291361604831 0.348679786871025
0.494235888294712 0.396980193133516
0.777772152394889 0.729627109581939
0.498731503874917 0.510166060701717
0.384069382856255 0.372757091398226
0.856758358879563 0.953153836273594
0.881904742626185 0.689664670407042
0.511042253521127 0.532344578342085
0.465515249886159 0.337263505387989
0.38420319908097 0.399163216140801
0.521852259276814 0.0867421860350668
0.42033070810021 0.261060050170646
0.505445137238878 0.198578102120806
0.342728081516274 0.477212449480767
0.84141222736009 0.155842589498436
0.479703603569775 0.484605222117614
0.920481011255229 0.236231683178629
0.893942154616312 0.0947093886862505
0.568531221951532 0.421186539214153
0.389811425102042 0.437540464807674
0.867694817618289 0.491487946949702
0.671957545204566 0.490027400171593
0.699435143621526 0.298589098317233
0.391212008183288 0.341924919835785
0.49032467666917 0.352477374425198
0.577118434751616 0.236286411154523
0.784769071590289 0.497221447669476
0.537426077636833 0.115574068386266
0.336763555043125 0.474440704636266
0.650145805293854 0.209879794327058
0.772986338304728 0.213185526403924
0.92527770553925 1.62003540014962
0.925356469256884 2.38841063025484
0.433131589535707 0.157676107643287
0.646035114100378 0.34391655532887
0.661674029877938 0.421612065491189
0.764079542209514 1.14304134733807
0.444592068024946 0.116775606279649
0.663599479599775 0.777461026458999
0.694131853125632 0.454169939184398
0.71249384652836 0.135116258416545
0.795932646866433 0.584132524421404
0.304693683314131 0.145327925221964
0.295475245704253 0.230383374457326
0.888729140074694 0.941729923761787
0.348799033116546 0.164273420016978
0.770173105096769 0.495952309450635
0.431200823144898 0.367396281384398
0.728080171265782 0.39643501674451
0.87791585427692 1.79292420525508
0.689111634620114 0.307416241651844
0.420912234056257 0.286977099315891
0.501773559839027 0.528769998667942
0.74933128202376 0.618166379839764
0.454064721944362 0.542834695891758
0.739002379212632 1.16246233566965
0.397321178595821 0.120013336753048
0.509264033995436 0.53869321469283
0.36989927079471 0.21256960617369
0.909504855914663 1.63559691488039
0.699436113714464 0.547965063027065
0.799108195175611 0.194671098749015
0.512923802013731 0.378125313641758
0.744780136988305 0.220484782086667
0.391162534435262 0.408970412004418
0.660960599994075 0.464522529130849
0.868073224656167 0.767788860996875
0.537950356095517 0.662783901072768
0.671946072778525 0.318976768777082
0.452864197989287 0.318496510081092
0.176407132746503 0.165423982316418
0.276195800855462 0.731505963563149
0.90692899556745 1.20288927674959
0.573753390333544 0.145210718899269
0.46136851695191 0.670198918428647
0.908704304496003 0.890353717550062
0.332941930847207 0.219301483980655
0.899140409333796 1.23844049652267
0.824328933772774 1.41964599353689
0.873537189213227 1.53345993493319
0.586608512802981 0.412254894304845
0.775337764473592 0.251948333547734
0.907645818579462 1.17375016604473
0.510697050348635 0.411440398411363
0.77287883740973 0.535856312502468
0.401934338103523 0.300897644184823
0.682148235621928 0.656843090903597
0.536436342093925 0.0512390209933715
0.616473965806973 0.391893615839734
0.74706035480888 0.201986874564002
0.467213605493087 0.199872586580027
0.546193719824844 0.690151385063473
0.730042158500525 0.646033179370951
0.86484826264478 0.344844232503052
0.456206774772654 0.248348277874744
0.983082225150431 1.13750378802038
0.847173735118244 1.03134105943875
0.489884717896021 0.174898444619742
0.682972010911752 0.265869712737203
0.941686837414392 1.26975514823752
0.516026071478059 1.76854534201912
0.51486655662068 0.415198304861028
0.501337587376549 0.303904816692109
0.62229667325534 0.284045210836489
0.602038191664881 0.473395417385168
0.89517183217373 0.365621681764484
0.567961507648876 0.279030432699241
0.582539762203888 0.131040912494267
0.460292631204868 0.393453805074935
0.624304286387188 0.509637157058272
0.641743850396997 0.739164613975608
0.679094572669702 0.718574610322053
0.693525487736354 0.50555192366046
0.412566792358418 0.608011359021806
0.632780097797766 0.485477164620902
0.442597576524298 0.327771671005362
0.607019805875374 0.47083510603849
0.507508189748265 0.617536157952794
0.537803387947792 0.465255998281188
0.473116198121082 1.5552585564034
0.560216885276974 0.382830994599759
0.862298982605842 0.790851506472263
0.740777286203564 0.344148102329502
0.594128050937389 0.371449958281726
0.53143006263048 0.370178743735036
0.701176820115713 0.345713573413883
0.71209111709522 0.315519818630068
0.382286866012875 0.337549877089201
0.456523441097909 0.343889625916076
0.764928261060345 0.356484282192995
0.445566574504837 0.218635477123306
0.38052625401967 0.718780435280739
0.40097849100276 0.463167568339377
0.563589123367698 0.31631252801088
0.664845741958983 0.607329334086586
0.69943527552354 0.303371148342757
0.211618373883182 0.576956644077499
0.628482243373247 0.336797087289975
0.40312348023679 0.633093143819818
0.90694075587334 1.38008609722187
0.709379723253934 0.773335341666698
0.687023065011658 0.564225327165467
0.47092532450708 0.33849294931792
0.340964400918793 0.333879548402478
0.320757832101282 0.041028162066521
0.962018114721473 0.177109874846188
0.474640349108434 0.544311047864737
0.669896108512477 0.357922651162532
0.345429942810458 0.214467995246358
0.378598133771216 0.340431599615481
0.45763664956396 0.739293535810792
0.491087139517415 0.270943277223509
0.96069272912991 2.10899038770394
0.421996769687675 0.512339517529039
0.541370180123613 0.614533294591935
0.556741075334675 0.386827968830372
0.547057722506671 0.250675308504966
0.339399842321792 0.666325738501635
0.300963592173422 0.3344463649643
0.717212750862868 0.290491304161854
0.653434187685659 0.310229771988485
0.793295008643635 0.521182271831734
0.716502553021332 0.590246972908727
0.818545334745969 0.484531470062018
0.358073054294349 0.36405583982943
0.583021513972257 0.199278802967515
0.766455067003012 0.194035205086686
0.573120900672544 0.658949357089684
0.509595982408666 0.512222749705623
0.343206316114586 0.110321742713124
0.764585083717343 0.177761984952931
0.385518638621264 0.934261106939508
0.572940593570424 0.152574177438142
0.480117866327923 0.199446594598307
0.687876795028376 0.355784947243266
0.931725448217147 0.681623934739672
0.624713084186032 0.344814612697352
0.659795551769477 0.126186790621126
0.71509793052476 0.16226062158916
0.829277987298919 0.163737722347274
0.571681716954875 0.273381399525047
0.707504751309507 0.540212128161202
0.572457443144775 0.308468660611774
0.417464065165859 0.160958141536115
0.890958058297997 0.567202364429346
0.997171513140349 0.759802976486461
0.399387188979949 0.444838022711161
0.540868148914435 0.183901898409164
0.383240015264809 0.223659565544815
0.408585482804233 0.721096163489651
0.46975634710204 0.928678491726314
0.525263317353104 0.091807011895945
0.77743470989322 0.218586925983004
0.599683442889296 0.227846894930165
0.77391783791866 0.512890457664105
0.932834039679583 0.668040608248046
0.645249231286154 0.699461019925152
0.439941247002398 0.296790908594014
0.616231255669604 0.730510272318024
0.803890119695991 1.17640422003646
0.82470596374706 0.857583839324839
0.693714948973994 0.107823749486581
0.373191368609909 0.467912831514479
0.919667612202402 0.225288295094761
0.893854271122229 1.16751031058029
0.415888240200167 0.501096591607538
0.47154431096969 0.363956923468282
0.485189567585972 0.260656676353344
0.76711238275175 0.952018429486786
0.97679832045686 1.55900095167987
0.701483786913723 0.404407604626405
0.829784055066943 1.1597868801416
0.498356872091704 0.523749225178349
0.898254381206545 1.33061564025219
0.685828979515705 0.2560279183473
0.308476009016745 0.40920826802952
0.696559213144579 0.513787381214586
0.266204083201368 0.298466376655681
0.984955797434718 0.838862748565392
0.393630105303257 0.509433862171715
0.607405723021067 0.428531221079935
0.634534315825551 0.921924585142571
0.621965407738611 0.873102060995279
0.473322444165016 0.196891325889705
0.741465796256826 0.292720992059123
0.521011271630417 0.141239927313342
0.75942008500642 0.48876794161024
0.595001155624037 0.49915757080907
0.512802062846382 0.286454592796051
0.525038520801233 0.449033284744258
0.79270255549654 0.36230730676509
0.482847467920877 0.402525051302988
0.442060185041865 0.252106565874617
0.579199406121517 0.426287380968973
0.640632882851144 0.613359596043061
0.429811800191061 0.649443717969131
0.587340676519387 0.393319863485621
0.657729682623915 0.845262431559034
0.351239454975954 0.176950958950762
0.789044989558783 0.28465260761027
0.669262666723788 0.193432187019944
0.304398928128219 0.251681979834892
0.355505353377694 0.256649153839504
0.314943693727562 0.263632307982707
0.483536669975557 1.53949729938383
0.619316946537032 0.437573668713608
0.774899497595236 0.989998043416219
0.776705882352941 2.67804513751622
0.908758605713648 0.414230966042143
0.396131096257041 0.0965746851345077
0.626786327949457 0.345575042723289
0.646213081384184 0.873732849683377
0.649004977007075 0.172090915097712
0.458107788002146 0.573561876998371
0.390514390437694 0.264424979770035
0.550130381286478 0.6197296506111
0.435110835514332 0.605001084762931
0.643043989448868 0.405176081240682
0.320037984577167 0.292656582596592
0.38546758958829 0.438640236933172
0.37049316780287 0.375355194889597
0.520522524350649 0.185959336485412
0.933525656375981 0.953821809729604
0.46517190474075 0.400803889715194
0.960172080953353 0.122979684207983
0.745575086220917 0.427996345913005
0.441327827892483 0.312776076923261
0.471298687106514 0.665205155072014
0.738338886538772 0.379463726398278
0.696523959650111 0.621578817474202
0.612747104103261 1.35947755157209
0.542006922052018 0.328760995176918
0.847083904370337 0.708972283513444
0.420698848393531 0.455734341028324
0.786964388076813 0.312855790856156
0.370726118898996 0.283591420768656
0.906989745593303 0.693178833437766
0.345000587780187 0.396033362987246
0.617346442147146 0.319776037670391
0.688452824372576 0.246998418602002
0.377409021537758 0.604329929084841
0.631867602239705 0.221607838665203
0.928339240122607 0.324724299943895
0.537451895556275 0.399858893460069
0.397519768732906 0.0912484805054596
0.623046190207864 0.16436204124261
0.492740886449443 0.222038281072042
0.44874795286928 0.32392885706018
0.320816386112678 0.329969390671186
0.514129422826626 0.129090631501924
0.231702621433711 0.182004203476506
0.492493056516233 0.308146355179724
0.399920471248102 0.170821548990564
0.443641123095911 0.307306913659846
0.735819407095892 0.154254982491919
0.547147171408674 0.240476761053222
0.834192877226346 0.342266054389857
0.661658815466431 0.667971628979636
0.914734364433964 0.292701995034501
0.413475698887103 0.964351422495306
0.831922624385136 0.878627883566618
0.85411679720731 0.517902132054511
0.372269468992893 0.277017761381211
0.532252935522383 0.119486930543318
0.906559683781368 0.254078342847359
0.669429709738189 0.479793713673729
0.366487438344552 0.215509321353686
0.631978391816926 0.737737385452052
0.413354971774444 0.302183410570922
0.328999365939848 0.398519779269087
0.655426554167397 0.278167616076417
0.704927603026462 0.574485656048224
0.387833134699672 0.372403702237858
0.806623206893533 0.895066178187288
0.615114931096218 0.222887785441792
0.61098761148775 0.193667555158107
0.349066326289415 0.367639519367093
0.729905236044223 0.609430858396009
0.848867611961678 0.102141121181357
0.435274812082122 0.278598454648825
0.895323638997665 0.674502229809449
0.607769999651726 0.424702919255019
0.577010600706714 0.296863775081301
0.882890692617222 0.696556725294068
0.677705768015496 0.415987177365118
0.635410667505694 0.175889192096667
0.546476836560484 0.37542036957546
0.376668707601998 0.413965451424513
0.838090704350193 0.187855799754937
0.262146670661447 0.373615645874317
0.459241682355977 0.27341623618845
0.449619194597776 0.350873476764877
0.807121005718216 0.482186308298234
0.369587504078647 0.580785282544889
0.614049463871005 0.365566197250465
0.575281890785884 0.74946824162424
0.465768590198558 0.660288362934675
0.885212888377445 1.65682059496267
0.839812913769065 0.276754569128447
0.917607350980672 0.27508219899948
0.582737804393855 0.872219168528052
0.55134572061472 0.16045089951957
0.349026167691071 0.261120987637899
0.795856301358074 1.14150610369252
0.929041483049145 0.748193902085686
0.464294729397843 0.696418108666694
0.373513302885312 0.592485818845333
0.630160659305044 1.73178218480052
0.682692132928251 0.218522682487388
0.273563580030504 0.34840247852604
0.862968180409842 0.810961927701318
0.321545214398164 0.757611994744556
0.543143063430379 0.30431882780325
0.537038859572111 0.126994609419451
0.576962297182666 0.293592907445151
0.541715671391361 0.350521175260657
0.325843513981899 0.098227143202886
0.696388547831974 0.296421981951838
0.892967739144218 0.495144207458407
0.826414643176449 1.0297613200948
0.562409683471028 0.268969527679785
0.412295734081491 0.31955467616251
0.563253894718697 0.30154936438037
0.771263650382506 0.674163712820699
0.828451846701435 0.409209418954751
0.529817615286067 0.266432323717182
0.618452530189019 0.697027917735828
0.61067512220901 0.106649188109778
0.64045893137718 0.707414871744284
0.375734186691719 0.659884935794532
0.952012870760149 0.884222845325505
0.565364271105156 0.747187683284393
0.504216739419245 0.20612703797662
0.325501259857812 0.166684956734175
0.762652066975688 1.13326157360117
0.604074806187223 0.463220487589261
0.479613654543377 0.597956098918925
0.396674838521902 0.237441605224789
0.545030657398912 0.735233668364551
0.299698038861537 0.417047623994399
0.721933371219584 0.65509596596605
0.734971654386645 0.145851017850166
0.559331811662824 0.106602326223577
0.557537791897724 0.254970752782302
0.419512195121951 0.406365216906993
0.562091441167528 0.435279661378596
0.366428405963622 0.118021669942614
0.610101847717463 0.673644816361845
0.783278399509428 0.324625257858361
0.476001744059298 0.221065051258588
0.264622438772056 0.179779693530596
0.394806578718217 0.484422139907204
0.428991568436108 0.651027538181434
0.581184929425766 0.265821889054272
0.608021038910347 0.316514842248743
0.853385962748242 0.386880487599541
0.658248829644632 0.11033661509975
0.554138441395799 1.18319363402436
0.633253525752164 0.305154756692764
0.802750277879309 0.837728599397969
0.940388518898787 0.178496708469826
0.709736017200585 0.312823264899464
0.437215378872714 0.56652801286945
0.468713331170015 0.440764794994507
0.656354986200931 0.280324962146508
0.506504786470044 0.571001210982733
0.54846284181891 0.446980693671912
0.525093327452361 0.549235020144373
0.330153019815975 0.208573349261552
0.6319088077032 0.339046616884617
0.427518142108717 0.176175735499236
0.381636867287837 0.760740209600174
0.58715966947099 0.434025390692183
0.832994084150804 0.204298971574957
0.916010445067104 0.286205392493517
0.952452693591853 0.79658985293642
0.824075508061879 1.1057596149885
0.56333540312409 0.395269572886672
0.65904773751683 0.430679992373569
0.668265874223519 0.503978379100493
0.319849107406889 0.247970594706147
0.293537268136986 0.376448104541178
0.571315675419301 0.546681965458006
0.351380638187673 0.220985876585826
0.696115838752825 0.406833440230507
0.359416724097707 0.176232815658485
0.888072247607552 0.749312167255083
0.396313161144821 0.174561774486068
0.60199359534557 0.579343376896646
0.800117411875622 0.411926349090502
0.651983015482541 0.674008170674535
0.440138649939009 0.522349620480694
0.532629170964581 0.934982508973726
0.465088954211636 0.232710276770997
0.75208275862069 0.71483053327012
0.508641033465568 0.689469185855135
0.413549975629842 0.445902130456494
0.559205492783858 0.256967132826227
0.305212713689109 0.256803629178967
0.630932485012808 0.404004089395311
0.52073736667126 0.708119432773424
0.603889449877095 0.556210213000683
0.426282055107631 0.203528617915871
0.80596854684654 0.345437909815248
0.389304863953559 0.40748710672878
0.443897173124532 0.347481187759032
0.471427053240681 0.368458155303238
0.611751571019563 0.18972561238866
0.874146727318805 0.890328834042363
0.788497295003713 0.507989486422365
0.477993625884452 0.139284538950799
0.433637009182899 0.493371640743913
0.472096079049721 0.358267622006408
0.973598108383475 1.85419547531584
0.76228188111448 0.951405202469863
0.831434086301174 0.212142618425181
0.498560251849178 0.388863878936702
0.734068229825386 0.213888319897839
0.710216732831278 0.451724107894967
0.866831242590687 0.990381811368228
0.522164081486602 0.169179030042075
0.446733992264718 0.527615184950699
0.757732496375158 1.11261503917046
0.40648156160211 0.0749338845432757
0.867065421099674 0.426919679264937
0.534971540750435 1.30915607147722
0.351572894582661 0.3948539290488
0.809474664010321 0.930531099750661
0.701694378126999 0.42190884235417
0.422960912253929 0.190213461572925
0.566576776068501 0.608118991446639
0.351143837125145 0.660660413369863
0.670039432968612 0.492543388737056
0.720877164711984 0.288268035054359
0.309697016088627 0.201332031119965
0.258308170244611 0.208789747813853
0.322012234753732 0.191682146775992
0.451676083091834 0.244059733664028
0.575011936183566 0.407604718778621
0.635302515140067 0.389044817056903
0.38737591996019 0.414504771984134
0.618359279331948 0.229868485790016
0.851820036663302 0.390905876877205
0.584196631182148 0.0699525951783694
0.402373324020226 0.0460585374849459
0.448280798070082 0.255856735636611
0.424747259714719 0.581470352401077
0.639800233361264 0.204829696186549
0.872532022548737 0.726949419750645
0.514120166101479 0.703516770132248
0.592599717950842 0.418993699862276
0.36084735550685 0.240133156979447
0.807513655202384 0.589799324199492
0.605138747700649 0.57755233498264
0.429256367755666 0.40222280924877
0.603234747306116 0.162990979836979
0.589512496155179 0.159358352184274
0.808824641483992 0.437819052601991
0.806178926505946 1.00884809977345
0.302125850790073 0.424793782293875
0.467413022963196 0.602352742948137
0.5317368967326 0.219727958777448
0.581098988931427 0.318348286699833
0.595893746238442 0.39489199817143
0.709287669505551 0.38264662861173
0.765088361491016 0.352277999717104
0.638711192810458 0.249394552189155
0.368713949142904 0.529657956626568
0.367423908445216 0.615216757072111
0.696113989637306 0.31313847096562
0.816992197382935 0.402883930236628
0.665731956578361 0.5868669954482
0.760092816623169 0.821476698317475
0.934773924365609 0.612503589425409
0.930067001675042 1.18828951869516
0.99767458230343 0.496257591190449
0.38222721080604 0.221238082568825
0.613886825609624 0.886881142690661
0.909846355497511 0.451656254510638
0.99218505309603 1.47274918389662
0.971614572378108 0.492613069708749
0.921966694440066 1.13844177197383
0.728143575498521 0.933017693126814
0.393442868733905 0.372788856061268
0.599281978318222 0.56178770256959
0.414615891034368 0.450339284755279
0.972461758969901 1.04566133416898
0.530415510376327 0.286092034310637
0.694468557385497 1.31039622375578
0.738076079754643 1.09387825144424
0.57884913562535 0.094558062948054
0.983252201060633 1.68909858530641
0.483573995859213 0.665213629339404
0.952576100370218 0.328279723827891
0.561324998620081 0.289651146084207
0.267671925116934 0.260208216371242
0.808461354183804 0.209953825957686
0.913074117023144 0.363673650416823
0.842052906110283 3.18501751818997
0.977469261380762 0.622950641776661
0.474451808980574 0.0933775357646441
0.399019745997076 0.46040176906999
0.941265560648719 0.948502110800391
0.741845034246575 0.885094094095296
0.273676603131638 0.229309103398169
0.675874433431108 2.220343295806
0.853088259645637 2.30595486228472
0.364325416769029 0.381198016290279
0.806749848223876 0.507079648671464
0.957216286366493 0.438513206215604
0.736836955285015 0.58649486307406
0.302327491785323 0.387892249738774
0.82250727189345 0.529790273280935
0.573849390267067 0.288284701577243
0.854236613421465 1.02101852667502
0.969350493178027 1.09695719367919
0.65141026161571 0.940490015434464
0.673553248470601 0.615271991063127
0.911145758413624 1.0720967382534
0.899396261465227 1.65438470844218
0.730043444851637 0.601300133116462
0.507383435761475 0.463747314128133
0.695659370027716 0.18295967744153
0.931483754603071 1.21443668922542
0.96395013130211 2.33193005338651
0.957552558563927 1.6430417902315
0.904771958238135 0.802524261967315
0.978806380201915 0.365591130804477
0.744622661244982 1.14739528163552
0.34019596504824 0.359109466480318
0.862161200927957 0.470180343604214
0.622314229535887 0.355253258458089
0.562586930729442 0.393770067628724
0.515363795573953 0.339547316732498
0.723888665157325 0.980499317128569
0.813090898389742 0.440424605870949
0.894763095128887 0.386449515871388
0.560112941677531 0.232348782200865
0.914358502854078 1.12583208772074
0.51048705265633 0.453104050296381
0.860880876314411 0.394116356199803
0.943965264521637 0.479604640475515
0.901496552548723 0.824918193398351
0.867378942561247 2.32476107522913
0.894626406494052 1.56253558208606
0.866688130586488 0.366337665985685
0.875212997165547 0.921551881357952
0.741468185329591 1.10270075022586
0.637639293113051 0.303912955318847
0.577660826369671 0.134940703314209
0.928949052335589 1.10457186824104
0.401486341724692 0.307027624236376
0.851959393657111 0.142826406853922
0.824678599066377 0.400630204504163
0.702606582725867 1.25935314408832
0.517460522957532 0.463270364188709
0.549000164989276 0.30019880533085
0.803446605524544 0.705871517229496
0.831620645172763 0.366293916736268
0.75945548615198 0.921167434297831
0.956993448338042 0.70466398225801
0.900525104553632 0.877800716679257
0.482132607293249 0.39902720197172
0.76166368363113 0.18553766756884
0.321644477936867 0.130606582804064
0.775588516746411 0.372199386804471
0.312695864296876 0.278197035535447
0.918253844377892 0.962577753345628
0.261661872423712 0.213168366565314
0.555717025286288 0.172491481070036
0.385189151110493 0.31126038381269
0.828939960234459 0.569822434394748
0.941926634544367 0.723277483503361
0.779954027805167 0.631809570321555
0.901002359382015 0.548831237384722
0.605515692878411 0.301288008199658
0.495013659100311 0.36457482423259
0.35712940543449 0.610695784848775
0.979558408659105 1.03478480617918
0.865482707031594 1.22687607263846
0.556413730803975 0.738621421933451
0.782801083208281 1.6946401241883
0.581436156752365 0.417946751703985
0.889904021718239 0.30489627170564
0.442913117410206 0.603904857289789
0.576256071421548 1.24841893396957
0.875330118693418 0.86909749411052
0.664583001213093 0.334214274883299
0.534911903292366 0.339314209514976
0.889961982258387 0.678667315108437
0.629710065265692 1.24398138521352
0.620437783275083 0.686859071944931
0.759456701462019 0.319676898527476
0.881287455826344 1.05076795471586
0.857020625816011 1.26295549416875
0.927751846462206 0.471029813649285
0.71552247036118 1.18182493737576
0.532779858510196 0.38036077741366
0.789283782148475 0.34300685582612
0.583908105137354 0.203698783537924
0.893577829771511 0.732016527791941
0.717018293549701 0.443460810378843
0.309502121952232 0.245326382919235
0.401292298322328 0.21479424943837
0.544104510619599 0.184503705394721
0.939053489682815 0.316804491390324
0.562505012535698 0.750387927181488
0.953055055040964 1.58124036038939
0.771893374736556 0.792474700140838
0.518961433255887 0.483951418313795
0.752630554870062 1.12288754775906
0.527638120648142 0.161830964809113
0.795686229403765 0.29587511094983
0.814048684405868 0.16442475694835
0.484715108834827 0.578669781655953
0.72823994570149 0.489124149341305
0.69423473869126 0.380224857832554
0.920031181061236 1.39543011286446
0.877725485417913 0.370343725087606
0.567756118190595 0.306771090066099
0.890896880796374 1.05171091254093
0.815415023933542 1.81489888546719
0.760770953062231 0.332800874187206
0.603950578144126 1.59774999752042
0.522270720375112 0.375842822825235
0.643632260478139 0.370838714325627
0.370839671102085 0.294292909324271
0.989925102757515 0.609956226018776
0.843806625493531 0.786190637828625
0.392200548795037 0.186038048320022
0.902924345379045 2.32447290394007
0.409946637911966 0.343757431319686
0.962637954968681 2.07136829987835
0.425463572052323 0.404795291020116
0.741868205014422 0.497170281490596
0.585337322775746 0.51402182810144
0.76866429081223 0.755164248231823
0.939249931870281 1.54431239418319
0.416387986605083 0.130483802741526
0.543216959236377 0.348147194531562
0.365476203905289 0.275638951622579
0.999877084982749 0.96009810954414
0.864649213220642 0.261405118891133
0.661314651122126 0.628947165405348
0.593109151437881 0.165662912955549
0.346909530404981 0.292904459520268
0.350195115933277 0.531368540695819
0.732657868630218 0.809648989232751
0.721346075667606 0.715254439737142
0.519322968708046 0.324753242635126
0.656349048180862 0.628562313567203
0.367945191134239 0.453082147403252
0.576864353101977 1.42134481160366
0.383750623784695 0.317100052488843
0.587974950745848 0.950111069077431
0.613470889233981 0.267724483544666
0.928129117259552 2.21518610762685
0.765610428875735 3.62497398302589
0.862073423177007 1.13954042827256
0.432946963844499 0.257049301896238
0.748821688473285 1.07114247171865
0.393350141040257 0.494164549422051
0.542133497962665 0.567772754045401
0.301690848900249 0.531694166815832
0.637617647058824 1.76067611960586
0.570248706676706 0.523238982239069
0.751323346585843 0.611123100062774
0.412782606872239 0.0979496154580098
0.264666810852378 0.3649968292096
0.583850929492253 0.308639562046196
0.858140708953878 0.271345601740652
0.929942741172977 0.443313420830419
0.294042471118385 0.326113753229127
0.49558698031828 0.23610264215064
0.831301224899323 0.820455155241026
0.805525366515538 1.13385981133406
0.544281733946738 0.697167710745742
0.27817688787838 0.445962986569829
0.326817111301655 0.458715830118178
0.619902550777614 0.345766684255258
0.524292124889395 0.205177779994435
0.690707049327009 0.233943864159442
0.72244503208462 0.666415150653827
0.547698707827821 0.34210871471423
0.941086371384489 0.641955458548927
0.693771080554987 0.173866823980765
0.76652136064471 0.608074777871429
0.628330235845353 0.165739761086434
0.533532500370508 0.273423394341487
0.907561250908239 1.32899640185397
0.36155904561933 0.347994262436775
0.438801390905285 0.306501352133137
0.883317757681193 0.606511870309914
0.425597375232688 0.198709331117382
0.401356980289432 0.278490456793428
0.358378871691717 0.139645479465096
0.270925928867568 0.365704577137381
0.532851857018053 0.599470146811043
0.419551308230554 0.230720915934576
0.686263435662456 1.27377763106572
0.894151929930466 1.03364973384776
0.802106445940219 0.377972634926838
0.921459082301908 1.90555953300931
0.348975093225408 0.302666939867226
0.435289555269424 0.520530785333955
0.725661999786068 0.285053470404559
0.365827614381591 0.423083455015638
0.681286318013735 0.527968759772507
0.75283638869431 1.08456450354428
0.99752271205662 1.58342242446623
0.934470231226226 2.78836726160923
0.320622848873059 0.582179150724416
0.49385093430906 0.237640065034455
0.360765259130468 0.47101335529793
0.783289521723257 4.03769858966747
0.595644807544687 0.402644145545078
0.806477994337081 1.07242788640156
0.429948868113762 0.764446256707687
0.688319776741653 0.41480866709579
0.743936624097055 0.742891298026178
0.463428399445127 0.478208334260672
0.772446913804939 0.279193030782372
0.557538646214183 0.857153384144183
0.378557140027728 0.184674433550355
0.282945404268934 0.349363436968311
0.777443363686282 0.384820051667852
0.477300294612795 0.347356024697602
0.35280971447945 0.307274671463312
0.370369979834352 0.67814163923164
0.834756126379469 2.0025968614778
0.561720896138463 0.735828164531451
0.33935550867553 0.605593933268689
0.981320978934741 1.40019180273278
0.2339452743788 0.342059816140896
0.383300498299645 0.0704668677871113
0.770825579649109 0.510969643107709
0.919197631487287 1.51502103844488
0.651750888685266 0.589345065553175
0.431936982902648 0.670098792674975
0.772047776771288 0.591609194974556
0.867176690866651 0.409287164702053
0.81320499465888 0.268864780942993
0.568249008631706 0.698229882716377
0.400576419901241 0.331363830298217
0.90784817664666 0.754996507798402
0.544649918356908 0.480168942230128
0.951252746181081 0.311938828657156
0.483216188314515 0.627438944203236
0.945682742474692 0.66198382346856
0.645842260235242 0.469299691017097
0.392849202336109 0.296137439912876
0.923659398879162 2.0627821110267
0.613053613053613 0.158123201686773
0.804215771723066 0.337777588097468
0.832832173954569 0.564983257425119
0.539712683372785 0.364762299517638
0.944327088310491 1.56901029049391
0.237990980800302 0.444055299242233
0.493132222234676 0.155480570363184
0.344101599182929 0.262403455641764
0.617544177784357 0.345747899627076
0.669978769905327 0.294960324390241
0.786144124764722 0.362119159795875
0.631999069358222 0.75756567179936
0.50377899898357 0.515112322535272
0.452704803888903 0.459400617265315
0.871705890906966 0.444451823203698
0.549161841233905 0.59456061390976
0.587507648290661 0.25016407613922
0.876133312901057 0.828277899728179
0.651689887691043 0.69544192845767
0.561261596135366 0.191514134548362
0.758119401135281 0.453222923317089
0.742905844155844 1.14934574741593
0.730865631929047 0.31252476625758
0.406953317365891 0.180087027627683
0.911852707459087 0.816612032611708
0.447179934009748 0.49342568141359
0.553317875376259 0.518495981009185
0.499012567324955 1.11864250328413
0.545878250969509 0.903086822246841
0.73304021984652 0.72290194901828
0.961243618352658 2.07375138402553
0.70345332753371 0.691345112829605
0.51129115363068 0.470681934971324
0.680977453408054 0.80944826909994
0.526106581189582 0.262885000836563
0.922406626042006 0.43590750397817
0.782528409090909 0.667182825545935
0.532469617268275 0.455718865191323
0.386664379645512 0.192765713169828
0.934975335472076 1.89351616323896
0.767528526989415 0.375021495900766
0.827987545498399 1.98008385618578
0.883022788911979 0.314884435025881
0.638094769182291 1.1047042308731
0.57794604173153 0.172057627618174
0.44062996408155 0.265834039560438
0.746424708313077 0.257015877250253
0.49760194578743 0.166932643962299
0.528266325917229 0.516730964891467
0.629122513478342 2.07609336393943
0.790535293050263 1.41777282604682
0.848877889706363 0.64527081690341
0.865609274353866 0.659982820058537
0.83584972532341 1.02015795392196
0.534860335656092 1.69496619255951
0.894862032623194 1.13359381923623
0.752540022930101 0.300134826583965
0.255715975029563 0.384469426638495
0.413019296314611 0.345225764018507
0.637093103523445 0.358136837771368
0.387531854190904 0.189140792825771
0.477895350484347 0.489887529473589
0.804514420399911 0.530573235643925
0.320452612863327 0.688943668042842
0.256292998863053 0.242609207250523
0.434192618738371 0.437788872343766
0.983034405658172 1.52829254745833
0.668996811124471 0.436998571037067
0.475429253743375 0.251051349239504
0.666242233123854 0.991448029685551
0.710748848966327 0.34978337746765
0.459241898408978 0.646109408404037
0.713323384476792 0.325001847084269
0.598790611311661 0.588735427065644
0.934748957523274 0.307673691780622
0.87486587792687 0.808968125306829
0.41145707199804 0.286443751842114
0.354460892927866 0.357992346039592
0.328389860229786 0.248617133433389
0.675536407617769 0.334016750319379
0.671028481673643 0.448413587366619
0.450833651182712 0.573513724760428
0.787847956521163 0.265644056919563
0.563220986645336 0.312129032570835
0.248557171262043 0.225696414388921
0.475701338380981 0.304676035125398
0.754292356953919 0.303893173931631
0.368734485893823 0.389083095896474
0.601187577934802 0.36674824264929
0.517248836296338 0.413899453977367
0.604728432471422 0.600061208315553
0.52080921851758 0.750463220589714
0.944662369017099 0.697059627666276
0.822726861113169 0.646375984488784
0.614982332644157 0.192140242621968
0.429280469393357 0.485597205091448
0.390427860681526 0.5503990914172
0.758671243997413 1.50675984676022
0.730223676479527 0.726643312164156
0.892070569072092 0.309530625760829
0.636747005757931 0.263228035661205
0.912987821137256 0.375815126107406
0.910269609923589 2.14472466910732
0.719370871957963 0.182650919621762
0.315596436534731 0.358325907282373
0.386579950543699 0.218051227564533
0.784575924822562 0.992380611376356
0.780091119394692 0.601238665323425
0.669098819659846 1.0594870492104
0.359268149339602 0.537235432545299
0.349041836807794 0.37350862182033
0.667340595974266 0.513765276959919
0.548804713146556 0.0954105554489527
0.238190176338248 0.488688179096106
0.424783300902176 0.307485001520581
0.407198108406622 0.135080813107327
0.702397389365758 0.123589386477246
0.380953333159215 0.272503128005598
0.276736099833635 0.318874085837666
0.927902047337157 0.583002325469671
0.535882971160088 0.339381451581267
0.269770332891542 0.178101960659807
0.385533356598616 0.425756240315992
0.72850060684363 0.441002985642254
0.890104138466259 3.13408316656795
0.66556664979015 0.165160353321118
0.332121094996735 0.716628114031723
0.351869431896606 0.26801913896177
0.316919646415701 0.278037349939071
0.472960244033253 0.154309052091525
0.402847639478945 0.435924979359664
0.536665894662271 0.47019163537156
0.671541691452528 0.305180278345945
0.516994622436648 0.16342094437138
0.279967269543763 0.421818565964491
0.468426189567617 0.325313812111409
0.370622823834562 0.148366618418636
0.802950437481567 0.988272725171774
0.83527482065814 1.17485207462447
0.803392224334116 0.285541194446341
0.763985635731547 1.51262190887483
0.715429737203136 0.302844748591642
0.805861694837825 0.292327962565814
0.699796097622185 1.55614235812556
0.687432691488455 0.434760476320535
0.835862136261928 0.570421533821246
0.939318461631181 1.75364797327669
0.867741976644865 0.492726456078575
0.485427554729424 0.452691717937015
0.502898516414141 0.729885627024455
0.904189530388005 0.369953489804902
0.850374393116645 1.64126706858156
0.843635550328139 0.34943745503925
0.562878242001187 0.275587945991307
0.528316658118754 0.360519759287366
0.816162657779982 0.476422914801511
0.66109143055385 0.338746492163503
0.388271570120518 0.217612463737713
0.877053875429652 0.843948189423049
0.315362444009212 0.569011994096202
0.408779718290433 0.33693566376458
0.643236226911445 0.347223339047573
0.550267056661287 0.6242360295358
0.721928111984836 0.458615144616039
0.882373043481618 1.62203525613401
0.315233415233415 0.396768520273723
0.623869619074553 0.253453941264538
0.465151111995986 0.347914906166184
0.369266100810201 0.159820603167542
0.830334144669991 0.940070202836493
0.25473763881913 0.357916333628685
0.449652640910072 0.220732872252923
0.895885647153792 1.85446118832634
0.634860818262915 0.894940278547391
0.586427255868104 0.518262115430411
0.840245927608344 1.47387870204649
0.800714347847303 0.223522037277767
0.831466888901395 0.333805239888549
0.860022236340534 1.99842024216836
0.460154892303699 0.288791507997887
0.779239493649604 0.29044096400035
0.740407375003391 1.12665695405571
0.413817476876985 0.320106448732913
0.87615483937514 0.491198910307826
0.52594973822873 0.199451245938588
0.467744572787429 0.258361692531299
0.398414109453224 0.285267866182546
0.41902979311765 0.263542608130634
0.333584539728306 0.254358651574682
0.673386939253858 0.516627956294739
0.358777507330876 0.306008047675074
0.572419730681037 0.23561722803428
0.319767514182552 0.381638906756701
0.708314948104105 0.525655692785123
0.694652770179954 0.477551966355223
0.62734154693165 0.294442011068109
0.565459409543985 0.307566564624983
0.771123708749869 0.80516198885059
0.679022988505747 0.579416412858689
0.498174691039802 0.206155332675879
0.347026948570323 1.19218954133739
0.816748268313178 0.700671188148583
0.410135819168666 0.217718194481397
0.92930176505792 1.04980368279536
0.816189935985739 1.42046353038734
0.533577419901717 0.263389896671155
0.706484323465665 0.174070764162404
0.779875936284282 0.298053492473727
0.451097807745023 0.48829591448012
0.242987350833797 0.181570252679989
0.543702806392611 0.618754643550762
0.506129213814046 0.258005940642137
0.745214109626564 0.912095837201541
0.530779569892473 0.228150468768365
0.813695235487404 0.389193747008895
0.904014614685832 0.355017441633094
0.930346343768212 0.864440858320812
0.633562709888121 0.496090733475228
0.908824232398552 0.719643402802487
0.775157191860909 0.836260491342046
0.477128557821152 0.446689623789698
0.404385219799029 0.0527508679484442
0.590297340022615 0.400273533939007
0.3562295393696 0.40660564455639
0.383849676582795 0.300389318639011
0.312555834432297 0.252200590626616
0.72123005138778 0.545417259830802
0.951659424119942 3.7208779459938
0.235066139011554 0.142403734683433
0.439820760721433 0.205866099683513
0.676322868552482 0.584118508975653
0.937978786573748 0.75930168091807
0.388158316870135 0.189470301701698
0.60312248812205 0.395784073892299
0.64175215229881 0.268325490573275
0.783400993305981 0.194654037292206
0.868008830558132 0.699812146382242
0.544792241270528 0.420985637843588
0.36922146795126 0.417053751041143
0.898215626588844 0.614485859420886
0.870972736165196 0.344742212094485
0.846979036356973 0.631830571003977
0.595228735337074 0.575624481176517
0.568856431752685 0.335499121202465
0.640279330089241 0.18950728473347
0.54256490295066 0.148365637723543
0.850356406878146 0.934322363912399
0.636359129921472 0.626265206753177
0.703401345586026 0.280783623086097
0.496020216274979 0.403829376459467
0.919409519358106 0.959591510020265
0.523189026712366 0.395909003765186
0.734165297515843 0.261827582578271
0.588717225000571 0.508515671089595
0.914546409067554 0.515630157353924
0.768883219488108 1.26427524718284
0.864418406368448 0.283133196223785
0.890267014795053 0.166517467749757
0.744116460790441 1.23984027915542
0.762463966255986 0.212597161246699
0.748111988488851 0.640869766582998
0.712939225370523 0.428216317374482
0.803303686500696 0.469851160582358
0.548977489360883 0.563428699938219
0.323537431321739 0.262944650284304
0.420836008507052 0.320770977469471
0.434360791420101 0.40693816541111
0.904175333093205 0.195755511734919
0.604968930071204 0.716113567432391
0.406537663249992 0.423340538591856
0.56818852697754 0.32396546819247
0.497717180493028 0.607835055510729
0.577636508163309 0.328125001803846
0.429772199442166 0.214335058477119
0.447437392216781 0.232629693169442
0.197956912250213 0.398553156524852
0.702620583595769 0.532646307656324
0.846824174567204 1.41272825811978
0.875139757523197 0.443843984365121
0.390683063249435 0.589809117043223
0.378843297254315 0.0906299509731572
0.615280309279807 0.578952810011698
0.283178687770854 0.374127249015454
0.956687922016247 2.25375067591551
0.312592550187009 0.337677640579753
0.856303328346516 1.14638345404033
0.689820983618145 0.249997831362985
0.477325537042588 0.337916415500768
0.918171973360446 0.355946794825104
0.592476152608579 0.266475615366992
0.400040786942683 0.149447611096404
0.716840822013236 1.07410745462845
0.298740975108516 0.736167901706567
0.51213438010904 0.629273231500538
0.301584832065868 0.434472050325622
0.70747895461517 0.324508585602125
0.841922574155821 0.63630459022469
0.743088497689385 0.416095629198598
0.38427572671834 0.304943392483729
0.438727659943787 0.0907039070217226
0.617510365302532 1.21356521541823
0.672397817013665 0.321872585721585
0.386864777661455 0.50330365486153
0.379257931381514 0.358157326646593
0.516007249148243 0.300819611593284
0.429301975409154 0.610489147457866
0.447759790421173 0.248509801073356
0.479218431072382 0.200784868941936
0.522724472652604 0.282011898190386
0.277070975823658 0.220817444954175
0.802700049383376 0.381259115401333
0.635397462773234 0.660340116463742
0.954762148031528 0.570040992545448
0.988022230101277 0.963866176124715
0.348311602320107 0.3867255121647
0.978660387000584 1.63040034708796
0.684990507278152 0.244213270070905
0.781477588091834 1.02797233677653
0.873088194465867 0.626814089187365
0.738763898698416 0.837644331052198
0.907215926064094 0.595093864002451
0.856595744680851 1.10287723480131
0.346763532109968 0.2454260910012
0.651234719527073 0.405760959273647
0.815932533340465 0.306463166770094
0.353027329610094 0.159725498793276
0.796363370180662 0.666846082660111
0.689680430379476 0.493107147626726
0.473378451113092 0.443922734771456
0.959749657191565 2.18727245738504
0.811944706581385 0.797865933054653
0.445246074378015 0.221814495033368
0.393549435372492 0.609764760079465
0.641044231944808 1.08075966079609
0.710048371595944 0.28507411256396
0.432361352360297 0.216448276797865
0.622657376464483 0.253004208559732
0.882738820552677 1.6390275377631
0.336445765631649 0.418277034265563
0.858110867879155 0.253092260941294
0.510674675570548 0.615989926223
0.819235769337914 0.639157850078472
0.45219761417533 0.377536448214439
0.921300928386193 1.11507358403615
0.678264520476794 0.777221420311767
0.7589794289251 0.28880700013658
0.61997200868984 1.19926967264012
0.373238609800672 0.303321975386332
0.471491299398276 0.516072782307356
0.489679839263358 0.604941103671779
0.481863358557753 0.35136796737542
0.529724208375894 0.256824503727015
0.38796646675882 0.368737261964957
0.342540357031831 0.0997329702273262
0.36060535910643 0.295467116762752
0.756130825556688 0.36557772852749
0.358311947784106 0.392592989641156
0.48862023401336 0.214442835492455
0.741409619008431 0.205150646505715
0.417048501474502 0.510685729862853
0.423013735602847 0.548432964364616
0.432012943297066 0.332019347184023
0.72374270978852 0.390125768813223
0.884366857354842 0.273112106395008
0.981228757045132 0.881771778828015
0.517210804122609 0.341953104093321
0.605708955052621 0.413576489572183
0.578251195067889 0.172069034557933
0.69570383486324 0.450504285058112
0.329709738221854 0.626079792594488
0.367661278071187 0.527307111834499
0.753217468805704 0.797941380926099
0.563915850172603 0.161588019789683
0.738607292778492 0.136436931939844
0.38319141850111 0.46685918115259
0.619371074230488 0.57255368976104
0.742016386029887 0.362800954788238
0.896690402813277 0.532367435888286
0.432814405007594 0.716628380014045
0.58101297377669 0.285100286547265
0.783559863410797 0.487996032168676
0.777299669188607 0.348101444229204
0.770016860367205 0.375183976273605
0.861893378383528 0.735487011173221
0.488621230756181 0.673226058615588
0.696507811543701 0.505725875091934
0.68941175171012 0.288234963233434
0.856198677421699 0.660905603181739
0.920689618814797 0.506021181416155
0.356674547420705 0.440339835859303
0.468077847348563 0.169115082689516
0.554336488800011 0.254129412312212
0.372879885814668 0.369879252106989
0.444298796811843 0.20233241441049
0.675320202755572 0.186799880536797
0.91276031399093 0.568805517486923
0.613037214042239 1.03115896671437
0.24495466901513 0.301352866528673
0.838845077225313 0.726671098002132
0.376142964730648 1.10738470897679
0.521749064963946 0.226342029456769
0.488443396038333 0.472951610569751
0.536319748767896 0.254509406267072
0.45783002568824 0.392270786434037
0.886576451354641 0.736618516543682
0.900249375593436 0.626122060764589
0.297466197491718 0.239382241668969
0.932548240117608 1.72858371879361
0.297265406437106 0.691904311184583
0.586882075909996 0.460955936181195
0.812218937725773 0.33605519906835
0.69257201606344 0.793243469030724
0.408723242436542 0.296014547751228
0.863393552695033 0.736089103202728
0.439438004428687 0.379206141554064
0.299860662831897 0.203152313018631
0.724541890592714 0.289914087044107
0.458059715899036 0.540911804630587
0.725395657440801 0.413140282847512
0.558930102567287 0.393256806204287
0.428939709579099 0.27576279851098
0.879038596638935 0.226750128198522
0.535085325664868 0.789185613982909
0.520766557917321 0.341142186132611
0.315988225172439 0.641260622558041
0.453149031653705 1.12686112330958
0.422289920792938 0.234296907514038
0.777080094976581 0.350059937022063
0.842820231573463 0.353014908583514
0.902815899356085 0.618720504743991
0.707298914465687 0.255455823305917
0.963850487868906 1.08687901761153
0.683759814748308 0.215222455117522
0.602383327790711 1.18029462751123
0.318393109287046 0.161097686487803
0.436145429302369 0.333020235266367
0.341997223537012 0.551669531354922
0.510159967277968 0.370836747875061
0.897486396236037 1.14835503834666
0.814105744722567 0.15784821574319
0.355324768958511 0.342948069029635
0.929001061878383 0.566533992988423
0.468545902792269 0.484040486465755
0.972816804299795 1.53545666955402
0.487728808933605 0.367464292698094
0.349549970884515 0.25930551517184
0.500245488708683 0.256454678289669
0.875553265243733 0.735160197633336
0.729562904557066 0.253117002055443
0.272168201949242 0.283594168101861
0.67618423234013 0.594904217660451
0.617883650308718 1.21329625080387
0.714468105230133 0.145644456961228
0.554193108298502 0.508932912056775
0.321456729544965 0.151981137090896
0.334366280466397 0.264345566564693
0.464084709517593 0.445728278905899
0.916034035243278 0.983211710770895
0.544455027613196 0.474666165262559
0.31183907475703 0.279220542675236
0.382824748419996 0.501971815090879
0.473047879548696 0.181185301186747
0.603148352494758 0.153126916152712
0.686616183368703 0.433026554584114
0.614611250361515 0.134648526682403
0.89413901878418 0.974385335678819
0.277817161315784 0.235918443586349
0.623887959386547 0.760565534969481
0.508659769379363 0.278820347799806
0.707575059964013 0.553525231876277
0.67892031238153 0.295685560906431
0.451600141431602 0.170953183806087
0.877770515407277 1.04966427377644
0.545986871665127 0.318746403620462
0.320120608823608 0.238612392145744
0.990263328248623 1.32819505335703
0.480979435550835 0.542362508628483
0.704059803659346 0.275581263065688
0.642609740576433 0.446501721247657
0.681303524764771 0.887284090779921
0.633669919544759 0.440745656328003
0.886177541679196 0.801324315511832
0.353882665859355 0.18473727624165
0.527105238671257 0.358694110111551
0.619525427444103 0.904142586471092
0.753538730824001 0.168584660872956
0.619959988760348 0.720501645829566
0.501124135833422 0.428364517364153
0.922198240402004 0.367357093765257
0.390251048993021 0.439826337332788
0.852721352721353 1.23935039349735
0.43992567208984 0.239842757394221
0.533205387850425 0.613864077468011
0.718175216864872 0.389236625253519
0.873541971655179 0.95934339487223
0.680455793270867 0.319970141632099
0.72534365253552 1.6744112000606
0.907749855574812 2.29447547160062
0.326070440620929 0.464513831649043
0.758096413601186 0.16827669438715
0.42066855690281 0.251156311031395
0.795103404245616 0.883335013576683
0.505637409122888 1.74772195282873
0.561436500115474 0.229811469512819
0.667513703184488 0.596702545967343
0.840037805783117 0.372409004462536
0.543874289772727 0.261219131931747
0.386470314647271 0.460653203784649
0.908928488243898 2.29668548691888
0.503612810890609 0.471787280570605
0.29987172735428 0.485986834225755
0.737460652170246 0.775040850470583
0.464728954444727 0.203981952946035
0.556427865941963 0.509353976141101
0.866192571800844 0.657698451688923
0.849583262687094 0.209822063675172
0.82983016983017 0.172784260637387
0.781614090410222 0.218954994455201
0.263474568283922 0.130350353146422
0.717712578103776 0.527239938816311
0.490467518826736 0.4829576460017
0.713117912122887 0.432433793234521
0.750219985303668 1.23598841270428
0.549254279445393 0.440620079215052
0.912389045319015 0.734548370600886
0.441326052210058 0.394136696627878
0.433682853279405 0.412656642982065
0.59659452012526 0.145116546687611
0.854676206661446 1.22077349431667
0.556815939815013 0.359000008251046
0.897630755747042 0.413056162168115
0.914872500724428 0.686002568511236
0.968462990843371 2.30376184893289
0.30883597713813 0.490067092314313
0.891249943767929 0.792840089506369
0.47071551090419 0.390315257642586
0.800280867859366 0.963872443739858
0.418720768942991 0.241005294511553
0.318901748233668 0.235314996522547
0.921838845415993 0.183837679423879
0.251560939396381 0.0564604475133877
0.807044759521824 0.275994020615777
0.552952870901934 0.269543747885818
0.419409396942293 0.417877125143369
0.92846128105622 0.350188170892449
0.903285209192693 0.53658580450131
0.761808481534356 0.587763301511681
0.298490436356931 0.665170494390961
0.613968741278258 2.10330867594021
0.799870010063737 0.834868718210959
0.66692953567479 0.250043764949807
0.389593182691942 0.105832581467132
0.891863533702912 0.788861302575087
0.300828880585207 0.113454516608948
0.784319332801327 0.287012817839464
0.797739022813244 2.58855915590924
0.399237520233715 0.269607990833837
0.711651932209547 1.08307856571483
0.623591317164275 0.792592562804641
0.672478661875885 0.466207671738589
0.594722393932747 0.30385630871897
0.717595383486124 0.279986049885069
0.869301952144161 0.611137432346072
0.339844643222173 0.244558952972252
0.321082614515677 0.399977175771012
0.284225695083241 0.234234945623365
0.600137087370142 0.278326363088785
0.554651826144832 0.65364898627319
0.691739563724947 0.403006213841217
0.64813515498092 0.767657311672998
0.871629317482159 0.527090547741442
0.553349743491699 0.821313081666432
0.322439131809444 0.492530379439937
0.816851045335197 0.327625647845505
0.896639635794565 1.16065356119898
0.771576426971499 0.377593491881417
0.923219570298931 0.982990491851777
0.624228006394954 1.71481113003044
0.297483603834732 0.237752694564896
0.935079259993318 0.229138143115428
0.573432719057488 0.375303336940322
0.751656163366712 0.548809647231182
0.370114802903044 0.319554727712926
0.448648395776962 0.446211401333558
0.402890236321167 0.106788858220512
0.900770980431997 0.674290999954394
0.748602201821399 0.242843469758089
0.282052060098555 0.190410080775467
0.906974885567319 0.670340195592286
0.90249771983819 0.408577300996276
0.507067548373828 0.220976450529375
0.57577304737516 0.11262976725659
0.660540703128186 0.189789090625231
0.335033164696061 0.277999318849834
0.458538761578632 0.482930315696217
0.397756784813881 0.227989274464349
0.534808761775054 0.683769586732589
0.80546794639242 0.381726165998203
0.36640235681516 0.419564056458223
0.376065421986543 0.52315372251232
0.473262762733947 0.552613671625935
0.750809579453775 0.300800224409183
0.485395639643551 0.138260820318904
0.905617504844953 0.997552882157683
0.563294327428605 0.413613286892958
0.654029893755638 0.464153823106625
0.961476411190641 0.25258021829075
0.626120928726139 0.736496400302966
0.542126234401521 0.331766831171393
0.55103160145177 0.485626735026717
0.232333751469393 0.41670606523674
0.877929631896506 0.799724608943273
0.435195723902133 0.284929326433198
0.335871971295231 0.205903316450815
0.870285584574664 0.793320452413804
0.891972338907544 0.757061791797502
0.569389351997483 0.543485584592213
0.335300333160857 0.282534850622415
0.419190591160089 0.186486151407845
0.723719964012414 2.51397170418401
0.322498842178535 0.280788998717082
0.539434775878464 0.54373788129481
0.895569955716655 0.542034180378167
0.430788594794796 0.198089934788046
0.968745181285091 0.997650836812494
0.571318753641327 1.1668376068261
0.603833704167066 0.290659319448374
0.784227899054359 0.449773083709834
0.668150017954195 0.369498608649698
0.868584082206263 0.536045956141327
0.764997592959889 0.444960077737454
0.502958004697098 0.0274786231467931
0.535186099629188 1.02832976282371
0.370752217079462 0.228588356385922
0.90606185098133 0.588057008743499
0.346207683529859 0.665262965181644
0.299510234448303 0.526186553335234
0.416039495452965 0.186654161583772
0.517677963062579 0.421209925407234
0.614980836169638 0.616627690332287
0.894137841587742 0.704450900604169
0.814776955563234 0.546398794069596
0.460656341481793 0.690224739969186
0.576147803538743 0.440799927819362
0.713357890427204 0.470362031616839
0.943638169335204 0.876597378964997
0.855576595833857 1.94442769041051
0.575835120029167 0.242019612388266
0.451505805886518 0.708863552269022
0.472063570673427 0.154917158962031
0.412366679524038 0.235809758818026
0.768027816705092 0.307089703055135
0.897709315477911 1.52809984000189
0.266689553441403 0.473882958736969
0.479972500118534 0.191723754365756
0.408185960236277 0.275764945535118
0.948447979435155 0.416090995056495
0.267683729812159 0.186263394610316
0.724635131140867 0.407538908261174
0.849100259196511 0.288622389953428
0.988223367762337 0.542902267893632
0.769621875052893 0.588148274001605
0.825688768455656 0.265568071468637
0.808446359739883 0.510612004916297
0.477630479655647 0.492299137931897
0.68028452435257 0.725473635486689
0.755437488687756 0.114273778799553
0.453305675662333 0.381745377544068
0.908448378336232 0.912710476463628
0.962815057762577 0.437628706870031
0.834060936295225 0.440577881933201
0.915921182190073 1.15725299688284
0.519600797325593 0.123001463774532
0.614731689458891 0.319658496450397
0.772883848010226 1.39907316949234
0.517108206559094 0.354431180643696
0.598079984203039 0.84770399768317
0.753501375471819 0.358116412514714
0.480351754664037 0.143974217351946
0.213723195752669 0.383762600723563
0.691419271543912 0.310993750719683
0.335660028797602 0.706937119957628
0.943872153028669 1.94880905047488
0.278570273220079 0.214437389253711
0.685672772443409 0.773129519343673
0.63177450097951 0.156427957927039
0.270683884254736 0.330338298539194
0.757395070833961 0.551700949406898
0.470780189767 0.32120637146331
0.33043282685209 0.386661664785455
0.488244275016316 0.261093575418904
0.476347432259727 0.762178763805292
0.438253131380855 0.314657841839536
0.47376242085241 0.36444789133279
0.228533887614791 0.253331424983009
0.783111749910169 0.361403734327158
0.481912991014674 0.630448014766976
0.299017953313535 0.279409204154157
0.770881700080396 0.148068113401007
0.37235284785023 0.62659290761124
0.299747000408639 0.30287662193369
0.544479343124123 0.234848863020202
0.485362015588327 0.23490796974628
0.328998776298524 0.369160153156386
0.926433866139389 0.626069177589157
0.65988309554045 0.654159955971862
0.894412823120214 0.0659203374795932
0.485356517767518 1.32255229455712
0.711544371878602 2.40457962675664
0.626583170366962 0.0837471483006181
0.42541953132382 1.26926250029681
0.870023824538054 1.12876770324508
0.487080383515402 0.766132062941885
0.459029318926591 0.857155727679874
0.326042228169053 0.221538533466402
0.731855064454509 0.191207511642249
0.535028641519455 0.440384529229041
0.755424465644246 0.380653185755476
0.569070277716518 0.254113550206959
0.546738301204121 0.566167462359117
0.482079517878988 0.32229229912183
0.511075440416758 0.330980057491726
0.342954084177868 0.220349312558153
0.884212797948913 0.652992935707779
0.394719491991511 0.903746718777417
0.607696409730111 0.264053909424208
0.565328920023606 0.233926455830037
0.836400210894186 0.716806753613298
0.703376929674099 0.407902655904461
0.763688478263377 0.522433417337771
0.373196168508285 0.449996299241734
0.756660611941908 0.623508979228414
0.465787226156809 0.344351303749306
0.517192519783452 0.421402017081166
0.989053577212212 0.562597799722615
0.758999177020815 0.219066254708301
0.891277705297505 0.569200503390496
0.211523714380857 0.54828997989389
0.889411268082199 0.471174546314076
0.582957276514143 0.265837085551696
0.653445683121466 0.270022518766227
0.883356839046858 0.5574216422103
0.405969867271237 0.229545831356128
0.735089628681178 1.88671491280015
0.731389158648991 0.462190590481809
0.944713270856318 0.298638194491293
0.367392416131188 0.419247813278774
0.587917097962075 0.33978087636433
0.886322256666339 0.520948968182627
0.510773636987398 0.4993201395662
0.573654849479676 0.285042540604951
0.551623159025828 0.616266221306199
0.816884636626196 0.403294417924228
0.351317101706682 1.01768923696206
0.667581978622222 0.615828479319483
0.387820798585061 0.151728657667464
0.467411081380931 0.203476569590789
0.927844684275389 1.08725849707083
0.810136392971537 0.939809785087051
0.890833745600118 2.41963214802875
0.985075189399958 2.0040071754233
0.369895795171054 0.0695107946778466
0.669221251144622 0.193212148491725
0.73535158935411 0.319556582191393
0.572685931282891 0.191093876383601
0.601081027491836 0.449622020059549
0.414295707271283 0.660117502178877
0.399855943544198 0.302931641125213
0.54044948005125 0.39759069907498
0.378457135796585 0.0539084162979712
0.442290936204039 0.312598588087718
0.335170261736561 0.330025158234837
0.592346609774168 0.257184529990295
0.700695494833265 0.518799457928279
0.692310402177604 0.29918141678902
0.626920340221411 0.315575560801911
0.387938350037843 0.442124339889962
0.413209621479299 0.700659809573023
0.459272979765103 0.729671429272701
0.42239101342769 0.265610886380109
0.824327828035725 0.357954195394922
0.557188937898809 0.43711686814942
0.635588677731535 0.410789427230561
0.342246000849405 0.190989659841411
0.754907113114629 0.50307731269694
0.945326946210689 1.18364858408071
0.745536560782199 0.280131992225835
0.408658408135492 0.159416012230372
0.331723287392355 0.337223239964213
0.785349519289278 0.944262551175619
0.525269817787312 0.22812800737778
0.368856799853752 0.429911230184528
0.418676157991003 0.224036036209391
0.517434279185329 0.153867069736873
0.730291370715399 0.310336865829818
0.304255378832506 0.164648300472266
0.433995479558324 0.378936522963363
0.648286636875416 0.557866715625473
0.609226339490096 0.216648074761963
0.413246449279217 0.229451650186464
0.49734346737617 0.182976743981374
0.540260373283973 0.334000315252177
0.535387944209392 0.13432827822332
0.897581661500732 1.50656317158552
0.676457701043153 0.229082155962308
0.727826718875845 0.130382399910666
0.323716656009706 0.0497837023122931
0.715107901228875 1.44257984285941
0.517606131242495 0.74283503673384
0.597929194409067 0.473033863354728
0.642425177427492 0.195122829903304
0.89520276465195 0.754141899229719
0.827191048999148 3.91105244519481
0.313417252469409 0.332055211284869
0.419024983044015 0.332501439078047
0.788624527994607 0.814575931035194
0.671427440661468 0.380609011557372
0.47981450281942 0.437777754319796
0.700636427512175 0.35449084907889
0.634678999171816 0.582519733650641
0.510792619872644 0.249134432591674
0.303899689518942 0.528340708493048
0.373579631233894 0.360695232129709
0.470090396720831 0.367754010258099
0.73762355496272 0.359015529595006
0.262630011909488 0.319034222440267
0.613991042124112 0.531011594556921
0.29683304767568 0.267501331153761
0.584680566056156 0.307170858370184
0.36944161650967 0.478957159445439
0.894280354330964 1.53193093878511
0.589578222886196 0.293078501903648
0.533838383838384 0.765824976968967
0.710065999582933 0.678895261009292
0.847149923850627 1.19264339342448
0.900558476452267 0.55097362535368
0.436917297188297 0.246178182658132
0.778617139721119 0.405614073895875
0.292263689072994 0.516976330716853
0.495482318089243 0.126578824688795
0.849550676414155 1.85119637216854
0.550135038260841 0.407720786412859
0.316500548161729 0.298496744348116
0.940556962025316 0.571408327589316
0.64645398730203 0.121777129401923
0.414811272198917 0.571939484197584
0.717927791590098 2.19311771137626
0.332647101462227 0.210513810261428
0.752919612708244 0.122819969610162
0.557239875827565 0.179536158104359
0.775859003255697 0.715313081848268
0.675718257710615 0.194469070823097
0.656791470050969 0.858710976642542
0.461513397305983 0.26865455288793
0.755689322634626 0.69098848221797
0.516542305656888 0.294829445728591
0.361452758570679 0.0975075078471018
0.94698310322819 0.409569111550544
0.315813866811141 0.696255926557394
0.888287588731977 0.710794910229375
0.616534992075692 0.643930853297275
0.36915572209328 0.493611199986777
0.938118773380821 0.721988385200733
0.480789938446752 0.0843722330477819
0.930763986461125 0.0802657247976881
0.601715622528187 0.229706693085472
0.531785063112784 0.506580452665698
0.331790075643233 0.442405051042782
0.685513938833943 0.572707587148033
0.431928944729347 0.63909710069565
0.354331167910496 0.225368447878838
0.397751508603202 0.446892578892003
0.332101020972906 0.0787620831717758
0.468133408330183 0.472429226585013
0.340836902535642 0.263765273620256
0.961050215854303 0.386474575836395
0.860108937146133 1.65219107014155
0.701158029618327 1.06521387888306
0.642156760945762 0.38240519621393
0.599496180969091 0.509126485873127
0.915837733589265 0.103227382109275
0.362240902365681 0.190754113945754
0.333558368263958 0.208380469279552
0.56622408420856 0.0672067912518742
0.556236323474025 0.280785390141589
0.8306575127736 1.26577762922595
0.416659639770764 0.553442121382785
0.355237312056332 0.425714866070094
0.703815992931301 0.923545609097639
0.388723886432009 0.663053043029513
0.651486185990318 0.510179197205031
0.4264718292514 0.217329244972266
0.793405431483768 1.14260076766197
0.354066742342916 0.490687485336051
0.396950529209869 0.6250039052118
0.539757755606488 0.49465095345977
0.814605624717302 0.695868734798085
0.843232751581546 1.6333848106066
0.955066011682436 0.314110119000259
0.762737981125946 0.521076677221425
0.864001770203647 0.123130232305745
0.749282218799445 0.470935786592292
0.677261711950535 0.279287496837448
0.72220440439055 0.388275708428747
0.460518050601193 0.543932486449846
0.675882131483991 0.719203547420701
0.7459626205613 0.93267152188036
0.661387492955858 0.464083279036711
0.521572468102073 0.635353880322979
0.694323192466729 0.472535466156377
0.852717348487788 0.672365938111136
0.580216263639468 0.499524287841081
0.615835664527453 0.748065454008265
0.793381277118567 0.50860429960602
0.653049325771303 0.208907027938795
0.892131248127167 0.769658483268985
0.619641700542428 0.148011126922354
0.329961055192706 0.241316541997899
0.510069111386026 0.384982058692385
0.87199959646645 0.216063690598209
0.504574682283661 0.482994948651555
0.784689704848732 2.00012396357863
0.317653390251106 0.373636638956435
0.292072549899458 0.461438610747539
0.692769149692466 0.53810985677652
0.802621518579695 0.205829353870059
0.36459536169874 0.262065482083415
0.587663182712853 0.777511613192566
0.278116909551094 0.127045909012799
0.472699386503067 0.289718054431373
0.528587633400468 0.200441954575577
0.720118423983731 0.510786426751585
0.360193475632125 0.344609026180662
0.621490025220599 0.25780039452112
0.714750704914317 0.317409309353168
0.583660373849158 0.370600402647394
0.680010256132218 0.6972741709735
0.598701464330848 0.270822163178059
0.624575808071457 0.454372615618461
0.556258370781989 0.334027546774847
0.290587423207013 0.24430484706288
0.881952620536533 0.947246065271838
0.501873947467299 0.414782867995387
0.414378467201895 0.740434822216459
0.956379250264699 1.02078679840624
0.951949070171066 1.81380944209619
0.292482580635191 0.300386185343172
0.822043232998133 0.439326755733688
0.838120468488567 1.72179099633367
0.387648392949715 0.0741902467232645
0.364201442071578 0.250392852248972
0.588970702550006 0.401139029690681
0.411343364402436 0.228373700690541
0.83006379585327 0.326062770312278
0.890640900658547 1.76223313421215
0.455593864339994 0.345626591962797
0.315678820249104 0.266386848044503
0.71759962545785 0.30279538087207
0.913432436525163 1.13782326673939
0.544276563218067 0.605277591514875
0.34801300504485 0.188835392483406
0.574414651788669 0.15813435795346
0.491164692686115 0.43525816768106
0.54824610059022 0.957368685358564
0.66796451721336 0.319161460535497
0.449861126679869 0.584930602616469
0.861830323266049 1.10045528805983
0.584641518952751 0.158904344012031
0.54450748793696 0.4062329487008
0.919889810372553 0.33922678280398
0.721173171301706 2.20223632619399
0.422399235009396 0.425928169340361
0.915281941031941 0.722532881591393
0.515428576383319 0.264745462055194
0.462947039225369 0.364380762939593
0.60254239710722 0.450280857039271
0.700688008843283 0.298932850705578
0.63384791686666 0.424416788510177
0.908707946729138 1.15909877443106
0.788128356765657 0.82500714987587
0.357573723629189 0.238534799595367
0.361377954652507 0.32529332275405
0.473378675182248 0.448643070076506
0.6799356268191 0.355895801778572
0.62967685237458 0.25051295319398
0.67201637447666 0.54659178289157
0.869624986832403 0.965751929371176
0.331899462501087 0.194975840676385
0.278028743985686 0.206194632916223
0.671174849104906 0.25790264612958
0.724618874439791 0.512772756024123
0.519557692372258 0.500940644907801
0.759398723698322 0.713881781574586
0.850141687467593 0.639479236839948
0.416728879078717 0.436849639297122
0.601668764135545 0.337502846032408
0.268054776349025 0.226704963937913
0.693855198158124 0.889210173967373
0.520517767559309 0.411038502975712
0.339432669266343 0.40824228015453
0.799626521191775 0.602064616191098
0.416932537454157 0.422318131976563
0.695276280874841 0.60244564661783
0.644548443746964 0.728377067529231
0.515996386677015 0.786188570247669
0.873586117702936 0.61647854116629
0.723298072894847 0.324717882610354
0.805238016403507 1.20723633184587
0.339316997315126 1.04112355944095
0.550906129700918 0.363537777926676
0.347713161886619 0.434069788782445
0.584858590196041 0.259840160358443
0.736449913722641 0.466592340150842
0.71663968005183 0.489907004563088
0.892276485194603 0.182083085516297
0.814392853862405 0.475929715754275
0.97664598208743 0.79813866782049
0.377782176535171 0.178716198961501
0.718593193731954 0.460809040013621
0.825693651070035 0.294286003616084
0.604549054271875 0.108973858157943
0.294600647091534 0.539083124863673
0.888003852849704 0.644570776536575
0.345043242559342 0.366699997151226
0.514720208988584 0.239943658174854
0.626750367158747 0.291397497042696
0.498412859161564 0.251201694906928
0.470929157975339 0.141234451987029
0.692250313889649 0.497559332142071
0.508138262710205 0.362922414845225
0.808459262617373 0.612881228591931
0.535479084353573 0.335883965644575
0.52322778125489 0.0444634993227273
0.927672213647388 0.592824275045603
0.936872924247492 0.280401858511803
0.312035305695658 0.077063449415035
0.5467002036172 1.0986541868189
0.605230162909825 0.346164593052387
0.593969207180732 0.871309056156077
0.824874929825751 0.192048460837933
0.774412078295681 0.528738396350408
0.825964130801914 0.725937812416864
0.438709395520711 0.254519067734708
0.706765528731296 0.68802762243501
0.475051545597139 0.364078513973585
0.289192788605934 0.306943742680306
0.672921532776579 0.342957665752181
0.562508586819541 0.743162951715615
0.587512505244135 0.535260200570441
0.649278378596935 0.500110387919784
0.383435080922134 0.475943023888685
0.937697099594006 0.333142691944367
0.776226083682327 1.55265111165194
0.921710442410929 0.419774903997821
0.52919306638621 0.162459377182543
0.921295895819017 1.41505817788128
0.7458340101922 0.250334806167479
0.325551128798695 0.144978973839449
0.743799222263103 1.80207536901819
0.874354032591388 1.03502293721371
0.45083319123713 0.269524974943925
0.851599800685992 0.109272654865195
0.639202245812949 0.240819825533724
0.336991854995769 0.298610114630433
0.681505560727918 0.325852505894081
0.397594992370268 0.50290938523441
0.55937140285804 0.604895245393911
0.747743391360413 2.04409307816088
0.774239185355047 1.65643601394009
0.516977856621376 0.409382258647019
0.877868167020549 0.698026985834105
0.419521961104003 0.259613084332144
0.96115425730379 0.717452309138148
0.464597710706466 0.292338829044947
0.504481659278673 0.250515557186891
0.346011917058569 0.25365946223876
0.699411011523688 1.76764311378491
0.615259650097195 0.928038320893226
0.569045448257649 0.331634107989696
0.848997938328649 0.706707521897298
0.795852502903039 0.220365007777511
0.501150707569119 0.226923689254528
0.705006978085041 0.290964079143208
0.843880211609592 0.492439648719118
0.89203750714512 0.322060761427432
0.641229564968832 0.458544096743149
0.922143571285743 1.65575742136165
0.717007441305602 1.21518977742509
0.912470593417071 0.615391284535833
0.885548879190115 0.996360727824807
0.732521480663342 0.412939933146618
0.509335623734442 0.573435344479238
0.559613923742199 0.758740845250029
0.340097237201314 0.292833590592873
0.999551344434931 3.52490831250991
0.824357326478149 1.77764510084596
0.534983717448557 0.281206068306733
0.796143250688705 2.28739796726551
0.78481831480456 0.628340409262038
0.688605726200663 0.386885692044681
0.704685196390782 0.442002087141148
0.4703118420437 0.413490100793655
0.286057176453296 0.31685182608838
0.295796350189243 0.35631017763664
0.314924433423264 0.281932185854055
0.264623262982574 0.292657925898881
0.455833925693413 0.489556041319147
0.298098012898157 0.291901230978042
0.570576208595286 0.403363551984654
0.412547659007082 0.34842976932055
0.641342307686296 0.33775360347267
0.463083591392335 0.20557107390355
0.247011093657962 0.256327603168724
0.80240713624975 0.3825895450132
0.837083344338628 0.370020739808927
0.570654086446513 0.24529345835304
0.610920355024886 0.370090344844205
0.28929715700549 0.244086174241198
0.354727802453038 0.372024246590296
0.897991721063525 0.51897839008709
0.572870159163949 0.280277240998832
0.44100359407347 0.194528465851996
0.989379131138993 0.32075774788053
0.477575292091421 0.291215920493428
0.679276519638913 0.585863862768424
0.824615464861544 0.861183505376255
0.664398245380094 0.185893571682459
0.889770102391372 0.985495227505507
0.842728087237033 0.356591077428637
0.390776126190818 0.872601454295725
0.641127661337391 0.415922856211384
0.43206266131345 0.223948220067069
0.792659632160727 0.579006233871728
0.707312573789847 0.48059904698755
0.623677729862937 0.185969132744006
0.368455507311019 0.193519173888227
0.87285197971227 0.58611337132813
0.880784681936844 0.829141397002821
0.390325767283949 0.209363066306439
0.740680614380755 0.663642976890942
0.935122070728627 0.507986450907433
0.275220733972252 0.674240776228203
0.585200295836465 0.55455494343866
0.920283066908737 1.35856903915687
0.304031296328068 0.384853334673223
0.938046792358907 1.40333319371273
0.492465973949949 0.832875152697988
0.495306195328223 0.201748854438719
0.946284285681206 0.4432184825106
0.50125853051114 0.411690677233828
0.991412170636566 0.751004124121283
0.790020625099159 0.341965685968105
0.587476812005949 0.31350834726934
0.549488950678088 0.277598082193179
0.945608071238323 1.47463154085612
0.643211838090841 0.281189116898467
0.744120164964416 0.241002224281664
0.422045868989842 0.182362549199899
0.629634193616851 0.34469964677222
0.390988099291011 0.309432845827965
0.500822401635475 0.400040410606891
0.363624898244648 0.272960008666506
0.448061195924937 0.521177480094532
0.694575385902402 0.446446374106767
0.406197332613128 0.714864834533921
0.295089151439958 0.593735630576369
0.786306775572488 2.13174939124396
0.896436827529498 0.961920297928093
0.319720618295212 0.332071993449602
0.54160826134275 0.398528511195654
0.654703302758613 0.498594868960347
0.914915104101574 0.153315797471651
0.930054010398264 1.19148765517342
0.372381923805776 0.190330039847748
0.543659842906311 0.0700927211714703
0.567796109814124 0.377369065926666
0.775375728993534 0.296269848462397
0.9983319495354 0.231153118776837
0.361263609689857 0.221390658105373
0.592899617924032 0.572705172619555
0.645380760734029 0.201852192261981
0.873764297151539 0.714202232488228
0.635836566207422 0.348863556939113
0.897431839284207 0.215655229729878
0.345417154511463 0.564127455102447
0.601498936551056 0.519000906963779
0.733583679936621 1.27127231846481
0.963857849114066 0.235936669065964
0.734568056457446 0.390986146968624
0.887175440748476 0.590103974834662
0.436819758276406 0.432766664485411
0.972830606285457 1.42741861724757
0.988549127162596 0.101973604458396
0.430672746057361 0.122754777785146
0.74872748483322 0.878196444534622
0.911559026190314 0.179086120502087
0.951669338090903 0.576385716159681
0.941378957268328 0.768353360084052
0.57448288457756 0.578808402021708
0.624851327602053 1.07377270269852
0.346543321545886 0.871481155194086
0.522925280020215 0.365003280440794
0.514934175882043 0.51104550148033
0.855882360326743 0.257168305248385
0.419116479602802 0.322141136095174
0.802210360816794 0.164789308217614
0.901554788390231 0.579601681039561
0.622696666160773 0.411868426932005
0.388822772108272 0.551526524120479
0.379930456786227 0.348067840871012
0.389318783749393 0.239022514965961
0.873368214354494 1.17194538805515
0.902190078108537 0.451816573951886
0.795293059448605 0.814200831089567
0.308373091347177 0.179418731242391
0.795955925139561 0.2603450143685
0.526244234127644 0.0957256525493459
0.313412357963702 0.392484573268231
0.634930842381044 0.301421960578642
0.815007649032571 1.10596285673268
0.93923443722178 0.429426763094703
0.534797648853302 0.414174367677274
0.455512736056214 0.298520312039051
0.858407389008482 0.428113011797757
0.252146215659449 0.417467766509655
0.412544137781941 0.352475511657807
0.624774389475708 0.472162159813316
0.781804137426799 0.63794822898496
0.476396426203359 0.151574541394644
0.222580868828666 0.163255866302945
0.563881816580541 0.340319337080181
0.525779291746505 0.490443130555163
0.416138491650554 0.466293978570046
0.383583236103565 0.146259375072016
0.830788919812209 0.39848799335737
0.625857725573139 0.373279527766699
0.954581268049777 1.12938502535587
0.498839602536513 0.214725780861617
0.78276389270347 0.86407232898435
0.493145922241105 0.345767359256557
0.773379888906668 0.443771774385836
0.479840377429125 0.612685133826814
0.737586569395507 0.394240909545248
0.395923023773187 0.479133776747442
0.736199817979573 0.494208835647459
0.857719422151803 0.45125510128114
0.286582826281094 0.232567137057613
0.846719403326448 0.601583908635745
0.415364529846756 0.13700850095854
0.975330168448763 2.3504005655156
0.313156785916904 0.590433039925235
0.786375047122207 0.301964594182584
0.859810983313371 0.118581497066104
0.886953952086204 0.439287298211475
0.327322470836082 0.0856147628196697
0.650173568243547 0.786707614652078
0.673278003569157 0.164049524494756
0.930783356405508 0.259588813461939
0.407861118407907 0.0896374563658472
0.863818043035308 0.649430018148038
0.780057776377272 0.549787933606686
0.801961800414569 0.365113114662115
0.707087033781065 0.409904098582363
0.828539045235634 0.373874335082301
0.596334883080573 0.462618831157233
0.660542887334061 0.563219333188088
0.964449946511639 1.37551430880931
0.303227597397653 0.581723741044497
0.679242477972667 0.324798999381167
0.58269771338098 0.466581955706382
0.637254572914919 0.85118260644622
0.330090105106283 0.380388257770742
0.606897972783389 0.45698798666595
0.689363550097246 0.381766775767533
0.557563959068747 0.579518510894143
0.526532702924897 0.181860387320834
0.450238726457961 0.318424842806006
0.726387166375019 0.258567722961357
0.687496358688572 0.148603342396603
0.526149974893226 0.484713676406023
0.833494289344606 0.755954619624167
0.996148159397301 1.28199911812531
0.357579776955351 0.70165236314689
0.348942212391035 0.326114135633144
0.921596280773355 0.384298403862022
0.517069248754878 0.2734173203643
0.678299996269631 0.23993495846244
0.688977378762152 1.20552992636921
0.552512463920231 0.502676013217789
0.561560455775064 0.347430901231187
0.338947437399778 0.0892282568842856
0.598693962868604 0.569046266614794
0.433370429246287 0.378609661552789
0.356184539977421 0.566155345123352
0.314325883953899 0.244751336831754
0.704876033057851 0.879463106881483
0.597411511599625 0.320775347881276
0.870244103956873 0.434521007007051
0.447225816623088 0.188929884601906
0.422545266336731 0.292999752644974
0.381701156599247 0.23131244341039
0.772575288149549 0.759290192867425
0.326935521279343 0.237126246272918
0.392986864096064 0.115699877329975
0.433633221946134 0.183776919228192
0.817230724665669 2.24341282145646
0.626107990166781 0.603776974198498
0.446732197022578 0.327920984565572
0.814513370475582 0.467987995286472
0.498820849006224 0.558124275666292
0.599985008978107 0.387805742409964
0.557439639174997 0.152521710553336
0.430838578849901 0.218308337770843
0.889574645537948 1.86569623133697
0.72019787315975 0.150284359003411
0.493306493282811 0.293145346244462
0.499127905132034 0.488220790446304
0.497488284910965 0.303231420234838
0.564730905267183 0.634042781610822
0.337672270910907 0.48065652077135
0.724753824997241 0.199400427048178
0.695538651756988 0.320425766489547
0.375302258749121 0.628394021047984
0.373222801463178 0.56131876293308
0.474337682191686 0.637591820836591
0.491175446460733 0.416862340450792
0.660706361672884 0.514005234286918
0.661519767468568 0.151796851156883
0.767243066492913 0.352208437550218
0.695962256921161 0.241561847173758
0.932089977220957 0.121644285355826
0.527710048661277 0.801927080370025
0.476270192355485 0.329475322985028
0.814633200693807 1.94342089859888
0.882348199427775 0.720296188902486
0.761590154094565 0.441613123084797
0.44781568214541 0.485724487124369
0.379158672885682 0.274422965234972
0.567627045002308 0.352523893473152
0.944770795117855 0.597648638401074
0.726002527250592 0.485703659220139
0.654910037154029 0.368320481471389
0.567866900077947 0.0684049166185323
0.880016333338268 0.577389894321783
0.700815886034967 0.173340711019419
0.706223308900999 0.440940365167418
0.352064162163594 0.223900841287802
0.430832825510896 0.443180171851101
0.779995075011365 0.218055540407351
0.295941504938934 0.223123424425976
0.426581958144562 0.145562648348319
0.791565012539161 0.310225750414397
0.514722287071308 0.300873611706016
0.874929197608512 0.613066271740875
0.895747622010628 0.376944947037545
0.942627593123736 0.700679499372955
0.602404760038409 0.325468275234318
0.894813341536249 1.01118269092762
0.670107867525511 0.459515243475073
0.670473156486757 1.70534389182758
0.720547890475176 0.216210431051785
0.888593891773973 0.277203313619238
0.471700385720768 0.325750020759417
0.709543962658234 0.45137190263676
0.890648150052747 0.799265992241447
0.467666158545097 0.472183104518985
0.602676963141387 0.336365565756736
0.670621806049172 0.827510165160055
0.545505632026636 0.509546059345434
0.743304596763716 0.476712487995784
0.654210440690859 1.45252461247454
0.558025809837527 0.165663540097161
0.432252816482272 0.139674088408991
0.464956795763902 0.667969680016134
0.698033461844992 0.427443949180639
0.701805355784999 1.83972476955065
0.540312388713591 0.448883912786404
0.394977119743218 0.536739289373474
0.869166009577476 1.0485542168805
0.867522625497135 1.97566705349905
0.39631738831959 0.186279354392804
0.930690894507917 0.275485987270425
0.527907679259203 0.149072644565504
0.369464384862543 0.189638237850004
0.891616985938734 0.313200247861342
0.729096356927041 0.196113248316844
0.866365374587172 2.98170518890865
0.604220108485511 0.278084631321601
0.431792252886003 0.323121462126564
0.565026102944277 0.389132161700205
0.455271725519659 0.242927826238735
0.691451168577268 0.38676845912784
0.859809165720048 0.365837049943464
0.725354476349245 1.17351710423821
0.88644865239906 0.295652674792755
0.309766573022112 0.241110517522324
0.84367663234298 1.91630218146849
0.58260286410279 0.503137027460657
0.944165445692439 0.482907770094261
0.379618614377724 0.287752773862976
0.870991401709873 0.275145981331101
0.667399834328814 0.196405204545032
0.484047159018475 0.589049327920728
0.941883521761087 0.645758352684821
0.448852996500667 0.144585139410054
0.913788485927845 3.1787825027722
0.351170642128708 0.193191709049814
0.600411103036088 0.239262284100192
0.675101711406412 1.30779404655929
0.816368387142959 0.81027750437349
0.967675184514329 0.470279057368612
0.738717082810331 0.687082854226054
0.627676864841905 0.623534481918756
0.302037504625854 0.45313168315422
0.890471957372269 2.17321495151438
0.317343992875108 0.36811744095691
0.459674149589368 0.11957792814718
0.893202974213522 0.609860831523398
0.534267161410019 0.23858031161047
0.8011751098774 1.18645776870894
0.74207379777723 0.424759202707961
0.794560022237608 0.583420564806254
0.547875060736255 0.617346101390651
0.784554529341171 0.686176470828497
0.249203431776934 0.333620178408597
0.529425390039677 0.364802586487083
0.925910479796475 0.358923196097502
0.844317499590663 0.282451315015292
0.879329375085812 1.98101833942925
0.76916214430182 0.387559141293998
0.433803672076082 0.175656422816424
0.783571428571429 0.277844113173169
0.346060814938981 0.431781418625608
0.404500492766638 0.337108637147554
0.731932624763321 0.228739166246358
0.997488297919941 3.6872213831956
0.357908761601376 0.357013952041389
0.469868468861275 0.748730831673129
0.368740065121905 0.261433612416491
0.235748812394604 0.480828939833363
0.465736607559757 0.341896430737793
0.462789532150146 0.304481404464262
0.906583193041526 1.39972024721225
0.71962599076641 0.545113643704695
0.870070794802136 2.39378121053395
0.287602828979627 0.265265109802558
0.63447090275194 0.526111689301777
0.87747848158425 1.12823942787278
0.817001646466396 0.251426650363977
0.441629939369856 0.516870525524161
0.807251478100051 0.0724720530466452
0.44974959059851 0.0729651827317652
0.766755067176083 1.24294093835897
0.848093944399696 0.751050076541846
0.602551147165572 0.758351856932249
0.785411704322869 0.067679969734771
0.656975959260569 0.251091087520615
0.607633592919878 0.72916876355233
0.306553559547572 0.538287505197168
0.383529179966111 0.443802627938053
0.417435832595777 0.299348884746463
0.877980720872143 0.260662828604501
0.309537018116812 0.434745457001872
0.479244784458937 0.480524203867766
0.83821372228834 0.356500991118856
0.428410191771997 0.296493043784651
0.443758547868061 0.257837256398913
0.397933909453405 0.378872944179433
0.7829080772477 0.221285742934982
0.365760713204128 0.272955768249101
0.373527850849671 0.567249564415249
0.531250154961495 0.114604797830309
0.61930318944537 0.536444117087226
0.600777134203236 1.42247877770227
0.966119682732824 0.407397242962584
0.836027784007842 0.343292580005074
0.723707317484724 0.351649886507835
0.478641046611119 0.522691570575337
0.364531300367114 0.270295252532278
0.853232487276336 0.579582539823986
0.380805001902324 0.343495734782388
0.827429023455876 0.808057758817879
0.817162791477819 0.235490773172296
0.667730203919724 0.425012802622961
0.308071890462728 0.181966938172694
0.59753687880676 0.646011268672928
0.533527220915455 0.143847464021029
0.574413194130001 0.317017246561371
0.791099544426529 1.47635902162354
0.567536824621648 0.703131465602469
0.274882756132756 0.365440148480029
0.388372288323383 0.473796297146846
0.94232301397332 2.90541152774753
0.785435098416358 0.168847298369663
0.882366825401412 0.901823265083546
0.51407558236581 0.332469897917405
0.46277106269732 0.107427967125085
0.6699353984493 0.227532431976368
0.465423583662714 0.364191930238889
0.480039640828831 0.150037009483099
0.72624143060772 0.272110977046755
0.425862534579677 0.213300527194775
0.993230118704165 1.58304167743079
0.611038961038961 0.400168002747872
0.842105882445227 0.544282420405578
0.701516598485427 0.318355198814042
0.497097136445179 0.227847968683663
0.50138183035462 0.555938550754238
0.328593495418862 0.198162042712635
0.339061213581474 0.463511401481285
0.53106876596362 0.151951908878849
0.735950973146095 2.90544479622016
0.736269691129495 0.463751966191734
0.43009776421216 0.34449326819459
0.423734133165413 0.260710978437263
0.387177689079734 0.740887174838368
0.957887782373746 1.13597818187404
0.405351205820015 0.471325033025232
0.92313829970542 0.540606834408458
0.480804802618088 0.721136402964746
0.588394917193933 0.331891697825562
0.692591645130389 0.228892546834803
0.425142719775029 0.43260696182972
0.731561866384422 2.28089152849775
0.254284920017426 0.133782583443696
0.439201625595878 0.193211149784765
0.765741712426276 0.80489960520031
0.662375235979008 0.184516562238796
0.776894793124622 0.39757211335115
0.607697226559595 0.159823692853683
0.83917800331102 0.501798114488122
0.267772682312742 0.235298535820071
0.394378047614495 0.78066571013804
0.49881464342514 0.306387821737411
0.864442121629221 0.315422602911333
0.349823604779357 0.817133082003487
0.674428820604476 0.141861971477307
0.437602518065346 0.66800520359339
0.850502342323141 0.491982926570496
0.846542358570222 1.97327574680659
0.581674540347293 0.473861381775996
0.533149614317354 0.535138663053353
0.619139532127313 0.219679613255348
0.415971265818672 0.174889893969119
0.622425619382023 0.466872724728309
0.596713876026278 0.335620739162778
0.654353695471301 0.684000645297403
0.383703565428411 0.739618837889221
0.999274368073603 1.34681889166945
0.853612150123778 1.32941437797877
0.803323567708333 0.262311429025474
0.840831188786392 0.612078067184108
0.561038822422108 0.271938261364158
0.38399179662013 0.279383247772267
0.479782702679717 0.417241071460303
0.694425776335827 0.480028213032969
0.654237033915805 0.283739409413378
0.801147095883185 0.516966800374613
0.534509158788327 0.173116164892985
0.669504188008047 0.286324098804283
0.65946850932571 0.328221770733007
0.305531635934425 0.418668919622773
0.522231029804264 0.16426046292999
0.514828433007139 0.419459423618886
0.75149653338514 0.557506983080346
0.932867031979246 2.81763369862701
0.451619866785628 0.364019479273115
0.728547153780799 1.3225151304008
0.566153927703663 1.69827532066307
0.486713180099569 0.586310052119313
0.473280539391737 0.424299506939312
0.780807204364688 0.0894981697910659
0.559755289574004 0.365555795287102
0.839083984626934 0.424548079706335
0.88454513013082 0.279512052562412
0.550473727411466 0.0653632450614011
0.473966511475945 0.39856211706868
0.617042563224381 0.497511874431087
0.434686511240259 0.457522892857478
0.651239601222955 0.397833166073569
0.376220886551465 0.207541161330903
0.736298409634465 0.301531393279682
0.899014957098789 0.680031903884294
0.927723064569458 0.333538564822468
0.991172875887866 3.4733525153208
0.791631816323949 0.373637194300473
0.407494791971507 0.319468480512955
0.766842948013998 0.441635321776955
0.58471559400958 0.27043043612545
0.745059846849925 0.759837465918465
0.972976795034001 0.971779468298858
0.67627974231252 0.336963815314409
0.329067981134447 0.29562411824099
0.752953235774647 0.647134601788134
0.422851583400512 0.463475544340739
0.875389060325913 0.245036773253277
0.587479050315564 0.598777427742607
0.617962461395105 0.185998889817874
0.413358043581491 0.103348130569012
0.462363989277755 0.59931201828446
0.464284585538258 0.396783297119709
0.508565624950602 0.151708320720305
0.316710568151246 0.302355739726538
0.695484129429892 0.211959051823355
0.619072666128733 0.529907162481535
0.669938886812716 0.369657232999765
0.649335183330119 0.226936165709131
0.30834250712187 0.554073312878574
0.778248467657152 0.571287291670496
0.833531613591316 0.897043784463708
0.549193502965604 0.149750870696142
0.649638770963373 0.541312871398
0.442845868103421 0.549659881346574
0.565268494581888 0.22324622419807
0.336626380150206 0.269718031693404
0.842543512932529 0.942670586503603
0.751458832204921 0.728730854134657
0.246703473326035 0.223676662435992
0.847355208893671 0.98773340527441
0.327469361443136 0.241661774458602
0.920992109232232 0.57160041619765
0.560727858899022 0.202960042271236
0.917846334849249 0.288685147971733
0.407588697425739 0.48009024777646
0.805299534270463 0.148454976118509
0.845647943939731 0.643574066972485
0.552985222651988 0.626019082214265
0.851776295723958 0.295713914862467
0.620937023132528 0.173467487244324
0.338792155040587 0.282898685513193
0.605320576783051 0.411417711878579
0.34237627806034 0.394025784252534
0.599742559466316 0.343623024271151
0.733674281380829 0.27962631116428
0.945139348881353 1.70983944286709
0.371717444349023 0.316065395250451
0.269806535431535 0.238735588203878
0.478257913612974 0.280920640503115
0.487996228238193 0.165760102451121
0.869514229143477 0.239587683959955
0.774128449898856 0.248834277574254
0.393718873296351 0.541648285144988
0.569353781886481 0.650126226982664
0.818545616955621 0.210901194918468
0.262469916364168 0.566742942287572
0.833704944437534 0.31101284524398
0.937186643458776 0.651835380228609
0.57136872835902 0.109180373371552
0.86332216392152 0.357773024626008
0.633452664385321 0.187480781184789
0.349442950441798 0.413267587930088
0.720440383313177 0.190364248520483
0.616529915646868 0.164475941578154
0.529543363719997 0.48618339880854
0.443065647178101 0.481802109846297
0.401254421471028 0.27669082564078
0.321800582713738 0.314497429605815
0.756542857600872 0.421797042357604
0.780902106583947 0.0367537178423938
0.951460184725212 1.0965838492108
0.899040782363773 0.728649198732876
0.671126099706745 0.494366379837794
0.500542835417371 0.407489186787825
0.383267606277791 0.416669629697522
0.945908520331911 0.560197267729067
0.938834622054768 1.46087363067657
0.86256210690093 1.88680065160392
0.446788965083221 0.220964535978468
0.370848857679706 0.469697840188694
0.478116332246411 0.371854024883002
0.342861017880448 0.40390487374803
0.722385474292518 0.313844891016304
0.439325361569236 0.187575029761007
0.315457008232197 0.487978909781318
0.971188796397977 1.09151171853291
0.513517609815275 0.669749600134707
0.647344935009822 0.332993599343794
0.406208741943647 0.377789930428954
0.512668244205433 0.194126784725532
0.475118446780987 0.24859109554859
0.805042829510915 0.675032936103463
0.499148339615913 0.3140096610159
0.388912950715963 0.309646042972597
0.291975928941867 0.384476544189979
0.383407907524359 0.930352975841236
0.566171088355022 0.282681867601001
0.561294354792778 0.118236282386084
0.515742826230219 0.157510451502646
0.640762844835915 0.287240914696075
0.608070162800749 0.125437649551834
0.823491048550244 0.307481525573801
0.777148984722617 1.54159210274055
0.500481490553906 0.32500681066698
0.636986103068906 0.30664723755673
0.630429855659661 0.160238539159703
0.475617523646399 0.214580152828369
0.926062409316055 0.239339578935538
0.639804549364427 0.200702545849908
0.527813664363684 0.118097522231396
0.696339375674302 0.48690221852069
0.914636572392768 0.752641961630842
0.523746554296622 0.414880267838241
0.979037717601547 6.18246259485376e-16
0.325909738409738 0.442642703614657
0.417438159265762 0.546090765854164
0.951771194348174 1.05394993360447
0.835722381401322 0.0783248653507323
0.49193111204399 0.0971916242442732
0.266112239937124 0.24117523446945
0.306750118920305 0.229717478842704
0.438640255190135 0.0352929457269888
0.272787856200166 0.382804578701934
0.876764469929532 0.450324272229305
0.427912767794041 0.291217141628712
0.518067573385458 0.568980601742223
0.701091974431818 0.333391123206835
0.60169891443895 0.380165056619527
0.652626735820646 0.408434931883139
0.779110385542893 0.502272538655215
0.944268548540912 1.25920143667511
0.429441559064526 0.228990948616907
0.399020720749528 0.339980534440156
0.323950676880698 0.0355955997745253
0.442484182037622 1.04701722856237
0.690666147997005 0.589556009600412
0.373537177108606 0.710699913348997
0.531419891158169 0.489228755437876
0.852466064269288 0.872540223436136
0.911170573093077 0.160723325799938
0.382868223969346 0.230511914836084
0.590570388172257 0.418005422615052
0.464717061702557 0.265890968258867
0.392491418120915 0.232357747667309
0.477531250384478 0.461872483833753
0.601971440722409 0.430368227526196
0.481868410696162 0.629821195929247
0.847444521976784 0.473566689830405
0.6316381495121 0.168695265473236
0.816602753308423 0.612526906140081
0.436935277638795 0.313177585490858
0.412970952173662 0.223095341700216
0.356274064845826 0.218843586394943
0.776600370869918 0.906040328929243
0.660052592480944 0.451293292421664
0.667817668382043 0.199962194021186
0.903892208070481 0.838182107594386
0.944545756789191 0.793006203108216
0.583002520582085 0.171553708787566
0.456209425102337 0.183480844323927
0.417431786121107 0.614873351116113
0.517273465951093 0.241827621402621
0.935151831518476 0.939782017150257
0.562891654479811 0.121867167575712
0.696232081766892 0.344196536639436
0.929851061366531 0.547966695407258
0.680014110864846 0.176734582179075
0.327648036125075 0.346580364068951
0.307210641254715 0.751399693443473
0.513106926126973 0.333409707760729
0.329338731443995 0.195415842422438
0.286176516601715 0.166150252090953
0.506426711601831 0.492704691100389
0.504798634983565 0.422288785218877
0.816243122871365 2.53306569856095
0.310851463475795 0.188085883904588
0.527184727219715 0.742728935927157
0.364406780628342 0.381714818747761
0.916697241272462 0.527036622018663
0.81632752934073 0.533396405871146
0.569169543536632 0.43339610183576
0.407389244528806 1.66583816353923
0.894100000928265 0.547223304717976
0.722602053593789 0.258766002289114
0.507076319420805 0.352160160223026
0.687758401423026 0.518139566896876
0.629658424814605 0.447681882149996
0.801842685793 0.123256903909237
0.29666867604075 0.935939219947309
0.270579905283685 0.217082004627963
0.953502162979612 1.04728863075383
0.460766055030903 0.41280550900546
0.901269280419478 0.518785066191014
0.914236071488733 0.94544018680828
0.419734762591905 0.191008577292676
0.268810325476992 0.320450263630025
0.47527532145448 0.213826283400278
0.503695059651038 0.572292928801406
0.8696867983974 0.296438357683127
0.314152303505475 0.23747146669997
0.638494691373495 0.36357274757575
0.900546158572388 0.662300595109456
0.575442730157858 0.308112101410881
0.644410912694468 0.20030993834436
0.432534479689185 0.534387368295509
0.427279538191882 0.288301571109371
0.431647387130765 0.811762149623953
0.528301905889736 0.598214897242489
0.748345524207593 0.559998125380232
0.438131215114007 0.44558399586097
0.883724532394951 0.765265777368796
0.906375271034957 0.872449660402121
0.579469194431881 0.389855745378173
0.580285092741012 0.517476619446772
0.305125140653151 0.277303726056833
0.654661082880636 0.598008273227239
0.374673057389538 0.467468722500161
0.835604969794376 0.40061616821553
0.850716749253297 1.16521878726239
0.359968272468272 0.224598603343485
0.373312057661413 0.20353901073538
0.894154562634587 1.40779506243927
0.44499759958817 0.188666033725953
0.627889342685405 0.376350409547543
0.924083935590212 4.34584217490376
0.348066587197022 0.559325941955453
0.40764060530643 0.238180128183303
0.72675570874623 0.322283713583183
0.614085348135827 0.550783392014422
0.364694681840322 0.471095034608397
0.688799097648478 0.209550821434522
0.917826826028813 0.744586500015203
0.851118983225207 0.381648938810956
0.293353216641133 0.675187421556624
0.528976688893922 0.317185084057926
0.757664262611346 0.245941674942885
0.533691350653318 0.14849120462548
0.785198147307505 1.23765394395487
0.474463377462772 0.528757211774248
0.700722753402717 0.267797336510285
0.292726569119712 0.193935714105041
0.431302640283579 0.681183539138332
0.417670806242235 0.403118872969427
0.378668887831192 0.51300945818493
0.540915355242157 0.482046195478295
0.906265044027585 0.633730661050579
0.536950595077018 0.118376968818216
0.902626428148755 1.25838839417143
0.859669080192653 0.209155388181807
0.769750561613924 0.35910062767765
0.349487926603311 0.169424501327662
0.716254642598431 0.287633342896316
0.629385885598467 0.336931827573022
0.458190338508384 0.0861594997761984
0.725099967922934 0.371794636859288
0.742282938044316 0.369980697765968
0.837722639306547 0.349021120912241
0.631765969580223 0.453147807223514
0.268183779710686 0.393053554046644
0.787022080097457 2.20079631655572
0.773623086852296 0.247557096035156
0.315779046167177 0.242705939713792
0.652046535507954 0.534499829986978
0.951172238368322 0.428260884439313
0.298268493589423 0.172822720003821
0.429146876447394 0.713708499628467
0.465411332234757 0.478482915401978
0.619971316215591 0.150322746331729
0.609830472557745 1.11259932837427
0.942861017671874 0.358153218884683
0.89886939792517 0.50617630238907
0.882013140562396 0.43811391004549
0.86672716505803 0.385653188816289
0.72748938370251 0.290362100780835
0.470357348614089 0.442303258610812
0.31594205641676 0.175468306044045
0.373809147537961 0.746760146693482
0.367140666996575 0.34235298122708
0.883275143511677 0.812793792848948
0.48488043377865 0.274329759839063
0.516949220024549 0.388000307024183
0.329446504334397 0.796230252515204
0.646701124065401 0.34579703953465
0.558645954244976 1.05922246503532
0.536650935271625 0.206201388112826
0.418681736059785 0.679171521474417
0.495103925249927 0.17283165532635
0.695546736837644 0.416900688295363
0.438141738284843 0.0925518874199454
0.520261690818986 0.920422128495029
0.36849002061768 0.369967328631623
0.464165170872488 0.125568049737058
0.3933229753111 0.404293683068111
0.594039091446061 0.398977583265887
0.870797866303484 0.158844497309152
0.625279374775422 0.149542975868151
0.257009976833258 0.165775628272254
0.435781772011217 0.117425792606715
0.952582483617933 0.752241210139321
0.429542747970068 0.379269850945548
0.988086030221262 1.51401841020579
0.372985403218713 0.331998683518615
0.323256926991778 0.262875511795276
0.471871403912543 0.418654366406605
0.66110760806788 0.586802876935501
0.368911587151991 0.649058407491094
0.444669081437799 0.180568936371457
0.933380530135316 0.0767956977116588
0.819470565388518 0.605642276688456
0.286217493867654 0.179332139934489
0.608200905186749 0.554836980533161
0.622496411893107 0.335577990030188
0.408239436853994 0.416026735118906
0.556230299497323 0.543661155012416
0.802605024472848 0.817026252980264
0.697347138954261 0.227219400152695
0.602445582586428 0.68089287369966
0.452391492944809 0.266675849643586
0.574767016394768 0.371386138534009
0.35471271492262 0.199689938640682
0.87388170575008 1.58335346083297
0.652983556716482 0.286336411882653
0.619527354033801 0.580881682312913
0.546933976999055 0.350666637843162
0.508988882824677 0.268897263939966
0.619988549181266 0.339185242156737
0.763370487779937 0.689830570858872
0.475955634779164 0.432072609027751
0.433132928610615 0.262342002958345
0.95879300909605 0.543188325435156
0.628524597426186 0.195683293025102
0.906915459022783 2.29331639359822
0.62006569933583 0.0958870072693099
0.62715295962197 0.268573636243669
0.597246929602431 0.131183767656513
0.345592342085769 0.241752203706964
0.665556583985847 0.711613469236509
0.451231732261359 0.324743134419335
0.547476888505365 0.257493741230197
0.272333966310847 0.0705249278736995
0.690636655753336 0.136952562054789
0.548473277443018 0.735736653827258
0.95221015037739 0.680460986192077
0.603879258445034 0.518344284047397
0.553839330368392 0.273891999776532
0.922362198010155 1.73850180285089
0.420054417002394 0.159769627870987
0.877655025148198 0.505719210635501
0.961918515345678 0.807407326011626
0.286170898483131 0.380049227864425
0.430507770106449 0.401893896843685
0.503280814368151 1.03059938602999
0.583386122379833 0.18360623579113
0.587277764459913 0.36569632724823
0.837704976143228 0.322189366946909
0.913676741691246 0.572334988846302
0.629984366960858 0.38901906027645
0.447712433690353 0.354183417206052
0.415320670341591 0.580940489582864
0.576681131883215 0.44347088366255
0.754670117634535 0.127262833056572
0.635612519877734 0.307320683795537
0.680987837348216 0.384217291622272
0.993258086669798 0.887919078069816
0.944319205753699 0.632555022695617
0.930074279056889 2.14976666616271
0.67698802277636 0.317509238950296
0.879329004329004 1.71111572862486
0.799143110631942 1.092000181737
0.315863775794757 0.31351589902588
0.921297570743172 1.37678387963483
0.47004454019229 0.436113559426478
0.624019116754997 0.239446281572789
0.652157317460122 0.379998771849732
0.736852248069073 0.835563932787049
0.457695694139833 0.379887532844957
0.398584318621929 0.290042905778717
0.469813206450597 0.254338301414795
0.720745337150661 0.698140994403993
0.894406054904644 0.984517936616176
0.832546244968527 0.409923547264433
0.293985680175426 0.459735602147892
0.288451631658295 0.412485737786054
0.774809032149752 0.315362634675967
0.949380236608404 1.89695891043242
0.887578032380977 1.11532414393597
0.330810176725103 0.168688001583725
0.743895623568754 0.924445639767674
0.464539071760737 1.01950794799527
0.534483256969126 0.46377384456935
0.804620478121393 0.382875792337353
0.338343720589319 1.03803295877905
0.807653911032368 0.65305586783953
0.483367754485442 0.297816869727612
0.361974477188657 0.471376400096054
0.406949749596808 0.688397319168083
0.442768717914691 0.88056135368724
0.616059106610876 0.590643405589462
0.413361354703848 0.152519458780231
0.952091335894153 6.18246259485376e-16
0.782227042548045 0.597883879970754
0.454782231861727 0.222133903856221
0.878135327203319 0.478941332579279
0.931883268473006 4.73526242625396
0.644392683049399 0.311221538961193
0.74794840494746 0.7331947437382
0.783207912973896 0.593088263470298
0.706205056794062 0.192681575863879
0.244150891952949 0.599471951434406
0.420960959618295 0.49946515759953
0.824381350424756 0.603981768318404
0.450760499394672 0.816978722468757
0.889432391826643 0.501870474259817
0.485717847678986 0.419491432191596
0.647417887484113 0.582111220484913
0.899897473359093 0.956458642983922
0.904418456979575 1.19518254763999
0.872901290129013 1.36102171738813
0.906250077328524 0.793612415200856
0.589169090697025 0.213763086393406
0.258809106233717 0.540206951436051
0.672734088779075 0.58479190314208
0.696700033151613 0.200181212353696
0.718916245675805 1.03867672123322
0.826016717580884 0.374656894092935
0.7042942455966 0.106452854050053
0.553002596335245 0.23628094888129
0.5542461080606 0.565345551118066
0.663545139981126 0.278035778665391
0.965102651733636 0.905722247039656
0.522509721471659 0.448523952656954
0.940193528169332 0.206622354922819
0.483690117466803 0.683608810332168
0.755308948173586 1.0656807000101
0.851206543467729 0.584854216993222
0.762908606711768 1.18725924462687
0.933591965605267 1.03368709539377
0.78094824745926 1.44749858199045
0.330764166454727 0.323242835403851
0.385198676989305 0.332070347665746
0.728817360827871 0.378566793036568
0.738882180438158 0.306309667484562
0.948385273696109 0.59764118461964
0.93932089569992 2.01112775484981
0.709992100340218 0.248655836120412
0.506658892594438 0.707558307731958
0.719004273594685 0.259173520138033
0.732318350113582 0.621937209006237
0.30011622246562 0.371287346431259
0.379729909105204 0.559343080143833
0.426117981048351 0.493486604423393
0.886306115372525 0.440537227150853
0.784538832691266 0.386095018753685
0.962460818016013 0.977253241903367
0.418102344129741 0.440330086196228
0.827430407342424 0.341897374622802
0.942703349282297 6.18246259485376e-16
0.967532467532467 6.18246259485376e-16
0.528442205018973 0.859549407228187
0.560021804018022 0.516791776458472
0.88806587078491 0.167834822399445
0.253328153328153 0.129881613325108
0.853774355555393 0.482696587959227
0.843510583525404 1.37028561426243
0.857332817003157 0.438922486517733
0.70610271968794 1.56321817157176
0.722729059261906 0.196500297777904
0.908560213189514 1.96410862315528
0.834002043234445 0.813703368168756
0.989246041791579 0.365613675443997
0.743814925373134 1.03109554595877
0.808394341314879 0.839520648628926
0.823115538473606 1.68237506022065
0.506718029126373 0.273218721627532
0.425045252944659 0.457079462011475
0.71798895099866 0.609845161578658
0.691177618123225 0.477883506182357
0.608397286175064 0.575654961422086
0.517913463928043 0.226794186583763
0.962617653429955 1.18167535742618
0.617428488464468 0.614245430164112
0.897427101200686 0.766331555049793
0.831948874385111 1.56605653163874
0.966287504949619 0.875062396544641
0.922744985829518 0.906001586446863
0.473684280137703 0.13387114577335
0.689600550964187 0.926617719981573
0.331197304131086 0.34178481038876
0.86228029784498 2.50552127885738
0.935469243001109 0.86155147539895
0.964269595652574 1.82777502594558
0.427956903431764 0.532717772358349
0.904111401661474 1.61684584408325
0.635126777983921 2.91725837546359
0.95992074434946 0.922717933539644
0.808436839323467 1.24891272528891
0.434645466082912 0.679825147223573
0.760806490145725 1.1652449832838
0.664941020586239 0.361006314851798
0.599988492520138 0.454968925936486
0.511753773627669 0.443892178471327
0.729362867200182 0.282413468582898
0.575691841055492 0.334245334484956
0.407326003972867 0.565643624736261
0.25862812540337 0.114026486270014
0.68101270447482 0.19449623858035
0.460287820661862 0.480875491226173
0.755744023681243 0.40710193617449
0.934019585164623 0.602125468820081
0.989814796870862 1.27907658224527
0.728769473157228 0.80887345922591
0.27735015209465 0.342548927238655
0.330172571316871 0.298844317293616
0.613695818818911 0.275704527438512
0.678185522492248 1.05204725542023
0.829047853032043 0.762446387910666
0.430828991749938 0.630241297123377
0.532077682906412 0.227457634522755
0.549416215935095 0.194277770647928
0.415690014458028 0.175717972236173
0.355552513217393 0.233979199567658
0.694753731526791 0.499069585694554
0.586362505372209 0.282359247146378
0.463762933011672 0.702817665886722
0.741051888922336 0.299331621090514
0.847291331630562 1.12958446118039
0.534992669853244 0.434249341169626
0.351029667988323 0.608849657377979
0.483269261879827 0.442035938080014
0.606058701337116 0.739555552038608
0.901102208746507 1.13580786972659
0.463700961379297 0.251427593993138
0.363681305037927 0.282194227332196
0.493289248491207 0.328450033302078
0.407177715311939 0.566388603409839
0.840491709548313 0.985455028854901
0.64524924988156 0.714402309544126
0.650559110631144 0.883688178134813
0.602188093468747 1.46736726716963
0.386587591795391 0.355190263326224
0.919928876363972 4.12541588717969
0.338406976237192 0.20906243429685
0.840670371492289 0.227950163400837
0.859382214991209 0.561511807137755
0.364379268581988 0.574065409839702
0.954670843714965 1.99287699760332
0.894446602980469 1.03620184489769
0.877357467290353 0.611782709697123
0.882691444970901 1.57453256743324
0.696712087316114 2.16766173084951
0.88427837655122 1.23412964322266
0.575269798966867 0.805709684178619
0.465579601287513 0.277508564007667
0.286222739921051 0.486883808340994
0.896808802631666 0.855789093386493
0.370171102780075 0.194012069745552
0.273378864245231 0.330408653018014
0.481857084995808 0.263584515269892
0.90257064436991 0.589827870974459
0.392894981295975 0.415715337182943
0.561036850848262 0.569679210011608
0.823403266067342 0.705518785211574
0.805389640832679 0.592648641757519
0.826478975091306 0.788439951959899
0.952643975343437 1.54756614327155
0.664409264958213 0.87341499323224
0.802448859264293 0.913492161288107
0.425026485888081 0.229054648005216
0.697418630751964 1.41384131642715
0.880103122704765 2.12406973231118
0.690293847566575 1.16023098000434
0.358295969903113 0.526333007949762
0.399554011433077 0.414219903014127
0.918465944615072 1.0399257304246
0.369110501850793 0.271582841470795
0.997808497931461 2.34165299332159
0.453064802792618 0.391607921458271
0.839180185722097 0.748281600531062
0.72603305785124 0.478466600852904
0.557267785147613 0.36202742436521
0.726908283914148 0.55457737856944
0.461432027092404 1.03238035779151
0.434632564432325 0.551732657326783
0.538265435359045 0.525847677748619
0.377073959368122 0.364726544233451
0.457214444641345 0.554300700450507
0.484550947541884 0.709396228956284
0.520376423972263 0.650076667371947
0.855523883931296 0.417580209057253
0.949225347739692 1.42811334959017
0.68931628120759 0.302414144246594
0.924883871767724 2.94315334369125
0.880540814847035 2.00326596389542
0.741578598276403 0.509228441378731
0.92325832045213 0.926947697974375
0.946412603789653 1.06595016645947
0.659986405012413 0.929380859545167
0.822920906648679 0.602731890476683
0.595537841383834 0.139243117068355
0.267289096742126 0.238635017507985
0.844541703138677 0.322802917609989
0.63072593447828 1.57042474613122
0.936351841335022 1.18848482541965
0.828127451335337 0.412208844610551
0.639973701512163 1.57518345955935
0.547075814635749 0.375732580126579
0.353488140154203 0.321304243074557
0.843605616887059 0.53515169617085
0.704226860994076 0.65055236814317
0.764027250045234 0.755194841723654
0.443050311136206 0.823028189984757
0.621246918142052 0.361860271716024
0.879445623628449 0.7538580744889
0.792232243751231 0.209860060410216
0.837803248440927 0.701859806780029
0.385994227058126 0.798355987582743
0.55851729969377 1.27981001135358
0.802478462889078 1.82022475979479
0.406092367525523 0.354476626793876
0.387882937760665 0.192751232549381
0.370670694079054 0.166706438814772
0.695275758871313 0.813958196008848
0.759886191943174 0.678195525365509
0.673584719167758 0.149543662774551
0.560836269761367 0.301146809662631
0.416261637045097 0.453611866525431
0.520682757553655 0.547557106541459
0.733247163578917 1.69967134022808
0.688358768068409 0.197960456160084
0.306089245181645 0.560539974383063
0.861143633834872 0.575910837101356
0.525435102763329 0.399671544793516
0.988666538940512 1.19509778076927
0.996212829749625 1.71144461570231
0.692421358618542 0.938842024530238
0.595656308633408 0.375885053022262
0.571472297457874 0.265755545253541
0.820003435755541 0.899634732561445
0.394408915907278 0.195103028782373
0.507244643826032 0.21161036929621
0.486023427722794 0.191203180608672
0.673040659708833 0.244162399482192
0.891125791676859 0.17459063580028
0.405857316797224 0.431614333341691
0.317577701323692 0.35146571400663
0.734973380768551 1.04751937429533
0.707033102283229 1.0876985297277
0.701288256945495 2.10556867643977
0.363201859578802 0.167907713206776
0.947707669347903 1.33696330165715
0.600202814654906 0.513521414439213
0.946351745710844 0.276696937638853
0.51891018321498 0.803347167627412
0.665662719633308 0.164802447560492
0.407235253358917 0.15672527954954
0.864484853930871 1.55104468095676
0.437868812347073 0.248158760885729
0.573970512855509 0.214091010089591
0.969788462134572 0.473233155596789
0.832243336017915 0.71116276085528
0.77480614825827 0.724857201089538
0.81863112176127 0.636219635319513
0.886240283855272 0.886515325619219
0.749729665849263 0.624027990701562
0.930223511197366 1.09727541784263
0.468861091377808 0.170276789236342
0.910765684289442 2.12851326412692
0.654696236164768 0.118599258109371
0.586135463590385 0.768163848072921
0.836585038577659 1.38005046387326
0.873083966022407 2.69222844178202
0.79920304530453 2.45695969531197
0.64347422619264 0.358657120752768
0.728333024639163 0.413391881709932
0.874790021970616 0.426000042014623
0.491027009500894 0.327821302359606
0.54040445783565 0.434877125548359
0.783852727555156 0.147001424443267
0.880324796722514 0.932956007459164
0.509489659980827 0.644007563636928
0.762285146246496 0.801650971909499
0.346186826613351 0.146602257511015
0.371317689831724 0.428517378871246
0.516257167713997 0.55151597002058
0.6454389457386 0.17668824159781
0.850841882819932 0.457039757473381
0.786978183384905 0.989152073563637
0.366526267919789 0.77684136029923
0.964421770932331 0.845981483052885
0.713948177426438 1.13951713747957
0.368200037897008 0.299565482481307
0.72162123590695 1.63328098990975
0.884646375958995 1.49546969229571
0.77327766929065 0.363238105755352
0.996584087919259 1.96392384215599
0.502384861188473 0.586309705207308
0.698347543827415 0.366185192283721
0.815420505898233 1.67660204262425
0.313182718388718 0.332920577424766
0.633204949881318 1.39811385111899
0.901812335918033 1.06967701001321
0.69483380802914 0.52425853552621
0.891057234143699 0.946835708394804
0.482078538226271 0.145804919612897
0.808167220618041 0.246685527439005
0.716352389719741 0.245210641144811
0.431831450087251 0.410498176767689
0.545929817479096 0.518623169422231
0.330662466089087 0.189939875073054
0.510866748822953 0.681188919128554
0.793773053493795 0.517970364826918
0.724039644807165 0.443326711521528
0.421169265744377 0.330261837309017
0.852552615280878 2.7990512361629
0.900861304031109 1.00048438128128
0.332886256389582 0.275208785033017
0.924279847509836 0.542107239640233
0.812900068096697 2.09832982440267
0.513294192853778 0.30022181658419
0.753837721911116 0.454776459709143
0.471427900940795 0.202344059293714
0.930495119369634 1.26086547134818
0.798322808504627 0.5764399137774
0.973463827874996 1.65190908622409
0.886345471010602 1.3725881894182
0.388416980216046 0.496736975605569
0.613051446562268 0.0916765357403028
0.331991161432453 0.512402762284434
0.713952814163917 0.429156790657705
0.675145098608942 0.424785235195791
0.992219068679517 6.18246259485376e-16
0.573857138488824 0.539564520126453
0.288489088545379 0.300963714688441
0.504089742673483 0.770308384815509
0.507050026528792 0.248578357814515
0.996069664825692 0.726959492761691
0.387562909420989 0.283681649915051
0.853219828503415 2.305490856675
0.567121132460249 0.264331321694627
0.843007106332484 0.950710957893109
0.617897164666957 0.821694865962534
0.509594348910673 0.580545489601087
0.842581379275811 0.18589459169813
0.530647333979351 0.505694471972135
0.880334607500969 1.82243156744814
0.392767767767768 0.662347355768983
0.538317990026851 0.60304611746056
0.430696008040317 0.671661767462327
0.637664599924102 0.0603678386690178
0.696973607038123 0.185070381072417
0.777978817299206 6.18246259485376e-16
0.75728686249626 0.493475361173894
0.722266167314711 0.34582463239818
0.755289272305271 0.496659435987503
0.581504994074826 0.329037708481218
0.87658224759674 1.69045620087756
0.814696534517023 0.461742764301763
0.53261012991778 0.660511164361836
0.642355167132174 0.258745531108556
0.873795040530881 0.565052389152328
0.396497846521425 0.435532019164502
0.379761355557487 0.674135458175675
0.740812740634329 0.527077328634116
0.817996289424861 1.90757126593858
0.629195063854563 0.415728993424454
0.871020472035449 0.635762194540934
0.696432662138224 0.322442172986134
0.958280322956706 0.501495686370461
0.893291848947873 0.462249478150887
0.794454604768872 0.320319993922144
0.585602118129016 0.363624564366357
0.637158368621228 0.293509713008477
0.542627208856717 0.188260520450804
0.567545503776743 0.384245970460258
0.493781381676885 0.404617631386142
0.877463002114165 2.22734555288455
0.798752453929454 1.34620417922139
0.778740432692574 0.395977357525959
0.404117666848803 0.338467797860188
0.449660328224341 0.388325619158863
0.889878324316481 1.45072631583977
0.408076872425741 0.222430212539894
0.69383342502105 0.492683466007684
0.647559135425244 0.20768446649949
0.73628082055025 0.340032718586438
0.861237201153139 0.988785975988879
0.955634461187687 2.18681124413967
0.326477684117629 0.129239365259212
0.922218461897538 1.82387870743223
0.625732700777152 0.197474897083656
0.568621180939594 0.489679897950924
0.739013697649659 0.763503954610418
0.928564525379983 0.81488631085622
0.925887216951512 0.613669802287597
0.781733938195495 1.19640925739418
0.787259702356545 0.503260355688493
0.803169615914928 1.17212236753943
0.837365183505387 0.522286269126327
0.676000532331419 0.382775561122092
0.471055993858036 0.533582175990026
0.878598957408411 1.06700356334365
0.984711968267086 1.26362376621672
0.559192785047935 0.282914213382435
0.96373079234269 2.42832868653077
0.854655263038222 1.24173292008726
0.63881914979678 0.372977039188717
0.927438647592687 0.498359085132663
0.490373777723977 0.200423523922848
0.418897018651526 0.261629567120803
0.761720566929005 0.329667452717087
0.875383246807996 1.50086380173191
0.435159490696769 0.220920536519936
0.480359511834258 0.396508713778718
0.777741942655677 0.595226352577715
0.647510336747685 0.277286980759104
0.814805640631003 0.412927042203636
0.487613899876787 0.391808189119683
0.708538025585707 0.312991081463469
0.605332509461651 0.221303643501207
0.647794616850266 0.604263458061937
0.446507882697858 0.328540733103701
0.950300384622104 1.50970865096075
0.20524638644674 0.166183350470048
0.813068181818182 2.48577727614332
0.573921285158706 0.109099326954679
0.387446822436023 0.282850310428074
0.47256164571071 0.148133998418939
0.685925624068554 0.177939508655164
0.638095284003463 0.522041678468087
0.487410897389205 0.144657576779385
0.633117176648503 1.26902777828744
0.493086047193931 0.629896391198411
0.597086247086247 0.124045681212629
0.76438961038961 1.60512993278983
0.566361236555621 0.264791279040859
0.758165375550141 0.94151891955965
0.316688688882586 0.330760662981931
0.672618141831289 1.09437724883918
0.735497344185869 0.69781814738155
0.804463205405332 1.13043803072833
0.856862397601289 0.683851216805334
0.911168187787114 0.22849743024551
0.551917163822567 0.859340570843841
0.457985725222889 0.191926336266453
0.510309487070051 0.774601642816806
0.934971512352903 1.57267581364971
0.527776338794276 0.374617091632708
0.896826958212617 0.90876227255769
0.747850392652735 1.5087149102525
0.477473847000305 0.331464409349294
0.379357796666111 0.659441554269913
0.856944986344128 0.333042729807492
0.825970289779266 1.20142328661318
0.912889394052829 2.35313223455136
0.572527081891149 0.310609218042446
0.409492464105967 0.277632774548469
0.82823119399735 0.485549404100348
0.975057382450162 0.572067073087167
0.396552264960213 0.42250983083073
0.327355977355977 0.479409231244851
0.695890203058166 0.480787999675712
0.900444425406141 1.46876062558421
0.564471087969647 0.338766356916585
0.907311113911369 0.582734551664921
0.376764169472503 0.211641375056935
0.996127090097301 1.23372110149992
0.435865300996833 0.415974471040647
0.898404596628361 0.55472412442513
0.898510420210865 0.146486345610954
0.745788971976323 0.18481889662032
0.663137201508169 0.343055522178085
0.859492194377604 0.847574854226076
0.664571011317999 1.32333299857456
0.922600760972958 0.783614812711388
0.64423962033963 0.365554043354535
0.488535204668901 0.528805222974162
0.853292444112479 0.785681098038356
0.419329635299217 0.611375017032142
0.794108732061471 1.25117344627732
0.940546335970037 1.31174881768766
0.502331284761691 0.383399207326314
0.873493905297703 0.492169363788053
0.97429423440833 1.36161910442052
0.99319910264579 1.16498885623863
0.647150363215859 0.191286905071511
0.442149084910848 0.202246812792945
0.996767737416191 1.24726545182412
0.447825683886242 0.199074630459036
0.503436179021223 0.795689094552111
0.81999438115167 1.21038434409185
0.784129184551746 1.07027204268253
0.96721777040926 0.664202546761356
0.742868617842687 0.805358527066239
0.540445349023349 0.759297923608211
0.725729446112483 0.967872703442155
0.698665947669511 0.307541053902523
0.478693519973337 0.397045310334577
0.556785408400482 0.643231608612813
0.533472047402536 0.338365106394794
0.370956758597208 0.264567109446875
0.376106185872251 0.0758148370216366
0.294477602701294 0.657877927410903
0.52561807783045 0.45839988580985
0.496596688718168 0.598278443536962
0.764481050447505 0.34760706981203
0.467426190830446 0.308936073410928
0.891947107315241 0.79121475220531
0.753171306978414 3.56602254836847
0.458446049064942 0.522035469808724
0.902987690373091 1.0710446256067
0.432894116696516 0.18605693964966
0.564818039352255 0.572653005013641
0.51294245215005 0.12248655915718
0.72390550746406 0.248843000180936
0.870814781578251 0.95669578373781
0.457475096775569 0.474700881854294
0.334445765358007 0.353069125481524
0.874398434607859 2.20707361966236
0.837547670873498 1.17270195498787
0.883670318567521 2.31754673130553
0.494263225586309 0.721636695860818
0.839316090482288 0.714395538891027
0.673329274638714 0.688999142517837
0.310595404498494 0.20969573484791
0.845116857726828 0.734776982852757
0.805825735734611 0.184834381472164
0.71672036950211 0.249037586385886
0.485531962795672 0.591853616961568
0.933011623261339 0.473903513129191
0.71539949680139 1.02692952271818
0.719725843680562 0.531043438063924
0.654156671061517 0.407106759876521
0.326003807311523 0.252131334496696
0.576322815815746 0.383447022813903
0.560592484169663 0.346457313065533
0.474622205056988 0.231594054776216
0.479373283252489 0.158548504739363
0.849899592758479 0.811376554367305
0.637188150905956 0.583661080355389
0.64571439754136 0.242739625333619
0.56652784479925 0.362786058404174
0.868568928860459 0.288662217435559
0.839565800707403 0.204599443610737
0.852036382872453 0.416128307670789
0.336338062070314 0.515213353463678
0.610484785484785 1.78925208500204
0.762146838362483 0.6287156701781
0.798804208986497 0.387812881823899
0.933456183456184 1.69311768673694
0.697616615594144 1.00079188353308
0.923351601539126 1.44405035959276
0.379247805334762 0.351290160900775
0.504064509839927 1.10239352079544
0.279431707532973 0.153942703510449
0.377725704943 0.367412464417827
0.582884574084289 0.747343193039652
0.966316385350929 0.370356296607119
0.817776428175369 0.811311776860372
0.889741077739306 0.68297123396544
0.963270617421344 1.32530686074875
0.867509669182532 2.18958542037881
0.586079121244442 0.363746918187753
0.593066450404415 0.801366242945431
0.391172551716147 0.975930715013376
0.927239824821643 1.49200284159876
0.534793392816643 0.714535906843629
0.714793792901463 0.436491348326323
0.967525090467593 1.11490835392769
0.562696643694892 1.21191190695844
0.452411611478284 0.337677441582363
0.824372377221981 0.165829085930356
0.60478597012398 0.152152852240791
0.50934386494921 0.741872074497078
0.883054882345864 0.706166808317767
0.373950764747712 0.17992919351428
0.801974059532199 0.494134194962454
0.785257353637816 0.401799035994514
0.601676449534717 0.101869639265341
0.909534500432135 0.659504808077877
0.50521051252818 0.566605794186255
0.355202183937816 0.223186383367768
0.748748212183115 0.442084433544094
0.80310822869927 1.79933236992744
0.94995288745153 0.480433961690215
0.994814532381938 2.01507509372479
0.873062944971342 1.88409675135093
0.438117363620719 0.632998447760642
0.573339142220931 0.483355626620935
0.559401921955114 0.471515591433044
0.267720858464584 0.429010476193501
0.367603000033633 0.305429602160335
0.865718246169681 0.59019258286943
0.378313908313908 0.539491354413458
0.574910922266899 0.692399867366305
0.912883797878602 1.14994469249373
0.855165030668501 0.32471449178236
0.341206486235038 0.282929262300311
0.702792278640369 0.195785024685512
0.701921860373798 0.491568592532977
0.745152250551928 0.404146726682291
0.87697971805006 0.296812058510337
0.258883185633646 0.366751582624023
0.934069537916349 1.44562429436958
0.475743856408609 0.376628082061937
0.726383082266021 0.355046285410841
0.652001491795127 0.188993861684263
0.662713621675796 1.00245840825038
0.862880174483857 0.581600474892836
0.779278193071297 0.362594330421869
0.442389666754923 0.360083868570799
0.978839011112252 1.20216985948847
0.427427003793882 0.408912025686289
0.718671085858586 6.18246259485376e-16
0.855606648112001 0.296138273367519
0.566251565239169 1.49755804184875
0.72236405985319 0.786194684302157
0.961862062095313 0.277013263633816
0.538526396314744 0.657107051284524
0.918184166589318 0.302984212586313
0.573113709795859 0.810485015091134
0.430545311644931 0.302817262207656
0.366637387471751 0.288906427173235
0.915170037542696 0.460303328826704
0.409371717648068 0.199949507052204
0.861932431452353 1.57168671562953
0.721789344906935 1.39580266366818
0.99826481516692 1.66106738081673
0.62565111148811 0.498673184175965
0.622827920496314 0.338346760425829
0.600227184671199 0.5574932441247
0.721926291177628 0.294453592181634
0.587000150921028 0.304666476888643
0.980212113094513 0.673289244170175
0.8516412395786 0.428428675366681
0.78861512001158 0.682750529100397
0.889923234216116 0.370123656202464
0.451244259956965 0.426784048462588
0.97077715949731 0.449564187819938
0.652777657125483 0.421884930190672
0.751028607512803 0.780340025589616
0.339268328542256 0.78117670981113
0.503221274814235 0.680853226132826
0.883386293439415 1.17382166234216
0.588718312832224 0.409279417126065
0.360950526327178 0.0527631590037644
0.905663118200936 0.910785197777084
0.848047335320377 0.24330373668598
0.559020424410103 0.364144329753854
0.905255187961756 1.0485693071107
0.53734773087867 0.202866433567813
0.684171730848969 0.245553976782123
0.856608525495022 2.13081495059545
0.41759421036176 0.479234529791794
0.380000803341902 0.348649776953869
0.979994216588751 0.263865855234044
0.90175543190935 1.46011591066228
0.899166736613853 1.07762486592029
0.441376071084919 0.502517820539502
0.966179332496247 3.22536442645107
0.931941624531779 1.15775485612136
0.55266822955646 0.248260314609063
0.388022387169145 0.378274278113035
0.728497447714244 0.634331497670614
0.596535401366067 0.204920427857666
0.615169400239823 0.282292122994957
0.715966054405952 0.959871509636068
0.942933691627278 2.78397495977682
0.865999454920197 1.082081871931
0.629332717100314 0.401633323016866
0.415032826721138 0.624265216457371
0.387221161985503 0.203585269484528
0.367093602465447 0.757839769746551
0.53556959283405 0.164435574437108
0.791908501849382 0.524167030167663
0.912893504076475 0.260854332579466
0.680158675166297 2.4484672380872
0.879079006887186 0.548136452657138
0.475102695323071 0.252841013885128
0.40059761031703 0.259985144465008
0.709781649108351 0.346756806852962
0.503161051665579 0.443237041080883
0.810546910546911 1.60643228084488
0.58359739929839 0.406879832808395
0.964794234550616 1.53952593007302
0.902031909966166 2.95101565997274
0.886627437005102 1.27045015866918
0.41695745332109 0.284465667533732
0.701554776210122 0.260714027948576
0.715662913944537 0.356514040183396
0.622351230820613 0.313483165929518
0.730354579556359 0.151059999389568
0.444192639248151 0.514288304061978
0.990880934617374 2.714004986446
0.454839490798395 0.135645836690042
0.985869751928932 0.0852736175357037
0.868045511158595 0.915058415556046
0.804804605825014 0.764713630721509
0.771369217077476 1.52350938161306
0.407781328395652 0.474764807942614
0.771593446425982 0.755484023638904
0.429793107928156 0.521070492076549
0.557491286244193 0.781382551154389
0.890659169009685 0.908550447546828
0.872819838253922 0.306144720783223
0.662408066233409 0.486021981737466
0.635751217598043 0.489160080767111
0.721950313525369 0.461393914120059
0.784119749897954 0.220040301529782
0.678517897872737 2.3487173443305
0.485155439979515 0.557183618609359
0.79620146195124 1.17562591047241
0.498159473935462 0.149122742988751
0.848932442272736 1.27551735140453
0.883164906994899 0.506064330393671
0.500754011743427 1.88909172635887
0.617380704105119 0.573797966439492
0.882108874699715 1.21968745021519
0.527514673684361 0.213856481616838
0.360548646496543 0.191637245808485
0.894708289861248 0.584071112661545
0.913653759820426 0.855061245032173
0.937855744733735 2.50523906397951
0.747927092184749 0.330964025037745
0.549442475978475 0.357547613971061
0.783666205125555 0.976030195636094
0.433735482606285 0.473177822399375
0.887451413890252 2.29140105419342
0.437661555138484 0.238298622180568
0.561155135053417 0.452592600021399
0.493345387755461 0.526458257876705
0.538836049055027 0.353723231618651
0.998534974502594 1.95590915938994
0.697690928206366 0.333788062905635
0.926244093259746 1.5013408923745
0.763963779415176 0.665880062398526
0.796225110488048 0.621757298285908
0.720807339027142 0.407184059518165
0.807857221186534 0.934123545534063
0.830181818181818 1.95493355419309
0.614088834443105 0.824506701822982
0.511794774202143 0.46864735553552
0.517183619808151 0.261996965605334
0.802347532050502 0.675645903943606
0.672084160814873 0.141087434764202
0.738567408970585 0.531988684589006
0.360398505603985 0.726521494556921
0.504584730324102 0.13796438770431
0.69769644723093 1.14196102213444
0.327363892069774 0.972661303262417
0.892770852112404 0.447380298824276
0.673654819437574 0.212220078518594
0.573206352698186 0.257416905231475
0.788793019604574 1.22536288242679
0.399316840536513 0.0884747061983588
0.942386176449209 0.431428867265396
0.600576713886432 0.241951935021008
0.825281815194028 0.283032121575977
0.837503391128711 0.849578807067625
0.519718331633558 0.237873714524155
0.391415942111191 0.154490344825487
0.476343055044696 0.503837875209008
0.500941137102048 0.543616096258667
0.825268500925382 0.624834978332897
0.555417671118086 0.32773255073615
0.566436344689569 0.359579793965853
0.938253704348125 0.977131107311484
0.451995332817251 0.523437589297305
0.692008575587113 1.179624510142
0.634107516797345 0.199911093338649
0.768631654350072 0.763053407844717
0.761548607608078 0.335259251612727
0.325946497392881 0.356717805982851
0.676849154528713 1.83229447453529
0.475506742995099 0.238169359887241
0.770546657248673 0.639305361791049
0.756464396790783 0.314838574753161
0.807458580424283 0.65905939449833
0.777887463675458 0.337388512141863
0.495121211473144 0.172859660739101
0.463194367548813 1.0543117150324
0.719391264363993 0.459276373220007
0.824400446075389 1.56453336976987
0.916494795754482 0.844235346067577
0.918046723174306 1.57434769856414
0.703266153446934 0.458879189840468
0.768374422187982 0.383978469052391
0.418736151523037 0.717338081890881
0.941838272225013 2.25650306955949
0.91386850064536 1.34136397852628
0.564283245878338 0.742832748612563
0.347596673916809 0.236964613755494
0.777492916974624 0.322062163993766
0.806456095344984 1.73203262022391
0.581401996504636 0.0564274042839803
0.538751303550881 0.263739404489959
0.902433395711483 0.66627926840957
0.999396635997422 1.64219773541354
0.560900544071088 0.528627046453248
0.794651174962056 1.36089155242613
0.668640250007197 0.202282285354348
0.540782421312236 0.614698521366645
0.276194797501077 0.386760877098894
0.637256898356926 0.281111025983453
0.452472662838517 0.389280176313537
0.691192169400968 0.201862156275388
0.82451737306658 0.341500115750296
0.926362433674831 0.851264271328163
0.979047768208771 0.882025476059155
0.394326041417276 0.283854228651261
0.96475196546424 0.64764526781555
0.496874008917411 0.336348412946423
0.865135701487098 1.34902379650439
0.435984280975934 0.171472702882313
0.780280889504026 0.622577502088769
0.520699244080347 0.18479676764659
0.325490062154224 0.586237937227833
0.275297166544939 0.354957005288383
0.317527646781295 0.448358532990009
0.876219876777498 0.262294842392547
0.879135879938296 1.92290214278937
0.429466235963698 0.112991873579249
0.886429443782873 1.73168323929994
0.531272267162425 0.396284896645744
0.542185662574116 0.380812534675423
0.83482795434015 1.06590682596962
0.930595242220195 1.71806627477261
0.427715991278611 0.318193264722996
0.896008935625358 0.694948374679808
0.964838475880286 0.923670882513058
0.61416864952612 0.64739380654471
0.9667498548836 1.16758331148927
0.492275575767484 0.658031740909725
0.948513292929293 0.71045956226019
0.521253212886482 0.427183096764736
0.335182046910089 0.843032245260714
0.886190719032504 0.750927652931071
0.89903129657228 1.1602283362644
0.830929619178361 0.400042947960523
0.77339266271937 0.502137282878347
0.756531739602331 0.846378720935895
0.309630050169513 0.393199308673254
0.709345126418297 0.517452130094613
0.264193332484904 0.332500606017057
0.61010659913571 0.401297299659521
0.611595853218639 1.4032146608157
0.506906054044934 0.336460404019762
0.559725941788069 0.331240372507362
0.762991882010287 1.70351278600865
0.758757069824521 0.353493218564064
0.299922026458864 0.164853710409595
0.941683806389689 1.27654350179959
0.938277511961722 2.04776192751025
0.968756261800864 1.75359088085713
0.757586330859185 0.554297059094539
0.659700776538005 0.218142502897645
0.870562415132472 0.268654096073155
0.780433025092973 0.828595562288602
0.834417618663467 1.57835281351191
0.855892255892256 0.756142239547252
0.855879173300222 0.401483785845041
0.531565984356798 0.323587410609182
0.90708620528669 0.900434565389847
0.512159893338601 0.664274981653779
0.908826660287754 0.67010941315581
0.247930840296486 0.476031916157747
0.706582758133038 0.345285226513191
0.630827842534445 0.576243952864336
0.711404958677686 0.845594760717796
0.852199672858856 0.799573278534248
0.538588270309902 0.382733770051568
0.618076579574608 1.61660106604303
0.401849907583759 0.212491399648001
0.654560836794339 0.784356079528516
0.625523398969894 0.126783354313739
0.546867676379027 0.228821553418695
0.655278823740362 0.316745788870112
0.823764561155504 0.878025121477249
0.238966909983616 0.089471974226848
0.850128183846991 0.658995718775772
0.544958319059038 0.483495020884136
0.802479052076364 0.487672998408698
0.353298652726423 0.377054547673787
0.92071776382884 1.49429403829298
0.5711210555377 0.916862714322013
0.803612043820719 0.317919753757975
0.878339319640134 0.517602861509098
0.272513623547349 0.278072281254735
0.365981354680139 0.436806591458008
0.967765741426264 1.52494221969929
0.542259487543091 0.756417742609779
0.448677649639496 0.39712062898877
0.900941993574669 0.990519493777008
0.940791303042959 1.62926035698547
0.886687228011339 0.301293283122413
0.555933042682599 0.344706970109395
0.640552442918248 0.471796042370364
0.519386811974065 0.324257542746562
0.955617308455736 1.41235253272611
0.798013612828834 0.513354168087246
0.700220941731977 0.895023576938769
0.497592959943795 0.404374188727649
0.762401698647373 2.28514038569108
0.45308698790041 0.25560848176247
0.365686842313474 0.291341788405118
0.515221291866029 0.313452810371239
0.618695266201204 0.718670040871733
0.418754962628715 0.463919270866523
0.4786966164233 0.341200988235439
0.566441323249473 0.37501066320229
0.766993829653734 0.268820381052284
0.650039646827967 0.487565275334777
0.48009025439581 0.277738448989126
0.48602113342413 0.735393219514375
0.747285626467535 0.907384800180334
0.946082404690392 0.551237386956326
0.876642614883288 1.1538185161634
0.932980433159647 0.646939885055078
0.949901266936039 2.05950071756862
0.88278832586628 0.189752582637789
0.946957461703617 3.9292679520395
0.638523331262511 0.677378146969881
0.410547122422677 0.187039665486244
0.408952392778312 0.167601315297206
0.674808318751146 0.350838984651061
0.48599802466546 0.189278772753478
0.685814757140545 0.499598110865566
0.969262883105496 0.626169534222349
0.899852461426706 1.02081304504718
0.886559004299951 0.160115467642806
0.819867364496702 0.340526662011863
0.700771780153321 0.301371782224871
0.362248870712462 0.166555441903076
0.941469423390744 0.426949679714678
0.461712006821822 0.12335533078293
0.75443979020439 0.313110065710855
0.572133300469331 0.272954088591441
0.42353044467701 0.260895380065934
0.724355338818593 0.27736671656238
0.809094465784607 1.17262864761431
0.575940957432559 0.165991587724301
0.285433350861181 0.135569598727928
0.491542321953714 0.136576741219709
0.798646769199533 0.4023859997446
0.385538322456705 0.183795228390306
0.584014151241392 0.185725774172384
0.739017368471005 0.858068680025954
0.297088129944843 0.203636117883695
0.269533302873715 0.446449063514425
0.336676261333796 0.602116514866241
0.733767225251823 0.306564276220383
0.599145601252713 0.765405526894201
0.745167339188227 0.456311855862872
0.86267559127538 0.508806913487073
0.436405823475887 0.230231498091713
0.659059612018076 0.215006546588452
0.787297371303395 2.88983536217203
0.834467260028305 0.535130812676327
0.504262742899405 0.16034189035896
0.551890803848053 0.32650830553789
0.869944604285653 1.354008505213
0.533053366995063 0.385166602708218
0.503457668509974 0.52237877666566
0.36499023851965 0.915996058914708
0.596336494533135 0.565051959107898
0.412922471053971 0.388302715762931
0.835027095148078 0.601608718918259
0.336910631989429 0.138616517803294
0.9038883129463 0.378450879700246
0.586343171095825 0.388953549558182
0.508359629171575 0.235585482157922
0.906199093599639 0.129223586664515
0.814005861673102 0.760601055550452
0.353730590425477 0.206868551516632
0.706625202999205 2.09054297033467
0.583260410159684 0.487432241751903
0.707556243174581 0.770632251965933
0.804292929292929 0.458812060574267
0.578075501911284 0.184540038618035
0.894949494949495 0.69780554254456
0.348395942975823 0.320333253196848
0.674767750497678 0.19215219371631
0.414168260833403 0.186472102823347
0.327005540263375 0.409723877777962
0.587882132584119 0.451960304499212
0.759071581417823 0.529224655720992
0.611214927983584 0.119672523267679
0.477888914780147 0.430965693706954
0.313023262130405 0.1622698106221
0.284735151833419 0.245853258843635
0.602965710834898 0.341624561115233
0.801078472234362 0.53754453140165
0.354387730784333 0.335854064943051
0.903308235828265 1.5867847889084
0.915006120995507 0.8646660576883
0.406259467239223 0.541098270337501
0.868599715013967 0.165476852507586
0.359037336970787 0.250608039030583
0.646350136922899 0.563631494450336
0.994307290153936 6.18246259485376e-16
0.688742069649943 0.366008115111525
0.745553757614808 0.376678053278308
0.741486443514274 1.57548634625919
0.891877428808052 1.10235965375082
0.781216248030262 0.33841355351862
0.88539129620905 0.435358843565093
0.869659616985502 0.897721545407312
0.493832330853515 0.372897378004396
0.789332314343654 0.478665165803468
0.853198953315374 0.263902071235702
0.398772622090762 0.199949230070873
0.513362115044612 0.27484618479486
0.849013836263549 0.295387363415789
0.664979746923424 0.350171854773021
0.400019224196856 1.09935035608969
0.816507416507417 2.33206683360911
0.526268736948746 0.235806175966013
0.436553363391211 0.115621457188902
0.715639183593861 0.279874136170017
0.5136631725691 0.406370095368204
0.853190117382162 1.34349320434457
0.709217313715831 0.212716205284166
0.863286019093294 0.322253710564082
0.526242875920484 0.620533772522607
0.918733863088405 1.23708714015539
0.928710632119723 0.315942848220095
0.903288618727092 1.02830345259715
0.457468629113798 0.189563306121866
0.926579661606134 0.667078124282097
0.889344806984612 0.543681827775917
0.78964190421531 0.515368391621037
0.439330224901713 0.955475686119745
0.53740480092548 0.552565950348649
0.725849820729257 0.319384722245518
0.697950036737693 0.152061469237721
0.701404540858535 2.24134189261561
0.499760787010735 0.418879992903966
0.812536480520742 0.551046556595652
0.550987561495979 0.706970323891921
0.326950804806166 0.439468416525245
0.773318891184897 0.319297918682718
0.331834348506245 0.389589832415945
0.929420997655321 0.74601570097728
0.796135833601106 0.31205230073233
0.871642808069709 0.500691162500429
0.813062335789906 0.354414515699716
0.928760529482551 1.11033814980083
0.756614196383351 0.499118205346113
0.326030242545213 0.279097544636599
0.298943209672604 0.329847552892775
0.500575199312521 0.322892416833676
0.749054885893553 0.482185488226851
0.736409359741571 0.520393902745896
0.441889474496916 0.356788745421872
0.361420405816311 0.436758908453133
0.656316143131212 0.199397755089061
0.41817081003158 0.264903225828152
0.838119815745114 0.350087596962021
0.30483070426687 0.519078785006961
0.580246740270357 1.6780599579832
0.523796079696701 0.527146033841381
0.920724856736508 2.36066911856088
0.580272706753032 0.316299573059482
0.827353138751786 0.494650392400381
0.541681317865762 1.08420076021818
0.854390421801836 0.978619803048349
0.463045980568104 1.0208479635885
0.941235174436944 1.73955872958792
0.634764497600434 1.53311986634875
0.884932606343741 0.540933305324509
0.595913328335343 0.487325794661935
1 0.13331835074726
0.609844551890295 0.811943085413067
0.8824375426198 2.32521478218734
0.585395622895623 1.60113985565305
0.356822104713111 0.428911456770081
0.580838591354971 0.423820952516156
0.674229278198265 0.664353016706046
0.72222388016397 0.566906090683802
0.618107016995498 0.168136633576686
0.732354517524326 0.249826550274648
0.78233643046953 1.0052612938917
0.979961221474826 0.512118964953825
0.75638587015294 0.930762339716845
0.464202690246684 0.113994300409963
0.723096807531251 0.362541046461581
0.370739888399431 0.260774961346576
0.83214475051424 2.49127412907422
0.256884795003295 0.129105615567412
0.924908397702515 0.892503205052298
0.689609254706652 0.514755580099873
0.521870214648672 0.64898787783472
0.831042090194535 0.663068478464547
0.741424220825504 1.2881786361196
0.948887230148118 0.150422513648076
0.787704470621379 0.815915799211972
0.553065222715028 0.864440492452094
0.94799527526855 0.183492579571258
0.968099770265835 3.03104786316988
0.502415180171162 0.220435924758012
0.454707509488074 0.680766081507591
0.23605708326626 0.493449447638587
0.697670466948463 2.40848927760298
0.341253443526171 1.00374030480517
0.679880995956746 0.387675474985945
0.636851504058324 0.131109191538931
0.72712124482596 2.35697856746703
0.663209178613643 0.600740623901126
0.632488908723387 0.41748340493546
0.500406028368794 0.520404959549232
0.775757575757576 0.458812060574267
0.563254993699779 0.152128987438599
0.674804400191233 0.372040393092369
0.492498720127225 0.378865274421317
0.613945153956483 0.30814426423101
0.422528242733701 0.857561059914051
0.761832239925023 0.662873014945745
0.927965013424009 0.835290375957404
0.804191522965469 0.427628383846552
0.606575168771206 0.336250989579235
0.658098606448275 1.36259316434991
0.315682424242424 0.396936324568644
0.981079131079131 2.36165251036162
0.464394783489491 1.65224460891929
0.990792750838625 0.856042943111688
0.921940910992447 0.633520147811638
0.736714259548376 1.83115739006261
0.831882854089596 0.65272654841132
0.766882453332484 0.690830099964693
0.879474595328804 1.09658527746274
0.884895345204624 0.816109068486183
0.552209831909996 0.606949272631937
0.422179810216704 0.363405804369808
0.534839750661959 0.586739790409971
0.457738526979789 0.0757803504642659
0.914368531040301 0.88761646091834
0.592897121267846 0.379921258267955
0.57380511314648 0.474262699846043
0.56330920199963 0.388783861540867
0.884975950159216 2.05873104348733
0.688235059847091 0.392386406905461
0.447010343957615 2.2934215751755
0.850941144643627 0.7117831418624
0.652005475513558 1.37367596325338
0.322847437601536 0.593579953045236
0.393207659176484 0.318612609811497
0.823585643033939 0.864257753996911
0.738494343592804 0.250533061451869
0.371848123580225 0.500928122008419
0.293595909765081 0.325714558126089
0.580063485562154 0.342359676356513
0.668994438293052 0.415731772005946
0.570481346231875 0.441685018075158
0.60582816595439 0.48224981389084
0.718532936417067 1.80400472609466
0.952250297624183 0.783175267884805
0.851418997272191 1.08727837599394
0.52792287072522 0.310970460306794
0.920896534964256 1.25286988747467
0.841878965467138 0.217906217805321
0.61031338763084 0.301490622789382
0.55526357242798 0.36617452095715
0.494182736260642 0.286546001894206
0.707014663779908 0.504107177772704
0.738855676132302 0.604083036460699
0.961408245361144 0.540803907004971
0.545227353838168 0.690041434371476
0.441695544076159 0.150681049695542
0.738428059436027 0.490890806048809
0.558636867882997 0.466986103278348
0.475551969935255 0.434311932365103
0.735400287751932 0.201814446294288
0.655179469192096 0.621137603404977
0.681467535114779 0.441907404144042
0.460731594576998 0.672161583421794
0.47962131767202 0.376037610551764
0.648051201671891 0.148056494321039
0.957689379006952 1.81858865362429
0.494800108930917 0.303354257771749
0.909948291863703 0.573164591898763
0.431828218044179 0.355741896503831
0.91802395727654 0.392022909027127
0.708540237759882 0.434155120800362
0.72712373174571 0.491424094736116
0.660203945540985 1.47263806367499
0.504832179210656 0.399054430237665
0.354007917678473 0.266724688533398
0.383402821837518 0.297431779435257
0.839103766935166 0.887815628340508
0.658909991913249 0.111554434760818
0.487653190924268 0.184567119317896
0.735509506933814 0.557257474111147
0.366743781892732 0.280719347002237
0.407054963349424 0.60094149186251
0.679235836627141 0.874799359582683
0.6118893431099 0.573359019393204
0.299671600010912 0.630407531953246
0.392045267797117 0.386935571754394
0.818992252827576 0.18823762810238
0.470854782658851 0.577899657454144
0.789540931705111 0.239208006864349
0.459279937263715 1.56513280867532
0.746136758435543 0.107348393959341
0.462719516318291 2.35559600467493
0.689855780130094 0.555993546998095
0.959235285350905 1.21263815228353
0.46832310689658 0.117804264164409
0.961254581944237 1.65166060413315
0.849289431107613 2.6519675278968
0.818054404206648 0.916039007917864
0.653911501205148 0.473274596056967
0.95153162055336 1.0900381911937
0.965892806551518 0.855391983064812
0.700676214325239 0.770684744526696
0.663236434847849 0.219231876985277
0.422366571001556 0.492046590811032
0.299779766440474 0.394076473309399
0.99595197411251 0.637482360912422
0.923168031734203 0.170845288840861
0.309060619166823 0.827268340948516
0.473266206438482 0.584521475150605
0.68448631943361 0.333416860629951
0.838508167173595 0.556203442902563
0.351978557014528 0.42286354008871
0.880779454463665 1.37047686560183
0.540483556129935 0.540650757461563
0.485003096827472 0.408851349247164
0.336353154183343 0.0751425422121685
0.969739008871796 1.16735724312403
0.795964263873009 0.737644858366026
0.543352990529985 0.278612193086036
0.886713286713287 0.868380398322395
0.572175102171398 0.241567478380233
0.498610234287318 0.26747634429874
0.738159597398442 0.0993115939866509
0.277133134128517 0.339087230649764
0.442866428636821 0.400827650128155
0.694416719544054 0.585000854350718
0.309106548177586 0.294844187714498
0.791899293352138 0.584874432595475
0.567761191267248 0.568264151996415
0.864657511222317 0.485807645520613
0.80489918531294 0.673026607446439
0.719133277036864 0.464905530044545
0.833679397302772 0.612801239795223
0.580516889594196 0.0524229514723012
0.423350869742327 0.414679251321653
0.382620783717148 0.826143070471657
0.398167659500993 0.0889900929783158
0.373035428116091 0.232794132117482
0.851354453627181 6.18246259485376e-16
0.970631745662669 1.86977685411425
0.526869139634387 0.643483564869124
0.619576449828012 0.28411857257135
0.964011965433766 0.90603294036134
0.77376121369563 1.06479556178779
0.440783791165092 0.673311165457975
0.945604643903826 0.510367071978682
0.570885956101497 0.161934080698411
0.497554198853725 0.549378870724479
0.694236261494523 0.232702927409326
0.504874975770498 0.839313976977708
0.76509093641966 0.451833049342148
0.33043210088065 0.270191352023825
0.739596794390183 0.182602199448976
0.954765089003698 0.281997096370516
0.425781312483559 0.460975080148994
0.274966622052167 0.250518590347105
0.775732803912018 0.535623964892309
0.551683996763554 0.687385876051184
0.504751588677065 0.483827556251558
0.411080274012014 0.156231797731033
0.850822809899988 0.535160838820807
0.751930951930952 1.08255100273387
0.675532609430632 0.58616792177998
0.868619424054207 0.280581035096376
0.780562336679961 1.27904816083014
0.755597491003828 0.323325210802844
0.595454545454545 1.62408700048183
0.435837993067328 0.365794223121124
0.753057378392436 0.556889255608418
0.970735117611394 1.23575825030162
0.546866793050072 0.489644648222707
0.642382026370576 0.275905925259686
0.414240109841283 0.415814355522699
0.475365866596554 0.512627225061717
0.627329848355364 0.203726905826767
0.401520826421588 0.191575898587448
0.539223556457365 0.661621887914064
0.548522165942536 0.682004414143342
0.854102530368811 0.459760698386134
0.865655908161023 0.896723034983032
0.387345236495064 0.206202041643387
0.486967316168737 0.448600392344641
0.619748722267055 0.435554979361353
0.911368122431192 0.311594339632954
0.727160623277501 0.288176365617205
0.468135997884968 0.569391978020531
0.79453546880364 0.460620406404629
0.570008231723003 0.410062399704779
0.474755186991474 0.773724508906731
0.738979567403624 0.50338376756439
0.656140466376612 0.302161249471834
0.878014671923962 0.660077462877726
0.810637295539799 2.04596242114754
0.878609822992489 0.651351954441313
0.962302599569398 0.639658751630174
0.888130181352536 1.07557750444781
0.844421286807336 1.48908535902332
0.57166967297317 0.475917035070053
0.680271232659768 0.170942346614784
0.888688410825815 1.10846823853315
0.460748671978752 0.618061914656764
0.46179748384454 0.429933535325915
0.589177057118434 0.141455713509698
0.860685575090773 0.59395673004616
0.934401918550429 0.64470390925099
0.45646450421121 0.16542466191251
0.365158369898996 0.241110973898638
0.426448056952236 0.318723862028892
0.597428501547622 0.796671833456827
0.923606729228195 1.43420232829185
0.733415442147837 1.69833512565743
0.38895771447345 0.506051624810869
0.842861042861043 0.456173470853152
0.633866334746934 0.0619723224711279
0.900064991255832 0.525144072210306
0.717137045613145 0.0993028008351497
0.872247247582744 0.609258028745757
0.654335140539749 0.156758573757325
0.274690448917253 0.47557085518611
0.963301994465944 0.385401691965591
0.585403823684902 0.362798831890617
0.316110181222587 0.206110903639541
0.826246156229851 0.262374763821753
0.813962900054646 0.638295180252639
0.623156998778113 0.445793563910797
0.399310109562749 0.450883289806645
0.512795730124639 0.370292167704613
0.782998122821132 0.860317776134788
0.950433857429956 1.98417524638635
0.314833570668217 0.471103350565205
0.86993006993007 6.18246259485376e-16
0.824027750733551 0.098417172306213
0.861745204193397 0.492649029669455
0.580173719191524 0.354019262584519
0.579861385956354 0.598021891868501
0.922077922077922 1.41715667964744
0.298966639919365 0.467772163789345
0.272729980259628 0.306574448998007
0.44488088446071 0.13606188944453
0.878670242800678 2.04494032058126
0.80771148174249 1.15519214569246
0.722322255775404 0.228641517122706
0.619138529956292 0.45430666024102
0.96555023923445 6.18246259485376e-16
0.764762782849605 0.4022582402916
0.253302500361324 0.582606092601099
0.777745003303415 0.902396762019681
0.477257071646408 0.138413145973073
0.522463377530193 0.183615617121869
0.484200966888133 0.262351332870928
0.773230155633589 0.394073321464351
0.681142733413167 1.13036951866213
0.396046194254663 0.438890726611158
0.835895266133757 0.553515064910548
0.623124547865927 0.346633519655989
0.874792502228164 1.57490432571904
0.416217854930339 1.863121465556
0.990571357749272 0.526083980213948
0.967720685111989 1.12210148147346
0.488559869145066 0.666675792148171
0.459622950376625 0.321352032068297
0.419790743195204 0.617350199054629
0.598863925294131 0.0671265777190105
0.477778684836874 0.264139792076396
0.845442215543782 0.178105145235801
0.684167895626035 0.371353760372817
0.940139671971614 1.70227449608366
0.480817347789825 0.604597041775636
0.548330639068732 0.298354697330061
0.321312217953665 0.104421347281389
0.976256477678162 0.958216551219069
0.600551663972494 0.119359338439749
0.915312717972564 2.378926386885
0.866655407455115 0.198884330027119
0.864750406902328 0.519299511385483
0.333830155737619 1.47856093263989
0.425525669952648 0.30292884673788
0.497199288135975 0.3521137431669
0.953164559065446 0.538224783490716
0.603679875195849 0.596721833672999
0.708849539329606 0.356306136199703
0.994708432848264 2.22705929094833
0.456943697647752 0.529230862308907
0.369919075003877 0.348780998038039
0.946376284065165 0.983504407890306
0.592344545009144 0.298349966452111
0.295728705318076 0.20126466780408
0.446363343884256 0.291615154739721
0.630352776058298 0.636773336135616
0.755535001174536 2.3025177862747
0.987125855656279 1.72782706365108
0.965534911934477 1.15469781625747
0.542799861413916 0.719434950905682
0.441677587258756 1.41202463323074
0.462298073105933 0.183718968445648
0.878203815896053 1.01897442053047
0.921111719115887 0.954623139105531
0.89592506607011 2.06997094759621
0.872323998222734 0.309609058227594
0.512333030270443 0.364170358296215
0.914921248963802 0.647304100333797
0.625024607379889 0.366357283306295
0.861920882119221 0.719123641333606
0.79516793748589 0.67703138471033
0.588114928668675 0.437483720976804
0.923262355250558 0.238853998248653
0.585121951219512 1.78458365441071
0.533593177618388 0.139856438686191
0.841158733739379 0.709478800136254
0.457510425354462 0.248407914107202
0.508381926460294 0.473864564581431
0.428156500051959 0.528866555501151
0.613053064920915 0.340701016783402
0.608737648526816 0.610697710425264
0.86248120077167 0.849310440495194
0.469274836312305 0.188865986748537
0.396397458399187 0.362005349639032
0.403804236369496 0.228562422080164
0.886455155893279 0.503388054695441
0.875905676906687 0.732887251637351
0.700852076415019 0.349652800165996
0.933273445921667 0.582878326782596
0.817875602257676 0.607351040344575
0.923008214345456 0.869656732246714
0.889440830334372 0.59197730043273
0.788867005903122 0.947913968377841
0.57898841937555 0.337232029432084
0.498947928243661 0.232883352814582
0.680148338979861 0.586529932789725
0.968306960638205 0.629867371759373
0.852868143726413 0.864335174776113
0.659390916228938 1.81600783003758
0.326939961989719 0.433155610996539
0.402561625419446 1.01649560604597
0.432025134172459 0.432240637905201
0.530097278139852 0.432412692741189
0.650706183946407 0.501614371498421
0.571101533909171 0.370258271267594
0.491577850676503 0.608702662851434
0.878979547274183 0.873865202156816
0.562069105267424 0.177706305726768
0.54209089912205 0.235814767096407
0.518989572096368 1.98039631241239
0.86508693028751 0.74191323205644
0.781420192710515 0.505116761674646
0.272903470352899 0.513320274709242
0.658632930994019 0.281279248340203
0.345108626105765 0.545424078600489
0.559868879899568 0.854344382208612
0.956995240225444 3.65831328412865
0.52272007019198 0.464609876781438
0.552844897466411 0.732622262156411
0.646221616789895 0.881146736395341
0.902296157450797 0.945455083811696
0.350567726122973 0.315537073214997
0.476060632261457 0.382086687284826
0.898980160943351 0.542416817415148
0.96033517078499 0.51957995741587
0.513588483232062 0.114769881768393
0.884691491795187 0.387951040331688
0.81068010936432 1.25625509498637
0.589943787537891 0.680952933537061
0.775888366304144 0.384729583277028
0.400724119763609 0.166348243041961
0.671607730924156 0.339795792463378
0.818267581475129 1.17603192194998
0.578046946273146 0.617695504020284
0.474283980422422 0.711806791433557
0.993848402128657 0.766645560274686
0.45204999915176 0.444183232579835
0.667804589100885 2.24572877929904
0.917228199640713 0.68984736657512
0.92700840182779 0.875720777705431
0.844659579853202 1.29392938380247
0.313977091489053 0.538781767607964
0.532076860299047 0.949487641705007
0.834433773170498 0.49656074555972
0.989203062143147 1.62448127684784
0.55538865668176 0.593172537324547
0.581573674869083 0.215763161137517
0.494705984021551 0.721210777614494
0.463371126904591 1.01965651849845
0.654012758769271 0.763618022088319
0.959658220698533 0.687412703675385
0.80391965824777 1.29534966835942
0.667655512808334 0.350082733393411
0.981822795614587 0.593329931678784
0.579210450207269 0.214159779455073
0.718330596939293 0.150041994204144
0.895337287478633 0.777740682337745
0.555418200123319 0.533465683921137
0.737714838501639 0.930677711783655
0.287549564990051 0.0577625723464374
0.725276241445763 0.953565153129837
0.737727025288266 0.779728035496541
0.750085339516697 0.655195638654408
0.482398245765641 0.362418746035016
0.770765077578931 0.296432787207122
0.821027384081289 0.277907248960185
0.532515026042625 0.732002647601566
0.994423861827538 0.29087397930923
0.485018752035335 0.412691049371283
0.566687266476296 0.380752327610535
0.408277291945471 0.0344690544290622
0.666058228993815 0.865778355125035
0.285660291662925 0.128575559261039
0.821948387425252 0.788153146001571
0.75595823460515 0.652687053217293
0.665030827758101 0.619523407762763
0.617520592609889 0.346835547534871
0.973403238858212 0.929712069613622
0.768026581677076 0.501414215972067
0.58833197164006 0.283393385866564
0.763903161952042 0.860759758620888
0.9717851871147 2.41256494570484
0.875154792648929 0.34727611536893
0.807363581959632 2.63865152779328
0.741886422741097 0.429598191311726
0.986962054239745 0.634584783100907
0.860400291904437 1.0599636035373
0.835037172139277 0.42919158662136
0.6389862464663 0.386599989403092
0.984774989555249 0.403600925324997
0.722229224655568 0.315457536945627
0.661642967895808 1.44349993013966
0.779158154579503 0.859055264757804
0.988455351521363 1.94438099064462
0.944795084196144 0.242926714142022
0.737757171085769 0.399398818624167
0.694947505941832 0.273243827903838
0.770989371716938 1.21754357186705
0.548277859372961 0.529064781747873
0.96897029694172 2.03894679706966
0.400538809458762 0.2561522041628
0.307463294848382 0.253468657989243
0.807572249044688 0.726467854712042
0.745837404454309 0.13654500417217
0.844715568119824 0.652387808257055
0.400300457756229 0.193900062783284
0.638991331822015 0.348719232122409
0.57031628726046 0.333359811577614
0.526097077927796 0.43604037497264
0.581375831710359 0.694704663315319
0.616115180918163 0.684141777507244
0.585450735475388 0.264655194863312
0.368779021518796 0.784245144562341
0.223538986570235 0.552461835430843
0.586272401017709 0.473249774479198
0.495180685931652 0.535273924542331
0.963900918043278 1.88394602193945
0.508994019578364 0.52541362607429
0.683877098511245 0.866437767456367
0.639942937141495 0.378792518872863
0.715256493035881 1.24417186657882
0.625562021683673 0.663500359648779
0.685469686978955 0.828505971314721
0.771303850007156 0.578629723168288
0.451974709856227 0.576889791002477
0.784699063585561 0.33701165630317
0.819775566510522 0.993804428231095
0.778014736901619 0.463854131642066
0.393607422540007 1.01433834751316
0.398964995330564 0.891509917090841
0.933443149987268 1.62649074748105
0.611983134629942 0.800912247863837
0.67758628893351 0.575666801247932
1 0.80890970839531
0.85911635438353 2.043725087432
0.345042746316892 0.371641464706376
0.878447824862168 0.85991624125775
0.734769525781131 0.359325996540874
0.490309589292946 0.212269565706159
0.622494081186482 0.581254960813101
0.85164899709143 0.349620914776235
0.536894014306078 0.318068609899816
0.807901596611274 2.25696900969117
0.46148879794885 0.395018654262817
0.778232010781328 0.391257776233648
0.813710561699092 0.296675539271623
0.61167245889528 0.600239989734907
0.62744959736672 0.786126267108676
0.618760136522572 0.159823946344145
0.987257304429783 1.59636520904706
0.745539111233008 0.433669401177241
0.83126356238698 0.694434141290246
1 1.39084982621662
0.474147663283484 0.137472087547416
0.416918888701445 0.503207108109161
0.757992981408198 0.303385044353704
0.283714870186183 0.224297140506134
0.784889769688811 0.155592656182881
0.494470847619491 0.131297172710798
0.880976163465391 0.521760947827675
0.893357404692082 0.785859690569036
0.997227092426108 1.66861902501023
0.274143038657685 0.485818908299122
0.47583488714054 0.258470535260535
0.859967024608712 0.750890204544482
0.663593842109841 0.375897307812069
0.824413828256176 0.553997298712671
0.867228891615971 0.493094277463602
0.246367138084047 0.282447339984126
0.418450980675143 0.232515242147134
0.626145131754555 0.553998294688822
1 1.61849285862641
0.803496892212846 0.599760232485117
0.915366122105978 1.13930450283678
0.961666421943606 1.69767562106813
0.573817125746343 0.350860987620408
0.700601974230293 0.480124932539273
0.965981997073168 0.0849184735731661
0.890669740759695 2.94582538396493
0.59568923367776 0.454905626843206
0.434868660939574 0.219399282376044
0.48587512025012 0.421836410475694
0.687329384496523 1.02604197902451
0.536727728792946 0.340263416339262
0.544853237168735 0.170265356919033
0.73635752944679 0.79454824304367
0.575055323497623 0.694093342968598
0.995958890335419 0.682474875406838
0.924336902512422 1.45120728263553
0.581377087943777 0.312468740326832
0.626030868744752 0.727239023780515
0.804723336391372 0.250637207022773
0.468405117025688 0.311721797213989
0.937991208374203 1.24155832947182
0.407580260254852 0.7813144767491
0.825056035444555 0.453021255262194
0.885521885521885 0.407976588755063
0.952752755575862 0.475271741806702
0.550043455387205 0.397754167050621
0.503164212964057 0.143417299602883
0.620514482534172 0.819496706310447
0.527145233842542 0.18810478841719
0.686264677604124 0.983122353942493
0.575908394821105 0.898735112529119
0.601186369434137 0.111374767717625
0.312402962206333 0.15612735976145
0.80274508658704 0.418807265597394
0.770550516541083 0.446488112960434
0.9970830877702 1.02021433687611
0.40201216133895 0.154394016098846
0.774021620026463 0.792661069755713
0.612222290983353 0.275844846751971
0.956115260212604 0.189018694143227
0.932947950050066 0.865795781046142
0.516184141488999 0.0940617236092996
0.574931293576119 0.981351631238732
0.850633842581179 0.777574006800219
0.755691174311617 0.324921988002875
0.538084203691887 0.900947670051554
0.60863712234479 0.382595036117426
0.555675589093757 0.620297753933182
0.931392600199751 0.391073139642392
0.956766572813755 0.760652637995249
0.85243417737248 0.754084040010048
0.888753946266349 0.563895630842018
0.956978428120201 0.934051586179568
0.674861803959609 0.234437932683996
0.68194222931065 0.976634027728718
0.655941106603675 0.653451679029854
0.724894565724448 1.6624106432413
0.837599760259929 1.02182856760536
0.83952624855044 0.368040887325497
0.582293135574019 1.02258790654165
0.630965711271321 0.574696139369135
0.874235977841335 0.581360552719676
0.316196458617216 0.377217586126152
0.774113390549533 1.08380762801987
0.278120661618035 0.114329574993685
0.360133347794911 0.404638826614496
0.801748706274568 0.918650369346918
0.840043324326097 0.703624587304369
0.844266540526928 0.423808989121014
0.381742048629569 0.377262696038212
0.963082287011798 0.808787769941721
0.194671892442848 0.116289653353234
0.536299807682312 0.497265430979019
0.572127297281428 0.368327113332768
0.524047072126891 0.255550382480403
0.398167613636364 0.372028892240035
0.456278818954132 0.942499962374158
0.55104409585883 0.0939250428344892
0.21868060774926 0.355852585339095
0.880465768799102 1.34225859359139
0.777722917916659 1.04438865274807
0.786403107451065 0.574720217744638
0.946474420059326 2.13444050989849
0.287237631140354 0.635702899955645
0.853121184243539 1.16339247881187
0.721597321792663 0.3759599613367
0.869676739461656 1.76182150513949
0.741955734391372 0.398486432223295
0.736286696661837 0.204563259444104
0.805008676708623 0.902730238862144
0.660456003889159 0.393629101329521
0.919232378186878 2.38921260987931
0.572642955255702 0.238816693038404
0.433237743931461 0.252994192502574
0.930613626408633 2.12424448630391
0.846777378521177 0.119296211081366
0.804999511123438 0.361624353485912
0.915275609889582 0.669067473046688
0.907884658926697 0.771735983885293
0.560986274286149 0.383436453970597
0.387407661984048 0.361083494605615
0.87410501085791 0.316565816918233
0.482234225028284 0.446050487657572
0.638266560485492 0.215103278488239
0.872166825187412 1.77412311505241
0.34590150955801 0.436580806191095
0.704783033515366 0.342473857161027
0.869371100713012 0.0596860142322091
0.996039794369804 2.99349183957492
0.531049750425794 0.445024651726672
0.294347697423177 0.408238409901521
0.475180168197553 0.411786877442921
0.303271898943881 0.444067225710864
0.660709423687793 0.293135590372292
0.420298614951324 0.19981512037407
0.486308030749499 0.685345101491887
0.386719680298743 0.127531129297524
0.721664781078794 0.500267048507053
0.656765700615994 0.696782574278118
0.971176850688573 2.14166223850892
0.630367942376676 0.169784129678503
0.906392243904903 1.09689916520298
0.677894170312267 0.340941194314882
0.386461530062662 0.352599233612039
0.771790138619841 0.691142909729645
0.835835711940185 0.878089347017545
0.912984908742752 2.08677594287775
0.967209509899383 1.04488272239767
0.899337231968811 0.908313435239795
0.667382529615088 1.45933322532269
0.754615358915249 0.261543171814293
0.424960082572051 0.282566599465428
0.366770030132296 0.486954980032674
0.941761625416688 0.453528731360101
0.678263242365571 0.511088492197697
0.706206691927777 0.207907412337572
0.801511299435028 0.718073122636211
0.471925803095331 0.62715616721696
0.483331921756284 0.401551215463748
0.784619263386498 0.236900529953912
0.514680595064503 0.389693524432672
0.369467856660612 0.469605218443932
0.710706527454786 0.294476656967633
0.742400492071135 1.82502392180551
0.418658278447944 0.209555837331815
0.295072017780057 0.396167926633175
0.599673247032855 0.274272380184729
0.525562735936418 0.192894702235341
0.912443931821095 1.23320887719523
0.605914277834342 0.293183002091284
0.960697160713324 0.454047997252192
0.501459024280174 0.3483229605306
0.861237956579454 0.863986071904574
0.623555345117845 0.513140069300296
0.491377105159167 0.234826679695436
0.788167744640077 1.02151894326086
0.499897518576008 0.175506271401257
0.828986566755003 2.39675069862881
0.929178603713282 2.01857694528306
0.22970410377658 0.633898299663472
0.39949974575182 0.167554786936107
0.900923090520298 0.919110197428383
0.76596425419241 6.18246259485376e-16
0.88038628200263 0.672769092653706
0.709097293156282 2.90129287265796
0.868786704757432 0.719059796066026
0.784655945405603 0.232206927409659
0.922246384498427 0.301946462185942
0.673565165904303 0.496980417337435
0.942858841557726 1.3038132705241
0.503847963611649 0.428395578267502
0.928387119454405 1.14256944017817
0.747956897288976 3.73076221174882
0.702220982888024 0.108520652147904
0.631987067526196 0.623666345313006
0.696741714673184 0.239949463512847
0.819766355789196 0.90983909090845
0.395244811698304 0.149476479554995
0.313447310389256 0.240448183587404
0.979929192630122 0.983037603639829
0.379378967320967 0.112552977193359
0.481626843727132 0.190331783358928
0.666364887980308 0.367332348113133
0.786497020509978 1.16379797896502
0.909898240330861 0.934854341808892
0.742361612142787 0.30910526019697
0.757131593849371 1.60328580235633
0.774632667065099 0.512295762009233
0.427241097551332 0.148525807945262
0.538437115852715 1.60790942901465
0.381396894339914 0.474961245776667
0.588047640652132 0.571307827886122
0.554915433403805 1.37796220593188
0.901960043178158 0.971988359852831
0.753370156567964 1.00770726261819
0.541635732405768 0.237005593319486
0.31313177335594 0.627084639580429
0.538222277146705 0.761092467015631
0.955540318636014 1.22572197513297
0.28247122249745 0.310780875739132
0.674451511261524 1.45069463617939
0.478807496510445 0.239769528071117
0.658757877680562 0.092329659359779
0.8599712540424 0.455403780387866
0.661260530313493 0.476434978032842
0.529159564027068 0.445835051062691
0.85572283342984 0.351710621906321
0.617444128056789 0.595116802214817
0.659853282773134 0.458994130027834
0.889572894297304 2.4632149787797
0.555245567440689 0.395705129110312
0.729631612521965 0.200688502021037
0.839523994705876 0.131804283606598
0.978192522509302 1.2721080767125
0.997368665199923 0.405522141293825
0.780194591029024 0.136946227374743
0.843176641126527 1.58323629772688
0.884187740847784 1.41454598876533
0.945666347599016 0.649962479226058
0.928872503903786 1.28131866976205
0.681311516891137 1.60182877412639
0.597940123598631 0.283480365906429
0.689978251209216 0.276693775565935
0.561019895851992 0.221156206220849
0.908082778719147 0.8975043531972
0.528858592171625 0.17811983920598
0.925825258332998 0.873676224039533
0.405292072356919 0.189448452568068
0.914771941286441 1.12949554799874
0.620143379699294 0.516327867611098
0.60243573229425 0.325731995939912
0.432997011673908 0.183539679826156
0.837080989566606 0.675325143884163
0.418247738203343 0.303532606718458
0.387465263933941 0.469957298256076
0.803913147220234 6.18246259485376e-16
0.648728256014679 0.400570869495194
0.963089728650214 1.63166864344493
0.589749296605882 0.181266311080106
0.892544792700799 0.517149975086945
0.683305458142253 0.162557016814867
0.467177060764749 0.441644327378309
0.692453772409069 0.417316488124066
0.388808769589863 1.18895887710142
[truncated: 17,417 more chars]
