# Supplementary material for: Convergent eusocial evolution is based on a shared reproductive groundplan plus lineage-specific plastic genes
Source: Nat Commun. 2019 Jun 14;10:2651. doi: 10.1038/s41467-019-10546-w (PMC6570765; doi:10.1038/s41467-019-10546-w)
Supplement: Supplementary file 4 — Source Data [file 41467_2019_10546_MOESM4_ESM.zip › SourceData_Supplementary_Fig14a.txt]

"Gene" "proportion of times in bicluster"
"LOC105827748" 0.421686746987952
"LOC105827749" 0.072289156626506
"LOC105827752" 0
"LOC105827753" 0.891566265060241
"LOC105827754" 0.927710843373494
"LOC105827755" 0
"LOC105827756" 0
"LOC105827757" 0.662650602409639
"LOC105827758" 0.036144578313253
"LOC105827759" 0.397590361445783
"LOC105827760" 0.072289156626506
"LOC105827761" 0.072289156626506
"LOC105827762" 0
"LOC105827763" 0.072289156626506
"LOC105827764" 0
"LOC105827765" 0
"LOC105827766" 0.385542168674699
"LOC105827767" 0.879518072289157
"LOC105827768" 0.156626506024096
"LOC105827769" 0
"LOC105827770" 0
"LOC105827771" 0
"LOC105827772" 0
"LOC105827773" 0.903614457831325
"LOC105827774" 0.072289156626506
"LOC105827775" 0.072289156626506
"LOC105827776" 0.891566265060241
"LOC105827777" 0.903614457831325
"LOC105827778" 0.0240963855421687
"LOC105827779" 0.072289156626506
"LOC105827780" 0.072289156626506
"LOC105827781" 0
"LOC105827782" 0
"LOC105827783" 0.072289156626506
"LOC105827784" 0.072289156626506
"LOC105827785" 0
"LOC105827786" 0.072289156626506
"LOC105827787" 0.843373493975904
"LOC105827788" 0
"LOC105827789" 0
"LOC105827790" 0.072289156626506
"LOC105827791" 0.831325301204819
"LOC105827792" 0.072289156626506
"LOC105827793" 0.795180722891566
"LOC105827794" 0.91566265060241
"LOC105827795" 0.325301204819277
"LOC105827796" 0.0843373493975904
"LOC105827797" 0.927710843373494
"LOC105827798" 0
"LOC105827799" 0.91566265060241
"LOC105827800" 0
"LOC105827801" 0
"LOC105827802" 0
"LOC105827803" 0.072289156626506
"LOC105827804" 0
"LOC105827805" 0.072289156626506
"LOC105827806" 0
"LOC105827807" 0.0240963855421687
"LOC105827808" 0.072289156626506
"LOC105827809" 0.903614457831325
"LOC105827810" 0
"LOC105827811" 0
"LOC105827812" 0.27710843373494
"LOC105827813" 0
"LOC105827814" 0
"LOC105827815" 0.072289156626506
"LOC105827816" 0.0602409638554217
"LOC105827817" 0
"LOC105827818" 0.072289156626506
"LOC105827819" 0.036144578313253
"LOC105827820" 0.0843373493975904
"LOC105827821" 0.072289156626506
"LOC105827822" 0.072289156626506
"LOC105827823" 0.0120481927710843
"LOC105827824" 0.072289156626506
"LOC105827825" 1
"LOC105827826" 0
"LOC105827827" 0.072289156626506
"LOC105827828" 0.072289156626506
"LOC105827829" 0.0120481927710843
"LOC105827830" 0.072289156626506
"LOC105827831" 0.072289156626506
"LOC105827832" 0.0843373493975904
"LOC105827833" 0.0843373493975904
"LOC105827834" 0
"LOC105827835" 0.072289156626506
"LOC105827836" 0
"LOC105827837" 0.072289156626506
"LOC105827838" 0.301204819277108
"LOC105827839" 0.072289156626506
"LOC105827840" 0.072289156626506
"LOC105827841" 0.036144578313253
"LOC105827843" 0.036144578313253
"LOC105827844" 0
"LOC105827845" 0
"LOC105827846" 0.0481927710843374
"LOC105827847" 0.91566265060241
"LOC105827848" 0.939759036144578
"LOC105827849" 0.421686746987952
"LOC105827850" 0.72289156626506
"LOC105827851" 0.072289156626506
"LOC105827852" 0
"LOC105827853" 0.072289156626506
"LOC105827854" 0
"LOC105827855" 0.072289156626506
"LOC105827856" 0.072289156626506
"LOC105827857" 0
"LOC105827858" 0.0481927710843374
"LOC105827859" 0.204819277108434
"LOC105827860" 0.891566265060241
"LOC105827861" 0.072289156626506
"LOC105827862" 0
"LOC105827863" 0
"LOC105827865" 0
"LOC105827866" 0.0843373493975904
"LOC105827867" 0.072289156626506
"LOC105827868" 0
"LOC105827869" 0.072289156626506
"LOC105827870" 0
"LOC105827871" 0.072289156626506
"LOC105827872" 0.385542168674699
"LOC105827873" 0.0843373493975904
"LOC105827874" 0.108433734939759
"LOC105827875" 0
"LOC105827876" 0.108433734939759
"LOC105827877" 0.0481927710843374
"LOC105827878" 0.072289156626506
"LOC105827879" 0.0240963855421687
"LOC105827880" 0.686746987951807
"LOC105827881" 0.0120481927710843
"LOC105827882" 0
"LOC105827883" 0.91566265060241
"LOC105827884" 0.0120481927710843
"LOC105827885" 0.0843373493975904
"LOC105827886" 0
"LOC105827887" 0.072289156626506
"LOC105827888" 0.072289156626506
"LOC105827889" 0.759036144578313
"LOC105827890" 0.072289156626506
"LOC105827891" 0.072289156626506
"LOC105827892" 0.072289156626506
"LOC105827893" 0.891566265060241
"LOC105827894" 0.0481927710843374
"LOC105827895" 0.0481927710843374
"LOC105827896" 0.843373493975904
"LOC105827897" 0.072289156626506
"LOC105827898" 0
"LOC105827899" 0
"LOC105827900" 0
"LOC105827915" 0.843373493975904
"LOC105827917" 0.072289156626506
"LOC105827925" 0
"LOC105827936" 0.228915662650602
"LOC105827943" 0.963855421686747
"LOC105827956" 0.072289156626506
"LOC105827961" 0.072289156626506
"LOC105827967" 0
"LOC105827978" 0.0240963855421687
"LOC105827979" 0.072289156626506
"LOC105827989" 0
"LOC105828000" 0.072289156626506
"LOC105828009" 0.072289156626506
"LOC105828011" 0
"LOC105828022" 0.0240963855421687
"LOC105828030" 0.072289156626506
"LOC105828033" 0.072289156626506
"LOC105828038" 0.072289156626506
"LOC105828039" 0.072289156626506
"LOC105828040" 0.072289156626506
"LOC105828053" 0.072289156626506
"LOC105828061" 0.0843373493975904
"LOC105828072" 0.0120481927710843
"LOC105828079" 0.072289156626506
"LOC105828083" 0.518072289156627
"LOC105828088" 0
"LOC105828098" 0.072289156626506
"LOC105828106" 0.072289156626506
"LOC105828108" 0.072289156626506
"LOC105828113" 0.072289156626506
"LOC105828116" 0.072289156626506
"LOC105828118" 0
"LOC105828120" 0.072289156626506
"LOC105828121" 0
"LOC105828122" 0
"LOC105828123" 0.891566265060241
"LOC105828124" 0
"LOC105828125" 0
"LOC105828126" 0.734939759036145
"LOC105828127" 0
"LOC105828128" 0
"LOC105828129" 0
"LOC105828130" 0.0240963855421687
"LOC105828131" 0.0481927710843374
"LOC105828132" 0.72289156626506
"LOC105828133" 0.530120481927711
"LOC105828134" 0.0240963855421687
"LOC105828135" 0.072289156626506
"LOC105828137" 0.734939759036145
"LOC105828138" 0.963855421686747
"LOC105828139" 0.072289156626506
"LOC105828140" 0
"LOC105828141" 0.927710843373494
"LOC105828142" 0.819277108433735
"LOC105828143" 0
"LOC105828144" 0.903614457831325
"LOC105828145" 0.072289156626506
"LOC105828146" 0.192771084337349
"LOC105828147" 0.072289156626506
"LOC105828149" 0.072289156626506
"LOC105828151" 0.072289156626506
"LOC105828152" 0.867469879518072
"LOC105828153" 0
"LOC105828154" 0.072289156626506
"LOC105828155" 0.91566265060241
"LOC105828156" 0.072289156626506
"LOC105828157" 0.072289156626506
"LOC105828158" 0
"LOC105828159" 0.879518072289157
"LOC105828160" 0.072289156626506
"LOC105828161" 0
"LOC105828162" 0.0240963855421687
"LOC105828163" 0.0843373493975904
"LOC105828164" 0.072289156626506
"LOC105828165" 0.0602409638554217
"LOC105828166" 0.072289156626506
"LOC105828167" 0.072289156626506
"LOC105828168" 0.072289156626506
"LOC105828169" 0
"LOC105828170" 0
"LOC105828171" 0
"LOC105828172" 0
"LOC105828173" 0.072289156626506
"LOC105828174" 0.072289156626506
"LOC105828175" 0.0120481927710843
"LOC105828176" 0
"LOC105828178" 0.0240963855421687
"LOC105828179" 0.072289156626506
"LOC105828180" 0.072289156626506
"LOC105828181" 0.072289156626506
"LOC105828182" 0.072289156626506
"LOC105828183" 0
"LOC105828184" 0.072289156626506
"LOC105828185" 0
"LOC105828186" 0.927710843373494
"LOC105828187" 0.072289156626506
"LOC105828188" 0.903614457831325
"LOC105828189" 0
"LOC105828190" 0.397590361445783
"LOC105828191" 0.120481927710843
"LOC105828192" 0
"LOC105828193" 0.903614457831325
"LOC105828194" 0.0120481927710843
"LOC105828195" 0.867469879518072
"LOC105828196" 0
"LOC105828197" 0.0240963855421687
"LOC105828198" 0.072289156626506
"LOC105828199" 0
"LOC105828200" 0.0120481927710843
"LOC105828201" 0.0120481927710843
"LOC105828202" 0.072289156626506
"LOC105828203" 0
"LOC105828204" 0.072289156626506
"LOC105828205" 0.0240963855421687
"LOC105828206" 0.903614457831325
"LOC105828207" 0.0240963855421687
"LOC105828208" 0
"LOC105828209" 0.0963855421686747
"LOC105828210" 0
"LOC105828211" 0.072289156626506
"LOC105828212" 0.0481927710843374
"LOC105828213" 0.759036144578313
"LOC105828214" 0.072289156626506
"LOC105828215" 0.072289156626506
"LOC105828217" 0
"LOC105828218" 0
"LOC105828219" 0.831325301204819
"LOC105828220" 0.0120481927710843
"LOC105828221" 0
"LOC105828222" 0.072289156626506
"LOC105828223" 0
"LOC105828225" 0
"LOC105828226" 0.036144578313253
"LOC105828227" 0.072289156626506
"LOC105828228" 0.0240963855421687
"LOC105828229" 0.421686746987952
"LOC105828230" 0.686746987951807
"LOC105828231" 0.385542168674699
"LOC105828232" 0.072289156626506
"LOC105828233" 0.903614457831325
"LOC105828234" 0.072289156626506
"LOC105828235" 0.072289156626506
"LOC105828236" 0
"LOC105828237" 0.072289156626506
"LOC105828238" 0.072289156626506
"LOC105828240" 0.072289156626506
"LOC105828241" 0.855421686746988
"LOC105828242" 0.939759036144578
"LOC105828243" 0
"LOC105828244" 0
"LOC105828245" 0.0843373493975904
"LOC105828246" 0.072289156626506
"LOC105828247" 0.0120481927710843
"LOC105828248" 0.072289156626506
"LOC105828249" 0
"LOC105828250" 0.072289156626506
"LOC105828251" 0.228915662650602
"LOC105828252" 0
"LOC105828253" 0.072289156626506
"LOC105828254" 0
"LOC105828255" 0.457831325301205
"LOC105828256" 0.072289156626506
"LOC105828257" 0.072289156626506
"LOC105828258" 0.457831325301205
"LOC105828259" 0.0843373493975904
"LOC105828260" 0.44578313253012
"LOC105828261" 0.036144578313253
"LOC105828262" 0.0602409638554217
"LOC105828263" 0.036144578313253
"LOC105828264" 0.072289156626506
"LOC105828266" 0.0120481927710843
"LOC105828267" 0.168674698795181
"LOC105828268" 0.385542168674699
"LOC105828269" 0.506024096385542
"LOC105828270" 0.072289156626506
"LOC105828271" 0.0963855421686747
"LOC105828272" 0
"LOC105828273" 0
"LOC105828274" 0.072289156626506
"LOC105828275" 0.457831325301205
"LOC105828276" 0
"LOC105828277" 0
"LOC105828278" 0.072289156626506
"LOC105828279" 0.072289156626506
"LOC105828281" 0.216867469879518
"LOC105828282" 0.072289156626506
"LOC105828283" 0.072289156626506
"LOC105828284" 0.91566265060241
"LOC105828285" 0
"LOC105828286" 0.228915662650602
"LOC105828287" 0.867469879518072
"LOC105828288" 0.072289156626506
"LOC105828289" 0.072289156626506
"LOC105828290" 0
"LOC105828291" 0.903614457831325
"LOC105828292" 0
"LOC105828293" 0.072289156626506
"LOC105828294" 0.072289156626506
"LOC105828295" 0.0963855421686747
"LOC105828296" 0
"LOC105828297" 0.0120481927710843
"LOC105828299" 0
"LOC105828300" 0
"LOC105828301" 0.072289156626506
"LOC105828302" 0.771084337349398
"LOC105828303" 0.0843373493975904
"LOC105828305" 0.0120481927710843
"LOC105828306" 0.91566265060241
"LOC105828307" 0.903614457831325
"LOC105828308" 0.072289156626506
"LOC105828309" 0
"LOC105828310" 0
"LOC105828311" 0.072289156626506
"LOC105828312" 0
"LOC105828313" 0
"LOC105828314" 0
"LOC105828315" 0.0120481927710843
"LOC105828316" 0
"LOC105828317" 0.831325301204819
"LOC105828318" 0
"LOC105828319" 0
"LOC105828320" 0.0240963855421687
"LOC105828321" 0.072289156626506
"LOC105828322" 0.072289156626506
"LOC105828323" 0.072289156626506
"LOC105828324" 0.072289156626506
"LOC105828325" 0
"LOC105828326" 0.072289156626506
"LOC105828327" 0.710843373493976
"LOC105828328" 0.0120481927710843
"LOC105828329" 0.566265060240964
"LOC105828330" 0
"LOC105828331" 0
"LOC105828332" 0.0963855421686747
"LOC105828333" 0
"LOC105828334" 0
"LOC105828335" 0
"LOC105828336" 0.951807228915663
"LOC105828337" 0
"LOC105828338" 0
"LOC105828339" 0
"LOC105828340" 0.0120481927710843
"LOC105828341" 0.072289156626506
"LOC105828342" 0.072289156626506
"LOC105828343" 0.072289156626506
"LOC105828344" 0.036144578313253
"LOC105828345" 0.891566265060241
"LOC105828346" 0.072289156626506
"LOC105828347" 0
"LOC105828348" 0.072289156626506
"LOC105828349" 0.072289156626506
"LOC105828350" 0.373493975903614
"LOC105828351" 0.072289156626506
"LOC105828352" 0.108433734939759
"LOC105828353" 0.91566265060241
"LOC105828354" 0.072289156626506
"LOC105828355" 0.072289156626506
"LOC105828356" 0.0120481927710843
"LOC105828357" 0.072289156626506
"LOC105828358" 0
"LOC105828359" 0.072289156626506
"LOC105828360" 0
"LOC105828361" 0.614457831325301
"LOC105828362" 0.072289156626506
"LOC105828363" 0.771084337349398
"LOC105828364" 0
"LOC105828365" 0
"LOC105828366" 0.91566265060241
"LOC105828367" 0
"LOC105828368" 0.072289156626506
"LOC105828369" 0.91566265060241
"LOC105828370" 0.0963855421686747
"LOC105828371" 0.072289156626506
"LOC105828372" 0
"LOC105828373" 0
"LOC105828374" 0
"LOC105828375" 0.072289156626506
"LOC105828376" 0.0481927710843374
"LOC105828377" 0.879518072289157
"LOC105828378" 0
"LOC105828379" 0.072289156626506
"LOC105828380" 0.0120481927710843
"LOC105828381" 0.072289156626506
"LOC105828382" 0.903614457831325
"LOC105828383" 0.927710843373494
"LOC105828384" 0.349397590361446
"LOC105828385" 0.0120481927710843
"LOC105828386" 0
"LOC105828387" 0.63855421686747
"LOC105828388" 0.927710843373494
"LOC105828389" 0
"LOC105828390" 0
"LOC105828391" 0.228915662650602
"LOC105828392" 0.879518072289157
"LOC105828393" 0.903614457831325
"LOC105828394" 0.0120481927710843
"LOC105828395" 0.072289156626506
"LOC105828396" 0.072289156626506
"LOC105828397" 0.072289156626506
"LOC105828398" 0.63855421686747
"LOC105828399" 0.759036144578313
"LOC105828400" 0.072289156626506
"LOC105828401" 0
"LOC105828402" 0.0120481927710843
"LOC105828403" 0.927710843373494
"LOC105828404" 0.0240963855421687
"LOC105828405" 0.0843373493975904
"LOC105828406" 0.072289156626506
"LOC105828407" 0.0240963855421687
"LOC105828408" 0
"LOC105828409" 0.072289156626506
"LOC105828410" 0.0602409638554217
"LOC105828411" 0
"LOC105828412" 0
"LOC105828413" 0.91566265060241
"LOC105828414" 0.0602409638554217
"LOC105828415" 0.072289156626506
"LOC105828416" 0.072289156626506
"LOC105828417" 0.0843373493975904
"LOC105828418" 0
"LOC105828419" 0
"LOC105828420" 0
"LOC105828421" 0
"LOC105828422" 0
"LOC105828423" 0.072289156626506
"LOC105828424" 0.891566265060241
"LOC105828426" 0.072289156626506
"LOC105828427" 0.072289156626506
"LOC105828428" 0.072289156626506
"LOC105828429" 0
"LOC105828430" 0.108433734939759
"LOC105828432" 0
"LOC105828433" 0
"LOC105828434" 0.072289156626506
"LOC105828435" 0.072289156626506
"LOC105828436" 0.27710843373494
"LOC105828437" 0.072289156626506
"LOC105828438" 0
"LOC105828439" 0
"LOC105828440" 0
"LOC105828441" 0
"LOC105828442" 0.0240963855421687
"LOC105828443" 0
"LOC105828444" 0.0120481927710843
"LOC105828445" 0.072289156626506
"LOC105828446" 0.0843373493975904
"LOC105828447" 0.036144578313253
"LOC105828448" 0.951807228915663
"LOC105828449" 0.072289156626506
"LOC105828450" 0
"LOC105828451" 0
"LOC105828452" 0.939759036144578
"LOC105828453" 0.072289156626506
"LOC105828454" 0.650602409638554
"LOC105828456" 0.072289156626506
"LOC105828457" 0.072289156626506
"LOC105828458" 0.927710843373494
"LOC105828459" 0.0120481927710843
"LOC105828460" 0
"LOC105828461" 0.072289156626506
"LOC105828462" 0.180722891566265
"LOC105828463" 0.072289156626506
"LOC105828464" 0
"LOC105828465" 0.0240963855421687
"LOC105828466" 0
"LOC105828467" 0
"LOC105828468" 0.072289156626506
"LOC105828469" 0.0843373493975904
"LOC105828470" 0
"LOC105828471" 0
"LOC105828472" 0.602409638554217
"LOC105828473" 0.963855421686747
"LOC105828474" 0.072289156626506
"LOC105828475" 0.397590361445783
"LOC105828476" 0.867469879518072
"LOC105828477" 0
"LOC105828478" 0.698795180722892
"LOC105828479" 0
"LOC105828480" 0
"LOC105828481" 0.072289156626506
"LOC105828482" 0.783132530120482
"LOC105828483" 0
"LOC105828484" 0
"LOC105828485" 0.072289156626506
"LOC105828486" 0.421686746987952
"LOC105828487" 0.313253012048193
"LOC105828488" 0
"LOC105828489" 0.072289156626506
"LOC105828490" 0.072289156626506
"LOC105828491" 0.0843373493975904
"LOC105828492" 0.072289156626506
"LOC105828493" 0
"LOC105828494" 0
"LOC105828495" 0
"LOC105828496" 0.0120481927710843
"LOC105828497" 0.072289156626506
"LOC105828498" 0.566265060240964
"LOC105828499" 0
"LOC105828500" 0.746987951807229
"LOC105828501" 0.072289156626506
"LOC105828502" 0.0481927710843374
"LOC105828503" 0
"LOC105828504" 0.927710843373494
"LOC105828505" 0
"LOC105828507" 0.072289156626506
"LOC105828508" 0
"LOC105828509" 0.891566265060241
"LOC105828510" 0.36144578313253
"LOC105828511" 0.0843373493975904
"LOC105828512" 0.216867469879518
"LOC105828513" 0
"LOC105828514" 0
"LOC105828515" 0.0240963855421687
"LOC105828516" 0.0120481927710843
"LOC105828517" 0.686746987951807
"LOC105828518" 0.975903614457831
"LOC105828519" 0
"LOC105828520" 0.63855421686747
"LOC105828521" 0.27710843373494
"LOC105828522" 0
"LOC105828523" 0.0843373493975904
"LOC105828524" 0.240963855421687
"LOC105828525" 0.072289156626506
"LOC105828526" 0.072289156626506
"LOC105828527" 0
"LOC105828528" 0.55421686746988
"LOC105828529" 0.662650602409639
"LOC105828530" 0.951807228915663
"LOC105828531" 0.0120481927710843
"LOC105828532" 0
"LOC105828533" 0.072289156626506
"LOC105828535" 0.433734939759036
"LOC105828536" 0.481927710843373
"LOC105828537" 0.433734939759036
"LOC105828539" 0.072289156626506
"LOC105828540" 0.0240963855421687
"LOC105828541" 0.072289156626506
"LOC105828542" 0.204819277108434
"LOC105828543" 0
"LOC105828544" 0
"LOC105828545" 0.0120481927710843
"LOC105828546" 0.0481927710843374
"LOC105828547" 0
"LOC105828548" 0.927710843373494
"LOC105828549" 0.698795180722892
"LOC105828550" 0.0240963855421687
"LOC105828551" 0
"LOC105828552" 0.0240963855421687
"LOC105828553" 0.963855421686747
"LOC105828554" 0.120481927710843
"LOC105828555" 0.072289156626506
"LOC105828556" 0.072289156626506
"LOC105828557" 0.192771084337349
"LOC105828558" 0.072289156626506
"LOC105828559" 0.072289156626506
"LOC105828560" 0.072289156626506
"LOC105828561" 0
"LOC105828562" 0.674698795180723
"LOC105828563" 0.578313253012048
"LOC105828564" 0
"LOC105828565" 0
"LOC105828566" 0
"LOC105828567" 0
"LOC105828568" 0.518072289156627
"LOC105828569" 0.108433734939759
"LOC105828570" 0.879518072289157
"LOC105828571" 0.072289156626506
"LOC105828572" 0
"LOC105828573" 0.072289156626506
"LOC105828574" 0.0602409638554217
"LOC105828575" 0.493975903614458
"LOC105828576" 0.0240963855421687
"LOC105828577" 0.0602409638554217
"LOC105828578" 0.0602409638554217
"LOC105828579" 0.0843373493975904
"LOC105828580" 0
"LOC105828581" 0.0963855421686747
"LOC105828582" 0.072289156626506
"LOC105828583" 0.0963855421686747
"LOC105828584" 0.0120481927710843
"LOC105828585" 0
"LOC105828587" 0.072289156626506
"LOC105828588" 0.072289156626506
"LOC105828589" 0.0120481927710843
"LOC105828590" 0.072289156626506
"LOC105828591" 0.156626506024096
"LOC105828592" 0.0120481927710843
"LOC105828593" 0.072289156626506
"LOC105828594" 0.036144578313253
"LOC105828595" 0.072289156626506
"LOC105828596" 0.072289156626506
"LOC105828597" 0.072289156626506
"LOC105828598" 0
"LOC105828599" 0.072289156626506
"LOC105828600" 0.0843373493975904
"LOC105828601" 0.072289156626506
"LOC105828602" 0
"LOC105828603" 0.819277108433735
"LOC105828604" 0.867469879518072
"LOC105828605" 0.903614457831325
"LOC105828606" 0.0481927710843374
"LOC105828607" 0
"LOC105828608" 0.91566265060241
"LOC105828609" 0
"LOC105828610" 0.91566265060241
"LOC105828611" 0
"LOC105828612" 0.0843373493975904
"LOC105828613" 0.927710843373494
"LOC105828614" 0
"LOC105828615" 0.072289156626506
"LOC105828616" 0.0120481927710843
"LOC105828617" 0.301204819277108
"LOC105828618" 0
"LOC105828619" 0.036144578313253
"LOC105828620" 0.36144578313253
"LOC105828621" 0.301204819277108
"LOC105828622" 0
"LOC105828623" 0.0602409638554217
"LOC105828624" 0.626506024096386
"LOC105828625" 0.265060240963855
"LOC105828626" 0.0843373493975904
"LOC105828627" 0
"LOC105828628" 0.927710843373494
"LOC105828629" 0
"LOC105828631" 0.072289156626506
"LOC105828632" 0
"LOC105828633" 0
"LOC105828634" 0.734939759036145
"LOC105828635" 0.072289156626506
"LOC105828636" 0.072289156626506
"LOC105828637" 0.0120481927710843
"LOC105828638" 0.0602409638554217
"LOC105828639" 0.072289156626506
"LOC105828640" 0
"LOC105828641" 0
"LOC105828642" 0.891566265060241
"LOC105828643" 0
"LOC105828644" 0
"LOC105828645" 0.072289156626506
"LOC105828646" 0.036144578313253
"LOC105828647" 0
"LOC105828648" 0.072289156626506
"LOC105828649" 0.072289156626506
"LOC105828650" 0.072289156626506
"LOC105828651" 0.072289156626506
"LOC105828652" 0.072289156626506
"LOC105828653" 0.927710843373494
"LOC105828654" 0
"LOC105828655" 0
"LOC105828656" 0.0240963855421687
"LOC105828657" 0.072289156626506
"LOC105828658" 0
"LOC105828660" 0.0240963855421687
"LOC105828661" 0.072289156626506
"LOC105828662" 0.927710843373494
"LOC105828663" 0.493975903614458
"LOC105828664" 0.0120481927710843
"LOC105828665" 0.0120481927710843
"LOC105828666" 0.072289156626506
"LOC105828667" 0.072289156626506
"LOC105828668" 0.0843373493975904
"LOC105828669" 0.55421686746988
"LOC105828670" 0.0240963855421687
"LOC105828671" 0.072289156626506
"LOC105828672" 0.91566265060241
"LOC105828673" 0.91566265060241
"LOC105828674" 0.072289156626506
"LOC105828675" 0
"LOC105828676" 0.891566265060241
"LOC105828677" 0.072289156626506
"LOC105828678" 0.698795180722892
"LOC105828679" 0.072289156626506
"LOC105828680" 0
"LOC105828681" 0.891566265060241
"LOC105828682" 0
"LOC105828683" 0.0240963855421687
"LOC105828684" 0.072289156626506
"LOC105828685" 0
"LOC105828686" 0.975903614457831
"LOC105828687" 0.072289156626506
"LOC105828688" 0.843373493975904
"LOC105828690" 0.91566265060241
"LOC105828691" 0.72289156626506
"LOC105828692" 0.0602409638554217
"LOC105828693" 0.0120481927710843
"LOC105828694" 0.072289156626506
"LOC105828695" 0.072289156626506
"LOC105828696" 0.072289156626506
"LOC105828697" 0
"LOC105828698" 0.072289156626506
"LOC105828699" 0.0120481927710843
"LOC105828700" 0.072289156626506
"LOC105828701" 0.072289156626506
"LOC105828702" 0.072289156626506
"LOC105828703" 0.0120481927710843
"LOC105828704" 0
"LOC105828705" 0.903614457831325
"LOC105828706" 0.072289156626506
"LOC105828707" 0.903614457831325
"LOC105828708" 0
"LOC105828709" 0.036144578313253
"LOC105828710" 0.072289156626506
"LOC105828711" 0.072289156626506
"LOC105828712" 0.0120481927710843
"LOC105828713" 0.626506024096386
"LOC105828714" 0.072289156626506
"LOC105828716" 0.0240963855421687
"LOC105828717" 0
"LOC105828718" 0.903614457831325
"LOC105828719" 0.0120481927710843
"LOC105828720" 0.072289156626506
"LOC105828721" 0.072289156626506
"LOC105828722" 0.036144578313253
"LOC105828723" 0
"LOC105828725" 0.072289156626506
"LOC105828726" 0
"LOC105828727" 0
"LOC105828728" 0
"LOC105828729" 0.843373493975904
"LOC105828730" 0.0120481927710843
"LOC105828731" 0.072289156626506
"LOC105828732" 0.518072289156627
"LOC105828733" 0.0963855421686747
"LOC105828734" 0
"LOC105828735" 0
"LOC105828736" 0.530120481927711
"LOC105828737" 0.072289156626506
"LOC105828738" 0.072289156626506
"LOC105828739" 0.289156626506024
"LOC105828740" 0.903614457831325
"LOC105828741" 0.927710843373494
"LOC105828742" 0.91566265060241
"LOC105828743" 0.879518072289157
"LOC105828744" 0.072289156626506
"LOC105828745" 0.072289156626506
"LOC105828746" 0.0120481927710843
"LOC105828747" 0.072289156626506
"LOC105828748" 0.072289156626506
"LOC105828749" 0
"LOC105828750" 0.91566265060241
"LOC105828751" 0.072289156626506
"LOC105828752" 0.072289156626506
"LOC105828753" 0.072289156626506
"LOC105828754" 0
"LOC105828755" 0.927710843373494
"LOC105828756" 0
"LOC105828757" 0.927710843373494
"LOC105828758" 0
"LOC105828759" 0.072289156626506
"LOC105828760" 0.903614457831325
"LOC105828761" 0.072289156626506
"LOC105828762" 0
"LOC105828763" 0
"LOC105828764" 0.072289156626506
"LOC105828765" 0.831325301204819
"LOC105828766" 0
"LOC105828767" 0.662650602409639
"LOC105828768" 0.072289156626506
"LOC105828769" 0.0602409638554217
"LOC105828770" 0
"LOC105828771" 0
"LOC105828772" 0
"LOC105828774" 0.072289156626506
"LOC105828775" 0.0963855421686747
"LOC105828776" 0
"LOC105828777" 0.313253012048193
"LOC105828778" 0.036144578313253
"LOC105828780" 0.91566265060241
"LOC105828781" 0.072289156626506
"LOC105828782" 0
"LOC105828783" 0.91566265060241
"LOC105828784" 0.036144578313253
"LOC105828785" 0
"LOC105828786" 0.072289156626506
"LOC105828787" 0.072289156626506
"LOC105828788" 0.0120481927710843
"LOC105828789" 0.831325301204819
"LOC105828790" 0.072289156626506
"LOC105828791" 0.072289156626506
"LOC105828792" 0
"LOC105828793" 0.072289156626506
"LOC105828794" 0.91566265060241
"LOC105828795" 0
"LOC105828797" 0.072289156626506
"LOC105828798" 0.795180722891566
"LOC105828800" 0.072289156626506
"LOC105828801" 0
"LOC105828802" 0.072289156626506
"LOC105828803" 0
"LOC105828804" 0.939759036144578
"LOC105828805" 0.072289156626506
"LOC105828806" 0.927710843373494
"LOC105828808" 0.072289156626506
"LOC105828809" 0.927710843373494
"LOC105828810" 0.927710843373494
"LOC105828811" 0.0120481927710843
"LOC105828812" 0.903614457831325
"LOC105828813" 0.072289156626506
"LOC105828814" 0.072289156626506
"LOC105828815" 0.0120481927710843
"LOC105828816" 0
"LOC105828817" 0.843373493975904
"LOC105828818" 0.072289156626506
"LOC105828819" 0.072289156626506
"LOC105828820" 0
"LOC105828821" 0
"LOC105828822" 0.072289156626506
"LOC105828823" 0.0120481927710843
"LOC105828824" 0.0120481927710843
"LOC105828825" 0.91566265060241
"LOC105828826" 0.072289156626506
"LOC105828827" 0
"LOC105828828" 0.72289156626506
"LOC105828829" 0.542168674698795
"LOC105828830" 0.072289156626506
"LOC105828831" 0.072289156626506
"LOC105828832" 0.072289156626506
"LOC105828833" 0.0602409638554217
"LOC105828834" 0.0602409638554217
"LOC105828836" 0
"LOC105828837" 0.0843373493975904
"LOC105828838" 0.072289156626506
"LOC105828839" 0
"LOC105828840" 0.0481927710843374
"LOC105828841" 0.253012048192771
"LOC105828842" 0.903614457831325
"LOC105828843" 0.072289156626506
"LOC105828844" 0.927710843373494
"LOC105828845" 0.072289156626506
"LOC105828846" 0.072289156626506
"LOC105828847" 0.168674698795181
"LOC105828848" 0.0843373493975904
"LOC105828849" 0
"LOC105828850" 0.879518072289157
"LOC105828851" 0
"LOC105828852" 0
"LOC105828853" 0.807228915662651
"LOC105828854" 0
"LOC105828855" 0.072289156626506
"LOC105828856" 0.072289156626506
"LOC105828858" 0
"LOC105828859" 0
"LOC105828860" 0.072289156626506
"LOC105828861" 0.072289156626506
"LOC105828862" 0.072289156626506
"LOC105828863" 0.072289156626506
"LOC105828864" 0.0602409638554217
"LOC105828865" 0.783132530120482
"LOC105828866" 0.0240963855421687
"LOC105828867" 0.0240963855421687
"LOC105828868" 0.0120481927710843
"LOC105828869" 0.072289156626506
"LOC105828870" 0
"LOC105828871" 0.132530120481928
"LOC105828872" 0.144578313253012
"LOC105828873" 0
"LOC105828874" 0
"LOC105828875" 0.0120481927710843
"LOC105828876" 0.891566265060241
"LOC105828877" 0.0120481927710843
"LOC105828878" 0
"LOC105828879" 0.072289156626506
"LOC105828880" 0.072289156626506
"LOC105828881" 0.0843373493975904
"LOC105828882" 0
"LOC105828883" 0
"LOC105828884" 0
"LOC105828885" 0
"LOC105828886" 0.072289156626506
"LOC105828887" 0.036144578313253
"LOC105828888" 0.072289156626506
"LOC105828889" 0.879518072289157
"LOC105828890" 0.253012048192771
"LOC105828891" 0.867469879518072
"LOC105828892" 0.337349397590361
"LOC105828893" 0.072289156626506
"LOC105828894" 0.072289156626506
"LOC105828895" 0
"LOC105828897" 0.228915662650602
"LOC105828898" 0.072289156626506
"LOC105828899" 0
"LOC105828900" 0
"LOC105828901" 0.542168674698795
"LOC105828902" 0.891566265060241
"LOC105828903" 0.939759036144578
"LOC105828904" 0.072289156626506
"LOC105828905" 0.0120481927710843
"LOC105828906" 0.072289156626506
"LOC105828907" 0.072289156626506
"LOC105828908" 0.072289156626506
"LOC105828909" 0.072289156626506
"LOC105828910" 0.072289156626506
"LOC105828911" 0
"LOC105828912" 0
"LOC105828913" 0.0963855421686747
"LOC105828914" 0.072289156626506
"LOC105828915" 0.072289156626506
"LOC105828916" 0.63855421686747
"LOC105828917" 0.0120481927710843
"LOC105828918" 0
"LOC105828919" 0
"LOC105828920" 0.0240963855421687
"LOC105828921" 0
"LOC105828922" 0.108433734939759
"LOC105828923" 0
"LOC105828924" 0
"LOC105828925" 0.0120481927710843
"LOC105828926" 0.072289156626506
"LOC105828927" 0
"LOC105828928" 0.072289156626506
"LOC105828929" 0.0120481927710843
"LOC105828930" 0
"LOC105828931" 0
"LOC105828932" 0.072289156626506
"LOC105828933" 0.072289156626506
"LOC105828934" 0.072289156626506
"LOC105828935" 0.072289156626506
"LOC105828936" 0.27710843373494
"LOC105828937" 0.493975903614458
"LOC105828938" 0
"LOC105828939" 0.072289156626506
"LOC105828940" 0.072289156626506
"LOC105828941" 0.072289156626506
"LOC105828942" 0
"LOC105828943" 0
"LOC105828944" 0
"LOC105828945" 0.072289156626506
"LOC105828946" 0
"LOC105828947" 0.903614457831325
"LOC105828948" 0.036144578313253
"LOC105828949" 0
"LOC105828950" 0.0120481927710843
"LOC105828951" 0
"LOC105828952" 0.0963855421686747
"LOC105828953" 0
"LOC105828954" 0
"LOC105828955" 0
"LOC105828956" 0.0843373493975904
"LOC105828957" 0
"LOC105828958" 0.746987951807229
"LOC105828959" 0.072289156626506
"LOC105828960" 0
"LOC105828961" 0.072289156626506
"LOC105828962" 0.939759036144578
"LOC105828963" 0.072289156626506
"LOC105828964" 0.072289156626506
"LOC105828965" 0.385542168674699
"LOC105828966" 0.301204819277108
"LOC105828967" 0.072289156626506
"LOC105828968" 0
"LOC105828969" 0.072289156626506
"LOC105828970" 0.0240963855421687
"LOC105828971" 0.0843373493975904
"LOC105828972" 0.91566265060241
"LOC105828973" 0
"LOC105828974" 0.072289156626506
"LOC105828975" 0.072289156626506
"LOC105828976" 0.072289156626506
"LOC105828978" 0.0843373493975904
"LOC105828979" 0.072289156626506
"LOC105828981" 0.180722891566265
"LOC105828982" 0
"LOC105828983" 0
"LOC105828984" 0
"LOC105828985" 0.108433734939759
"LOC105828986" 0.0843373493975904
"LOC105828987" 0
"LOC105828988" 0.0843373493975904
"LOC105828989" 0.072289156626506
"LOC105828990" 0.0843373493975904
"LOC105828991" 0
"LOC105828992" 0.072289156626506
"LOC105828993" 0.072289156626506
"LOC105828994" 0.072289156626506
"LOC105828995" 0.072289156626506
"LOC105828996" 0
"LOC105828997" 0.0240963855421687
"LOC105828998" 0.072289156626506
"LOC105828999" 0
"LOC105829000" 0.192771084337349
"LOC105829001" 0.0120481927710843
"LOC105829002" 0.867469879518072
"LOC105829003" 0.759036144578313
"LOC105829004" 0.072289156626506
"LOC105829005" 0
"LOC105829006" 0.072289156626506
"LOC105829007" 0.036144578313253
"LOC105829008" 0.072289156626506
"LOC105829009" 0.939759036144578
"LOC105829010" 0.831325301204819
"LOC105829011" 0.0120481927710843
"LOC105829012" 0.072289156626506
"LOC105829013" 0
"LOC105829014" 0.0481927710843374
"LOC105829015" 0
"LOC105829016" 0
"LOC105829017" 0.036144578313253
"LOC105829018" 0.072289156626506
"LOC105829019" 0.072289156626506
"LOC105829020" 0.0843373493975904
"LOC105829021" 0.289156626506024
"LOC105829022" 0
"LOC105829023" 0
"LOC105829025" 0.072289156626506
"LOC105829026" 0.072289156626506
"LOC105829027" 0
"LOC105829028" 0
"LOC105829029" 0.0120481927710843
"LOC105829030" 0.072289156626506
"LOC105829031" 0
"LOC105829032" 0
"LOC105829033" 0.0240963855421687
"LOC105829034" 0
"LOC105829035" 0.72289156626506
"LOC105829036" 0.602409638554217
"LOC105829037" 0.542168674698795
"LOC105829038" 0.072289156626506
"LOC105829039" 0.072289156626506
"LOC105829040" 0
"LOC105829041" 0.783132530120482
"LOC105829042" 0.0120481927710843
"LOC105829043" 0.0963855421686747
"LOC105829044" 0.072289156626506
"LOC105829045" 0
"LOC105829046" 0.072289156626506
"LOC105829047" 0
"LOC105829048" 0.0120481927710843
"LOC105829049" 0.072289156626506
"LOC105829050" 0.927710843373494
"LOC105829051" 0
"LOC105829052" 0.072289156626506
"LOC105829053" 0
"LOC105829054" 0
"LOC105829059" 0.072289156626506
"LOC105829069" 0.855421686746988
"LOC105829070" 0.686746987951807
"LOC105829071" 0.313253012048193
"LOC105829072" 0
"LOC105829073" 0.903614457831325
"LOC105829074" 0.072289156626506
"LOC105829075" 0.0843373493975904
"LOC105829076" 0.072289156626506
"LOC105829077" 0.072289156626506
"LOC105829078" 0.072289156626506
"LOC105829079" 0.072289156626506
"LOC105829080" 0.072289156626506
"LOC105829081" 0.0602409638554217
"LOC105829082" 0.0843373493975904
"LOC105829083" 0.072289156626506
"LOC105829084" 0.91566265060241
"LOC105829085" 0.072289156626506
"LOC105829086" 0
"LOC105829087" 0.072289156626506
"LOC105829088" 0.072289156626506
"LOC105829089" 0.746987951807229
"LOC105829090" 0.518072289156627
"LOC105829091" 0
"LOC105829092" 0.91566265060241
"LOC105829093" 0
"LOC105829094" 0
"LOC105829095" 0.072289156626506
"LOC105829096" 0.072289156626506
"LOC105829097" 0.072289156626506
"LOC105829099" 0.0240963855421687
"LOC105829100" 0
"LOC105829101" 0.0120481927710843
"LOC105829102" 0
"LOC105829103" 0.072289156626506
"LOC105829104" 0.072289156626506
"LOC105829105" 0
"LOC105829106" 0.108433734939759
"LOC105829107" 0
"LOC105829108" 0.120481927710843
"LOC105829109" 0.831325301204819
"LOC105829110" 0
"LOC105829111" 0.602409638554217
"LOC105829112" 0
"LOC105829113" 0.072289156626506
"LOC105829114" 0.072289156626506
"LOC105829115" 0
"LOC105829116" 0.072289156626506
"LOC105829117" 0.891566265060241
"LOC105829118" 0
"LOC105829119" 0.0120481927710843
"LOC105829120" 0.072289156626506
"LOC105829121" 0.0120481927710843
"LOC105829122" 0.216867469879518
"LOC105829123" 0.216867469879518
"LOC105829124" 0
"LOC105829125" 0
"LOC105829126" 0
"LOC105829127" 0
"LOC105829128" 0.867469879518072
"LOC105829129" 0.0602409638554217
"LOC105829130" 0.590361445783133
"LOC105829131" 0
"LOC105829132" 0.072289156626506
"LOC105829133" 0.072289156626506
"LOC105829134" 0
"LOC105829135" 0.0240963855421687
"LOC105829136" 0
"LOC105829137" 0.036144578313253
"LOC105829138" 0
"LOC105829139" 0
"LOC105829140" 0.072289156626506
"LOC105829141" 0.072289156626506
"LOC105829142" 0
"LOC105829143" 0
"LOC105829144" 0
"LOC105829145" 0
"LOC105829146" 0.903614457831325
"LOC105829147" 0.072289156626506
"LOC105829148" 0
"LOC105829149" 0.0481927710843374
"LOC105829150" 0.0120481927710843
"LOC105829151" 0.0963855421686747
"LOC105829152" 0.072289156626506
"LOC105829153" 0.072289156626506
"LOC105829154" 0.0240963855421687
"LOC105829155" 0.0120481927710843
"LOC105829156" 0
"LOC105829157" 0
"LOC105829158" 0.072289156626506
"LOC105829159" 0.072289156626506
"LOC105829160" 0
"LOC105829161" 0.072289156626506
"LOC105829163" 0.795180722891566
"LOC105829164" 0.0120481927710843
"LOC105829165" 0.036144578313253
"LOC105829167" 0.072289156626506
"LOC105829168" 0
"LOC105829169" 0.0602409638554217
"LOC105829170" 0.0602409638554217
"LOC105829171" 0.0120481927710843
"LOC105829172" 0
"LOC105829173" 0
"LOC105829174" 0.951807228915663
"LOC105829175" 0.91566265060241
"LOC105829176" 0.072289156626506
"LOC105829177" 0.072289156626506
"LOC105829178" 0.072289156626506
"LOC105829179" 0.578313253012048
"LOC105829180" 0.072289156626506
"LOC105829181" 0.192771084337349
"LOC105829182" 0.072289156626506
"LOC105829183" 0
"LOC105829184" 0.927710843373494
"LOC105829185" 0
"LOC105829187" 0
"LOC105829189" 0.072289156626506
"LOC105829191" 0
"LOC105829192" 0
"LOC105829193" 0.072289156626506
"LOC105829194" 0.0240963855421687
"LOC105829195" 0.0120481927710843
"LOC105829196" 0.192771084337349
"LOC105829197" 0.0963855421686747
"LOC105829198" 0.903614457831325
"LOC105829199" 0.939759036144578
"LOC105829200" 0.469879518072289
"LOC105829201" 0.072289156626506
"LOC105829202" 0.0120481927710843
"LOC105829203" 0
"LOC105829204" 0.072289156626506
"LOC105829205" 0.072289156626506
"LOC105829206" 0.0843373493975904
"LOC105829207" 0.072289156626506
"LOC105829208" 0.771084337349398
"LOC105829209" 0.072289156626506
"LOC105829210" 0
"LOC105829211" 0.072289156626506
"LOC105829212" 0.072289156626506
"LOC105829213" 0.903614457831325
"LOC105829214" 0
"LOC105829215" 0.0602409638554217
"LOC105829216" 0.891566265060241
"LOC105829217" 0.072289156626506
"LOC105829218" 0.91566265060241
"LOC105829219" 0
"LOC105829220" 0
"LOC105829221" 0.072289156626506
"LOC105829222" 0.072289156626506
"LOC105829223" 0.072289156626506
"LOC105829224" 0
"LOC105829225" 0
"LOC105829226" 0.072289156626506
"LOC105829227" 0
"LOC105829228" 0
"LOC105829229" 0.0602409638554217
"LOC105829230" 0.91566265060241
"LOC105829231" 0.91566265060241
"LOC105829232" 0.891566265060241
"LOC105829233" 0.0120481927710843
"LOC105829234" 0.072289156626506
"LOC105829235" 0.903614457831325
"LOC105829236" 0
"LOC105829237" 0.072289156626506
"LOC105829238" 0
"LOC105829239" 0.072289156626506
"LOC105829240" 0.072289156626506
"LOC105829241" 0.0843373493975904
"LOC105829242" 0.759036144578313
"LOC105829243" 0.072289156626506
"LOC105829244" 0
"LOC105829245" 0
"LOC105829246" 0
"LOC105829247" 0
"LOC105829248" 0.0602409638554217
"LOC105829249" 0.072289156626506
"LOC105829250" 0.0120481927710843
"LOC105829251" 0.072289156626506
"LOC105829252" 0
"LOC105829253" 0.0240963855421687
"LOC105829254" 0.951807228915663
"LOC105829255" 0.072289156626506
"LOC105829256" 0.072289156626506
"LOC105829257" 0.036144578313253
"LOC105829258" 0
"LOC105829259" 0.072289156626506
"LOC105829260" 0.072289156626506
"LOC105829261" 0.072289156626506
"LOC105829262" 0.0120481927710843
"LOC105829263" 0.072289156626506
"LOC105829264" 0
"LOC105829265" 0.072289156626506
"LOC105829266" 0.939759036144578
"LOC105829267" 0.0963855421686747
"LOC105829268" 0.072289156626506
"LOC105829269" 0
"LOC105829270" 0.927710843373494
"LOC105829271" 0.0120481927710843
"LOC105829272" 0
"LOC105829273" 0.746987951807229
"LOC105829274" 0.072289156626506
"LOC105829275" 0.072289156626506
"LOC105829276" 0.0240963855421687
"LOC105829277" 0
"LOC105829278" 0.072289156626506
"LOC105829279" 0.072289156626506
"LOC105829280" 0
"LOC105829281" 0
"LOC105829282" 0.072289156626506
"LOC105829283" 0.072289156626506
"LOC105829284" 0.530120481927711
"LOC105829285" 0
"LOC105829286" 0.518072289156627
"LOC105829287" 0
"LOC105829288" 0.891566265060241
"LOC105829289" 0
"LOC105829290" 0.72289156626506
"LOC105829291" 0
"LOC105829292" 0.578313253012048
"LOC105829293" 0.072289156626506
"LOC105829294" 0.91566265060241
"LOC105829295" 0.590361445783133
"LOC105829296" 0
"LOC105829297" 0
"LOC105829298" 0
"LOC105829299" 0.939759036144578
"LOC105829300" 0.0963855421686747
"LOC105829301" 0
"LOC105829302" 0
"LOC105829303" 0.072289156626506
"LOC105829304" 0
"LOC105829305" 0.072289156626506
"LOC105829306" 0.0481927710843374
"LOC105829307" 0.0120481927710843
"LOC105829308" 0.939759036144578
"LOC105829309" 0
"LOC105829310" 0
"LOC105829311" 0.036144578313253
"LOC105829312" 0
"LOC105829313" 0.120481927710843
"LOC105829314" 0
"LOC105829315" 0
"LOC105829316" 0.0120481927710843
"LOC105829317" 0.0120481927710843
"LOC105829318" 0.939759036144578
"LOC105829319" 0.072289156626506
"LOC105829320" 0.072289156626506
"LOC105829321" 0.0240963855421687
"LOC105829322" 0
"LOC105829323" 0.939759036144578
"LOC105829324" 0.0963855421686747
"LOC105829325" 0.108433734939759
"LOC105829326" 0.891566265060241
"LOC105829327" 0.072289156626506
"LOC105829328" 0.0120481927710843
"LOC105829329" 0
"LOC105829330" 0.891566265060241
"LOC105829331" 0.819277108433735
"LOC105829332" 0.0120481927710843
"LOC105829333" 0.963855421686747
"LOC105829334" 0
"LOC105829335" 0.530120481927711
"LOC105829336" 0.939759036144578
"LOC105829337" 0
"LOC105829338" 0.337349397590361
"LOC105829339" 0.036144578313253
"LOC105829340" 0.433734939759036
"LOC105829341" 0.903614457831325
"LOC105829342" 0
"LOC105829344" 0.072289156626506
"LOC105829345" 0.421686746987952
"LOC105829346" 0
"LOC105829347" 0.313253012048193
"LOC105829348" 0.903614457831325
"LOC105829349" 0.132530120481928
"LOC105829350" 0.072289156626506
"LOC105829351" 0.879518072289157
"LOC105829352" 0
"LOC105829353" 0
"LOC105829354" 0.156626506024096
"LOC105829355" 0.072289156626506
"LOC105829356" 0
"LOC105829357" 0
"LOC105829358" 0.132530120481928
"LOC105829359" 0
"LOC105829360" 0
"LOC105829361" 0.771084337349398
"LOC105829362" 0
"LOC105829365" 0.626506024096386
"LOC105829367" 0.0481927710843374
"LOC105829368" 0
"LOC105829369" 1
"LOC105829370" 0.807228915662651
"LOC105829372" 0
"LOC105829373" 0.0602409638554217
"LOC105829374" 0
"LOC105829376" 0.072289156626506
"LOC105829377" 0.903614457831325
"LOC105829378" 0
"LOC105829379" 0.0602409638554217
"LOC105829380" 0
"LOC105829381" 0.072289156626506
"LOC105829382" 0.072289156626506
"LOC105829383" 0.698795180722892
"LOC105829384" 0.072289156626506
"LOC105829385" 0.939759036144578
"LOC105829386" 0.072289156626506
"LOC105829387" 0.132530120481928
"LOC105829388" 0
"LOC105829389" 0.072289156626506
"LOC105829390" 0.072289156626506
"LOC105829391" 0.072289156626506
"LOC105829392" 0
"LOC105829393" 0
"LOC105829395" 0
"LOC105829396" 0.072289156626506
"LOC105829397" 0
"LOC105829398" 0.903614457831325
"LOC105829399" 0.831325301204819
"LOC105829400" 0.0843373493975904
"LOC105829401" 0.746987951807229
"LOC105829402" 0.072289156626506
"LOC105829403" 0.783132530120482
"LOC105829404" 0.891566265060241
"LOC105829405" 0.072289156626506
"LOC105829406" 0.072289156626506
"LOC105829407" 0.036144578313253
"LOC105829408" 0.036144578313253
"LOC105829409" 0.0843373493975904
"LOC105829410" 0.91566265060241
"LOC105829411" 0.072289156626506
"LOC105829412" 0
"LOC105829413" 0.91566265060241
"LOC105829414" 0
"LOC105829415" 0.072289156626506
"LOC105829416" 0.265060240963855
"LOC105829417" 0.373493975903614
"LOC105829419" 0
"LOC105829420" 0
"LOC105829421" 0.0481927710843374
"LOC105829422" 0
"LOC105829423" 0
"LOC105829424" 0.0843373493975904
"LOC105829425" 0
"LOC105829426" 0.072289156626506
"LOC105829427" 0.927710843373494
"LOC105829428" 0
"LOC105829429" 0.072289156626506
"LOC105829430" 0.493975903614458
"LOC105829431" 0.072289156626506
"LOC105829432" 0
"LOC105829433" 0.0120481927710843
"LOC105829435" 0.072289156626506
"LOC105829436" 0.072289156626506
"LOC105829437" 0.072289156626506
"LOC105829438" 0.072289156626506
"LOC105829439" 0.0120481927710843
"LOC105829440" 0.036144578313253
"LOC105829441" 0.072289156626506
"LOC105829442" 0.072289156626506
"LOC105829443" 0.108433734939759
"LOC105829444" 0.072289156626506
"LOC105829445" 0.91566265060241
"LOC105829446" 0
"LOC105829447" 0.072289156626506
"LOC105829448" 0
"LOC105829449" 0
"LOC105829450" 0.903614457831325
"LOC105829451" 0.072289156626506
"LOC105829452" 0.072289156626506
"LOC105829453" 0.879518072289157
"LOC105829454" 0.0481927710843374
"LOC105829455" 0
"LOC105829456" 0.0120481927710843
"LOC105829457" 0.072289156626506
"LOC105829458" 0.168674698795181
"LOC105829459" 0.843373493975904
"LOC105829460" 0.867469879518072
"LOC105829461" 0
"LOC105829462" 0
"LOC105829463" 0
"LOC105829464" 0.0481927710843374
"LOC105829465" 0
"LOC105829466" 0.55421686746988
"LOC105829467" 0
"LOC105829468" 0.975903614457831
"LOC105829469" 0.903614457831325
"LOC105829470" 0.55421686746988
"LOC105829471" 0.891566265060241
"LOC105829472" 0.939759036144578
"LOC105829473" 0.674698795180723
"LOC105829474" 0.072289156626506
"LOC105829475" 0.120481927710843
"LOC105829476" 0.36144578313253
"LOC105829477" 0.72289156626506
"LOC105829478" 0.120481927710843
"LOC105829479" 0.891566265060241
"LOC105829480" 0.240963855421687
"LOC105829481" 0.903614457831325
"LOC105829482" 0.0843373493975904
"LOC105829483" 0
"LOC105829484" 0.072289156626506
"LOC105829485" 0
"LOC105829486" 0
"LOC105829487" 0
"LOC105829488" 0.879518072289157
"LOC105829489" 0.168674698795181
"LOC105829490" 0.0240963855421687
"LOC105829491" 0
"LOC105829492" 0
"LOC105829493" 0.265060240963855
"LOC105829494" 0.0120481927710843
"LOC105829495" 0.072289156626506
"LOC105829496" 0.072289156626506
"LOC105829497" 0.0120481927710843
"LOC105829498" 0.0481927710843374
"LOC105829499" 0.0240963855421687
"LOC105829500" 0.072289156626506
"LOC105829501" 0.855421686746988
"LOC105829502" 0.072289156626506
"LOC105829503" 0.072289156626506
"LOC105829504" 0
"LOC105829505" 0
"LOC105829506" 0.939759036144578
"LOC105829507" 0
"LOC105829508" 0.072289156626506
"LOC105829509" 0.072289156626506
"LOC105829510" 0.0843373493975904
"LOC105829511" 0.783132530120482
"LOC105829512" 0
"LOC105829513" 0.91566265060241
"LOC105829514" 0
"LOC105829515" 0
"LOC105829516" 0
"LOC105829517" 0.927710843373494
"LOC105829518" 0.963855421686747
"LOC105829519" 0
"LOC105829520" 0
"LOC105829521" 0.0240963855421687
"LOC105829522" 0.036144578313253
"LOC105829523" 0.313253012048193
"LOC105829524" 0.927710843373494
"LOC105829525" 0.072289156626506
"LOC105829526" 0
"LOC105829527" 0.072289156626506
"LOC105829528" 0
"LOC105829529" 0.072289156626506
"LOC105829530" 0.072289156626506
"LOC105829531" 0.072289156626506
"LOC105829532" 0.072289156626506
"LOC105829533" 0
"LOC105829534" 0.036144578313253
"LOC105829535" 0.831325301204819
"LOC105829536" 0
"LOC105829537" 0.0240963855421687
"LOC105829538" 0
"LOC105829539" 0.072289156626506
"LOC105829540" 0.265060240963855
"LOC105829541" 0.072289156626506
"LOC105829542" 0.855421686746988
"LOC105829543" 0
"LOC105829544" 0
"LOC105829545" 0
"LOC105829546" 0
"LOC105829547" 0.0843373493975904
"LOC105829548" 0.0240963855421687
"LOC105829549" 0.469879518072289
"LOC105829550" 0.072289156626506
"LOC105829551" 0.927710843373494
"LOC105829552" 0.072289156626506
"LOC105829553" 0.072289156626506
"LOC105829554" 0.939759036144578
"LOC105829555" 0.927710843373494
"LOC105829556" 0.927710843373494
"LOC105829557" 0.0120481927710843
"LOC105829558" 0.530120481927711
"LOC105829559" 0.072289156626506
"LOC105829561" 0
"LOC105829562" 0
"LOC105829563" 0
"LOC105829564" 0.433734939759036
"LOC105829565" 0.927710843373494
"LOC105829566" 0.072289156626506
"LOC105829567" 0.072289156626506
"LOC105829568" 0
"LOC105829569" 0
"LOC105829570" 0.120481927710843
"LOC105829571" 0
"LOC105829572" 0.855421686746988
"LOC105829573" 0.91566265060241
"LOC105829574" 0.072289156626506
"LOC105829575" 0
"LOC105829576" 0.072289156626506
"LOC105829577" 0.903614457831325
"LOC105829578" 0
"LOC105829579" 0.686746987951807
"LOC105829580" 0.072289156626506
"LOC105829581" 0.927710843373494
"LOC105829582" 0.313253012048193
"LOC105829583" 0
"LOC105829584" 0
"LOC105829585" 0.867469879518072
"LOC105829586" 0.686746987951807
"LOC105829587" 0.855421686746988
"LOC105829588" 0.072289156626506
"LOC105829589" 0.891566265060241
"LOC105829590" 0.072289156626506
"LOC105829591" 0
"LOC105829592" 0.891566265060241
"LOC105829593" 0.036144578313253
"LOC105829594" 0.168674698795181
"LOC105829595" 0.91566265060241
"LOC105829596" 0
"LOC105829598" 0.457831325301205
"LOC105829599" 0.734939759036145
"LOC105829600" 0.072289156626506
"LOC105829601" 0.0481927710843374
"LOC105829602" 0.44578313253012
"LOC105829604" 0.0843373493975904
"LOC105829605" 0.855421686746988
"LOC105829606" 0.072289156626506
"LOC105829607" 0.072289156626506
"LOC105829608" 0
"LOC105829609" 0.036144578313253
"LOC105829611" 0.072289156626506
"LOC105829612" 0.072289156626506
"LOC105829613" 0
"LOC105829614" 0
"LOC105829616" 0.072289156626506
"LOC105829617" 0.072289156626506
"LOC105829618" 0.0963855421686747
"LOC105829619" 0
"LOC105829620" 0.072289156626506
"LOC105829621" 0.36144578313253
"LOC105829622" 0.072289156626506
"LOC105829623" 0.734939759036145
"LOC105829624" 0.072289156626506
"LOC105829626" 0.879518072289157
"LOC105829627" 0.108433734939759
"LOC105829628" 0.072289156626506
"LOC105829629" 0.072289156626506
"LOC105829630" 0.072289156626506
"LOC105829631" 0.072289156626506
"LOC105829632" 0.072289156626506
"LOC105829633" 0.0481927710843374
"LOC105829634" 0.072289156626506
"LOC105829635" 0.072289156626506
"LOC105829636" 0.481927710843373
"LOC105829637" 0.0240963855421687
"LOC105829638" 0.228915662650602
"LOC105829639" 0.072289156626506
"LOC105829640" 0.072289156626506
"LOC105829641" 0.072289156626506
"LOC105829642" 0
"LOC105829643" 0.072289156626506
"LOC105829644" 0.0843373493975904
"LOC105829645" 0
"LOC105829646" 0
"LOC105829647" 0.795180722891566
"LOC105829648" 0
"LOC105829649" 0.91566265060241
"LOC105829650" 0.072289156626506
"LOC105829651" 0.0602409638554217
"LOC105829652" 0.072289156626506
"LOC105829654" 0.072289156626506
"LOC105829655" 0.072289156626506
"LOC105829656" 0.036144578313253
"LOC105829657" 0.072289156626506
"LOC105829658" 0.108433734939759
"LOC105829659" 0.072289156626506
"LOC105829660" 0.0843373493975904
"LOC105829661" 0.072289156626506
"LOC105829662" 0.0120481927710843
"LOC105829663" 0.072289156626506
"LOC105829664" 0
"LOC105829665" 0.072289156626506
"LOC105829666" 0.072289156626506
"LOC105829667" 0
"LOC105829668" 0
"LOC105829669" 0
"LOC105829670" 0.036144578313253
"LOC105829671" 0
"LOC105829672" 0.216867469879518
"LOC105829673" 0.0120481927710843
"LOC105829674" 0.072289156626506
"LOC105829675" 0.072289156626506
"LOC105829676" 0
"LOC105829677" 0
"LOC105829678" 0.072289156626506
"LOC105829679" 0.072289156626506
"LOC105829680" 0.698795180722892
"LOC105829681" 0.891566265060241
"LOC105829682" 0
"LOC105829683" 0.771084337349398
"LOC105829684" 0.0481927710843374
"LOC105829685" 0.72289156626506
"LOC105829686" 0.0843373493975904
"LOC105829687" 0
"LOC105829688" 0.072289156626506
"LOC105829689" 0.891566265060241
"LOC105829690" 0
"LOC105829691" 0.072289156626506
"LOC105829692" 0.891566265060241
"LOC105829693" 0.072289156626506
"LOC105829694" 0
"LOC105829695" 0.0602409638554217
"LOC105829697" 0.072289156626506
"LOC105829699" 0.072289156626506
"LOC105829700" 0.927710843373494
"LOC105829701" 0.0602409638554217
"LOC105829702" 0
"LOC105829703" 0
"LOC105829704" 0.072289156626506
"LOC105829705" 0.072289156626506
"LOC105829706" 0.072289156626506
"LOC105829707" 0.072289156626506
"LOC105829708" 0.192771084337349
"LOC105829709" 0.072289156626506
"LOC105829710" 0.072289156626506
"LOC105829711" 0
"LOC105829712" 0.927710843373494
"LOC105829713" 0
"LOC105829714" 0.409638554216867
"LOC105829715" 0
"LOC105829716" 0
"LOC105829717" 0.072289156626506
"LOC105829718" 0.0120481927710843
"LOC105829719" 0.036144578313253
"LOC105829720" 0.686746987951807
"LOC105829721" 0
"LOC105829722" 0
"LOC105829723" 0
"LOC105829724" 0.771084337349398
"LOC105829725" 0.072289156626506
"LOC105829726" 0.0843373493975904
"LOC105829727" 0.072289156626506
"LOC105829728" 0.0843373493975904
"LOC105829729" 0.0963855421686747
"LOC105829730" 0.0843373493975904
"LOC105829731" 0
"LOC105829732" 0.0963855421686747
"LOC105829733" 0
"LOC105829734" 0
"LOC105829735" 0.325301204819277
"LOC105829736" 0
"LOC105829737" 0
"LOC105829738" 0.795180722891566
"LOC105829739" 0.0120481927710843
"LOC105829740" 0.927710843373494
"LOC105829741" 0.903614457831325
"LOC105829742" 1
"LOC105829743" 0
"LOC105829744" 0.036144578313253
"LOC105829745" 0.0602409638554217
"LOC105829746" 0
"LOC105829747" 0.91566265060241
"LOC105829748" 0.0240963855421687
"LOC105829749" 0.072289156626506
"LOC105829750" 0
"LOC105829751" 0.879518072289157
"LOC105829752" 0.072289156626506
"LOC105829753" 0.710843373493976
"LOC105829754" 0
"LOC105829755" 0.0120481927710843
"LOC105829756" 0
"LOC105829758" 0.0240963855421687
"LOC105829759" 0.072289156626506
"LOC105829760" 0.939759036144578
"LOC105829761" 0.036144578313253
"LOC105829762" 0.0120481927710843
"LOC105829763" 0.867469879518072
"LOC105829764" 0.072289156626506
"LOC105829765" 0
"LOC105829766" 0
"LOC105829767" 0.867469879518072
"LOC105829768" 0.903614457831325
"LOC105829769" 0.072289156626506
"LOC105829770" 0.939759036144578
"LOC105829771" 0.891566265060241
"LOC105829772" 0.0240963855421687
"LOC105829773" 0.072289156626506
"LOC105829774" 0.0602409638554217
"LOC105829781" 0
"LOC105829788" 0.072289156626506
"LOC105829791" 0.072289156626506
"LOC105829793" 0.072289156626506
"LOC105829802" 0.0602409638554217
"LOC105829804" 0.072289156626506
"LOC105829810" 0.072289156626506
"LOC105829812" 0
"LOC105829816" 0.072289156626506
"LOC105829819" 0.072289156626506
"LOC105829820" 0.0602409638554217
"LOC105829824" 0.072289156626506
"LOC105829831" 0.072289156626506
"LOC105829835" 0.469879518072289
"LOC105829849" 0.072289156626506
"LOC105829856" 0.0963855421686747
"LOC105829867" 0.927710843373494
"LOC105829877" 0.867469879518072
"LOC105829883" 0.939759036144578
"LOC105829884" 0.072289156626506
"LOC105829888" 0.036144578313253
"LOC105829893" 0.072289156626506
"LOC105829894" 0.072289156626506
"LOC105829897" 0.036144578313253
"LOC105829902" 0.951807228915663
"LOC105829903" 0.0843373493975904
"LOC105829905" 0.072289156626506
"LOC105829907" 0
"LOC105829908" 0.710843373493976
"LOC105829909" 0
"LOC105829911" 0.072289156626506
"LOC105829912" 0.072289156626506
"LOC105829913" 0
"LOC105829914" 0.0120481927710843
"LOC105829915" 0.0481927710843374
"LOC105829916" 0
"LOC105829917" 0
"LOC105829918" 0.819277108433735
"LOC105829919" 0
"LOC105829920" 0.0481927710843374
"LOC105829922" 0.072289156626506
"LOC105829923" 0
"LOC105829924" 0.253012048192771
"LOC105829926" 0
"LOC105829928" 0.072289156626506
"LOC105829929" 0.072289156626506
"LOC105829930" 0.0843373493975904
"LOC105829931" 0.0843373493975904
"LOC105829932" 0.265060240963855
"LOC105829933" 0.0240963855421687
"LOC105829934" 0
"LOC105829935" 0
"LOC105829936" 0.072289156626506
"LOC105829937" 0
"LOC105829938" 0.0240963855421687
"LOC105829939" 0.072289156626506
"LOC105829940" 0.072289156626506
"LOC105829941" 0.072289156626506
"LOC105829942" 0
"LOC105829943" 0
"LOC105829945" 0
"LOC105829946" 0.072289156626506
"LOC105829947" 0.072289156626506
"LOC105829948" 0.072289156626506
"LOC105829949" 0.0481927710843374
"LOC105829950" 0.036144578313253
"LOC105829952" 0.072289156626506
"LOC105829953" 0.0120481927710843
"LOC105829954" 0
"LOC105829955" 0.903614457831325
"LOC105829956" 0.072289156626506
"LOC105829957" 0.987951807228916
"LOC105829958" 0.072289156626506
"LOC105829959" 0.0602409638554217
"LOC105829960" 0.0120481927710843
"LOC105829961" 0.072289156626506
"LOC105829963" 0.927710843373494
"LOC105829964" 0.481927710843373
"LOC105829965" 0.072289156626506
"LOC105829967" 0
"LOC105829968" 0.0120481927710843
"LOC105829970" 0.072289156626506
"LOC105829971" 0.0481927710843374
"LOC105829972" 0
"LOC105829973" 0.903614457831325
"LOC105829974" 0.072289156626506
"LOC105829976" 0.0120481927710843
"LOC105829977" 0
"LOC105829978" 0
"LOC105829979" 0.072289156626506
"LOC105829980" 0.072289156626506
"LOC105829981" 0
"LOC105829982" 0
"LOC105829983" 0
"LOC105829984" 0.036144578313253
"LOC105829985" 0.0481927710843374
"LOC105829986" 0
"LOC105829987" 0.0240963855421687
"LOC105829988" 0
"LOC105829989" 0.120481927710843
"LOC105829990" 0.072289156626506
"LOC105829991" 0
"LOC105829992" 0.469879518072289
"LOC105829993" 0.072289156626506
"LOC105829994" 0.072289156626506
"LOC105829996" 0
"LOC105829997" 0.072289156626506
"LOC105829998" 0.072289156626506
"LOC105829999" 0.072289156626506
"LOC105830000" 0.072289156626506
"LOC105830001" 0.072289156626506
"LOC105830002" 0
"LOC105830003" 0.0481927710843374
"LOC105830004" 0
"LOC105830005" 0.072289156626506
"LOC105830006" 0.072289156626506
"LOC105830007" 0.072289156626506
"LOC105830008" 0.192771084337349
"LOC105830009" 0.204819277108434
"LOC105830010" 0
"LOC105830011" 0
"LOC105830012" 0.036144578313253
"LOC105830013" 0.843373493975904
"LOC105830014" 0.072289156626506
"LOC105830015" 0.0120481927710843
"LOC105830016" 0.036144578313253
"LOC105830017" 0.072289156626506
"LOC105830018" 0
"LOC105830019" 0
"LOC105830020" 0.0240963855421687
"LOC105830021" 0.108433734939759
"LOC105830022" 0.0120481927710843
"LOC105830023" 0.072289156626506
"LOC105830024" 0
"LOC105830025" 0
"LOC105830026" 0.843373493975904
"LOC105830027" 0.072289156626506
"LOC105830028" 0
"LOC105830029" 0
"LOC105830030" 0.072289156626506
"LOC105830031" 0.891566265060241
"LOC105830032" 0.0240963855421687
"LOC105830033" 0
"LOC105830034" 0.072289156626506
"LOC105830036" 0.072289156626506
"LOC105830037" 0.108433734939759
"LOC105830038" 0.072289156626506
"LOC105830039" 0
"LOC105830040" 0.951807228915663
"LOC105830041" 0.072289156626506
"LOC105830042" 0.072289156626506
"LOC105830043" 0.0602409638554217
"LOC105830044" 0.072289156626506
"LOC105830046" 0.072289156626506
"LOC105830048" 0.144578313253012
"LOC105830050" 0
"LOC105830051" 0.072289156626506
"LOC105830052" 0.0963855421686747
"LOC105830053" 0
"LOC105830054" 0.072289156626506
"LOC105830055" 0.072289156626506
"LOC105830056" 0
"LOC105830057" 0.771084337349398
"LOC105830058" 0.072289156626506
"LOC105830059" 0
"LOC105830060" 0.072289156626506
"LOC105830061" 0
"LOC105830062" 0.072289156626506
"LOC105830063" 0
"LOC105830065" 0
"LOC105830066" 0.481927710843373
"LOC105830067" 0.072289156626506
"LOC105830068" 0.951807228915663
"LOC105830069" 0.072289156626506
"LOC105830070" 0.831325301204819
"LOC105830071" 0.072289156626506
"LOC105830072" 0.0240963855421687
"LOC105830073" 0.795180722891566
"LOC105830074" 0
"LOC105830076" 0.481927710843373
"LOC105830077" 0.072289156626506
"LOC105830078" 0.072289156626506
"LOC105830079" 0
"LOC105830080" 0
"LOC105830082" 0.0843373493975904
"LOC105830083" 0.91566265060241
"LOC105830084" 0.0843373493975904
"LOC105830085" 0.120481927710843
"LOC105830086" 0
"LOC105830087" 0.072289156626506
"LOC105830089" 0
"LOC105830090" 0.072289156626506
"LOC105830091" 0
"LOC105830092" 0
"LOC105830093" 0
"LOC105830094" 0.072289156626506
"LOC105830095" 0.036144578313253
"LOC105830096" 0
"LOC105830097" 0.072289156626506
"LOC105830098" 0.0240963855421687
"LOC105830099" 0.072289156626506
"LOC105830100" 0.072289156626506
"LOC105830101" 0
"LOC105830102" 0.63855421686747
"LOC105830103" 0.686746987951807
"LOC105830106" 0.072289156626506
"LOC105830107" 0.072289156626506
"LOC105830108" 0.072289156626506
"LOC105830109" 0
"LOC105830110" 0.072289156626506
"LOC105830111" 0.072289156626506
"LOC105830112" 0.144578313253012
"LOC105830113" 0.891566265060241
"LOC105830114" 0.072289156626506
"LOC105830115" 0.072289156626506
"LOC105830116" 0.493975903614458
"LOC105830117" 0.072289156626506
"LOC105830118" 0.072289156626506
"LOC105830119" 0.590361445783133
"LOC105830120" 0
"LOC105830121" 0
"LOC105830122" 0.879518072289157
"LOC105830123" 0.072289156626506
"LOC105830124" 0.168674698795181
"LOC105830125" 0.072289156626506
"LOC105830126" 0.072289156626506
"LOC105830127" 0
"LOC105830128" 0
"LOC105830129" 0.072289156626506
"LOC105830130" 0
"LOC105830131" 0.0963855421686747
"LOC105830132" 0.807228915662651
"LOC105830133" 0.072289156626506
"LOC105830135" 0.759036144578313
"LOC105830136" 0.072289156626506
"LOC105830137" 0.072289156626506
"LOC105830138" 0.903614457831325
"LOC105830139" 0.072289156626506
"LOC105830140" 0.0602409638554217
"LOC105830141" 0.072289156626506
"LOC105830142" 0.0120481927710843
"LOC105830143" 0.072289156626506
"LOC105830144" 0.072289156626506
"LOC105830145" 0.891566265060241
"LOC105830146" 0.542168674698795
"LOC105830147" 0.072289156626506
"LOC105830148" 0.072289156626506
"LOC105830149" 0.867469879518072
"LOC105830150" 0.903614457831325
"LOC105830151" 0.072289156626506
"LOC105830152" 0
"LOC105830154" 0.072289156626506
"LOC105830155" 0.072289156626506
"LOC105830156" 0
"LOC105830157" 0
"LOC105830158" 0.072289156626506
"LOC105830159" 0.072289156626506
"LOC105830160" 0.072289156626506
"LOC105830161" 0.072289156626506
"LOC105830162" 0
"LOC105830163" 0.072289156626506
"LOC105830164" 0.156626506024096
"LOC105830165" 0.91566265060241
"LOC105830166" 0
"LOC105830167" 0.072289156626506
"LOC105830168" 0.072289156626506
"LOC105830169" 0
"LOC105830170" 0.0120481927710843
"LOC105830171" 0.108433734939759
"LOC105830172" 0.0843373493975904
"LOC105830173" 0.072289156626506
"LOC105830174" 0
"LOC105830175" 0.903614457831325
"LOC105830176" 0.831325301204819
"LOC105830177" 0.072289156626506
"LOC105830178" 0
"LOC105830179" 0
"LOC105830180" 0.072289156626506
"LOC105830181" 0
"LOC105830182" 0.433734939759036
"LOC105830183" 0
"LOC105830184" 0.072289156626506
"LOC105830185" 0.0240963855421687
"LOC105830186" 0
"LOC105830187" 0.927710843373494
"LOC105830188" 0.0120481927710843
"LOC105830189" 0
"LOC105830190" 0.072289156626506
"LOC105830191" 0.072289156626506
"LOC105830192" 0.156626506024096
"LOC105830194" 0.0240963855421687
"LOC105830195" 0.156626506024096
"LOC105830196" 0.072289156626506
"LOC105830197" 0.072289156626506
"LOC105830198" 0.493975903614458
"LOC105830199" 0
"LOC105830200" 0.072289156626506
"LOC105830201" 0.0481927710843374
"LOC105830202" 0
"LOC105830203" 0.891566265060241
"LOC105830204" 0.0843373493975904
"LOC105830205" 0.072289156626506
"LOC105830206" 0.072289156626506
"LOC105830207" 0
"LOC105830208" 0.0481927710843374
"LOC105830209" 0.072289156626506
"LOC105830210" 0.0120481927710843
"LOC105830211" 0.072289156626506
"LOC105830212" 0.903614457831325
"LOC105830213" 1
"LOC105830214" 0.072289156626506
"LOC105830215" 0.072289156626506
"LOC105830216" 0.927710843373494
"LOC105830217" 0.91566265060241
"LOC105830218" 0
"LOC105830219" 0.072289156626506
"LOC105830220" 0.072289156626506
"LOC105830221" 0.072289156626506
"LOC105830224" 0.072289156626506
"LOC105830225" 0
"LOC105830227" 0.903614457831325
"LOC105830228" 0.036144578313253
"LOC105830229" 0.072289156626506
"LOC105830230" 0.0120481927710843
"LOC105830231" 0.072289156626506
"LOC105830232" 0.072289156626506
"LOC105830233" 0.409638554216867
"LOC105830234" 0.072289156626506
"LOC105830235" 0.0481927710843374
"LOC105830236" 0
"LOC105830237" 0.891566265060241
"LOC105830238" 0
"LOC105830239" 0.903614457831325
"LOC105830240" 0.216867469879518
"LOC105830241" 0.036144578313253
"LOC105830242" 0.036144578313253
"LOC105830243" 0.072289156626506
"LOC105830244" 0.072289156626506
"LOC105830245" 0.072289156626506
"LOC105830246" 0.072289156626506
"LOC105830247" 0.072289156626506
"LOC105830249" 0.072289156626506
"LOC105830250" 0.072289156626506
"LOC105830251" 0.072289156626506
"LOC105830252" 0.072289156626506
"LOC105830253" 0.072289156626506
"LOC105830254" 0.072289156626506
"LOC105830255" 0.289156626506024
"LOC105830256" 0.072289156626506
"LOC105830257" 0.493975903614458
"LOC105830258" 0.91566265060241
"LOC105830259" 0.771084337349398
"LOC105830260" 0.0120481927710843
"LOC105830261" 0.072289156626506
"LOC105830262" 0.120481927710843
"LOC105830263" 0.927710843373494
"LOC105830264" 0
"LOC105830265" 0.289156626506024
"LOC105830266" 0.0963855421686747
"LOC105830267" 0.662650602409639
"LOC105830268" 0
"LOC105830269" 0
"LOC105830270" 0
"LOC105830272" 0.891566265060241
"LOC105830273" 0.072289156626506
"LOC105830275" 0.072289156626506
"LOC105830277" 0.072289156626506
"LOC105830278" 0.867469879518072
"LOC105830279" 0.0481927710843374
"LOC105830280" 0.072289156626506
"LOC105830281" 0.072289156626506
"LOC105830282" 0.072289156626506
"LOC105830283" 0.072289156626506
"LOC105830284" 0.0240963855421687
"LOC105830285" 0
"LOC105830286" 0
"LOC105830287" 0.91566265060241
"LOC105830288" 0.506024096385542
"LOC105830289" 0
"LOC105830290" 0
"LOC105830291" 0
"LOC105830292" 0.746987951807229
"LOC105830293" 0.0602409638554217
"LOC105830294" 0
"LOC105830295" 0
"LOC105830296" 0
"LOC105830297" 0.072289156626506
"LOC105830298" 0.0481927710843374
"LOC105830299" 0
"LOC105830300" 0
"LOC105830301" 0.397590361445783
"LOC105830302" 0.072289156626506
"LOC105830303" 0.072289156626506
"LOC105830304" 0.072289156626506
"LOC105830305" 0.072289156626506
"LOC105830306" 0
"LOC105830307" 0.072289156626506
"LOC105830308" 0
"LOC105830309" 0
"LOC105830310" 0
"LOC105830311" 0.0120481927710843
"LOC105830312" 0.0843373493975904
"LOC105830313" 0
"LOC105830314" 0.072289156626506
"LOC105830315" 0
"LOC105830316" 0.072289156626506
"LOC105830317" 0.0240963855421687
"LOC105830318" 0
"LOC105830319" 0
"LOC105830320" 0.0120481927710843
"LOC105830321" 0
"LOC105830322" 0
"LOC105830323" 0.927710843373494
"LOC105830324" 0
"LOC105830325" 0
"LOC105830326" 0.0120481927710843
"LOC105830327" 0.072289156626506
"LOC105830328" 0.072289156626506
"LOC105830329" 0.072289156626506
"LOC105830330" 0.0843373493975904
"LOC105830331" 0
"LOC105830332" 0
"LOC105830334" 0.072289156626506
"LOC105830335" 0.072289156626506
"LOC105830336" 0.0843373493975904
"LOC105830337" 0.0240963855421687
"LOC105830338" 0.072289156626506
"LOC105830339" 0.0843373493975904
"LOC105830340" 0
"LOC105830341" 0.927710843373494
"LOC105830342" 0.0240963855421687
"LOC105830343" 0.0602409638554217
"LOC105830344" 0.072289156626506
"LOC105830345" 0.072289156626506
"LOC105830346" 0
"LOC105830347" 0
"LOC105830348" 0
"LOC105830349" 0
"LOC105830350" 0
"LOC105830351" 0
"LOC105830352" 0.927710843373494
"LOC105830353" 0
"LOC105830354" 0
"LOC105830355" 0.91566265060241
"LOC105830356" 0.108433734939759
"LOC105830357" 0.072289156626506
"LOC105830358" 0.0481927710843374
"LOC105830359" 0.795180722891566
"LOC105830360" 0
"LOC105830361" 0.0240963855421687
"LOC105830363" 0.0481927710843374
"LOC105830364" 0.891566265060241
"LOC105830365" 0.855421686746988
"LOC105830366" 0.072289156626506
"LOC105830367" 0.072289156626506
"LOC105830368" 0
"LOC105830369" 0.072289156626506
"LOC105830370" 0
"LOC105830371" 0.0120481927710843
"LOC105830372" 0.903614457831325
"LOC105830373" 0
"LOC105830374" 0.879518072289157
"LOC105830375" 0.0843373493975904
"LOC105830376" 0.072289156626506
"LOC105830377" 0
"LOC105830378" 0.867469879518072
"LOC105830379" 0.072289156626506
"LOC105830380" 0.91566265060241
"LOC105830381" 0
"LOC105830382" 0
"LOC105830383" 0.036144578313253
"LOC105830384" 0.108433734939759
"LOC105830386" 0.0240963855421687
"LOC105830387" 0
"LOC105830388" 0.072289156626506
"LOC105830389" 0.265060240963855
"LOC105830390" 0.072289156626506
"LOC105830391" 0.108433734939759
"LOC105830392" 0
"LOC105830393" 0.072289156626506
"LOC105830394" 0.072289156626506
"LOC105830395" 0.072289156626506
"LOC105830396" 0.891566265060241
"LOC105830397" 0.072289156626506
"LOC105830398" 0.036144578313253
"LOC105830399" 0.072289156626506
"LOC105830400" 0
"LOC105830401" 0.0120481927710843
"LOC105830402" 0.072289156626506
"LOC105830403" 0.072289156626506
"LOC105830404" 0.072289156626506
"LOC105830405" 0
"LOC105830406" 0.0120481927710843
"LOC105830407" 0.91566265060241
"LOC105830408" 0.072289156626506
"LOC105830409" 0
"LOC105830410" 0.072289156626506
"LOC105830411" 0.0120481927710843
"LOC105830412" 0
"LOC105830413" 0
"LOC105830414" 0.072289156626506
"LOC105830415" 0.036144578313253
"LOC105830416" 0
"LOC105830417" 0.072289156626506
"LOC105830418" 0.903614457831325
"LOC105830419" 0
"LOC105830420" 0
"LOC105830421" 0
"LOC105830422" 0.0843373493975904
"LOC105830423" 0.072289156626506
"LOC105830424" 0.072289156626506
"LOC105830425" 0
"LOC105830426" 0.072289156626506
"LOC105830427" 0.072289156626506
"LOC105830428" 0
"LOC105830429" 0.0602409638554217
"LOC105830430" 0.903614457831325
"LOC105830431" 0.072289156626506
"LOC105830432" 0.0843373493975904
"LOC105830433" 0
"LOC105830434" 0.843373493975904
"LOC105830435" 0.0843373493975904
"LOC105830436" 0.072289156626506
"LOC105830437" 0.0240963855421687
"LOC105830438" 0
"LOC105830439" 0.891566265060241
"LOC105830440" 0.072289156626506
"LOC105830441" 0.927710843373494
"LOC105830442" 0.072289156626506
"LOC105830443" 0.662650602409639
"LOC105830444" 0.072289156626506
"LOC105830445" 0.0240963855421687
"LOC105830446" 0.0963855421686747
"LOC105830447" 0.072289156626506
"LOC105830448" 0.072289156626506
"LOC105830449" 0.072289156626506
"LOC105830450" 0.903614457831325
"LOC105830453" 0.072289156626506
"LOC105830454" 0.072289156626506
"LOC105830455" 0.939759036144578
"LOC105830456" 0
"LOC105830457" 0
"LOC105830458" 0.903614457831325
"LOC105830459" 0.879518072289157
"LOC105830460" 0
"LOC105830461" 0.072289156626506
"LOC105830462" 0.602409638554217
"LOC105830463" 0
"LOC105830464" 0.0963855421686747
"LOC105830465" 0.927710843373494
"LOC105830466" 0.072289156626506
"LOC105830467" 0.867469879518072
"LOC105830468" 0.903614457831325
"LOC105830469" 0.0602409638554217
"LOC105830470" 0
"LOC105830471" 0.650602409638554
"LOC105830472" 0.0120481927710843
"LOC105830473" 0
"LOC105830474" 0.927710843373494
"LOC105830475" 0.710843373493976
"LOC105830476" 0.771084337349398
"LOC105830477" 0.963855421686747
"LOC105830478" 0.0602409638554217
"LOC105830479" 0.0843373493975904
"LOC105830480" 0
"LOC105830481" 0
"LOC105830482" 0
"LOC105830483" 0.072289156626506
"LOC105830484" 0.0602409638554217
"LOC105830485" 0
"LOC105830487" 0.566265060240964
"LOC105830488" 0.0602409638554217
"LOC105830489" 0.072289156626506
"LOC105830490" 0.0120481927710843
"LOC105830491" 0.072289156626506
"LOC105830492" 0.939759036144578
"LOC105830493" 0.072289156626506
"LOC105830494" 0
"LOC105830495" 0.0120481927710843
"LOC105830496" 0.072289156626506
"LOC105830497" 0
"LOC105830498" 0.903614457831325
"LOC105830499" 0.385542168674699
"LOC105830500" 0
"LOC105830501" 0.072289156626506
"LOC105830502" 0.0120481927710843
"LOC105830503" 0.072289156626506
"LOC105830504" 0.927710843373494
"LOC105830505" 0
"LOC105830507" 0.072289156626506
"LOC105830508" 0.072289156626506
"LOC105830509" 0.072289156626506
"LOC105830510" 0
"LOC105830511" 0
"LOC105830512" 0.072289156626506
"LOC105830513" 0.072289156626506
"LOC105830514" 0.072289156626506
"LOC105830515" 0.072289156626506
"LOC105830516" 0.0120481927710843
"LOC105830517" 0.795180722891566
"LOC105830518" 0
"LOC105830519" 0.072289156626506
"LOC105830520" 0
"LOC105830521" 0.63855421686747
"LOC105830522" 0.072289156626506
"LOC105830523" 0
"LOC105830524" 0.0481927710843374
"LOC105830525" 0
"LOC105830526" 0.072289156626506
"LOC105830527" 0.036144578313253
"LOC105830528" 0.879518072289157
"LOC105830529" 0.590361445783133
"LOC105830530" 0
"LOC105830531" 0.072289156626506
"LOC105830532" 0.927710843373494
"LOC105830533" 0.819277108433735
"LOC105830534" 0.0843373493975904
"LOC105830535" 0.385542168674699
"LOC105830536" 0
"LOC105830537" 0.0963855421686747
"LOC105830538" 0
"LOC105830539" 0.072289156626506
"LOC105830540" 0
"LOC105830541" 0.903614457831325
"LOC105830542" 0.0843373493975904
"LOC105830543" 0.674698795180723
"LOC105830544" 0.072289156626506
"LOC105830545" 0.072289156626506
"LOC105830546" 0.072289156626506
"LOC105830548" 0
"LOC105830549" 0.927710843373494
"LOC105830550" 0
"LOC105830551" 0.072289156626506
"LOC105830552" 0.072289156626506
"LOC105830553" 0.072289156626506
"LOC105830554" 0.927710843373494
"LOC105830555" 0.072289156626506
"LOC105830556" 0
"LOC105830557" 0.072289156626506
"LOC105830558" 0.108433734939759
"LOC105830559" 0
"LOC105830560" 0.036144578313253
"LOC105830561" 0
"LOC105830562" 0
"LOC105830563" 0.072289156626506
"LOC105830564" 0
"LOC105830565" 0.91566265060241
"LOC105830566" 0.903614457831325
"LOC105830567" 0
"LOC105830568" 0.0120481927710843
"LOC105830569" 0
"LOC105830570" 0.746987951807229
"LOC105830571" 0.072289156626506
"LOC105830572" 0.0843373493975904
"LOC105830573" 0.072289156626506
"LOC105830574" 0.963855421686747
"LOC105830575" 0.0843373493975904
"LOC105830576" 0
"LOC105830577" 0.963855421686747
"LOC105830578" 0.36144578313253
"LOC105830579" 0.927710843373494
"LOC105830580" 0.903614457831325
"LOC105830581" 0
"LOC105830582" 0.650602409638554
"LOC105830583" 0.0240963855421687
"LOC105830584" 0.783132530120482
"LOC105830585" 0.0240963855421687
"LOC105830586" 0
"LOC105830587" 0.397590361445783
"LOC105830588" 0
"LOC105830589" 0.91566265060241
"LOC105830590" 0.0120481927710843
"LOC105830591" 0
"LOC105830592" 0.072289156626506
"LOC105830593" 0.072289156626506
"LOC105830594" 0.072289156626506
"LOC105830595" 0.072289156626506
"LOC105830596" 0
"LOC105830597" 0.072289156626506
"LOC105830598" 0
"LOC105830599" 0.746987951807229
"LOC105830600" 0.072289156626506
"LOC105830601" 0.072289156626506
"LOC105830602" 0
"LOC105830603" 0.0240963855421687
"LOC105830604" 0.566265060240964
"LOC105830605" 0.91566265060241
"LOC105830606" 0.903614457831325
"LOC105830607" 0.072289156626506
"LOC105830608" 0
"LOC105830609" 0.072289156626506
"LOC105830610" 0.072289156626506
"LOC105830611" 0.0843373493975904
"LOC105830612" 0.072289156626506
"LOC105830613" 0.91566265060241
"LOC105830615" 0.072289156626506
"LOC105830616" 0
"LOC105830617" 0
"LOC105830618" 0.072289156626506
"LOC105830619" 0.072289156626506
"LOC105830620" 0.0843373493975904
"LOC105830621" 0
"LOC105830622" 0.289156626506024
"LOC105830623" 0.072289156626506
"LOC105830624" 0
"LOC105830625" 0
"LOC105830626" 0.072289156626506
"LOC105830627" 0.072289156626506
"LOC105830628" 0
"LOC105830629" 0
"LOC105830630" 0.771084337349398
"LOC105830631" 0.072289156626506
"LOC105830632" 0.072289156626506
"LOC105830633" 0.072289156626506
"LOC105830634" 0.843373493975904
"LOC105830635" 0.963855421686747
"LOC105830636" 0
"LOC105830637" 0.759036144578313
"LOC105830638" 0
"LOC105830639" 0
"LOC105830640" 0.0843373493975904
"LOC105830641" 0
"LOC105830642" 0.072289156626506
"LOC105830643" 0
"LOC105830644" 0.903614457831325
"LOC105830645" 0.939759036144578
"LOC105830646" 0.0843373493975904
"LOC105830647" 0
"LOC105830648" 0
"LOC105830649" 0.72289156626506
"LOC105830650" 0.734939759036145
"LOC105830651" 0.891566265060241
"LOC105830652" 0
"LOC105830653" 0.072289156626506
"LOC105830654" 0.036144578313253
"LOC105830655" 0.771084337349398
"LOC105830656" 0.337349397590361
"LOC105830657" 0.927710843373494
"LOC105830658" 0.072289156626506
"LOC105830659" 0.072289156626506
"LOC105830660" 0.132530120481928
"LOC105830661" 0.939759036144578
"LOC105830662" 0.072289156626506
"LOC105830663" 0.734939759036145
"LOC105830664" 0
"LOC105830665" 0
"LOC105830666" 0.072289156626506
"LOC105830667" 0.072289156626506
"LOC105830668" 0.91566265060241
"LOC105830669" 0.963855421686747
"LOC105830670" 0.0843373493975904
"LOC105830671" 0.927710843373494
"LOC105830672" 0.939759036144578
"LOC105830673" 0.289156626506024
"LOC105830674" 0.072289156626506
"LOC105830675" 0.072289156626506
"LOC105830676" 0.903614457831325
"LOC105830677" 0.168674698795181
"LOC105830678" 0.891566265060241
"LOC105830679" 0.843373493975904
"LOC105830680" 0.903614457831325
"LOC105830681" 0.036144578313253
"LOC105830682" 0.72289156626506
"LOC105830683" 0.072289156626506
"LOC105830684" 0.0843373493975904
"LOC105830685" 0.072289156626506
"LOC105830686" 0.072289156626506
"LOC105830687" 0.072289156626506
"LOC105830688" 0.0843373493975904
"LOC105830689" 0
"LOC105830690" 0
"LOC105830691" 0.891566265060241
"LOC105830692" 0.036144578313253
"LOC105830693" 0.072289156626506
"LOC105830694" 0.156626506024096
"LOC105830695" 0
"LOC105830696" 0
"LOC105830697" 0.0843373493975904
"LOC105830698" 0.072289156626506
"LOC105830699" 0.072289156626506
"LOC105830700" 0
"LOC105830701" 0.072289156626506
"LOC105830702" 0.072289156626506
"LOC105830703" 0
"LOC105830704" 0.0240963855421687
"LOC105830705" 0
"LOC105830706" 0.807228915662651
"LOC105830707" 0
"LOC105830708" 0.0120481927710843
"LOC105830709" 0.072289156626506
"LOC105830710" 0
"LOC105830711" 0.072289156626506
"LOC105830713" 0.0843373493975904
"LOC105830714" 0
"LOC105830715" 0.903614457831325
"LOC105830716" 0.0602409638554217
"LOC105830717" 0
"LOC105830718" 0.0240963855421687
"LOC105830719" 0.072289156626506
"LOC105830720" 0.325301204819277
"LOC105830721" 0.072289156626506
"LOC105830722" 0.072289156626506
"LOC105830723" 0.036144578313253
"LOC105830724" 0
"LOC105830725" 0.072289156626506
"LOC105830726" 0
"LOC105830727" 0
"LOC105830728" 0.927710843373494
"LOC105830729" 0.132530120481928
"LOC105830730" 0.91566265060241
"LOC105830731" 0
"LOC105830732" 0
"LOC105830733" 0.0481927710843374
"LOC105830734" 0.072289156626506
"LOC105830735" 0
"LOC105830736" 0.072289156626506
"LOC105830737" 0.385542168674699
"LOC105830738" 0.072289156626506
"LOC105830739" 0.903614457831325
"LOC105830740" 0.0120481927710843
"LOC105830741" 0
"LOC105830742" 0
"LOC105830743" 0
"LOC105830744" 0.072289156626506
"LOC105830745" 0.072289156626506
"LOC105830746" 0
"LOC105830747" 0
"LOC105830748" 0.036144578313253
"LOC105830749" 0
"LOC105830750" 0.0481927710843374
"LOC105830751" 0.927710843373494
"LOC105830752" 0.867469879518072
"LOC105830753" 0
"LOC105830754" 0
"LOC105830755" 0
"LOC105830756" 0.891566265060241
"LOC105830758" 0
"LOC105830759" 0
"LOC105830760" 0.843373493975904
"LOC105830761" 0.072289156626506
"LOC105830762" 0.0843373493975904
"LOC105830763" 0.072289156626506
"LOC105830764" 0
"LOC105830765" 0.0120481927710843
"LOC105830766" 0
"LOC105830767" 0.927710843373494
"LOC105830768" 0.855421686746988
"LOC105830769" 0.072289156626506
"LOC105830770" 0.072289156626506
"LOC105830771" 0.0120481927710843
"LOC105830772" 0.0240963855421687
"LOC105830773" 0.590361445783133
"LOC105830774" 0.903614457831325
"LOC105830775" 0
"LOC105830776" 0
"LOC105830777" 0
"LOC105830778" 0
"LOC105830779" 0.0963855421686747
"LOC105830780" 0
"LOC105830781" 0.975903614457831
"LOC105830782" 0.0120481927710843
"LOC105830783" 0
"LOC105830784" 0
"LOC105830785" 0
"LOC105830786" 0.0843373493975904
"LOC105830787" 0.939759036144578
"LOC105830788" 0.819277108433735
"LOC105830789" 0.0120481927710843
"LOC105830790" 0.0481927710843374
"LOC105830791" 0.072289156626506
"LOC105830792" 0
"LOC105830793" 0.072289156626506
"LOC105830794" 0.072289156626506
"LOC105830795" 0.072289156626506
"LOC105830796" 0
"LOC105830797" 0.313253012048193
"LOC105830798" 0.072289156626506
"LOC105830799" 0.698795180722892
"LOC105830800" 0
"LOC105830801" 0
"LOC105830802" 0.91566265060241
"LOC105830803" 0
"LOC105830804" 0.337349397590361
"LOC105830805" 0.072289156626506
"LOC105830806" 0.927710843373494
"LOC105830807" 0
"LOC105830808" 0
"LOC105830809" 0
"LOC105830810" 0.036144578313253
"LOC105830811" 0
"LOC105830812" 0
"LOC105830813" 0.072289156626506
"LOC105830814" 0.759036144578313
"LOC105830815" 0.746987951807229
"LOC105830816" 0
"LOC105830817" 0.301204819277108
"LOC105830818" 0
"LOC105830819" 0
"LOC105830820" 0.903614457831325
"LOC105830821" 0.698795180722892
"LOC105830822" 0.072289156626506
"LOC105830824" 0.0843373493975904
"LOC105830825" 0
"LOC105830826" 0.072289156626506
"LOC105830827" 0.072289156626506
"LOC105830828" 0
"LOC105830829" 0.674698795180723
"LOC105830830" 0
"LOC105830831" 0
"LOC105830832" 0.036144578313253
"LOC105830833" 0.072289156626506
"LOC105830834" 0
"LOC105830835" 0
"LOC105830836" 0.072289156626506
"LOC105830837" 0
"LOC105830838" 0
"LOC105830839" 0.072289156626506
"LOC105830840" 0.072289156626506
"LOC105830841" 0
"LOC105830842" 0.132530120481928
"LOC105830843" 0
"LOC105830844" 0.228915662650602
"LOC105830845" 0
"LOC105830846" 0.867469879518072
"LOC105830847" 0.072289156626506
"LOC105830848" 0.072289156626506
"LOC105830849" 0.072289156626506
"LOC105830850" 0.0120481927710843
"LOC105830851" 0.927710843373494
"LOC105830852" 0.91566265060241
"LOC105830853" 0
"LOC105830854" 0.072289156626506
"LOC105830855" 0.0602409638554217
"LOC105830856" 0.831325301204819
"LOC105830857" 0.891566265060241
"LOC105830858" 0.0843373493975904
"LOC105830859" 0
"LOC105830860" 0.91566265060241
"LOC105830861" 0.072289156626506
"LOC105830862" 0.530120481927711
"LOC105830863" 0.771084337349398
"LOC105830864" 0.0120481927710843
"LOC105830865" 0.397590361445783
"LOC105830866" 0.0843373493975904
"LOC105830867" 0.072289156626506
"LOC105830868" 0.072289156626506
"LOC105830869" 0
"LOC105830870" 0.072289156626506
"LOC105830871" 0
"LOC105830872" 0.072289156626506
"LOC105830873" 0.072289156626506
"LOC105830874" 0
"LOC105830875" 0.891566265060241
"LOC105830876" 0.132530120481928
"LOC105830877" 0.072289156626506
"LOC105830878" 0.072289156626506
"LOC105830879" 0.819277108433735
"LOC105830880" 0
"LOC105830881" 0.783132530120482
"LOC105830882" 0.072289156626506
"LOC105830883" 0
"LOC105830884" 0.0240963855421687
"LOC105830885" 0.204819277108434
"LOC105830886" 0.132530120481928
"LOC105830887" 0
"LOC105830888" 0.0120481927710843
"LOC105830889" 0
"LOC105830890" 0
"LOC105830891" 0.072289156626506
"LOC105830892" 0.120481927710843
"LOC105830893" 0
"LOC105830894" 0.072289156626506
"LOC105830895" 0
"LOC105830896" 0.0843373493975904
"LOC105830897" 0.072289156626506
"LOC105830898" 0.072289156626506
"LOC105830899" 0.072289156626506
"LOC105830900" 0.072289156626506
"LOC105830902" 0
"LOC105830903" 0.421686746987952
"LOC105830904" 0.927710843373494
"LOC105830905" 0.072289156626506
"LOC105830906" 0.072289156626506
"LOC105830907" 0.072289156626506
"LOC105830908" 0.072289156626506
"LOC105830909" 0.072289156626506
"LOC105830910" 0.072289156626506
"LOC105830911" 0.072289156626506
"LOC105830912" 0.072289156626506
"LOC105830913" 0.891566265060241
"LOC105830914" 0
"LOC105830915" 0
"LOC105830916" 0.0963855421686747
"LOC105830917" 0
"LOC105830918" 0
"LOC105830920" 0.072289156626506
"LOC105830921" 0.0120481927710843
"LOC105830922" 0.072289156626506
"LOC105830923" 0.072289156626506
"LOC105830924" 0.072289156626506
"LOC105830925" 0.867469879518072
"LOC105830926" 0.072289156626506
"LOC105830927" 0
"LOC105830928" 0.0963855421686747
"LOC105830929" 0.0240963855421687
"LOC105830930" 0.927710843373494
"LOC105830931" 0.0963855421686747
"LOC105830932" 0.0120481927710843
"LOC105830933" 0.987951807228916
"LOC105830934" 0.072289156626506
"LOC105830935" 0
"LOC105830936" 0.506024096385542
"LOC105830937" 0.55421686746988
"LOC105830938" 0
"LOC105830939" 0.0963855421686747
"LOC105830940" 0
"LOC105830941" 0.0843373493975904
"LOC105830942" 0
"LOC105830943" 0.939759036144578
"LOC105830944" 0
"LOC105830945" 0.072289156626506
"LOC105830946" 0.0843373493975904
"LOC105830947" 0.072289156626506
"LOC105830948" 0
"LOC105830949" 0
"LOC105830950" 0.072289156626506
"LOC105830951" 0.91566265060241
"LOC105830952" 0.843373493975904
"LOC105830953" 0.072289156626506
"LOC105830954" 0.421686746987952
"LOC105830955" 0
"LOC105830956" 0.614457831325301
"LOC105830957" 0.963855421686747
"LOC105830958" 0.036144578313253
"LOC105830959" 0.0843373493975904
"LOC105830960" 0.0240963855421687
"LOC105830961" 0.91566265060241
"LOC105830962" 0.072289156626506
"LOC105830963" 0
"LOC105830964" 0
"LOC105830965" 0
"LOC105830966" 0
"LOC105830967" 0.927710843373494
"LOC105830968" 0.0120481927710843
"LOC105830969" 0
"LOC105830970" 0.0602409638554217
"LOC105830971" 0.204819277108434
"LOC105830972" 0.072289156626506
"LOC105830973" 0.771084337349398
"LOC105830974" 0.072289156626506
"LOC105830975" 0.650602409638554
"LOC105830976" 0.072289156626506
"LOC105830977" 0.036144578313253
"LOC105830978" 0.0843373493975904
"LOC105830979" 0.072289156626506
"LOC105830980" 0
"LOC105830981" 0.072289156626506
"LOC105830982" 0
"LOC105830983" 0.0120481927710843
"LOC105830984" 0.0602409638554217
"LOC105830985" 0.0120481927710843
"LOC105830986" 0.819277108433735
"LOC105830987" 0.072289156626506
"LOC105830988" 0.795180722891566
"LOC105830989" 0.072289156626506
"LOC105830990" 0.072289156626506
"LOC105830991" 0
"LOC105830992" 0.120481927710843
"LOC105830993" 0.0240963855421687
"LOC105830994" 0.072289156626506
"LOC105830995" 0
"LOC105830996" 0.072289156626506
"LOC105830997" 0
"LOC105830998" 0
"LOC105830999" 0.072289156626506
"LOC105831000" 0.939759036144578
"LOC105831001" 0.0843373493975904
"LOC105831002" 0.0120481927710843
"LOC105831003" 0.0602409638554217
"LOC105831004" 0
"LOC105831005" 0.674698795180723
"LOC105831006" 0
"LOC105831007" 0.674698795180723
"LOC105831008" 0
"LOC105831010" 0.0843373493975904
"LOC105831011" 0.963855421686747
"LOC105831012" 0.927710843373494
"LOC105831013" 0.91566265060241
"LOC105831014" 0.903614457831325
"LOC105831015" 0.072289156626506
"LOC105831016" 0.072289156626506
"LOC105831017" 0.0120481927710843
"LOC105831018" 0.481927710843373
"LOC105831019" 0.072289156626506
"LOC105831020" 0
"LOC105831021" 0.240963855421687
"LOC105831022" 0
"LOC105831023" 0
"LOC105831024" 0.036144578313253
"LOC105831025" 0.036144578313253
"LOC105831026" 0
"LOC105831027" 0
"LOC105831028" 0.228915662650602
"LOC105831029" 0.072289156626506
"LOC105831030" 0
"LOC105831031" 0
"LOC105831032" 0
"LOC105831033" 0.0843373493975904
"LOC105831034" 0.072289156626506
"LOC105831035" 0.072289156626506
"LOC105831036" 0.072289156626506
"LOC105831037" 0.602409638554217
"LOC105831038" 0.072289156626506
"LOC105831039" 0.843373493975904
"LOC105831040" 0.072289156626506
"LOC105831041" 0.072289156626506
"LOC105831042" 0.216867469879518
"LOC105831043" 0.0843373493975904
"LOC105831044" 0.072289156626506
"LOC105831045" 0.951807228915663
"LOC105831046" 0
"LOC105831047" 0.072289156626506
"LOC105831049" 0.072289156626506
"LOC105831050" 0.746987951807229
"LOC105831051" 0
"LOC105831052" 0
"LOC105831053" 0
"LOC105831054" 0.91566265060241
"LOC105831055" 0.265060240963855
"LOC105831056" 0.0120481927710843
"LOC105831057" 0.807228915662651
"LOC105831058" 0.927710843373494
"LOC105831059" 0.072289156626506
"LOC105831060" 0
"LOC105831061" 0
"LOC105831062" 0
"LOC105831063" 0.036144578313253
"LOC105831064" 0.0120481927710843
"LOC105831065" 0.0602409638554217
"LOC105831066" 0.072289156626506
"LOC105831067" 0.036144578313253
"LOC105831068" 0.36144578313253
"LOC105831069" 0.0843373493975904
"LOC105831070" 0
"LOC105831071" 0
"LOC105831072" 0.072289156626506
"LOC105831073" 0
"LOC105831074" 0.518072289156627
"LOC105831075" 0.927710843373494
"LOC105831076" 0.072289156626506
"LOC105831077" 0.072289156626506
"LOC105831078" 0.072289156626506
"LOC105831079" 0.072289156626506
"LOC105831080" 0.072289156626506
"LOC105831081" 0.903614457831325
"LOC105831082" 0.493975903614458
"LOC105831083" 0.843373493975904
"LOC105831084" 0.156626506024096
"LOC105831085" 0
"LOC105831086" 0.072289156626506
"LOC105831087" 0.0120481927710843
"LOC105831088" 0.036144578313253
"LOC105831089" 0
"LOC105831090" 0.807228915662651
"LOC105831091" 0.927710843373494
"LOC105831092" 0.0843373493975904
"LOC105831093" 0
"LOC105831095" 0.0481927710843374
"LOC105831096" 0
"LOC105831097" 0.072289156626506
"LOC105831098" 0.072289156626506
"LOC105831099" 0.0843373493975904
"LOC105831100" 0.036144578313253
"LOC105831101" 0.0120481927710843
"LOC105831102" 0
"LOC105831103" 0
"LOC105831104" 0
"LOC105831105" 0.072289156626506
"LOC105831106" 0
"LOC105831107" 0
"LOC105831108" 0
"LOC105831109" 0
"LOC105831110" 0
"LOC105831111" 0
"LOC105831112" 0.072289156626506
"LOC105831113" 0
"LOC105831114" 0.168674698795181
"LOC105831115" 0
"LOC105831116" 0.373493975903614
"LOC105831117" 0.072289156626506
"LOC105831119" 0.0843373493975904
"LOC105831120" 0.072289156626506
"LOC105831121" 0.614457831325301
"LOC105831122" 0.0602409638554217
"LOC105831123" 0.036144578313253
"LOC105831124" 0.072289156626506
"LOC105831125" 0.228915662650602
"LOC105831126" 0.072289156626506
"LOC105831127" 0.072289156626506
"LOC105831128" 0.0843373493975904
"LOC105831129" 0.0120481927710843
"LOC105831130" 0.072289156626506
"LOC105831131" 0.072289156626506
"LOC105831132" 0.421686746987952
"LOC105831133" 0.0602409638554217
"LOC105831134" 0
"LOC105831135" 0.072289156626506
"LOC105831136" 0.91566265060241
"LOC105831137" 0
"LOC105831138" 0.108433734939759
"LOC105831139" 0.072289156626506
"LOC105831140" 0
"LOC105831141" 0
"LOC105831142" 0.313253012048193
"LOC105831143" 0
"LOC105831144" 0.072289156626506
"LOC105831145" 0
"LOC105831146" 0.0481927710843374
"LOC105831147" 0.927710843373494
"LOC105831148" 0.072289156626506
"LOC105831149" 0.072289156626506
"LOC105831150" 0
"LOC105831151" 0
"LOC105831152" 0.0120481927710843
"LOC105831153" 0.108433734939759
"LOC105831154" 0.072289156626506
"LOC105831155" 0.072289156626506
"LOC105831156" 0.216867469879518
"LOC105831157" 0.072289156626506
"LOC105831158" 0
"LOC105831159" 0.63855421686747
"LOC105831160" 0.975903614457831
"LOC105831161" 0.072289156626506
"LOC105831162" 0.831325301204819
"LOC105831163" 0
"LOC105831164" 0.0240963855421687
"LOC105831165" 0.072289156626506
"LOC105831166" 0
"LOC105831167" 0
"LOC105831168" 0.036144578313253
"LOC105831169" 0.132530120481928
"LOC105831170" 0.0963855421686747
"LOC105831171" 0
"LOC105831172" 0
"LOC105831173" 0
"LOC105831174" 0.301204819277108
"LOC105831175" 0
"LOC105831176" 0
"LOC105831177" 0.879518072289157
"LOC105831178" 0.072289156626506
"LOC105831179" 0.0120481927710843
"LOC105831180" 0.795180722891566
"LOC105831181" 0.855421686746988
"LOC105831182" 0.855421686746988
"LOC105831183" 0.951807228915663
"LOC105831184" 0.0843373493975904
"LOC105831185" 0.0120481927710843
"LOC105831186" 0.0963855421686747
"LOC105831187" 0
"LOC105831188" 0.072289156626506
"LOC105831189" 0.795180722891566
"LOC105831190" 0.072289156626506
"LOC105831192" 0.891566265060241
"LOC105831193" 0.072289156626506
"LOC105831194" 0.903614457831325
"LOC105831195" 0
"LOC105831196" 0.156626506024096
"LOC105831197" 0.072289156626506
"LOC105831198" 0.0843373493975904
"LOC105831199" 0.072289156626506
"LOC105831200" 0.072289156626506
"LOC105831201" 0.0240963855421687
"LOC105831202" 0.072289156626506
"LOC105831203" 0.819277108433735
"LOC105831204" 0.072289156626506
"LOC105831205" 0.903614457831325
"LOC105831206" 0.746987951807229
"LOC105831207" 0.072289156626506
"LOC105831208" 0.072289156626506
"LOC105831209" 0
"LOC105831210" 0.867469879518072
"LOC105831211" 0.072289156626506
"LOC105831212" 0.072289156626506
"LOC105831213" 0.0120481927710843
"LOC105831214" 0.891566265060241
"LOC105831215" 0.072289156626506
"LOC105831216" 0.072289156626506
"LOC105831217" 0
"LOC105831218" 0.072289156626506
"LOC105831219" 0.180722891566265
"LOC105831220" 0.072289156626506
"LOC105831221" 0.072289156626506
"LOC105831222" 0
"LOC105831223" 0.072289156626506
"LOC105831224" 0.0120481927710843
"LOC105831225" 0.072289156626506
"LOC105831226" 0.072289156626506
"LOC105831227" 0.903614457831325
"LOC105831228" 0
"LOC105831229" 0
"LOC105831230" 0.072289156626506
"LOC105831231" 0.783132530120482
"LOC105831232" 0.072289156626506
"LOC105831233" 0
"LOC105831234" 0.072289156626506
"LOC105831235" 0.927710843373494
"LOC105831236" 0.072289156626506
"LOC105831237" 0
"LOC105831238" 0.289156626506024
"LOC105831239" 0
"LOC105831240" 0
"LOC105831241" 0
"LOC105831242" 0
"LOC105831243" 0
"LOC105831244" 0.91566265060241
"LOC105831245" 0.072289156626506
"LOC105831246" 0.072289156626506
"LOC105831247" 0
"LOC105831248" 0.072289156626506
"LOC105831249" 0
"LOC105831250" 0
"LOC105831251" 0.91566265060241
"LOC105831252" 0.903614457831325
"LOC105831253" 0
"LOC105831254" 0
"LOC105831255" 0.072289156626506
"LOC105831256" 0.072289156626506
"LOC105831257" 0.072289156626506
"LOC105831258" 0.072289156626506
"LOC105831259" 0.072289156626506
"LOC105831260" 0.072289156626506
"LOC105831261" 0.072289156626506
"LOC105831262" 0.072289156626506
"LOC105831263" 0.072289156626506
"LOC105831264" 0.072289156626506
"LOC105831265" 0.0240963855421687
"LOC105831266" 0.927710843373494
"LOC105831267" 0
"LOC105831268" 0.036144578313253
"LOC105831269" 0.349397590361446
"LOC105831270" 0
"LOC105831271" 0.843373493975904
"LOC105831272" 0
"LOC105831273" 0
"LOC105831274" 0.0963855421686747
"LOC105831275" 0.927710843373494
"LOC105831276" 0.0120481927710843
"LOC105831277" 0.144578313253012
"LOC105831278" 0
"LOC105831279" 0.072289156626506
"LOC105831280" 0.072289156626506
"LOC105831281" 0.0602409638554217
"LOC105831282" 0.036144578313253
"LOC105831283" 0.072289156626506
"LOC105831284" 0
"LOC105831285" 0
"LOC105831286" 0
"LOC105831287" 0
"LOC105831288" 0.072289156626506
"LOC105831289" 0
"LOC105831290" 0.072289156626506
"LOC105831291" 0.072289156626506
"LOC105831292" 0.0843373493975904
"LOC105831293" 0.0602409638554217
"LOC105831294" 0.072289156626506
"LOC105831295" 0.626506024096386
"LOC105831296" 0.927710843373494
"LOC105831297" 0.0602409638554217
"LOC105831298" 0.072289156626506
"LOC105831299" 0.0963855421686747
"LOC105831300" 0.072289156626506
"LOC105831301" 0.072289156626506
"LOC105831302" 0.108433734939759
"LOC105831303" 0.879518072289157
"LOC105831304" 0
"LOC105831305" 0.072289156626506
"LOC105831306" 0.927710843373494
"LOC105831307" 0
"LOC105831308" 0.072289156626506
"LOC105831309" 0
"LOC105831310" 0.566265060240964
"LOC105831312" 0.493975903614458
"LOC105831313" 0.072289156626506
"LOC105831314" 0.831325301204819
"LOC105831315" 0.0843373493975904
"LOC105831316" 0.072289156626506
"LOC105831317" 0.072289156626506
"LOC105831319" 0
"LOC105831320" 0.662650602409639
"LOC105831321" 0.831325301204819
"LOC105831322" 0.036144578313253
"LOC105831323" 0.168674698795181
"LOC105831324" 0
"LOC105831325" 0.289156626506024
"LOC105831326" 0
"LOC105831327" 0.843373493975904
"LOC105831328" 0.963855421686747
"LOC105831329" 0.0843373493975904
"LOC105831331" 0.072289156626506
"LOC105831332" 0.072289156626506
"LOC105831333" 0.867469879518072
"LOC105831334" 0
"LOC105831335" 0.036144578313253
"LOC105831336" 0.253012048192771
"LOC105831337" 0.072289156626506
"LOC105831338" 0.578313253012048
"LOC105831339" 0.0602409638554217
"LOC105831340" 0.072289156626506
"LOC105831341" 0.397590361445783
"LOC105831342" 0.072289156626506
"LOC105831343" 0.0481927710843374
"LOC105831344" 0
"LOC105831345" 0
"LOC105831346" 0
"LOC105831347" 0.939759036144578
"LOC105831349" 0.072289156626506
"LOC105831350" 0.072289156626506
"LOC105831351" 0.216867469879518
"LOC105831353" 0.0240963855421687
"LOC105831354" 0.0602409638554217
"LOC105831355" 0.0963855421686747
"LOC105831356" 0
"LOC105831357" 0.072289156626506
"LOC105831358" 0.0963855421686747
"LOC105831359" 0.072289156626506
"LOC105831360" 0
"LOC105831361" 0.891566265060241
"LOC105831362" 0
"LOC105831363" 0
"LOC105831364" 0.072289156626506
"LOC105831365" 0.759036144578313
"LOC105831366" 0.903614457831325
"LOC105831367" 0
"LOC105831368" 0.0120481927710843
"LOC105831369" 0.072289156626506
"LOC105831370" 0.0602409638554217
"LOC105831371" 0.072289156626506
"LOC105831372" 0.0240963855421687
"LOC105831373" 0.253012048192771
"LOC105831374" 0.0120481927710843
"LOC105831375" 0.072289156626506
"LOC105831376" 0
"LOC105831377" 0.0481927710843374
"LOC105831378" 0.807228915662651
"LOC105831379" 0.0843373493975904
"LOC105831380" 0.843373493975904
"LOC105831381" 0.963855421686747
"LOC105831382" 0
"LOC105831383" 0.072289156626506
"LOC105831384" 0
"LOC105831385" 0
"LOC105831386" 0
"LOC105831387" 0.072289156626506
"LOC105831388" 0.072289156626506
"LOC105831389" 0.927710843373494
"LOC105831390" 0.072289156626506
"LOC105831391" 0.072289156626506
"LOC105831392" 0
"LOC105831393" 0.0843373493975904
"LOC105831394" 0
"LOC105831395" 0
"LOC105831396" 0.072289156626506
"LOC105831397" 0.891566265060241
"LOC105831398" 0.072289156626506
"LOC105831399" 0.072289156626506
"LOC105831400" 0
"LOC105831401" 0
"LOC105831402" 0
"LOC105831403" 0.879518072289157
"LOC105831404" 0.626506024096386
"LOC105831405" 0.0481927710843374
"LOC105831406" 0.072289156626506
"LOC105831407" 0.0240963855421687
"LOC105831408" 0.493975903614458
"LOC105831409" 0.204819277108434
"LOC105831410" 0.0120481927710843
"LOC105831411" 0
"LOC105831412" 0.0120481927710843
"LOC105831413" 0
"LOC105831414" 0.91566265060241
"LOC105831415" 0.939759036144578
"LOC105831416" 0.072289156626506
"LOC105831417" 0
"LOC105831418" 0
"LOC105831419" 0
"LOC105831420" 0.072289156626506
"LOC105831421" 0.072289156626506
"LOC105831422" 0.650602409638554
"LOC105831423" 0.072289156626506
"LOC105831424" 0.783132530120482
"LOC105831425" 0.072289156626506
"LOC105831426" 0.168674698795181
"LOC105831427" 0.072289156626506
"LOC105831428" 0
"LOC105831429" 0.891566265060241
"LOC105831430" 0.927710843373494
"LOC105831431" 0
"LOC105831432" 0.0481927710843374
"LOC105831433" 0.0843373493975904
"LOC105831434" 0.072289156626506
"LOC105831435" 0
"LOC105831436" 0
"LOC105831437" 0.072289156626506
"LOC105831438" 0
"LOC105831439" 0.072289156626506
"LOC105831440" 0
"LOC105831441" 0
"LOC105831442" 0.313253012048193
"LOC105831443" 0.855421686746988
"LOC105831444" 0.072289156626506
"LOC105831445" 0.301204819277108
"LOC105831446" 0.313253012048193
"LOC105831447" 0.072289156626506
"LOC105831448" 0
"LOC105831449" 0.91566265060241
"LOC105831450" 0.0481927710843374
"LOC105831451" 0.903614457831325
"LOC105831452" 0.072289156626506
"LOC105831453" 0
"LOC105831454" 0.072289156626506
"LOC105831455" 0.614457831325301
"LOC105831456" 0.891566265060241
"LOC105831457" 0.0602409638554217
"LOC105831458" 0.927710843373494
"LOC105831459" 0.867469879518072
"LOC105831460" 0.879518072289157
"LOC105831461" 0.072289156626506
"LOC105831462" 0
"LOC105831463" 0
"LOC105831464" 0
"LOC105831465" 0
"LOC105831466" 0.0843373493975904
"LOC105831467" 0.903614457831325
"LOC105831468" 0.072289156626506
"LOC105831469" 0.072289156626506
"LOC105831470" 0
"LOC105831471" 0.072289156626506
"LOC105831472" 0.072289156626506
"LOC105831473" 0.072289156626506
"LOC105831474" 0.072289156626506
"LOC105831475" 0.0843373493975904
"LOC105831476" 0
"LOC105831477" 0
"LOC105831478" 0.710843373493976
"LOC105831479" 0
"LOC105831480" 0.783132530120482
"LOC105831481" 0
"LOC105831482" 0
"LOC105831483" 0.734939759036145
"LOC105831484" 0
"LOC105831485" 0
"LOC105831486" 0
"LOC105831487" 0
"LOC105831488" 0.975903614457831
"LOC105831489" 0
"LOC105831490" 0.0240963855421687
"LOC105831491" 0.867469879518072
"LOC105831492" 0.072289156626506
"LOC105831493" 0.903614457831325
"LOC105831494" 0
"LOC105831495" 0.072289156626506
"LOC105831496" 0
"LOC105831497" 0.91566265060241
"LOC105831498" 0.0843373493975904
"LOC105831499" 0
"LOC105831500" 0.879518072289157
"LOC105831501" 0.072289156626506
"LOC105831502" 0.927710843373494
"LOC105831503" 0.0120481927710843
"LOC105831504" 0.0240963855421687
"LOC105831505" 0.0843373493975904
"LOC105831506" 0.072289156626506
"LOC105831507" 0.036144578313253
"LOC105831508" 0
"LOC105831509" 0.0120481927710843
"LOC105831510" 0.891566265060241
"LOC105831511" 0
"LOC105831512" 0.0120481927710843
"LOC105831513" 0.91566265060241
"LOC105831514" 0
"LOC105831515" 0.072289156626506
"LOC105831516" 0.91566265060241
"LOC105831517" 0
"LOC105831518" 0
"LOC105831519" 0.072289156626506
"LOC105831520" 0
"LOC105831521" 0.168674698795181
"LOC105831522" 0.0602409638554217
"LOC105831523" 0
"LOC105831524" 0
"LOC105831525" 0.843373493975904
"LOC105831526" 0.807228915662651
"LOC105831527" 0
"LOC105831528" 0
"LOC105831529" 0.927710843373494
"LOC105831530" 0.903614457831325
"LOC105831531" 0
"LOC105831532" 0
"LOC105831533" 0
"LOC105831534" 0.939759036144578
"LOC105831535" 0.0481927710843374
"LOC105831536" 0
"LOC105831537" 0
"LOC105831538" 0.156626506024096
"LOC105831539" 0.072289156626506
"LOC105831540" 0
"LOC105831541" 0.072289156626506
"LOC105831542" 0.036144578313253
"LOC105831543" 0.0120481927710843
"LOC105831544" 0.072289156626506
"LOC105831545" 0.0602409638554217
"LOC105831546" 0.072289156626506
"LOC105831547" 0.349397590361446
"LOC105831548" 0.072289156626506
"LOC105831549" 0.072289156626506
"LOC105831550" 0.072289156626506
"LOC105831551" 0
"LOC105831552" 0
"LOC105831553" 0.0120481927710843
"LOC105831554" 0.0120481927710843
"LOC105831555" 0.0120481927710843
"LOC105831556" 0.469879518072289
"LOC105831557" 0.072289156626506
"LOC105831558" 0
"LOC105831559" 0.903614457831325
"LOC105831560" 0.0481927710843374
"LOC105831561" 0.072289156626506
"LOC105831563" 0
"LOC105831564" 0
"LOC105831565" 0.072289156626506
"LOC105831566" 0
"LOC105831567" 0.072289156626506
"LOC105831568" 0
"LOC105831569" 0
"LOC105831570" 0
"LOC105831571" 0.0843373493975904
"LOC105831572" 0
"LOC105831573" 0.0843373493975904
"LOC105831574" 0.072289156626506
"LOC105831575" 0
"LOC105831576" 0.072289156626506
"LOC105831577" 0.927710843373494
"LOC105831578" 0.072289156626506
"LOC105831579" 0
"LOC105831580" 0.843373493975904
"LOC105831581" 0
"LOC105831582" 0
"LOC105831583" 0.265060240963855
"LOC105831584" 0
"LOC105831585" 0.072289156626506
"LOC105831586" 0.867469879518072
"LOC105831587" 0.072289156626506
"LOC105831588" 0.0240963855421687
"LOC105831589" 0.072289156626506
"LOC105831590" 0.843373493975904
"LOC105831591" 0.072289156626506
"LOC105831592" 0.072289156626506
"LOC105831593" 0
"LOC105831594" 0.0120481927710843
"LOC105831595" 0.807228915662651
"LOC105831596" 0
"LOC105831597" 0
"LOC105831598" 0.072289156626506
"LOC105831599" 0
"LOC105831600" 0.891566265060241
"LOC105831601" 0
"LOC105831602" 0.0602409638554217
"LOC105831603" 0.0602409638554217
"LOC105831604" 0.072289156626506
"LOC105831605" 0.566265060240964
"LOC105831606" 0.072289156626506
"LOC105831607" 0.072289156626506
"LOC105831608" 0.0481927710843374
"LOC105831609" 0
"LOC105831610" 0.433734939759036
"LOC105831611" 0.831325301204819
"LOC105831612" 0.518072289156627
"LOC105831613" 0.072289156626506
"LOC105831614" 0
"LOC105831615" 0.036144578313253
"LOC105831616" 0
"LOC105831617" 0.91566265060241
"LOC105831618" 0
"LOC105831619" 0.0843373493975904
"LOC105831620" 0.072289156626506
"LOC105831621" 0.072289156626506
"LOC105831622" 0.939759036144578
"LOC105831623" 0
"LOC105831624" 0.759036144578313
"LOC105831625" 0.072289156626506
"LOC105831626" 0
"LOC105831627" 0.0120481927710843
"LOC105831628" 0
"LOC105831629" 0
"LOC105831630" 0.879518072289157
"LOC105831631" 0.072289156626506
"LOC105831632" 0.0843373493975904
"LOC105831633" 0.0843373493975904
"LOC105831634" 0.072289156626506
"LOC105831635" 0.710843373493976
"LOC105831636" 0.891566265060241
"LOC105831637" 0.867469879518072
"LOC105831638" 0.662650602409639
"LOC105831639" 0.072289156626506
"LOC105831640" 0.0240963855421687
"LOC105831641" 0.072289156626506
"LOC105831642" 0
"LOC105831643" 0.0120481927710843
"LOC105831644" 0
"LOC105831645" 0.072289156626506
"LOC105831646" 0.0602409638554217
"LOC105831647" 0.0843373493975904
"LOC105831648" 0.0481927710843374
"LOC105831649" 0
"LOC105831650" 0.072289156626506
"LOC105831651" 0.927710843373494
"LOC105831652" 0
"LOC105831653" 0.072289156626506
"LOC105831654" 0.927710843373494
"LOC105831655" 0.0240963855421687
"LOC105831656" 0
"LOC105831657" 0.843373493975904
"LOC105831658" 0.927710843373494
"LOC105831659" 0.421686746987952
"LOC105831660" 0
"LOC105831661" 0.072289156626506
"LOC105831662" 0.0120481927710843
"LOC105831663" 0.819277108433735
"LOC105831664" 0.0481927710843374
"LOC105831665" 0.72289156626506
"LOC105831666" 0.072289156626506
"LOC105831667" 0
"LOC105831668" 0.072289156626506
"LOC105831669" 0
"LOC105831670" 0.939759036144578
"LOC105831671" 0.927710843373494
"LOC105831672" 0.036144578313253
"LOC105831673" 0
"LOC105831674" 0.91566265060241
"LOC105831675" 0.0120481927710843
"LOC105831676" 0
"LOC105831677" 0.891566265060241
"LOC105831678" 0
"LOC105831679" 0
"LOC105831680" 0.072289156626506
"LOC105831681" 0
"LOC105831682" 0.072289156626506
"LOC105831683" 0.072289156626506
"LOC105831685" 0.91566265060241
"LOC105831686" 0
"LOC105831687" 0
"LOC105831688" 0
"LOC105831689" 0.072289156626506
"LOC105831690" 0
"LOC105831691" 0
"LOC105831693" 0.855421686746988
"LOC105831694" 0.91566265060241
"LOC105831695" 0.036144578313253
"LOC105831696" 0
"LOC105831697" 0
"LOC105831698" 0.036144578313253
"LOC105831699" 0.072289156626506
"LOC105831700" 0
"LOC105831701" 0.879518072289157
"LOC105831702" 0.072289156626506
"LOC105831703" 0.36144578313253
"LOC105831704" 0
"LOC105831705" 0.493975903614458
"LOC105831706" 0.0120481927710843
"LOC105831707" 0
"LOC105831708" 0
"LOC105831709" 0
"LOC105831710" 0.91566265060241
"LOC105831711" 0.228915662650602
"LOC105831712" 0.771084337349398
"LOC105831713" 0.036144578313253
"LOC105831714" 0.072289156626506
"LOC105831715" 0
"LOC105831716" 0
"LOC105831717" 0
"LOC105831719" 0
"LOC105831720" 0.072289156626506
"LOC105831721" 0.55421686746988
"LOC105831722" 0.072289156626506
"LOC105831723" 0.072289156626506
"LOC105831724" 0.072289156626506
"LOC105831726" 0.072289156626506
"LOC105831727" 0.0843373493975904
"LOC105831728" 0
"LOC105831729" 0.072289156626506
"LOC105831730" 0.072289156626506
"LOC105831731" 0
"LOC105831732" 0.0120481927710843
"LOC105831733" 0.108433734939759
"LOC105831734" 0.903614457831325
"LOC105831735" 0.91566265060241
"LOC105831736" 0.072289156626506
"LOC105831737" 0
"LOC105831738" 0.0120481927710843
"LOC105831739" 0
"LOC105831740" 0.036144578313253
"LOC105831741" 0
"LOC105831742" 0.927710843373494
"LOC105831743" 0.566265060240964
"LOC105831744" 0.072289156626506
"LOC105831745" 0.542168674698795
"LOC105831746" 0.927710843373494
"LOC105831747" 0.0602409638554217
"LOC105831748" 0.891566265060241
"LOC105831749" 0.0963855421686747
"LOC105831750" 0.072289156626506
"LOC105831751" 0.072289156626506
"LOC105831752" 0.0602409638554217
"LOC105831753" 0.0120481927710843
"LOC105831754" 0.927710843373494
"LOC105831755" 0.373493975903614
"LOC105831756" 0.0120481927710843
"LOC105831757" 0
"LOC105831758" 0.072289156626506
"LOC105831759" 0.072289156626506
"LOC105831760" 0.0602409638554217
"LOC105831761" 0.63855421686747
"LOC105831762" 0
"LOC105831763" 0.072289156626506
"LOC105831764" 0.036144578313253
"LOC105831765" 0.662650602409639
"LOC105831766" 0
"LOC105831767" 0.734939759036145
"LOC105831768" 0.63855421686747
"LOC105831769" 0.951807228915663
"LOC105831770" 0.0240963855421687
"LOC105831771" 0.385542168674699
"LOC105831772" 0.891566265060241
"LOC105831773" 0
"LOC105831774" 0.072289156626506
"LOC105831775" 0.0240963855421687
"LOC105831776" 0.783132530120482
"LOC105831777" 0.927710843373494
"LOC105831778" 0.927710843373494
"LOC105831779" 0.072289156626506
"LOC105831780" 0.0843373493975904
"LOC105831781" 0.072289156626506
"LOC105831782" 0
"LOC105831783" 0.518072289156627
"LOC105831784" 0.831325301204819
"LOC105831785" 0.072289156626506
"LOC105831786" 0.072289156626506
"LOC105831787" 0.072289156626506
"LOC105831788" 0
"LOC105831789" 0.409638554216867
"LOC105831790" 0
"LOC105831791" 0
"LOC105831792" 0.072289156626506
"LOC105831793" 0.072289156626506
"LOC105831794" 0.072289156626506
"LOC105831795" 0.072289156626506
"LOC105831796" 0.939759036144578
"LOC105831797" 0.072289156626506
"LOC105831798" 0.072289156626506
"LOC105831799" 0.072289156626506
"LOC105831800" 0.072289156626506
"LOC105831801" 0.072289156626506
"LOC105831802" 0.674698795180723
"LOC105831803" 0.975903614457831
"LOC105831804" 0.072289156626506
"LOC105831805" 0.072289156626506
"LOC105831806" 0.072289156626506
"LOC105831807" 0.0481927710843374
"LOC105831808" 0.072289156626506
"LOC105831809" 0
"LOC105831810" 0.036144578313253
"LOC105831811" 0.0240963855421687
"LOC105831812" 0
"LOC105831813" 0.325301204819277
"LOC105831814" 0.072289156626506
"LOC105831815" 0.927710843373494
"LOC105831816" 0.072289156626506
"LOC105831817" 0.0602409638554217
"LOC105831818" 0.0120481927710843
"LOC105831819" 0
"LOC105831820" 0.072289156626506
"LOC105831821" 0.072289156626506
"LOC105831822" 0.0602409638554217
"LOC105831823" 0.072289156626506
"LOC105831824" 0.072289156626506
"LOC105831825" 0
"LOC105831826" 0.072289156626506
"LOC105831827" 0.0481927710843374
"LOC105831828" 0.072289156626506
"LOC105831829" 0.0602409638554217
"LOC105831830" 0
"LOC105831831" 0
"LOC105831832" 0.253012048192771
"LOC105831833" 0
"LOC105831836" 0.27710843373494
"LOC105831837" 0
"LOC105831838" 0
"LOC105831839" 0.855421686746988
"LOC105831840" 0.072289156626506
"LOC105831841" 0.843373493975904
"LOC105831843" 0.0240963855421687
"LOC105831844" 0.0602409638554217
"LOC105831845" 0
"LOC105831846" 0
"LOC105831847" 0.807228915662651
"LOC105831848" 0
"LOC105831849" 0.072289156626506
"LOC105831850" 0.072289156626506
"LOC105831851" 0.072289156626506
"LOC105831852" 0.0120481927710843
"LOC105831853" 0.072289156626506
"LOC105831854" 0
"LOC105831855" 0.72289156626506
"LOC105831856" 0.493975903614458
"LOC105831857" 0.072289156626506
"LOC105831858" 0.91566265060241
"LOC105831859" 0.072289156626506
"LOC105831861" 0.0843373493975904
"LOC105831862" 0
"LOC105831863" 0.072289156626506
"LOC105831864" 0.072289156626506
"LOC105831865" 0
"LOC105831866" 0.072289156626506
"LOC105831867" 0
"LOC105831868" 0.072289156626506
"LOC105831869" 0.072289156626506
"LOC105831870" 0.072289156626506
"LOC105831871" 0.072289156626506
"LOC105831872" 0
"LOC105831873" 0.0240963855421687
"LOC105831874" 0.855421686746988
"LOC105831875" 0.0120481927710843
"LOC105831876" 0.783132530120482
"LOC105831877" 0.072289156626506
"LOC105831878" 0.072289156626506
"LOC105831879" 0.783132530120482
"LOC105831880" 0.903614457831325
"LOC105831881" 0.879518072289157
"LOC105831882" 0.0481927710843374
"LOC105831883" 0.927710843373494
"LOC105831884" 0.072289156626506
"LOC105831885" 0.72289156626506
"LOC105831886" 0.867469879518072
"LOC105831887" 0.903614457831325
"LOC105831888" 0
"LOC105831889" 0.385542168674699
"LOC105831890" 0
"LOC105831892" 0
"LOC105831893" 0.072289156626506
"LOC105831894" 0.072289156626506
"LOC105831895" 0
"LOC105831896" 0
"LOC105831897" 0.072289156626506
"LOC105831898" 0.072289156626506
"LOC105831899" 0.0120481927710843
"LOC105831900" 0.072289156626506
"LOC105831901" 0.072289156626506
"LOC105831902" 0.0120481927710843
"LOC105831903" 0.0240963855421687
"LOC105831904" 0
"LOC105831905" 0.891566265060241
"LOC105831906" 0.072289156626506
"LOC105831907" 0.506024096385542
"LOC105831908" 0.0843373493975904
"LOC105831909" 0.0843373493975904
"LOC105831910" 0.891566265060241
"LOC105831911" 0.072289156626506
"LOC105831912" 0
"LOC105831913" 0
"LOC105831914" 0.975903614457831
"LOC105831915" 0
"LOC105831916" 0.686746987951807
"LOC105831917" 0.072289156626506
"LOC105831918" 0
"LOC105831919" 0
"LOC105831920" 0.072289156626506
"LOC105831921" 0.144578313253012
"LOC105831922" 0.891566265060241
"LOC105831923" 0.072289156626506
"LOC105831924" 0.072289156626506
"LOC105831925" 0
"LOC105831926" 0.0481927710843374
"LOC105831927" 0.072289156626506
"LOC105831928" 0
"LOC105831930" 0
"LOC105831931" 0
"LOC105831932" 0.072289156626506
"LOC105831933" 0.072289156626506
"LOC105831934" 0
"LOC105831935" 0.843373493975904
"LOC105831936" 0
"LOC105831937" 0
"LOC105831938" 0.0843373493975904
"LOC105831939" 0.072289156626506
"LOC105831941" 0
"LOC105831942" 0.072289156626506
"LOC105831943" 0.072289156626506
"LOC105831944" 0.975903614457831
"LOC105831945" 0.91566265060241
"LOC105831946" 0
"LOC105831947" 0.91566265060241
"LOC105831948" 0.072289156626506
"LOC105831949" 0
"LOC105831950" 0.228915662650602
"LOC105831951" 0.180722891566265
"LOC105831952" 0.0240963855421687
"LOC105831953" 0
"LOC105831954" 0.072289156626506
"LOC105831955" 0.289156626506024
"LOC105831956" 0
"LOC105831957" 0.072289156626506
"LOC105831958" 0
"LOC105831959" 0
"LOC105831960" 0.891566265060241
"LOC105831961" 0.831325301204819
"LOC105831962" 0.240963855421687
"LOC105831963" 0.891566265060241
"LOC105831964" 0.469879518072289
"LOC105831965" 0.072289156626506
"LOC105831966" 0.734939759036145
"LOC105831967" 0
"LOC105831968" 0
"LOC105831969" 0.072289156626506
"LOC105831970" 0.072289156626506
"LOC105831971" 0.072289156626506
"LOC105831972" 0.072289156626506
"LOC105831973" 0.072289156626506
"LOC105831974" 0.072289156626506
"LOC105831975" 0.072289156626506
"LOC105831976" 0.072289156626506
"LOC105831977" 0.072289156626506
"LOC105831978" 0.072289156626506
"LOC105831979" 0.0240963855421687
"LOC105831980" 0
"LOC105831981" 0.0120481927710843
"LOC105831982" 0.072289156626506
"LOC105831983" 0.0120481927710843
"LOC105831984" 0
"LOC105831985" 0
"LOC105831986" 0.240963855421687
"LOC105831987" 0.903614457831325
"LOC105831988" 0.072289156626506
"LOC105831989" 0.072289156626506
"LOC105831990" 0.0843373493975904
"LOC105831991" 0.903614457831325
"LOC105831992" 0.072289156626506
"LOC105831993" 0.843373493975904
"LOC105831994" 0.457831325301205
"LOC105831995" 0.072289156626506
"LOC105831996" 0.0240963855421687
"LOC105831997" 0.891566265060241
"LOC105831998" 0.91566265060241
"LOC105831999" 0.0240963855421687
"LOC105832000" 0.072289156626506
"LOC105832001" 0
"LOC105832002" 0.903614457831325
"LOC105832003" 0.180722891566265
"LOC105832005" 0.072289156626506
"LOC105832006" 0.036144578313253
"LOC105832007" 0.072289156626506
"LOC105832008" 0
"LOC105832009" 0.385542168674699
"LOC105832010" 0
"LOC105832011" 0.204819277108434
"LOC105832012" 0
"LOC105832013" 0.0481927710843374
"LOC105832014" 0.036144578313253
"LOC105832015" 0.903614457831325
"LOC105832016" 0
"LOC105832017" 0.0120481927710843
"LOC105832018" 0.036144578313253
"LOC105832019" 0.072289156626506
"LOC105832020" 0.0843373493975904
"LOC105832021" 0
"LOC105832022" 0.036144578313253
"LOC105832023" 0.072289156626506
"LOC105832024" 0.072289156626506
"LOC105832025" 0.072289156626506
"LOC105832026" 0.072289156626506
"LOC105832027" 0.072289156626506
"LOC105832028" 0
"LOC105832029" 0.903614457831325
"LOC105832030" 0
"LOC105832031" 0.0120481927710843
"LOC105832032" 0.072289156626506
"LOC105832033" 0
"LOC105832034" 0.072289156626506
"LOC105832035" 0.072289156626506
"LOC105832036" 0
"LOC105832037" 0.072289156626506
"LOC105832038" 0.072289156626506
"LOC105832039" 0.734939759036145
"LOC105832040" 0.518072289156627
"LOC105832041" 0.036144578313253
"LOC105832042" 0
"LOC105832043" 0
"LOC105832044" 0.072289156626506
"LOC105832045" 0.0120481927710843
"LOC105832046" 0.891566265060241
"LOC105832047" 0
"LOC105832048" 0
"LOC105832049" 0
"LOC105832050" 0.55421686746988
"LOC105832051" 0
"LOC105832052" 0
"LOC105832053" 0.686746987951807
"LOC105832054" 0.409638554216867
"LOC105832055" 0.072289156626506
"LOC105832056" 0
"LOC105832057" 0
"LOC105832058" 0
"LOC105832059" 0.072289156626506
"LOC105832060" 0.927710843373494
"LOC105832061" 0.0602409638554217
"LOC105832062" 0.0120481927710843
"LOC105832063" 0.0481927710843374
"LOC105832064" 0.072289156626506
"LOC105832065" 0
"LOC105832066" 0
"LOC105832067" 0.072289156626506
"LOC105832068" 0.578313253012048
"LOC105832069" 0.867469879518072
"LOC105832070" 0
"LOC105832071" 0
"LOC105832072" 0.072289156626506
"LOC105832073" 0.072289156626506
"LOC105832074" 0.072289156626506
"LOC105832075" 0
"LOC105832076" 0
"LOC105832077" 0.072289156626506
"LOC105832078" 0.072289156626506
"LOC105832079" 0
"LOC105832080" 0.072289156626506
"LOC105832082" 0.072289156626506
"LOC105832083" 0
"LOC105832084" 0
"LOC105832085" 0.072289156626506
"LOC105832086" 0.072289156626506
"LOC105832087" 0.903614457831325
"LOC105832088" 0
"LOC105832089" 0.0843373493975904
"LOC105832090" 0.0843373493975904
"LOC105832091" 0.0120481927710843
"LOC105832092" 0.0843373493975904
"LOC105832093" 0.0843373493975904
"LOC105832094" 0.0843373493975904
"LOC105832095" 0.072289156626506
"LOC105832096" 0.072289156626506
"LOC105832097" 0.879518072289157
"LOC105832098" 0.072289156626506
"LOC105832099" 0.072289156626506
"LOC105832100" 0
"LOC105832101" 0.0120481927710843
"LOC105832102" 0.036144578313253
"LOC105832103" 0.0963855421686747
"LOC105832104" 0.0240963855421687
"LOC105832105" 0.506024096385542
"LOC105832106" 0
"LOC105832107" 0.072289156626506
"LOC105832108" 0.0240963855421687
"LOC105832109" 0.686746987951807
"LOC105832110" 0
"LOC105832111" 0.072289156626506
"LOC105832112" 0.0240963855421687
"LOC105832113" 0
"LOC105832114" 0
"LOC105832115" 0.072289156626506
"LOC105832116" 0
"LOC105832117" 0
"LOC105832118" 0
"LOC105832119" 0.0602409638554217
"LOC105832120" 0.0843373493975904
"LOC105832121" 0.349397590361446
"LOC105832122" 0.662650602409639
"LOC105832123" 0.036144578313253
"LOC105832124" 0.963855421686747
"LOC105832125" 0
"LOC105832126" 0.072289156626506
"LOC105832128" 0.0843373493975904
"LOC105832129" 0.072289156626506
"LOC105832130" 0.072289156626506
"LOC105832131" 0.072289156626506
"LOC105832132" 0.072289156626506
"LOC105832133" 0
"LOC105832134" 0.072289156626506
"LOC105832135" 0
"LOC105832136" 0
"LOC105832137" 0
"LOC105832138" 0
"LOC105832139" 0.0843373493975904
"LOC105832140" 0.566265060240964
"LOC105832141" 0
"LOC105832142" 0.072289156626506
"LOC105832143" 0.385542168674699
"LOC105832144" 0.650602409638554
"LOC105832145" 0.72289156626506
"LOC105832146" 0
"LOC105832147" 0.072289156626506
"LOC105832148" 0.0602409638554217
"LOC105832149" 0.108433734939759
"LOC105832150" 0
"LOC105832151" 0.891566265060241
"LOC105832152" 0.072289156626506
"LOC105832153" 0.421686746987952
"LOC105832154" 0
"LOC105832155" 0.903614457831325
"LOC105832156" 0
"LOC105832157" 0.265060240963855
"LOC105832158" 0
"LOC105832159" 0.746987951807229
"LOC105832161" 0
"LOC105832162" 0.072289156626506
"LOC105832163" 0.072289156626506
"LOC105832164" 0.072289156626506
"LOC105832165" 0.072289156626506
"LOC105832166" 0
"LOC105832167" 0.0963855421686747
"LOC105832168" 0.421686746987952
"LOC105832169" 0.072289156626506
"LOC105832170" 0
"LOC105832171" 0
"LOC105832172" 0
"LOC105832173" 0.072289156626506
"LOC105832174" 0.265060240963855
"LOC105832175" 0.0481927710843374
"LOC105832176" 0.0602409638554217
"LOC105832177" 0
"LOC105832178" 0.91566265060241
"LOC105832179" 0
"LOC105832180" 0.903614457831325
"LOC105832181" 0.27710843373494
"LOC105832182" 0
"LOC105832183" 0.481927710843373
"LOC105832184" 0.44578313253012
"LOC105832185" 0.771084337349398
"LOC105832186" 0.168674698795181
"LOC105832187" 0.108433734939759
"LOC105832188" 0
"LOC105832189" 0
"LOC105832190" 0
"LOC105832191" 0
"LOC105832192" 0
"LOC105832193" 0.072289156626506
"LOC105832194" 0
"LOC105832195" 0.927710843373494
"LOC105832196" 0.120481927710843
"LOC105832197" 0.0240963855421687
"LOC105832198" 0.072289156626506
"LOC105832199" 0.072289156626506
"LOC105832200" 0.228915662650602
"LOC105832201" 0
"LOC105832202" 0
"LOC105832203" 0.072289156626506
"LOC105832204" 0.072289156626506
"LOC105832205" 0
"LOC105832206" 0
"LOC105832207" 0.072289156626506
"LOC105832208" 0.072289156626506
"LOC105832209" 0.072289156626506
"LOC105832210" 0.072289156626506
"LOC105832211" 0
"LOC105832212" 0
"LOC105832213" 0.144578313253012
"LOC105832214" 0.0481927710843374
"LOC105832215" 0.0240963855421687
"LOC105832216" 0.0120481927710843
"LOC105832217" 0
"LOC105832218" 0.072289156626506
"LOC105832219" 0.0120481927710843
"LOC105832220" 0.0963855421686747
"LOC105832221" 0.072289156626506
"LOC105832222" 0.0120481927710843
"LOC105832223" 0.927710843373494
"LOC105832224" 0.91566265060241
"LOC105832225" 0.0481927710843374
"LOC105832226" 0.927710843373494
"LOC105832227" 0.0240963855421687
"LOC105832228" 0.072289156626506
"LOC105832229" 0.867469879518072
"LOC105832230" 0.072289156626506
"LOC105832231" 0
"LOC105832232" 0.072289156626506
"LOC105832233" 0.927710843373494
"LOC105832234" 0.987951807228916
"LOC105832235" 0.072289156626506
"LOC105832236" 0.903614457831325
"LOC105832237" 0
"LOC105832238" 0.0481927710843374
"LOC105832239" 0.493975903614458
"LOC105832240" 0.891566265060241
"LOC105832241" 0.759036144578313
"LOC105832242" 0.0240963855421687
"LOC105832243" 0.072289156626506
"LOC105832244" 0
"LOC105832245" 0
"LOC105832246" 0.0120481927710843
"LOC105832247" 0.072289156626506
"LOC105832248" 0.0602409638554217
"LOC105832249" 0
"LOC105832251" 0
"LOC105832252" 0
"LOC105832253" 0
"LOC105832254" 0
"LOC105832255" 0.204819277108434
"LOC105832256" 0.91566265060241
"LOC105832257" 0.0120481927710843
"LOC105832258" 0
"LOC105832259" 0.975903614457831
"LOC105832260" 0
"LOC105832261" 0.072289156626506
"LOC105832262" 0
"LOC105832263" 0.0120481927710843
"LOC105832264" 0.903614457831325
"LOC105832265" 0
"LOC105832266" 0.0602409638554217
"LOC105832267" 0
"LOC105832268" 0.903614457831325
"LOC105832269" 0
"LOC105832270" 0.072289156626506
"LOC105832271" 0.072289156626506
"LOC105832272" 0.867469879518072
"LOC105832273" 0.0120481927710843
"LOC105832274" 0.903614457831325
"LOC105832275" 0.0120481927710843
"LOC105832276" 0.0120481927710843
"LOC105832277" 0.0843373493975904
"LOC105832278" 0
"LOC105832279" 0.831325301204819
"LOC105832280" 0.0120481927710843
"LOC105832281" 0
"LOC105832282" 0
"LOC105832283" 0.891566265060241
"LOC105832284" 0.108433734939759
"LOC105832285" 0.91566265060241
"LOC105832286" 0.072289156626506
"LOC105832287" 0.072289156626506
"LOC105832288" 0.903614457831325
"LOC105832289" 0.91566265060241
"LOC105832290" 0.072289156626506
"LOC105832291" 0.072289156626506
"LOC105832292" 0
"LOC105832293" 0.927710843373494
"LOC105832294" 0.072289156626506
"LOC105832295" 0
"LOC105832296" 0.385542168674699
"LOC105832297" 0
"LOC105832298" 0.072289156626506
"LOC105832299" 0.831325301204819
"LOC105832300" 0.433734939759036
"LOC105832301" 0
"LOC105832302" 0.0240963855421687
"LOC105832304" 0.072289156626506
"LOC105832305" 0.072289156626506
"LOC105832306" 0.072289156626506
"LOC105832307" 0
"LOC105832308" 0.072289156626506
"LOC105832309" 0
"LOC105832310" 0.072289156626506
"LOC105832311" 0
"LOC105832312" 0.072289156626506
"LOC105832313" 0.072289156626506
"LOC105832314" 0
"LOC105832315" 0
"LOC105832316" 0.650602409638554
"LOC105832317" 0.795180722891566
"LOC105832318" 0.807228915662651
"LOC105832319" 0.072289156626506
"LOC105832320" 0
"LOC105832321" 0.072289156626506
"LOC105832322" 0.072289156626506
"LOC105832323" 0.469879518072289
"LOC105832324" 0.506024096385542
"LOC105832325" 0
"LOC105832326" 0.072289156626506
"LOC105832327" 0.072289156626506
"LOC105832328" 0.072289156626506
"LOC105832329" 0.0602409638554217
"LOC105832330" 0
"LOC105832331" 0
"LOC105832332" 0.0240963855421687
"LOC105832333" 0.855421686746988
"LOC105832334" 0.795180722891566
"LOC105832335" 0.036144578313253
"LOC105832336" 0.216867469879518
"LOC105832337" 0
"LOC105832338" 0.879518072289157
"LOC105832339" 0.91566265060241
"LOC105832340" 0.0963855421686747
"LOC105832341" 0
"LOC105832342" 0.0843373493975904
"LOC105832343" 0
"LOC105832344" 0.0240963855421687
"LOC105832346" 0.903614457831325
"LOC105832347" 0.180722891566265
"LOC105832348" 0
"LOC105832349" 0
"LOC105832350" 0.0602409638554217
"LOC105832351" 0.036144578313253
"LOC105832352" 0
"LOC105832353" 0.072289156626506
"LOC105832354" 0.072289156626506
"LOC105832355" 0.072289156626506
"LOC105832356" 0.216867469879518
"LOC105832357" 0
"LOC105832358" 0.506024096385542
"LOC105832359" 0
"LOC105832360" 0.072289156626506
"LOC105832361" 0.072289156626506
"LOC105832362" 0.0120481927710843
"LOC105832363" 0
"LOC105832364" 0.072289156626506
"LOC105832365" 0.072289156626506
"LOC105832366" 0.879518072289157
"LOC105832367" 0.072289156626506
"LOC105832368" 0.0120481927710843
"LOC105832369" 0
"LOC105832370" 0
"LOC105832371" 0.204819277108434
"LOC105832372" 0.072289156626506
"LOC105832373" 0
"LOC105832374" 0.36144578313253
"LOC105832375" 0
"LOC105832376" 0.072289156626506
"LOC105832377" 0
"LOC105832378" 0.891566265060241
"LOC105832379" 0.506024096385542
"LOC105832380" 0.168674698795181
"LOC105832381" 0.903614457831325
"LOC105832382" 0.0120481927710843
"LOC105832383" 0.0602409638554217
"LOC105832384" 0
"LOC105832385" 0
"LOC105832386" 0.0481927710843374
"LOC105832387" 0
"LOC105832388" 0.072289156626506
"LOC105832390" 0.0120481927710843
"LOC105832391" 0.072289156626506
"LOC105832392" 0
"LOC105832393" 0.072289156626506
"LOC105832394" 0.0481927710843374
"LOC105832395" 0.891566265060241
"LOC105832396" 0.072289156626506
"LOC105832397" 0
"LOC105832398" 0.927710843373494
"LOC105832399" 0.0481927710843374
"LOC105832400" 0.072289156626506
"LOC105832401" 0
"LOC105832402" 0
"LOC105832403" 0.91566265060241
"LOC105832404" 0.0843373493975904
"LOC105832405" 0.0481927710843374
"LOC105832406" 0.710843373493976
"LOC105832407" 0.0120481927710843
"LOC105832408" 0
"LOC105832409" 0
"LOC105832410" 0.759036144578313
"LOC105832411" 0
"LOC105832412" 0.0481927710843374
"LOC105832413" 0.301204819277108
"LOC105832415" 0.204819277108434
"LOC105832416" 0
"LOC105832417" 0.903614457831325
"LOC105832418" 0.072289156626506
"LOC105832419" 0.0843373493975904
"LOC105832421" 0
"LOC105832422" 0.072289156626506
"LOC105832424" 0
"LOC105832425" 0
"LOC105832426" 0
"LOC105832427" 0.072289156626506
"LOC105832428" 0.108433734939759
"LOC105832429" 0
"LOC105832430" 0.0240963855421687
"LOC105832431" 0.301204819277108
"LOC105832432" 0.072289156626506
"LOC105832433" 0.891566265060241
"LOC105832434" 0
"LOC105832435" 0
"LOC105832436" 0.072289156626506
"LOC105832437" 0
"LOC105832438" 0
"LOC105832439" 0
"LOC105832440" 0
"LOC105832441" 0.072289156626506
"LOC105832442" 0.36144578313253
"LOC105832443" 0.072289156626506
"LOC105832444" 0.0240963855421687
"LOC105832445" 0
"LOC105832446" 0.72289156626506
"LOC105832447" 0
"LOC105832448" 0.072289156626506
"LOC105832449" 0.301204819277108
"LOC105832450" 0
"LOC105832451" 0.072289156626506
"LOC105832452" 0.0240963855421687
"LOC105832453" 0
"LOC105832454" 0.072289156626506
"LOC105832455" 0.0481927710843374
"LOC105832456" 0.036144578313253
"LOC105832457" 0.0240963855421687
"LOC105832458" 0.0481927710843374
"LOC105832459" 0
"LOC105832460" 0.072289156626506
"LOC105832461" 0.036144578313253
"LOC105832463" 0.0120481927710843
"LOC105832464" 0.91566265060241
"LOC105832465" 0.746987951807229
"LOC105832466" 0.0120481927710843
"LOC105832467" 0
"LOC105832468" 0.807228915662651
"LOC105832469" 0.072289156626506
"LOC105832470" 0.91566265060241
"LOC105832472" 0.963855421686747
"LOC105832473" 0.0963855421686747
"LOC105832474" 0.951807228915663
"LOC105832475" 0
"LOC105832476" 0.036144578313253
"LOC105832477" 0.0120481927710843
"LOC105832478" 0.072289156626506
"LOC105832480" 0.0843373493975904
"LOC105832481" 0.0240963855421687
"LOC105832482" 0.072289156626506
"LOC105832483" 0.072289156626506
"LOC105832484" 0.0843373493975904
"LOC105832485" 0
"LOC105832486" 0.072289156626506
"LOC105832487" 0.072289156626506
"LOC105832488" 0
"LOC105832489" 0.795180722891566
"LOC105832490" 0
"LOC105832491" 0.397590361445783
"LOC105832492" 0
"LOC105832493" 0
"LOC105832494" 0.867469879518072
"LOC105832495" 0.0120481927710843
"LOC105832496" 0.072289156626506
"LOC105832497" 0
"LOC105832498" 0
"LOC105832499" 0.072289156626506
"LOC105832500" 0
"LOC105832501" 0.072289156626506
"LOC105832502" 0.072289156626506
"LOC105832503" 0.0240963855421687
"LOC105832504" 0
"LOC105832505" 0
"LOC105832506" 0.072289156626506
"LOC105832507" 0.072289156626506
"LOC105832508" 0.0963855421686747
"LOC105832509" 0.072289156626506
"LOC105832511" 0.072289156626506
"LOC105832512" 0.939759036144578
"LOC105832513" 0.289156626506024
"LOC105832514" 0.927710843373494
"LOC105832515" 0.072289156626506
"LOC105832516" 0
"LOC105832517" 0
"LOC105832518" 0
"LOC105832520" 0
"LOC105832521" 0.0843373493975904
"LOC105832522" 0
"LOC105832523" 0.072289156626506
"LOC105832524" 0
"LOC105832525" 0.072289156626506
"LOC105832526" 0.927710843373494
"LOC105832527" 0
"LOC105832528" 0.072289156626506
"LOC105832529" 0
"LOC105832530" 0
"LOC105832531" 0.91566265060241
"LOC105832532" 0.879518072289157
"LOC105832533" 0.072289156626506
"LOC105832536" 0
"LOC105832537" 0.072289156626506
"LOC105832538" 0
"LOC105832539" 0
"LOC105832540" 0.771084337349398
"LOC105832541" 0.072289156626506
"LOC105832542" 0.903614457831325
"LOC105832543" 0.91566265060241
"LOC105832544" 0.072289156626506
"LOC105832545" 0
"LOC105832546" 0.63855421686747
"LOC105832547" 0
"LOC105832548" 0.506024096385542
"LOC105832549" 0.072289156626506
"LOC105832550" 0.289156626506024
"LOC105832551" 0.072289156626506
"LOC105832552" 0
"LOC105832553" 0.903614457831325
"LOC105832554" 0.072289156626506
"LOC105832555" 0
"LOC105832556" 0.072289156626506
"LOC105832557" 0
"LOC105832558" 0
"LOC105832559" 0
"LOC105832560" 0.385542168674699
"LOC105832561" 0.795180722891566
"LOC105832562" 0
"LOC105832563" 0.36144578313253
"LOC105832564" 0.91566265060241
"LOC105832565" 0.072289156626506
"LOC105832566" 0
"LOC105832567" 0.072289156626506
"LOC105832568" 0.072289156626506
"LOC105832569" 0.072289156626506
"LOC105832570" 0.072289156626506
"LOC105832571" 0.072289156626506
"LOC105832572" 0
"LOC105832573" 0.072289156626506
"LOC105832574" 0
"LOC105832575" 0.072289156626506
"LOC105832576" 0
"LOC105832577" 0.072289156626506
"LOC105832578" 0
"LOC105832579" 0.072289156626506
"LOC105832581" 0.072289156626506
"LOC105832582" 0.072289156626506
"LOC105832583" 0.072289156626506
"LOC105832584" 0.072289156626506
"LOC105832585" 0.036144578313253
"LOC105832586" 0.072289156626506
"LOC105832587" 0.939759036144578
"LOC105832588" 0.072289156626506
"LOC105832589" 0
"LOC105832590" 0.91566265060241
"LOC105832591" 0.072289156626506
"LOC105832592" 0.072289156626506
"LOC105832593" 0.409638554216867
"LOC105832594" 0.927710843373494
"LOC105832595" 0.891566265060241
"LOC105832596" 0.072289156626506
"LOC105832597" 0.0120481927710843
"LOC105832598" 0.072289156626506
"LOC105832599" 0
"LOC105832600" 0.0602409638554217
"LOC105832601" 0.0843373493975904
"LOC105832602" 0.072289156626506
"LOC105832603" 0.072289156626506
"LOC105832604" 0.0240963855421687
"LOC105832605" 0.072289156626506
"LOC105832606" 0.072289156626506
"LOC105832607" 0.903614457831325
"LOC105832608" 0
"LOC105832609" 0
"LOC105832610" 0
"LOC105832611" 0.072289156626506
"LOC105832612" 0.072289156626506
"LOC105832613" 0.0481927710843374
"LOC105832614" 0
"LOC105832615" 0.072289156626506
"LOC105832616" 0.072289156626506
"LOC105832617" 0.0843373493975904
"LOC105832618" 0.542168674698795
"LOC105832619" 0.072289156626506
"LOC105832620" 0
"LOC105832621" 0.216867469879518
"LOC105832622" 0.0843373493975904
"LOC105832623" 0
"LOC105832624" 0.072289156626506
"LOC105832625" 0.072289156626506
"LOC105832626" 0
"LOC105832627" 0.072289156626506
"LOC105832628" 0.036144578313253
"LOC105832629" 0
"LOC105832630" 0.927710843373494
"LOC105832631" 0.0843373493975904
"LOC105832632" 0
"LOC105832633" 0.192771084337349
"LOC105832634" 0.072289156626506
"LOC105832635" 0
"LOC105832636" 0.072289156626506
"LOC105832637" 0.0120481927710843
"LOC105832638" 0
"LOC105832639" 0
"LOC105832640" 0.072289156626506
"LOC105832641" 0
"LOC105832642" 0.072289156626506
"LOC105832643" 0
"LOC105832644" 0.746987951807229
"LOC105832645" 0.072289156626506
"LOC105832646" 0.0240963855421687
"LOC105832647" 0.072289156626506
"LOC105832648" 0.0963855421686747
"LOC105832649" 0
"LOC105832650" 0
"LOC105832651" 0.903614457831325
"LOC105832653" 0
"LOC105832654" 0
"LOC105832655" 0
"LOC105832656" 0.0120481927710843
"LOC105832657" 0.0120481927710843
"LOC105832658" 0.072289156626506
"LOC105832659" 0
"LOC105832660" 0
"LOC105832661" 0
"LOC105832662" 0.602409638554217
"LOC105832663" 0.072289156626506
"LOC105832664" 0
"LOC105832665" 0.36144578313253
"LOC105832666" 0
"LOC105832667" 0.0120481927710843
"LOC105832668" 0.072289156626506
"LOC105832669" 0.0963855421686747
"LOC105832670" 0
"LOC105832671" 0.072289156626506
"LOC105832672" 0
"LOC105832673" 0.072289156626506
"LOC105832674" 0.036144578313253
"LOC105832675" 0
"LOC105832676" 0.072289156626506
"LOC105832677" 0
"LOC105832678" 0
"LOC105832679" 0
"LOC105832680" 0.0602409638554217
"LOC105832681" 0.879518072289157
"LOC105832682" 0.0481927710843374
"LOC105832683" 0.0240963855421687
"LOC105832684" 0.072289156626506
"LOC105832685" 0
"LOC105832686" 0
"LOC105832687" 0
"LOC105832688" 0.072289156626506
"LOC105832689" 0.409638554216867
"LOC105832690" 0
"LOC105832691" 0.072289156626506
"LOC105832692" 0.55421686746988
"LOC105832693" 0.0481927710843374
"LOC105832694" 0.072289156626506
"LOC105832695" 0
"LOC105832696" 0
"LOC105832697" 0
"LOC105832698" 0.072289156626506
"LOC105832699" 0
"LOC105832700" 0.0240963855421687
"LOC105832701" 0
"LOC105832702" 0.91566265060241
"LOC105832703" 0.0963855421686747
"LOC105832704" 0.072289156626506
"LOC105832705" 0.0843373493975904
"LOC105832706" 0.072289156626506
"LOC105832707" 0.349397590361446
"LOC105832708" 0
"LOC105832709" 0.710843373493976
"LOC105832710" 0.072289156626506
"LOC105832711" 0.879518072289157
"LOC105832712" 0.265060240963855
"LOC105832713" 0.879518072289157
"LOC105832715" 0
"LOC105832717" 0
"LOC105832718" 0.072289156626506
"LOC105832719" 0.072289156626506
"LOC105832720" 0.072289156626506
"LOC105832721" 0
"LOC105832722" 0
"LOC105832723" 0.891566265060241
"LOC105832724" 0.397590361445783
"LOC105832725" 0.072289156626506
"LOC105832726" 0.759036144578313
"LOC105832727" 0.120481927710843
"LOC105832729" 0.927710843373494
"LOC105832730" 0
"LOC105832731" 0.072289156626506
"LOC105832732" 0.927710843373494
"LOC105832733" 0
"LOC105832734" 0.0120481927710843
"LOC105832735" 0.072289156626506
"LOC105832736" 0.072289156626506
"LOC105832737" 0
"LOC105832738" 0.0120481927710843
"LOC105832739" 0.0120481927710843
"LOC105832740" 0.0481927710843374
"LOC105832741" 0.891566265060241
"LOC105832742" 0
"LOC105832743" 0.771084337349398
"LOC105832744" 0.385542168674699
"LOC105832745" 0.072289156626506
"LOC105832746" 0.072289156626506
"LOC105832747" 0.927710843373494
"LOC105832748" 0.0240963855421687
"LOC105832750" 0.204819277108434
"LOC105832751" 0.879518072289157
"LOC105832752" 0
"LOC105832753" 0.072289156626506
"LOC105832754" 0.072289156626506
"LOC105832755" 0
"LOC105832756" 0
"LOC105832757" 0.843373493975904
"LOC105832758" 0
"LOC105832759" 0.0120481927710843
"LOC105832760" 0
"LOC105832761" 0.0240963855421687
"LOC105832762" 0
"LOC105832763" 0.903614457831325
"LOC105832764" 0.0120481927710843
"LOC105832765" 0.072289156626506
"LOC105832766" 0.072289156626506
"LOC105832767" 0.072289156626506
"LOC105832768" 0
"LOC105832769" 0.0843373493975904
"LOC105832770" 0.132530120481928
"LOC105832771" 0.072289156626506
"LOC105832772" 0
"LOC105832773" 0.036144578313253
"LOC105832774" 0.879518072289157
"LOC105832775" 0.0843373493975904
"LOC105832776" 0.746987951807229
"LOC105832777" 0.0843373493975904
"LOC105832778" 0.891566265060241
"LOC105832779" 0.144578313253012
"LOC105832780" 0
"LOC105832781" 0.108433734939759
"LOC105832782" 0.891566265060241
"LOC105832783" 0
"LOC105832784" 0.0120481927710843
"LOC105832785" 0.108433734939759
"LOC105832786" 0.072289156626506
"LOC105832787" 0.072289156626506
"LOC105832788" 0.0120481927710843
"LOC105832789" 0.072289156626506
"LOC105832790" 0
"LOC105832791" 0.072289156626506
"LOC105832792" 0
"LOC105832793" 0.072289156626506
"LOC105832794" 0.036144578313253
"LOC105832795" 0.072289156626506
"LOC105832796" 0
"LOC105832797" 0.903614457831325
"LOC105832798" 0.0602409638554217
"LOC105832799" 0
"LOC105832800" 0
"LOC105832801" 0.91566265060241
"LOC105832802" 0.759036144578313
"LOC105832803" 0.0602409638554217
"LOC105832804" 0
"LOC105832805" 0
"LOC105832806" 0
"LOC105832807" 0
"LOC105832808" 0
"LOC105832809" 0.373493975903614
"LOC105832810" 0.072289156626506
"LOC105832811" 0
"LOC105832812" 0
"LOC105832813" 0.072289156626506
"LOC105832814" 0
"LOC105832815" 0.072289156626506
"LOC105832816" 0.072289156626506
"LOC105832817" 0.0843373493975904
"LOC105832818" 0.072289156626506
"LOC105832819" 0.939759036144578
"LOC105832820" 0.891566265060241
"LOC105832821" 0.91566265060241
"LOC105832822" 0.698795180722892
"LOC105832823" 0.072289156626506
"LOC105832824" 0.072289156626506
"LOC105832825" 0.072289156626506
"LOC105832826" 0
"LOC105832827" 0.072289156626506
"LOC105832828" 0.759036144578313
"LOC105832829" 0.072289156626506
"LOC105832831" 0
"LOC105832832" 0
"LOC105832833" 0
"LOC105832834" 0
"LOC105832835" 0
"LOC105832837" 0
"LOC105832838" 0
"LOC105832839" 0
"LOC105832840" 0.0963855421686747
"LOC105832841" 0.072289156626506
"LOC105832842" 0
"LOC105832843" 0.0481927710843374
"LOC105832844" 0.072289156626506
"LOC105832845" 0
"LOC105832846" 0.072289156626506
"LOC105832847" 0.072289156626506
"LOC105832848" 0
"LOC105832849" 0.831325301204819
"LOC105832850" 0
"LOC105832851" 0.0843373493975904
"LOC105832852" 0.072289156626506
"LOC105832853" 0
"LOC105832854" 0
"LOC105832855" 0.891566265060241
"LOC105832856" 0
"LOC105832857" 0
"LOC105832858" 0.91566265060241
"LOC105832859" 0.072289156626506
"LOC105832860" 0
"LOC105832861" 0.072289156626506
"LOC105832862" 0.843373493975904
"LOC105832863" 0.072289156626506
"LOC105832864" 0
"LOC105832865" 0.072289156626506
"LOC105832866" 0
"LOC105832867" 0
"LOC105832868" 0.0602409638554217
"LOC105832869" 0
"LOC105832870" 0.072289156626506
"LOC105832871" 0
"LOC105832872" 0.819277108433735
"LOC105832873" 0
"LOC105832874" 0.566265060240964
"LOC105832875" 0
"LOC105832876" 0
"LOC105832877" 0
"LOC105832878" 0
"LOC105832879" 0.891566265060241
"LOC105832880" 0.891566265060241
"LOC105832881" 0
"LOC105832882" 0.072289156626506
"LOC105832883" 0.0843373493975904
"LOC105832884" 0.0481927710843374
"LOC105832885" 0
"LOC105832886" 0
"LOC105832887" 0.072289156626506
"LOC105832888" 0.831325301204819
"LOC105832889" 0.0963855421686747
"LOC105832890" 0.0120481927710843
"LOC105832891" 0.072289156626506
"LOC105832892" 0.91566265060241
"LOC105832893" 0
"LOC105832894" 0.807228915662651
"LOC105832895" 0.710843373493976
"LOC105832896" 0.819277108433735
"LOC105832897" 0.36144578313253
"LOC105832898" 0.072289156626506
"LOC105832899" 0.0240963855421687
"LOC105832900" 0.939759036144578
"LOC105832901" 0.072289156626506
"LOC105832902" 0
"LOC105832903" 0.072289156626506
"LOC105832904" 0.349397590361446
"LOC105832905" 0
"LOC105832906" 0.421686746987952
"LOC105832907" 0
"LOC105832908" 0.91566265060241
"LOC105832909" 0
"LOC105832910" 0.0120481927710843
"LOC105832911" 0.072289156626506
"LOC105832912" 0.0120481927710843
"LOC105832913" 0.91566265060241
"LOC105832914" 0.91566265060241
"LOC105832915" 0.0120481927710843
"LOC105832916" 0
"LOC105832917" 0.0120481927710843
"LOC105832918" 0.0240963855421687
"LOC105832920" 0.0602409638554217
"LOC105832921" 0.698795180722892
"LOC105832922" 0.072289156626506
"LOC105832923" 0.0843373493975904
"LOC105832924" 0.409638554216867
"LOC105832925" 0
"LOC105832927" 0.927710843373494
"LOC105832928" 0.072289156626506
"LOC105832929" 0.108433734939759
"LOC105832930" 0.072289156626506
"LOC105832931" 0.072289156626506
"LOC105832932" 0.0963855421686747
"LOC105832933" 0.0963855421686747
"LOC105832934" 0.072289156626506
"LOC105832935" 0
"LOC105832937" 0
"LOC105832938" 0.072289156626506
"LOC105832939" 0
"LOC105832940" 0.072289156626506
"LOC105832941" 0.072289156626506
"LOC105832942" 0.903614457831325
"LOC105832943" 0
"LOC105832944" 0.132530120481928
"LOC105832945" 0
"LOC105832946" 0
"LOC105832947" 0.63855421686747
"LOC105832948" 0.927710843373494
"LOC105832950" 0
"LOC105832951" 0.939759036144578
"LOC105832952" 0.939759036144578
"LOC105832953" 0.903614457831325
"LOC105832954" 0
"LOC105832955" 0
"LOC105832956" 0.156626506024096
"LOC105832958" 0
"LOC105832959" 0.662650602409639
"LOC105832960" 0.927710843373494
"LOC105832961" 0
"LOC105832962" 0.855421686746988
"LOC105832963" 0.072289156626506
"LOC105832964" 0.0120481927710843
"LOC105832966" 0.927710843373494
"LOC105832967" 0
"LOC105832968" 0
"LOC105832969" 0.0120481927710843
"LOC105832970" 0.397590361445783
"LOC105832971" 0
"LOC105832973" 0
"LOC105832974" 0.072289156626506
"LOC105832975" 0.072289156626506
"LOC105832976" 0.0240963855421687
"LOC105832977" 0.903614457831325
"LOC105832978" 0.0843373493975904
"LOC105832979" 0
"LOC105832981" 0.072289156626506
"LOC105832982" 0
"LOC105832983" 0.0602409638554217
"LOC105832984" 0.325301204819277
"LOC105832986" 0
"LOC105832987" 0.0240963855421687
"LOC105832988" 0.072289156626506
"LOC105832989" 0.0240963855421687
"LOC105832990" 0
"LOC105832991" 0.072289156626506
"LOC105832993" 0
"LOC105832995" 0.072289156626506
"LOC105832996" 0.903614457831325
"LOC105832997" 0.253012048192771
"LOC105832998" 0
"LOC105832999" 0.626506024096386
"LOC105833000" 0.566265060240964
"LOC105833001" 0.542168674698795
"LOC105833002" 0
"LOC105833003" 0.783132530120482
"LOC105833004" 0
"LOC105833005" 0.891566265060241
"LOC105833006" 0
"LOC105833007" 0.072289156626506
"LOC105833008" 0.072289156626506
"LOC105833009" 0
"LOC105833010" 0.072289156626506
"LOC105833011" 0
"LOC105833012" 0
"LOC105833013" 0
"LOC105833014" 0.168674698795181
"LOC105833015" 0.072289156626506
"LOC105833016" 0.072289156626506
"LOC105833017" 0.072289156626506
"LOC105833018" 0.891566265060241
"LOC105833019" 0.072289156626506
"LOC105833020" 0.0963855421686747
"LOC105833021" 0.0843373493975904
"LOC105833023" 0.903614457831325
"LOC105833024" 0
"LOC105833025" 0.072289156626506
"LOC105833026" 0
"LOC105833027" 0.879518072289157
"LOC105833028" 0.0963855421686747
"LOC105833029" 0
"LOC105833030" 0.240963855421687
"LOC105833031" 0.807228915662651
"LOC105833032" 0.072289156626506
"LOC105833033" 0
"LOC105833034" 0
"LOC105833035" 0.903614457831325
"LOC105833036" 0
"LOC105833037" 0
"LOC105833038" 0.036144578313253
"LOC105833039" 0.91566265060241
"LOC105833040" 0.891566265060241
"LOC105833041" 0.927710843373494
"LOC105833042" 0.301204819277108
"LOC105833044" 0.0120481927710843
"LOC105833045" 0
"LOC105833046" 0
"LOC105833047" 0
"LOC105833048" 0.156626506024096
"LOC105833049" 0.0240963855421687
"LOC105833050" 0.072289156626506
"LOC105833051" 0
"LOC105833052" 0
"LOC105833053" 0
"LOC105833054" 0.072289156626506
"LOC105833055" 0
"LOC105833056" 0.072289156626506
"LOC105833057" 0.710843373493976
"LOC105833058" 0.0120481927710843
"LOC105833060" 0
"LOC105833061" 0.072289156626506
"LOC105833062" 0.903614457831325
"LOC105833063" 0.108433734939759
"LOC105833065" 0.036144578313253
"LOC105833066" 0.072289156626506
"LOC105833067" 0.91566265060241
"LOC105833068" 0.036144578313253
"LOC105833069" 0.072289156626506
"LOC105833070" 0
"LOC105833071" 0.072289156626506
"LOC105833072" 0.072289156626506
"LOC105833073" 0
"LOC105833074" 0.072289156626506
"LOC105833075" 0
"LOC105833076" 0.072289156626506
"LOC105833077" 0.0843373493975904
"LOC105833078" 0
"LOC105833079" 0
"LOC105833080" 0.349397590361446
"LOC105833081" 0.0120481927710843
"LOC105833082" 0.036144578313253
"LOC105833083" 0.313253012048193
"LOC105833084" 0
"LOC105833086" 0.771084337349398
"LOC105833087" 0.072289156626506
"LOC105833088" 0
"LOC105833089" 0
"LOC105833090" 0.072289156626506
"LOC105833091" 0
"LOC105833092" 0.903614457831325
"LOC105833093" 0
"LOC105833094" 0.0602409638554217
"LOC105833095" 0
"LOC105833096" 0
"LOC105833097" 0.927710843373494
"LOC105833098" 0.891566265060241
"LOC105833099" 0.0120481927710843
"LOC105833100" 0
"LOC105833101" 0
"LOC105833102" 0
"LOC105833103" 0.072289156626506
"LOC105833104" 0.0602409638554217
"LOC105833105" 0
"LOC105833106" 0
"LOC105833107" 0.542168674698795
"LOC105833108" 0.072289156626506
"LOC105833109" 0
"LOC105833110" 0.819277108433735
"LOC105833111" 0.0963855421686747
"LOC105833112" 0
"LOC105833113" 0
"LOC105833114" 0.289156626506024
"LOC105833115" 0.072289156626506
"LOC105833116" 0
"LOC105833117" 0
"LOC105833118" 0
"LOC105833119" 0
"LOC105833120" 0.072289156626506
"LOC105833121" 0.927710843373494
"LOC105833122" 0.072289156626506
"LOC105833123" 0.662650602409639
"LOC105833124" 0.072289156626506
"LOC105833125" 0
"LOC105833126" 0.0120481927710843
"LOC105833127" 0.072289156626506
"LOC105833128" 0.0120481927710843
"LOC105833129" 0.036144578313253
"LOC105833130" 0.903614457831325
"LOC105833131" 0.072289156626506
"LOC105833132" 0.072289156626506
"LOC105833133" 0.072289156626506
"LOC105833134" 0.072289156626506
"LOC105833135" 0.0602409638554217
"LOC105833136" 0.072289156626506
"LOC105833137" 0
"LOC105833138" 0.072289156626506
"LOC105833139" 0.698795180722892
"LOC105833140" 0
"LOC105833141" 0.072289156626506
"LOC105833142" 0.0843373493975904
"LOC105833143" 0.0120481927710843
"LOC105833144" 0.0843373493975904
"LOC105833145" 0.0120481927710843
"LOC105833146" 0.072289156626506
"LOC105833147" 0
"LOC105833148" 0.385542168674699
"LOC105833149" 0.927710843373494
"LOC105833150" 0.072289156626506
"LOC105833151" 0.0120481927710843
"LOC105833152" 0.072289156626506
"LOC105833153" 0.072289156626506
"LOC105833154" 0.891566265060241
"LOC105833155" 0.108433734939759
"LOC105833156" 0
"LOC105833157" 0.0843373493975904
"LOC105833158" 0
"LOC105833159" 0
"LOC105833160" 0.891566265060241
"LOC105833161" 0.072289156626506
"LOC105833162" 0
"LOC105833163" 0.132530120481928
"LOC105833164" 0.072289156626506
"LOC105833165" 0
"LOC105833166" 0.072289156626506
"LOC105833167" 0
"LOC105833168" 0.072289156626506
"LOC105833169" 0.072289156626506
"LOC105833170" 0
"LOC105833171" 0
"LOC105833172" 0.903614457831325
"LOC105833173" 0.927710843373494
"LOC105833174" 0
"LOC105833175" 0
"LOC105833176" 0.0963855421686747
"LOC105833177" 0.783132530120482
"LOC105833178" 0.927710843373494
"LOC105833179" 0.927710843373494
"LOC105833180" 0
"LOC105833181" 0
"LOC105833182" 0
"LOC105833183" 0.072289156626506
"LOC105833184" 0.0120481927710843
"LOC105833185" 0.072289156626506
"LOC105833186" 0.385542168674699
"LOC105833188" 0.072289156626506
"LOC105833189" 0.072289156626506
"LOC105833190" 0.819277108433735
"LOC105833191" 0.710843373493976
"LOC105833192" 0.072289156626506
"LOC105833193" 0.072289156626506
"LOC105833194" 0.0120481927710843
"LOC105833195" 0
"LOC105833196" 0.44578313253012
"LOC105833197" 0.795180722891566
"LOC105833198" 0.0120481927710843
"LOC105833199" 0
"LOC105833200" 0
"LOC105833201" 0.072289156626506
"LOC105833202" 0
"LOC105833203" 0.072289156626506
"LOC105833204" 0.072289156626506
"LOC105833205" 0
"LOC105833206" 0.710843373493976
"LOC105833207" 0.072289156626506
"LOC105833208" 0.072289156626506
"LOC105833209" 0.91566265060241
"LOC105833210" 0.0240963855421687
"LOC105833211" 0
"LOC105833212" 0.072289156626506
"LOC105833213" 0
"LOC105833214" 0.253012048192771
"LOC105833215" 0.0240963855421687
"LOC105833216" 0.987951807228916
"LOC105833217" 0
"LOC105833218" 0.0843373493975904
"LOC105833219" 0
"LOC105833220" 0.072289156626506
"LOC105833221" 0.072289156626506
"LOC105833222" 0
"LOC105833223" 0.0602409638554217
"LOC105833224" 0.072289156626506
"LOC105833225" 0.0843373493975904
"LOC105833226" 0.0240963855421687
"LOC105833227" 0
"LOC105833228" 0
"LOC105833229" 0.927710843373494
"LOC105833230" 0
"LOC105833231" 0.072289156626506
"LOC105833232" 0.072289156626506
"LOC105833233" 0.0963855421686747
"LOC105833234" 0.072289156626506
"LOC105833235" 0.0120481927710843
"LOC105833236" 0.891566265060241
"LOC105833237" 0
"LOC105833238" 0
"LOC105833239" 0.409638554216867
"LOC105833240" 0.265060240963855
"LOC105833241" 0
"LOC105833242" 0.072289156626506
"LOC105833243" 0
"LOC105833244" 0.0240963855421687
"LOC105833245" 0.072289156626506
"LOC105833246" 0
"LOC105833247" 0
"LOC105833248" 0.686746987951807
"LOC105833249" 0.0240963855421687
"LOC105833250" 0.0120481927710843
"LOC105833251" 0.891566265060241
"LOC105833252" 0.0481927710843374
"LOC105833253" 0
"LOC105833254" 0.0240963855421687
"LOC105833256" 0
"LOC105833257" 0.0120481927710843
"LOC105833258" 0.072289156626506
"LOC105833259" 0.0843373493975904
"LOC105833260" 0.072289156626506
"LOC105833261" 0.072289156626506
"LOC105833262" 0.771084337349398
"LOC105833263" 0.0120481927710843
"LOC105833264" 0.072289156626506
"LOC105833265" 0
"LOC105833266" 0
"LOC105833267" 0.168674698795181
"LOC105833268" 0
"LOC105833269" 0.0481927710843374
"LOC105833270" 0.55421686746988
"LOC105833271" 0.072289156626506
"LOC105833272" 0.132530120481928
"LOC105833273" 0.072289156626506
"LOC105833274" 0.072289156626506
"LOC105833275" 0.674698795180723
"LOC105833276" 0
"LOC105833277" 0.0120481927710843
"LOC105833278" 0.0963855421686747
"LOC105833279" 0
"LOC105833280" 0.0240963855421687
"LOC105833281" 0.0120481927710843
"LOC105833282" 0.72289156626506
"LOC105833283" 0
"LOC105833284" 0
"LOC105833285" 0.072289156626506
"LOC105833286" 0.072289156626506
"LOC105833287" 0
"LOC105833288" 0.072289156626506
"LOC105833289" 0.91566265060241
"LOC105833290" 0.903614457831325
"LOC105833291" 0
"LOC105833292" 0.0481927710843374
"LOC105833293" 0.204819277108434
"LOC105833294" 0.0843373493975904
"LOC105833295" 0.072289156626506
"LOC105833296" 0.072289156626506
"LOC105833297" 0.903614457831325
"LOC105833298" 0.0843373493975904
"LOC105833299" 0.072289156626506
"LOC105833300" 0
"LOC105833301" 0.072289156626506
"LOC105833302" 0.0120481927710843
"LOC105833303" 0
"LOC105833304" 0
"LOC105833305" 0
"LOC105833306" 0.072289156626506
"LOC105833307" 0
"LOC105833308" 0.072289156626506
"LOC105833309" 0.072289156626506
"LOC105833310" 0.927710843373494
"LOC105833311" 0.036144578313253
"LOC105833312" 0
"LOC105833314" 0.0963855421686747
"LOC105833315" 0
"LOC105833316" 0.072289156626506
"LOC105833317" 0
"LOC105833318" 0.072289156626506
"LOC105833319" 0.891566265060241
"LOC105833320" 0
"LOC105833321" 0
"LOC105833322" 0.409638554216867
"LOC105833323" 0
"LOC105833324" 0.0843373493975904
"LOC105833325" 0.132530120481928
"LOC105833326" 0.072289156626506
"LOC105833327" 0
"LOC105833328" 0.951807228915663
"LOC105833329" 0.072289156626506
"LOC105833330" 0.072289156626506
"LOC105833331" 0
"LOC105833333" 0
"LOC105833334" 0
"LOC105833335" 0
"LOC105833336" 0.843373493975904
"LOC105833337" 0.927710843373494
"LOC105833339" 0.072289156626506
"LOC105833340" 0.55421686746988
"LOC105833341" 0
"LOC105833342" 0.819277108433735
"LOC105833343" 0
"LOC105833344" 0
"LOC105833345" 0.144578313253012
"LOC105833347" 0.0120481927710843
"LOC105833348" 0.0240963855421687
"LOC105833349" 0.879518072289157
"LOC105833350" 0.072289156626506
"LOC105833351" 0.072289156626506
"LOC105833352" 0
"LOC105833353" 0.91566265060241
"LOC105833354" 0.843373493975904
"LOC105833355" 0.0963855421686747
"LOC105833356" 0
"LOC105833357" 0.072289156626506
"LOC105833358" 0.072289156626506
"LOC105833359" 0
"LOC105833360" 0.879518072289157
"LOC105833361" 0.0843373493975904
"LOC105833362" 0.0240963855421687
"LOC105833363" 0
"LOC105833364" 0.192771084337349
"LOC105833365" 0.036144578313253
"LOC105833366" 0.253012048192771
"LOC105833367" 0.072289156626506
"LOC105833368" 0.542168674698795
"LOC105833369" 0.783132530120482
"LOC105833370" 0.72289156626506
"LOC105833371" 0
"LOC105833372" 0.421686746987952
"LOC105833373" 0.0120481927710843
"LOC105833374" 0.120481927710843
"LOC105833375" 0.072289156626506
"LOC105833376" 0
"LOC105833377" 0.072289156626506
"LOC105833378" 0
"LOC105833379" 0.072289156626506
"LOC105833380" 0
"LOC105833381" 0.0481927710843374
"LOC105833382" 0
"LOC105833383" 0
"LOC105833384" 0.072289156626506
"LOC105833385" 0.072289156626506
"LOC105833387" 0
"LOC105833388" 0
"LOC105833389" 0
"LOC105833390" 0.072289156626506
"LOC105833391" 0
"LOC105833392" 0.939759036144578
"LOC105833393" 0.072289156626506
"LOC105833394" 0
"LOC105833395" 0.927710843373494
"LOC105833396" 0.927710843373494
"LOC105833397" 0
"LOC105833398" 0.072289156626506
"LOC105833399" 0.072289156626506
"LOC105833400" 0.072289156626506
"LOC105833401" 0
"LOC105833402" 0.421686746987952
"LOC105833403" 0.0963855421686747
"LOC105833404" 0
"LOC105833405" 0.072289156626506
"LOC105833406" 0.072289156626506
"LOC105833407" 0.072289156626506
"LOC105833408" 0.867469879518072
"LOC105833409" 0.072289156626506
"LOC105833410" 0.927710843373494
"LOC105833411" 0
"LOC105833412" 0
"LOC105833413" 0.469879518072289
"LOC105833414" 0.771084337349398
"LOC105833416" 0.072289156626506
"LOC105833417" 0
"LOC105833418" 0.301204819277108
"LOC105833419" 0.072289156626506
"LOC105833420" 0.072289156626506
"LOC105833421" 0.072289156626506
"LOC105833422" 0.289156626506024
"LOC105833423" 0.0240963855421687
"LOC105833424" 0.240963855421687
"LOC105833425" 0.072289156626506
"LOC105833426" 0.072289156626506
"LOC105833427" 0.072289156626506
"LOC105833428" 0
"LOC105833429" 0.072289156626506
"LOC105833430" 0.0843373493975904
"LOC105833431" 0.072289156626506
"LOC105833432" 0.072289156626506
"LOC105833433" 0
"LOC105833434" 0
"LOC105833435" 0.132530120481928
"LOC105833436" 0
"LOC105833437" 0.903614457831325
"LOC105833438" 0
"LOC105833439" 0
"LOC105833440" 0.253012048192771
"LOC105833441" 0
"LOC105833442" 0.927710843373494
"LOC105833443" 0
"LOC105833444" 0
"LOC105833445" 0.879518072289157
"LOC105833446" 0.0240963855421687
"LOC105833447" 0.0240963855421687
"LOC105833448" 0.072289156626506
"LOC105833449" 0.831325301204819
"LOC105833450" 0
"LOC105833451" 0.072289156626506
"LOC105833452" 0.036144578313253
"LOC105833453" 0.879518072289157
"LOC105833455" 0.0240963855421687
"LOC105833456" 0.0240963855421687
"LOC105833457" 0.91566265060241
"LOC105833458" 0.0120481927710843
"LOC105833459" 0
"LOC105833460" 0
"LOC105833461" 0
"LOC105833462" 0.91566265060241
"LOC105833463" 0
"LOC105833464" 0
"LOC105833465" 0.0120481927710843
"LOC105833466" 0.072289156626506
"LOC105833467" 0
"LOC105833468" 0
"LOC105833469" 0.072289156626506
"LOC105833470" 0.072289156626506
"LOC105833471" 0.903614457831325
"LOC105833472" 0
"LOC105833473" 0.072289156626506
"LOC105833474" 0.072289156626506
"LOC105833475" 0
"LOC105833476" 0.072289156626506
"LOC105833477" 0.072289156626506
"LOC105833478" 0.072289156626506
"LOC105833479" 0.891566265060241
"LOC105833480" 0.072289156626506
"LOC105833481" 0.072289156626506
"LOC105833482" 0.265060240963855
"LOC105833483" 0.072289156626506
"LOC105833484" 0.072289156626506
"LOC105833485" 0.072289156626506
"LOC105833486" 0.036144578313253
"LOC105833487" 0
"LOC105833488" 0
"LOC105833489" 0.072289156626506
"LOC105833490" 0.144578313253012
"LOC105833491" 0.879518072289157
"LOC105833492" 0
"LOC105833493" 0
"LOC105833494" 0.0602409638554217
"LOC105833495" 0.0963855421686747
"LOC105833496" 0.987951807228916
"LOC105833497" 0.903614457831325
"LOC105833498" 0.180722891566265
"LOC105833499" 0.662650602409639
"LOC105833500" 0.927710843373494
"LOC105833501" 0
"LOC105833502" 0
"LOC105833503" 0.0120481927710843
"LOC105833504" 0.457831325301205
"LOC105833505" 0.072289156626506
"LOC105833506" 0.072289156626506
"LOC105833507" 0.879518072289157
"LOC105833508" 0.036144578313253
"LOC105833509" 0.108433734939759
"LOC105833510" 0.072289156626506
"LOC105833511" 0.0120481927710843
"LOC105833512" 0.0240963855421687
"LOC105833513" 0
"LOC105833514" 0.072289156626506
"LOC105833515" 0
"LOC105833516" 0
"LOC105833517" 0
"LOC105833518" 0.903614457831325
"LOC105833519" 0
"LOC105833520" 0.072289156626506
"LOC105833521" 0.44578313253012
"LOC105833522" 0.036144578313253
"LOC105833523" 0.91566265060241
"LOC105833524" 0
"LOC105833525" 0.0240963855421687
"LOC105833526" 0.072289156626506
"LOC105833527" 0.91566265060241
"LOC105833528" 0
"LOC105833529" 0
"LOC105833530" 0.072289156626506
"LOC105833531" 0.072289156626506
"LOC105833532" 0.0481927710843374
"LOC105833533" 0
"LOC105833534" 0.192771084337349
"LOC105833535" 0.072289156626506
"LOC105833536" 0.072289156626506
"LOC105833537" 0
"LOC105833538" 0
"LOC105833539" 0
"LOC105833540" 0.072289156626506
"LOC105833541" 0.0120481927710843
"LOC105833542" 0.0120481927710843
"LOC105833543" 0
"LOC105833544" 0.072289156626506
"LOC105833545" 0.771084337349398
"LOC105833546" 0
"LOC105833547" 0.072289156626506
"LOC105833548" 0.072289156626506
"LOC105833549" 0.469879518072289
"LOC105833550" 0.072289156626506
"LOC105833551" 0.0602409638554217
"LOC105833552" 0.409638554216867
"LOC105833553" 0.975903614457831
"LOC105833554" 0.072289156626506
"LOC105833555" 0.072289156626506
"LOC105833556" 0.0843373493975904
"LOC105833557" 0
"LOC105833558" 0.0120481927710843
"LOC105833559" 0.072289156626506
"LOC105833560" 0
"LOC105833561" 0
"LOC105833562" 0.072289156626506
"LOC105833563" 0
"LOC105833564" 0
"LOC105833565" 0.397590361445783
"LOC105833566" 0.108433734939759
"LOC105833567" 0
"LOC105833568" 0.072289156626506
"LOC105833569" 0.855421686746988
"LOC105833570" 0
"LOC105833571" 0
"LOC105833572" 0.072289156626506
"LOC105833573" 0
"LOC105833574" 0.072289156626506
"LOC105833575" 0.072289156626506
"LOC105833576" 0
"LOC105833577" 0.072289156626506
"LOC105833579" 0
"LOC105833580" 0.072289156626506
"LOC105833581" 0.072289156626506
"LOC105833582" 0.036144578313253
"LOC105833583" 0.891566265060241
"LOC105833584" 0
"LOC105833585" 0.469879518072289
"LOC105833586" 0.0120481927710843
"LOC105833587" 0.072289156626506
"LOC105833588" 0.072289156626506
"LOC105833589" 0.072289156626506
"LOC105833590" 0.072289156626506
"LOC105833591" 0.072289156626506
"LOC105833592" 0.108433734939759
"LOC105833593" 0.072289156626506
"LOC105833594" 0.0240963855421687
"LOC105833595" 0.036144578313253
"LOC105833596" 0.0120481927710843
"LOC105833597" 0.072289156626506
"LOC105833598" 0.891566265060241
"LOC105833599" 0.072289156626506
"LOC105833600" 0
"LOC105833601" 0.0120481927710843
"LOC105833602" 0.879518072289157
"LOC105833603" 0
"LOC105833604" 0
"LOC105833605" 0.072289156626506
"LOC105833606" 0.0481927710843374
"LOC105833607" 0.903614457831325
"LOC105833609" 0.771084337349398
"LOC105833610" 0.0120481927710843
"LOC105833611" 0
"LOC105833612" 0
"LOC105833613" 0.518072289156627
"LOC105833614" 0.253012048192771
"LOC105833615" 0
"LOC105833616" 0.036144578313253
"LOC105833618" 0.867469879518072
"LOC105833619" 0
"LOC105833620" 0
"LOC105833621" 0
"LOC105833622" 0
"LOC105833623" 0
"LOC105833624" 0.0240963855421687
"LOC105833625" 0.072289156626506
"LOC105833626" 0.373493975903614
"LOC105833627" 0
"LOC105833629" 0.903614457831325
"LOC105833630" 0.0240963855421687
"LOC105833631" 0.795180722891566
"LOC105833632" 0.072289156626506
"LOC105833633" 0
"LOC105833634" 0.036144578313253
"LOC105833635" 0.036144578313253
"LOC105833636" 0
"LOC105833637" 0.891566265060241
"LOC105833638" 0.072289156626506
"LOC105833639" 0.036144578313253
"LOC105833640" 0.91566265060241
"LOC105833641" 0.072289156626506
"LOC105833642" 0.879518072289157
"LOC105833643" 0.349397590361446
"LOC105833644" 0.855421686746988
"LOC105833645" 0.072289156626506
"LOC105833646" 0.108433734939759
"LOC105833647" 0
"LOC105833648" 0.072289156626506
"LOC105833649" 0.072289156626506
"LOC105833650" 0.0240963855421687
"LOC105833651" 0.072289156626506
"LOC105833653" 0
"LOC105833654" 0.072289156626506
"LOC105833655" 0
"LOC105833656" 0.891566265060241
"LOC105833657" 0.879518072289157
"LOC105833658" 0.072289156626506
"LOC105833659" 0.144578313253012
"LOC105833660" 0
"LOC105833661" 0
"LOC105833662" 0.91566265060241
"LOC105833663" 0.939759036144578
"LOC105833664" 0.734939759036145
"LOC105833665" 0
"LOC105833666" 0.0602409638554217
"LOC105833667" 0
"LOC105833668" 0.0120481927710843
"LOC105833669" 0.072289156626506
"LOC105833671" 0.072289156626506
"LOC105833672" 0.855421686746988
"LOC105833673" 0.072289156626506
"LOC105833674" 0.072289156626506
"LOC105833675" 0
"LOC105833676" 0.240963855421687
"LOC105833677" 0.072289156626506
"LOC105833678" 0
"LOC105833679" 0
"LOC105833680" 0.072289156626506
"LOC105833681" 0.843373493975904
"LOC105833682" 0.927710843373494
"LOC105833683" 0.927710843373494
"LOC105833684" 0.036144578313253
"LOC105833685" 0.891566265060241
"LOC105833686" 0.493975903614458
"LOC105833687" 0.036144578313253
"LOC105833688" 0.072289156626506
"LOC105833689" 0.0963855421686747
"LOC105833690" 0
"LOC105833691" 0.0481927710843374
"LOC105833692" 0.072289156626506
"LOC105833693" 0
"LOC105833694" 0.036144578313253
"LOC105833695" 0.0120481927710843
"LOC105833696" 0.072289156626506
"LOC105833697" 0
"LOC105833698" 0.759036144578313
"LOC105833699" 0
"LOC105833700" 0
"LOC105833701" 0.891566265060241
"LOC105833702" 0
"LOC105833703" 0.036144578313253
"LOC105833704" 0
"LOC105833705" 0.072289156626506
"LOC105833706" 0.072289156626506
"LOC105833707" 0
"LOC105833708" 0
"LOC105833709" 0
"LOC105833710" 0
"LOC105833711" 0.0120481927710843
"LOC105833712" 0.710843373493976
"LOC105833713" 0
"LOC105833714" 0.313253012048193
"LOC105833715" 0.36144578313253
"LOC105833716" 0.0240963855421687
"LOC105833717" 0
"LOC105833718" 0
"LOC105833719" 0
"LOC105833720" 0
"LOC105833721" 0
"LOC105833722" 0.0481927710843374
"LOC105833723" 0
"LOC105833724" 0
"LOC105833725" 0.072289156626506
"LOC105833726" 0.337349397590361
"LOC105833727" 0
"LOC105833729" 0.072289156626506
"LOC105833730" 0.072289156626506
"LOC105833731" 0
"LOC105833732" 0.132530120481928
"LOC105833733" 0.0602409638554217
"LOC105833734" 0.156626506024096
"LOC105833735" 0.0602409638554217
"LOC105833736" 0.0843373493975904
"LOC105833737" 0.072289156626506
"LOC105833738" 0.072289156626506
"LOC105833739" 0
"LOC105833740" 0.072289156626506
"LOC105833741" 0.819277108433735
"LOC105833742" 0
"LOC105833743" 0
"LOC105833744" 0.927710843373494
"LOC105833746" 0.903614457831325
"LOC105833747" 0
"LOC105833748" 0
"LOC105833749" 0.939759036144578
"LOC105833750" 0.072289156626506
"LOC105833751" 0.578313253012048
"LOC105833752" 0.63855421686747
"LOC105833753" 0.0120481927710843
"LOC105833754" 0.072289156626506
"LOC105833755" 0.072289156626506
"LOC105833756" 0.072289156626506
"LOC105833757" 0.072289156626506
"LOC105833758" 0.975903614457831
"LOC105833759" 0.072289156626506
"LOC105833760" 0
"LOC105833761" 0.939759036144578
"LOC105833762" 0.072289156626506
"LOC105833763" 0.927710843373494
"LOC105833764" 0
"LOC105833765" 0
"LOC105833766" 0.072289156626506
"LOC105833767" 0
"LOC105833768" 0.0120481927710843
"LOC105833769" 0.216867469879518
"LOC105833770" 0.0963855421686747
"LOC105833771" 0.072289156626506
"LOC105833772" 0.072289156626506
"LOC105833773" 0
"LOC105833774" 0
"LOC105833775" 0.144578313253012
"LOC105833776" 0.0843373493975904
"LOC105833777" 0
"LOC105833778" 0.072289156626506
"LOC105833779" 0.072289156626506
"LOC105833780" 0.072289156626506
"LOC105833781" 0
"LOC105833782" 0
"LOC105833783" 0.0602409638554217
"LOC105833784" 0
"LOC105833785" 0.0602409638554217
"LOC105833786" 0.072289156626506
"LOC105833787" 0
"LOC105833788" 0.072289156626506
"LOC105833789" 0.072289156626506
"LOC105833790" 0.578313253012048
"LOC105833791" 0.072289156626506
"LOC105833792" 0
"LOC105833793" 0.072289156626506
"LOC105833794" 0.325301204819277
"LOC105833795" 0.072289156626506
"LOC105833796" 0
"LOC105833797" 0.0120481927710843
"LOC105833798" 0.939759036144578
"LOC105833799" 0
"LOC105833800" 0.963855421686747
"LOC105833801" 0.072289156626506
"LOC105833802" 0.927710843373494
"LOC105833803" 0.072289156626506
"LOC105833804" 0.843373493975904
"LOC105833805" 0.072289156626506
"LOC105833806" 0.072289156626506
"LOC105833807" 0
"LOC105833808" 0
"LOC105833809" 0.0240963855421687
"LOC105833811" 0.975903614457831
"LOC105833812" 0.072289156626506
"LOC105833813" 0.710843373493976
"LOC105833815" 0.072289156626506
"LOC105833816" 0
"LOC105833817" 0
"LOC105833818" 0
"LOC105833819" 0.144578313253012
"LOC105833820" 0
"LOC105833822" 0.0843373493975904
"LOC105833823" 0.072289156626506
"LOC105833824" 0.0843373493975904
"LOC105833825" 0.072289156626506
"LOC105833826" 0.0843373493975904
"LOC105833827" 0
"LOC105833828" 0
"LOC105833829" 0
"LOC105833830" 0.156626506024096
"LOC105833831" 0.91566265060241
"LOC105833832" 0
"LOC105833833" 0.072289156626506
"LOC105833834" 0.072289156626506
"LOC105833835" 0.746987951807229
"LOC105833836" 0.072289156626506
"LOC105833837" 0.0843373493975904
"LOC105833839" 0.036144578313253
"LOC105833840" 0
"LOC105833841" 0.927710843373494
"LOC105833842" 0
"LOC105833843" 0.072289156626506
"LOC105833844" 0.072289156626506
"LOC105833845" 0.674698795180723
"LOC105833846" 0
"LOC105833847" 0.903614457831325
"LOC105833848" 0.072289156626506
"LOC105833849" 0
"LOC105833850" 0.807228915662651
"LOC105833851" 0
"LOC105833853" 0.0481927710843374
"LOC105833854" 0.072289156626506
"LOC105833855" 0
"LOC105833856" 0.072289156626506
"LOC105833857" 0.072289156626506
"LOC105833858" 0.0240963855421687
"LOC105833859" 0.939759036144578
"LOC105833860" 0
"LOC105833861" 0.0843373493975904
"LOC105833862" 0.072289156626506
"LOC105833863" 0
"LOC105833864" 0.072289156626506
"LOC105833865" 0.072289156626506
"LOC105833866" 0.168674698795181
"LOC105833867" 0.0481927710843374
"LOC105833868" 0
"LOC105833869" 0.891566265060241
"LOC105833870" 0
"LOC105833871" 0.927710843373494
"LOC105833872" 0.108433734939759
"LOC105833873" 0
"LOC105833874" 0.036144578313253
"LOC105833875" 0.072289156626506
"LOC105833876" 0.072289156626506
"LOC105833877" 0
"LOC105833878" 0.0963855421686747
"LOC105833879" 0
"LOC105833880" 0.0843373493975904
"LOC105833881" 0.975903614457831
"LOC105833882" 0.072289156626506
"LOC105833883" 0
"LOC105833884" 0
"LOC105833885" 0.457831325301205
"LOC105833886" 0.072289156626506
"LOC105833887" 0.939759036144578
"LOC105833888" 0.072289156626506
"LOC105833889" 0.626506024096386
"LOC105833890" 0
"LOC105833891" 0.0843373493975904
"LOC105833892" 0.072289156626506
"LOC105833893" 0
"LOC105833894" 0.072289156626506
"LOC105833895" 0.072289156626506
"LOC105833896" 0.072289156626506
"LOC105833897" 0
"LOC105833898" 0.927710843373494
"LOC105833899" 0
"LOC105833900" 0
"LOC105833901" 0.072289156626506
"LOC105833902" 0.072289156626506
"LOC105833903" 0
"LOC105833904" 0.072289156626506
"LOC105833905" 0.072289156626506
"LOC105833906" 0.867469879518072
"LOC105833907" 0
"LOC105833908" 0
"LOC105833909" 0.91566265060241
"LOC105833910" 0
"LOC105833911" 0.108433734939759
"LOC105833912" 0
"LOC105833913" 0.0481927710843374
"LOC105833914" 0.0240963855421687
"LOC105833915" 0.036144578313253
"LOC105833916" 0.072289156626506
"LOC105833917" 0.0963855421686747
"LOC105833918" 0.072289156626506
"LOC105833919" 0.108433734939759
"LOC105833920" 0.072289156626506
"LOC105833921" 0
"LOC105833922" 0
"LOC105833923" 0.072289156626506
"LOC105833924" 0.289156626506024
"LOC105833925" 0.63855421686747
"LOC105833926" 0
"LOC105833927" 0.072289156626506
"LOC105833928" 0
"LOC105833929" 0.0240963855421687
"LOC105833930" 0.072289156626506
"LOC105833931" 0.698795180722892
"LOC105833932" 0.0120481927710843
"LOC105833933" 0.0120481927710843
"LOC105833934" 0.0120481927710843
"LOC105833935" 0
"LOC105833936" 0.0120481927710843
"LOC105833937" 0
"LOC105833938" 0.0481927710843374
"LOC105833939" 0.072289156626506
"LOC105833941" 0.409638554216867
"LOC105833942" 0.072289156626506
"LOC105833943" 0.072289156626506
"LOC105833944" 0.072289156626506
"LOC105833945" 0
"LOC105833946" 0.072289156626506
"LOC105833947" 0.927710843373494
"LOC105833948" 0.036144578313253
"LOC105833949" 0
"LOC105833950" 0.0843373493975904
"LOC105833951" 0
"LOC105833952" 0
"LOC105833954" 0.0602409638554217
"LOC105833955" 0
"LOC105833956" 0.072289156626506
"LOC105833957" 0
"LOC105833958" 0.0481927710843374
"LOC105833959" 0.927710843373494
"LOC105833960" 0.072289156626506
"LOC105833961" 0.0843373493975904
"LOC105833962" 0
"LOC105833963" 0.0843373493975904
"LOC105833964" 0.072289156626506
"LOC105833965" 0.072289156626506
"LOC105833966" 0.072289156626506
"LOC105833967" 0.0843373493975904
"LOC105833968" 0.072289156626506
"LOC105833969" 0.072289156626506
"LOC105833970" 0
"LOC105833971" 0.072289156626506
"LOC105833972" 0.072289156626506
"LOC105833973" 0
"LOC105833974" 0.072289156626506
"LOC105833975" 0
"LOC105833976" 0.072289156626506
"LOC105833977" 0
"LOC105833978" 0
"LOC105833979" 0.072289156626506
"LOC105833980" 0.0240963855421687
"LOC105833981" 0.891566265060241
"LOC105833982" 0.072289156626506
"LOC105833983" 0.939759036144578
"LOC105833984" 0
"LOC105833985" 0.0602409638554217
"LOC105833986" 0
"LOC105833987" 0
"LOC105833988" 0.0963855421686747
"LOC105833989" 0.072289156626506
"LOC105833990" 0.0120481927710843
"LOC105833991" 0.698795180722892
"LOC105833992" 0.156626506024096
"LOC105833993" 0.301204819277108
"LOC105833994" 0.072289156626506
"LOC105833995" 0.0481927710843374
"LOC105833996" 0.91566265060241
"LOC105833997" 0.0843373493975904
"LOC105833998" 0.927710843373494
"LOC105833999" 0.072289156626506
"LOC105834000" 0.072289156626506
"LOC105834001" 0
"LOC105834002" 0
"LOC105834003" 0.072289156626506
"LOC105834005" 0
"LOC105834006" 0.903614457831325
"LOC105834007" 0.0120481927710843
"LOC105834008" 0.301204819277108
"LOC105834010" 0.072289156626506
"LOC105834011" 0.072289156626506
"LOC105834012" 0
"LOC105834013" 0.072289156626506
"LOC105834014" 0.939759036144578
"LOC105834015" 0.072289156626506
"LOC105834017" 0
"LOC105834018" 0
"LOC105834019" 0
"LOC105834020" 0.072289156626506
"LOC105834021" 0.072289156626506
"LOC105834022" 0.072289156626506
"LOC105834023" 0.36144578313253
"LOC105834024" 0.0120481927710843
"LOC105834025" 0.891566265060241
"LOC105834026" 0.072289156626506
"LOC105834027" 0.072289156626506
"LOC105834028" 0
"LOC105834029" 0.072289156626506
"LOC105834030" 0.0843373493975904
"LOC105834031" 0.253012048192771
"LOC105834032" 0.180722891566265
"LOC105834033" 0.144578313253012
"LOC105834034" 0
"LOC105834035" 0.891566265060241
"LOC105834036" 0.072289156626506
"LOC105834037" 0.072289156626506
"LOC105834038" 0
"LOC105834039" 0
"LOC105834040" 0
"LOC105834041" 0.36144578313253
"LOC105834042" 0.072289156626506
"LOC105834043" 0.072289156626506
"LOC105834044" 0
"LOC105834045" 0.072289156626506
"LOC105834046" 0.457831325301205
"LOC105834047" 0
"LOC105834048" 0.072289156626506
"LOC105834049" 0.180722891566265
"LOC105834050" 0.072289156626506
"LOC105834051" 0.903614457831325
"LOC105834052" 0
"LOC105834053" 0
"LOC105834054" 0.0120481927710843
"LOC105834055" 0.879518072289157
"LOC105834056" 0.072289156626506
"LOC105834057" 0.036144578313253
"LOC105834058" 0
"LOC105834059" 0
"LOC105834060" 0
"LOC105834061" 0.91566265060241
"LOC105834062" 0
"LOC105834063" 0
"LOC105834064" 0.072289156626506
"LOC105834065" 0.072289156626506
"LOC105834066" 0
"LOC105834067" 0.686746987951807
"LOC105834069" 0.0481927710843374
"LOC105834070" 0.072289156626506
"LOC105834071" 0.0120481927710843
"LOC105834072" 0.0240963855421687
"LOC105834073" 0
"LOC105834074" 0.216867469879518
"LOC105834075" 0
"LOC105834076" 0
"LOC105834077" 0.072289156626506
"LOC105834078" 0.0120481927710843
"LOC105834079" 0
"LOC105834080" 0.0120481927710843
"LOC105834081" 0.072289156626506
"LOC105834082" 0
"LOC105834083" 0
"LOC105834084" 0.072289156626506
"LOC105834085" 0
"LOC105834086" 0
"LOC105834087" 0
"LOC105834088" 0
"LOC105834089" 0.903614457831325
"LOC105834090" 0.072289156626506
"LOC105834091" 0
"LOC105834092" 0
"LOC105834093" 0
"LOC105834094" 0.072289156626506
"LOC105834095" 0.072289156626506
"LOC105834096" 0.0602409638554217
"LOC105834097" 0.072289156626506
"LOC105834098" 0.469879518072289
"LOC105834099" 0
"LOC105834100" 0.072289156626506
"LOC105834101" 0.903614457831325
"LOC105834102" 0.0120481927710843
"LOC105834103" 0
"LOC105834104" 0
"LOC105834105" 0
"LOC105834106" 0.0602409638554217
"LOC105834107" 0.072289156626506
"LOC105834108" 0.27710843373494
"LOC105834109" 0.204819277108434
"LOC105834110" 0
"LOC105834111" 0
"LOC105834112" 0.072289156626506
"LOC105834113" 0.072289156626506
"LOC105834114" 0
"LOC105834115" 0.072289156626506
"LOC105834116" 0
"LOC105834117" 0.072289156626506
"LOC105834118" 0.0602409638554217
"LOC105834119" 0
"LOC105834120" 0
"LOC105834122" 0.506024096385542
"LOC105834123" 0.192771084337349
"LOC105834124" 0.674698795180723
"LOC105834125" 0
"LOC105834126" 0.072289156626506
"LOC105834127" 0.72289156626506
"LOC105834128" 0.072289156626506
"LOC105834129" 0.867469879518072
"LOC105834130" 0.072289156626506
"LOC105834131" 0.072289156626506
"LOC105834132" 0
"LOC105834133" 0
"LOC105834134" 0.0240963855421687
"LOC105834135" 0.397590361445783
"LOC105834136" 0.0843373493975904
"LOC105834137" 0.891566265060241
"LOC105834138" 0.072289156626506
"LOC105834139" 0.0963855421686747
"LOC105834140" 1
"LOC105834141" 0.734939759036145
"LOC105834142" 0.927710843373494
"LOC105834143" 0.072289156626506
"LOC105834144" 0.108433734939759
"LOC105834145" 0
"LOC105834146" 0.072289156626506
"LOC105834147" 0
"LOC105834148" 0.072289156626506
"LOC105834149" 0
"LOC105834150" 0
"LOC105834151" 0.108433734939759
"LOC105834152" 0
"LOC105834153" 0.903614457831325
"LOC105834154" 0.91566265060241
"LOC105834155" 0.783132530120482
"LOC105834156" 0
"LOC105834157" 0
"LOC105834158" 0.385542168674699
"LOC105834159" 0.132530120481928
"LOC105834161" 0.108433734939759
"LOC105834162" 0.0843373493975904
"LOC105834163" 0
"LOC105834164" 0.0120481927710843
"LOC105834165" 0.072289156626506
"LOC105834166" 0.072289156626506
"LOC105834167" 0.807228915662651
"LOC105834168" 0.072289156626506
"LOC105834169" 0.91566265060241
"LOC105834171" 0
"LOC105834172" 0.036144578313253
"LOC105834173" 0.481927710843373
"LOC105834174" 0.072289156626506
"LOC105834175" 0.44578313253012
"LOC105834176" 0.072289156626506
"LOC105834177" 0.072289156626506
"LOC105834178" 0
"LOC105834179" 0.072289156626506
"LOC105834180" 0.903614457831325
"LOC105834181" 0
"LOC105834182" 0.036144578313253
"LOC105834183" 0.072289156626506
"LOC105834184" 0.0240963855421687
"LOC105834185" 0.891566265060241
"LOC105834186" 1
"LOC105834187" 0.216867469879518
"LOC105834188" 0.072289156626506
"LOC105834189" 0
"LOC105834190" 0
"LOC105834191" 0
"LOC105834192" 0.072289156626506
"LOC105834193" 0.072289156626506
"LOC105834194" 0.072289156626506
"LOC105834195" 0.807228915662651
"LOC105834196" 0
"LOC105834197" 0.072289156626506
"LOC105834198" 0
"LOC105834199" 0
"LOC105834200" 0.879518072289157
"LOC105834201" 0.927710843373494
"LOC105834202" 0.91566265060241
"LOC105834203" 0
"LOC105834204" 0.0120481927710843
"LOC105834205" 0.795180722891566
"LOC105834206" 0.0481927710843374
"LOC105834207" 0.337349397590361
"LOC105834208" 0.240963855421687
"LOC105834209" 0.927710843373494
"LOC105834210" 0.072289156626506
"LOC105834211" 0.072289156626506
"LOC105834212" 0.91566265060241
"LOC105834213" 0.072289156626506
"LOC105834214" 0.072289156626506
"LOC105834215" 0.072289156626506
"LOC105834216" 0
"LOC105834218" 0
"LOC105834219" 0.253012048192771
"LOC105834220" 0
"LOC105834221" 0.036144578313253
"LOC105834222" 0.072289156626506
"LOC105834223" 0
"LOC105834224" 0.903614457831325
"LOC105834225" 0.91566265060241
"LOC105834226" 0.0120481927710843
"LOC105834227" 0
"LOC105834228" 0
"LOC105834229" 0.072289156626506
"LOC105834230" 0.072289156626506
"LOC105834231" 0.072289156626506
"LOC105834232" 0.072289156626506
"LOC105834233" 0.72289156626506
"LOC105834234" 0.975903614457831
"LOC105834235" 0
"LOC105834236" 0.843373493975904
"LOC105834237" 0
"LOC105834238" 0
"LOC105834239" 0
"LOC105834240" 0.493975903614458
"LOC105834241" 0.0240963855421687
"LOC105834242" 0.072289156626506
"LOC105834243" 0
"LOC105834244" 0.0240963855421687
"LOC105834245" 0
"LOC105834246" 0
"LOC105834247" 0.192771084337349
"LOC105834248" 0
"LOC105834249" 0.0843373493975904
"LOC105834250" 0
"LOC105834251" 0.927710843373494
"LOC105834252" 0
"LOC105834253" 0.072289156626506
"LOC105834254" 0.313253012048193
"LOC105834255" 0.072289156626506
"LOC105834256" 0.542168674698795
"LOC105834257" 0.0843373493975904
"LOC105834258" 0.072289156626506
"LOC105834259" 0.072289156626506
"LOC105834260" 0.91566265060241
"LOC105834261" 0.0843373493975904
"LOC105834262" 0
"LOC105834263" 0.072289156626506
"LOC105834264" 0
"LOC105834265" 0
"LOC105834266" 0.409638554216867
"LOC105834267" 0.072289156626506
"LOC105834268" 0
"LOC105834269" 0.0240963855421687
"LOC105834270" 0
"LOC105834271" 0.855421686746988
"LOC105834272" 0.072289156626506
"LOC105834273" 0.072289156626506
"LOC105834274" 0.072289156626506
"LOC105834275" 0.072289156626506
"LOC105834276" 0.072289156626506
"LOC105834277" 0
"LOC105834278" 0.867469879518072
"LOC105834279" 0.301204819277108
"LOC105834280" 0
"LOC105834281" 0
"LOC105834282" 0.072289156626506
"LOC105834283" 0.0843373493975904
"LOC105834284" 0.072289156626506
"LOC105834285" 0.072289156626506
"LOC105834286" 0
"LOC105834287" 0.072289156626506
"LOC105834288" 0.072289156626506
"LOC105834289" 0
"LOC105834290" 0.072289156626506
"LOC105834291" 0.0843373493975904
"LOC105834292" 0
"LOC105834293" 0
"LOC105834294" 0
"LOC105834295" 0.072289156626506
"LOC105834296" 0.819277108433735
"LOC105834297" 0
"LOC105834298" 0
"LOC105834299" 0
"LOC105834300" 0
"LOC105834301" 0.867469879518072
"LOC105834302" 0.903614457831325
"LOC105834303" 0.939759036144578
"LOC105834304" 0
"LOC105834305" 0.0481927710843374
"LOC105834306" 0.0481927710843374
"LOC105834307" 0
"LOC105834308" 0.072289156626506
"LOC105834309" 0.072289156626506
"LOC105834310" 0.0602409638554217
"LOC105834311" 0
"LOC105834312" 0
"LOC105834313" 0
"LOC105834314" 0.072289156626506
"LOC105834315" 0.072289156626506
"LOC105834316" 0
"LOC105834317" 0.879518072289157
"LOC105834318" 0.0240963855421687
"LOC105834320" 0.397590361445783
"LOC105834321" 0.843373493975904
"LOC105834322" 0
"LOC105834323" 0.783132530120482
"LOC105834324" 0.0963855421686747
"LOC105834325" 0.927710843373494
"LOC105834326" 0.036144578313253
"LOC105834327" 0.0602409638554217
"LOC105834328" 0.072289156626506
"LOC105834329" 0
"LOC105834330" 0
"LOC105834331" 0.072289156626506
"LOC105834332" 0.072289156626506
"LOC105834333" 0.0240963855421687
"LOC105834334" 0.072289156626506
"LOC105834335" 0.072289156626506
"LOC105834336" 0.891566265060241
"LOC105834337" 0.072289156626506
"LOC105834338" 0.072289156626506
"LOC105834339" 0
"LOC105834340" 0.566265060240964
"LOC105834341" 0.180722891566265
"LOC105834342" 0.0120481927710843
"LOC105834343" 0
"LOC105834344" 0
"LOC105834345" 0.939759036144578
"LOC105834346" 0.903614457831325
"LOC105834347" 0.072289156626506
"LOC105834348" 0
"LOC105834349" 0.831325301204819
"LOC105834350" 0.879518072289157
"LOC105834351" 0.0120481927710843
"LOC105834352" 0
"LOC105834353" 0.0481927710843374
"LOC105834354" 0.903614457831325
"LOC105834355" 0.0481927710843374
"LOC105834356" 0.903614457831325
"LOC105834357" 0
"LOC105834358" 0.337349397590361
"LOC105834359" 0.072289156626506
"LOC105834361" 0.542168674698795
"LOC105834362" 0.0120481927710843
"LOC105834363" 0.0120481927710843
"LOC105834364" 0.867469879518072
"LOC105834365" 0.240963855421687
"LOC105834366" 0
"LOC105834367" 0
"LOC105834368" 0
"LOC105834369" 0
"LOC105834370" 0
"LOC105834371" 0.0120481927710843
"LOC105834372" 0.036144578313253
"LOC105834373" 0
"LOC105834374" 0
"LOC105834375" 0.0240963855421687
"LOC105834376" 0.204819277108434
"LOC105834377" 0
"LOC105834378" 0
"LOC105834379" 0
"LOC105834380" 0.0120481927710843
"LOC105834381" 0.072289156626506
"LOC105834382" 0
"LOC105834383" 0.072289156626506
"LOC105834384" 1
"LOC105834385" 0
"LOC105834386" 0.927710843373494
"LOC105834387" 0.626506024096386
"LOC105834388" 0
"LOC105834389" 0.072289156626506
"LOC105834390" 0
"LOC105834391" 0
"LOC105834392" 0.036144578313253
"LOC105834393" 0.072289156626506
"LOC105834394" 0.072289156626506
"LOC105834395" 0
"LOC105834396" 0.530120481927711
"LOC105834397" 0.927710843373494
"LOC105834398" 0.301204819277108
"LOC105834399" 0
"LOC105834400" 0.072289156626506
"LOC105834401" 0
"LOC105834402" 0.0481927710843374
"LOC105834403" 0.0120481927710843
"LOC105834404" 0
"LOC105834405" 0.0120481927710843
"LOC105834406" 0.0240963855421687
"LOC105834407" 0.903614457831325
"LOC105834408" 0
"LOC105834409" 0.072289156626506
"LOC105834410" 0
"LOC105834411" 0
"LOC105834412" 0
"LOC105834413" 0
"LOC105834414" 0
"LOC105834415" 0.072289156626506
"LOC105834416" 0.891566265060241
"LOC105834417" 0.072289156626506
"LOC105834418" 0
"LOC105834419" 0.072289156626506
"LOC105834420" 0.602409638554217
"LOC105834421" 0.072289156626506
"LOC105834422" 0
"LOC105834423" 0.903614457831325
"LOC105834424" 0.036144578313253
"LOC105834425" 0
"LOC105834426" 0
"LOC105834427" 0
"LOC105834428" 0.072289156626506
"LOC105834429" 0
"LOC105834430" 0
"LOC105834431" 0.939759036144578
"LOC105834432" 0
"LOC105834433" 0.072289156626506
"LOC105834434" 0
"LOC105834435" 0.867469879518072
"LOC105834436" 0.0120481927710843
"LOC105834437" 0.036144578313253
"LOC105834438" 0
"LOC105834439" 0.843373493975904
"LOC105834440" 0
"LOC105834441" 0.927710843373494
"LOC105834442" 0.819277108433735
"LOC105834443" 0
"LOC105834444" 0
"LOC105834445" 0
"LOC105834446" 0.072289156626506
"LOC105834447" 0
"LOC105834448" 0
"LOC105834449" 0.072289156626506
"LOC105834450" 0
"LOC105834451" 0.867469879518072
"LOC105834452" 0.433734939759036
"LOC105834453" 0
"LOC105834454" 0
"LOC105834455" 0.91566265060241
"LOC105834456" 0
"LOC105834457" 0
"LOC105834458" 0.0481927710843374
"LOC105834459" 0.963855421686747
"LOC105834460" 0.903614457831325
"LOC105834461" 0.903614457831325
"LOC105834462" 0.0120481927710843
"LOC105834463" 0
"LOC105834464" 0.0481927710843374
"LOC105834465" 0
"LOC105834466" 0
"LOC105834467" 0.0602409638554217
"LOC105834468" 0.0120481927710843
"LOC105834469" 0.0843373493975904
"LOC105834470" 0.433734939759036
"LOC105834471" 0.27710843373494
"LOC105834472" 0
"LOC105834473" 0
"LOC105834474" 0
"LOC105834475" 0.072289156626506
"LOC105834476" 0
"LOC105834477" 0.072289156626506
"LOC105834478" 0.927710843373494
"LOC105834479" 0
"LOC105834480" 0.240963855421687
"LOC105834482" 0
"LOC105834483" 0
"LOC105834484" 0.903614457831325
"LOC105834485" 0.072289156626506
"LOC105834486" 0.0240963855421687
"LOC105834487" 0
"LOC105834489" 0.903614457831325
"LOC105834490" 0
"LOC105834491" 0.072289156626506
"LOC105834492" 0.072289156626506
"LOC105834493" 0.072289156626506
"LOC105834494" 0
"LOC105834495" 0.879518072289157
"LOC105834496" 0.072289156626506
"LOC105834497" 0.072289156626506
"LOC105834498" 0.072289156626506
"LOC105834499" 0
"LOC105834500" 0.036144578313253
"LOC105834501" 0.072289156626506
"LOC105834502" 0.036144578313253
"LOC105834503" 0.072289156626506
"LOC105834504" 0.072289156626506
"LOC105834505" 0
"LOC105834506" 0
"LOC105834507" 0
"LOC105834508" 0
"LOC105834509" 0.072289156626506
"LOC105834510" 0
"LOC105834511" 0
"LOC105834512" 0
"LOC105834513" 0.746987951807229
"LOC105834514" 0
"LOC105834515" 0
"LOC105834516" 0.0240963855421687
"LOC105834517" 0.072289156626506
"LOC105834518" 0.831325301204819
"LOC105834519" 0.939759036144578
"LOC105834520" 0.072289156626506
"LOC105834521" 0.91566265060241
"LOC105834522" 0.072289156626506
"LOC105834523" 0
"LOC105834524" 0.036144578313253
"LOC105834525" 0.072289156626506
"LOC105834526" 0
"LOC105834527" 0.927710843373494
"LOC105834528" 0.91566265060241
"LOC105834529" 0.072289156626506
"LOC105834530" 0.072289156626506
"LOC105834531" 0.0963855421686747
"LOC105834532" 0
"LOC105834533" 0
"LOC105834534" 0
"LOC105834535" 0.072289156626506
"LOC105834536" 0.072289156626506
"LOC105834537" 0
"LOC105834538" 0.120481927710843
"LOC105834539" 0.746987951807229
"LOC105834540" 0.0120481927710843
"LOC105834541" 0.0240963855421687
"LOC105834543" 0
"LOC105834544" 0.120481927710843
"LOC105834545" 0.759036144578313
"LOC105834546" 0.385542168674699
"LOC105834547" 0.072289156626506
"LOC105834548" 0.072289156626506
"LOC105834549" 0
"LOC105834550" 0
"LOC105834551" 0.072289156626506
"LOC105834552" 0.072289156626506
"LOC105834553" 0
"LOC105834554" 0
"LOC105834555" 0
"LOC105834556" 0.975903614457831
"LOC105834557" 0.36144578313253
"LOC105834558" 0.0120481927710843
"LOC105834559" 0.036144578313253
"LOC105834560" 0.843373493975904
"LOC105834561" 0.843373493975904
"LOC105834562" 0
"LOC105834563" 0.036144578313253
"LOC105834564" 0.072289156626506
"LOC105834565" 0
"LOC105834566" 1
"LOC105834567" 0.072289156626506
"LOC105834568" 0.867469879518072
"LOC105834569" 0.120481927710843
"LOC105834570" 0
"LOC105834571" 0.072289156626506
"LOC105834572" 0
"LOC105834573" 0.469879518072289
"LOC105834574" 0.072289156626506
"LOC105834575" 0
"LOC105834576" 0.072289156626506
"LOC105834577" 0
"LOC105834578" 0.0963855421686747
"LOC105834579" 0.072289156626506
"LOC105834580" 0
"LOC105834581" 0
"LOC105834582" 0.759036144578313
"LOC105834583" 0.927710843373494
"LOC105834584" 0
"LOC105834585" 0
"LOC105834586" 0.903614457831325
"LOC105834587" 0.072289156626506
"LOC105834588" 0
"LOC105834589" 0.91566265060241
"LOC105834590" 0
"LOC105834591" 0.867469879518072
"LOC105834592" 0.072289156626506
"LOC105834593" 0.072289156626506
"LOC105834594" 0
"LOC105834595" 0.0843373493975904
"LOC105834596" 0.036144578313253
"LOC105834597" 0.0120481927710843
"LOC105834598" 0.891566265060241
"LOC105834599" 1
"LOC105834600" 0
"LOC105834601" 0.0481927710843374
"LOC105834602" 0.0481927710843374
"LOC105834603" 0.036144578313253
"LOC105834604" 0
"LOC105834605" 0.072289156626506
"LOC105834606" 0.072289156626506
"LOC105834607" 0.433734939759036
"LOC105834608" 0.072289156626506
"LOC105834609" 0.783132530120482
"LOC105834610" 0.72289156626506
"LOC105834611" 0.349397590361446
"LOC105834612" 0
"LOC105834614" 0.0602409638554217
"LOC105834615" 0.072289156626506
"LOC105834616" 0.530120481927711
"LOC105834617" 0
"LOC105834618" 0
"LOC105834619" 0
"LOC105834620" 0.0240963855421687
"LOC105834621" 0.0481927710843374
"LOC105834622" 0.072289156626506
"LOC105834623" 0
"LOC105834625" 0
"LOC105834626" 0.072289156626506
"LOC105834627" 0
"LOC105834628" 0.36144578313253
"LOC105834629" 0.72289156626506
"LOC105834630" 0.927710843373494
"LOC105834631" 0.072289156626506
"LOC105834632" 0.072289156626506
"LOC105834633" 0.939759036144578
"LOC105834634" 0
"LOC105834635" 0.072289156626506
"LOC105834636" 0
"LOC105834637" 0.072289156626506
"LOC105834638" 0.072289156626506
"LOC105834639" 0.072289156626506
"LOC105834640" 0
"LOC105834641" 0
"LOC105834642" 0.891566265060241
"LOC105834643" 0.072289156626506
"LOC105834644" 0
"LOC105834646" 0.072289156626506
"LOC105834647" 0.072289156626506
"LOC105834648" 0
"LOC105834649" 0.072289156626506
"LOC105834650" 0.072289156626506
"LOC105834652" 0
"LOC105834653" 0.036144578313253
"LOC105834654" 0.951807228915663
"LOC105834656" 0.927710843373494
"LOC105834657" 0.072289156626506
"LOC105834658" 0.0481927710843374
"LOC105834660" 0.0240963855421687
"LOC105834661" 0.072289156626506
"LOC105834662" 0
"LOC105834663" 0.072289156626506
"LOC105834664" 0.072289156626506
"LOC105834665" 0.072289156626506
"LOC105834666" 0.072289156626506
"LOC105834667" 0
"LOC105834668" 0
"LOC105834669" 0
"LOC105834670" 0.216867469879518
"LOC105834671" 0
"LOC105834672" 0.0120481927710843
"LOC105834674" 0.44578313253012
"LOC105834675" 0
"LOC105834676" 0.903614457831325
"LOC105834677" 0.0843373493975904
"LOC105834679" 0.0843373493975904
"LOC105834681" 0.0843373493975904
"LOC105834682" 0.072289156626506
"LOC105834684" 0
"LOC105834685" 0.0843373493975904
"LOC105834686" 0
"LOC105834687" 0.072289156626506
"LOC105834688" 0
"LOC105834691" 0
"LOC105834692" 0.0120481927710843
"LOC105834693" 0.0843373493975904
"LOC105834694" 0.072289156626506
"LOC105834695" 0.879518072289157
"LOC105834696" 0.072289156626506
"LOC105834697" 0.072289156626506
"LOC105834698" 0
"LOC105834699" 0.795180722891566
"LOC105834700" 0
"LOC105834702" 0
"LOC105834703" 0
"LOC105834704" 0.072289156626506
"LOC105834705" 0.879518072289157
"LOC105834706" 0.963855421686747
"LOC105834707" 0.337349397590361
"LOC105834708" 0.939759036144578
"LOC105834709" 0
"LOC105834710" 0.072289156626506
"LOC105834711" 0
"LOC105834712" 0.566265060240964
"LOC105834713" 0.072289156626506
"LOC105834714" 0.072289156626506
"LOC105834715" 0
"LOC105834717" 0.903614457831325
"LOC105834718" 0
"LOC105834719" 0
"LOC105834720" 0
"LOC105834722" 0.0602409638554217
"LOC105834723" 0
"LOC105834725" 0.0120481927710843
"LOC105834726" 0.939759036144578
"LOC105834727" 0.072289156626506
"LOC105834728" 0.072289156626506
"LOC105834729" 0
"LOC105834730" 0
"LOC105834731" 0
"LOC105834733" 0.855421686746988
"LOC105834734" 0
"LOC105834735" 0.0240963855421687
"LOC105834736" 0
"LOC105834737" 0.072289156626506
"LOC105834738" 0.867469879518072
"LOC105834739" 0.927710843373494
"LOC105834740" 0.036144578313253
"LOC105834741" 0.602409638554217
"LOC105834742" 0.469879518072289
"LOC105834743" 0.072289156626506
"LOC105834744" 0.879518072289157
"LOC105834745" 0
"LOC105834746" 0
"LOC105834747" 0
"LOC105834748" 0.072289156626506
"LOC105834749" 0.168674698795181
"LOC105834750" 0
"LOC105834751" 0.072289156626506
"LOC105834752" 0.36144578313253
"LOC105834753" 0.072289156626506
"LOC105834754" 0.891566265060241
"LOC105834755" 0.0240963855421687
"LOC105834756" 0.072289156626506
"LOC105834757" 0
"LOC105834759" 0.771084337349398
"LOC105834760" 0.072289156626506
"LOC105834761" 0.072289156626506
"LOC105834762" 0
"LOC105834763" 0
"LOC105834764" 0.831325301204819
"LOC105834765" 0.072289156626506
"LOC105834767" 0
"LOC105834768" 0
"LOC105834769" 0.903614457831325
"LOC105834770" 0.686746987951807
"LOC105834771" 0.0602409638554217
"LOC105834772" 0
"LOC105834773" 0.228915662650602
"LOC105834774" 0
"LOC105834775" 0.939759036144578
"LOC105834776" 0.072289156626506
"LOC105834777" 0.072289156626506
"LOC105834778" 0.927710843373494
"LOC105834779" 0.493975903614458
"LOC105834780" 0
"LOC105834781" 0.36144578313253
"LOC105834782" 0.0963855421686747
"LOC105834783" 0
"LOC105834784" 0.349397590361446
"LOC105834785" 0
"LOC105834786" 0.072289156626506
"LOC105834787" 0
"LOC105834788" 0.903614457831325
"LOC105834789" 0.433734939759036
"LOC105834790" 0.0843373493975904
"LOC105834791" 0
"LOC105834792" 0.855421686746988
"LOC105834793" 0.072289156626506
"LOC105834794" 0.072289156626506
"LOC105834795" 0
"LOC105834796" 0
"LOC105834797" 0.891566265060241
"LOC105834798" 0
"LOC105834799" 0
"LOC105834800" 0
"LOC105834801" 0
"LOC105834802" 0.0843373493975904
"LOC105834803" 0.228915662650602
"LOC105834804" 0.891566265060241
"LOC105834805" 0.650602409638554
"LOC105834806" 0.072289156626506
"LOC105834807" 0.903614457831325
"LOC105834808" 0.072289156626506
"LOC105834809" 0.072289156626506
"LOC105834810" 0.0240963855421687
"LOC105834811" 0.072289156626506
"LOC105834812" 0.91566265060241
"LOC105834813" 0.072289156626506
"LOC105834814" 0
"LOC105834815" 0.240963855421687
"LOC105834816" 0.072289156626506
"LOC105834817" 0
"LOC105834818" 0.072289156626506
"LOC105834819" 0.0481927710843374
"LOC105834820" 0.072289156626506
"LOC105834821" 0
"LOC105834822" 0
"LOC105834823" 0
"LOC105834824" 0
"LOC105834825" 0
"LOC105834826" 0.144578313253012
"LOC105834827" 0.072289156626506
"LOC105834828" 0.662650602409639
"LOC105834829" 0.325301204819277
"LOC105834830" 0.072289156626506
"LOC105834831" 0.265060240963855
"LOC105834832" 0.072289156626506
"LOC105834833" 0
"LOC105834834" 0
"LOC105834835" 0.072289156626506
"LOC105834836" 0.0240963855421687
"LOC105834837" 0
"LOC105834838" 0.0120481927710843
"LOC105834839" 0
"LOC105834840" 0.72289156626506
"LOC105834841" 0.228915662650602
"LOC105834842" 0.072289156626506
"LOC105834843" 0.819277108433735
"LOC105834844" 0.903614457831325
"LOC105834845" 0.891566265060241
"LOC105834846" 0
"LOC105834847" 0.072289156626506
"LOC105834848" 0.759036144578313
"LOC105834849" 0
"LOC105834850" 0.072289156626506
"LOC105834851" 0.0843373493975904
"LOC105834852" 0.72289156626506
"LOC105834853" 0.072289156626506
"LOC105834854" 0.132530120481928
"LOC105834855" 0.072289156626506
"LOC105834856" 0.072289156626506
"LOC105834857" 0.734939759036145
"LOC105834858" 0.0240963855421687
"LOC105834859" 0.108433734939759
"LOC105834860" 0.072289156626506
"LOC105834861" 0.0481927710843374
"LOC105834862" 0.072289156626506
"LOC105834863" 0.0602409638554217
"LOC105834864" 0
"LOC105834865" 0.421686746987952
"LOC105834866" 0.903614457831325
"LOC105834867" 0.0963855421686747
"LOC105834868" 0.072289156626506
"LOC105834869" 0
"LOC105834870" 0.072289156626506
"LOC105834871" 0.072289156626506
"LOC105834872" 0.072289156626506
"LOC105834873" 0
"LOC105834874" 0.891566265060241
"LOC105834875" 0
"LOC105834876" 1
"LOC105834877" 0.0602409638554217
"LOC105834878" 0
"LOC105834879" 0.831325301204819
"LOC105834880" 0.180722891566265
"LOC105834881" 0.72289156626506
"LOC105834882" 0.072289156626506
"LOC105834883" 0.072289156626506
"LOC105834884" 0
"LOC105834885" 0
"LOC105834886" 0.072289156626506
"LOC105834887" 0.409638554216867
"LOC105834888" 0.072289156626506
"LOC105834889" 0
"LOC105834890" 0.0240963855421687
"LOC105834891" 0.0240963855421687
"LOC105834892" 0.036144578313253
"LOC105834893" 0.072289156626506
"LOC105834894" 0
"LOC105834895" 0
"LOC105834896" 0.072289156626506
"LOC105834897" 0.072289156626506
"LOC105834898" 0
"LOC105834899" 0
"LOC105834900" 0.168674698795181
"LOC105834902" 0.072289156626506
"LOC105834903" 0.0843373493975904
"LOC105834904" 0.072289156626506
"LOC105834905" 0.072289156626506
"LOC105834906" 0
"LOC105834907" 0
"LOC105834908" 0.072289156626506
"LOC105834909" 0.072289156626506
"LOC105834910" 0
"LOC105834911" 0
"LOC105834912" 0.0120481927710843
"LOC105834913" 0.072289156626506
"LOC105834916" 0.481927710843373
"LOC105834917" 0
"LOC105834918" 0.27710843373494
"LOC105834919" 0.0120481927710843
"LOC105834920" 0.927710843373494
"LOC105834921" 0.072289156626506
"LOC105834922" 0.481927710843373
"LOC105834923" 0.072289156626506
"LOC105834926" 0
"LOC105834927" 0
"LOC105834928" 0.0602409638554217
"LOC105834929" 0
"LOC105834930" 0.156626506024096
"LOC105834931" 0.072289156626506
"LOC105834932" 0
"LOC105834933" 0.807228915662651
"LOC105834934" 0.91566265060241
"LOC105834935" 0
"LOC105834936" 0.072289156626506
"LOC105834937" 0
"LOC105834938" 0.072289156626506
"LOC105834939" 0.072289156626506
"LOC105834940" 0
"LOC105834941" 0.325301204819277
"LOC105834942" 0.072289156626506
"LOC105834943" 0
"LOC105834944" 0.072289156626506
"LOC105834945" 0.072289156626506
"LOC105834946" 0.0240963855421687
"LOC105834947" 0.397590361445783
"LOC105834948" 0.072289156626506
"LOC105834949" 0
"LOC105834950" 0.108433734939759
"LOC105834951" 0
"LOC105834952" 0.0120481927710843
"LOC105834953" 0
"LOC105834955" 0.072289156626506
"LOC105834956" 0.867469879518072
"LOC105834957" 0.0120481927710843
"LOC105834958" 0.0120481927710843
"LOC105834959" 0
"LOC105834960" 0.0120481927710843
"LOC105834961" 0
"LOC105834962" 0
"LOC105834963" 0.891566265060241
"LOC105834964" 0
"LOC105834965" 0.240963855421687
"LOC105834966" 0
"LOC105834967" 0.132530120481928
"LOC105834968" 0.927710843373494
"LOC105834969" 0
"LOC105834970" 0
"LOC105834971" 0
"LOC105834972" 0.951807228915663
"LOC105834973" 0
"LOC105834974" 0
"LOC105834975" 0.072289156626506
"LOC105834977" 0.072289156626506
"LOC105834978" 0.072289156626506
"LOC105834979" 0.072289156626506
"LOC105834980" 0
"LOC105834981" 0.91566265060241
"LOC105834982" 0.072289156626506
"LOC105834983" 0.072289156626506
"LOC105834984" 0.072289156626506
"LOC105834985" 0.072289156626506
"LOC105834986" 0.072289156626506
"LOC105834987" 0.072289156626506
"LOC105834988" 0.0240963855421687
"LOC105834989" 0
"LOC105834990" 0.072289156626506
"LOC105834991" 0
"LOC105834992" 0.168674698795181
"LOC105834993" 0.819277108433735
"LOC105834994" 0
"LOC105834995" 0
"LOC105834996" 0
"LOC105834997" 0.0240963855421687
"LOC105834998" 0
"LOC105834999" 0.072289156626506
"LOC105835000" 0
"LOC105835001" 0.0843373493975904
"LOC105835002" 0.903614457831325
"LOC105835003" 0.44578313253012
"LOC105835004" 0
"LOC105835005" 0.072289156626506
"LOC105835006" 0
"LOC105835007" 0.891566265060241
"LOC105835008" 0.072289156626506
"LOC105835009" 0.927710843373494
"LOC105835010" 0.072289156626506
"LOC105835011" 0.55421686746988
"LOC105835012" 0.072289156626506
"LOC105835013" 0.072289156626506
"LOC105835014" 0.072289156626506
"LOC105835015" 0.072289156626506
"LOC105835016" 0
"LOC105835017" 0.072289156626506
"LOC105835018" 0
"LOC105835019" 0
"LOC105835020" 0.927710843373494
"LOC105835021" 0.072289156626506
"LOC105835022" 0
"LOC105835023" 0.0481927710843374
"LOC105835024" 0.433734939759036
"LOC105835025" 0.0120481927710843
"LOC105835026" 0
"LOC105835027" 0
"LOC105835028" 0.939759036144578
"LOC105835029" 0
"LOC105835030" 0.072289156626506
"LOC105835031" 0
"LOC105835032" 0.072289156626506
"LOC105835033" 0.0240963855421687
"LOC105835034" 0.072289156626506
"LOC105835035" 0.0843373493975904
"LOC105835036" 0.072289156626506
"LOC105835037" 0
"LOC105835038" 0.072289156626506
"LOC105835039" 0.072289156626506
"LOC105835040" 0
"LOC105835041" 0
"LOC105835042" 0.602409638554217
"LOC105835043" 0
"LOC105835044" 0.674698795180723
"LOC105835045" 0
"LOC105835046" 0
"LOC105835047" 0.072289156626506
"LOC105835048" 0.0963855421686747
"LOC105835049" 0.072289156626506
"LOC105835050" 0.91566265060241
"LOC105835051" 0
"LOC105835052" 0.903614457831325
"LOC105835053" 0.0120481927710843
"LOC105835054" 0.0120481927710843
"LOC105835055" 0.072289156626506
"LOC105835056" 0
"LOC105835057" 0.072289156626506
"LOC105835058" 0.072289156626506
"LOC105835059" 0.072289156626506
"LOC105835060" 0.0481927710843374
"LOC105835061" 0.072289156626506
"LOC105835062" 0.120481927710843
"LOC105835063" 0
"LOC105835064" 0.614457831325301
"LOC105835065" 0.927710843373494
"LOC105835066" 0
"LOC105835067" 0.614457831325301
"LOC105835068" 0.036144578313253
"LOC105835069" 0.783132530120482
"LOC105835070" 0
"LOC105835071" 0
"LOC105835072" 0.072289156626506
"LOC105835073" 0
"LOC105835074" 0.072289156626506
"LOC105835075" 0.0240963855421687
"LOC105835076" 0
"LOC105835077" 0.0120481927710843
"LOC105835078" 0.831325301204819
"LOC105835079" 0.0240963855421687
"LOC105835080" 0.072289156626506
"LOC105835081" 0
"LOC105835082" 0
"LOC105835083" 0.072289156626506
"LOC105835084" 0
"LOC105835085" 0.072289156626506
"LOC105835086" 0
"LOC105835087" 0.0963855421686747
"LOC105835088" 0.072289156626506
"LOC105835089" 0.072289156626506
"LOC105835090" 0.783132530120482
"LOC105835091" 0.072289156626506
"LOC105835092" 0
"LOC105835093" 0.927710843373494
"LOC105835094" 0
"LOC105835095" 0.072289156626506
"LOC105835096" 0.903614457831325
"LOC105835097" 0.072289156626506
"LOC105835098" 0
"LOC105835099" 0.072289156626506
"LOC105835100" 0.927710843373494
"LOC105835101" 0.072289156626506
"LOC105835102" 0
"LOC105835103" 0.072289156626506
"LOC105835104" 0
"LOC105835105" 0.072289156626506
"LOC105835106" 0.0963855421686747
"LOC105835107" 0
"LOC105835108" 0.072289156626506
"LOC105835109" 0.108433734939759
"LOC105835110" 0.879518072289157
"LOC105835111" 0
"LOC105835112" 0
"LOC105835113" 0
"LOC105835114" 0
"LOC105835115" 0.0120481927710843
"LOC105835116" 0.91566265060241
"LOC105835117" 0.0240963855421687
"LOC105835118" 0.0481927710843374
"LOC105835119" 0
"LOC105835120" 0.072289156626506
"LOC105835121" 0.963855421686747
"LOC105835122" 0
"LOC105835123" 0.939759036144578
"LOC105835124" 0.036144578313253
"LOC105835125" 0.891566265060241
"LOC105835126" 0
"LOC105835128" 0.457831325301205
"LOC105835129" 0.0120481927710843
"LOC105835130" 0.072289156626506
"LOC105835131" 0.891566265060241
"LOC105835132" 0.072289156626506
"LOC105835133" 0.0843373493975904
"LOC105835134" 0.072289156626506
"LOC105835135" 0
"LOC105835136" 0.0120481927710843
"LOC105835138" 0
"LOC105835139" 0
"LOC105835140" 0
"LOC105835141" 0
"LOC105835142" 0.0120481927710843
"LOC105835143" 0.91566265060241
"LOC105835144" 0.891566265060241
"LOC105835145" 0.855421686746988
"LOC105835146" 0.0481927710843374
"LOC105835147" 0.072289156626506
"LOC105835148" 0.0240963855421687
"LOC105835149" 1
"LOC105835150" 0
"LOC105835151" 0.072289156626506
"LOC105835152" 0.072289156626506
"LOC105835153" 0
"LOC105835154" 0
"LOC105835156" 0
"LOC105835157" 0.072289156626506
"LOC105835158" 0.192771084337349
"LOC105835159" 0
"LOC105835160" 0.072289156626506
"LOC105835161" 0.072289156626506
"LOC105835162" 0.072289156626506
"LOC105835165" 0
"LOC105835166" 0
"LOC105835167" 0.072289156626506
"LOC105835168" 0
"LOC105835169" 0.855421686746988
"LOC105835170" 0.228915662650602
"LOC105835171" 0.036144578313253
"LOC105835172" 0.891566265060241
"LOC105835173" 0.0120481927710843
"LOC105835174" 0.783132530120482
"LOC105835175" 0.0240963855421687
"LOC105835176" 0
"LOC105835177" 0
"LOC105835178" 0
"LOC105835180" 0.072289156626506
"LOC105835181" 0.903614457831325
"LOC105835182" 0.0120481927710843
"LOC105835183" 0
"LOC105835184" 0.240963855421687
"LOC105835185" 0
"LOC105835186" 0.072289156626506
"LOC105835187" 0.072289156626506
"LOC105835188" 0
"LOC105835189" 0.072289156626506
"LOC105835190" 0
"LOC105835191" 0.0120481927710843
"LOC105835192" 0
"LOC105835193" 0
"LOC105835194" 0
"LOC105835195" 0.903614457831325
"LOC105835196" 0
"LOC105835197" 0
"LOC105835198" 0
"LOC105835199" 0.072289156626506
"LOC105835200" 0.072289156626506
"LOC105835201" 0
"LOC105835202" 0
"LOC105835203" 0
"LOC105835204" 0.072289156626506
"LOC105835205" 0
"LOC105835206" 0.903614457831325
"LOC105835207" 0
"LOC105835208" 0.072289156626506
"LOC105835209" 0.072289156626506
"LOC105835210" 0.072289156626506
"LOC105835211" 0.072289156626506
"LOC105835212" 0.072289156626506
"LOC105835213" 0.0843373493975904
"LOC105835214" 0.927710843373494
"LOC105835215" 0.939759036144578
"LOC105835216" 0.903614457831325
"LOC105835217" 0
"LOC105835218" 0
"LOC105835219" 0.891566265060241
"LOC105835220" 0.072289156626506
"LOC105835221" 0.072289156626506
"LOC105835222" 0.759036144578313
"LOC105835223" 0
"LOC105835224" 0
"LOC105835225" 0.843373493975904
"LOC105835226" 0.072289156626506
"LOC105835227" 0.0120481927710843
"LOC105835228" 0.072289156626506
"LOC105835230" 0.072289156626506
"LOC105835231" 0.072289156626506
"LOC105835232" 0
"LOC105835233" 0
"LOC105835234" 0.891566265060241
"LOC105835235" 0
"LOC105835236" 0.072289156626506
"LOC105835237" 0.0963855421686747
"LOC105835238" 0.072289156626506
"LOC105835239" 0
"LOC105835240" 0.0602409638554217
"LOC105835241" 0
"LOC105835242" 0.903614457831325
"LOC105835243" 0.831325301204819
"LOC105835244" 0.253012048192771
"LOC105835245" 0.072289156626506
"LOC105835246" 0
"LOC105835247" 0.253012048192771
"LOC105835248" 0.891566265060241
"LOC105835249" 0.698795180722892
"LOC105835250" 0
"LOC105835251" 0
"LOC105835252" 0.072289156626506
"LOC105835253" 0
"LOC105835254" 0
"LOC105835255" 0
"LOC105835256" 0.144578313253012
"LOC105835257" 0
"LOC105835258" 0.072289156626506
"LOC105835259" 0
"LOC105835260" 0.0843373493975904
"LOC105835261" 0.072289156626506
"LOC105835262" 0.072289156626506
"LOC105835263" 0.072289156626506
"LOC105835264" 0.0240963855421687
"LOC105835265" 0
"LOC105835266" 0.518072289156627
"LOC105835267" 0
"LOC105835268" 0.903614457831325
"LOC105835269" 0.783132530120482
"LOC105835270" 0
"LOC105835271" 0
"LOC105835272" 0.0602409638554217
"LOC105835273" 0.072289156626506
"LOC105835274" 0.108433734939759
"LOC105835275" 0.108433734939759
"LOC105835276" 0.927710843373494
"LOC105835277" 0.072289156626506
"LOC105835278" 0
"LOC105835279" 0.819277108433735
"LOC105835280" 0.072289156626506
"LOC105835281" 0
"LOC105835282" 0.072289156626506
"LOC105835283" 0.072289156626506
"LOC105835284" 0.759036144578313
"LOC105835285" 0.819277108433735
"LOC105835286" 0
"LOC105835287" 0.072289156626506
"LOC105835288" 0.072289156626506
"LOC105835289" 0.0481927710843374
"LOC105835290" 0.927710843373494
"LOC105835291" 0.0481927710843374
"LOC105835292" 0
"LOC105835293" 0.566265060240964
"LOC105835294" 0.927710843373494
"LOC105835295" 0.879518072289157
"LOC105835296" 0.0843373493975904
"LOC105835297" 0.072289156626506
"LOC105835298" 0.301204819277108
"LOC105835299" 0.072289156626506
"LOC105835300" 0.072289156626506
"LOC105835301" 0.072289156626506
"LOC105835302" 0.903614457831325
"LOC105835303" 0.0240963855421687
"LOC105835304" 0
"LOC105835305" 0
"LOC105835306" 0
"LOC105835307" 0.927710843373494
"LOC105835308" 0.0481927710843374
"LOC105835309" 0
"LOC105835310" 0.72289156626506
"LOC105835311" 0.072289156626506
"LOC105835312" 0
"LOC105835313" 0
"LOC105835314" 0.819277108433735
"LOC105835315" 0.433734939759036
"LOC105835316" 0.072289156626506
"LOC105835317" 0.120481927710843
"LOC105835318" 0.0240963855421687
"LOC105835319" 0.0481927710843374
"LOC105835320" 0.0120481927710843
"LOC105835321" 0.072289156626506
"LOC105835322" 0.927710843373494
"LOC105835323" 0.927710843373494
"LOC105835324" 0.072289156626506
"LOC105835325" 0.132530120481928
"LOC105835326" 0.072289156626506
"LOC105835327" 0
"LOC105835328" 0.337349397590361
"LOC105835329" 0
"LOC105835330" 0.072289156626506
"LOC105835331" 0.072289156626506
"LOC105835332" 0.855421686746988
"LOC105835333" 0.072289156626506
"LOC105835334" 0.072289156626506
"LOC105835335" 0.927710843373494
"LOC105835336" 0
"LOC105835337" 0.927710843373494
"LOC105835338" 0
"LOC105835339" 0.759036144578313
"LOC105835340" 0.072289156626506
"LOC105835341" 0
"LOC105835342" 0.855421686746988
"LOC105835343" 0.0602409638554217
"LOC105835344" 0.072289156626506
"LOC105835345" 0.686746987951807
"LOC105835346" 0.939759036144578
"LOC105835347" 0
"LOC105835348" 0.843373493975904
"LOC105835349" 0.072289156626506
"LOC105835350" 0.0240963855421687
"LOC105835351" 0
"LOC105835352" 0.91566265060241
"LOC105835353" 0.759036144578313
"LOC105835354" 0.036144578313253
"LOC105835355" 0.072289156626506
"LOC105835356" 0
"LOC105835357" 0
"LOC105835358" 0.072289156626506
"LOC105835359" 0.036144578313253
"LOC105835360" 0.192771084337349
"LOC105835361" 0
"LOC105835362" 0.590361445783133
"LOC105835363" 0
"LOC105835364" 0.072289156626506
"LOC105835365" 0.843373493975904
"LOC105835366" 0.072289156626506
"LOC105835367" 0.072289156626506
"LOC105835368" 0.072289156626506
"LOC105835369" 0.036144578313253
"LOC105835370" 0
"LOC105835371" 0.807228915662651
"LOC105835372" 0
"LOC105835373" 0.0602409638554217
"LOC105835374" 0.542168674698795
"LOC105835375" 0
"LOC105835376" 0.891566265060241
"LOC105835377" 0
"LOC105835378" 0.0240963855421687
"LOC105835379" 0.0240963855421687
"LOC105835380" 0.072289156626506
"LOC105835381" 0
"LOC105835382" 0
"LOC105835383" 0.506024096385542
"LOC105835384" 0
"LOC105835385" 0.072289156626506
"LOC105835386" 0.072289156626506
"LOC105835387" 0
"LOC105835388" 0
"LOC105835389" 0.0240963855421687
"LOC105835390" 0
"LOC105835391" 0
"LOC105835392" 0.831325301204819
"LOC105835393" 0
"LOC105835394" 0.891566265060241
"LOC105835395" 0
"LOC105835396" 0.0602409638554217
"LOC105835397" 0.91566265060241
"LOC105835398" 0.072289156626506
"LOC105835399" 0.036144578313253
"LOC105835400" 0.91566265060241
"LOC105835401" 0.0120481927710843
"LOC105835402" 0.903614457831325
"LOC105835403" 0.072289156626506
"LOC105835404" 0.072289156626506
"LOC105835405" 0
"LOC105835406" 0
"LOC105835407" 0
"LOC105835408" 0.746987951807229
"LOC105835409" 0
"LOC105835410" 0.0120481927710843
"LOC105835411" 0.891566265060241
"LOC105835412" 0
"LOC105835413" 0.0963855421686747
"LOC105835414" 0.0843373493975904
"LOC105835415" 0
"LOC105835416" 0.0602409638554217
"LOC105835417" 0
"LOC105835418" 0
"LOC105835419" 0
"LOC105835420" 0.072289156626506
"LOC105835421" 0
"LOC105835422" 0.072289156626506
"LOC105835423" 0.0843373493975904
"LOC105835424" 0.879518072289157
"LOC105835425" 0.072289156626506
"LOC105835426" 0
"LOC105835427" 0.072289156626506
"LOC105835428" 0.072289156626506
"LOC105835429" 0
"LOC105835430" 0.91566265060241
"LOC105835431" 0.927710843373494
"LOC105835432" 0
"LOC105835433" 0.831325301204819
"LOC105835434" 0.072289156626506
"LOC105835435" 0.072289156626506
"LOC105835436" 0.91566265060241
"LOC105835437" 0.614457831325301
"LOC105835438" 0.072289156626506
"LOC105835439" 0.072289156626506
"LOC105835440" 0.072289156626506
"LOC105835441" 0.795180722891566
"LOC105835442" 0
"LOC105835443" 0.0120481927710843
"LOC105835444" 0
"LOC105835445" 0.927710843373494
"LOC105835446" 0.891566265060241
"LOC105835447" 0
"LOC105835448" 0.927710843373494
"LOC105835449" 0
"LOC105835450" 0.072289156626506
"LOC105835451" 0.0843373493975904
"LOC105835453" 0.0843373493975904
"LOC105835454" 0.0843373493975904
"LOC105835455" 0.530120481927711
"LOC105835456" 0.0120481927710843
"LOC105835457" 0.132530120481928
"LOC105835458" 0.951807228915663
"LOC105835459" 0.072289156626506
"LOC105835460" 0.819277108433735
"LOC105835461" 0.481927710843373
"LOC105835462" 0.072289156626506
"LOC105835463" 0.0120481927710843
"LOC105835464" 0
"LOC105835465" 0.072289156626506
"LOC105835466" 0.072289156626506
"LOC105835467" 0.120481927710843
"LOC105835468" 0.590361445783133
"LOC105835469" 0
"LOC105835470" 0.879518072289157
"LOC105835471" 0.855421686746988
"LOC105835472" 0
"LOC105835473" 0.746987951807229
"LOC105835474" 0.0481927710843374
"LOC105835475" 0.91566265060241
"LOC105835476" 0
"LOC105835477" 0.0120481927710843
"LOC105835478" 0.831325301204819
"LOC105835479" 0.0843373493975904
"LOC105835480" 0.204819277108434
"LOC105835481" 0.072289156626506
"LOC105835482" 0.072289156626506
"LOC105835483" 0.072289156626506
"LOC105835485" 0.072289156626506
"LOC105835486" 0.072289156626506
"LOC105835487" 0.0602409638554217
"LOC105835488" 0.0843373493975904
"LOC105835489" 0
"LOC105835490" 0
"LOC105835491" 0
"LOC105835492" 0.036144578313253
"LOC105835493" 0.072289156626506
"LOC105835494" 0.0843373493975904
"LOC105835495" 0.072289156626506
"LOC105835496" 0
"LOC105835497" 0.156626506024096
"LOC105835498" 0.0843373493975904
"LOC105835499" 0.891566265060241
"LOC105835500" 0.072289156626506
"LOC105835501" 0.036144578313253
"LOC105835502" 0
"LOC105835503" 0.493975903614458
"LOC105835504" 0
"LOC105835505" 0.072289156626506
"LOC105835506" 0
"LOC105835507" 0
"LOC105835508" 0
"LOC105835509" 0
"LOC105835510" 0.698795180722892
"LOC105835511" 0.072289156626506
"LOC105835512" 0
"LOC105835513" 0.891566265060241
"LOC105835514" 0.0120481927710843
"LOC105835515" 0.036144578313253
"LOC105835516" 0.072289156626506
"LOC105835517" 0.072289156626506
"LOC105835518" 0
"LOC105835519" 0.0963855421686747
"LOC105835521" 0
"LOC105835522" 0
"LOC105835523" 0.072289156626506
"LOC105835524" 0.036144578313253
"LOC105835525" 0
"LOC105835526" 0.831325301204819
"LOC105835527" 0.072289156626506
"LOC105835528" 0.578313253012048
"LOC105835529" 0.036144578313253
"LOC105835530" 0.072289156626506
"LOC105835531" 0
"LOC105835532" 0.939759036144578
"LOC105835533" 0.903614457831325
"LOC105835534" 0.072289156626506
"LOC105835535" 0.0481927710843374
"LOC105835536" 0.072289156626506
"LOC105835537" 0
"LOC105835538" 0.939759036144578
"LOC105835539" 0
"LOC105835540" 0
"LOC105835541" 0.0240963855421687
"LOC105835542" 0.036144578313253
"LOC105835543" 0.072289156626506
"LOC105835544" 0.072289156626506
"LOC105835545" 0
"LOC105835546" 0.91566265060241
"LOC105835547" 0
"LOC105835548" 0.072289156626506
"LOC105835549" 0.0120481927710843
"LOC105835550" 0.349397590361446
"LOC105835551" 0.0120481927710843
"LOC105835552" 0.0240963855421687
"LOC105835553" 0.831325301204819
"LOC105835554" 0.903614457831325
"LOC105835555" 0.530120481927711
"LOC105835556" 0.530120481927711
"LOC105835557" 0
"LOC105835558" 0.903614457831325
"LOC105835559" 0
"LOC105835560" 0
"LOC105835561" 0.337349397590361
"LOC105835562" 0.072289156626506
"LOC105835563" 0.518072289156627
"LOC105835564" 0
"LOC105835565" 0.072289156626506
"LOC105835566" 0.927710843373494
"LOC105835567" 0.072289156626506
"LOC105835568" 0.0843373493975904
"LOC105835569" 0.879518072289157
"LOC105835570" 0.91566265060241
"LOC105835571" 0
"LOC105835573" 0.072289156626506
"LOC105835574" 0
"LOC105835575" 0.072289156626506
"LOC105835576" 0.132530120481928
"LOC105835577" 0.421686746987952
"LOC105835578" 0.457831325301205
"LOC105835579" 0.180722891566265
"LOC105835580" 0.072289156626506
"LOC105835581" 0.072289156626506
"LOC105835582" 0
"LOC105835583" 0
"LOC105835584" 0.0240963855421687
"LOC105835585" 0.0120481927710843
"LOC105835586" 0
"LOC105835587" 0.0240963855421687
"LOC105835588" 0.0240963855421687
"LOC105835589" 0.939759036144578
"LOC105835590" 0.072289156626506
"LOC105835591" 0.072289156626506
"LOC105835592" 0
"LOC105835593" 0.927710843373494
"LOC105835594" 0.518072289156627
"LOC105835595" 0
"LOC105835596" 0.180722891566265
"LOC105835597" 0
"LOC105835598" 0.072289156626506
"LOC105835599" 0.072289156626506
"LOC105835600" 0.072289156626506
"LOC105835601" 0.0120481927710843
"LOC105835602" 0
"LOC105835603" 0
"LOC105835604" 0.072289156626506
"LOC105835605" 0
"LOC105835606" 0
"LOC105835607" 0.072289156626506
"LOC105835608" 0.903614457831325
"LOC105835609" 0
"LOC105835610" 0
"LOC105835611" 0.072289156626506
"LOC105835612" 0
"LOC105835613" 0.072289156626506
"LOC105835614" 0
"LOC105835615" 0.963855421686747
"LOC105835616" 0.0240963855421687
"LOC105835617" 0
"LOC105835618" 0.072289156626506
"LOC105835619" 0
"LOC105835621" 0.927710843373494
"LOC105835622" 0
"LOC105835623" 0.91566265060241
"LOC105835624" 0.072289156626506
"LOC105835625" 0.072289156626506
"LOC105835626" 0.072289156626506
"LOC105835627" 0.91566265060241
"LOC105835628" 0.0843373493975904
"LOC105835629" 0.0843373493975904
"LOC105835630" 0.072289156626506
"LOC105835631" 0.506024096385542
"LOC105835632" 0
"LOC105835633" 0.421686746987952
"LOC105835634" 0.879518072289157
"LOC105835635" 0.855421686746988
"LOC105835636" 0
"LOC105835637" 0.927710843373494
"LOC105835638" 0.072289156626506
"LOC105835639" 0.0843373493975904
"LOC105835640" 0.072289156626506
"LOC105835641" 0.072289156626506
"LOC105835642" 0.0481927710843374
"LOC105835643" 0.072289156626506
"LOC105835644" 0.0843373493975904
"LOC105835645" 0.0843373493975904
"LOC105835646" 0.975903614457831
"LOC105835647" 0
"LOC105835648" 0.036144578313253
"LOC105835649" 0.891566265060241
"LOC105835650" 0.903614457831325
"LOC105835651" 0.036144578313253
"LOC105835652" 0
"LOC105835653" 0
"LOC105835654" 0.927710843373494
"LOC105835655" 0
"LOC105835656" 0.228915662650602
"LOC105835657" 0.072289156626506
"LOC105835658" 0
"LOC105835659" 0.0120481927710843
"LOC105835660" 0.602409638554217
"LOC105835661" 0.036144578313253
"LOC105835662" 0.506024096385542
"LOC105835663" 0
"LOC105835664" 0
"LOC105835665" 0.072289156626506
"LOC105835666" 0.072289156626506
"LOC105835667" 0
"LOC105835668" 0.072289156626506
"LOC105835669" 0.975903614457831
"LOC105835670" 0.891566265060241
"LOC105835671" 0
"LOC105835672" 0.072289156626506
"LOC105835673" 0
"LOC105835674" 0.0843373493975904
"LOC105835675" 0.843373493975904
"LOC105835676" 0.963855421686747
"LOC105835677" 0.0120481927710843
"LOC105835678" 0.0481927710843374
"LOC105835679" 0.927710843373494
"LOC105835680" 0.481927710843373
"LOC105835682" 0.072289156626506
"LOC105835683" 0.072289156626506
"LOC105835684" 0.072289156626506
"LOC105835687" 0
"LOC105835688" 0.072289156626506
"LOC105835689" 0.072289156626506
"LOC105835690" 0.072289156626506
"LOC105835691" 0.072289156626506
"LOC105835692" 0.072289156626506
"LOC105835693" 0.927710843373494
"LOC105835694" 0.072289156626506
"LOC105835695" 0
"LOC105835696" 0.072289156626506
"LOC105835697" 0.0120481927710843
"LOC105835698" 0.879518072289157
"LOC105835699" 0.91566265060241
"LOC105835700" 0
"LOC105835701" 0.072289156626506
"LOC105835702" 0.072289156626506
"LOC105835703" 0
"LOC105835704" 0.36144578313253
"LOC105835705" 0.072289156626506
"LOC105835706" 0
"LOC105835707" 0
"LOC105835708" 0.0843373493975904
"LOC105835709" 0.072289156626506
"LOC105835710" 0.180722891566265
"LOC105835711" 0.072289156626506
"LOC105835712" 0.927710843373494
"LOC105835713" 0.0120481927710843
"LOC105835714" 0.891566265060241
"LOC105835715" 0.0120481927710843
"LOC105835716" 0
"LOC105835717" 0.072289156626506
"LOC105835718" 0.072289156626506
"LOC105835719" 0.91566265060241
"LOC105835720" 0.036144578313253
"LOC105835721" 0.204819277108434
"LOC105835722" 0.36144578313253
"LOC105835723" 0
"LOC105835724" 0.975903614457831
"LOC105835725" 0.072289156626506
"LOC105835726" 0.819277108433735
"LOC105835727" 0.072289156626506
"LOC105835728" 0.0843373493975904
"LOC105835729" 0.0120481927710843
"LOC105835730" 0.0120481927710843
"LOC105835731" 0.072289156626506
"LOC105835732" 0
"LOC105835733" 0.27710843373494
"LOC105835734" 0.674698795180723
"LOC105835735" 0.313253012048193
"LOC105835736" 0.072289156626506
"LOC105835737" 0.072289156626506
"LOC105835738" 0.072289156626506
"LOC105835740" 0
"LOC105835741" 0.457831325301205
"LOC105835742" 0.55421686746988
"LOC105835743" 0.072289156626506
"LOC105835744" 0.0481927710843374
"LOC105835745" 0.072289156626506
"LOC105835746" 0.072289156626506
"LOC105835747" 0.072289156626506
"LOC105835748" 0.0602409638554217
"LOC105835749" 0.072289156626506
"LOC105835751" 0
"LOC105835752" 0.072289156626506
"LOC105835753" 0.072289156626506
"LOC105835754" 0.072289156626506
"LOC105835755" 0
"LOC105835757" 0.072289156626506
"LOC105835758" 0.072289156626506
"LOC105835759" 0.927710843373494
"LOC105835760" 0.072289156626506
"LOC105835761" 0.072289156626506
"LOC105835762" 0
"LOC105835763" 0
"LOC105835764" 0.072289156626506
"LOC105835765" 0.072289156626506
"LOC105835766" 0.072289156626506
"LOC105835767" 0.072289156626506
"LOC105835768" 0.072289156626506
"LOC105835769" 0
"LOC105835770" 0.072289156626506
"LOC105835771" 0
"LOC105835772" 0
"LOC105835773" 0
"LOC105835774" 0.072289156626506
"LOC105835775" 0.072289156626506
"LOC105835776" 0.036144578313253
"LOC105835777" 0
"LOC105835778" 0
"LOC105835779" 0
"LOC105835780" 0.0963855421686747
"LOC105835781" 0.903614457831325
"LOC105835782" 0.036144578313253
"LOC105835783" 0.602409638554217
"LOC105835784" 0.481927710843373
"LOC105835785" 0.072289156626506
"LOC105835786" 0.072289156626506
"LOC105835787" 0
"LOC105835788" 0
"LOC105835789" 0.0120481927710843
"LOC105835790" 0
"LOC105835791" 0.036144578313253
"LOC105835792" 0.0240963855421687
"LOC105835793" 0
"LOC105835794" 0.891566265060241
"LOC105835795" 0
"LOC105835796" 0.072289156626506
"LOC105835797" 0.072289156626506
"LOC105835798" 0.590361445783133
"LOC105835799" 0.421686746987952
"LOC105835800" 0.939759036144578
"LOC105835801" 0
"LOC105835802" 0.710843373493976
"LOC105835803" 0.072289156626506
"LOC105835804" 0.072289156626506
"LOC105835805" 0.072289156626506
"LOC105835806" 0
"LOC105835807" 0
"LOC105835808" 0
"LOC105835809" 0.0843373493975904
"LOC105835810" 0.927710843373494
"LOC105835811" 0.0240963855421687
"LOC105835812" 0.891566265060241
"LOC105835813" 0
"LOC105835814" 0
"LOC105835815" 0.0120481927710843
"LOC105835816" 0.44578313253012
"LOC105835817" 0.91566265060241
"LOC105835818" 0.903614457831325
"LOC105835819" 0.891566265060241
"LOC105835820" 0.072289156626506
"LOC105835821" 0.0843373493975904
"LOC105835822" 0.072289156626506
"LOC105835823" 0.072289156626506
"LOC105835824" 0.072289156626506
"LOC105835825" 0.072289156626506
"LOC105835826" 0.903614457831325
"LOC105835827" 0.0843373493975904
"LOC105835828" 0.0843373493975904
"LOC105835829" 0
"LOC105835830" 0.072289156626506
"LOC105835831" 0.072289156626506
"LOC105835832" 0.0240963855421687
"LOC105835833" 0.072289156626506
"LOC105835834" 0.072289156626506
"LOC105835835" 0.903614457831325
"LOC105835836" 0
"LOC105835837" 0.0120481927710843
"LOC105835838" 0.939759036144578
"LOC105835839" 0.91566265060241
"LOC105835840" 0.91566265060241
"LOC105835841" 0
"LOC105835842" 0.072289156626506
"LOC105835843" 0.072289156626506
"LOC105835844" 0.819277108433735
"LOC105835846" 0
"LOC105835847" 0.072289156626506
"LOC105835848" 0.91566265060241
"LOC105835849" 0.891566265060241
"LOC105835850" 0.072289156626506
"LOC105835851" 0.036144578313253
"LOC105835852" 0.0240963855421687
"LOC105835853" 0.072289156626506
"LOC105835854" 0
"LOC105835855" 0.0843373493975904
"LOC105835856" 0.036144578313253
"LOC105835858" 0
"LOC105835859" 0
"LOC105835860" 0
"LOC105835861" 0
"LOC105835862" 0.0120481927710843
"LOC105835863" 0.72289156626506
"LOC105835864" 0
"LOC105835865" 0.120481927710843
"LOC105835866" 0
"LOC105835867" 0
"LOC105835868" 0
"LOC105835869" 0.614457831325301
"LOC105835870" 0.072289156626506
"LOC105835871" 0
"LOC105835872" 0
"LOC105835873" 0.072289156626506
"LOC105835874" 0.072289156626506
"LOC105835875" 0.0120481927710843
"LOC105835876" 0.120481927710843
"LOC105835877" 0
"LOC105835878" 0.879518072289157
"LOC105835879" 0.927710843373494
"LOC105835880" 0.0240963855421687
"LOC105835882" 0.0240963855421687
"LOC105835883" 0.903614457831325
"LOC105835884" 0
"LOC105835885" 0.0843373493975904
"LOC105835886" 0
"LOC105835887" 0.0120481927710843
"LOC105835888" 0.072289156626506
"LOC105835889" 0.120481927710843
"LOC105835890" 0.927710843373494
"LOC105835891" 0.0843373493975904
"LOC105835892" 0.072289156626506
"LOC105835893" 0.072289156626506
"LOC105835894" 0.0843373493975904
"LOC105835895" 0.409638554216867
"LOC105835896" 0
"LOC105835897" 0.204819277108434
"LOC105835898" 0
"LOC105835899" 0.072289156626506
"LOC105835900" 0.0120481927710843
"LOC105835901" 0
"LOC105835902" 0
"LOC105835903" 0.879518072289157
"LOC105835904" 0.0120481927710843
"LOC105835905" 0
"LOC105835906" 0.108433734939759
"LOC105835907" 0.072289156626506
"LOC105835908" 0.072289156626506
"LOC105835909" 0.072289156626506
"LOC105835910" 0.072289156626506
"LOC105835911" 0.072289156626506
"LOC105835912" 0.072289156626506
"LOC105835913" 0.072289156626506
"LOC105835914" 0.072289156626506
"LOC105835915" 0.072289156626506
"LOC105835916" 0.072289156626506
"LOC105835917" 0.0963855421686747
"LOC105835918" 0
"LOC105835919" 0.120481927710843
"LOC105835920" 0.0481927710843374
"LOC105835921" 0.0843373493975904
"LOC105835922" 0.072289156626506
"LOC105835923" 0.072289156626506
"LOC105835924" 0.0120481927710843
"LOC105835925" 0.831325301204819
"LOC105835926" 0.963855421686747
"LOC105835927" 0.036144578313253
"LOC105835928" 0.072289156626506
"LOC105835929" 0.036144578313253
"LOC105835930" 0
"LOC105835931" 0.0120481927710843
"LOC105835932" 0.072289156626506
"LOC105835933" 0.903614457831325
"LOC105835934" 0
"LOC105835935" 0.0602409638554217
"LOC105835936" 0.072289156626506
"LOC105835937" 0.518072289156627
"LOC105835938" 0.072289156626506
"LOC105835939" 0
"LOC105835940" 0.072289156626506
"LOC105835941" 0
"LOC105835942" 0.072289156626506
"LOC105835943" 0.0843373493975904
"LOC105835944" 0.036144578313253
"LOC105835945" 0
"LOC105835946" 0.072289156626506
"LOC105835947" 0.072289156626506
"LOC105835948" 0.879518072289157
"LOC105835949" 0.0481927710843374
"LOC105835950" 0.385542168674699
"LOC105835951" 0.216867469879518
"LOC105835952" 0
"LOC105835953" 0
"LOC105835954" 0
"LOC105835955" 0.903614457831325
"LOC105835956" 0
"LOC105835957" 0
"LOC105835958" 0.0120481927710843
"LOC105835959" 0.0843373493975904
"LOC105835960" 0
"LOC105835961" 0
"LOC105835962" 0.0240963855421687
"LOC105835963" 0.072289156626506
"LOC105835964" 0.072289156626506
"LOC105835965" 0
"LOC105835966" 0.0963855421686747
"LOC105835967" 0.072289156626506
"LOC105835968" 0.891566265060241
"LOC105835969" 0
"LOC105835970" 0.939759036144578
"LOC105835971" 0
"LOC105835972" 0
"LOC105835973" 0
"LOC105835974" 0.807228915662651
"LOC105835975" 0.0843373493975904
"LOC105835976" 0.566265060240964
"LOC105835977" 0.072289156626506
"LOC105835978" 0.0240963855421687
"LOC105835979" 0.072289156626506
"LOC105835980" 0
"LOC105835981" 0.927710843373494
"LOC105835982" 0
"LOC105835983" 0.120481927710843
"LOC105835984" 0
"LOC105835985" 0.072289156626506
"LOC105835986" 0.240963855421687
"LOC105835987" 0.951807228915663
"LOC105835988" 0.91566265060241
"LOC105835989" 0
"LOC105835990" 0
"LOC105835991" 0
"LOC105835992" 0
"LOC105835993" 0
"LOC105835994" 0
"LOC105835995" 0.036144578313253
"LOC105835996" 0.072289156626506
"LOC105835997" 0.072289156626506
"LOC105835998" 0.072289156626506
"LOC105835999" 0
"LOC105836000" 0.0240963855421687
"LOC105836001" 0.072289156626506
"LOC105836003" 0
"LOC105836004" 0
"LOC105836005" 0.734939759036145
"LOC105836006" 0
"LOC105836007" 0
"LOC105836008" 0.168674698795181
"LOC105836009" 0.891566265060241
"LOC105836010" 0.0843373493975904
"LOC105836011" 0
"LOC105836012" 0
"LOC105836013" 0.27710843373494
"LOC105836014" 0.746987951807229
"LOC105836015" 0.481927710843373
"LOC105836016" 0.674698795180723
"LOC105836017" 0.0240963855421687
"LOC105836018" 0.0843373493975904
"LOC105836019" 0.975903614457831
"LOC105836020" 0
"LOC105836021" 0.072289156626506
"LOC105836022" 0.036144578313253
"LOC105836023" 0.903614457831325
"LOC105836024" 0.072289156626506
"LOC105836025" 0
"LOC105836026" 0.63855421686747
"LOC105836027" 0.072289156626506
"LOC105836028" 0
"LOC105836029" 0.072289156626506
"LOC105836030" 0.144578313253012
"LOC105836031" 0.91566265060241
"LOC105836032" 0
"LOC105836033" 0
"LOC105836034" 0.072289156626506
"LOC105836035" 0.72289156626506
"LOC105836036" 0
"LOC105836037" 0
"LOC105836038" 0
"LOC105836039" 0.072289156626506
"LOC105836040" 0.927710843373494
"LOC105836041" 0.0240963855421687
"LOC105836042" 0.072289156626506
"LOC105836043" 0
"LOC105836044" 0.0240963855421687
"LOC105836045" 0.072289156626506
"LOC105836046" 0.072289156626506
"LOC105836047" 0
"LOC105836048" 0.325301204819277
"LOC105836049" 0.072289156626506
"LOC105836050" 0.63855421686747
"LOC105836051" 0
"LOC105836052" 0.0843373493975904
"LOC105836053" 0.903614457831325
"LOC105836054" 0.530120481927711
"LOC105836055" 0.120481927710843
"LOC105836056" 0
"LOC105836057" 0.072289156626506
"LOC105836058" 0
"LOC105836059" 0.072289156626506
"LOC105836060" 0.0120481927710843
"LOC105836061" 0.036144578313253
"LOC105836062" 0.072289156626506
"LOC105836063" 0
"LOC105836064" 0.759036144578313
"LOC105836065" 0.072289156626506
"LOC105836067" 0.072289156626506
"LOC105836068" 0.072289156626506
"LOC105836069" 0
"LOC105836070" 0.927710843373494
"LOC105836071" 0.072289156626506
"LOC105836072" 0.036144578313253
"LOC105836073" 0.072289156626506
"LOC105836074" 0
"LOC105836075" 0.072289156626506
"LOC105836076" 0.0240963855421687
"LOC105836077" 0.963855421686747
"LOC105836078" 0.795180722891566
"LOC105836079" 0.614457831325301
"LOC105836080" 0.0120481927710843
"LOC105836081" 0.927710843373494
"LOC105836082" 0.457831325301205
"LOC105836083" 0.831325301204819
"LOC105836084" 0.0240963855421687
"LOC105836085" 0
"LOC105836086" 0.072289156626506
"LOC105836087" 0
"LOC105836088" 0
"LOC105836089" 0.072289156626506
"LOC105836090" 0.072289156626506
"LOC105836091" 0
"LOC105836092" 0.072289156626506
"LOC105836093" 0
"LOC105836094" 0.0240963855421687
"LOC105836095" 0.493975903614458
"LOC105836096" 0.072289156626506
"LOC105836097" 0.072289156626506
"LOC105836098" 0
"LOC105836099" 0
"LOC105836100" 0
"LOC105836101" 0.072289156626506
"LOC105836102" 0.542168674698795
"LOC105836103" 0
"LOC105836104" 0
"LOC105836105" 0
"LOC105836106" 0
"LOC105836107" 0
"LOC105836108" 0.036144578313253
"LOC105836109" 0.072289156626506
"LOC105836110" 0
"LOC105836111" 0.927710843373494
"LOC105836112" 0.072289156626506
"LOC105836113" 0.072289156626506
"LOC105836114" 0
"LOC105836115" 0.072289156626506
"LOC105836116" 0.120481927710843
"LOC105836117" 0.855421686746988
"LOC105836118" 0.072289156626506
"LOC105836119" 0.072289156626506
"LOC105836120" 0.072289156626506
"LOC105836121" 0.072289156626506
"LOC105836122" 0.072289156626506
"LOC105836123" 0
"LOC105836124" 0.072289156626506
"LOC105836125" 0
"LOC105836126" 0.072289156626506
"LOC105836127" 0.0843373493975904
"LOC105836128" 0.518072289156627
"LOC105836129" 0.91566265060241
"LOC105836130" 0.0481927710843374
"LOC105836131" 0.036144578313253
"LOC105836132" 0.072289156626506
"LOC105836133" 0.662650602409639
"LOC105836134" 0
"LOC105836135" 0
"LOC105836136" 0.795180722891566
"LOC105836137" 0.072289156626506
"LOC105836138" 0.506024096385542
"LOC105836139" 0.072289156626506
"LOC105836140" 0.072289156626506
"LOC105836141" 0.072289156626506
"LOC105836142" 0
"LOC105836143" 0.939759036144578
"LOC105836144" 0.903614457831325
"LOC105836145" 0.807228915662651
"LOC105836146" 0.759036144578313
"LOC105836147" 0.0240963855421687
"LOC105836148" 0.072289156626506
"LOC105836149" 0
"LOC105836150" 0
"LOC105836151" 0.228915662650602
"LOC105836152" 0.0240963855421687
"LOC105836154" 0
"LOC105836155" 0.91566265060241
"LOC105836156" 0.072289156626506
"LOC105836157" 0.072289156626506
"LOC105836158" 0.120481927710843
"LOC105836159" 0
"LOC105836160" 0
"LOC105836161" 0
"LOC105836162" 0.0120481927710843
"LOC105836163" 0
"LOC105836164" 0.072289156626506
"LOC105836165" 0.0120481927710843
"LOC105836166" 0
"LOC105836167" 0
"LOC105836168" 0
"LOC105836169" 0.891566265060241
"LOC105836170" 0.072289156626506
"LOC105836171" 0.0120481927710843
"LOC105836172" 0.072289156626506
"LOC105836173" 0
"LOC105836174" 0
"LOC105836175" 0
"LOC105836176" 0.072289156626506
"LOC105836177" 0
"LOC105836179" 0
"LOC105836180" 0.072289156626506
"LOC105836181" 0.903614457831325
"LOC105836182" 0.0963855421686747
"LOC105836183" 0.072289156626506
"LOC105836184" 0.91566265060241
"LOC105836185" 0
"LOC105836186" 0.0240963855421687
"LOC105836187" 0.072289156626506
"LOC105836188" 0.072289156626506
"LOC105836189" 0.493975903614458
"LOC105836190" 0.771084337349398
"LOC105836192" 0
"LOC105836193" 0.072289156626506
"LOC105836194" 0
"LOC105836195" 0.072289156626506
"LOC105836196" 0
"LOC105836197" 0.072289156626506
"LOC105836199" 0.072289156626506
"LOC105836200" 0.457831325301205
"LOC105836201" 0.072289156626506
"LOC105836202" 0.0843373493975904
"LOC105836203" 0.0481927710843374
"LOC105836204" 0.0963855421686747
"LOC105836205" 0.072289156626506
"LOC105836206" 0.072289156626506
"LOC105836207" 0
"LOC105836208" 0.0240963855421687
"LOC105836209" 0
"LOC105836210" 0
"LOC105836211" 0.0481927710843374
"LOC105836212" 0.0481927710843374
"LOC105836213" 0.578313253012048
"LOC105836214" 0
"LOC105836215" 0
"LOC105836216" 0.903614457831325
"LOC105836217" 0.903614457831325
"LOC105836218" 0
"LOC105836219" 0.072289156626506
"LOC105836220" 0.0843373493975904
"LOC105836221" 0.072289156626506
"LOC105836222" 0.072289156626506
"LOC105836223" 0.072289156626506
"LOC105836224" 0
"LOC105836225" 0.072289156626506
"LOC105836226" 0
"LOC105836227" 0
"LOC105836228" 0.072289156626506
"LOC105836229" 0.91566265060241
"LOC105836230" 0.0843373493975904
"LOC105836231" 0
"LOC105836232" 0.903614457831325
"LOC105836233" 0
"LOC105836234" 0.072289156626506
"LOC105836235" 0.072289156626506
"LOC105836236" 0.072289156626506
"LOC105836237" 0.337349397590361
"LOC105836238" 0.0481927710843374
"LOC105836239" 0.530120481927711
"LOC105836240" 0.0843373493975904
"LOC105836241" 0.072289156626506
"LOC105836242" 0
"LOC105836243" 0.0120481927710843
"LOC105836244" 0.903614457831325
"LOC105836245" 0.819277108433735
"LOC105836246" 0
"LOC105836247" 0.903614457831325
"LOC105836248" 0.180722891566265
"LOC105836250" 0.192771084337349
"LOC105836251" 0.891566265060241
"LOC105836252" 0.927710843373494
"LOC105836253" 0.698795180722892
"LOC105836254" 0
"LOC105836255" 0.783132530120482
"LOC105836256" 0
"LOC105836257" 0.867469879518072
"LOC105836258" 0.734939759036145
"LOC105836259" 0.072289156626506
"LOC105836260" 0.927710843373494
"LOC105836261" 0.469879518072289
"LOC105836262" 0.036144578313253
"LOC105836263" 0.072289156626506
"LOC105836264" 0
"LOC105836265" 0.939759036144578
"LOC105836266" 0
"LOC105836267" 0.240963855421687
"LOC105836268" 0.036144578313253
"LOC105836269" 0.156626506024096
"LOC105836270" 0.72289156626506
"LOC105836271" 0.072289156626506
"LOC105836272" 0
"LOC105836273" 0.072289156626506
"LOC105836274" 0
"LOC105836275" 0.072289156626506
"LOC105836276" 0.421686746987952
"LOC105836277" 0.072289156626506
"LOC105836278" 0
"LOC105836279" 0.746987951807229
"LOC105836280" 0.072289156626506
"LOC105836281" 0
"LOC105836282" 0.891566265060241
"LOC105836283" 0
"LOC105836284" 0.120481927710843
"LOC105836285" 0.0120481927710843
"LOC105836286" 0.072289156626506
"LOC105836288" 0
"LOC105836289" 0.0963855421686747
"LOC105836291" 0.036144578313253
"LOC105836292" 0
"LOC105836293" 0.289156626506024
"LOC105836294" 0.0843373493975904
"LOC105836295" 0
"LOC105836296" 0.0481927710843374
"LOC105836297" 0
"LOC105836298" 0
"LOC105836299" 0.072289156626506
"LOC105836300" 0.156626506024096
"LOC105836301" 0.108433734939759
"LOC105836302" 0.542168674698795
"LOC105836303" 0
"LOC105836304" 0
"LOC105836305" 0
"LOC105836306" 0.072289156626506
"LOC105836307" 0.072289156626506
"LOC105836308" 0
"LOC105836309" 0
"LOC105836310" 0
"LOC105836311" 0
"LOC105836312" 0.927710843373494
"LOC105836314" 0.072289156626506
"LOC105836315" 0.072289156626506
"LOC105836316" 0.072289156626506
"LOC105836317" 0.072289156626506
"LOC105836318" 0.072289156626506
"LOC105836319" 0.072289156626506
"LOC105836320" 0.0843373493975904
"LOC105836321" 0
"LOC105836322" 0.734939759036145
"LOC105836323" 0.072289156626506
"LOC105836324" 0.072289156626506
"LOC105836325" 0.192771084337349
"LOC105836326" 0.036144578313253
"LOC105836327" 0
"LOC105836328" 0
"LOC105836329" 0.072289156626506
"LOC105836330" 0.072289156626506
"LOC105836331" 0.819277108433735
"LOC105836332" 0
"LOC105836333" 0
"LOC105836334" 0.072289156626506
"LOC105836335" 0
"LOC105836336" 0
"LOC105836338" 0
"LOC105836339" 0.0240963855421687
"LOC105836340" 0.072289156626506
"LOC105836341" 0
"LOC105836342" 0
"LOC105836343" 0.072289156626506
"LOC105836344" 0.0843373493975904
"LOC105836346" 0.903614457831325
"LOC105836347" 0.072289156626506
"LOC105836348" 0.072289156626506
"LOC105836349" 0
"LOC105836350" 0.566265060240964
"LOC105836351" 0
"LOC105836352" 0.0240963855421687
"LOC105836353" 0.0602409638554217
"LOC105836354" 0.0120481927710843
"LOC105836356" 0.0843373493975904
"LOC105836357" 0.072289156626506
"LOC105836358" 0
"LOC105836359" 0.228915662650602
"LOC105836360" 0
"LOC105836361" 0
"LOC105836362" 0
"LOC105836363" 0.819277108433735
"LOC105836364" 0.0240963855421687
"LOC105836366" 0.927710843373494
"LOC105836367" 0.0240963855421687
"LOC105836368" 0.0602409638554217
"LOC105836369" 0
"LOC105836370" 0.072289156626506
"LOC105836371" 0
"LOC105836372" 0.867469879518072
"LOC105836373" 0
"LOC105836374" 0.072289156626506
"LOC105836375" 0
"LOC105836376" 0
"LOC105836377" 0.0240963855421687
"LOC105836378" 0.072289156626506
"LOC105836379" 0.072289156626506
"LOC105836380" 0.072289156626506
"LOC105836381" 0.072289156626506
"LOC105836382" 0.91566265060241
"LOC105836383" 0
"LOC105836384" 0
"LOC105836385" 0
"LOC105836386" 0.072289156626506
"LOC105836387" 0
"LOC105836388" 0
"LOC105836389" 0.036144578313253
"LOC105836390" 0.63855421686747
"LOC105836391" 0
"LOC105836392" 0
"LOC105836393" 0.216867469879518
"LOC105836394" 0.819277108433735
"LOC105836395" 0.036144578313253
"LOC105836396" 0.216867469879518
"LOC105836397" 0.072289156626506
"LOC105836398" 0
"LOC105836399" 0.072289156626506
"LOC105836400" 0.072289156626506
"LOC105836401" 0
"LOC105836402" 0.072289156626506
"LOC105836403" 0
"LOC105836404" 0.385542168674699
"LOC105836405" 0
"LOC105836406" 0
"LOC105836407" 0.710843373493976
"LOC105836408" 0.27710843373494
"LOC105836409" 0.072289156626506
"LOC105836410" 0.072289156626506
"LOC105836411" 0.072289156626506
"LOC105836412" 0.072289156626506
"LOC105836413" 0.072289156626506
"LOC105836414" 0.44578313253012
"LOC105836415" 0.0843373493975904
"LOC105836416" 0.385542168674699
"LOC105836417" 0.072289156626506
"LOC105836418" 0.734939759036145
"LOC105836419" 0.795180722891566
"LOC105836420" 0.867469879518072
"LOC105836421" 0.867469879518072
"LOC105836422" 0.072289156626506
"LOC105836423" 0
"LOC105836424" 0.891566265060241
"LOC105836425" 0
"LOC105836426" 0.072289156626506
"LOC105836427" 0.072289156626506
"LOC105836428" 0
"LOC105836429" 0.265060240963855
"LOC105836430" 0.144578313253012
"LOC105836431" 0
"LOC105836432" 0.0843373493975904
"LOC105836433" 0
"LOC105836434" 0
"LOC105836435" 0.939759036144578
"LOC105836436" 0
"LOC105836437" 0
"LOC105836438" 0.072289156626506
"LOC105836439" 0
"LOC105836441" 0.072289156626506
"LOC105836443" 0.0843373493975904
"LOC105836444" 0
"LOC105836446" 0
"LOC105836447" 0.072289156626506
"LOC105836448" 0.855421686746988
"LOC105836449" 0.927710843373494
"LOC105836450" 0.0240963855421687
"LOC105836451" 0.879518072289157
"LOC105836452" 0
"LOC105836453" 0.072289156626506
"LOC105836454" 0.072289156626506
"LOC105836455" 0.891566265060241
"LOC105836456" 0.072289156626506
"LOC105836457" 0
"LOC105836458" 0.072289156626506
"LOC105836459" 0.253012048192771
"LOC105836460" 0.325301204819277
"LOC105836461" 0.072289156626506
"LOC105836462" 0.072289156626506
"LOC105836463" 0.192771084337349
"LOC105836464" 0.036144578313253
"LOC105836465" 0.0120481927710843
"LOC105836466" 0.0481927710843374
"LOC105836467" 0.530120481927711
"LOC105836468" 0.0120481927710843
"LOC105836469" 0
"LOC105836470" 0
"LOC105836471" 0.072289156626506
"LOC105836472" 0.072289156626506
"LOC105836473" 0.578313253012048
"LOC105836474" 0.349397590361446
"LOC105836475" 0.144578313253012
"LOC105836476" 0.072289156626506
"LOC105836477" 0.734939759036145
"LOC105836478" 0.168674698795181
"LOC105836480" 0.072289156626506
"LOC105836481" 0.072289156626506
"LOC105836482" 0
"LOC105836483" 0.530120481927711
"LOC105836484" 0.710843373493976
"LOC105836485" 0.0240963855421687
"LOC105836486" 0.44578313253012
"LOC105836487" 0
"LOC105836488" 0.072289156626506
"LOC105836489" 0.072289156626506
"LOC105836490" 0.072289156626506
"LOC105836491" 0.903614457831325
"LOC105836492" 0.072289156626506
"LOC105836493" 0.072289156626506
"LOC105836494" 0.927710843373494
"LOC105836495" 0.0843373493975904
"LOC105836496" 0.0843373493975904
"LOC105836497" 0.807228915662651
"LOC105836498" 0
"LOC105836499" 0.927710843373494
"LOC105836500" 0.614457831325301
"LOC105836501" 0.0120481927710843
"LOC105836502" 0.072289156626506
"LOC105836503" 0
"LOC105836504" 0.843373493975904
"LOC105836505" 0.072289156626506
"LOC105836506" 0.072289156626506
"LOC105836507" 0.0240963855421687
"LOC105836508" 0
"LOC105836509" 0.0240963855421687
"LOC105836510" 0.0481927710843374
"LOC105836511" 0.0481927710843374
"LOC105836512" 0.602409638554217
"LOC105836513" 0.072289156626506
"LOC105836514" 0.0240963855421687
"LOC105836515" 0.0120481927710843
"LOC105836516" 0.0963855421686747
"LOC105836517" 0.337349397590361
"LOC105836518" 0.710843373493976
"LOC105836519" 0.903614457831325
"LOC105836520" 0.0843373493975904
"LOC105836521" 0.337349397590361
"LOC105836522" 0.072289156626506
"LOC105836523" 0.120481927710843
"LOC105836524" 0.0120481927710843
"LOC105836525" 0.903614457831325
"LOC105836526" 0.0240963855421687
"LOC105836527" 0
"LOC105836528" 0.819277108433735
"LOC105836529" 0.63855421686747
"LOC105836530" 0
"LOC105836531" 0.072289156626506
"LOC105836532" 0
"LOC105836533" 0
"LOC105836534" 0.91566265060241
"LOC105836535" 0.662650602409639
"LOC105836536" 0
"LOC105836537" 0.891566265060241
"LOC105836538" 0
"LOC105836539" 0
"LOC105836540" 0.072289156626506
"LOC105836541" 0.072289156626506
"LOC105836542" 0
"LOC105836543" 0
"LOC105836544" 0.0120481927710843
"LOC105836545" 0.0481927710843374
"LOC105836546" 0
"LOC105836547" 0
"LOC105836548" 0.927710843373494
"LOC105836549" 0.036144578313253
"LOC105836550" 0.072289156626506
"LOC105836552" 0.0843373493975904
"LOC105836553" 0.072289156626506
"LOC105836554" 0.072289156626506
"LOC105836555" 0.072289156626506
"LOC105836556" 0.072289156626506
"LOC105836557" 0
"LOC105836558" 0.686746987951807
"LOC105836559" 0.072289156626506
"LOC105836560" 0.072289156626506
"LOC105836561" 0
"LOC105836562" 0.072289156626506
"LOC105836563" 0.975903614457831
"LOC105836564" 0.0843373493975904
"LOC105836565" 0.0843373493975904
"LOC105836566" 0
"LOC105836567" 0
"LOC105836568" 0.0120481927710843
"LOC105836569" 0.072289156626506
"LOC105836570" 0.072289156626506
"LOC105836571" 0.0963855421686747
"LOC105836572" 0.072289156626506
"LOC105836573" 0
"LOC105836574" 0.132530120481928
"LOC105836575" 0.0843373493975904
"LOC105836576" 0.927710843373494
"LOC105836577" 0
"LOC105836578" 0.903614457831325
"LOC105836579" 0.44578313253012
"LOC105836580" 0.602409638554217
"LOC105836581" 0
"LOC105836582" 0
"LOC105836583" 0
"LOC105836584" 0.072289156626506
"LOC105836585" 0.072289156626506
"LOC105836587" 0
"LOC105836588" 0
"LOC105836589" 0.903614457831325
"LOC105836590" 0
"LOC105836591" 0.734939759036145
"LOC105836592" 0
"LOC105836593" 0
"LOC105836594" 0.072289156626506
"LOC105836595" 0.072289156626506
"LOC105836596" 0.072289156626506
"LOC105836597" 0.120481927710843
"LOC105836598" 0.072289156626506
"LOC105836599" 0.072289156626506
"LOC105836600" 0.240963855421687
"LOC105836601" 0
"LOC105836602" 0
"LOC105836603" 0.072289156626506
"LOC105836604" 0
"LOC105836605" 0.072289156626506
"LOC105836606" 0.108433734939759
"LOC105836607" 0.0240963855421687
"LOC105836608" 0.927710843373494
"LOC105836609" 0
"LOC105836610" 0.072289156626506
"LOC105836611" 0
"LOC105836612" 0
"LOC105836613" 0.072289156626506
"LOC105836614" 0.0602409638554217
"LOC105836615" 0
"LOC105836616" 0
"LOC105836617" 0.253012048192771
"LOC105836618" 0.036144578313253
"LOC105836619" 0.072289156626506
"LOC105836620" 0.927710843373494
"LOC105836621" 0.313253012048193
"LOC105836622" 0.0120481927710843
"LOC105836623" 0
"LOC105836624" 0.072289156626506
"LOC105836625" 0
"LOC105836626" 0.036144578313253
"LOC105836627" 0.192771084337349
"LOC105836628" 0.301204819277108
"LOC105836629" 0.481927710843373
"LOC105836630" 0
"LOC105836631" 0
"LOC105836632" 0
"LOC105836633" 0.132530120481928
"LOC105836634" 0.0120481927710843
"LOC105836635" 0.927710843373494
"LOC105836636" 0.072289156626506
"LOC105836637" 0.072289156626506
"LOC105836638" 0
"LOC105836639" 0.903614457831325
"LOC105836640" 0.072289156626506
"LOC105836641" 0
"LOC105836642" 0.72289156626506
"LOC105836643" 0.036144578313253
"LOC105836644" 0
"LOC105836645" 0.072289156626506
"LOC105836646" 0.036144578313253
"LOC105836647" 0.072289156626506
"LOC105836648" 0.903614457831325
"LOC105836649" 0
"LOC105836651" 0.63855421686747
"LOC105836652" 0
"LOC105836654" 0
"LOC105836655" 0.674698795180723
"LOC105836656" 0.91566265060241
"LOC105836657" 0.0602409638554217
"LOC105836658" 0.855421686746988
"LOC105836659" 0.91566265060241
"LOC105836660" 0
"LOC105836661" 0
"LOC105836662" 0.759036144578313
"LOC105836663" 0
"LOC105836664" 0
"LOC105836665" 0.325301204819277
"LOC105836666" 0.0843373493975904
"LOC105836667" 0.072289156626506
"LOC105836668" 0.481927710843373
"LOC105836669" 0.867469879518072
"LOC105836670" 0
"LOC105836671" 0.0481927710843374
"LOC105836672" 0.168674698795181
"LOC105836673" 0.072289156626506
"LOC105836674" 0
"LOC105836675" 0.072289156626506
"LOC105836676" 0
"LOC105836677" 0.0843373493975904
"LOC105836678" 0.325301204819277
"LOC105836679" 0.072289156626506
"LOC105836680" 0.0240963855421687
"LOC105836681" 0
"LOC105836682" 0.0843373493975904
"LOC105836683" 0
"LOC105836684" 0.072289156626506
"LOC105836685" 0
"LOC105836686" 0
"LOC105836687" 0.072289156626506
"LOC105836688" 0
"LOC105836689" 0.0602409638554217
"LOC105836690" 0
"LOC105836691" 0
"LOC105836692" 0.0843373493975904
"LOC105836693" 0.698795180722892
"LOC105836694" 0
"LOC105836695" 0.891566265060241
"LOC105836696" 0.55421686746988
"LOC105836697" 0
"LOC105836698" 0.891566265060241
"LOC105836699" 0
"LOC105836700" 0.843373493975904
"LOC105836701" 0
"LOC105836702" 0
"LOC105836703" 0
"LOC105836704" 0
"LOC105836705" 0.0602409638554217
"LOC105836706" 0.072289156626506
"LOC105836707" 0.072289156626506
"LOC105836708" 0.072289156626506
"LOC105836709" 0.662650602409639
"LOC105836710" 0.91566265060241
"LOC105836711" 0.91566265060241
"LOC105836712" 0
"LOC105836713" 0.072289156626506
"LOC105836714" 0.072289156626506
"LOC105836715" 0.072289156626506
"LOC105836716" 0
"LOC105836717" 0.91566265060241
"LOC105836718" 0
"LOC105836719" 0.072289156626506
"LOC105836720" 0
"LOC105836721" 0
"LOC105836722" 0.072289156626506
"LOC105836723" 0.903614457831325
"LOC105836724" 0
"LOC105836725" 0.0120481927710843
"LOC105836726" 0
"LOC105836727" 0.072289156626506
"LOC105836728" 0.91566265060241
"LOC105836729" 0
"LOC105836730" 0.072289156626506
"LOC105836731" 0.168674698795181
"LOC105836732" 0.0240963855421687
"LOC105836733" 0
"LOC105836734" 0
"LOC105836735" 0
"LOC105836736" 0
"LOC105836737" 0.891566265060241
"LOC105836738" 0.072289156626506
"LOC105836739" 0
"LOC105836740" 0
"LOC105836741" 0.072289156626506
"LOC105836742" 0.072289156626506
"LOC105836743" 0.072289156626506
"LOC105836744" 0.0240963855421687
"LOC105836745" 0
"LOC105836746" 0.397590361445783
"LOC105836747" 0.072289156626506
"LOC105836748" 0.0843373493975904
"LOC105836749" 0.397590361445783
"LOC105836750" 0.072289156626506
"LOC105836751" 0
"LOC105836752" 0.072289156626506
"LOC105836753" 0.650602409638554
"LOC105836754" 0.036144578313253
"LOC105836755" 0
"LOC105836756" 0.843373493975904
"LOC105836758" 0
"LOC105836759" 0.072289156626506
"LOC105836760" 0
"LOC105836761" 0.578313253012048
"LOC105836762" 0.036144578313253
"LOC105836764" 0.903614457831325
"LOC105836765" 0
"LOC105836766" 0.0240963855421687
"LOC105836767" 0.0602409638554217
"LOC105836769" 0.0120481927710843
"LOC105836770" 0.072289156626506
"LOC105836771" 0.072289156626506
"LOC105836772" 0.072289156626506
"LOC105836773" 0
"LOC105836774" 0.686746987951807
"LOC105836775" 0.421686746987952
"LOC105836777" 0.072289156626506
"LOC105836778" 0.072289156626506
"LOC105836779" 0.072289156626506
"LOC105836780" 0.807228915662651
"LOC105836781" 0
"LOC105836782" 0.072289156626506
"LOC105836783" 0.072289156626506
"LOC105836784" 0.072289156626506
"LOC105836786" 0
"LOC105836787" 0.0602409638554217
"LOC105836788" 0
"LOC105836789" 0
"LOC105836790" 0.072289156626506
"LOC105836791" 0.939759036144578
"LOC105836792" 0
"LOC105836794" 0.927710843373494
"LOC105836795" 0.903614457831325
"LOC105836796" 0.072289156626506
"LOC105836797" 0
"LOC105836798" 0.072289156626506
"LOC105836800" 0.072289156626506
"LOC105836801" 0.891566265060241
"LOC105836802" 0.0843373493975904
"LOC105836803" 0
"LOC105836804" 0
"LOC105836805" 0.072289156626506
"LOC105836806" 0
"LOC105836807" 0
"LOC105836810" 0.072289156626506
"LOC105836811" 0
"LOC105836812" 0.072289156626506
"LOC105836813" 0.072289156626506
"LOC105836814" 0.0481927710843374
"LOC105836815" 0
"LOC105836816" 0.975903614457831
"LOC105836818" 0.072289156626506
"LOC105836819" 0.0843373493975904
"LOC105836820" 0.072289156626506
"LOC105836821" 0
"LOC105836822" 0.710843373493976
"LOC105836823" 0
"LOC105836824" 0.27710843373494
"LOC105836825" 0.746987951807229
"LOC105836826" 0
"LOC105836828" 0
"LOC105836829" 0
"LOC105836830" 0
"LOC105836831" 0.072289156626506
"LOC105836832" 0.072289156626506
"LOC105836833" 0
"LOC105836834" 0.879518072289157
"LOC105836835" 0
"LOC105836836" 0.0120481927710843
"LOC105836837" 0.0481927710843374
"LOC105836839" 0.927710843373494
"LOC105836840" 0.072289156626506
"LOC105836841" 0.891566265060241
"LOC105836842" 0.91566265060241
"LOC105836843" 0
"LOC105836844" 0
"LOC105836845" 0
"LOC105836846" 0
"LOC105836847" 0.542168674698795
"LOC105836848" 0.0120481927710843
"LOC105836849" 0.0481927710843374
"LOC105836850" 0
"LOC105836851" 0
"LOC105836852" 0
"LOC105836853" 0.072289156626506
"LOC105836854" 0.072289156626506
"LOC105836855" 0.072289156626506
"LOC105836856" 0.903614457831325
"LOC105836857" 0.072289156626506
"LOC105836858" 0
"LOC105836859" 0
"LOC105836860" 0
"LOC105836861" 0.072289156626506
"LOC105836862" 0.072289156626506
"LOC105836863" 0.734939759036145
"LOC105836864" 0
"LOC105836865" 0.072289156626506
"LOC105836866" 0
"LOC105836867" 0.072289156626506
"LOC105836868" 0
"LOC105836869" 0
"LOC105836870" 0
"LOC105836871" 0
"LOC105836872" 0
"LOC105836873" 0
"LOC105836874" 0.493975903614458
"LOC105836875" 0
"LOC105836876" 0.27710843373494
"LOC105836877" 0
"LOC105836878" 0
"LOC105836879" 0.759036144578313
"LOC105836880" 0
"LOC105836881" 0.0240963855421687
"LOC105836882" 0.072289156626506
"LOC105836883" 0.036144578313253
"LOC105836884" 0.072289156626506
"LOC105836885" 0
"LOC105836886" 0.072289156626506
"LOC105836887" 0.91566265060241
"LOC105836888" 0
"LOC105836889" 0.927710843373494
"LOC105836890" 0.072289156626506
"LOC105836891" 0.036144578313253
"LOC105836892" 0.469879518072289
"LOC105836893" 0.771084337349398
"LOC105836894" 0.072289156626506
"LOC105836895" 0.0843373493975904
"LOC105836896" 0
"LOC105836897" 0.481927710843373
"LOC105836898" 0
"LOC105836899" 0
"LOC105836900" 0.072289156626506
"LOC105836901" 0
"LOC105836902" 0
"LOC105836903" 0.072289156626506
"LOC105836904" 0.265060240963855
"LOC105836905" 0.795180722891566
"LOC105836906" 0.072289156626506
"LOC105836907" 0
"LOC105836908" 0
"LOC105836909" 0.072289156626506
"LOC105836910" 0.0843373493975904
"LOC105836911" 0.072289156626506
"LOC105836912" 0.819277108433735
"LOC105836913" 0
"LOC105836914" 0
"LOC105836915" 0.0481927710843374
"LOC105836916" 0.072289156626506
"LOC105836917" 0.650602409638554
"LOC105836918" 0
"LOC105836919" 0.0843373493975904
"LOC105836920" 0.867469879518072
"LOC105836921" 0.036144578313253
"LOC105836922" 0.228915662650602
"LOC105836923" 0.927710843373494
"LOC105836924" 0.63855421686747
"LOC105836925" 0.0240963855421687
"LOC105836926" 0.036144578313253
"LOC105836927" 0.072289156626506
"LOC105836928" 0.891566265060241
"LOC105836929" 0.072289156626506
"LOC105836930" 0.072289156626506
"LOC105836931" 0.0843373493975904
"LOC105836932" 0.855421686746988
"LOC105836933" 0
"LOC105836934" 0
"LOC105836935" 0.91566265060241
"LOC105836936" 0
"LOC105836937" 0.626506024096386
"LOC105836938" 0.63855421686747
"LOC105836939" 0.939759036144578
"LOC105836941" 0
"LOC105836942" 0.072289156626506
"LOC105836943" 0.0240963855421687
"LOC105836944" 0.072289156626506
"LOC105836945" 0
"LOC105836946" 0.072289156626506
"LOC105836947" 0.0240963855421687
"LOC105836948" 0
"LOC105836949" 0.91566265060241
"LOC105836950" 0.855421686746988
"LOC105836951" 0.156626506024096
"LOC105836952" 0
"LOC105836953" 0.072289156626506
"LOC105836954" 0.927710843373494
"LOC105836955" 0.975903614457831
"LOC105836956" 0.072289156626506
"LOC105836957" 0
"LOC105836958" 0
"LOC105836959" 0.072289156626506
"LOC105836960" 0.072289156626506
"LOC105836961" 0
"LOC105836962" 0.072289156626506
"LOC105836963" 0.072289156626506
"LOC105836964" 0.072289156626506
"LOC105836965" 0
"LOC105836966" 0.771084337349398
"LOC105836967" 0.072289156626506
"LOC105836968" 0
"LOC105836969" 0.036144578313253
"LOC105836970" 0
"LOC105836971" 0.903614457831325
"LOC105836972" 0.072289156626506
"LOC105836973" 0.216867469879518
"LOC105836974" 0.530120481927711
"LOC105836975" 0.072289156626506
"LOC105836976" 0.891566265060241
"LOC105836977" 0
"LOC105836978" 0.939759036144578
"LOC105836979" 0.072289156626506
"LOC105836980" 0
"LOC105836981" 0.0843373493975904
"LOC105836982" 0
"LOC105836983" 0
"LOC105836984" 0.072289156626506
"LOC105836985" 0.783132530120482
"LOC105836986" 0.734939759036145
"LOC105836987" 0.0120481927710843
"LOC105836988" 0
"LOC105836989" 0
"LOC105836990" 0
"LOC105836991" 0.072289156626506
"LOC105836992" 0.0963855421686747
"LOC105836993" 0.433734939759036
"LOC105836994" 0.072289156626506
"LOC105836995" 0.0240963855421687
"LOC105836996" 0.072289156626506
"LOC105836997" 0
"LOC105836998" 0.0240963855421687
"LOC105836999" 0
"LOC105837000" 0.819277108433735
"LOC105837001" 0
"LOC105837002" 0.072289156626506
"LOC105837003" 0.939759036144578
"LOC105837004" 0.072289156626506
"LOC105837005" 0.843373493975904
"LOC105837006" 0.91566265060241
"LOC105837007" 0
"LOC105837008" 0
"LOC105837009" 0.0120481927710843
"LOC105837010" 0
"LOC105837011" 0
"LOC105837012" 0
"LOC105837013" 0
"LOC105837014" 0.867469879518072
"LOC105837015" 0.036144578313253
"LOC105837016" 0.072289156626506
"LOC105837017" 0.072289156626506
"LOC105837018" 0.072289156626506
"LOC105837019" 0
"LOC105837020" 0
"LOC105837021" 0
"LOC105837022" 0
"LOC105837023" 0
"LOC105837024" 0.843373493975904
"LOC105837025" 0.903614457831325
"LOC105837026" 0
"LOC105837027" 0.072289156626506
"LOC105837028" 0.0602409638554217
"LOC105837029" 0.072289156626506
"LOC105837030" 0.072289156626506
"LOC105837031" 0.867469879518072
"LOC105837032" 0.072289156626506
"LOC105837033" 0
"LOC105837034" 0
"LOC105837036" 0.072289156626506
"LOC105837037" 0
"LOC105837038" 0.91566265060241
"LOC105837039" 0
"LOC105837040" 0.903614457831325
"LOC105837041" 0.903614457831325
"LOC105837042" 0
"LOC105837043" 0.0120481927710843
"LOC105837044" 0
"LOC105837045" 0.072289156626506
"LOC105837046" 0.301204819277108
"LOC105837047" 0.867469879518072
"LOC105837048" 0.120481927710843
"LOC105837049" 0
"LOC105837050" 0.072289156626506
"LOC105837051" 0.072289156626506
"LOC105837052" 0.072289156626506
"LOC105837053" 0.072289156626506
"LOC105837054" 0.072289156626506
"LOC105837055" 0
"LOC105837056" 0
"LOC105837057" 0.373493975903614
"LOC105837058" 0.036144578313253
"LOC105837059" 0.072289156626506
"LOC105837060" 0.421686746987952
"LOC105837061" 0.072289156626506
"LOC105837062" 0.120481927710843
"LOC105837063" 0.469879518072289
"LOC105837064" 0.0843373493975904
"LOC105837065" 0
"LOC105837066" 0.072289156626506
"LOC105837067" 0.891566265060241
"LOC105837068" 0.180722891566265
"LOC105837069" 0.927710843373494
"LOC105837070" 0.072289156626506
"LOC105837071" 0.903614457831325
"LOC105837072" 0.0240963855421687
"LOC105837073" 0.0843373493975904
"LOC105837074" 0
"LOC105837075" 0
"LOC105837076" 0.204819277108434
"LOC105837077" 0.0602409638554217
"LOC105837078" 0.072289156626506
"LOC105837079" 0
"LOC105837081" 0.072289156626506
"LOC105837082" 0.072289156626506
"LOC105837083" 0.072289156626506
"LOC105837084" 0
"LOC105837085" 0.0120481927710843
"LOC105837086" 0.734939759036145
"LOC105837087" 0.927710843373494
"LOC105837088" 0
"LOC105837089" 0.903614457831325
"LOC105837090" 0.385542168674699
"LOC105837091" 0.072289156626506
"LOC105837092" 0.072289156626506
"LOC105837094" 0.0602409638554217
"LOC105837095" 0
"LOC105837096" 0
"LOC105837097" 0.072289156626506
"LOC105837098" 0.0240963855421687
"LOC105837099" 0
"LOC105837100" 0.903614457831325
"LOC105837101" 0.072289156626506
"LOC105837102" 0.265060240963855
"LOC105837103" 0
"LOC105837104" 0.072289156626506
"LOC105837105" 0.072289156626506
"LOC105837106" 0.072289156626506
"LOC105837107" 0.072289156626506
"LOC105837108" 0
"LOC105837109" 0.927710843373494
"LOC105837110" 0.072289156626506
"LOC105837111" 0.91566265060241
"LOC105837112" 0.421686746987952
"LOC105837113" 0.0843373493975904
"LOC105837114" 0.939759036144578
"LOC105837115" 0.072289156626506
"LOC105837116" 0.0481927710843374
"LOC105837117" 0
"LOC105837120" 0
"LOC105837121" 0.072289156626506
"LOC105837122" 0
"LOC105837123" 0.843373493975904
"LOC105837124" 0
"LOC105837125" 0.0120481927710843
"LOC105837126" 0
"LOC105837127" 0.072289156626506
"LOC105837128" 0.91566265060241
"LOC105837130" 0.927710843373494
"LOC105837131" 0.0481927710843374
"LOC105837132" 0.072289156626506
"LOC105837133" 0
"LOC105837135" 0.072289156626506
"LOC105837136" 0.0843373493975904
"LOC105837137" 0
"LOC105837138" 0
"LOC105837139" 0
"LOC105837140" 0.036144578313253
"LOC105837141" 0.0843373493975904
"LOC105837142" 0.072289156626506
"LOC105837143" 0.518072289156627
"LOC105837144" 0
"LOC105837145" 0.783132530120482
"LOC105837146" 0.903614457831325
"LOC105837147" 0.542168674698795
"LOC105837148" 0
"LOC105837149" 0.867469879518072
"LOC105837150" 1
"LOC105837151" 0.132530120481928
"LOC105837152" 0.783132530120482
"LOC105837153" 0.072289156626506
"LOC105837154" 0
"LOC105837155" 0
"LOC105837156" 0
"LOC105837157" 0.072289156626506
"LOC105837158" 0.072289156626506
"LOC105837159" 0.807228915662651
"LOC105837160" 0.072289156626506
"LOC105837161" 0.072289156626506
"LOC105837162" 0.0240963855421687
"LOC105837163" 0
"LOC105837164" 0.91566265060241
"LOC105837165" 0
"LOC105837166" 0.91566265060241
"LOC105837167" 0.927710843373494
"LOC105837168" 0.072289156626506
"LOC105837169" 0.0120481927710843
"LOC105837170" 0.265060240963855
"LOC105837171" 0.927710843373494
"LOC105837172" 0.0602409638554217
"LOC105837173" 0.072289156626506
"LOC105837174" 0.072289156626506
"LOC105837175" 0.0843373493975904
"LOC105837176" 0.0240963855421687
"LOC105837177" 0.0240963855421687
"LOC105837178" 0
"LOC105837179" 0.819277108433735
"LOC105837180" 0.867469879518072
"LOC105837181" 0.072289156626506
"LOC105837182" 0.0240963855421687
"LOC105837183" 0
"LOC105837184" 0.0843373493975904
"LOC105837185" 0.903614457831325
"LOC105837186" 0
"LOC105837187" 0
"LOC105837188" 0.072289156626506
"LOC105837189" 0.072289156626506
"LOC105837190" 0
"LOC105837191" 0.072289156626506
"LOC105837192" 0.927710843373494
"LOC105837193" 0
"LOC105837194" 0
"LOC105837195" 0
"LOC105837196" 0
"LOC105837197" 0
"LOC105837198" 0.072289156626506
"LOC105837199" 0
"LOC105837200" 0.072289156626506
"LOC105837201" 0.072289156626506
"LOC105837202" 0
"LOC105837203" 0
"LOC105837204" 0.072289156626506
"LOC105837205" 0
"LOC105837206" 0.072289156626506
"LOC105837207" 0.807228915662651
"LOC105837208" 0.903614457831325
"LOC105837209" 0
"LOC105837210" 0.0240963855421687
"LOC105837211" 0.072289156626506
"LOC105837212" 0
"LOC105837213" 0.036144578313253
"LOC105837214" 0.072289156626506
"LOC105837215" 0.072289156626506
"LOC105837216" 0
"LOC105837217" 0.072289156626506
"LOC105837218" 0
"LOC105837219" 0.91566265060241
"LOC105837220" 0.072289156626506
"LOC105837221" 0.072289156626506
"LOC105837222" 0
"LOC105837223" 0
"LOC105837224" 0.072289156626506
"LOC105837225" 0
"LOC105837226" 0.903614457831325
"LOC105837227" 0
"LOC105837228" 0
"LOC105837229" 0.0240963855421687
"LOC105837230" 0.072289156626506
"LOC105837231" 0.072289156626506
"LOC105837232" 0.072289156626506
"LOC105837233" 0
"LOC105837234" 0
"LOC105837235" 0
"LOC105837236" 0
"LOC105837237" 0
"LOC105837238" 0.0120481927710843
"LOC105837239" 0.072289156626506
"LOC105837240" 0
"LOC105837241" 0
"LOC105837242" 0.072289156626506
"LOC105837243" 0
"LOC105837244" 0.0602409638554217
"LOC105837245" 0.518072289156627
"LOC105837246" 0.072289156626506
"LOC105837247" 0.072289156626506
"LOC105837248" 0
"LOC105837249" 0.036144578313253
"LOC105837250" 0
"LOC105837251" 0.072289156626506
"LOC105837252" 0
"LOC105837253" 0.072289156626506
"LOC105837254" 0.903614457831325
"LOC105837255" 0.0120481927710843
"LOC105837256" 0.072289156626506
"LOC105837257" 0.036144578313253
"LOC105837258" 0.072289156626506
"LOC105837259" 0
"LOC105837260" 0
"LOC105837261" 0.072289156626506
"LOC105837262" 0
"LOC105837263" 0
"LOC105837264" 0
"LOC105837265" 0.927710843373494
"LOC105837266" 0.036144578313253
"LOC105837267" 0.072289156626506
"LOC105837268" 0.879518072289157
"LOC105837269" 0
"LOC105837270" 0.506024096385542
"LOC105837271" 0.0120481927710843
"LOC105837272" 0.927710843373494
"LOC105837273" 0.0120481927710843
"LOC105837274" 0
"LOC105837275" 0.674698795180723
"LOC105837276" 0
"LOC105837277" 0.0240963855421687
"LOC105837278" 0.91566265060241
"LOC105837279" 0.0843373493975904
"LOC105837280" 0
"LOC105837281" 0
"LOC105837282" 0.072289156626506
"LOC105837283" 0.072289156626506
"LOC105837285" 0.072289156626506
"LOC105837286" 0
"LOC105837287" 0.072289156626506
"LOC105837288" 0.385542168674699
"LOC105837289" 0
"LOC105837290" 0.072289156626506
"LOC105837291" 0.072289156626506
"LOC105837292" 0
"LOC105837293" 0.91566265060241
"LOC105837294" 0
"LOC105837295" 0
"LOC105837296" 0.0963855421686747
"LOC105837297" 0.55421686746988
"LOC105837298" 0.0843373493975904
"LOC105837299" 0.072289156626506
"LOC105837300" 0.0602409638554217
"LOC105837301" 0
"LOC105837302" 0.927710843373494
"LOC105837303" 0.072289156626506
"LOC105837304" 0.457831325301205
"LOC105837305" 0.0843373493975904
"LOC105837306" 0.867469879518072
"LOC105837307" 0
"LOC105837308" 0.0481927710843374
"LOC105837309" 0
"LOC105837310" 0
"LOC105837311" 0.072289156626506
"LOC105837312" 0.036144578313253
"LOC105837313" 0.0602409638554217
"LOC105837314" 0
"LOC105837315" 0.0240963855421687
"LOC105837316" 0.879518072289157
"LOC105837317" 0.63855421686747
"LOC105837318" 0.927710843373494
"LOC105837319" 0.0843373493975904
"LOC105837320" 0.91566265060241
"LOC105837321" 0.072289156626506
"LOC105837322" 0.0843373493975904
"LOC105837323" 0.072289156626506
"LOC105837324" 0.072289156626506
"LOC105837325" 0.072289156626506
"LOC105837326" 0.072289156626506
"LOC105837327" 0.072289156626506
"LOC105837328" 0.0481927710843374
"LOC105837329" 0.0602409638554217
"LOC105837330" 0.0120481927710843
"LOC105837331" 0
"LOC105837332" 0.072289156626506
"LOC105837333" 0.072289156626506
"LOC105837334" 0.867469879518072
"LOC105837335" 0.072289156626506
"LOC105837336" 0
"LOC105837337" 0.927710843373494
"LOC105837338" 0.072289156626506
"LOC105837339" 0.903614457831325
"LOC105837340" 0.036144578313253
"LOC105837341" 0.036144578313253
"LOC105837342" 0.180722891566265
"LOC105837343" 0.072289156626506
"LOC105837344" 0.746987951807229
"LOC105837345" 0.72289156626506
"LOC105837346" 0.903614457831325
"LOC105837347" 0.168674698795181
"LOC105837348" 0
"LOC105837349" 0
"LOC105837350" 0
"LOC105837351" 0
"LOC105837352" 0.771084337349398
"LOC105837353" 0.0120481927710843
"LOC105837354" 0.0240963855421687
"LOC105837355" 0.771084337349398
"LOC105837356" 0
"LOC105837357" 0.072289156626506
"LOC105837358" 0.072289156626506
"LOC105837359" 0.072289156626506
"LOC105837360" 0.879518072289157
"LOC105837361" 0.831325301204819
"LOC105837362" 0
"LOC105837363" 0.493975903614458
"LOC105837364" 0
"LOC105837365" 0.072289156626506
"LOC105837366" 0.0120481927710843
"LOC105837367" 0
"LOC105837368" 0
"LOC105837370" 0.072289156626506
"LOC105837371" 0
"LOC105837372" 0.072289156626506
"LOC105837373" 0.867469879518072
"LOC105837374" 0.072289156626506
"LOC105837375" 0.493975903614458
"LOC105837376" 0
"LOC105837377" 0.072289156626506
"LOC105837378" 0.072289156626506
"LOC105837379" 0
"LOC105837380" 0.072289156626506
"LOC105837381" 0.072289156626506
"LOC105837382" 0
"LOC105837383" 0
"LOC105837384" 0.072289156626506
"LOC105837385" 0.072289156626506
"LOC105837386" 0
"LOC105837387" 0
"LOC105837389" 0.530120481927711
"LOC105837390" 0.759036144578313
"LOC105837391" 0
"LOC105837392" 0.204819277108434
"LOC105837393" 0.91566265060241
"LOC105837394" 0.855421686746988
"LOC105837395" 0
"LOC105837396" 0
"LOC105837397" 0.072289156626506
"LOC105837398" 0.253012048192771
"LOC105837399" 0.216867469879518
"LOC105837400" 0.927710843373494
"LOC105837401" 0.91566265060241
"LOC105837402" 0.927710843373494
"LOC105837403" 0.072289156626506
"LOC105837404" 0
"LOC105837405" 0.072289156626506
"LOC105837406" 0.072289156626506
"LOC105837407" 0.072289156626506
"LOC105837408" 0.0120481927710843
"LOC105837409" 0.819277108433735
"LOC105837410" 0
"LOC105837411" 0
"LOC105837412" 0.072289156626506
"LOC105837413" 0.072289156626506
"LOC105837414" 0
"LOC105837415" 0
"LOC105837416" 0.44578313253012
"LOC105837417" 0.819277108433735
"LOC105837418" 0
"LOC105837419" 0.072289156626506
"LOC105837420" 0
"LOC105837421" 0.891566265060241
"LOC105837422" 0.891566265060241
"LOC105837423" 0.036144578313253
"LOC105837424" 0.0602409638554217
"LOC105837425" 0.072289156626506
"LOC105837426" 0.072289156626506
"LOC105837427" 0.91566265060241
"LOC105837428" 0.0120481927710843
"LOC105837429" 0.072289156626506
"LOC105837430" 0.0843373493975904
"LOC105837431" 0.072289156626506
"LOC105837432" 0.072289156626506
"LOC105837433" 0.0481927710843374
"LOC105837434" 0.734939759036145
"LOC105837435" 0.36144578313253
"LOC105837436" 0
"LOC105837437" 0.493975903614458
"LOC105837438" 0.072289156626506
"LOC105837439" 0
"LOC105837440" 0
"LOC105837441" 0
"LOC105837442" 0.072289156626506
"LOC105837443" 0.072289156626506
"LOC105837444" 0.891566265060241
"LOC105837445" 0.0240963855421687
"LOC105837446" 0
"LOC105837447" 0.831325301204819
"LOC105837448" 0
"LOC105837449" 0
"LOC105837450" 0.036144578313253
"LOC105837451" 0.879518072289157
"LOC105837452" 0
"LOC105837453" 0.783132530120482
"LOC105837454" 0.072289156626506
"LOC105837455" 0.072289156626506
"LOC105837456" 0.072289156626506
"LOC105837457" 0.927710843373494
"LOC105837458" 0.891566265060241
"LOC105837459" 0.566265060240964
"LOC105837460" 1
"LOC105837461" 0.397590361445783
"LOC105837462" 0
"LOC105837463" 0
"LOC105837464" 0.0120481927710843
"LOC105837465" 0
"LOC105837466" 0.0963855421686747
"LOC105837467" 0
"LOC105837468" 0.0843373493975904
"LOC105837469" 0
"LOC105837470" 0.843373493975904
"LOC105837471" 0.072289156626506
"LOC105837472" 0
"LOC105837473" 0.313253012048193
"LOC105837474" 0.072289156626506
"LOC105837475" 0
"LOC105837476" 0.072289156626506
"LOC105837477" 0.891566265060241
"LOC105837478" 0.072289156626506
"LOC105837479" 0
"LOC105837480" 0.072289156626506
"LOC105837481" 0.0120481927710843
"LOC105837482" 0.0843373493975904
"LOC105837483" 0.072289156626506
"LOC105837484" 0.0481927710843374
"LOC105837485" 0
"LOC105837486" 0
"LOC105837487" 0
"LOC105837488" 0.843373493975904
"LOC105837489" 0.819277108433735
"LOC105837491" 0.072289156626506
"LOC105837492" 0
"LOC105837493" 0
"LOC105837494" 0.072289156626506
"LOC105837495" 0.927710843373494
"LOC105837496" 0
"LOC105837497" 0.072289156626506
"LOC105837498" 0.0240963855421687
"LOC105837499" 0
"LOC105837500" 0.072289156626506
"LOC105837501" 0.0843373493975904
"LOC105837502" 0.542168674698795
"LOC105837503" 0
"LOC105837504" 0
"LOC105837505" 0
"LOC105837506" 0.0240963855421687
"LOC105837507" 0
"LOC105837508" 0.927710843373494
"LOC105837509" 0
"LOC105837510" 0.072289156626506
"LOC105837511" 0.072289156626506
"LOC105837512" 0.0120481927710843
"LOC105837513" 0
"LOC105837514" 0
"LOC105837515" 0
"LOC105837516" 0.072289156626506
"LOC105837517" 0.072289156626506
"LOC105837518" 0.072289156626506
"LOC105837519" 0.072289156626506
"LOC105837520" 0.0240963855421687
"LOC105837521" 0
"LOC105837522" 0
"LOC105837523" 0
"LOC105837524" 0
"LOC105837525" 0.072289156626506
"LOC105837526" 0.072289156626506
"LOC105837527" 0
"LOC105837528" 0.927710843373494
"LOC105837530" 0
"LOC105837531" 0
"LOC105837532" 0.0602409638554217
"LOC105837533" 0.156626506024096
"LOC105837534" 0.072289156626506
"LOC105837535" 0.686746987951807
"LOC105837536" 0.072289156626506
"LOC105837537" 0.036144578313253
"LOC105837538" 0.072289156626506
"LOC105837539" 0
"LOC105837540" 0
"LOC105837541" 0
"LOC105837542" 0.072289156626506
"LOC105837543" 0.036144578313253
"LOC105837544" 0.843373493975904
"LOC105837545" 0
"LOC105837547" 0.072289156626506
"LOC105837548" 0.0120481927710843
"LOC105837549" 0.843373493975904
"LOC105837550" 0.44578313253012
"LOC105837551" 0.939759036144578
"LOC105837552" 0.939759036144578
"LOC105837553" 0
"LOC105837554" 0.108433734939759
"LOC105837555" 0.072289156626506
"LOC105837556" 0
"LOC105837557" 0.0120481927710843
"LOC105837558" 0.0240963855421687
"LOC105837559" 0.072289156626506
"LOC105837560" 0
"LOC105837561" 0.843373493975904
"LOC105837562" 0.0120481927710843
"LOC105837563" 0.0240963855421687
"LOC105837564" 0.0120481927710843
"LOC105837565" 0.927710843373494
"LOC105837566" 0
"LOC105837568" 0.072289156626506
"LOC105837569" 0.072289156626506
"LOC105837570" 0.072289156626506
"LOC105837571" 0.072289156626506
"LOC105837572" 0.072289156626506
"LOC105837573" 0
"LOC105837574" 0
"LOC105837575" 0
"LOC105837576" 0
"LOC105837577" 0.0240963855421687
"LOC105837578" 0.0481927710843374
"LOC105837579" 0
"LOC105837580" 0
"LOC105837581" 0
"LOC105837582" 0.795180722891566
"LOC105837583" 0.0120481927710843
"LOC105837584" 0.0843373493975904
"LOC105837585" 0.734939759036145
"LOC105837586" 0.746987951807229
"LOC105837587" 0.91566265060241
"LOC105837588" 0.771084337349398
"LOC105837589" 0.72289156626506
"LOC105837590" 0.036144578313253
"LOC105837591" 0.072289156626506
"LOC105837592" 0
"LOC105837593" 0.0120481927710843
"LOC105837594" 0
"LOC105837595" 0.457831325301205
"LOC105837596" 0.0963855421686747
"LOC105837597" 0
"LOC105837598" 0.0602409638554217
"LOC105837599" 0.072289156626506
"LOC105837600" 0
"LOC105837601" 0.91566265060241
"LOC105837602" 0
"LOC105837603" 0.192771084337349
"LOC105837604" 0
"LOC105837605" 0
"LOC105837606" 0.0963855421686747
"LOC105837607" 0.072289156626506
"LOC105837608" 0.072289156626506
"LOC105837609" 0
"LOC105837610" 0.409638554216867
"LOC105837611" 0.939759036144578
"LOC105837612" 0
"LOC105837613" 0
"LOC105837614" 0
"LOC105837615" 0
"LOC105837616" 0.072289156626506
"LOC105837617" 0
"LOC105837618" 0.734939759036145
"LOC105837619" 0.072289156626506
"LOC105837620" 0
"LOC105837621" 0
"LOC105837622" 0.204819277108434
"LOC105837623" 0.072289156626506
"LOC105837624" 0.0843373493975904
"LOC105837625" 0.072289156626506
"LOC105837626" 0
"LOC105837627" 0.072289156626506
"LOC105837628" 0.072289156626506
"LOC105837629" 0
"LOC105837630" 0.072289156626506
"LOC105837631" 0
"LOC105837632" 0.072289156626506
"LOC105837633" 0.0843373493975904
"LOC105837634" 0
"LOC105837635" 0.903614457831325
"LOC105837636" 0.072289156626506
"LOC105837637" 0.903614457831325
"LOC105837638" 0.0240963855421687
"LOC105837639" 0.072289156626506
"LOC105837640" 0
"LOC105837641" 0.0120481927710843
"LOC105837642" 0
"LOC105837643" 0.072289156626506
"LOC105837644" 0
"LOC105837645" 0
"LOC105837646" 0.036144578313253
"LOC105837647" 0.072289156626506
"LOC105837648" 0.0481927710843374
"LOC105837649" 0.0240963855421687
"LOC105837650" 0
"LOC105837651" 0
"LOC105837652" 0.072289156626506
"LOC105837654" 0
"LOC105837655" 0.072289156626506
"LOC105837656" 0
"LOC105837657" 0.771084337349398
"LOC105837658" 0
"LOC105837659" 0.036144578313253
"LOC105837660" 0.91566265060241
"LOC105837661" 0.518072289156627
"LOC105837662" 0.795180722891566
"LOC105837663" 0.927710843373494
"LOC105837664" 0.072289156626506
"LOC105837665" 0.072289156626506
"LOC105837666" 0.072289156626506
"LOC105837667" 0
"LOC105837668" 0
"LOC105837669" 0.072289156626506
"LOC105837670" 0.891566265060241
"LOC105837671" 0.0240963855421687
"LOC105837672" 0.903614457831325
"LOC105837673" 0.072289156626506
"LOC105837674" 0.0963855421686747
"LOC105837675" 0.072289156626506
"LOC105837676" 0
"LOC105837677" 0
"LOC105837678" 0.072289156626506
"LOC105837679" 0.879518072289157
"LOC105837680" 0.0602409638554217
"LOC105837681" 0.036144578313253
"LOC105837682" 0.072289156626506
"LOC105837683" 0.0843373493975904
"LOC105837684" 0.072289156626506
"LOC105837685" 0.072289156626506
"LOC105837686" 0.072289156626506
"LOC105837687" 0.0120481927710843
"LOC105837688" 0
"LOC105837689" 0.91566265060241
"LOC105837690" 0.072289156626506
"LOC105837691" 0.0843373493975904
"LOC105837692" 0.578313253012048
"LOC105837693" 0
"LOC105837694" 0.91566265060241
"LOC105837695" 0
"LOC105837696" 0.072289156626506
"LOC105837697" 0
"LOC105837698" 0.91566265060241
"LOC105837699" 0.72289156626506
"LOC105837700" 0.855421686746988
"LOC105837701" 0
"LOC105837702" 0.0843373493975904
"LOC105837703" 0
"LOC105837704" 0
"LOC105837705" 0.903614457831325
"LOC105837706" 0.891566265060241
"LOC105837707" 0.409638554216867
"LOC105837708" 0.072289156626506
"LOC105837709" 0.072289156626506
"LOC105837710" 0.072289156626506
"LOC105837711" 0.72289156626506
"LOC105837712" 0.0843373493975904
"LOC105837713" 0.879518072289157
"LOC105837714" 0.0843373493975904
"LOC105837716" 0.927710843373494
"LOC105837717" 0.072289156626506
"LOC105837718" 0
"LOC105837719" 0.072289156626506
"LOC105837720" 0.867469879518072
"LOC105837721" 0.927710843373494
"LOC105837722" 0
"LOC105837723" 0
"LOC105837724" 0
"LOC105837725" 0.91566265060241
"LOC105837726" 0.072289156626506
"LOC105837727" 0.91566265060241
"LOC105837728" 0.036144578313253
"LOC105837729" 0.891566265060241
"LOC105837730" 0.072289156626506
"LOC105837731" 0.927710843373494
"LOC105837732" 0.0963855421686747
"LOC105837733" 0.0240963855421687
"LOC105837734" 0.072289156626506
"LOC105837735" 0.072289156626506
"LOC105837736" 0.072289156626506
"LOC105837738" 0.0963855421686747
"LOC105837739" 0.072289156626506
"LOC105837740" 0.325301204819277
"LOC105837741" 0.0120481927710843
"LOC105837742" 0
"LOC105837743" 0.072289156626506
"LOC105837745" 0
"LOC105837746" 0.072289156626506
"LOC105837747" 0.072289156626506
"LOC105837748" 0.072289156626506
"LOC105837749" 0
"LOC105837750" 0.072289156626506
"LOC105837751" 0
"LOC105837752" 0
"LOC105837753" 0
"LOC105837754" 0.072289156626506
"LOC105837755" 0.072289156626506
"LOC105837756" 0.927710843373494
"LOC105837757" 0
"LOC105837759" 0.0843373493975904
"LOC105837760" 0.771084337349398
"LOC105837761" 0.072289156626506
"LOC105837762" 0.072289156626506
"LOC105837763" 0
"LOC105837764" 0.493975903614458
"LOC105837765" 0.072289156626506
"LOC105837766" 0.072289156626506
"LOC105837767" 0.072289156626506
"LOC105837768" 0
"LOC105837769" 0
"LOC105837770" 0
"LOC105837771" 0
"LOC105837772" 0.819277108433735
"LOC105837773" 0.867469879518072
"LOC105837774" 0.939759036144578
"LOC105837775" 0.867469879518072
"LOC105837776" 0.0120481927710843
"LOC105837777" 0
"LOC105837778" 0.072289156626506
"LOC105837779" 0
"LOC105837780" 0.602409638554217
"LOC105837781" 0.072289156626506
"LOC105837782" 0.072289156626506
"LOC105837783" 0.072289156626506
"LOC105837784" 0.108433734939759
"LOC105837785" 0.132530120481928
"LOC105837786" 0.0602409638554217
"LOC105837787" 0.072289156626506
"LOC105837788" 0
"LOC105837789" 0.072289156626506
"LOC105837790" 0.0240963855421687
"LOC105837791" 0.0240963855421687
"LOC105837792" 0.987951807228916
"LOC105837793" 0.072289156626506
"LOC105837794" 0.795180722891566
"LOC105837795" 0.891566265060241
"LOC105837796" 0.072289156626506
"LOC105837797" 0.891566265060241
"LOC105837798" 0.0481927710843374
"LOC105837799" 0.072289156626506
"LOC105837800" 0.072289156626506
"LOC105837801" 0.072289156626506
"LOC105837802" 0
"LOC105837803" 0.903614457831325
"LOC105837804" 0
"LOC105837805" 0.373493975903614
"LOC105837806" 0
"LOC105837807" 0
"LOC105837808" 0.072289156626506
"LOC105837809" 0.072289156626506
"LOC105837810" 0.0120481927710843
"LOC105837811" 0.91566265060241
"LOC105837812" 0.771084337349398
"LOC105837813" 0.91566265060241
"LOC105837814" 0.843373493975904
"LOC105837815" 0.072289156626506
"LOC105837816" 0
"LOC105837817" 0
"LOC105837818" 0
"LOC105837819" 0
"LOC105837820" 0.072289156626506
"LOC105837821" 0.0843373493975904
"LOC105837822" 0.072289156626506
"LOC105837823" 0.91566265060241
"LOC105837824" 0.867469879518072
"LOC105837825" 0.0481927710843374
"LOC105837826" 0.493975903614458
"LOC105837827" 0.0481927710843374
"LOC105837828" 0.903614457831325
"LOC105837829" 0
"LOC105837831" 0
"LOC105837832" 0.072289156626506
"LOC105837833" 0.072289156626506
"LOC105837834" 0
"LOC105837835" 0
"LOC105837836" 0.072289156626506
"LOC105837837" 0.891566265060241
"LOC105837838" 0
"LOC105837839" 0.072289156626506
"LOC105837840" 0.855421686746988
"LOC105837841" 0.27710843373494
"LOC105837842" 0.289156626506024
"LOC105837843" 0
"LOC105837844" 0
"LOC105837845" 0.0843373493975904
"LOC105837846" 0.072289156626506
"LOC105837847" 0.0843373493975904
"LOC105837848" 0.0240963855421687
"LOC105837849" 0
"LOC105837850" 0
"LOC105837851" 0
"LOC105837852" 0
"LOC105837853" 0
"LOC105837854" 0.0120481927710843
"LOC105837855" 0
"LOC105837856" 0.072289156626506
"LOC105837857" 0
"LOC105837858" 0
"LOC105837859" 0.0843373493975904
"LOC105837860" 0.072289156626506
"LOC105837861" 0.144578313253012
"LOC105837862" 0
"LOC105837863" 0.927710843373494
"LOC105837864" 0.0843373493975904
"LOC105837865" 0.0963855421686747
"LOC105837866" 0
"LOC105837867" 0.0843373493975904
"LOC105837868" 0
"LOC105837869" 0.0843373493975904
"LOC105837870" 0
"LOC105837871" 0
"LOC105837872" 0.614457831325301
"LOC105837873" 0
"LOC105837874" 0.072289156626506
"LOC105837875" 0.771084337349398
"LOC105837876" 0
"LOC105837877" 0.072289156626506
"LOC105837878" 0.734939759036145
"LOC105837879" 0.0843373493975904
"LOC105837880" 0.36144578313253
"LOC105837881" 0
"LOC105837882" 0.072289156626506
"LOC105837883" 0
"LOC105837884" 0.91566265060241
"LOC105837885" 0.698795180722892
"LOC105837886" 0.072289156626506
"LOC105837887" 0.072289156626506
"LOC105837888" 0.0602409638554217
"LOC105837889" 0.072289156626506
"LOC105837890" 0.072289156626506
"LOC105837891" 0.072289156626506
"LOC105837892" 0.072289156626506
"LOC105837893" 0
"LOC105837894" 0
"LOC105837895" 0.0843373493975904
"LOC105837896" 0.072289156626506
"LOC105837897" 0.0120481927710843
"LOC105837898" 0.072289156626506
"LOC105837899" 0.457831325301205
"LOC105837900" 0.072289156626506
"LOC105837901" 0
"LOC105837902" 0.91566265060241
"LOC105837903" 0.072289156626506
"LOC105837904" 0.903614457831325
"LOC105837905" 0
"LOC105837906" 0.289156626506024
"LOC105837907" 0.662650602409639
"LOC105837908" 0.0602409638554217
"LOC105837909" 0.0843373493975904
"LOC105837910" 0.91566265060241
"LOC105837911" 0.0843373493975904
"LOC105837912" 0
"LOC105837913" 0
"LOC105837914" 0.0602409638554217
"LOC105837915" 0.831325301204819
"LOC105837916" 0.927710843373494
"LOC105837917" 0.819277108433735
"LOC105837918" 0
"LOC105837919" 0.072289156626506
"LOC105837920" 0.072289156626506
"LOC105837921" 0.0843373493975904
"LOC105837922" 0
"LOC105837923" 0.072289156626506
"LOC105837924" 0
"LOC105837925" 0.072289156626506
"LOC105837926" 0
"LOC105837927" 0.072289156626506
"LOC105837928" 0
"LOC105837929" 0
"LOC105837930" 0.072289156626506
"LOC105837931" 0.903614457831325
"LOC105837932" 0.91566265060241
"LOC105837933" 0.072289156626506
"LOC105837934" 0
"LOC105837935" 0
"LOC105837936" 0.072289156626506
"LOC105837937" 0.072289156626506
"LOC105837938" 0
"LOC105837939" 0.072289156626506
"LOC105837940" 0.734939759036145
"LOC105837941" 0.072289156626506
"LOC105837942" 0.072289156626506
"LOC105837943" 0.072289156626506
"LOC105837944" 0.072289156626506
"LOC105837945" 0.0240963855421687
"LOC105837946" 0
"LOC105837947" 0.843373493975904
"LOC105837948" 0.072289156626506
"LOC105837949" 0.0963855421686747
"LOC105837950" 0.120481927710843
"LOC105837952" 0.771084337349398
"LOC105837953" 0.578313253012048
"LOC105837954" 0.072289156626506
"LOC105837955" 0.072289156626506
"LOC105837956" 0
"LOC105837957" 0.891566265060241
"LOC105837958" 0
"LOC105837959" 0.0843373493975904
"LOC105837960" 0.072289156626506
"LOC105837961" 0.0602409638554217
"LOC105837962" 0.746987951807229
"LOC105837963" 0
"LOC105837964" 0.036144578313253
"LOC105837965" 1
"LOC105837966" 0
"LOC105837967" 0.0602409638554217
"LOC105837968" 0.421686746987952
"LOC105837969" 0
"LOC105837970" 0
"LOC105837971" 0
"LOC105837972" 0
"LOC105837973" 0
"LOC105837974" 0
"LOC105837975" 0.602409638554217
"LOC105837976" 0.072289156626506
"LOC105837977" 0.0240963855421687
"LOC105837978" 0.120481927710843
"LOC105837979" 0.0843373493975904
"LOC105837980" 0
"LOC105837981" 0
"LOC105837982" 0.939759036144578
"LOC105837983" 0
"LOC105837984" 0.301204819277108
"LOC105837985" 0.0843373493975904
"LOC105837986" 0.433734939759036
"LOC105837987" 0.120481927710843
"LOC105837988" 0.927710843373494
"LOC105837989" 0.072289156626506
"LOC105837990" 0.072289156626506
"LOC105837991" 0.91566265060241
"LOC105837992" 0.0481927710843374
"LOC105837993" 0.072289156626506
"LOC105837994" 0.072289156626506
"LOC105837995" 0.072289156626506
"LOC105837996" 0.0120481927710843
"LOC105837997" 0.867469879518072
"LOC105837998" 0.686746987951807
"LOC105837999" 0.903614457831325
"LOC105838000" 0.72289156626506
"LOC105838001" 0
"LOC105838002" 0.939759036144578
"LOC105838003" 0
"LOC105838004" 0.0602409638554217
"LOC105838005" 0
"LOC105838006" 0.891566265060241
"LOC105838007" 0.036144578313253
"LOC105838008" 0.0120481927710843
"LOC105838009" 0.072289156626506
"LOC105838010" 0.072289156626506
"LOC105838011" 0.91566265060241
"LOC105838012" 0.072289156626506
"LOC105838013" 0.120481927710843
"LOC105838014" 0.072289156626506
"LOC105838015" 0.072289156626506
"LOC105838016" 0.072289156626506
"LOC105838017" 0.939759036144578
"LOC105838018" 0.072289156626506
"LOC105838019" 0.0963855421686747
"LOC105838021" 0.072289156626506
"LOC105838022" 0.072289156626506
"LOC105838023" 0.120481927710843
"LOC105838024" 0.072289156626506
"LOC105838025" 0.91566265060241
"LOC105838026" 0.120481927710843
"LOC105838027" 0.927710843373494
"LOC105838028" 0.132530120481928
"LOC105838029" 0.0240963855421687
"LOC105838030" 0.072289156626506
"LOC105838031" 0.036144578313253
"LOC105838032" 0.120481927710843
"LOC105838033" 0
"LOC105838034" 0
"LOC105838035" 0
"LOC105838036" 0
"LOC105838037" 0.0240963855421687
"LOC105838038" 0
"LOC105838039" 0.0843373493975904
"LOC105838040" 0.072289156626506
"LOC105838041" 0
"LOC105838042" 0
"LOC105838043" 0
"LOC105838044" 0
"LOC105838045" 0.072289156626506
"LOC105838046" 0.072289156626506
"LOC105838047" 0.939759036144578
"LOC105838048" 0.072289156626506
"LOC105838049" 0
"LOC105838050" 0.903614457831325
"LOC105838052" 0.891566265060241
"LOC105838053" 0
"LOC105838054" 0.156626506024096
"LOC105838055" 0
"LOC105838056" 0.180722891566265
"LOC105838057" 0
"LOC105838058" 0.91566265060241
"LOC105838059" 0.036144578313253
"LOC105838060" 0.493975903614458
"LOC105838061" 0.590361445783133
"LOC105838063" 0.0963855421686747
"LOC105838064" 0.0963855421686747
"LOC105838065" 0
"LOC105838066" 0
"LOC105838067" 0.072289156626506
"LOC105838068" 0.072289156626506
"LOC105838069" 0
"LOC105838070" 0
"LOC105838071" 0.072289156626506
"LOC105838072" 0.072289156626506
"LOC105838073" 0.072289156626506
"LOC105838074" 0.072289156626506
"LOC105838075" 0.072289156626506
"LOC105838076" 0
"LOC105838077" 0
"LOC105838078" 0
"LOC105838079" 0.072289156626506
"LOC105838080" 0
"LOC105838081" 0.903614457831325
"LOC105838082" 0.072289156626506
"LOC105838083" 0.072289156626506
"LOC105838084" 0
"LOC105838085" 0
"LOC105838086" 0
"LOC105838087" 0
"LOC105838088" 0.072289156626506
"LOC105838089" 0.168674698795181
"LOC105838090" 0.072289156626506
"LOC105838091" 0.072289156626506
"LOC105838092" 0
"LOC105838093" 0.072289156626506
"LOC105838094" 0
"LOC105838095" 0.927710843373494
"LOC105838096" 0.228915662650602
"LOC105838097" 0.072289156626506
"LOC105838098" 0.927710843373494
"LOC105838099" 0.939759036144578
"LOC105838100" 0.807228915662651
"LOC105838101" 0.927710843373494
"LOC105838102" 0.072289156626506
"LOC105838103" 0
"LOC105838104" 0.0120481927710843
"LOC105838105" 0.951807228915663
"LOC105838107" 0.072289156626506
"LOC105838108" 0.44578313253012
"LOC105838109" 0
"LOC105838110" 0.072289156626506
"LOC105838111" 0.0120481927710843
"LOC105838112" 0.843373493975904
"LOC105838113" 0.120481927710843
"LOC105838114" 0.036144578313253
"LOC105838115" 0
"LOC105838116" 0.0963855421686747
"LOC105838117" 0.072289156626506
"LOC105838118" 0.91566265060241
"LOC105838119" 0.072289156626506
"LOC105838120" 0.626506024096386
"LOC105838121" 0
"LOC105838122" 0
"LOC105838123" 0.385542168674699
"LOC105838124" 0
"LOC105838125" 0.072289156626506
"LOC105838126" 0.0240963855421687
"LOC105838127" 0
"LOC105838128" 0
"LOC105838129" 0.903614457831325
"LOC105838130" 0.072289156626506
"LOC105838131" 0
"LOC105838132" 0.0120481927710843
"LOC105838133" 0.072289156626506
"LOC105838134" 0.0963855421686747
"LOC105838135" 0.0843373493975904
"LOC105838136" 0
"LOC105838137" 0.253012048192771
"LOC105838138" 0
"LOC105838139" 0.0481927710843374
"LOC105838140" 0.0843373493975904
"LOC105838141" 0.072289156626506
"LOC105838142" 0
"LOC105838143" 0.072289156626506
"LOC105838144" 0.072289156626506
"LOC105838145" 0.795180722891566
"LOC105838146" 0
"LOC105838147" 0.903614457831325
"LOC105838148" 0.891566265060241
"LOC105838149" 0.927710843373494
"LOC105838150" 0
"LOC105838151" 0
"LOC105838152" 0.072289156626506
"LOC105838153" 0.072289156626506
"LOC105838154" 0
"LOC105838155" 0.903614457831325
"LOC105838156" 0.036144578313253
"LOC105838157" 0.0120481927710843
"LOC105838158" 0.072289156626506
"LOC105838159" 0.963855421686747
"LOC105838160" 0.072289156626506
"LOC105838161" 0.072289156626506
"LOC105838162" 0.072289156626506
"LOC105838163" 0.903614457831325
"LOC105838164" 0
"LOC105838165" 0.072289156626506
"LOC105838166" 0.891566265060241
"LOC105838167" 0.072289156626506
"LOC105838168" 0.963855421686747
"LOC105838169" 0.072289156626506
"LOC105838170" 0.710843373493976
"LOC105838171" 0
"LOC105838172" 0.072289156626506
"LOC105838173" 0.168674698795181
"LOC105838174" 0.072289156626506
"LOC105838176" 0.0602409638554217
"LOC105838177" 0.626506024096386
"LOC105838178" 0.481927710843373
"LOC105838179" 0.795180722891566
"LOC105838180" 0.072289156626506
"LOC105838181" 1
"LOC105838182" 0.963855421686747
"LOC105838183" 0.072289156626506
"LOC105838184" 0.072289156626506
"LOC105838185" 0
"LOC105838186" 0
"LOC105838187" 0
"LOC105838188" 0.072289156626506
"LOC105838189" 0
"LOC105838190" 0.0963855421686747
"LOC105838191" 0.0120481927710843
"LOC105838192" 0.072289156626506
"LOC105838193" 0.072289156626506
"LOC105838194" 0
"LOC105838195" 0.072289156626506
"LOC105838196" 0
"LOC105838197" 0.072289156626506
"LOC105838198" 0.072289156626506
"LOC105838199" 0.072289156626506
"LOC105838200" 0.0843373493975904
"LOC105838201" 0.843373493975904
"LOC105838202" 0.072289156626506
"LOC105838203" 0.072289156626506
"LOC105838204" 0
"LOC105838205" 0.746987951807229
"LOC105838206" 0.228915662650602
"LOC105838207" 0.903614457831325
"LOC105838208" 0.036144578313253
"LOC105838209" 0.843373493975904
"LOC105838210" 0
"LOC105838211" 0.0843373493975904
"LOC105838212" 0.072289156626506
"LOC105838213" 0
"LOC105838214" 0
"LOC105838215" 0.072289156626506
"LOC105838216" 0
"LOC105838217" 0.91566265060241
"LOC105838218" 0.072289156626506
"LOC105838219" 0
"LOC105838220" 0.072289156626506
"LOC105838221" 0.27710843373494
"LOC105838222" 0.0240963855421687
"LOC105838223" 0.0120481927710843
"LOC105838224" 0.072289156626506
"LOC105838225" 0
"LOC105838226" 0.903614457831325
"LOC105838227" 0
"LOC105838228" 0
"LOC105838229" 0.072289156626506
"LOC105838230" 0
"LOC105838231" 0
"LOC105838232" 0.0481927710843374
"LOC105838233" 0.072289156626506
"LOC105838234" 0
"LOC105838235" 0.927710843373494
"LOC105838236" 0.072289156626506
"LOC105838237" 0.072289156626506
"LOC105838238" 0
"LOC105838239" 0.0602409638554217
"LOC105838240" 0.0843373493975904
"LOC105838241" 0
"LOC105838242" 0.0240963855421687
"LOC105838243" 0.072289156626506
"LOC105838244" 0.072289156626506
"LOC105838245" 0.0240963855421687
"LOC105838246" 0.072289156626506
"LOC105838247" 0.072289156626506
"LOC105838248" 0.072289156626506
"LOC105838249" 0
"LOC105838250" 0.493975903614458
"LOC105838251" 0.036144578313253
"LOC105838252" 0
"LOC105838254" 0
"LOC105838255" 0.072289156626506
"LOC105838256" 0
"LOC105838257" 0
"LOC105838258" 0.072289156626506
"LOC105838259" 0.072289156626506
"LOC105838260" 0.0120481927710843
"LOC105838261" 0
"LOC105838262" 0.072289156626506
"LOC105838263" 0
"LOC105838264" 0.072289156626506
"LOC105838265" 0.072289156626506
"LOC105838266" 0.072289156626506
"LOC105838267" 0.481927710843373
"LOC105838268" 0.927710843373494
"LOC105838269" 0
"LOC105838270" 0.602409638554217
"LOC105838271" 0.91566265060241
"LOC105838272" 0.891566265060241
"LOC105838273" 0.0240963855421687
"LOC105838274" 0.072289156626506
"LOC105838275" 0.867469879518072
"LOC105838276" 0.0481927710843374
"LOC105838277" 0
"LOC105838278" 0.072289156626506
"LOC105838279" 0.108433734939759
"LOC105838280" 0
"LOC105838281" 0
"LOC105838282" 0.072289156626506
"LOC105838283" 0.072289156626506
"LOC105838284" 0
"LOC105838285" 0.072289156626506
"LOC105838286" 0.072289156626506
"LOC105838287" 0.710843373493976
"LOC105838288" 0
"LOC105838289" 0.301204819277108
"LOC105838290" 0.228915662650602
"LOC105838291" 0.072289156626506
"LOC105838292" 0
"LOC105838293" 0.072289156626506
"LOC105838294" 0.072289156626506
"LOC105838296" 0.0843373493975904
"LOC105838297" 0.421686746987952
"LOC105838298" 0.855421686746988
"LOC105838299" 0.891566265060241
"LOC105838300" 0.072289156626506
"LOC105838301" 0
"LOC105838302" 0
"LOC105838303" 0
"LOC105838305" 0.903614457831325
"LOC105838306" 0.903614457831325
"LOC105838307" 0.036144578313253
"LOC105838308" 0
"LOC105838309" 0.855421686746988
"LOC105838310" 0.927710843373494
"LOC105838311" 0.072289156626506
"LOC105838312" 0.0120481927710843
"LOC105838313" 0.072289156626506
"LOC105838314" 0.072289156626506
"LOC105838315" 0
"LOC105838316" 0.0120481927710843
"LOC105838317" 0.590361445783133
"LOC105838318" 0
"LOC105838319" 0.072289156626506
"LOC105838320" 0.72289156626506
"LOC105838321" 0.0120481927710843
"LOC105838322" 0
"LOC105838323" 0
"LOC105838324" 0.0843373493975904
"LOC105838325" 0.072289156626506
"LOC105838326" 0.072289156626506
"LOC105838327" 0.0481927710843374
"LOC105838328" 0.072289156626506
"LOC105838329" 0.072289156626506
"LOC105838330" 0.072289156626506
"LOC105838331" 0.0240963855421687
"LOC105838332" 0
"LOC105838333" 0
"LOC105838334" 0.072289156626506
"LOC105838335" 0.036144578313253
"LOC105838336" 0.0240963855421687
"LOC105838337" 0.072289156626506
"LOC105838338" 0
"LOC105838339" 0.072289156626506
"LOC105838340" 0.036144578313253
"LOC105838341" 0
"LOC105838342" 0.072289156626506
"LOC105838343" 0.072289156626506
"LOC105838344" 0.036144578313253
"LOC105838345" 0
"LOC105838346" 0
"LOC105838347" 0.036144578313253
"LOC105838348" 0.891566265060241
"LOC105838349" 0.072289156626506
"LOC105838350" 0
"LOC105838351" 0.072289156626506
"LOC105838352" 0
"LOC105838353" 0.072289156626506
"LOC105838354" 0.0481927710843374
"LOC105838355" 0
"LOC105838356" 0.072289156626506
"LOC105838357" 0.072289156626506
"LOC105838358" 0.91566265060241
"LOC105838359" 0.072289156626506
"LOC105838360" 0.698795180722892
"LOC105838361" 0.0843373493975904
"LOC105838362" 0.072289156626506
"LOC105838363" 0.072289156626506
"LOC105838364" 0
"LOC105838365" 0.072289156626506
"LOC105838366" 0
"LOC105838367" 0.0240963855421687
"LOC105838369" 0
"LOC105838370" 0.0240963855421687
"LOC105838371" 0.855421686746988
"LOC105838372" 0
"LOC105838373" 0.144578313253012
"LOC105838374" 0.927710843373494
"LOC105838375" 0.0120481927710843
"LOC105838376" 0
"LOC105838377" 0.072289156626506
"LOC105838378" 0.120481927710843
"LOC105838379" 0.072289156626506
"LOC105838380" 0
"LOC105838381" 0.072289156626506
"LOC105838382" 0.891566265060241
"LOC105838383" 0
"LOC105838384" 0.674698795180723
"LOC105838385" 0.072289156626506
"LOC105838386" 0.072289156626506
"LOC105838387" 0.072289156626506
"LOC105838388" 0.0602409638554217
"LOC105838389" 0.91566265060241
"LOC105838390" 0.0481927710843374
"LOC105838391" 0.0120481927710843
"LOC105838392" 0.072289156626506
"LOC105838393" 0
"LOC105838394" 0
"LOC105838395" 0.0602409638554217
"LOC105838396" 0.253012048192771
"LOC105838397" 0
"LOC105838398" 0.518072289156627
"LOC105838399" 0
"LOC105838400" 0.072289156626506
"LOC105838401" 0.662650602409639
"LOC105838402" 0.072289156626506
"LOC105838403" 0
"LOC105838404" 0.91566265060241
"LOC105838405" 0.036144578313253
"LOC105838406" 0
"LOC105838407" 0.072289156626506
"LOC105838408" 0.072289156626506
"LOC105838409" 0.072289156626506
"LOC105838410" 0.036144578313253
"LOC105838411" 0.072289156626506
"LOC105838412" 0
"LOC105838413" 0.903614457831325
"LOC105838415" 0.036144578313253
"LOC105838416" 0.0120481927710843
"LOC105838417" 0
"LOC105838418" 0
"LOC105838419" 0.072289156626506
"LOC105838420" 0.903614457831325
"LOC105838421" 0.036144578313253
"LOC105838422" 0
"LOC105838423" 0
"LOC105838424" 0
"LOC105838425" 0.0963855421686747
"LOC105838426" 0
"LOC105838427" 0.072289156626506
"LOC105838428" 0.44578313253012
"LOC105838429" 0.951807228915663
"LOC105838430" 0.0120481927710843
"LOC105838431" 0.072289156626506
"LOC105838432" 0
"LOC105838433" 0.0602409638554217
"LOC105838434" 0.734939759036145
"LOC105838435" 0.0481927710843374
"LOC105838436" 0.072289156626506
"LOC105838437" 0.0843373493975904
"LOC105838438" 0.927710843373494
"LOC105838439" 0.228915662650602
"LOC105838440" 0
"LOC105838441" 0.891566265060241
"LOC105838442" 0.072289156626506
"LOC105838443" 0
"LOC105838444" 0.650602409638554
"LOC105838445" 0
"LOC105838446" 0
"LOC105838447" 0
"LOC105838448" 0
"LOC105838449" 0.072289156626506
"LOC105838450" 0.0481927710843374
"LOC105838451" 0.91566265060241
"LOC105838452" 0
"LOC105838453" 0.939759036144578
"LOC105838454" 0.939759036144578
"LOC105838455" 0
"LOC105838456" 0.795180722891566
"LOC105838458" 0.0602409638554217
"LOC105838459" 0.072289156626506
"LOC105838460" 0
"LOC105838461" 0.0240963855421687
"LOC105838462" 0.072289156626506
"LOC105838463" 0.72289156626506
"LOC105838464" 0
"LOC105838465" 0.036144578313253
"LOC105838466" 0
"LOC105838467" 0.072289156626506
"LOC105838468" 0.072289156626506
"LOC105838469" 0.927710843373494
"LOC105838470" 0
"LOC105838471" 0
"LOC105838472" 0.072289156626506
"LOC105838473" 0.072289156626506
"LOC105838474" 0.0843373493975904
"LOC105838475" 0.072289156626506
"LOC105838476" 0.072289156626506
"LOC105838477" 0.0602409638554217
"LOC105838478" 0.0240963855421687
"LOC105838479" 0.072289156626506
"LOC105838480" 0.072289156626506
"LOC105838481" 0.0240963855421687
"LOC105838482" 0.072289156626506
"LOC105838483" 0.072289156626506
"LOC105838484" 0.0120481927710843
"LOC105838485" 0.0843373493975904
"LOC105838486" 0.0120481927710843
"LOC105838487" 0.072289156626506
"LOC105838488" 0.072289156626506
"LOC105838489" 0
"LOC105838490" 0.0843373493975904
"LOC105838491" 0.072289156626506
"LOC105838492" 0
"LOC105838493" 0
"LOC105838494" 0.927710843373494
"LOC105838495" 0.0120481927710843
"LOC105838496" 0.0120481927710843
"LOC105838497" 0.903614457831325
"LOC105838498" 0.91566265060241
"LOC105838499" 0.0240963855421687
"LOC105838500" 0
"LOC105838501" 0.180722891566265
"LOC105838502" 0
"LOC105838503" 0
"LOC105838504" 0
"LOC105838505" 0
"LOC105838506" 0.843373493975904
"LOC105838507" 0.927710843373494
"LOC105838508" 0.951807228915663
"LOC105838509" 0.0843373493975904
"LOC105838510" 0.903614457831325
"LOC105838511" 0
"LOC105838512" 0.0120481927710843
"LOC105838513" 0
"LOC105838514" 0.91566265060241
"LOC105838515" 0
"LOC105838516" 0.903614457831325
"LOC105838517" 0.927710843373494
"LOC105838518" 0.746987951807229
"LOC105838519" 0.072289156626506
"LOC105838520" 0.939759036144578
"LOC105838521" 0
"LOC105838522" 0.855421686746988
"LOC105838523" 0.072289156626506
"LOC105838524" 0
"LOC105838525" 0.734939759036145
"LOC105838526" 0.072289156626506
"LOC105838527" 0.240963855421687
"LOC105838528" 0
"LOC105838529" 0
"LOC105838530" 0.903614457831325
"LOC105838531" 0.072289156626506
"LOC105838532" 0
"LOC105838533" 0.0240963855421687
"LOC105838534" 0.939759036144578
"LOC105838535" 0.120481927710843
"LOC105838537" 0.072289156626506
"LOC105838538" 0.072289156626506
"LOC105838539" 0
"LOC105838540" 0.0240963855421687
"LOC105838541" 0.072289156626506
"LOC105838542" 0
"LOC105838543" 0.783132530120482
"LOC105838544" 0
"LOC105838545" 0
"LOC105838546" 0.072289156626506
"LOC105838547" 0.072289156626506
"LOC105838548" 0.0843373493975904
"LOC105838549" 0.072289156626506
"LOC105838550" 0.0240963855421687
"LOC105838551" 0.891566265060241
"LOC105838552" 0
"LOC105838553" 0.0120481927710843
"LOC105838554" 0.072289156626506
"LOC105838555" 0.072289156626506
"LOC105838556" 0.072289156626506
"LOC105838557" 0.072289156626506
"LOC105838558" 0.072289156626506
"LOC105838559" 0.072289156626506
"LOC105838560" 0.072289156626506
"LOC105838561" 0.072289156626506
"LOC105838562" 0.91566265060241
"LOC105838563" 0.072289156626506
"LOC105838564" 0.072289156626506
"LOC105838565" 0.0963855421686747
"LOC105838566" 0.843373493975904
"LOC105838567" 0.072289156626506
"LOC105838568" 0.072289156626506
"LOC105838569" 0.951807228915663
"LOC105838570" 0.072289156626506
"LOC105838571" 0.072289156626506
"LOC105838572" 0.072289156626506
"LOC105838573" 0.867469879518072
"LOC105838574" 0.072289156626506
"LOC105838575" 0
"LOC105838576" 0.253012048192771
"LOC105838577" 0.867469879518072
"LOC105838578" 0.072289156626506
"LOC105838579" 0.072289156626506
"LOC105838580" 0.903614457831325
"LOC105838581" 0
"LOC105838582" 0
"LOC105838583" 0
"LOC105838584" 0.072289156626506
"LOC105838585" 0
"LOC105838586" 0
"LOC105838588" 0.91566265060241
"LOC105838589" 0.0963855421686747
"LOC105838590" 0
"LOC105838591" 0.072289156626506
"LOC105838593" 0.903614457831325
"LOC105838594" 0.891566265060241
"LOC105838595" 0.072289156626506
"LOC105838596" 0.072289156626506
"LOC105838597" 0.0602409638554217
"LOC105838598" 0.072289156626506
"LOC105838599" 0.0843373493975904
"LOC105838601" 0
"LOC105838602" 0.0843373493975904
"LOC105838603" 0.072289156626506
"LOC105838604" 0.072289156626506
"LOC105838605" 0.072289156626506
"LOC105838606" 0.072289156626506
"LOC105838607" 0.0120481927710843
"LOC105838608" 0
"LOC105838609" 0.891566265060241
"LOC105838611" 0.831325301204819
"LOC105838612" 0
"LOC105838613" 0.433734939759036
"LOC105838614" 0.855421686746988
"LOC105838615" 0.0481927710843374
"LOC105838616" 0
"LOC105838618" 0.0843373493975904
"LOC105838619" 0
"LOC105838620" 0.072289156626506
"LOC105838621" 0
"LOC105838622" 0
"LOC105838623" 0.903614457831325
"LOC105838625" 0.072289156626506
"LOC105838626" 0.0481927710843374
"LOC105838627" 0.939759036144578
"LOC105838628" 0.506024096385542
"LOC105838629" 0.072289156626506
"LOC105838630" 0.0240963855421687
"LOC105838631" 0.879518072289157
"LOC105838632" 0.0240963855421687
"LOC105838634" 0.939759036144578
"LOC105838635" 0.0843373493975904
"LOC105838637" 0.530120481927711
"LOC105838638" 0.0963855421686747
"LOC105838639" 0
"LOC105838640" 0
"LOC105838641" 0.951807228915663
"LOC105838642" 0.072289156626506
"LOC105838643" 0
"LOC105838644" 0.795180722891566
"LOC105838645" 0.951807228915663
"LOC105838646" 0.0843373493975904
"LOC105838647" 0.0843373493975904
"LOC105838648" 0.072289156626506
"LOC105838649" 0.506024096385542
"LOC105838650" 0.626506024096386
"LOC105838651" 0
"LOC105838652" 0.903614457831325
"LOC105838653" 0.072289156626506
"LOC105838654" 0
"LOC105838655" 0
"LOC105838656" 0.072289156626506
"LOC105838657" 0.072289156626506
"LOC105838658" 0.072289156626506
"LOC105838659" 0
"LOC105838660" 0.072289156626506
"LOC105838661" 0
"LOC105838662" 0.072289156626506
"LOC105838663" 0.072289156626506
"LOC105838664" 0.927710843373494
"LOC105838665" 0
"LOC105838666" 0.0240963855421687
"LOC105838667" 0
"LOC105838668" 0
"LOC105838669" 0
"LOC105838670" 0.072289156626506
"LOC105838671" 0
"LOC105838672" 0.0120481927710843
"LOC105838673" 0
"LOC105838674" 0.927710843373494
"LOC105838675" 0
"LOC105838676" 0
"LOC105838677" 0.072289156626506
"LOC105838678" 0.0963855421686747
"LOC105838679" 0
"LOC105838680" 0.91566265060241
"LOC105838681" 0.036144578313253
"LOC105838682" 0
"LOC105838683" 0.0481927710843374
"LOC105838684" 0.0120481927710843
"LOC105838685" 0.072289156626506
"LOC105838687" 0.072289156626506
"LOC105838688" 0.204819277108434
"LOC105838689" 0.072289156626506
"LOC105838690" 0.385542168674699
"LOC105838691" 0.903614457831325
"LOC105838692" 0.072289156626506
"LOC105838693" 0.0481927710843374
"LOC105838694" 0
"LOC105838695" 0.590361445783133
"LOC105838696" 0.072289156626506
"LOC105838697" 0.879518072289157
"LOC105838698" 0
"LOC105838699" 0.072289156626506
"LOC105838700" 0
"LOC105838701" 0.0481927710843374
"LOC105838702" 0
"LOC105838703" 0.072289156626506
"LOC105838704" 0.072289156626506
"LOC105838705" 0.072289156626506
"LOC105838706" 0.072289156626506
"LOC105838707" 0.228915662650602
"LOC105838708" 0
"LOC105838709" 0
"LOC105838710" 0
"LOC105838712" 0.072289156626506
"LOC105838713" 0.927710843373494
"LOC105838714" 0.0843373493975904
"LOC105838715" 0
"LOC105838716" 0.0120481927710843
"LOC105838717" 0.927710843373494
"LOC105838718" 0
"LOC105838719" 0
"LOC105838720" 0.144578313253012
"LOC105838721" 0.072289156626506
"LOC105838722" 0
"LOC105838723" 0.843373493975904
"LOC105838724" 0.072289156626506
"LOC105838725" 0.108433734939759
"LOC105838726" 0
"LOC105838727" 0.036144578313253
"LOC105838728" 0.0602409638554217
"LOC105838729" 0.0602409638554217
"LOC105838730" 0
"LOC105838731" 0.0602409638554217
"LOC105838732" 0.0120481927710843
"LOC105838733" 0.036144578313253
"LOC105838734" 0.156626506024096
"LOC105838735" 0.072289156626506
"LOC105838736" 0.734939759036145
"LOC105838737" 0.891566265060241
"LOC105838738" 0.072289156626506
"LOC105838739" 0.180722891566265
"LOC105838740" 0.686746987951807
"LOC105838741" 0.072289156626506
"LOC105838742" 0.036144578313253
"LOC105838743" 0
"LOC105838744" 0.0120481927710843
"LOC105838745" 0.55421686746988
"LOC105838746" 0.0963855421686747
"LOC105838747" 0.036144578313253
"LOC105838748" 0
"LOC105838749" 0.91566265060241
"LOC105838750" 0
"LOC105838751" 0.963855421686747
"LOC105838752" 0
"LOC105838753" 0.397590361445783
"LOC105838754" 0.072289156626506
"LOC105838755" 0
"LOC105838756" 0.072289156626506
"LOC105838757" 0.951807228915663
"LOC105838759" 0.903614457831325
"LOC105838760" 0
"LOC105838761" 0.0481927710843374
"LOC105838762" 0.072289156626506
"LOC105838763" 0.072289156626506
"LOC105838764" 0
"LOC105838765" 0.373493975903614
"LOC105838766" 0.91566265060241
"LOC105838767" 0.783132530120482
"LOC105838768" 0.072289156626506
"LOC105838769" 0.072289156626506
"LOC105838770" 0
"LOC105838771" 0
"LOC105838772" 0.072289156626506
"LOC105838773" 0.072289156626506
"LOC105838774" 0
"LOC105838775" 0.072289156626506
"LOC105838776" 0.0120481927710843
"LOC105838777" 0.891566265060241
"LOC105838778" 0.072289156626506
"LOC105838779" 0.927710843373494
"LOC105838780" 0.072289156626506
"LOC105838781" 0.903614457831325
"LOC105838782" 0
"LOC105838783" 0.734939759036145
"LOC105838784" 0
"LOC105838785" 0
"LOC105838786" 0.927710843373494
"LOC105838787" 0.0120481927710843
"LOC105838788" 0.843373493975904
"LOC105838789" 0.927710843373494
"LOC105838790" 0
"LOC105838791" 0.0963855421686747
"LOC105838792" 0.072289156626506
"LOC105838793" 0
"LOC105838794" 0.0602409638554217
"LOC105838795" 0.072289156626506
"LOC105838796" 0
"LOC105838797" 0.072289156626506
"LOC105838798" 0.481927710843373
"LOC105838799" 0.91566265060241
"LOC105838800" 0
"LOC105838801" 0.072289156626506
"LOC105838802" 0.0963855421686747
"LOC105838803" 0
"LOC105838804" 0.457831325301205
"LOC105838805" 0.072289156626506
"LOC105838806" 0.072289156626506
"LOC105838807" 0.0240963855421687
"LOC105838808" 0.542168674698795
"LOC105838809" 0.686746987951807
"LOC105838810" 0.674698795180723
"LOC105838811" 0.710843373493976
"LOC105838812" 0.072289156626506
"LOC105838813" 0
"LOC105838814" 0.072289156626506
"LOC105838815" 0.168674698795181
"LOC105838816" 0
"LOC105838817" 0.072289156626506
"LOC105838818" 0.927710843373494
"LOC105838819" 0
"LOC105838820" 0.614457831325301
"LOC105838821" 0.759036144578313
"LOC105838822" 0
"LOC105838823" 0.072289156626506
"LOC105838824" 0.072289156626506
"LOC105838825" 0.108433734939759
"LOC105838826" 0.349397590361446
"LOC105838827" 0.927710843373494
"LOC105838828" 0
"LOC105838829" 0.337349397590361
"LOC105838830" 0
"LOC105838831" 0.91566265060241
"LOC105838832" 0.072289156626506
"LOC105838833" 0.072289156626506
"LOC105838834" 0.072289156626506
"LOC105838835" 0.903614457831325
"LOC105838836" 0.879518072289157
"LOC105838837" 0.072289156626506
"LOC105838838" 0.987951807228916
"LOC105838839" 0
"LOC105838840" 0.325301204819277
"LOC105838841" 0
"LOC105838842" 0.0602409638554217
"LOC105838843" 0.891566265060241
"LOC105838844" 0.036144578313253
"LOC105838845" 0.975903614457831
"LOC105838846" 0
"LOC105838847" 0.975903614457831
"LOC105838849" 0.313253012048193
"LOC105838850" 0.072289156626506
"LOC105838851" 0
"LOC105838852" 0.108433734939759
"LOC105838853" 0.072289156626506
"LOC105838854" 0.891566265060241
"LOC105838855" 0.867469879518072
"LOC105838856" 0.072289156626506
"LOC105838857" 0
"LOC105838858" 0.0120481927710843
"LOC105838859" 0.036144578313253
"LOC105838860" 0.891566265060241
"LOC105838861" 0.879518072289157
"LOC105838862" 0.072289156626506
"LOC105838863" 0.072289156626506
"LOC105838864" 0.036144578313253
"LOC105838865" 0.072289156626506
"LOC105838866" 0.036144578313253
"LOC105838867" 0
"LOC105838868" 0
"LOC105838869" 0.036144578313253
"LOC105838870" 0.0843373493975904
"LOC105838871" 0.036144578313253
"LOC105838872" 0
"LOC105838873" 0.903614457831325
"LOC105838874" 0.072289156626506
"LOC105838875" 0.734939759036145
"LOC105838876" 0.072289156626506
"LOC105838877" 0
"LOC105838878" 0.072289156626506
"LOC105838879" 0.0843373493975904
"LOC105838881" 0.072289156626506
"LOC105838882" 0.867469879518072
"LOC105838883" 0
"LOC105838884" 0.072289156626506
"LOC105838885" 0
"LOC105838886" 0.855421686746988
"LOC105838887" 0.036144578313253
"LOC105838888" 0.91566265060241
"LOC105838889" 0.204819277108434
"LOC105838890" 0
"LOC105838891" 0.108433734939759
"LOC105838892" 0.036144578313253
"LOC105838893" 0.506024096385542
"LOC105838894" 0.253012048192771
"LOC105838895" 0.0843373493975904
"LOC105838896" 0.0481927710843374
"LOC105838897" 0.072289156626506
"LOC105838898" 0
"LOC105838899" 0
"LOC105838900" 0.855421686746988
"LOC105838901" 0.385542168674699
"LOC105838902" 0
"LOC105838903" 0.036144578313253
"LOC105838904" 0.891566265060241
"LOC105838905" 0
"LOC105838906" 0
"LOC105838907" 0.927710843373494
"LOC105838908" 0.072289156626506
"LOC105838909" 0.0843373493975904
"LOC105838910" 0
"LOC105838911" 0.265060240963855
"LOC105838912" 0.0240963855421687
"LOC105838913" 0.927710843373494
"LOC105838914" 0
"LOC105838915" 0
"LOC105838916" 0.072289156626506
"LOC105838917" 0
"LOC105838918" 0
"LOC105838919" 0.36144578313253
"LOC105838920" 0
"LOC105838921" 0.072289156626506
"LOC105838922" 0
"LOC105838923" 0
"LOC105838924" 0
"LOC105838925" 0.072289156626506
"LOC105838926" 0.072289156626506
"LOC105838927" 0.072289156626506
"LOC105838928" 0.0843373493975904
"LOC105838929" 0.072289156626506
"LOC105838930" 0.662650602409639
"LOC105838931" 0
"LOC105838932" 0.0963855421686747
"LOC105838933" 0
"LOC105838934" 0
"LOC105838936" 0
"LOC105838937" 0.927710843373494
"LOC105838938" 0.180722891566265
"LOC105838939" 0.072289156626506
"LOC105838940" 0.072289156626506
"LOC105838941" 0.0120481927710843
"LOC105838942" 0.072289156626506
"LOC105838943" 0.072289156626506
"LOC105838945" 0
"LOC105838946" 0
"LOC105838947" 0
"LOC105838949" 0
"LOC105838951" 0
"LOC105838953" 0.855421686746988
"LOC105838954" 0
"LOC105838955" 0.903614457831325
"LOC105838956" 0
"LOC105838957" 0.891566265060241
"LOC105838958" 0.843373493975904
"LOC105838959" 0.072289156626506
"LOC105838960" 0.710843373493976
"LOC105838961" 0.072289156626506
"LOC105838962" 0
"LOC105838963" 0
"LOC105838964" 0
"LOC105838965" 0.072289156626506
"LOC105838966" 0.0240963855421687
"LOC105838967" 0.879518072289157
"LOC105838968" 0.0240963855421687
"LOC105838969" 0
"LOC105838970" 0
"LOC105838971" 0.674698795180723
"LOC105838972" 0.253012048192771
"LOC105838973" 0.843373493975904
"LOC105838974" 0
"LOC105838975" 0
"LOC105838976" 0
"LOC105838977" 0
"LOC105838978" 0.072289156626506
"LOC105838979" 0.072289156626506
"LOC105838980" 0.072289156626506
"LOC105838981" 0.0240963855421687
"LOC105838982" 0.0602409638554217
"LOC105838983" 0.746987951807229
"LOC105838984" 0.072289156626506
"LOC105838985" 0
"LOC105838986" 0.072289156626506
"LOC105838987" 0.0843373493975904
"LOC105838988" 0.91566265060241
"LOC105838989" 0.072289156626506
"LOC105838990" 0.63855421686747
"LOC105838991" 0
"LOC105838992" 0
"LOC105838993" 0.373493975903614
"LOC105838994" 0.0602409638554217
"LOC105838995" 0
"LOC105838996" 0
"LOC105838997" 0.385542168674699
"LOC105838998" 0
"LOC105839000" 0.0240963855421687
"LOC105839001" 0.072289156626506
"LOC105839002" 0
"LOC105839003" 0.0481927710843374
"LOC105839004" 0.0240963855421687
"LOC105839005" 0.0120481927710843
"LOC105839006" 0
"LOC105839007" 0.927710843373494
"LOC105839008" 0.939759036144578
"LOC105839009" 0
"LOC105839010" 0
"LOC105839011" 0.927710843373494
"LOC105839012" 0.036144578313253
"LOC105839013" 0.072289156626506
"LOC105839014" 0.072289156626506
"LOC105839015" 0
"LOC105839017" 0.072289156626506
"LOC105839018" 0.0240963855421687
"LOC105839019" 0
"LOC105839020" 0.072289156626506
"LOC105839021" 0.072289156626506
"LOC105839022" 0.204819277108434
"LOC105839024" 0.0843373493975904
"LOC105839025" 0.0602409638554217
"LOC105839026" 0
"LOC105839027" 0.072289156626506
"LOC105839028" 0
"LOC105839029" 0
"LOC105839030" 0.0240963855421687
"LOC105839031" 0
"LOC105839032" 0.0602409638554217
"LOC105839033" 0
"LOC105839034" 0.891566265060241
"LOC105839035" 0.072289156626506
"LOC105839036" 0.927710843373494
"LOC105839037" 0
"LOC105839038" 0
"LOC105839039" 0
"LOC105839040" 0.072289156626506
"LOC105839041" 0.337349397590361
"LOC105839042" 0
"LOC105839043" 0.072289156626506
"LOC105839044" 0
"LOC105839045" 0.91566265060241
"LOC105839046" 0.939759036144578
"LOC105839047" 0
"LOC105839048" 0.0120481927710843
"LOC105839049" 0.855421686746988
"LOC105839050" 0.108433734939759
"LOC105839051" 0.891566265060241
"LOC105839052" 0
"LOC105839053" 0.903614457831325
"LOC105839054" 0.0240963855421687
"LOC105839055" 0.903614457831325
"LOC105839056" 0.0240963855421687
"LOC105839057" 0.903614457831325
"LOC105839058" 0.0843373493975904
"LOC105839059" 0.072289156626506
"LOC105839060" 0.072289156626506
"LOC105839061" 0.072289156626506
"LOC105839062" 0.072289156626506
"LOC105839063" 0.867469879518072
"LOC105839065" 0.0240963855421687
"LOC105839066" 0.072289156626506
"LOC105839067" 0
"LOC105839068" 0.072289156626506
"LOC105839069" 0.072289156626506
"LOC105839070" 0.072289156626506
"LOC105839071" 0
"LOC105839072" 0.91566265060241
"LOC105839073" 0
"LOC105839074" 0.072289156626506
"LOC105839075" 0
"LOC105839076" 0.072289156626506
"LOC105839077" 0.0481927710843374
"LOC105839078" 0
"LOC105839079" 0
"LOC105839080" 0
"LOC105839081" 0
"LOC105839082" 0.072289156626506
"LOC105839083" 0.072289156626506
"LOC105839084" 0.072289156626506
"LOC105839085" 0.072289156626506
"LOC105839086" 0.867469879518072
"LOC105839087" 0
"LOC105839088" 0.91566265060241
"LOC105839089" 0
"LOC105839090" 0.0602409638554217
"LOC105839091" 0.891566265060241
"LOC105839092" 0.903614457831325
"LOC105839093" 0.072289156626506
"LOC105839094" 0.072289156626506
"LOC105839095" 0.072289156626506
"LOC105839096" 0.301204819277108
"LOC105839097" 0
"LOC105839098" 0
"LOC105839099" 0.072289156626506
"LOC105839100" 0
"LOC105839101" 0
"LOC105839102" 0
"LOC105839103" 0.036144578313253
"LOC105839104" 0.0240963855421687
"LOC105839105" 0
"LOC105839106" 0.289156626506024
"LOC105839107" 0
"LOC105839108" 0.0240963855421687
"LOC105839109" 0
"LOC105839110" 0.0240963855421687
"LOC105839111" 0.0120481927710843
"LOC105839112" 0.072289156626506
"LOC105839113" 0.0120481927710843
"LOC105839114" 0
"LOC105839115" 0
"LOC105839116" 0.0963855421686747
"LOC105839117" 0.927710843373494
"LOC105839118" 0
"LOC105839119" 0.072289156626506
"LOC105839120" 0.518072289156627
"LOC105839121" 0.072289156626506
"LOC105839122" 0.0481927710843374
"LOC105839123" 0
"LOC105839124" 0.072289156626506
"LOC105839125" 0.855421686746988
"LOC105839126" 0.0843373493975904
"LOC105839127" 0
"LOC105839128" 0
"LOC105839129" 0
"LOC105839130" 0.240963855421687
"LOC105839131" 0.891566265060241
"LOC105839132" 0
"LOC105839133" 0.072289156626506
"LOC105839134" 0
"LOC105839135" 0.0240963855421687
"LOC105839136" 0.0481927710843374
"LOC105839137" 0.0843373493975904
"LOC105839138" 0.614457831325301
"LOC105839139" 0
"LOC105839140" 0.072289156626506
"LOC105839141" 0
"LOC105839142" 0
"LOC105839143" 0.903614457831325
"LOC105839144" 0.180722891566265
"LOC105839145" 0
"LOC105839146" 0.180722891566265
"LOC105839147" 0
"LOC105839148" 0.072289156626506
"LOC105839149" 0.927710843373494
"LOC105839150" 0.072289156626506
"LOC105839151" 0
"LOC105839152" 0.204819277108434
"LOC105839153" 0
"LOC105839154" 0.0120481927710843
"LOC105839155" 0.0481927710843374
"LOC105839156" 0.072289156626506
"LOC105839157" 0.493975903614458
"LOC105839158" 0.0963855421686747
"LOC105839159" 0.0481927710843374
"LOC105839160" 0.036144578313253
"LOC105839161" 0
"LOC105839162" 0.072289156626506
"LOC105839163" 0.55421686746988
"LOC105839164" 0.036144578313253
"LOC105839165" 0
"LOC105839166" 0.072289156626506
"LOC105839167" 0
"LOC105839168" 0.903614457831325
"LOC105839169" 0.072289156626506
"LOC105839170" 0.072289156626506
"LOC105839171" 0
"LOC105839172" 0
"LOC105839173" 0.0120481927710843
"LOC105839174" 0
"LOC105839175" 0.072289156626506
"LOC105839176" 0.0120481927710843
"LOC105839177" 0
"LOC105839178" 0.072289156626506
"LOC105839179" 0
"LOC105839180" 0.301204819277108
"LOC105839181" 0.734939759036145
"LOC105839182" 0.072289156626506
"LOC105839183" 0.0481927710843374
"LOC105839184" 0
"LOC105839185" 0.759036144578313
"LOC105839186" 0
"LOC105839187" 0.265060240963855
"LOC105839188" 0.072289156626506
"LOC105839189" 0.228915662650602
"LOC105839191" 0
"LOC105839192" 0.072289156626506
"LOC105839193" 0.072289156626506
"LOC105839194" 0
"LOC105839195" 0.843373493975904
"LOC105839196" 0.036144578313253
"LOC105839197" 0.0963855421686747
"LOC105839198" 0.0602409638554217
"LOC105839199" 0.072289156626506
"LOC105839200" 0.072289156626506
"LOC105839201" 0.771084337349398
"LOC105839202" 0
"LOC105839203" 0
"LOC105839204" 0
"LOC105839205" 0.939759036144578
"LOC105839206" 0
"LOC105839207" 0.072289156626506
"LOC105839208" 0.0120481927710843
"LOC105839209" 0.927710843373494
"LOC105839210" 0
"LOC105839211" 0.72289156626506
"LOC105839212" 0.903614457831325
"LOC105839213" 0
"LOC105839214" 0
"LOC105839215" 0
"LOC105839216" 0.0843373493975904
"LOC105839217" 0.072289156626506
"LOC105839218" 0
"LOC105839219" 0.072289156626506
"LOC105839220" 0.036144578313253
"LOC105839221" 0.072289156626506
"LOC105839222" 0.91566265060241
"LOC105839223" 0.072289156626506
"LOC105839224" 0.072289156626506
"LOC105839225" 0
"LOC105839226" 0.91566265060241
"LOC105839227" 0.0843373493975904
"LOC105839228" 0
"LOC105839229" 0.072289156626506
"LOC105839230" 0
"LOC105839231" 0.927710843373494
"LOC105839232" 0
"LOC105839233" 0
"LOC105839234" 0.072289156626506
"LOC105839235" 0.072289156626506
"LOC105839236" 0.746987951807229
"LOC105839237" 0.072289156626506
"LOC105839238" 0.072289156626506
"LOC105839239" 0.072289156626506
"LOC105839240" 0.783132530120482
"LOC105839241" 0
"LOC105839242" 0
"LOC105839243" 0
"LOC105839245" 0
"LOC105839246" 0.036144578313253
"LOC105839247" 0
"LOC105839248" 0.819277108433735
"LOC105839249" 0.072289156626506
"LOC105839250" 0.0240963855421687
"LOC105839251" 0.0240963855421687
"LOC105839252" 0.927710843373494
"LOC105839253" 0.072289156626506
"LOC105839254" 0.072289156626506
"LOC105839255" 0.072289156626506
"LOC105839257" 0.397590361445783
"LOC105839258" 0
"LOC105839259" 0.072289156626506
"LOC105839260" 0
"LOC105839261" 0.0240963855421687
"LOC105839262" 0.072289156626506
"LOC105839263" 0.072289156626506
"LOC105839264" 0.072289156626506
"LOC105839265" 0
"LOC105839266" 0.072289156626506
"LOC105839268" 0
"LOC105839269" 0.072289156626506
"LOC105839270" 0.481927710843373
"LOC105839271" 0.072289156626506
"LOC105839272" 0
"LOC105839273" 0.0120481927710843
"LOC105839274" 0
"LOC105839275" 0
"LOC105839276" 0
"LOC105839277" 0.867469879518072
"LOC105839278" 0
"LOC105839279" 0.072289156626506
"LOC105839280" 0.072289156626506
"LOC105839281" 0
"LOC105839282" 0
"LOC105839283" 0.975903614457831
"LOC105839284" 0.120481927710843
"LOC105839285" 0.072289156626506
"LOC105839286" 0.072289156626506
"LOC105839287" 0.91566265060241
"LOC105839288" 0
"LOC105839289" 0.867469879518072
"LOC105839290" 0.831325301204819
"LOC105839291" 0.265060240963855
"LOC105839292" 0
"LOC105839293" 0
"LOC105839294" 0.0120481927710843
"LOC105839295" 0
"LOC105839296" 0
"LOC105839297" 0.0963855421686747
"LOC105839298" 0.0843373493975904
"LOC105839299" 0.0120481927710843
"LOC105839300" 0
"LOC105839301" 0.0240963855421687
"LOC105839302" 0.975903614457831
"LOC105839303" 0.903614457831325
"LOC105839304" 0.036144578313253
"LOC105839305" 0.072289156626506
"LOC105839306" 0
"LOC105839307" 0
"LOC105839308" 0.072289156626506
"LOC105839309" 0
"LOC105839310" 0
"LOC105839311" 0.072289156626506
"LOC105839312" 0.867469879518072
"LOC105839313" 0.433734939759036
"LOC105839314" 0.0120481927710843
"LOC105839315" 0.036144578313253
"LOC105839316" 0
"LOC105839317" 0.289156626506024
"LOC105839318" 0
"LOC105839319" 0
"LOC105839320" 0.27710843373494
"LOC105839321" 0.120481927710843
"LOC105839322" 0.072289156626506
"LOC105839323" 0.072289156626506
"LOC105839324" 0.397590361445783
"LOC105839325" 0
"LOC105839326" 0
"LOC105839327" 0.132530120481928
"LOC105839328" 0.903614457831325
"LOC105839329" 0.493975903614458
"LOC105839330" 0.0843373493975904
"LOC105839331" 0.072289156626506
"LOC105839332" 0.349397590361446
"LOC105839334" 0.493975903614458
"LOC105839335" 0.072289156626506
"LOC105839336" 0.072289156626506
"LOC105839337" 0
"LOC105839338" 0.903614457831325
"LOC105839339" 0.072289156626506
"LOC105839341" 0
"LOC105839342" 0
"LOC105839343" 0.072289156626506
"LOC105839344" 0
"LOC105839345" 0.0120481927710843
"LOC105839346" 0
"LOC105839347" 0.204819277108434
"LOC105839348" 0.0240963855421687
"LOC105839349" 0.072289156626506
"LOC105839350" 0.072289156626506
"LOC105839351" 0.855421686746988
"LOC105839352" 0.421686746987952
"LOC105839353" 0.072289156626506
"LOC105839354" 0.072289156626506
"LOC105839355" 0.180722891566265
"LOC105839356" 0
"LOC105839357" 0.807228915662651
"LOC105839358" 0.072289156626506
"LOC105839359" 0.819277108433735
"LOC105839360" 0
"LOC105839361" 0.0843373493975904
"LOC105839362" 0.072289156626506
"LOC105839363" 0.072289156626506
"LOC105839365" 0
"LOC105839366" 0.072289156626506
"LOC105839367" 0.072289156626506
"LOC105839368" 0
"LOC105839369" 0.072289156626506
"LOC105839370" 0.927710843373494
"LOC105839371" 0.072289156626506
"LOC105839372" 0
"LOC105839373" 0.072289156626506
"LOC105839374" 0
"LOC105839375" 0.072289156626506
"LOC105839376" 0.072289156626506
"LOC105839377" 0.072289156626506
"LOC105839378" 0.795180722891566
"LOC105839379" 0
"LOC105839380" 0.855421686746988
"LOC105839381" 0.072289156626506
"LOC105839382" 0
"LOC105839383" 0
"LOC105839384" 0.072289156626506
"LOC105839385" 0.072289156626506
"LOC105839386" 0
"LOC105839387" 0.746987951807229
"LOC105839388" 0
"LOC105839389" 0.903614457831325
"LOC105839390" 0
"LOC105839391" 0
"LOC105839392" 0.072289156626506
"LOC105839393" 0.0240963855421687
"LOC105839394" 0
"LOC105839395" 0
"LOC105839396" 0.843373493975904
"LOC105839397" 0.072289156626506
"LOC105839398" 0.072289156626506
"LOC105839399" 0.072289156626506
"LOC105839400" 0.626506024096386
"LOC105839401" 0.0120481927710843
"LOC105839402" 0.891566265060241
"LOC105839403" 0.72289156626506
"LOC105839404" 0.072289156626506
"LOC105839405" 0
"LOC105839406" 0
"LOC105839407" 0
"LOC105839408" 0.072289156626506
"LOC105839409" 0.903614457831325
"LOC105839410" 0
"LOC105839411" 0
"LOC105839412" 0.927710843373494
"LOC105839413" 0
"LOC105839414" 0.0120481927710843
"LOC105839415" 0
"LOC105839416" 0.0240963855421687
"LOC105839417" 0
"LOC105839418" 0
"LOC105839419" 0
"LOC105839420" 0
"LOC105839421" 0.144578313253012
"LOC105839422" 0.072289156626506
"LOC105839423" 0.036144578313253
"LOC105839424" 0
"LOC105839425" 0.0120481927710843
"LOC105839426" 0.91566265060241
"LOC105839428" 0.072289156626506
"LOC105839429" 0.120481927710843
"LOC105839430" 0.180722891566265
"LOC105839431" 0.072289156626506
"LOC105839432" 0.0481927710843374
"LOC105839433" 0.650602409638554
"LOC105839434" 0.204819277108434
"LOC105839435" 0.072289156626506
"LOC105839436" 0
"LOC105839437" 0.072289156626506
"LOC105839438" 0
"LOC105839440" 0.072289156626506
"LOC105839441" 0
"LOC105839442" 0.072289156626506
"LOC105839444" 0.0843373493975904
"LOC105839445" 0.0602409638554217
"LOC105839446" 0
"LOC105839447" 0
"LOC105839448" 0.072289156626506
"LOC105839449" 0.0240963855421687
"LOC105839450" 0
"LOC105839451" 0.072289156626506
"LOC105839452" 0
"LOC105839453" 0.44578313253012
"LOC105839454" 0.0481927710843374
"LOC105839455" 0
"LOC105839456" 0.072289156626506
"LOC105839457" 0.253012048192771
"LOC105839458" 0.072289156626506
"LOC105839459" 0
"LOC105839460" 0.891566265060241
"LOC105839461" 0.903614457831325
"LOC105839462" 0.072289156626506
"LOC105839463" 0.036144578313253
"LOC105839464" 0.072289156626506
"LOC105839465" 0.0120481927710843
"LOC105839466" 0.132530120481928
"LOC105839467" 0.072289156626506
"LOC105839468" 0.072289156626506
"LOC105839469" 0
"LOC105839470" 0.072289156626506
"LOC105839471" 0.072289156626506
"LOC105839472" 0.072289156626506
"LOC105839473" 0.0481927710843374
"LOC105839474" 0.072289156626506
"LOC105839475" 0.072289156626506
"LOC105839476" 0.674698795180723
"LOC105839477" 0.072289156626506
"LOC105839478" 0
"LOC105839479" 0
"LOC105839480" 0
"LOC105839481" 0
"LOC105839482" 0.072289156626506
"LOC105839483" 0.180722891566265
"LOC105839484" 0
"LOC105839485" 0.072289156626506
"LOC105839486" 0.27710843373494
"LOC105839487" 0.072289156626506
"LOC105839488" 0.807228915662651
"LOC105839489" 0
"LOC105839490" 0
"LOC105839491" 0.072289156626506
"LOC105839492" 0.072289156626506
"LOC105839493" 0.072289156626506
"LOC105839494" 0.072289156626506
"LOC105839495" 0
"LOC105839496" 0.072289156626506
"LOC105839497" 0.072289156626506
"LOC105839498" 0.0963855421686747
"LOC105839499" 0.626506024096386
"LOC105839500" 0
"LOC105839501" 0.144578313253012
"LOC105839502" 0.072289156626506
"LOC105839503" 0.0843373493975904
"LOC105839504" 0.072289156626506
"LOC105839505" 0
"LOC105839506" 0.0481927710843374
"LOC105839507" 0.843373493975904
"LOC105839508" 0.373493975903614
"LOC105839509" 0.072289156626506
"LOC105839510" 0.072289156626506
"LOC105839511" 0.072289156626506
"LOC105839512" 0.891566265060241
"LOC105839513" 0
"LOC105839514" 0
"LOC105839515" 0.072289156626506
"LOC105839516" 0
"LOC105839517" 0.807228915662651
"LOC105839518" 0
"LOC105839519" 0.072289156626506
"LOC105839520" 0
"LOC105839521" 0.072289156626506
"LOC105839522" 0.108433734939759
"LOC105839523" 0
"LOC105839524" 0.072289156626506
"LOC105839525" 0.036144578313253
"LOC105839526" 0
"LOC105839527" 0.072289156626506
"LOC105839529" 0.903614457831325
"LOC105839530" 0.0602409638554217
"LOC105839531" 0.0120481927710843
"LOC105839532" 0.072289156626506
"LOC105839533" 0.072289156626506
"LOC105839534" 0.072289156626506
"LOC105839535" 0.072289156626506
"LOC105839536" 0
"LOC105839537" 0.867469879518072
"LOC105839538" 0.0963855421686747
"LOC105839539" 0.927710843373494
"LOC105839540" 0.91566265060241
"LOC105839541" 0
"LOC105839542" 0
"LOC105839543" 0.0120481927710843
"LOC105839545" 0.27710843373494
"LOC105839546" 0.0120481927710843
"LOC105839547" 0.903614457831325
"LOC105839548" 0.746987951807229
"LOC105839549" 0
"LOC105839550" 0
"LOC105839551" 0.036144578313253
"LOC105839552" 0.072289156626506
"LOC105839553" 0
"LOC105839554" 0.072289156626506
"LOC105839555" 0
"LOC105839556" 0.072289156626506
"LOC105839557" 0.072289156626506
"LOC105839558" 0.036144578313253
"LOC105839559" 0.120481927710843
"LOC105839560" 0.072289156626506
"LOC105839561" 0
"LOC105839562" 0
"LOC105839563" 0.903614457831325
"LOC105839564" 0.0481927710843374
"LOC105839565" 0.867469879518072
"LOC105839566" 0
"LOC105839567" 0.0481927710843374
"LOC105839568" 0.072289156626506
"LOC105839569" 0.072289156626506
"LOC105839570" 0.072289156626506
"LOC105839571" 0.036144578313253
"LOC105839573" 0
"LOC105839574" 0
"LOC105839575" 0.072289156626506
"LOC105839576" 0
"LOC105839577" 0.0963855421686747
"LOC105839578" 0.072289156626506
"LOC105839579" 0.072289156626506
"LOC105839580" 0
"LOC105839581" 0.0481927710843374
"LOC105839582" 0.072289156626506
"LOC105839583" 0
"LOC105839584" 0.072289156626506
"LOC105839585" 0.072289156626506
"LOC105839586" 0.951807228915663
"LOC105839587" 0
"LOC105839588" 0
"LOC105839589" 0.072289156626506
"LOC105839590" 0.072289156626506
"LOC105839591" 0.831325301204819
"LOC105839592" 0.0602409638554217
"LOC105839593" 0.072289156626506
"LOC105839594" 0.036144578313253
"LOC105839595" 0.072289156626506
"LOC105839596" 0
"LOC105839597" 0.686746987951807
"LOC105839598" 0
"LOC105839599" 0
"LOC105839600" 0.072289156626506
"LOC105839601" 0.072289156626506
"LOC105839602" 0
"LOC105839603" 0.036144578313253
"LOC105839604" 0
"LOC105839605" 0.0602409638554217
"LOC105839606" 0.831325301204819
"LOC105839607" 0.927710843373494
"LOC105839608" 0.072289156626506
"LOC105839609" 0.072289156626506
"LOC105839610" 0.120481927710843
"LOC105839611" 0.349397590361446
"LOC105839612" 0.91566265060241
"LOC105839614" 0
"LOC105839615" 0.072289156626506
"LOC105839616" 0.072289156626506
"LOC105839617" 0.072289156626506
"LOC105839618" 0
"LOC105839619" 0.987951807228916
"LOC105839621" 0.072289156626506
"LOC105839622" 0
"LOC105839623" 0.072289156626506
"LOC105839624" 0.0240963855421687
"LOC105839626" 0.819277108433735
"LOC105839627" 0.240963855421687
"LOC105839628" 0
"LOC105839629" 0.0120481927710843
"LOC105839630" 0.0240963855421687
"LOC105839631" 0.927710843373494
"LOC105839632" 0
"LOC105839633" 0
"LOC105839634" 0.072289156626506
"LOC105839635" 0
"LOC105839637" 0.867469879518072
"LOC105839638" 0
"LOC105839640" 0.108433734939759
"LOC105839641" 0.0240963855421687
"LOC105839643" 0.072289156626506
"LOC105839644" 0
"LOC105839645" 0.891566265060241
"LOC105839647" 0
"LOC105839648" 0.072289156626506
"LOC105839649" 0.0843373493975904
"LOC105839650" 0
"LOC105839651" 0
"LOC105839652" 0
"LOC105839653" 0.0843373493975904
"LOC105839654" 0.072289156626506
"LOC105839655" 0.072289156626506
"LOC105839657" 0.0120481927710843
"LOC105839658" 0
"LOC105839659" 0.0963855421686747
"LOC105839660" 0.0120481927710843
"LOC105839661" 0
"LOC105839662" 0.927710843373494
"LOC105839663" 0.072289156626506
"LOC105839665" 0.518072289156627
"LOC105839666" 0.0240963855421687
"LOC105839667" 0.0963855421686747
"LOC105839668" 0
"LOC105839669" 0
"LOC105839670" 0.036144578313253
"LOC105839672" 0
"LOC105839673" 0.0240963855421687
"LOC105839674" 0.072289156626506
"LOC105839675" 0
"LOC105839676" 0.120481927710843
"LOC105839678" 0
"LOC105839679" 0.0481927710843374
"LOC105839680" 0
"LOC105839681" 0.819277108433735
"LOC105839682" 0
"LOC105839684" 0.072289156626506
"LOC105839685" 0
"LOC105839686" 0.891566265060241
"LOC105839687" 0.072289156626506
"LOC105839688" 0.072289156626506
"LOC105839689" 0
"LOC105839690" 0
"LOC105839692" 0.0602409638554217
"LOC105839693" 0.0843373493975904
"LOC105839694" 0.44578313253012
"LOC105839695" 0.0240963855421687
"LOC105839696" 0.891566265060241
"LOC105839697" 0.903614457831325
"LOC105839698" 0
"LOC105839699" 0.843373493975904
"LOC105839701" 0.072289156626506
"LOC105839702" 0.072289156626506
"LOC105839703" 0.891566265060241
"LOC105839704" 0
"LOC105839705" 0.903614457831325
"LOC105839706" 0
"LOC105839708" 0.204819277108434
"LOC105839709" 0.337349397590361
"LOC105839710" 0
"LOC105839711" 0.072289156626506
"LOC105839713" 0.072289156626506
"LOC105839714" 0
"LOC105839715" 0
"LOC105839716" 0.036144578313253
"LOC105839717" 0
"LOC105839718" 0.0240963855421687
"LOC105839719" 0.036144578313253
"LOC105839720" 0.0602409638554217
"LOC105839722" 0.072289156626506
"LOC105839723" 0.072289156626506
"LOC105839724" 0
"LOC105839725" 0.072289156626506
"LOC105839726" 0.072289156626506
"LOC105839727" 0
"LOC105839728" 0.746987951807229
"LOC105839730" 0.072289156626506
"LOC105839731" 0.036144578313253
"LOC105839732" 0.072289156626506
"LOC105839733" 0.072289156626506
"LOC105839734" 0.072289156626506
"LOC105839736" 0
"LOC105839738" 0
"LOC105839739" 0.0120481927710843
"LOC105839740" 0
"LOC105839741" 0
"LOC105839742" 0.698795180722892
"LOC105839743" 0
"LOC105839745" 0.0481927710843374
"LOC105839746" 0
"LOC105839747" 0.072289156626506
"LOC105839748" 0.072289156626506
"LOC105839749" 0.674698795180723
"LOC105839750" 0.0240963855421687
"LOC105839751" 0.072289156626506
"LOC105839753" 0.91566265060241
"LOC105839754" 0
"LOC105839755" 0.036144578313253
"LOC105839756" 0.831325301204819
"LOC105839757" 0.771084337349398
"LOC105839759" 0
"LOC105839760" 0.0120481927710843
"LOC105839761" 0.036144578313253
"LOC105839762" 0
"LOC105839763" 0.072289156626506
"LOC105839764" 0.927710843373494
"LOC105839766" 0.072289156626506
"LOC105839767" 0.072289156626506
"LOC105839768" 0.0843373493975904
"LOC105839769" 0.0963855421686747
"LOC105839770" 0
"LOC105839771" 0.903614457831325
"LOC105839773" 0.072289156626506
"LOC105839774" 0
"LOC105839775" 0.072289156626506
"LOC105839776" 0.072289156626506
"LOC105839777" 0.927710843373494
"LOC105839778" 0.783132530120482
"LOC105839779" 0.120481927710843
"LOC105839781" 0.156626506024096
"LOC105839782" 0.674698795180723
"LOC105839783" 0
"LOC105839784" 0
"LOC105839786" 0
"LOC105839787" 0.879518072289157
"LOC105839788" 0.072289156626506
"LOC105839789" 0.072289156626506
"LOC105839790" 0.072289156626506
"LOC105839791" 0.072289156626506
"LOC105839792" 0.072289156626506
"LOC105839793" 0.072289156626506
"LOC105839795" 0.072289156626506
"LOC105839796" 0
"LOC105839797" 0
"LOC105839799" 0
"LOC105839800" 0.0602409638554217
"LOC105839801" 0
"LOC105839802" 0
"LOC105839803" 0.072289156626506
"LOC105839804" 0.072289156626506
"LOC105839805" 0.433734939759036
"LOC105839806" 0.072289156626506
"LOC105839807" 0.879518072289157
"LOC105839808" 0.072289156626506
"LOC105839809" 0
"LOC105839810" 0
"LOC105839811" 0.614457831325301
"LOC105839812" 0.072289156626506
"LOC105839813" 0.072289156626506
"LOC105839814" 0.903614457831325
"LOC105839816" 1
"LOC105839817" 0.072289156626506
"LOC105839818" 0.506024096385542
"LOC105839819" 0.072289156626506
"LOC105839820" 0.072289156626506
"LOC105839821" 0.036144578313253
"LOC105839823" 0.072289156626506
"LOC105839824" 0.566265060240964
"LOC105839825" 0.072289156626506
"LOC105839826" 0.072289156626506
"LOC105839828" 0.0843373493975904
"LOC105839829" 0.891566265060241
"LOC105839830" 0
"LOC105839831" 0.0843373493975904
"LOC105839833" 0
"LOC105839834" 0.0963855421686747
"LOC105839835" 0
"LOC105839836" 0.072289156626506
"LOC105839837" 0
"LOC105839838" 0
"LOC105839839" 0.072289156626506
"LOC105839841" 0.072289156626506
"LOC105839842" 0.072289156626506
"LOC105839843" 0.879518072289157
"LOC105839844" 0.072289156626506
"LOC105839845" 0.0843373493975904
"LOC105839846" 0.0602409638554217
"LOC105839847" 0.072289156626506
"LOC105839849" 0.072289156626506
"LOC105839850" 0.036144578313253
"LOC105839852" 0.072289156626506
"LOC105839854" 0.072289156626506
"LOC105839855" 0
"LOC105839856" 0.036144578313253
"LOC105839857" 0.072289156626506
"LOC105839858" 0.072289156626506
"LOC105839859" 0.072289156626506
"LOC105839860" 0.0843373493975904
"LOC105839861" 0
"LOC105839862" 0.072289156626506
"LOC105839864" 0.072289156626506
"LOC105839865" 0.072289156626506
"LOC105839866" 0
"LOC105839867" 0.0240963855421687
"LOC105839868" 0.0240963855421687
"LOC105839869" 0.072289156626506
"LOC105839870" 0.0120481927710843
"LOC105839871" 0.795180722891566
"LOC105839872" 0.072289156626506
"LOC105839873" 0.337349397590361
"LOC105839874" 0
"LOC105839875" 0.072289156626506
"LOC105839876" 0.867469879518072
"LOC105839877" 0.927710843373494
"LOC105839878" 0.120481927710843
"LOC105839879" 0.0120481927710843
"LOC105839880" 0.072289156626506
"LOC105839881" 0.349397590361446
"LOC105839882" 0
"LOC105839883" 0.072289156626506
"LOC105839884" 0.939759036144578
"LOC105839885" 0
"LOC105839886" 0.036144578313253
"LOC105839887" 0.036144578313253
"LOC105839888" 0.867469879518072
"LOC105839889" 0.072289156626506
"LOC105839890" 0.072289156626506
"LOC105839891" 0
"LOC105839892" 0.072289156626506
"LOC105839894" 0.072289156626506
"LOC105839895" 0.0120481927710843
"LOC105839896" 0.91566265060241
"LOC105839897" 0.072289156626506
"LOC105839898" 0.072289156626506
"LOC105839899" 0
"LOC105839900" 0.108433734939759
"LOC105839901" 0.879518072289157
"LOC105839903" 0
"LOC105839904" 0
"LOC105839905" 0.072289156626506
"LOC105839906" 0.903614457831325
"LOC105839907" 0
"LOC105839908" 0.0240963855421687
"LOC105839909" 0.891566265060241
"LOC105839910" 0
"LOC105839911" 0.903614457831325
"LOC105839912" 0
"LOC105839913" 0.819277108433735
"LOC105839914" 0.072289156626506
"LOC105839915" 0.771084337349398
"LOC105839916" 0
"LOC105839917" 0
"LOC105839918" 0
"LOC105839919" 0.457831325301205
"LOC105839920" 0
"LOC105839921" 0
"LOC105839922" 0.0843373493975904
"LOC105839923" 0
"LOC105839924" 0.036144578313253
"LOC105839925" 0.072289156626506
"LOC105839926" 0.939759036144578
"LOC105839927" 0.313253012048193
"LOC105839928" 0
"LOC105839929" 0.0843373493975904
"LOC105839930" 0.108433734939759
"LOC105839931" 0.0602409638554217
"LOC105839932" 0
"LOC105839934" 0.0843373493975904
"LOC105839935" 0
"LOC105839936" 0.590361445783133
"LOC105839937" 0.072289156626506
"LOC105839938" 0
"LOC105839939" 0.0963855421686747
"LOC105839940" 0.216867469879518
"LOC105839941" 0
"LOC105839942" 0
"LOC105839943" 0.072289156626506
"LOC105839944" 0.072289156626506
"LOC105839945" 0.91566265060241
"LOC105839946" 0.072289156626506
"LOC105839947" 0
"LOC105839948" 0.939759036144578
"LOC105839949" 0.325301204819277
"LOC105839950" 0.072289156626506
"LOC105839951" 0.662650602409639
"LOC105839952" 0.903614457831325
"LOC105839953" 0.072289156626506
"LOC105839954" 0.91566265060241
"LOC105839955" 0
"LOC105839956" 0.91566265060241
"LOC105839957" 0.939759036144578
"LOC105839958" 0.072289156626506
"LOC105839959" 0
"LOC105839960" 0
"LOC105839961" 0.072289156626506
"LOC105839962" 0.0602409638554217
"LOC105839963" 0
"LOC105839964" 0.0240963855421687
"LOC105839965" 0
"LOC105839966" 0.433734939759036
"LOC105839967" 0
"LOC105839968" 0
"LOC105839969" 0.0843373493975904
"LOC105839970" 0.072289156626506
"LOC105839971" 0
"LOC105839972" 0
"LOC105839973" 0.951807228915663
"LOC105839974" 0.072289156626506
"LOC105839975" 0.072289156626506
"LOC105839976" 0.0240963855421687
"LOC105839978" 0.072289156626506
"LOC105839979" 0.072289156626506
"LOC105839980" 0
"LOC105839981" 0.0843373493975904
"LOC105839982" 0.072289156626506
"LOC105839983" 0
"LOC105839984" 0
"LOC105839985" 0.072289156626506
"LOC105839986" 0.0602409638554217
"LOC105839987" 0.927710843373494
"LOC105839988" 0.072289156626506
"LOC105839989" 0
"LOC105839990" 0
"LOC105839991" 0
"LOC105839992" 0.0963855421686747
"LOC105839993" 0.072289156626506
"LOC105839994" 0
"LOC105839995" 0.0120481927710843
"LOC105839996" 0
"LOC105839997" 0.939759036144578
"LOC105839998" 0.072289156626506
"LOC105839999" 0.072289156626506
"LOC105840000" 0
"LOC105840001" 0
"LOC105840002" 0
"LOC105840003" 0.518072289156627
"LOC105840004" 0
"LOC105840005" 0
"LOC105840006" 0
"LOC105840008" 0
"LOC105840009" 0
"LOC105840010" 0.542168674698795
"LOC105840011" 0.072289156626506
"LOC105840012" 0.0120481927710843
"LOC105840013" 0.072289156626506
"LOC105840014" 0.939759036144578
"LOC105840015" 0
"LOC105840016" 0.0240963855421687
"LOC105840017" 0.927710843373494
"LOC105840018" 0.0120481927710843
"LOC105840019" 0
"LOC105840020" 0.469879518072289
"LOC105840021" 0.578313253012048
"LOC105840022" 0.0602409638554217
"LOC105840023" 0.072289156626506
"LOC105840024" 0.072289156626506
"LOC105840025" 0.0602409638554217
"LOC105840026" 0.072289156626506
"LOC105840027" 0.903614457831325
"LOC105840028" 0
"LOC105840029" 0.072289156626506
"LOC105840030" 0.072289156626506
"LOC105840031" 0.91566265060241
"LOC105840032" 0
"LOC105840033" 0.879518072289157
"LOC105840034" 0
"LOC105840035" 0
"LOC105840036" 0.457831325301205
"LOC105840037" 0.072289156626506
"LOC105840038" 0.0240963855421687
"LOC105840039" 0.072289156626506
"LOC105840040" 0.072289156626506
"LOC105840041" 0.072289156626506
"LOC105840042" 0.0963855421686747
"LOC105840043" 0.91566265060241
"LOC105840044" 0.0843373493975904
"LOC105840045" 0
"LOC105840046" 0
"LOC105840047" 0.0843373493975904
"LOC105840048" 0.072289156626506
"LOC105840049" 0.072289156626506
"LOC105840050" 0.385542168674699
"LOC105840051" 0.072289156626506
"LOC105840052" 0.072289156626506
"LOC105840053" 0.927710843373494
"LOC105840054" 0.0602409638554217
"LOC105840055" 0.072289156626506
"LOC105840056" 0
"LOC105840057" 0.072289156626506
"LOC105840058" 0.072289156626506
"LOC105840059" 0
"LOC105840060" 0
"LOC105840061" 0
"LOC105840062" 0.072289156626506
"LOC105840063" 0.072289156626506
"LOC105840064" 0
"LOC105840065" 0.072289156626506
"LOC105840066" 0.216867469879518
"LOC105840067" 0.072289156626506
"LOC105840068" 0.072289156626506
"LOC105840069" 0.072289156626506
"LOC105840070" 0.072289156626506
"LOC105840071" 0.072289156626506
"LOC105840072" 0.072289156626506
"LOC105840073" 0.072289156626506
"LOC105840074" 0.072289156626506
"LOC105840075" 0.831325301204819
"LOC105840076" 0.0240963855421687
"LOC105840077" 0.879518072289157
"LOC105840078" 0.072289156626506
"LOC105840079" 0.879518072289157
"LOC105840080" 0.180722891566265
"LOC105840081" 0.397590361445783
"LOC105840082" 0
"LOC105840083" 0
"LOC105840084" 0.927710843373494
"LOC105840085" 0.867469879518072
"LOC105840086" 0.192771084337349
"LOC105840087" 0.240963855421687
"LOC105840088" 0.927710843373494
"LOC105840089" 0.072289156626506
"LOC105840090" 0
"LOC105840091" 0
"LOC105840092" 0.0602409638554217
"LOC105840093" 0.903614457831325
"LOC105840094" 0.939759036144578
"LOC105840095" 0
"LOC105840096" 0.0481927710843374
"LOC105840097" 0.072289156626506
"LOC105840098" 0.072289156626506
"LOC105840099" 0
"LOC105840100" 0.0120481927710843
"LOC105840101" 0
"LOC105840102" 0
"LOC105840103" 0
"LOC105840104" 0.0240963855421687
"LOC105840105" 0.0963855421686747
"LOC105840106" 0.072289156626506
"LOC105840107" 0.072289156626506
"LOC105840108" 0.0240963855421687
"LOC105840109" 0.939759036144578
"LOC105840110" 0.710843373493976
"LOC105840111" 0
"LOC105840112" 0
"LOC105840113" 0
"LOC105840114" 0
"LOC105840115" 0.337349397590361
"LOC105840116" 0
"LOC105840117" 0.072289156626506
"LOC105840118" 0
"LOC105840119" 0.795180722891566
"LOC105840120" 0.072289156626506
"LOC105840121" 0.072289156626506
"LOC105840122" 0.0240963855421687
"LOC105840123" 0.0481927710843374
"LOC105840124" 0.0120481927710843
"LOC105840125" 0.867469879518072
"LOC105840126" 0.927710843373494
"LOC105840127" 0
"LOC105840128" 0.072289156626506
"LOC105840129" 0.0602409638554217
"LOC105840130" 0.0240963855421687
"LOC105840131" 0.903614457831325
"LOC105840132" 0.072289156626506
"LOC105840133" 0.072289156626506
"LOC105840134" 0.072289156626506
"LOC105840135" 0
"LOC105840136" 0.879518072289157
"LOC105840137" 0
"LOC105840138" 0
"LOC105840139" 0
"LOC105840140" 0
"LOC105840141" 0
"LOC105840143" 0.072289156626506
"LOC105840144" 0
"LOC105840145" 0
"LOC105840146" 0.939759036144578
"LOC105840147" 0
"LOC105840148" 0.036144578313253
"LOC105840149" 0.903614457831325
"LOC105840150" 0.0240963855421687
"LOC105840151" 0.927710843373494
"LOC105840152" 0
"LOC105840153" 0
"LOC105840154" 0.879518072289157
"LOC105840157" 0.385542168674699
"LOC105840158" 0.072289156626506
"LOC105840159" 0.072289156626506
"LOC105840160" 0
"LOC105840161" 0.0963855421686747
"LOC105840162" 0.0481927710843374
"LOC105840163" 0
"LOC105840164" 0
"LOC105840165" 0.0963855421686747
"LOC105840166" 0.0963855421686747
"LOC105840167" 0.036144578313253
"LOC105840168" 0
"LOC105840169" 0
"LOC105840170" 0.867469879518072
"LOC105840171" 0
"LOC105840172" 0.409638554216867
"LOC105840173" 0.072289156626506
"LOC105840174" 0
"LOC105840175" 0.072289156626506
"LOC105840176" 0.072289156626506
"LOC105840177" 0.072289156626506
"LOC105840178" 0
"LOC105840179" 0
"LOC105840181" 0
"LOC105840182" 0
"LOC105840183" 0.771084337349398
"LOC105840184" 0.0240963855421687
"LOC105840185" 0.072289156626506
"LOC105840186" 0
"LOC105840187" 0.072289156626506
"LOC105840188" 0.072289156626506
"LOC105840189" 0.421686746987952
"LOC105840190" 0
"LOC105840191" 0
"LOC105840192" 0.746987951807229
"LOC105840193" 0.072289156626506
"LOC105840195" 0.0240963855421687
"LOC105840196" 0
"LOC105840197" 0.0120481927710843
"LOC105840198" 0
"LOC105840199" 0.0240963855421687
"LOC105840200" 0
"LOC105840201" 0
"LOC105840202" 0.63855421686747
"LOC105840203" 0
"LOC105840204" 0.939759036144578
"LOC105840205" 0.072289156626506
"LOC105840206" 0.674698795180723
"LOC105840207" 0.072289156626506
"LOC105840208" 0
"LOC105840209" 0
"LOC105840210" 0
"LOC105840212" 0.072289156626506
"LOC105840213" 0.975903614457831
"LOC105840214" 0.891566265060241
"LOC105840215" 0
"LOC105840216" 0.072289156626506
"LOC105840217" 0.072289156626506
"LOC105840218" 0.0120481927710843
"LOC105840219" 0.036144578313253
"LOC105840220" 0
"LOC105840221" 0.072289156626506
"LOC105840222" 0.072289156626506
"LOC105840223" 0.072289156626506
"LOC105840224" 0.0120481927710843
"LOC105840225" 0
"LOC105840226" 0.0963855421686747
"LOC105840227" 0.072289156626506
"LOC105840228" 0.493975903614458
"LOC105840229" 0
"LOC105840230" 0.891566265060241
"LOC105840232" 0
"LOC105840233" 0.746987951807229
"LOC105840234" 0.036144578313253
"LOC105840235" 0.927710843373494
"LOC105840236" 0
"LOC105840237" 0.891566265060241
"LOC105840238" 0.072289156626506
"LOC105840239" 0.072289156626506
"LOC105840240" 0.939759036144578
"LOC105840241" 0
"LOC105840242" 0.036144578313253
"LOC105840243" 0.072289156626506
"LOC105840244" 0.91566265060241
"LOC105840245" 0.168674698795181
"LOC105840246" 0
"LOC105840247" 0.0602409638554217
"LOC105840248" 0.0481927710843374
"LOC105840249" 0.072289156626506
"LOC105840250" 0.072289156626506
"LOC105840251" 0.072289156626506
"LOC105840252" 0.903614457831325
"LOC105840253" 0.072289156626506
"LOC105840254" 0
"LOC105840256" 0.072289156626506
"LOC105840257" 0.072289156626506
"LOC105840259" 0.036144578313253
"LOC105840260" 0.072289156626506
"LOC105840261" 0.927710843373494
"LOC105840262" 0.036144578313253
"LOC105840263" 0.0481927710843374
"LOC105840264" 0.0120481927710843
"LOC105840265" 0.072289156626506
"LOC105840266" 0.0602409638554217
"LOC105840267" 0.072289156626506
"LOC105840268" 0.469879518072289
"LOC105840269" 0.072289156626506
"LOC105840271" 0.072289156626506
"LOC105840272" 0
"LOC105840273" 0
"LOC105840274" 0.072289156626506
"LOC105840275" 0.0963855421686747
"LOC105840276" 0.072289156626506
"LOC105840277" 0
"LOC105840278" 0.072289156626506
"LOC105840279" 0.072289156626506
"LOC105840280" 0.0120481927710843
"LOC105840282" 0.072289156626506
"LOC105840283" 0.072289156626506
"LOC105840284" 0
"LOC105840285" 0
"LOC105840286" 0
"LOC105840287" 0.91566265060241
"LOC105840288" 0
"LOC105840289" 0
"LOC105840291" 0.072289156626506
"LOC105840292" 0.903614457831325
"LOC105840293" 0.072289156626506
"LOC105840294" 0.072289156626506
"LOC105840295" 0.927710843373494
"LOC105840296" 0.0602409638554217
"LOC105840297" 0.0120481927710843
"LOC105840298" 0.566265060240964
"LOC105840299" 0.0240963855421687
"LOC105840300" 0.674698795180723
"LOC105840301" 0.891566265060241
"LOC105840302" 0.072289156626506
"LOC105840303" 0
"LOC105840304" 0.91566265060241
"LOC105840305" 0.072289156626506
"LOC105840306" 0.072289156626506
"LOC105840307" 0
"LOC105840308" 0.614457831325301
"LOC105840309" 0.072289156626506
"LOC105840310" 0.27710843373494
"LOC105840311" 0.0481927710843374
"LOC105840312" 0.072289156626506
"LOC105840317" 0.072289156626506
"LOC105840320" 0
"LOC105840321" 0
"LOC105840322" 0.072289156626506
"LOC105840323" 0.072289156626506
"LOC105840324" 0.072289156626506
"LOC105840326" 0.108433734939759
"LOC105840327" 0.072289156626506
"LOC105840328" 0.927710843373494
"LOC105840329" 0.072289156626506
"LOC105840330" 0
"LOC105840331" 0
"LOC105840332" 0.072289156626506
"LOC105840333" 0
"LOC105840334" 0
"LOC105840335" 0.939759036144578
"LOC105840337" 0.91566265060241
"LOC105840338" 0
"LOC105840339" 0.0602409638554217
"LOC105840340" 0.879518072289157
"LOC105840341" 0.216867469879518
"LOC105840342" 0.0481927710843374
"LOC105840343" 0.819277108433735
"LOC105840344" 0.433734939759036
"LOC105840345" 0.903614457831325
"LOC105840346" 0.072289156626506
"LOC105840347" 0.0240963855421687
"LOC105840348" 0.602409638554217
"LOC105840349" 0.072289156626506
"LOC105840350" 0.91566265060241
"LOC105840351" 0.783132530120482
"LOC105840352" 0.0120481927710843
"LOC105840353" 0.891566265060241
"LOC105840354" 0
"LOC105840356" 0.0963855421686747
"LOC105840359" 0.072289156626506
"LOC105840360" 0
"LOC105840362" 0.265060240963855
"LOC105840363" 0.27710843373494
"LOC105840364" 0.843373493975904
"LOC105840365" 0.072289156626506
"LOC105840366" 0.072289156626506
"LOC105840367" 0.072289156626506
"LOC105840370" 0
"LOC105840371" 0.072289156626506
"LOC105840372" 0.120481927710843
"LOC105840373" 0
"LOC105840374" 0.072289156626506
"LOC105840375" 0.0240963855421687
"LOC105840376" 0.855421686746988
"LOC105840377" 0.072289156626506
"LOC105840378" 0
"LOC105840379" 0
"LOC105840380" 0.072289156626506
"LOC105840381" 0.072289156626506
"LOC105840382" 0
"LOC105840383" 0
"LOC105840384" 0.0120481927710843
"LOC105840385" 0.072289156626506
"LOC105840386" 0
"LOC105840387" 0.072289156626506
"LOC105840388" 0.072289156626506
"LOC105840389" 0
"LOC105840390" 0.397590361445783
"LOC105840391" 0.072289156626506
"LOC105840392" 0.63855421686747
"LOC105840393" 0
"LOC105840394" 0.072289156626506
"LOC105840395" 0.072289156626506
"LOC105840396" 0
"LOC105840397" 0.0481927710843374
"LOC105840398" 0.44578313253012
"LOC105840399" 0.927710843373494
"LOC105840400" 0.072289156626506
"LOC105840401" 0
"LOC105840402" 0.0240963855421687
"LOC105840403" 0.734939759036145
"LOC105840405" 0.0602409638554217
"LOC105840406" 0.927710843373494
"LOC105840407" 0
"LOC105840408" 0.072289156626506
"LOC105840409" 0.0963855421686747
"LOC105840410" 0
"LOC105840411" 0.072289156626506
"LOC105840414" 0
"LOC105840415" 0
"LOC105840416" 0
"LOC105840417" 0
"LOC105840418" 0
"LOC105840419" 0
"LOC105840422" 0.072289156626506
"LOC105840423" 0.072289156626506
"LOC105840426" 0
"LOC105840427" 0.072289156626506
"LOC105840428" 0.072289156626506
"LOC105840429" 0.072289156626506
"LOC105840430" 0.072289156626506
"LOC105840431" 0
"LOC105840432" 0.686746987951807
"LOC105840433" 0.0240963855421687
"LOC105840434" 0.072289156626506
"LOC105840435" 0.0120481927710843
"LOC105840436" 0
"LOC105840437" 0.072289156626506
"LOC105840438" 0
"LOC105840439" 0.072289156626506
"LOC105840440" 0
"LOC105840441" 0.0602409638554217
"LOC105840442" 0
"LOC105840443" 0
"LOC105840444" 0.072289156626506
"LOC105840445" 0
"LOC105840446" 0.0843373493975904
"LOC105840447" 0.0843373493975904
"LOC105840448" 0.337349397590361
"LOC105840449" 0.927710843373494
"LOC105840450" 0.072289156626506
"LOC105840451" 0
"LOC105840452" 0.072289156626506
"LOC105840453" 0
"LOC105840454" 0
"LOC105840455" 0
"LOC105840456" 0
"LOC105840457" 0
"LOC105840458" 0
"LOC105840459" 0
"LOC105840460" 0.072289156626506
"LOC105840461" 0.072289156626506
"LOC105840462" 0.879518072289157
"LOC105840463" 0.0120481927710843
"LOC105840464" 0.0240963855421687
"LOC105840465" 0.602409638554217
"LOC105840466" 0.927710843373494
"LOC105840467" 0.072289156626506
"LOC105840469" 0.963855421686747
"LOC105840475" 0.072289156626506
"LOC105840480" 0.072289156626506
"LOC105840486" 0.072289156626506
"LOC105840498" 0.325301204819277
"LOC105840502" 0.156626506024096
"LOC105840510" 0.072289156626506
"LOC105840511" 0.072289156626506
"LOC105840513" 0.072289156626506
"LOC105840524" 0.951807228915663
"LOC105840535" 0.072289156626506
"LOC105840539" 0.072289156626506
"LOC105840540" 0.072289156626506
"LOC105840542" 0.771084337349398
"LOC105840549" 0.759036144578313
"LOC105840550" 0.072289156626506
"LOC105840551" 0.072289156626506
"LOC105840552" 0.120481927710843
"LOC105840553" 0
"LOC105840555" 0.072289156626506
"LOC105840556" 0.457831325301205
"LOC105840557" 0.0120481927710843
"LOC105840558" 0.879518072289157
"LOC105840559" 0.036144578313253
"LOC105840560" 0.771084337349398
"LOC105840561" 0.891566265060241
"LOC105840562" 0.072289156626506
"LOC105840563" 0
"LOC105840564" 0.951807228915663
"LOC105840565" 0
"LOC105840567" 0.072289156626506
"LOC105840568" 0
"LOC105840569" 0.072289156626506
"LOC105840570" 0.072289156626506
"LOC105840571" 0.072289156626506
"LOC105840572" 0.072289156626506
"LOC105840573" 0.903614457831325
"LOC105840574" 0
"LOC105840575" 0.759036144578313
"LOC105840576" 0
"LOC105840577" 0.0240963855421687
"LOC105840578" 0
"LOC105840579" 0.0963855421686747
"LOC105840580" 0.0843373493975904
"LOC105840581" 0
"LOC105840582" 0.0843373493975904
"LOC105840583" 0
"LOC105840584" 0
"LOC105840585" 0
"LOC105840586" 0.072289156626506
"LOC105840587" 0
"LOC105840588" 0.072289156626506
"LOC105840589" 0.036144578313253
"LOC105840590" 0.072289156626506
"LOC105840591" 0.072289156626506
"LOC105840592" 0
"LOC105840593" 0.807228915662651
"LOC105840594" 0
"LOC105840595" 0.072289156626506
"LOC105840597" 0
"LOC105840598" 0.072289156626506
"LOC105840599" 0.0843373493975904
"LOC105840600" 0.216867469879518
"LOC105840601" 0.0120481927710843
"LOC105840602" 0.0602409638554217
"LOC105840603" 0
"LOC105840604" 0.072289156626506
"LOC105840605" 0.0240963855421687
"LOC105840606" 0.072289156626506
"LOC105840607" 0
"LOC105840608" 0.771084337349398
"LOC105840609" 0
"LOC105840610" 0.0481927710843374
"LOC105840611" 0
"LOC105840612" 0.072289156626506
"LOC105840613" 0
"LOC105840614" 0.0240963855421687
"LOC105840615" 0.072289156626506
"LOC105840616" 0.481927710843373
"LOC105840617" 0.0120481927710843
"LOC105840619" 0.506024096385542
"LOC105840620" 0.903614457831325
"LOC105840621" 0
"LOC105840622" 0
"LOC105840623" 0
"LOC105840624" 0.072289156626506
"LOC105840625" 0.072289156626506
"LOC105840627" 0.072289156626506
"LOC105840628" 0.036144578313253
"LOC105840629" 0.036144578313253
"LOC105840630" 0.903614457831325
"LOC105840631" 0
"LOC105840632" 0.072289156626506
"LOC105840633" 0
"LOC105840634" 0.0843373493975904
"LOC105840635" 0.072289156626506
"LOC105840637" 0.0481927710843374
"LOC105840638" 0.0120481927710843
"LOC105840639" 0
"LOC105840640" 0.072289156626506
"LOC105840641" 0
"LOC105840642" 0
"LOC105840643" 0.91566265060241
"LOC105840644" 0
"LOC105840645" 0.301204819277108
"LOC105840646" 0.0481927710843374
"LOC105840647" 0
"LOC105840648" 0
"LOC105840649" 0.072289156626506
"LOC105840650" 0.144578313253012
"LOC105840651" 0
"LOC105840652" 0.0120481927710843
"LOC105840653" 0
"LOC105840654" 0.903614457831325
"LOC105840655" 0.0120481927710843
"LOC105840656" 0.771084337349398
"LOC105840657" 0.0120481927710843
"LOC105840658" 0.240963855421687
"LOC105840659" 0.072289156626506
"LOC105840660" 0.0963855421686747
"LOC105840661" 0.072289156626506
"LOC105840662" 0
"LOC105840663" 0
"LOC105840664" 0.072289156626506
"LOC105840667" 0.91566265060241
"LOC105840668" 0.072289156626506
"LOC105840669" 0
"LOC105840670" 0
"LOC105840671" 0
"LOC105840672" 0
"LOC105840673" 0
"LOC105840674" 0
"LOC105840675" 0.0843373493975904
"LOC105840676" 0.27710843373494
"LOC105840677" 0
"LOC105840678" 0
"LOC105840679" 0
"LOC105840681" 0
"LOC105840682" 0.903614457831325
"LOC105840683" 0
"LOC105840684" 0
"LOC105840685" 0.072289156626506
"LOC105840686" 0.63855421686747
"LOC105840687" 0.072289156626506
"LOC105840688" 0.072289156626506
"LOC105840689" 0.807228915662651
"LOC105840690" 0.036144578313253
"LOC105840691" 0.0843373493975904
"LOC105840692" 0.072289156626506
"LOC105840693" 0.879518072289157
"LOC105840694" 0
"LOC105840695" 0
"LOC105840696" 0.0602409638554217
"LOC105840697" 0.674698795180723
"LOC105840698" 0.0240963855421687
"LOC105840699" 0
"LOC105840700" 0.072289156626506
"LOC105840701" 0
"LOC105840702" 0.0602409638554217
"LOC105840703" 0
"LOC105840704" 0.939759036144578
"LOC105840705" 0
"LOC105840706" 0
"LOC105840707" 0
"LOC105840708" 0
"LOC105840709" 0
"LOC105840710" 0.0120481927710843
"LOC105840711" 0
"LOC105840712" 0.0240963855421687
"LOC105840713" 0.0602409638554217
"LOC105840714" 0
"LOC105840715" 0.072289156626506
"LOC105840716" 0.807228915662651
"LOC105840717" 0
"LOC105840718" 0.072289156626506
"LOC105840719" 0.072289156626506
"LOC105840720" 0
"LOC105840721" 0.0120481927710843
"LOC105840722" 0
"LOC105840723" 0.072289156626506
"LOC105840724" 0.072289156626506
"LOC105840725" 0.795180722891566
"LOC105840726" 0.674698795180723
"LOC105840727" 0
"LOC105840728" 0.072289156626506
"LOC105840729" 0.072289156626506
"LOC105840730" 0
"LOC105840731" 0.397590361445783
"LOC105840732" 0.0120481927710843
"LOC105840733" 0.927710843373494
"LOC105840734" 0.072289156626506
"LOC105840735" 0
"LOC105840736" 0.072289156626506
"LOC105840737" 0.072289156626506
"LOC105840738" 0.072289156626506
"LOC105840739" 0.91566265060241
"LOC105840740" 0
"LOC105840741" 0.903614457831325
"LOC105840742" 0.072289156626506
"LOC105840743" 0.072289156626506
"LOC105840744" 0.072289156626506
"LOC105840745" 0.506024096385542
"LOC105840746" 0
"LOC105840747" 0.072289156626506
"LOC105840748" 0.072289156626506
"LOC105840749" 0.036144578313253
"LOC105840750" 0
"LOC105840751" 0.927710843373494
"LOC105840752" 0.072289156626506
"LOC105840753" 0
"LOC105840754" 0.036144578313253
"LOC105840755" 0.072289156626506
"LOC105840756" 0.072289156626506
"LOC105840757" 0.072289156626506
"LOC105840758" 0
"LOC105840759" 0.91566265060241
"LOC105840760" 0
"LOC105840761" 0
"LOC105840762" 0.072289156626506
"LOC105840763" 0
"LOC105840764" 0.91566265060241
"LOC105840765" 0
"LOC105840766" 0
"LOC105840767" 0
"LOC105840768" 0
"LOC105840769" 0
"LOC105840770" 0.0240963855421687
"LOC105840772" 0.072289156626506
"LOC105840773" 0.72289156626506
"LOC105840774" 0.421686746987952
"LOC105840775" 0.072289156626506
"LOC105840776" 0
"LOC105840777" 0.807228915662651
"LOC105840778" 0
"LOC105840779" 0.072289156626506
"LOC105840780" 0.072289156626506
"LOC105840781" 0.072289156626506
"LOC105840782" 0
"LOC105840783" 0.072289156626506
"LOC105840784" 0.072289156626506
"LOC105840785" 0.0481927710843374
"LOC105840786" 0.036144578313253
"LOC105840787" 0
"LOC105840788" 0.072289156626506
"LOC105840790" 0.91566265060241
"LOC105840791" 0.879518072289157
"LOC105840792" 0
"LOC105840793" 0.072289156626506
"LOC105840794" 0.072289156626506
"LOC105840795" 0.0602409638554217
"LOC105840796" 0.0602409638554217
"LOC105840797" 0.072289156626506
"LOC105840798" 0.072289156626506
"LOC105840800" 0.710843373493976
"LOC105840801" 0.072289156626506
"LOC105840802" 0.91566265060241
"LOC105840803" 0.975903614457831
"LOC105840804" 0
"LOC105840805" 0.879518072289157
"LOC105840806" 0.771084337349398
"LOC105840807" 0.903614457831325
"LOC105840808" 0.132530120481928
"LOC105840809" 0.072289156626506
"LOC105840810" 0
"LOC105840811" 0.072289156626506
"LOC105840812" 0.903614457831325
"LOC105840813" 0.072289156626506
"LOC105840814" 0.072289156626506
"LOC105840815" 0.903614457831325
"LOC105840816" 0.072289156626506
"LOC105840817" 0
"LOC105840818" 0.072289156626506
"LOC105840819" 0
"LOC105840820" 0.072289156626506
"LOC105840821" 0.0481927710843374
"LOC105840822" 0.072289156626506
"LOC105840823" 0
"LOC105840824" 0.0481927710843374
"LOC105840825" 0.0481927710843374
"LOC105840827" 0.91566265060241
"LOC105840828" 0
"LOC105840829" 0
"LOC105840832" 0.0602409638554217
"LOC105840834" 0.072289156626506
"LOC105840835" 0.0120481927710843
"LOC105840836" 0.072289156626506
"LOC105840837" 0.072289156626506
"LOC105840839" 0.072289156626506
"LOC105840840" 0
"LOC105840842" 0
"LOC105840844" 0.072289156626506
"LOC105840845" 0
"LOC105840846" 0.072289156626506
"LOC105840847" 0.072289156626506
"LOC105840848" 0
"LOC105840849" 0.0120481927710843
"LOC105840850" 0.072289156626506
"LOC105840851" 0.072289156626506
"LOC105840853" 0.072289156626506
"LOC105840854" 0.072289156626506
"LOC105840855" 0
"LOC105840856" 0.072289156626506
"LOC105840857" 0.072289156626506
"LOC105840858" 0.0843373493975904
"LOC105840860" 0
"LOC105840861" 0.072289156626506
"LOC105840863" 0.855421686746988
"LOC105840864" 0.072289156626506
"LOC105840866" 0
"LOC105840867" 0.072289156626506
"LOC105840868" 0.072289156626506
"LOC105840869" 0.91566265060241
"LOC105840870" 0.072289156626506
"LOC105840871" 0.0843373493975904
"LOC105840872" 0.662650602409639
"LOC105840873" 0.072289156626506
"LOC105840874" 0.903614457831325
"LOC105840875" 0.0843373493975904
"LOC105840876" 0.072289156626506
"LOC105840877" 0.072289156626506
"LOC105840879" 0.072289156626506
"LOC105840881" 0.072289156626506
"LOC105840885" 0.0240963855421687
"LOC105840886" 0.0120481927710843
"LOC105840888" 0.072289156626506
"LOC105840889" 0
"LOC105840890" 0.072289156626506
"LOC105840891" 0.927710843373494
"LOC105840892" 0.036144578313253
"LOC105840893" 0.072289156626506
"LOC105840895" 0.072289156626506
"LOC105840896" 0.072289156626506
"LOC105840897" 0.072289156626506
"LOC105840898" 0
"LOC105840900" 0.072289156626506
"LOC105840901" 0.072289156626506
"LOC105840902" 0.072289156626506
"LOC105840903" 0.072289156626506
"LOC105840904" 0.144578313253012
"LOC105840905" 0.072289156626506
"LOC105840906" 0
"LOC105840907" 0.072289156626506
"LOC105840909" 0
"LOC105840911" 0.072289156626506
"LOC105840912" 0.072289156626506
"LOC105840913" 0.072289156626506
"LOC105840914" 0
"LOC105840915" 0.072289156626506
"LOC105840916" 0
"LOC105840917" 0.072289156626506
"LOC105840918" 0.072289156626506
"LOC105840920" 0
"LOC105840921" 0.072289156626506
"LOC105840922" 0.072289156626506
"LOC105840923" 0
"LOC105840924" 0
"LOC105840925" 0.0602409638554217
"LOC105840926" 0.072289156626506
"LOC105840927" 0.0120481927710843
"LOC105840928" 0.807228915662651
"LOC105840929" 0.144578313253012
"LOC105840930" 0.795180722891566
"LOC105840931" 0.91566265060241
"LOC105840932" 0.072289156626506
"LOC105840933" 0.072289156626506
"LOC105840934" 0.072289156626506
"LOC105840935" 0
"LOC105840936" 0
"LOC105840937" 0.072289156626506
"LOC105840938" 0.204819277108434
"LOC105840939" 0.072289156626506
"LOC105840940" 0.072289156626506
"LOC105840941" 0.0843373493975904
"LOC105840942" 0.072289156626506
"LOC105840943" 0.072289156626506
"LOC105840945" 0.0843373493975904
"LOC105840946" 0
"LOC105840947" 0.891566265060241
"LOC105840948" 0.036144578313253
"LOC105840949" 0.072289156626506
"LOC105840951" 0
"LOC105840952" 0
"LOC105840953" 0.44578313253012
"LOC105840954" 0.072289156626506
"LOC105840955" 0.072289156626506
"LOC105840956" 0.072289156626506
"LOC105840957" 0
"LOC105840958" 0.0843373493975904
"LOC105840959" 0.072289156626506
"LOC105840960" 0.0843373493975904
"LOC105840961" 0.072289156626506
"LOC105840962" 0.072289156626506
"LOC105840963" 0
"LOC105840964" 0.072289156626506
"LOC105840965" 0.036144578313253
"LOC105840966" 0
"LOC105840967" 0
"LOC105840969" 0
"LOC105840970" 0
"LOC105840971" 0.91566265060241
"LOC105840972" 0.072289156626506
"LOC105840973" 0
"LOC105840974" 0.072289156626506
"LOC105840975" 0.072289156626506
"LOC105840976" 0.674698795180723
"LOC105840977" 0
"LOC105840978" 0.072289156626506
"LOC105840979" 0.903614457831325
"LOC105840980" 0.072289156626506
"LOC105840981" 0.036144578313253
"LOC105840982" 0.168674698795181
"LOC105840983" 0.0481927710843374
"LOC105840984" 0.783132530120482
"LOC105840985" 0.072289156626506
"LOC105840986" 0.072289156626506
"LOC105840987" 0
"LOC105840989" 0.0602409638554217
"LOC105840990" 0.072289156626506
"LOC105840991" 0.072289156626506
"LOC105840992" 0.072289156626506
"LOC105840993" 0.891566265060241
"LOC105840994" 0.783132530120482
"LOC105840995" 0.072289156626506
"LOC105840996" 0.072289156626506
"LOC105840997" 0
"LOC105840998" 0.072289156626506
"LOC105840999" 0.783132530120482
"LOC105841000" 0
"LOC105841001" 0.072289156626506
"LOC105841002" 0
"LOC105841003" 0.072289156626506
"LOC105841004" 0
"LOC105841005" 0.072289156626506
"LOC105841006" 0.879518072289157
"LOC105841007" 0
"LOC105841008" 0
"LOC105841009" 0
"LOC105841010" 0.072289156626506
"LOC105841011" 0
"LOC105841012" 0.072289156626506
"LOC105841014" 0.0843373493975904
"LOC105841015" 0.072289156626506
"LOC105841016" 0.072289156626506
"LOC105841017" 0
"LOC105841018" 0.0240963855421687
"LOC105841019" 0.710843373493976
"LOC105841020" 0.072289156626506
"LOC105841022" 0
"LOC105841023" 0.0602409638554217
"LOC105841024" 0
"LOC105841025" 0
"LOC105841026" 0.072289156626506
"LOC105841027" 0
"LOC105841028" 0.072289156626506
"LOC105841029" 0
"LOC105841030" 0.072289156626506
"LOC105841031" 0.072289156626506
"LOC105841032" 0.072289156626506
"LOC105841034" 0.072289156626506
"LOC105841035" 0.072289156626506
"LOC105841036" 0
"LOC105841038" 0.0120481927710843
"LOC105841039" 0
"LOC105841040" 0.072289156626506
"LOC105841041" 0.433734939759036
"LOC105841042" 0.746987951807229
"LOC105841043" 0.710843373493976
"LOC105841044" 0.072289156626506
"LOC105841045" 0.072289156626506
"LOC105841046" 0
"LOC105841047" 0.072289156626506
"LOC105841048" 0
"LOC105841049" 0
"LOC105841050" 0
"LOC105841051" 0
"LOC105841052" 0.0843373493975904
"LOC105841053" 0.072289156626506
"LOC105841054" 0.072289156626506
"LOC105841056" 0.55421686746988
"LOC105841057" 0
"LOC105841059" 0.0843373493975904
"LOC105841060" 0.927710843373494
"LOC105841061" 0
"LOC105841062" 0.91566265060241
"LOC105841063" 0.072289156626506
"LOC105841064" 0
"LOC105841065" 0
"LOC105841066" 0
"LOC105841067" 0.072289156626506
"LOC105841068" 0.0240963855421687
"LOC105841069" 0.072289156626506
"LOC105841070" 0.0481927710843374
"LOC105841071" 0.927710843373494
"LOC105841072" 0
"LOC105841075" 0
"LOC105841076" 0
"LOC105841077" 0.0481927710843374
"LOC105841078" 0.072289156626506
"LOC105841079" 0.228915662650602
"LOC105841080" 0
"LOC105841082" 0
"LOC105841083" 0
"LOC105841085" 0.072289156626506
"LOC105841086" 0.072289156626506
"LOC105841087" 0.072289156626506
"LOC105841088" 0.566265060240964
"LOC105841089" 0.072289156626506
"LOC105841090" 0.0240963855421687
"LOC105841091" 0.927710843373494
"LOC105841092" 0.072289156626506
"LOC105841093" 0.879518072289157
"LOC105841095" 0
"LOC105841096" 0.0843373493975904
"LOC105841097" 0.783132530120482
"LOC105841099" 0
"LOC105841100" 0.072289156626506
"LOC105841101" 0.072289156626506
"LOC105841102" 0.903614457831325
"LOC105841103" 0.0481927710843374
"LOC105841104" 0.987951807228916
"LOC105841105" 0.120481927710843
"LOC105841106" 0.63855421686747
"LOC105841107" 0
"LOC105841108" 0.0481927710843374
"LOC105841109" 0.072289156626506
"LOC105841110" 0
"LOC105841111" 0
"LOC105841112" 0.55421686746988
"LOC105841113" 0
"LOC105841114" 0.433734939759036
"LOC105841115" 0.036144578313253
"LOC105841116" 0.927710843373494
"LOC105841117" 0
"LOC105841118" 0
"LOC105841119" 0
"LOC105841120" 0.072289156626506
"LOC105841121" 0.072289156626506
"LOC105841122" 0
"LOC105841123" 0
"LOC105841124" 0
"LOC105841125" 0.891566265060241
"LOC105841126" 0.072289156626506
"LOC105841127" 0.072289156626506
"LOC105841128" 0
"LOC105841129" 0
"LOC105841130" 0.072289156626506
"LOC105841131" 0.072289156626506
"LOC105841132" 0
"LOC105841133" 0.0602409638554217
"LOC105841134" 0
"LOC105841135" 0.0843373493975904
"LOC105841136" 0.072289156626506
"LOC105841137" 0
"LOC105841138" 0.0843373493975904
"LOC105841139" 0.036144578313253
"LOC105841140" 0
"LOC105841141" 0.325301204819277
"LOC105841142" 0
"LOC105841143" 0.867469879518072
"LOC105841144" 0.168674698795181
"LOC105841145" 0.072289156626506
"LOC105841146" 0.036144578313253
"LOC105841147" 0.168674698795181
"LOC105841148" 0.927710843373494
"LOC105841149" 0.542168674698795
"LOC105841150" 0.072289156626506
"LOC105841151" 0.0843373493975904
"LOC105841152" 0
"LOC105841153" 0.963855421686747
"LOC105841155" 0.349397590361446
"LOC105841156" 0.072289156626506
"LOC105841157" 0
"LOC105841158" 0.072289156626506
"LOC105841159" 0.072289156626506
"LOC105841161" 0.132530120481928
"LOC105841162" 0.927710843373494
