# Supplementary material for: Convergent eusocial evolution is based on a shared reproductive groundplan plus lineage-specific plastic genes
Source: Nat Commun. 2019 Jun 14;10:2651. doi: 10.1038/s41467-019-10546-w (PMC6570765; doi:10.1038/s41467-019-10546-w)
Supplement: Supplementary file 4 — Source Data [file 41467_2019_10546_MOESM4_ESM.zip › SourceData_Supplementary_Fig14b.txt]

"Gene" "proportion of times in bicluster"
"18-w" 0.0109090909090909
"5-HT1" 0
"5-HT2alpha" 0.605454545454545
"5-HT2beta" 0
"5-ht7" 0
"A4" 0
"ACSF2" 0.316363636363636
"AChE-2" 0
"AGLU2" 0.00545454545454545
"ATP5G2" 0
"Abscam" 0.0127272727272727
"Ac3" 0
"Acph-1" 0.483636363636364
"Adar" 0.803636363636364
"Adk1" 0.261818181818182
"Akhr" 0
"Amel_8916" 0.0218181818181818
"Amih" 0
"Ancr-1" 0
"Ant" 0.247272727272727
"Antp" 0
"Apamin" 0
"Apd-1" 0.2
"Apd-2" 0.252727272727273
"Apd-3" 0.22
"Apid1" 0
"Apime-ASTA" 0.0472727272727273
"Argk" 0.325454545454545
"Arp1" 0
"B-gluc1" 0
"BBIP1" 0.00363636363636364
"Blop" 0.02
"Br-c" 0
"Brd7" 0.636363636363636
"Burs" 0
"C1q-VP" 0.329090909090909
"CPF1" 0
"CPF2" 0.278181818181818
"CPR1" 0.794545454545455
"CPR11" 0.105454545454545
"CPR12" 0.694545454545455
"CPR13" 0.00181818181818182
"CPR14" 0.0290909090909091
"CPR16" 0.170909090909091
"CPR17" 0.923636363636364
"CPR18" 0.636363636363636
"CPR19" 0.249090909090909
"CPR2" 0.525454545454546
"CPR21" 0.7
"CPR22" 0.0763636363636364
"CPR27" 0.327272727272727
"CPR28" 0.327272727272727
"CPR3" 0
"CPR4" 0
"CPR5" 0.281818181818182
"CPR6" 0.498181818181818
"CSP1" 0
"CSP2" 0.327272727272727
"CSP3" 0.325454545454545
"CSP4" 0
"CSP6" 0
"CTL5" 0.636363636363636
"CUTA" 0
"CYP6AQ1" 0.243636363636364
"Cac" 0
"Calpb" 0
"Camkii" 0
"Cat" 0.301818181818182
"Cbs" 0.00727272727272727
"Cdc37" 0
"Cdk5" 0.601818181818182
"Chmp1" 0
"Coq7" 0
"Cox6b1" 0.196363636363636
"Cox6c" 0.290909090909091
"Cpap3-b" 0.249090909090909
"Cpap3-c" 0.227272727272727
"Cpap3-d" 0.327272727272727
"Cry2" 0.329090909090909
"Cryl1" 0.238181818181818
"Crz" 0
"Crzr" 0.247272727272727
"Csd" 0
"Cyp314a1" 0.594545454545455
"Cyp4g11" 0
"Cyp6as5" 0.00181818181818182
"CytC" 0.281818181818182
"DHRS4" 0.729090909090909
"Dat" 0
"Dcr-1" 0
"Def1" 0
"Def2" 0
"Dl" 0
"Dll" 0
"Dnmt1a" 0.607272727272727
"Dnmt3" 0
"Dop1" 0
"Dop3" 0
"DopR2" 0.0472727272727273
"Dscam" 0
"Dsx" 0.230909090909091
"E74" 0.603636363636364
"E75" 0
"EF1a-F2" 0
"Eaat-2" 0.321818181818182
"Ecr" 0.669090909090909
"Ef-1a-f1" 0
"Eif3h" 0
"Eif4g" 0.527272727272727
"Emc" 0
"EphR" 0
"Err" 0.654545454545455
"Est-6" 0.190909090909091
"Eth" 0.929090909090909
"Ets97D-like" 0.649090909090909
"Eyg" 0
"FAR1" 0.643636363636364
"Fabp" 0
"Fem" 0
"Fibroin1" 0.0945454545454545
"Fibroin2" 0
"Fibroin3" 0.0509090909090909
"Fibroin4" 0.0418181818181818
"For" 0
"Foxp" 0
"Fstl5" 0.607272727272727
"Gat-1B" 0.321818181818182
"Gat-a" 0.0418181818181818
"Gb15078" 0.330909090909091
"Gfat2" 0.610909090909091
"GlnS" 0.301818181818182
"Glob1" 0
"GluCl" 0.00727272727272727
"Glurb" 0.329090909090909
"Gpdh" 0
"Gr10" 0.0527272727272727
"Grd" 0
"Grp" 0.167272727272727
"GstD1" 0
"GstS1" 0.0563636363636364
"GstS4" 0
"Gstcd" 0
"Gtpx1" 0.314545454545455
"Gycbeta1" 0.0781818181818182
"H" 0
"HEX70b" 0.765454545454545
"Hb" 0
"Hbg2" 0
"Hbg3" 0.301818181818182
"Hex110" 0.827272727272727
"Hex70a" 0.174545454545455
"Hex70c" 0.212727272727273
"Hiscl1" 0
"Ho" 0
"Hsc70-3" 0.323636363636364
"Hsc70-4" 0
"Hsc70-5" 0.66
"Hsp90" 0.00181818181818182
"IF-2mt" 0
"ILP-2" 0
"INTS8" 0.547272727272727
"Imd" 0.190909090909091
"InR-2" 0.00545454545454545
"Ing3" 0.645454545454546
"Ip3k" 0.609090909090909
"JHBP-1" 0
"Jhe" 0
"Jtb" 0
"KAT2A" 0
"Kakusei" 0.0145454545454545
"Kr" 0
"Kr-h1" 0
"Ks-1" 0
"LCCH3" 0.361818181818182
"LOC100187599" 0.141818181818182
"LOC100188904" 0.62
"LOC100188940" 0
"LOC100217360" 0.265454545454545
"LOC100302106" 0.0218181818181818
"LOC100379261" 0
"LOC100576080" 0
"LOC100576082" 0.643636363636364
"LOC100576085" 0
"LOC100576087" 0
"LOC100576088" 0.0309090909090909
"LOC100576093" 0.212727272727273
"LOC100576096" 0.409090909090909
"LOC100576097" 0
"LOC100576098" 0
"LOC100576099" 0
"LOC100576100" 0
"LOC100576101" 0.0381818181818182
"LOC100576103" 0
"LOC100576104" 0
"LOC100576105" 0.178181818181818
"LOC100576106" 0.614545454545455
"LOC100576108" 0
"LOC100576110" 0
"LOC100576115" 0.0636363636363636
"LOC100576116" 0
"LOC100576118" 0
"LOC100576120" 0
"LOC100576121" 0
"LOC100576122" 0
"LOC100576125" 0.514545454545455
"LOC100576126" 0
"LOC100576128" 0
"LOC100576129" 0
"LOC100576130" 0.527272727272727
"LOC100576131" 0.509090909090909
"LOC100576132" 0
"LOC100576134" 0.329090909090909
"LOC100576135" 0.32
"LOC100576136" 0
"LOC100576137" 0
"LOC100576139" 0.283636363636364
"LOC100576140" 0.0927272727272727
"LOC100576143" 0.501818181818182
"LOC100576145" 0
"LOC100576146" 0.541818181818182
"LOC100576147" 0
"LOC100576149" 0.0490909090909091
"LOC100576150" 0.0236363636363636
"LOC100576151" 0
"LOC100576152" 0.614545454545455
"LOC100576153" 0
"LOC100576155" 0
"LOC100576156" 0.0454545454545455
"LOC100576157" 0
"LOC100576159" 0
"LOC100576161" 0.927272727272727
"LOC100576162" 0.654545454545455
"LOC100576163" 0
"LOC100576164" 0
"LOC100576165" 0.605454545454545
"LOC100576167" 0.64
"LOC100576168" 0.781818181818182
"LOC100576169" 0
"LOC100576170" 0.467272727272727
"LOC100576171" 0.06
"LOC100576172" 0
"LOC100576173" 0
"LOC100576174" 0
"LOC100576176" 0.610909090909091
"LOC100576179" 0
"LOC100576182" 0.00181818181818182
"LOC100576183" 0
"LOC100576184" 0.105454545454545
"LOC100576185" 0.578181818181818
"LOC100576186" 0
"LOC100576187" 0
"LOC100576188" 0.132727272727273
"LOC100576189" 0.329090909090909
"LOC100576192" 0.925454545454545
"LOC100576193" 0
"LOC100576194" 0
"LOC100576195" 0.0509090909090909
"LOC100576196" 0.232727272727273
"LOC100576198" 0.08
"LOC100576199" 0
"LOC100576207" 0.0327272727272727
"LOC100576211" 0
"LOC100576212" 0.0345454545454545
"LOC100576213" 0.0690909090909091
"LOC100576215" 0
"LOC100576216" 0.609090909090909
"LOC100576217" 0.00909090909090909
"LOC100576220" 0
"LOC100576221" 0.656363636363636
"LOC100576222" 0.327272727272727
"LOC100576223" 0.0218181818181818
"LOC100576224" 0.621818181818182
"LOC100576225" 0.845454545454545
"LOC100576226" 0
"LOC100576227" 0.634545454545455
"LOC100576230" 0
"LOC100576231" 0
"LOC100576232" 0
"LOC100576233" 0
"LOC100576234" 0
"LOC100576236" 0
"LOC100576242" 0
"LOC100576243" 0
"LOC100576246" 0
"LOC100576247" 0
"LOC100576248" 0.66
"LOC100576249" 0
"LOC100576251" 0.00181818181818182
"LOC100576253" 0.692727272727273
"LOC100576254" 0
"LOC100576257" 0.6
"LOC100576258" 0
"LOC100576259" 0
"LOC100576260" 0
"LOC100576261" 0.572727272727273
"LOC100576262" 0
"LOC100576263" 0
"LOC100576265" 0.0781818181818182
"LOC100576266" 0.607272727272727
"LOC100576270" 0.178181818181818
"LOC100576271" 0
"LOC100576272" 0.607272727272727
"LOC100576273" 0.6
"LOC100576274" 0
"LOC100576277" 0
"LOC100576279" 0.0163636363636364
"LOC100576281" 0
"LOC100576282" 0.0181818181818182
"LOC100576283" 0
"LOC100576284" 0.0163636363636364
"LOC100576287" 0
"LOC100576288" 0.321818181818182
"LOC100576289" 0.329090909090909
"LOC100576290" 0
"LOC100576291" 0
"LOC100576293" 0.285454545454545
"LOC100576296" 0
"LOC100576297" 0.183636363636364
"LOC100576298" 0
"LOC100576299" 0
"LOC100576300" 0
"LOC100576301" 0
"LOC100576302" 0
"LOC100576304" 0.00909090909090909
"LOC100576307" 0
"LOC100576318" 0.00363636363636364
"LOC100576319" 0
"LOC100576320" 0.38
"LOC100576321" 0.610909090909091
"LOC100576326" 0.256363636363636
"LOC100576330" 0.0181818181818182
"LOC100576331" 0
"LOC100576333" 0.643636363636364
"LOC100576336" 0
"LOC100576337" 0
"LOC100576338" 0
"LOC100576346" 0.649090909090909
"LOC100576348" 0.567272727272727
"LOC100576349" 0
"LOC100576350" 0
"LOC100576351" 0.0163636363636364
"LOC100576355" 0
"LOC100576359" 0.00545454545454545
"LOC100576361" 0
"LOC100576366" 0
"LOC100576369" 0
"LOC100576370" 0.00181818181818182
"LOC100576373" 0
"LOC100576374" 0.534545454545455
"LOC100576378" 0
"LOC100576380" 0.0254545454545455
"LOC100576381" 0
"LOC100576382" 0
"LOC100576383" 0
"LOC100576384" 0
"LOC100576387" 0
"LOC100576392" 0
"LOC100576397" 0
"LOC100576400" 0
"LOC100576401" 0
"LOC100576402" 0.252727272727273
"LOC100576403" 0
"LOC100576404" 0.609090909090909
"LOC100576405" 0
"LOC100576410" 0.232727272727273
"LOC100576411" 0.6
"LOC100576412" 0.623636363636364
"LOC100576413" 0.570909090909091
"LOC100576414" 0
"LOC100576417" 0
"LOC100576418" 0.923636363636364
"LOC100576419" 0
"LOC100576421" 0
"LOC100576422" 0
"LOC100576423" 0
"LOC100576425" 0.327272727272727
"LOC100576427" 0
"LOC100576428" 0.02
"LOC100576432" 0.654545454545455
"LOC100576433" 0.605454545454545
"LOC100576434" 0.00909090909090909
"LOC100576435" 0
"LOC100576436" 0
"LOC100576438" 0.643636363636364
"LOC100576439" 0
"LOC100576440" 0.278181818181818
"LOC100576444" 0
"LOC100576445" 0.6
"LOC100576446" 0
"LOC100576447" 0.101818181818182
"LOC100576449" 0.138181818181818
"LOC100576452" 0
"LOC100576453" 0
"LOC100576454" 0
"LOC100576455" 0
"LOC100576457" 0
"LOC100576458" 0.00181818181818182
"LOC100576460" 0.0618181818181818
"LOC100576461" 0
"LOC100576462" 0
"LOC100576466" 0
"LOC100576467" 0.0945454545454545
"LOC100576471" 0.0309090909090909
"LOC100576472" 0
"LOC100576473" 0.329090909090909
"LOC100576476" 0.0781818181818182
"LOC100576478" 0.150909090909091
"LOC100576482" 0.609090909090909
"LOC100576484" 0
"LOC100576487" 0.58
"LOC100576488" 0.0290909090909091
"LOC100576492" 0.601818181818182
"LOC100576493" 0
"LOC100576497" 0.00727272727272727
"LOC100576498" 0
"LOC100576502" 0.314545454545455
"LOC100576503" 0.00909090909090909
"LOC100576504" 0
"LOC100576505" 0
"LOC100576506" 0
"LOC100576508" 0
"LOC100576512" 0.28
"LOC100576513" 0.00727272727272727
"LOC100576514" 0.325454545454545
"LOC100576515" 0
"LOC100576517" 0.0272727272727273
"LOC100576519" 0.18
"LOC100576520" 0
"LOC100576522" 0
"LOC100576524" 0
"LOC100576527" 0.609090909090909
"LOC100576528" 0
"LOC100576529" 0
"LOC100576530" 0
"LOC100576531" 0
"LOC100576532" 0
"LOC100576534" 0.0163636363636364
"LOC100576535" 0
"LOC100576536" 0
"LOC100576537" 0.0981818181818182
"LOC100576540" 0.24
"LOC100576542" 0
"LOC100576543" 0
"LOC100576544" 0.114545454545455
"LOC100576546" 0
"LOC100576547" 0
"LOC100576549" 0
"LOC100576552" 0
"LOC100576554" 0
"LOC100576555" 0.223636363636364
"LOC100576557" 0
"LOC100576559" 0
"LOC100576562" 0.449090909090909
"LOC100576563" 0
"LOC100576564" 0
"LOC100576565" 0
"LOC100576568" 0.601818181818182
"LOC100576569" 0
"LOC100576571" 0.0418181818181818
"LOC100576572" 0
"LOC100576573" 0.6
"LOC100576576" 0
"LOC100576577" 0.0109090909090909
"LOC100576584" 0.309090909090909
"LOC100576585" 0.329090909090909
"LOC100576586" 0
"LOC100576590" 0
"LOC100576591" 0.309090909090909
"LOC100576592" 0
"LOC100576593" 0
"LOC100576597" 0
"LOC100576599" 0
"LOC100576600" 0.609090909090909
"LOC100576601" 0
"LOC100576602" 0.0454545454545455
"LOC100576603" 0.0254545454545455
"LOC100576606" 0
"LOC100576608" 0.594545454545455
"LOC100576609" 0
"LOC100576610" 0.165454545454545
"LOC100576612" 0
"LOC100576614" 0
"LOC100576615" 0.605454545454545
"LOC100576617" 0.0236363636363636
"LOC100576618" 0.601818181818182
"LOC100576619" 0
"LOC100576620" 0.343636363636364
"LOC100576621" 0
"LOC100576623" 0
"LOC100576625" 0.510909090909091
"LOC100576626" 0
"LOC100576627" 0
"LOC100576629" 0
"LOC100576630" 0.00545454545454545
"LOC100576631" 0
"LOC100576637" 0.0636363636363636
"LOC100576638" 0.194545454545455
"LOC100576640" 0.490909090909091
"LOC100576641" 0
"LOC100576644" 0
"LOC100576645" 0.109090909090909
"LOC100576646" 0
"LOC100576647" 0.610909090909091
"LOC100576649" 0
"LOC100576650" 0
"LOC100576657" 0
"LOC100576660" 0
"LOC100576661" 0
"LOC100576662" 0.925454545454545
"LOC100576663" 0
"LOC100576666" 0.443636363636364
"LOC100576667" 0
"LOC100576669" 0.118181818181818
"LOC100576671" 0
"LOC100576677" 0
"LOC100576679" 0.0509090909090909
"LOC100576680" 0.301818181818182
"LOC100576683" 0.621818181818182
"LOC100576687" 0.607272727272727
"LOC100576688" 0
"LOC100576689" 0
"LOC100576690" 0
"LOC100576694" 0.194545454545455
"LOC100576696" 0
"LOC100576697" 0
"LOC100576698" 0.225454545454545
"LOC100576699" 0
"LOC100576700" 0.327272727272727
"LOC100576702" 0.0181818181818182
"LOC100576703" 0.323636363636364
"LOC100576705" 0.08
"LOC100576706" 0.610909090909091
"LOC100576708" 0.623636363636364
"LOC100576709" 0.925454545454545
"LOC100576715" 0.0145454545454545
"LOC100576717" 0
"LOC100576718" 0
"LOC100576719" 0.596363636363636
"LOC100576721" 0
"LOC100576722" 0
"LOC100576726" 0.274545454545455
"LOC100576730" 0
"LOC100576732" 0
"LOC100576733" 0.00181818181818182
"LOC100576734" 0
"LOC100576735" 0
"LOC100576736" 0.189090909090909
"LOC100576737" 0
"LOC100576738" 0.929090909090909
"LOC100576740" 0.245454545454545
"LOC100576741" 0
"LOC100576742" 0.00181818181818182
"LOC100576744" 0
"LOC100576745" 0.00181818181818182
"LOC100576746" 0
"LOC100576747" 0.0254545454545455
"LOC100576748" 0.590909090909091
"LOC100576750" 0
"LOC100576752" 0.103636363636364
"LOC100576754" 0
"LOC100576755" 0.601818181818182
"LOC100576758" 0.00181818181818182
"LOC100576759" 0
"LOC100576760" 0.558181818181818
"LOC100576761" 0.62
"LOC100576762" 0.601818181818182
"LOC100576765" 0
"LOC100576767" 0.0509090909090909
"LOC100576768" 0.00181818181818182
"LOC100576769" 0.16
"LOC100576770" 0
"LOC100576772" 0
"LOC100576773" 0.601818181818182
"LOC100576774" 0
"LOC100576775" 0.6
"LOC100576779" 0
"LOC100576781" 0.00363636363636364
"LOC100576783" 0
"LOC100576784" 0.558181818181818
"LOC100576789" 0
"LOC100576794" 0.585454545454545
"LOC100576795" 0.00363636363636364
"LOC100576796" 0
"LOC100576797" 0
"LOC100576799" 0.267272727272727
"LOC100576801" 0
"LOC100576803" 0.167272727272727
"LOC100576805" 0
"LOC100576807" 0.00909090909090909
"LOC100576808" 0.401818181818182
"LOC100576811" 0.0109090909090909
"LOC100576812" 0.652727272727273
"LOC100576813" 0.6
"LOC100576814" 0
"LOC100576816" 0
"LOC100576817" 0.601818181818182
"LOC100576818" 0.00181818181818182
"LOC100576819" 0
"LOC100576820" 0.332727272727273
"LOC100576825" 0
"LOC100576826" 0
"LOC100576828" 0.605454545454545
"LOC100576829" 0.601818181818182
"LOC100576830" 0.0181818181818182
"LOC100576831" 0.603636363636364
"LOC100576833" 0
"LOC100576834" 0
"LOC100576835" 0
"LOC100576836" 0.569090909090909
"LOC100576837" 0
"LOC100576838" 0
"LOC100576839" 0
"LOC100576840" 0
"LOC100576841" 0
"LOC100576843" 0
"LOC100576847" 0.601818181818182
"LOC100576848" 0.403636363636364
"LOC100576849" 0.0163636363636364
"LOC100576850" 0
"LOC100576851" 0
"LOC100576853" 0.06
"LOC100576855" 0.14
"LOC100576859" 0
"LOC100576862" 0
"LOC100576863" 0.601818181818182
"LOC100576864" 0.636363636363636
"LOC100576866" 0
"LOC100576868" 0.0527272727272727
"LOC100576871" 0.634545454545455
"LOC100576872" 0
"LOC100576876" 0
"LOC100576878" 0.278181818181818
"LOC100576879" 0
"LOC100576880" 0
"LOC100576881" 0
"LOC100576882" 0.0654545454545455
"LOC100576885" 0
"LOC100576886" 0
"LOC100576891" 0.601818181818182
"LOC100576894" 0.00363636363636364
"LOC100576895" 0
"LOC100576896" 0.00363636363636364
"LOC100576898" 0
"LOC100576901" 0.00181818181818182
"LOC100576902" 0.0218181818181818
"LOC100576903" 0.101818181818182
"LOC100576908" 0.607272727272727
"LOC100576912" 0
"LOC100576913" 0.1
"LOC100576914" 0
"LOC100576915" 0.605454545454545
"LOC100576916" 0
"LOC100576918" 0.0236363636363636
"LOC100576919" 0.183636363636364
"LOC100576923" 0.0563636363636364
"LOC100576924" 0
"LOC100576925" 0
"LOC100576929" 0
"LOC100576930" 0
"LOC100576932" 0.314545454545455
"LOC100576934" 0
"LOC100576935" 0
"LOC100576936" 0.1
"LOC100576938" 0
"LOC100576940" 0.0163636363636364
"LOC100576944" 0.0236363636363636
"LOC100576945" 0.329090909090909
"LOC100576947" 0
"LOC100576948" 0.0109090909090909
"LOC100576949" 0.329090909090909
"LOC100576951" 0.605454545454545
"LOC100576953" 0
"LOC100576956" 0
"LOC100576957" 0.601818181818182
"LOC100576958" 0
"LOC100576960" 0.0854545454545454
"LOC100576961" 0
"LOC100576963" 0
"LOC100576964" 0.26
"LOC100576965" 0
"LOC100576966" 0
"LOC100576967" 0.538181818181818
"LOC100576968" 0
"LOC100576969" 0
"LOC100576972" 0
"LOC100576974" 0
"LOC100576975" 0
"LOC100576976" 0.267272727272727
"LOC100576978" 0
"LOC100576982" 0
"LOC100576983" 0.0709090909090909
"LOC100576984" 0.00909090909090909
"LOC100576985" 0.00181818181818182
"LOC100576986" 0
"LOC100576987" 0
"LOC100576989" 0.605454545454545
"LOC100576990" 0.654545454545455
"LOC100576992" 0.0109090909090909
"LOC100576993" 0.46
"LOC100576994" 0.109090909090909
"LOC100576996" 0
"LOC100577000" 0
"LOC100577002" 0.312727272727273
"LOC100577003" 0
"LOC100577004" 0.0563636363636364
"LOC100577013" 0.00727272727272727
"LOC100577014" 0
"LOC100577015" 0
"LOC100577017" 0
"LOC100577018" 0
"LOC100577019" 0.225454545454545
"LOC100577020" 0
"LOC100577021" 0
"LOC100577022" 0
"LOC100577023" 0.607272727272727
"LOC100577024" 0.00545454545454545
"LOC100577026" 0
"LOC100577027" 0
"LOC100577028" 0
"LOC100577030" 0
"LOC100577032" 0
"LOC100577033" 0.558181818181818
"LOC100577035" 0.0109090909090909
"LOC100577039" 0.370909090909091
"LOC100577041" 0.6
"LOC100577042" 0
"LOC100577043" 0.289090909090909
"LOC100577044" 0.329090909090909
"LOC100577045" 0
"LOC100577046" 0
"LOC100577047" 0
"LOC100577050" 0
"LOC100577053" 0.478181818181818
"LOC100577054" 0
"LOC100577057" 0
"LOC100577060" 0
"LOC100577062" 0.0109090909090909
"LOC100577063" 0
"LOC100577064" 0.921818181818182
"LOC100577065" 0.0418181818181818
"LOC100577068" 0
"LOC100577069" 0
"LOC100577071" 0
"LOC100577073" 0.196363636363636
"LOC100577074" 0
"LOC100577076" 0.327272727272727
"LOC100577080" 0
"LOC100577081" 0
"LOC100577082" 0.0927272727272727
"LOC100577088" 0.0581818181818182
"LOC100577091" 0.0781818181818182
"LOC100577092" 0
"LOC100577094" 0
"LOC100577095" 0.418181818181818
"LOC100577098" 0
"LOC100577099" 0
"LOC100577101" 0.0309090909090909
"LOC100577102" 0.605454545454545
"LOC100577103" 0
"LOC100577106" 0.0309090909090909
"LOC100577107" 0
"LOC100577109" 0.0236363636363636
"LOC100577110" 0.0109090909090909
"LOC100577112" 0
"LOC100577113" 0.321818181818182
"LOC100577118" 0.318181818181818
"LOC100577120" 0.570909090909091
"LOC100577121" 0
"LOC100577122" 0
"LOC100577125" 0.0945454545454545
"LOC100577127" 0
"LOC100577128" 0
"LOC100577132" 0.623636363636364
"LOC100577135" 0.0436363636363636
"LOC100577136" 0.458181818181818
"LOC100577138" 0.0690909090909091
"LOC100577139" 0.6
"LOC100577140" 0
"LOC100577141" 0.603636363636364
"LOC100577142" 0.329090909090909
"LOC100577143" 0.0127272727272727
"LOC100577144" 0
"LOC100577145" 0
"LOC100577146" 0
"LOC100577147" 0.601818181818182
"LOC100577149" 0.325454545454545
"LOC100577150" 0
"LOC100577151" 0
"LOC100577155" 0
"LOC100577156" 0.0181818181818182
"LOC100577159" 0
"LOC100577161" 0
"LOC100577162" 0.616363636363636
"LOC100577163" 0.281818181818182
"LOC100577164" 0.00545454545454545
"LOC100577165" 0.0490909090909091
"LOC100577168" 0.421818181818182
"LOC100577174" 0.609090909090909
"LOC100577178" 0.103636363636364
"LOC100577180" 0.610909090909091
"LOC100577183" 0.00181818181818182
"LOC100577185" 0.0309090909090909
"LOC100577186" 0.0581818181818182
"LOC100577187" 0
"LOC100577188" 0
"LOC100577192" 0.309090909090909
"LOC100577194" 0
"LOC100577196" 0
"LOC100577197" 0
"LOC100577198" 0
"LOC100577201" 0.0781818181818182
"LOC100577202" 0
"LOC100577209" 0
"LOC100577211" 0.314545454545455
"LOC100577213" 0
"LOC100577214" 0
"LOC100577215" 0.534545454545455
"LOC100577216" 0
"LOC100577220" 0.652727272727273
"LOC100577221" 0.647272727272727
"LOC100577222" 0
"LOC100577224" 0.601818181818182
"LOC100577226" 0.318181818181818
"LOC100577227" 0
"LOC100577228" 0.561818181818182
"LOC100577229" 0
"LOC100577231" 0.06
"LOC100577235" 0.6
"LOC100577237" 0.601818181818182
"LOC100577239" 0.0745454545454545
"LOC100577242" 0
"LOC100577248" 0
"LOC100577249" 0.234545454545455
"LOC100577250" 0.609090909090909
"LOC100577252" 0.0363636363636364
"LOC100577253" 0.118181818181818
"LOC100577254" 0
"LOC100577255" 0.0454545454545455
"LOC100577257" 0
"LOC100577259" 0
"LOC100577260" 0.603636363636364
"LOC100577261" 0
"LOC100577262" 0.0909090909090909
"LOC100577263" 0.432727272727273
"LOC100577264" 0
"LOC100577265" 0
"LOC100577266" 0
"LOC100577268" 0
"LOC100577269" 0.605454545454545
"LOC100577272" 0.185454545454545
"LOC100577273" 0.101818181818182
"LOC100577275" 0
"LOC100577278" 0
"LOC100577279" 0
"LOC100577280" 0.607272727272727
"LOC100577283" 0.00909090909090909
"LOC100577285" 0
"LOC100577286" 0.6
"LOC100577288" 0
"LOC100577291" 0
"LOC100577293" 0.638181818181818
"LOC100577295" 0.549090909090909
"LOC100577296" 0.565454545454545
"LOC100577298" 0.329090909090909
"LOC100577300" 0
"LOC100577302" 0
"LOC100577303" 0
"LOC100577306" 0.0163636363636364
"LOC100577307" 0.327272727272727
"LOC100577308" 0
"LOC100577313" 0.0109090909090909
"LOC100577317" 0
"LOC100577320" 0.327272727272727
"LOC100577322" 0.0254545454545455
"LOC100577324" 0
"LOC100577325" 0
"LOC100577327" 0
"LOC100577328" 0
"LOC100577330" 0.594545454545455
"LOC100577331" 0.798181818181818
"LOC100577332" 0
"LOC100577334" 0.0163636363636364
"LOC100577335" 0
"LOC100577336" 0.152727272727273
"LOC100577341" 0
"LOC100577342" 0.783636363636364
"LOC100577343" 0.0927272727272727
"LOC100577344" 0
"LOC100577345" 0.00545454545454545
"LOC100577346" 0
"LOC100577347" 0
"LOC100577348" 0
"LOC100577351" 0
"LOC100577358" 0
"LOC100577359" 0.0145454545454545
"LOC100577360" 0
"LOC100577362" 0.363636363636364
"LOC100577363" 0.24
"LOC100577364" 0
"LOC100577365" 0
"LOC100577367" 0
"LOC100577369" 0
"LOC100577373" 0.00545454545454545
"LOC100577376" 0.292727272727273
"LOC100577377" 0.289090909090909
"LOC100577378" 0
"LOC100577380" 0
"LOC100577381" 0.329090909090909
"LOC100577382" 0.612727272727273
"LOC100577384" 0
"LOC100577385" 0.116363636363636
"LOC100577386" 0.607272727272727
"LOC100577387" 0.321818181818182
"LOC100577393" 0
"LOC100577394" 0
"LOC100577396" 0.609090909090909
"LOC100577397" 0.329090909090909
"LOC100577398" 0
"LOC100577399" 0
"LOC100577401" 0.66
"LOC100577406" 0
"LOC100577407" 0
"LOC100577408" 0.00545454545454545
"LOC100577409" 0
"LOC100577410" 0
"LOC100577411" 0
"LOC100577415" 0.138181818181818
"LOC100577417" 0.0181818181818182
"LOC100577418" 0
"LOC100577422" 0
"LOC100577423" 0
"LOC100577425" 0
"LOC100577428" 0
"LOC100577430" 0
"LOC100577431" 0
"LOC100577436" 0
"LOC100577437" 0.0127272727272727
"LOC100577440" 0
"LOC100577441" 0.274545454545455
"LOC100577444" 0
"LOC100577449" 0
"LOC100577450" 0.432727272727273
"LOC100577451" 0.316363636363636
"LOC100577452" 0.603636363636364
"LOC100577453" 0
"LOC100577454" 0
"LOC100577455" 0.638181818181818
"LOC100577456" 0.107272727272727
"LOC100577464" 0
"LOC100577466" 0
"LOC100577468" 0
"LOC100577472" 0
"LOC100577473" 0
"LOC100577474" 0
"LOC100577476" 0
"LOC100577481" 0
"LOC100577486" 0.929090909090909
"LOC100577487" 0
"LOC100577488" 0
"LOC100577489" 0
"LOC100577491" 0
"LOC100577492" 0.605454545454545
"LOC100577493" 0.643636363636364
"LOC100577496" 0.0218181818181818
"LOC100577497" 0
"LOC100577498" 0
"LOC100577499" 0.58
"LOC100577501" 0.42
"LOC100577504" 0.318181818181818
"LOC100577506" 0
"LOC100577507" 0.605454545454545
"LOC100577510" 0.216363636363636
"LOC100577513" 0
"LOC100577515" 0.225454545454545
"LOC100577516" 0
"LOC100577517" 0.781818181818182
"LOC100577519" 0
"LOC100577520" 0
"LOC100577521" 0.609090909090909
"LOC100577522" 0
"LOC100577524" 0
"LOC100577525" 0
"LOC100577527" 0
"LOC100577530" 0
"LOC100577532" 0
"LOC100577533" 0.0636363636363636
"LOC100577536" 0
"LOC100577537" 0.329090909090909
"LOC100577538" 0.603636363636364
"LOC100577539" 0.00363636363636364
"LOC100577541" 0.629090909090909
"LOC100577542" 0
"LOC100577543" 0.0781818181818182
"LOC100577544" 0.110909090909091
"LOC100577546" 0.314545454545455
"LOC100577548" 0.890909090909091
"LOC100577551" 0
"LOC100577552" 0
"LOC100577553" 0.329090909090909
"LOC100577556" 0.274545454545455
"LOC100577558" 0
"LOC100577559" 0.369090909090909
"LOC100577561" 0
"LOC100577562" 0.0454545454545455
"LOC100577565" 0
"LOC100577566" 0.585454545454545
"LOC100577567" 0.327272727272727
"LOC100577569" 0.403636363636364
"LOC100577571" 0
"LOC100577573" 0
"LOC100577574" 0
"LOC100577575" 0.0218181818181818
"LOC100577576" 0.709090909090909
"LOC100577577" 0.687272727272727
"LOC100577578" 0.605454545454545
"LOC100577579" 0
"LOC100577580" 0.614545454545455
"LOC100577582" 0.0563636363636364
"LOC100577584" 0.0490909090909091
"LOC100577585" 0
"LOC100577586" 0
"LOC100577587" 0.694545454545455
"LOC100577590" 0.0418181818181818
"LOC100577592" 0
"LOC100577593" 0
"LOC100577594" 0
"LOC100577595" 0
"LOC100577596" 0.6
"LOC100577598" 0.0963636363636364
"LOC100577600" 0.0472727272727273
"LOC100577602" 0
"LOC100577603" 0
"LOC100577605" 0.0309090909090909
"LOC100577606" 0.605454545454545
"LOC100577607" 0.272727272727273
"LOC100577608" 0.281818181818182
"LOC100577610" 0
"LOC100577614" 0.309090909090909
"LOC100577620" 0.334545454545455
"LOC100577622" 0
"LOC100577623" 0.230909090909091
"LOC100577629" 0
"LOC100577632" 0.301818181818182
"LOC100577634" 0
"LOC100577635" 0.289090909090909
"LOC100577636" 0
"LOC100577638" 0.632727272727273
"LOC100577640" 0
"LOC100577641" 0.00181818181818182
"LOC100577644" 0.0127272727272727
"LOC100577646" 0
"LOC100577647" 0.716363636363636
"LOC100577648" 0.0109090909090909
"LOC100577649" 0.605454545454545
"LOC100577651" 0.00363636363636364
"LOC100577654" 0
"LOC100577655" 0
"LOC100577656" 0
"LOC100577661" 0.28
"LOC100577667" 0.412727272727273
"LOC100577669" 0.329090909090909
"LOC100577670" 0
"LOC100577671" 0
"LOC100577672" 0
"LOC100577673" 0.169090909090909
"LOC100577675" 0
"LOC100577676" 0.625454545454545
"LOC100577677" 0.550909090909091
"LOC100577678" 0.605454545454545
"LOC100577679" 0.58
"LOC100577680" 0.714545454545455
"LOC100577681" 0
"LOC100577682" 0.256363636363636
"LOC100577683" 0.22
"LOC100577687" 0
"LOC100577688" 0
"LOC100577689" 0.00909090909090909
"LOC100577690" 0
"LOC100577692" 0.314545454545455
"LOC100577693" 0.00363636363636364
"LOC100577694" 0.0254545454545455
"LOC100577695" 0
"LOC100577696" 0.0109090909090909
"LOC100577697" 0
"LOC100577698" 0
"LOC100577699" 0.316363636363636
"LOC100577702" 0
"LOC100577704" 0
"LOC100577707" 0
"LOC100577711" 0
"LOC100577712" 0.329090909090909
"LOC100577715" 0.00363636363636364
"LOC100577717" 0.00909090909090909
"LOC100577718" 0
"LOC100577719" 0.0709090909090909
"LOC100577721" 0
"LOC100577722" 0.610909090909091
"LOC100577723" 0
"LOC100577724" 0
"LOC100577725" 0
"LOC100577727" 0
"LOC100577731" 0
"LOC100577735" 0
"LOC100577737" 0
"LOC100577739" 0.569090909090909
"LOC100577740" 0
"LOC100577742" 0
"LOC100577743" 0
"LOC100577744" 0
"LOC100577746" 0
"LOC100577747" 0.0818181818181818
"LOC100577748" 0.00181818181818182
"LOC100577749" 0.0636363636363636
"LOC100577751" 0
"LOC100577752" 0.603636363636364
"LOC100577753" 0.6
"LOC100577754" 0.6
"LOC100577755" 0.0109090909090909
"LOC100577756" 0.0109090909090909
"LOC100577758" 0
"LOC100577759" 0
"LOC100577761" 0
"LOC100577763" 0
"LOC100577764" 0
"LOC100577766" 0
"LOC100577767" 0
"LOC100577768" 0.0690909090909091
"LOC100577769" 0
"LOC100577771" 0.00181818181818182
"LOC100577772" 0
"LOC100577773" 0.327272727272727
"LOC100577777" 0.00363636363636364
"LOC100577778" 0
"LOC100577781" 0
"LOC100577782" 0
"LOC100577783" 0.927272727272727
"LOC100577784" 0.403636363636364
"LOC100577787" 0
"LOC100577788" 0
"LOC100577789" 0
"LOC100577794" 0.0818181818181818
"LOC100577795" 0
"LOC100577797" 0.0509090909090909
"LOC100577798" 0.230909090909091
"LOC100577801" 0.587272727272727
"LOC100577803" 0.329090909090909
"LOC100577805" 0
"LOC100577806" 0.234545454545455
"LOC100577808" 0
"LOC100577809" 0.321818181818182
"LOC100577810" 0.0509090909090909
"LOC100577815" 0
"LOC100577816" 0
"LOC100577817" 0
"LOC100577819" 0
"LOC100577822" 0
"LOC100577823" 0
"LOC100577824" 0
"LOC100577825" 0
"LOC100577827" 0.0109090909090909
"LOC100577829" 0.887272727272727
"LOC100577833" 0.594545454545455
"LOC100577836" 0
"LOC100577839" 0
"LOC100577840" 0.607272727272727
"LOC100577841" 0.212727272727273
"LOC100577843" 0
"LOC100577844" 0
"LOC100577845" 0
"LOC100577846" 0
"LOC100577847" 0
"LOC100577848" 0
"LOC100577849" 0.06
"LOC100577852" 0
"LOC100577856" 0.845454545454545
"LOC100577863" 0.329090909090909
"LOC100577870" 0
"LOC100577872" 0
"LOC100577875" 0
"LOC100577876" 0
"LOC100577877" 0.636363636363636
"LOC100577879" 0
"LOC100577882" 0.109090909090909
"LOC100577883" 0
"LOC100577885" 0.401818181818182
"LOC100577886" 0
"LOC100577888" 0.0309090909090909
"LOC100577889" 0
"LOC100577890" 0
"LOC100577891" 0.603636363636364
"LOC100577893" 0.0327272727272727
"LOC100577894" 0
"LOC100577895" 0.0309090909090909
"LOC100577896" 0
"LOC100577899" 0.403636363636364
"LOC100577901" 0.527272727272727
"LOC100577903" 0
"LOC100577905" 0
"LOC100577906" 0
"LOC100577908" 0.0309090909090909
"LOC100577909" 0.618181818181818
"LOC100577912" 0
"LOC100577913" 0.0745454545454545
"LOC100577914" 0
"LOC100577915" 0.0254545454545455
"LOC100577918" 0
"LOC100577919" 0
"LOC100577920" 0.205454545454545
"LOC100577922" 0.327272727272727
"LOC100577923" 0
"LOC100577927" 0
"LOC100577928" 0.665454545454545
"LOC100577929" 0
"LOC100577931" 0.6
"LOC100577932" 0
"LOC100577933" 0.0327272727272727
"LOC100577936" 0
"LOC100577938" 0.00545454545454545
"LOC100577939" 0
"LOC100577941" 0.00181818181818182
"LOC100577942" 0.0109090909090909
"LOC100577943" 0.327272727272727
"LOC100577945" 0
"LOC100577949" 0
"LOC100577955" 0
"LOC100577957" 0
"LOC100577958" 0
"LOC100577959" 0
"LOC100577960" 0
"LOC100577961" 0
"LOC100577963" 0.00181818181818182
"LOC100577966" 0
"LOC100577967" 0.02
"LOC100577971" 0.00181818181818182
"LOC100577972" 0
"LOC100577974" 0
"LOC100577976" 0.309090909090909
"LOC100577977" 0
"LOC100577978" 0
"LOC100577980" 0
"LOC100577981" 0.207272727272727
"LOC100577982" 0.501818181818182
"LOC100577986" 0.645454545454546
"LOC100577988" 0.601818181818182
"LOC100577992" 0
"LOC100577994" 0
"LOC100577995" 0
"LOC100577996" 0
"LOC100577997" 0.107272727272727
"LOC100577998" 0.605454545454545
"LOC100577999" 0
"LOC100578001" 0
"LOC100578004" 0.00181818181818182
"LOC100578005" 0.125454545454545
"LOC100578006" 0.00545454545454545
"LOC100578011" 0.623636363636364
"LOC100578014" 0
"LOC100578015" 0
"LOC100578016" 0
"LOC100578017" 0
"LOC100578019" 0
"LOC100578020" 0
"LOC100578021" 0.0145454545454545
"LOC100578023" 0.105454545454545
"LOC100578025" 0
"LOC100578029" 0
"LOC100578030" 0.381818181818182
"LOC100578031" 0
"LOC100578034" 0
"LOC100578035" 0
"LOC100578040" 0
"LOC100578041" 0.214545454545455
"LOC100578042" 0.610909090909091
"LOC100578044" 0
"LOC100578045" 0.365454545454545
"LOC100578046" 0
"LOC100578048" 0.605454545454545
"LOC100578049" 0.310909090909091
"LOC100578051" 0.0963636363636364
"LOC100578053" 0
"LOC100578055" 0.607272727272727
"LOC100578057" 0.00181818181818182
"LOC100578059" 0.589090909090909
"LOC100578060" 0.6
"LOC100578061" 0
"LOC100578064" 0.607272727272727
"LOC100578066" 0
"LOC100578067" 0
"LOC100578068" 0
"LOC100578071" 0
"LOC100578072" 0.292727272727273
"LOC100578074" 0.0272727272727273
"LOC100578075" 0
"LOC100578082" 0.601818181818182
"LOC100578084" 0.0927272727272727
"LOC100578085" 0
"LOC100578086" 0
"LOC100578089" 0.54
"LOC100578090" 0.276363636363636
"LOC100578091" 0.156363636363636
"LOC100578093" 0
"LOC100578097" 0
"LOC100578098" 0
"LOC100578100" 0.290909090909091
"LOC100578101" 0.609090909090909
"LOC100578102" 0
"LOC100578104" 0
"LOC100578105" 0
"LOC100578106" 0
"LOC100578107" 0
"LOC100578109" 0
"LOC100578110" 0.06
"LOC100578111" 0.630909090909091
"LOC100578112" 0
"LOC100578113" 0
"LOC100578115" 0
"LOC100578116" 0.634545454545455
"LOC100578117" 0
"LOC100578119" 0
"LOC100578121" 0.327272727272727
"LOC100578123" 0
"LOC100578126" 0
"LOC100578128" 0.110909090909091
"LOC100578129" 0.601818181818182
"LOC100578130" 0.0454545454545455
"LOC100578131" 0
"LOC100578132" 0
"LOC100578133" 0
"LOC100578134" 0
"LOC100578135" 0
"LOC100578136" 0
"LOC100578137" 0.58
"LOC100578144" 0.00181818181818182
"LOC100578146" 0
"LOC100578151" 0.0818181818181818
"LOC100578154" 0
"LOC100578156" 0.327272727272727
"LOC100578157" 0
"LOC100578159" 0
"LOC100578161" 0.634545454545455
"LOC100578162" 0
"LOC100578165" 0
"LOC100578168" 0.329090909090909
"LOC100578170" 0.716363636363636
"LOC100578172" 0.24
"LOC100578173" 0
"LOC100578177" 0.327272727272727
"LOC100578184" 0
"LOC100578186" 0
"LOC100578187" 0.329090909090909
"LOC100578188" 0
"LOC100578191" 0.329090909090909
"LOC100578193" 0.638181818181818
"LOC100578194" 0
"LOC100578195" 0
"LOC100578200" 0.594545454545455
"LOC100578201" 0.638181818181818
"LOC100578205" 0.409090909090909
"LOC100578206" 0
"LOC100578207" 0.225454545454545
"LOC100578209" 0.561818181818182
"LOC100578212" 0
"LOC100578213" 0.643636363636364
"LOC100578214" 0.00363636363636364
"LOC100578215" 0.527272727272727
"LOC100578218" 0.0381818181818182
"LOC100578220" 0
"LOC100578222" 0
"LOC100578223" 0
"LOC100578225" 0
"LOC100578226" 0
"LOC100578227" 0
"LOC100578232" 0
"LOC100578233" 0.578181818181818
"LOC100578235" 0
"LOC100578236" 0
"LOC100578237" 0.601818181818182
"LOC100578238" 0.0181818181818182
"LOC100578239" 0
"LOC100578243" 0
"LOC100578245" 0
"LOC100578246" 0.683636363636364
"LOC100578247" 0
"LOC100578248" 0.00545454545454545
"LOC100578249" 0.234545454545455
"LOC100578253" 0.127272727272727
"LOC100578254" 0
"LOC100578255" 0.616363636363636
"LOC100578257" 0
"LOC100578258" 0.194545454545455
"LOC100578259" 0.136363636363636
"LOC100578260" 0
"LOC100578261" 0
"LOC100578262" 0.64
"LOC100578263" 0.110909090909091
"LOC100578264" 0.0818181818181818
"LOC100578265" 0
"LOC100578266" 0
"LOC100578269" 0
"LOC100578271" 0.314545454545455
"LOC100578276" 0
"LOC100578277" 0.0981818181818182
"LOC100578281" 0
"LOC100578282" 0.0145454545454545
"LOC100578283" 0
"LOC100578285" 0
"LOC100578286" 0.0727272727272727
"LOC100578289" 0.6
"LOC100578291" 0.0763636363636364
"LOC100578292" 0.0309090909090909
"LOC100578294" 0
"LOC100578296" 0
"LOC100578298" 0
"LOC100578300" 0.6
"LOC100578304" 0.612727272727273
"LOC100578307" 0.329090909090909
"LOC100578309" 0.0272727272727273
"LOC100578311" 0.323636363636364
"LOC100578314" 0
"LOC100578316" 0.601818181818182
"LOC100578317" 0.0745454545454545
"LOC100578320" 0
"LOC100578321" 0.243636363636364
"LOC100578323" 0.598181818181818
"LOC100578324" 0
"LOC100578329" 0.158181818181818
"LOC100578330" 0.605454545454545
"LOC100578332" 0
"LOC100578333" 0
"LOC100578334" 0
"LOC100578337" 0
"LOC100578339" 0.598181818181818
"LOC100578341" 0
"LOC100578343" 0.329090909090909
"LOC100578345" 0.929090909090909
"LOC100578346" 0.62
"LOC100578347" 0
"LOC100578349" 0.0363636363636364
"LOC100578350" 0
"LOC100578351" 0.0109090909090909
"LOC100578352" 0
"LOC100578353" 0
"LOC100578354" 0
"LOC100578355" 0
"LOC100578356" 0.636363636363636
"LOC100578357" 0.0236363636363636
"LOC100578360" 0
"LOC100578361" 0
"LOC100578363" 0
"LOC100578365" 0
"LOC100578366" 0
"LOC100578367" 0
"LOC100578368" 0.310909090909091
"LOC100578369" 0
"LOC100578370" 0
"LOC100578375" 0
"LOC100578378" 0.614545454545455
"LOC100578380" 0
"LOC100578382" 0
"LOC100578386" 0.601818181818182
"LOC100578388" 0
"LOC100578389" 0
"LOC100578390" 0
"LOC100578391" 0.6
"LOC100578392" 0.00545454545454545
"LOC100578394" 0
"LOC100578397" 0
"LOC100578399" 0.409090909090909
"LOC100578400" 0.00181818181818182
"LOC100578404" 0.614545454545455
"LOC100578406" 0.570909090909091
"LOC100578409" 0
"LOC100578411" 0.0109090909090909
"LOC100578412" 0.3
"LOC100578413" 0.601818181818182
"LOC100578417" 0
"LOC100578418" 0
"LOC100578419" 0
"LOC100578420" 0
"LOC100578421" 0
"LOC100578423" 0
"LOC100578424" 0.658181818181818
"LOC100578428" 0
"LOC100578429" 0.607272727272727
"LOC100578430" 0.0818181818181818
"LOC100578431" 0
"LOC100578433" 0.26
"LOC100578434" 0
"LOC100578436" 0.0218181818181818
"LOC100578437" 0
"LOC100578438" 0.312727272727273
"LOC100578439" 0
"LOC100578440" 0
"LOC100578442" 0.605454545454545
"LOC100578443" 0.645454545454546
"LOC100578444" 0
"LOC100578445" 0
"LOC100578446" 0.101818181818182
"LOC100578448" 0
"LOC100578450" 0.00545454545454545
"LOC100578451" 0
"LOC100578454" 0
"LOC100578455" 0
"LOC100578458" 0
"LOC100578460" 0
"LOC100578461" 0.64
"LOC100578464" 0
"LOC100578466" 0.929090909090909
"LOC100578467" 0.658181818181818
"LOC100578468" 0.601818181818182
"LOC100578470" 0.0472727272727273
"LOC100578472" 0
"LOC100578473" 0
"LOC100578474" 0
"LOC100578475" 0
"LOC100578476" 0.0109090909090909
"LOC100578478" 0.463636363636364
"LOC100578479" 0.6
"LOC100578481" 0
"LOC100578482" 0.6
"LOC100578483" 0
"LOC100578484" 0
"LOC100578486" 0.607272727272727
"LOC100578497" 0.601818181818182
"LOC100578498" 0
"LOC100578502" 0.107272727272727
"LOC100578503" 0
"LOC100578507" 0
"LOC100578508" 0.0436363636363636
"LOC100578511" 0
"LOC100578512" 0.0109090909090909
"LOC100578513" 0.0545454545454545
"LOC100578514" 0.589090909090909
"LOC100578515" 0
"LOC100578519" 0
"LOC100578521" 0.607272727272727
"LOC100578522" 0.00545454545454545
"LOC100578523" 0
"LOC100578524" 0.501818181818182
"LOC100578526" 0.607272727272727
"LOC100578529" 0
"LOC100578530" 0.598181818181818
"LOC100578532" 0
"LOC100578534" 0
"LOC100578535" 0.00363636363636364
"LOC100578536" 0
"LOC100578537" 0.603636363636364
"LOC100578540" 0
"LOC100578542" 0
"LOC100578543" 0
"LOC100578544" 0.0236363636363636
"LOC100578546" 0.958181818181818
"LOC100578547" 0
"LOC100578548" 0
"LOC100578551" 0
"LOC100578553" 0.6
"LOC100578555" 0
"LOC100578556" 0.0527272727272727
"LOC100578557" 0.0709090909090909
"LOC100578558" 0.0109090909090909
"LOC100578559" 0.6
"LOC100578560" 0
"LOC100578561" 0
"LOC100578562" 0.0436363636363636
"LOC100578563" 0.656363636363636
"LOC100578566" 0
"LOC100578568" 0
"LOC100578571" 0
"LOC100578572" 0
"LOC100578575" 0.56
"LOC100578576" 0
"LOC100578577" 0
"LOC100578579" 0
"LOC100578580" 0
"LOC100578581" 0.170909090909091
"LOC100578584" 0
"LOC100578585" 0
"LOC100578586" 0.489090909090909
"LOC100578587" 0.223636363636364
"LOC100578588" 0.116363636363636
"LOC100578589" 0
"LOC100578592" 0
"LOC100578593" 0.609090909090909
"LOC100578596" 0.609090909090909
"LOC100578597" 0.6
"LOC100578600" 0
"LOC100578601" 0.312727272727273
"LOC100578602" 0
"LOC100578606" 0.930909090909091
"LOC100578608" 0
"LOC100578609" 0.00909090909090909
"LOC100578611" 0
"LOC100578613" 0
"LOC100578614" 0.00181818181818182
"LOC100578616" 0
"LOC100578617" 0
"LOC100578618" 0
"LOC100578621" 0.327272727272727
"LOC100578623" 0
"LOC100578624" 0.24
"LOC100578625" 0.438181818181818
"LOC100578628" 0
"LOC100578629" 0.0509090909090909
"LOC100578631" 0
"LOC100578632" 0
"LOC100578641" 0
"LOC100578648" 0.0181818181818182
"LOC100578649" 0.0872727272727273
"LOC100578651" 0
"LOC100578653" 0.690909090909091
"LOC100578654" 0.610909090909091
"LOC100578657" 0.601818181818182
"LOC100578659" 0
"LOC100578660" 0.0309090909090909
"LOC100578661" 0
"LOC100578662" 0.847272727272727
"LOC100578664" 0
"LOC100578665" 0
"LOC100578666" 0.325454545454545
"LOC100578667" 0.249090909090909
"LOC100578668" 0
"LOC100578669" 0
"LOC100578670" 0
"LOC100578672" 0.0581818181818182
"LOC100578674" 0.64
"LOC100578675" 0.801818181818182
"LOC100578678" 0
"LOC100578680" 0.327272727272727
"LOC100578681" 0
"LOC100578682" 0.0109090909090909
"LOC100578683" 0
"LOC100578684" 0.283636363636364
"LOC100578685" 0.0490909090909091
"LOC100578691" 0.618181818181818
"LOC100578694" 0.607272727272727
"LOC100578696" 0
"LOC100578697" 0.283636363636364
"LOC100578698" 0
"LOC100578699" 0
"LOC100578703" 0
"LOC100578704" 0.243636363636364
"LOC100578705" 0.632727272727273
"LOC100578706" 0.601818181818182
"LOC100578708" 0
"LOC100578709" 0
"LOC100578710" 0.00545454545454545
"LOC100578713" 0
"LOC100578714" 0.281818181818182
"LOC100578715" 0.609090909090909
"LOC100578716" 0
"LOC100578718" 0.6
"LOC100578719" 0
"LOC100578721" 0
"LOC100578723" 0.329090909090909
"LOC100578724" 0
"LOC100578725" 0.198181818181818
"LOC100578726" 0.6
"LOC100578727" 0.636363636363636
"LOC100578729" 0.578181818181818
"LOC100578730" 0.487272727272727
"LOC100578731" 0.00181818181818182
"LOC100578732" 0
"LOC100578733" 0
"LOC100578734" 0.26
"LOC100578735" 0
"LOC100578736" 0.443636363636364
"LOC100578739" 0
"LOC100578741" 0
"LOC100578743" 0.610909090909091
"LOC100578744" 0.629090909090909
"LOC100578745" 0
"LOC100578746" 0.592727272727273
"LOC100578747" 0
"LOC100578751" 0.00727272727272727
"LOC100578752" 0.0836363636363636
"LOC100578754" 0.607272727272727
"LOC100578757" 0.605454545454545
"LOC100578759" 0.02
"LOC100578763" 0
"LOC100578764" 0
"LOC100578765" 0.00545454545454545
"LOC100578766" 0.603636363636364
"LOC100578769" 0
"LOC100578770" 0.267272727272727
"LOC100578771" 0
"LOC100578773" 0.603636363636364
"LOC100578774" 0.0563636363636364
"LOC100578776" 0.234545454545455
"LOC100578777" 0.123636363636364
"LOC100578778" 0
"LOC100578779" 0.0181818181818182
"LOC100578780" 0.6
"LOC100578781" 0
"LOC100578782" 0.329090909090909
"LOC100578783" 0
"LOC100578786" 0
"LOC100578790" 0.601818181818182
"LOC100578791" 0
"LOC100578793" 0
"LOC100578797" 0
"LOC100578798" 0.0490909090909091
"LOC100578799" 0.612727272727273
"LOC100578801" 0
"LOC100578804" 0
"LOC100578805" 0.6
"LOC100578810" 0.232727272727273
"LOC100578811" 0.0636363636363636
"LOC100578813" 0
"LOC100578814" 0
"LOC100578816" 0
"LOC100578818" 0
"LOC100578820" 0
"LOC100578821" 0.0654545454545455
"LOC100578822" 0.0163636363636364
"LOC100578823" 0.167272727272727
"LOC100578824" 0
"LOC100578826" 0
"LOC100578828" 0.514545454545455
"LOC100578829" 0
"LOC100578830" 0
"LOC100578833" 0.601818181818182
"LOC100578834" 0
"LOC100578835" 0.103636363636364
"LOC100578836" 0
"LOC100578838" 0.0181818181818182
"LOC100578839" 0
"LOC100578841" 0
"LOC100578842" 0
"LOC100578852" 0.00909090909090909
"LOC100578853" 0
"LOC100578854" 0
"LOC100578855" 0
"LOC100578856" 0.00181818181818182
"LOC100578860" 0.818181818181818
"LOC100578862" 0.0672727272727273
"LOC100578864" 0
"LOC100578865" 0
"LOC100578866" 0
"LOC100578870" 0.0927272727272727
"LOC100578873" 0
"LOC100578875" 0.0436363636363636
"LOC100578877" 0.0145454545454545
"LOC100578879" 0
"LOC100578881" 0.607272727272727
"LOC100578882" 0
"LOC100578883" 0.603636363636364
"LOC100578884" 0
"LOC100578885" 0
"LOC100578886" 0
"LOC100578888" 0.441818181818182
"LOC100578890" 0.0672727272727273
"LOC100578892" 0
"LOC100578893" 0.00363636363636364
"LOC100578894" 0.612727272727273
"LOC100578899" 0
"LOC100578901" 0
"LOC100578903" 0.601818181818182
"LOC100578907" 0.132727272727273
"LOC100578909" 0
"LOC100578910" 0
"LOC100578913" 0.734545454545455
"LOC100578919" 0.850909090909091
"LOC100578920" 0
"LOC100578921" 0
"LOC100578922" 0
"LOC100578924" 0
"LOC100578925" 0.0745454545454545
"LOC100578927" 0.601818181818182
"LOC100578928" 0
"LOC100578929" 0.929090909090909
"LOC100578931" 0.601818181818182
"LOC100578935" 0
"LOC100578936" 0.327272727272727
"LOC100578937" 0
"LOC100578939" 0
"LOC100578943" 0
"LOC100578947" 0
"LOC100578949" 0
"LOC100578952" 0
"LOC100578953" 0
"LOC100578955" 0.329090909090909
"LOC100578957" 0.0654545454545455
"LOC100578965" 0.00363636363636364
"LOC100578966" 0.00181818181818182
"LOC100578967" 0
"LOC100578968" 0.494545454545455
"LOC100578975" 0
"LOC100578976" 0
"LOC100578978" 0
"LOC100578979" 0.310909090909091
"LOC100578984" 0.601818181818182
"LOC100578988" 0
"LOC100578989" 0
"LOC100578990" 0
"LOC100578992" 0
"LOC100578995" 0
"LOC100578998" 0
"LOC100578999" 0.609090909090909
"LOC100579003" 0.603636363636364
"LOC100579005" 0
"LOC100579007" 0
"LOC100579008" 0
"LOC100579011" 0.00545454545454545
"LOC100579015" 0.00363636363636364
"LOC100579018" 0
"LOC100579019" 0
"LOC100579021" 0
"LOC100579022" 0
"LOC100579024" 0.00545454545454545
"LOC100579026" 0
"LOC100579028" 0
"LOC100579031" 0
"LOC100579034" 0.601818181818182
"LOC100579037" 0.0327272727272727
"LOC100579038" 0
"LOC100579040" 0.309090909090909
"LOC100579043" 0
"LOC100579047" 0
"LOC100579049" 0
"LOC100579052" 0.321818181818182
"LOC100579053" 0
"LOC100579054" 0.327272727272727
"LOC100579055" 0
"LOC100579056" 0.02
"LOC100579057" 0
"LOC100579058" 0.609090909090909
"LOC100579059" 0.245454545454545
"LOC100579060" 0.0472727272727273
"LOC100579061" 0.174545454545455
"LOC100579062" 0.609090909090909
"LOC100642173" 0
"LOC100820634" 0.869090909090909
"LOC100859932" 0.327272727272727
"LOC101664701" 0.209090909090909
"LOC101664702" 0.316363636363636
"LOC102653572" 0
"LOC102653574" 0.00909090909090909
"LOC102653576" 0
"LOC102653577" 0
"LOC102653581" 0.0309090909090909
"LOC102653582" 0.06
"LOC102653583" 0
"LOC102653584" 0.0781818181818182
"LOC102653587" 0
"LOC102653588" 0.407272727272727
"LOC102653589" 0
"LOC102653590" 0.0109090909090909
"LOC102653593" 0
"LOC102653594" 0.603636363636364
"LOC102653596" 0.594545454545455
"LOC102653597" 0.0327272727272727
"LOC102653599" 0.327272727272727
"LOC102653600" 0
"LOC102653601" 0.541818181818182
"LOC102653602" 0.0109090909090909
"LOC102653604" 0.0109090909090909
"LOC102653607" 0
"LOC102653608" 0.0509090909090909
"LOC102653609" 0.329090909090909
"LOC102653612" 0
"LOC102653613" 0
"LOC102653614" 0
"LOC102653615" 0
"LOC102653616" 0
"LOC102653619" 0.0272727272727273
"LOC102653621" 0.0709090909090909
"LOC102653623" 0.0872727272727273
"LOC102653624" 0
"LOC102653628" 0
"LOC102653630" 0.110909090909091
"LOC102653631" 0
"LOC102653634" 0.0927272727272727
"LOC102653636" 0
"LOC102653637" 0
"LOC102653638" 0.0345454545454545
"LOC102653639" 0.0818181818181818
"LOC102653640" 0
"LOC102653641" 0
"LOC102653642" 0.938181818181818
"LOC102653649" 0
"LOC102653650" 0
"LOC102653652" 0.0181818181818182
"LOC102653653" 0
"LOC102653654" 0.0127272727272727
"LOC102653655" 0.298181818181818
"LOC102653656" 0.0781818181818182
"LOC102653657" 0
"LOC102653658" 0
"LOC102653659" 0.0127272727272727
"LOC102653660" 0
"LOC102653661" 0.0109090909090909
"LOC102653663" 0.0472727272727273
"LOC102653664" 0
"LOC102653665" 0.02
"LOC102653666" 0
"LOC102653671" 0.56
"LOC102653672" 0
"LOC102653673" 0.0509090909090909
"LOC102653678" 0
"LOC102653680" 0.0236363636363636
"LOC102653682" 0.0272727272727273
"LOC102653684" 0
"LOC102653687" 0.0236363636363636
"LOC102653690" 0.0454545454545455
"LOC102653693" 0.6
"LOC102653694" 0.0981818181818182
"LOC102653695" 0.00545454545454545
"LOC102653696" 0
"LOC102653697" 0
"LOC102653698" 0
"LOC102653699" 0
"LOC102653701" 0.605454545454545
"LOC102653702" 0
"LOC102653703" 0
"LOC102653704" 0.0145454545454545
"LOC102653705" 0
"LOC102653706" 0
"LOC102653708" 0
"LOC102653709" 0.0109090909090909
"LOC102653710" 0
"LOC102653713" 0
"LOC102653714" 0
"LOC102653716" 0.0181818181818182
"LOC102653718" 0.0436363636363636
"LOC102653721" 0
"LOC102653727" 0
"LOC102653728" 0
"LOC102653729" 0
"LOC102653731" 0.00545454545454545
"LOC102653732" 0.323636363636364
"LOC102653737" 0.0109090909090909
"LOC102653738" 0.0163636363636364
"LOC102653739" 0.112727272727273
"LOC102653740" 0
"LOC102653741" 0
"LOC102653743" 0.283636363636364
"LOC102653745" 0
"LOC102653746" 0
"LOC102653748" 0.0818181818181818
"LOC102653750" 0.02
"LOC102653751" 0
"LOC102653753" 0.607272727272727
"LOC102653755" 0.109090909090909
"LOC102653756" 0.0109090909090909
"LOC102653759" 0.421818181818182
"LOC102653761" 0.0927272727272727
"LOC102653762" 0
"LOC102653763" 0.141818181818182
"LOC102653764" 0
"LOC102653770" 0
"LOC102653771" 0.00181818181818182
"LOC102653772" 0.0963636363636364
"LOC102653773" 0
"LOC102653774" 0.0163636363636364
"LOC102653777" 0
"LOC102653778" 0.00909090909090909
"LOC102653779" 0
"LOC102653780" 0.0872727272727273
"LOC102653781" 0
"LOC102653782" 0
"LOC102653784" 0
"LOC102653785" 0.0145454545454545
"LOC102653787" 0.605454545454545
"LOC102653788" 0
"LOC102653792" 0.610909090909091
"LOC102653793" 0.0981818181818182
"LOC102653795" 0
"LOC102653797" 0.0145454545454545
"LOC102653798" 0
"LOC102653799" 0
"LOC102653800" 0.112727272727273
"LOC102653802" 0
"LOC102653803" 0
"LOC102653804" 0
"LOC102653805" 0.285454545454545
"LOC102653810" 0
"LOC102653811" 0
"LOC102653813" 0.603636363636364
"LOC102653814" 0.0454545454545455
"LOC102653815" 0.329090909090909
"LOC102653816" 0
"LOC102653821" 0.0236363636363636
"LOC102653822" 0
"LOC102653824" 0.467272727272727
"LOC102653825" 0.121818181818182
"LOC102653826" 0
"LOC102653830" 0.0672727272727273
"LOC102653832" 0.685454545454545
"LOC102653834" 0
"LOC102653835" 0.929090909090909
"LOC102653838" 0
"LOC102653839" 0
"LOC102653840" 0.0145454545454545
"LOC102653841" 0.0309090909090909
"LOC102653843" 0.00909090909090909
"LOC102653844" 0
"LOC102653846" 0.929090909090909
"LOC102653847" 0
"LOC102653848" 0.0109090909090909
"LOC102653849" 0
"LOC102653850" 0
"LOC102653851" 0
"LOC102653852" 0
"LOC102653853" 0.0236363636363636
"LOC102653855" 0.0327272727272727
"LOC102653856" 0
"LOC102653857" 0.0527272727272727
"LOC102653858" 0
"LOC102653860" 0
"LOC102653862" 0
"LOC102653863" 0
"LOC102653864" 0.303636363636364
"LOC102653865" 0
"LOC102653866" 0
"LOC102653871" 0.0254545454545455
"LOC102653873" 0
"LOC102653875" 0
"LOC102653876" 0
"LOC102653879" 0
"LOC102653881" 0.0345454545454545
"LOC102653885" 0.0109090909090909
"LOC102653886" 0.0127272727272727
"LOC102653887" 0.283636363636364
"LOC102653888" 0
"LOC102653890" 0.0145454545454545
"LOC102653891" 0
"LOC102653892" 0
"LOC102653893" 0
"LOC102653894" 0
"LOC102653896" 0.107272727272727
"LOC102653897" 0
"LOC102653899" 0
"LOC102653900" 0
"LOC102653901" 0.254545454545455
"LOC102653903" 0
"LOC102653904" 0
"LOC102653907" 0
"LOC102653908" 0.0981818181818182
"LOC102653912" 0
"LOC102653914" 0.0109090909090909
"LOC102653919" 0
"LOC102653920" 0
"LOC102653921" 0
"LOC102653922" 0
"LOC102653923" 0
"LOC102653925" 0.0181818181818182
"LOC102653928" 0
"LOC102653929" 0
"LOC102653930" 0.00909090909090909
"LOC102653931" 0.323636363636364
"LOC102653932" 0.0436363636363636
"LOC102653933" 0.0109090909090909
"LOC102653934" 0
"LOC102653935" 0
"LOC102653936" 0.0709090909090909
"LOC102653938" 0
"LOC102653939" 0.0327272727272727
"LOC102653940" 0
"LOC102653941" 0
"LOC102653942" 0
"LOC102653944" 0
"LOC102653945" 0
"LOC102653946" 0
"LOC102653947" 0.198181818181818
"LOC102653949" 0
"LOC102653950" 0.323636363636364
"LOC102653951" 0
"LOC102653952" 0.583636363636364
"LOC102653953" 0.00727272727272727
"LOC102653954" 0
"LOC102653955" 0
"LOC102653956" 0
"LOC102653957" 0
"LOC102653958" 0
"LOC102653960" 0.325454545454545
"LOC102653961" 0.570909090909091
"LOC102653963" 0.00545454545454545
"LOC102653965" 0.00909090909090909
"LOC102653967" 0
"LOC102653968" 0.0290909090909091
"LOC102653972" 0.0872727272727273
"LOC102653974" 0
"LOC102653975" 0.0545454545454545
"LOC102653977" 0
"LOC102653978" 0
"LOC102653979" 0
"LOC102653986" 0
"LOC102653987" 0
"LOC102653988" 0
"LOC102653989" 0.0836363636363636
"LOC102653990" 0
"LOC102653993" 0
"LOC102653994" 0
"LOC102653995" 0
"LOC102653996" 0
"LOC102653997" 0
"LOC102653999" 0.0109090909090909
"LOC102654001" 0.0109090909090909
"LOC102654003" 0
"LOC102654004" 0.0181818181818182
"LOC102654005" 0.0509090909090909
"LOC102654006" 0.0945454545454545
"LOC102654007" 0
"LOC102654008" 0.0381818181818182
"LOC102654009" 0.0163636363636364
"LOC102654012" 0
"LOC102654014" 0
"LOC102654016" 0
"LOC102654017" 0
"LOC102654019" 0.549090909090909
"LOC102654020" 0
"LOC102654023" 0.0109090909090909
"LOC102654024" 0
"LOC102654025" 0.0236363636363636
"LOC102654028" 0.0618181818181818
"LOC102654029" 0.323636363636364
"LOC102654030" 0
"LOC102654032" 0
"LOC102654033" 0.00181818181818182
"LOC102654037" 0
"LOC102654040" 0
"LOC102654041" 0.0309090909090909
"LOC102654044" 0.0654545454545455
"LOC102654046" 0
"LOC102654047" 0.06
"LOC102654048" 0
"LOC102654049" 0.105454545454545
"LOC102654050" 0
"LOC102654051" 0
"LOC102654052" 0.0109090909090909
"LOC102654053" 0.0127272727272727
"LOC102654054" 0
"LOC102654055" 0.00909090909090909
"LOC102654056" 0.0963636363636364
"LOC102654059" 0
"LOC102654060" 0.0327272727272727
"LOC102654066" 0
"LOC102654069" 0.00363636363636364
"LOC102654070" 0.605454545454545
"LOC102654074" 0.0145454545454545
"LOC102654076" 0.329090909090909
"LOC102654078" 0
"LOC102654079" 0.0109090909090909
"LOC102654083" 0.06
"LOC102654084" 0.690909090909091
"LOC102654085" 0.0163636363636364
"LOC102654086" 0
"LOC102654087" 0
"LOC102654088" 0
"LOC102654089" 0
"LOC102654090" 0.110909090909091
"LOC102654091" 0
"LOC102654094" 0.32
"LOC102654095" 0
"LOC102654097" 0.0818181818181818
"LOC102654098" 0
"LOC102654099" 0
"LOC102654104" 0
"LOC102654106" 0
"LOC102654107" 0
"LOC102654108" 0
"LOC102654109" 0.0109090909090909
"LOC102654110" 0.0127272727272727
"LOC102654111" 0
"LOC102654112" 0.26
"LOC102654113" 0.00909090909090909
"LOC102654114" 0.0418181818181818
"LOC102654115" 0
"LOC102654116" 0.327272727272727
"LOC102654121" 0
"LOC102654122" 0
"LOC102654124" 0
"LOC102654127" 0.101818181818182
"LOC102654134" 0
"LOC102654135" 0
"LOC102654136" 0
"LOC102654138" 0
"LOC102654141" 0.0545454545454545
"LOC102654142" 0
"LOC102654144" 0
"LOC102654146" 0.329090909090909
"LOC102654148" 0.00363636363636364
"LOC102654149" 0.387272727272727
"LOC102654150" 0
"LOC102654151" 0
"LOC102654152" 0.0909090909090909
"LOC102654154" 0
"LOC102654155" 0.603636363636364
"LOC102654156" 0
"LOC102654158" 0.332727272727273
"LOC102654159" 0.0545454545454545
"LOC102654160" 0.0327272727272727
"LOC102654161" 0
"LOC102654163" 0.603636363636364
"LOC102654164" 0
"LOC102654165" 0
"LOC102654166" 0
"LOC102654168" 0.0309090909090909
"LOC102654169" 0.0654545454545455
"LOC102654170" 0.0145454545454545
"LOC102654172" 0
"LOC102654173" 0
"LOC102654174" 0.0563636363636364
"LOC102654175" 0
"LOC102654177" 0
"LOC102654178" 0.0109090909090909
"LOC102654180" 0.594545454545455
"LOC102654181" 0.0109090909090909
"LOC102654182" 0.0236363636363636
"LOC102654183" 0.0109090909090909
"LOC102654184" 0.0636363636363636
"LOC102654186" 0.603636363636364
"LOC102654188" 0
"LOC102654190" 0
"LOC102654192" 0
"LOC102654194" 0
"LOC102654197" 0.556363636363636
"LOC102654199" 0.327272727272727
"LOC102654200" 0.00181818181818182
"LOC102654201" 0.327272727272727
"LOC102654203" 0
"LOC102654206" 0.02
"LOC102654208" 0
"LOC102654210" 0.00363636363636364
"LOC102654211" 0.0981818181818182
"LOC102654212" 0
"LOC102654213" 0
"LOC102654214" 0
"LOC102654215" 0.0145454545454545
"LOC102654216" 0.0836363636363636
"LOC102654217" 0
"LOC102654218" 0
"LOC102654220" 0
"LOC102654221" 0
"LOC102654223" 0
"LOC102654224" 0.0472727272727273
"LOC102654228" 0.118181818181818
"LOC102654229" 0
"LOC102654230" 0.06
"LOC102654231" 0
"LOC102654234" 0.0345454545454545
"LOC102654236" 0.196363636363636
"LOC102654239" 0
"LOC102654241" 0.0236363636363636
"LOC102654242" 0.0436363636363636
"LOC102654244" 0.0163636363636364
"LOC102654245" 0.0472727272727273
"LOC102654246" 0.925454545454545
"LOC102654248" 0.0145454545454545
"LOC102654254" 0
"LOC102654255" 0.230909090909091
"LOC102654257" 0.00363636363636364
"LOC102654259" 0
"LOC102654260" 0.0436363636363636
"LOC102654261" 0
"LOC102654264" 0
"LOC102654265" 0.0236363636363636
"LOC102654266" 0
"LOC102654268" 0
"LOC102654271" 0
"LOC102654272" 0.0236363636363636
"LOC102654275" 0
"LOC102654279" 0.0309090909090909
"LOC102654281" 0.110909090909091
"LOC102654282" 0
"LOC102654284" 0
"LOC102654285" 0.00727272727272727
"LOC102654286" 0
"LOC102654287" 0
"LOC102654289" 0.329090909090909
"LOC102654291" 0
"LOC102654293" 0
"LOC102654295" 0.0436363636363636
"LOC102654297" 0
"LOC102654298" 0.0236363636363636
"LOC102654300" 0
"LOC102654301" 0
"LOC102654302" 0.325454545454545
"LOC102654307" 0.0163636363636364
"LOC102654309" 0.0581818181818182
"LOC102654310" 0.0109090909090909
"LOC102654312" 0
"LOC102654313" 0.303636363636364
"LOC102654314" 0.0490909090909091
"LOC102654315" 0.6
"LOC102654316" 0.0254545454545455
"LOC102654317" 0
"LOC102654319" 0
"LOC102654320" 0.101818181818182
"LOC102654321" 0
"LOC102654322" 0.207272727272727
"LOC102654327" 0
"LOC102654329" 0
"LOC102654330" 0.0290909090909091
"LOC102654331" 0
"LOC102654335" 0
"LOC102654339" 0.6
"LOC102654340" 0
"LOC102654344" 0
"LOC102654345" 0
"LOC102654348" 0
"LOC102654349" 0
"LOC102654351" 0.0545454545454545
"LOC102654353" 0.0418181818181818
"LOC102654354" 0
"LOC102654355" 0.587272727272727
"LOC102654358" 0
"LOC102654360" 0
"LOC102654363" 0.0109090909090909
"LOC102654364" 0.0236363636363636
"LOC102654365" 0
"LOC102654366" 0
"LOC102654367" 0.0109090909090909
"LOC102654368" 0.08
"LOC102654369" 0
"LOC102654371" 0.343636363636364
"LOC102654376" 0
"LOC102654377" 0.00181818181818182
"LOC102654379" 0
"LOC102654380" 0.414545454545455
"LOC102654381" 0
"LOC102654384" 0
"LOC102654385" 0
"LOC102654386" 0
"LOC102654387" 0
"LOC102654388" 0
"LOC102654390" 0
"LOC102654391" 0
"LOC102654393" 0
"LOC102654394" 0
"LOC102654395" 0
"LOC102654397" 0.229090909090909
"LOC102654398" 0.329090909090909
"LOC102654399" 0.0345454545454545
"LOC102654405" 0
"LOC102654409" 0
"LOC102654412" 0
"LOC102654413" 0.0272727272727273
"LOC102654417" 0.209090909090909
"LOC102654418" 0.0345454545454545
"LOC102654420" 0
"LOC102654421" 0.14
"LOC102654422" 0
"LOC102654426" 0
"LOC102654427" 0.0418181818181818
"LOC102654428" 0.603636363636364
"LOC102654429" 0.0145454545454545
"LOC102654432" 0
"LOC102654433" 0.0109090909090909
"LOC102654436" 0.0672727272727273
"LOC102654437" 0
"LOC102654439" 0
"LOC102654440" 0
"LOC102654443" 0.496363636363636
"LOC102654444" 0
"LOC102654445" 0.00363636363636364
"LOC102654448" 0.00363636363636364
"LOC102654450" 0.596363636363636
"LOC102654451" 0.0345454545454545
"LOC102654452" 0
"LOC102654454" 0
"LOC102654459" 0.221818181818182
"LOC102654461" 0
"LOC102654462" 0.329090909090909
"LOC102654463" 0.612727272727273
"LOC102654464" 0.0436363636363636
"LOC102654465" 0.329090909090909
"LOC102654469" 0
"LOC102654470" 0.0563636363636364
"LOC102654472" 0.6
"LOC102654477" 0.112727272727273
"LOC102654478" 0.00545454545454545
"LOC102654480" 0.0618181818181818
"LOC102654481" 0.592727272727273
"LOC102654482" 0.141818181818182
"LOC102654485" 0.00727272727272727
"LOC102654486" 0.329090909090909
"LOC102654487" 0
"LOC102654488" 0.00181818181818182
"LOC102654490" 0
"LOC102654492" 0
"LOC102654495" 0
"LOC102654496" 0.00727272727272727
"LOC102654498" 0
"LOC102654503" 0.0127272727272727
"LOC102654505" 0.603636363636364
"LOC102654507" 0
"LOC102654509" 0.0254545454545455
"LOC102654510" 0.327272727272727
"LOC102654517" 0.6
"LOC102654518" 0.0727272727272727
"LOC102654519" 0
"LOC102654520" 0.62
"LOC102654521" 0
"LOC102654523" 0.0709090909090909
"LOC102654525" 0.0181818181818182
"LOC102654528" 0
"LOC102654530" 0
"LOC102654532" 0.0163636363636364
"LOC102654533" 0
"LOC102654534" 0.00545454545454545
"LOC102654535" 0
"LOC102654536" 0.00545454545454545
"LOC102654537" 0.00909090909090909
"LOC102654538" 0.00363636363636364
"LOC102654541" 0
"LOC102654542" 0.721818181818182
"LOC102654543" 0
"LOC102654544" 0
"LOC102654545" 0.325454545454545
"LOC102654549" 0.0490909090909091
"LOC102654550" 0
"LOC102654551" 0
"LOC102654553" 0.00181818181818182
"LOC102654554" 0
"LOC102654555" 0
"LOC102654556" 0.0163636363636364
"LOC102654557" 0
"LOC102654558" 0
"LOC102654560" 0.0181818181818182
"LOC102654561" 0
"LOC102654563" 0
"LOC102654567" 0
"LOC102654569" 0
"LOC102654570" 0
"LOC102654572" 0
"LOC102654573" 0
"LOC102654575" 0
"LOC102654576" 0.325454545454545
"LOC102654578" 0
"LOC102654579" 0
"LOC102654580" 0
"LOC102654581" 0.00909090909090909
"LOC102654582" 0
"LOC102654584" 0
"LOC102654585" 0.0454545454545455
"LOC102654586" 0
"LOC102654587" 0
"LOC102654588" 0
"LOC102654592" 0
"LOC102654593" 0.00909090909090909
"LOC102654594" 0.4
"LOC102654597" 0.0636363636363636
"LOC102654601" 0
"LOC102654602" 0
"LOC102654605" 0
"LOC102654606" 0.1
"LOC102654607" 0
"LOC102654608" 0
"LOC102654609" 0
"LOC102654610" 0.385454545454545
"LOC102654613" 0.594545454545455
"LOC102654617" 0
"LOC102654619" 0.0109090909090909
"LOC102654620" 0
"LOC102654621" 0.00909090909090909
"LOC102654622" 0
"LOC102654623" 0
"LOC102654625" 0
"LOC102654626" 0.583636363636364
"LOC102654628" 0
"LOC102654629" 0
"LOC102654636" 0
"LOC102654638" 0.301818181818182
"LOC102654639" 0.0709090909090909
"LOC102654640" 0.00727272727272727
"LOC102654641" 0
"LOC102654644" 0
"LOC102654646" 0.603636363636364
"LOC102654649" 0
"LOC102654652" 0
"LOC102654653" 0
"LOC102654654" 0
"LOC102654656" 0.0109090909090909
"LOC102654658" 0.0109090909090909
"LOC102654659" 0.0563636363636364
"LOC102654660" 0.170909090909091
"LOC102654662" 0
"LOC102654664" 0
"LOC102654666" 0
"LOC102654667" 0
"LOC102654669" 0.294545454545455
"LOC102654674" 0
"LOC102654676" 0.601818181818182
"LOC102654677" 0
"LOC102654678" 0
"LOC102654679" 0.0109090909090909
"LOC102654681" 0
"LOC102654682" 0.0872727272727273
"LOC102654683" 0.269090909090909
"LOC102654684" 0
"LOC102654685" 0
"LOC102654686" 0.123636363636364
"LOC102654687" 0.0509090909090909
"LOC102654688" 0.0709090909090909
"LOC102654690" 0.0309090909090909
"LOC102654691" 0
"LOC102654693" 0
"LOC102654696" 0
"LOC102654697" 0.0109090909090909
"LOC102654698" 0
"LOC102654699" 0
"LOC102654700" 0
"LOC102654702" 0
"LOC102654703" 0.0636363636363636
"LOC102654704" 0.0109090909090909
"LOC102654707" 0.0109090909090909
"LOC102654708" 0.607272727272727
"LOC102654709" 0
"LOC102654712" 0.0327272727272727
"LOC102654715" 0
"LOC102654717" 0
"LOC102654720" 0.329090909090909
"LOC102654721" 0.0181818181818182
"LOC102654724" 0
"LOC102654726" 0.0109090909090909
"LOC102654727" 0.0545454545454545
"LOC102654728" 0
"LOC102654729" 0.145454545454545
"LOC102654730" 0
"LOC102654731" 0.0254545454545455
"LOC102654732" 0
"LOC102654734" 0.0109090909090909
"LOC102654736" 0
"LOC102654737" 0.318181818181818
"LOC102654738" 0.0963636363636364
"LOC102654740" 0.0218181818181818
"LOC102654741" 0.0927272727272727
"LOC102654743" 0
"LOC102654745" 0.0181818181818182
"LOC102654746" 0.196363636363636
"LOC102654750" 0.218181818181818
"LOC102654751" 0.601818181818182
"LOC102654752" 0
"LOC102654755" 0
"LOC102654756" 0
"LOC102654757" 0.110909090909091
"LOC102654758" 0.0581818181818182
"LOC102654759" 0
"LOC102654761" 0.0963636363636364
"LOC102654762" 0
"LOC102654763" 0.329090909090909
"LOC102654766" 0
"LOC102654768" 0
"LOC102654769" 0
"LOC102654770" 0.145454545454545
"LOC102654772" 0
"LOC102654773" 0
"LOC102654775" 0
"LOC102654776" 0.00363636363636364
"LOC102654777" 0.349090909090909
"LOC102654781" 0.00181818181818182
"LOC102654782" 0.0490909090909091
"LOC102654783" 0
"LOC102654785" 0
"LOC102654788" 0.316363636363636
"LOC102654791" 0
"LOC102654792" 0
"LOC102654793" 0
"LOC102654795" 0.925454545454545
"LOC102654797" 0
"LOC102654798" 0
"LOC102654799" 0.08
"LOC102654800" 0.329090909090909
"LOC102654804" 0
"LOC102654805" 0
"LOC102654806" 0.0127272727272727
"LOC102654807" 0
"LOC102654808" 0
"LOC102654810" 0
"LOC102654812" 0.0690909090909091
"LOC102654813" 0.0290909090909091
"LOC102654815" 0
"LOC102654817" 0.0127272727272727
"LOC102654819" 0
"LOC102654821" 0.329090909090909
"LOC102654823" 0
"LOC102654831" 0.932727272727273
"LOC102654832" 0
"LOC102654837" 0.610909090909091
"LOC102654839" 0.161818181818182
"LOC102654841" 0
"LOC102654842" 0
"LOC102654844" 0
"LOC102654849" 0
"LOC102654851" 0
"LOC102654852" 0.0309090909090909
"LOC102654853" 0
"LOC102654856" 0
"LOC102654857" 0.6
"LOC102654858" 0
"LOC102654860" 0
"LOC102654864" 0
"LOC102654865" 0
"LOC102654866" 0.187272727272727
"LOC102654867" 0.929090909090909
"LOC102654870" 0
"LOC102654871" 0
"LOC102654874" 0
"LOC102654878" 0
"LOC102654879" 0.00727272727272727
"LOC102654882" 0
"LOC102654883" 0
"LOC102654884" 0
"LOC102654889" 0
"LOC102654890" 0
"LOC102654891" 0
"LOC102654892" 0
"LOC102654893" 0.00727272727272727
"LOC102654894" 0
"LOC102654895" 0
"LOC102654896" 0
"LOC102654897" 0.0945454545454545
"LOC102654898" 0
"LOC102654899" 0
"LOC102654902" 0
"LOC102654905" 0.929090909090909
"LOC102654906" 0
"LOC102654907" 0.0109090909090909
"LOC102654908" 0.718181818181818
"LOC102654909" 0
"LOC102654911" 0
"LOC102654913" 0.929090909090909
"LOC102654916" 0
"LOC102654917" 0
"LOC102654918" 0.0127272727272727
"LOC102654919" 0
"LOC102654920" 0
"LOC102654921" 0
"LOC102654924" 0
"LOC102654925" 0.605454545454545
"LOC102654926" 0.0109090909090909
"LOC102654929" 0.0690909090909091
"LOC102654930" 0
"LOC102654932" 0.0290909090909091
"LOC102654933" 0.203636363636364
"LOC102654936" 0
"LOC102654938" 0
"LOC102654939" 0.218181818181818
"LOC102654940" 0
"LOC102654942" 0.0672727272727273
"LOC102654944" 0
"LOC102654946" 0.0163636363636364
"LOC102654947" 0
"LOC102654948" 0
"LOC102654949" 0.00181818181818182
"LOC102654950" 0
"LOC102654951" 0.329090909090909
"LOC102654952" 0
"LOC102654954" 0.0327272727272727
"LOC102654955" 0.145454545454545
"LOC102654959" 0.601818181818182
"LOC102654960" 0
"LOC102654963" 0.0109090909090909
"LOC102654964" 0.283636363636364
"LOC102654965" 0.0145454545454545
"LOC102654966" 0.00545454545454545
"LOC102654967" 0
"LOC102654968" 0.68
"LOC102654969" 0.574545454545455
"LOC102654970" 0
"LOC102654971" 0
"LOC102654972" 0.02
"LOC102654974" 0
"LOC102654975" 0.0272727272727273
"LOC102654976" 0
"LOC102654980" 0
"LOC102654984" 0
"LOC102654986" 0.0636363636363636
"LOC102654987" 0
"LOC102654988" 0.0581818181818182
"LOC102654990" 0.00545454545454545
"LOC102654991" 0
"LOC102654992" 0
"LOC102654993" 0.605454545454545
"LOC102654994" 0.287272727272727
"LOC102654995" 0
"LOC102654998" 0.00909090909090909
"LOC102655003" 0
"LOC102655004" 0.590909090909091
"LOC102655005" 0
"LOC102655007" 0
"LOC102655008" 0
"LOC102655009" 0.243636363636364
"LOC102655011" 0.0818181818181818
"LOC102655012" 0.589090909090909
"LOC102655014" 0
"LOC102655018" 0
"LOC102655020" 0
"LOC102655025" 0
"LOC102655028" 0
"LOC102655029" 0
"LOC102655030" 0
"LOC102655031" 0.0872727272727273
"LOC102655032" 0.607272727272727
"LOC102655033" 0.312727272727273
"LOC102655034" 0
"LOC102655038" 0
"LOC102655041" 0.28
"LOC102655043" 0.00909090909090909
"LOC102655045" 0.6
"LOC102655046" 0.0563636363636364
"LOC102655047" 0
"LOC102655048" 0.101818181818182
"LOC102655049" 0
"LOC102655050" 0.00181818181818182
"LOC102655051" 0
"LOC102655052" 0
"LOC102655053" 0
"LOC102655054" 0
"LOC102655057" 0.183636363636364
"LOC102655058" 0.607272727272727
"LOC102655059" 0
"LOC102655062" 0.130909090909091
"LOC102655064" 0
"LOC102655070" 0
"LOC102655071" 0
"LOC102655072" 0.578181818181818
"LOC102655073" 0.6
"LOC102655076" 0
"LOC102655078" 0
"LOC102655080" 0
"LOC102655081" 0
"LOC102655088" 0
"LOC102655089" 0.0490909090909091
"LOC102655090" 0
"LOC102655092" 0.336363636363636
"LOC102655094" 0
"LOC102655097" 0
"LOC102655098" 0
"LOC102655100" 0
"LOC102655102" 0.00363636363636364
"LOC102655106" 0
"LOC102655107" 0
"LOC102655111" 0
"LOC102655112" 0
"LOC102655115" 0
"LOC102655119" 0
"LOC102655120" 0
"LOC102655121" 0.0454545454545455
"LOC102655123" 0
"LOC102655124" 0
"LOC102655125" 0
"LOC102655126" 0
"LOC102655127" 0
"LOC102655128" 0.0818181818181818
"LOC102655130" 0.00545454545454545
"LOC102655131" 0.0127272727272727
"LOC102655132" 0
"LOC102655134" 0
"LOC102655137" 0.0636363636363636
"LOC102655138" 0.0345454545454545
"LOC102655139" 0.130909090909091
"LOC102655141" 0.270909090909091
"LOC102655142" 0
"LOC102655143" 0.0345454545454545
"LOC102655144" 0.00181818181818182
"LOC102655145" 0.28
"LOC102655147" 0.0472727272727273
"LOC102655148" 0.0527272727272727
"LOC102655149" 0
"LOC102655151" 0.563636363636364
"LOC102655152" 0
"LOC102655153" 0.0109090909090909
"LOC102655155" 0
"LOC102655156" 0
"LOC102655158" 0.0418181818181818
"LOC102655161" 0.00181818181818182
"LOC102655167" 0.294545454545455
"LOC102655168" 0.00545454545454545
"LOC102655169" 0
"LOC102655173" 0.229090909090909
"LOC102655174" 0
"LOC102655177" 0.0163636363636364
"LOC102655178" 0.00181818181818182
"LOC102655179" 0.00545454545454545
"LOC102655180" 0.0854545454545454
"LOC102655181" 0.283636363636364
"LOC102655184" 0
"LOC102655185" 0.28
"LOC102655188" 0
"LOC102655189" 0
"LOC102655195" 0
"LOC102655196" 0
"LOC102655200" 0
"LOC102655202" 0.0436363636363636
"LOC102655203" 0.290909090909091
"LOC102655204" 0.603636363636364
"LOC102655206" 0.112727272727273
"LOC102655208" 0.0109090909090909
"LOC102655212" 0
"LOC102655213" 0
"LOC102655216" 0
"LOC102655217" 0
"LOC102655218" 0
"LOC102655219" 0.329090909090909
"LOC102655220" 0
"LOC102655222" 0.0109090909090909
"LOC102655223" 0
"LOC102655224" 0
"LOC102655225" 0.0236363636363636
"LOC102655226" 0
"LOC102655227" 0
"LOC102655228" 0.601818181818182
"LOC102655229" 0
"LOC102655232" 0.0490909090909091
"LOC102655235" 0
"LOC102655237" 0
"LOC102655238" 0.303636363636364
"LOC102655239" 0
"LOC102655240" 0
"LOC102655241" 0.283636363636364
"LOC102655242" 0.00181818181818182
"LOC102655243" 0
"LOC102655244" 0.189090909090909
"LOC102655247" 0.04
"LOC102655249" 0.00181818181818182
"LOC102655250" 0.329090909090909
"LOC102655251" 0
"LOC102655252" 0
"LOC102655259" 0.105454545454545
"LOC102655263" 0.329090909090909
"LOC102655267" 0.0109090909090909
"LOC102655268" 0.0654545454545455
"LOC102655272" 0
"LOC102655275" 0
"LOC102655276" 0
"LOC102655277" 0.0327272727272727
"LOC102655278" 0.3
"LOC102655280" 0
"LOC102655281" 0.0981818181818182
"LOC102655282" 0.06
"LOC102655284" 0
"LOC102655285" 0.105454545454545
"LOC102655286" 0
"LOC102655287" 0.198181818181818
"LOC102655289" 0
"LOC102655290" 0
"LOC102655291" 0
"LOC102655292" 0
"LOC102655293" 0
"LOC102655294" 0.0927272727272727
"LOC102655299" 0
"LOC102655300" 0.0254545454545455
"LOC102655302" 0.0472727272727273
"LOC102655303" 0.454545454545455
"LOC102655306" 0.598181818181818
"LOC102655307" 0
"LOC102655308" 0.0654545454545455
"LOC102655311" 0
"LOC102655312" 0
"LOC102655313" 0
"LOC102655315" 0.0545454545454545
"LOC102655316" 0
"LOC102655319" 0.650909090909091
"LOC102655326" 0.02
"LOC102655329" 0
"LOC102655330" 0
"LOC102655331" 0.0836363636363636
"LOC102655332" 0.00363636363636364
"LOC102655334" 0.00363636363636364
"LOC102655336" 0.0109090909090909
"LOC102655337" 0
"LOC102655338" 0
"LOC102655339" 0.630909090909091
"LOC102655345" 0
"LOC102655346" 0
"LOC102655350" 0
"LOC102655352" 0.0727272727272727
"LOC102655353" 0.00545454545454545
"LOC102655354" 0
"LOC102655355" 0
"LOC102655356" 0.00909090909090909
"LOC102655357" 0
"LOC102655358" 0
"LOC102655359" 0
"LOC102655360" 0
"LOC102655361" 0
"LOC102655363" 0
"LOC102655365" 0.0127272727272727
"LOC102655366" 0.0109090909090909
"LOC102655367" 0
"LOC102655369" 0.112727272727273
"LOC102655371" 0.329090909090909
"LOC102655373" 0
"LOC102655375" 0.0909090909090909
"LOC102655376" 0
"LOC102655377" 0.0109090909090909
"LOC102655380" 0
"LOC102655381" 0.0163636363636364
"LOC102655388" 0
"LOC102655391" 0.00545454545454545
"LOC102655392" 0.0436363636363636
"LOC102655393" 0
"LOC102655396" 0
"LOC102655399" 0.02
"LOC102655402" 0
"LOC102655403" 0.0109090909090909
"LOC102655405" 0.605454545454545
"LOC102655407" 0
"LOC102655408" 0.0163636363636364
"LOC102655409" 0
"LOC102655411" 0
"LOC102655413" 0
"LOC102655415" 0.0145454545454545
"LOC102655416" 0
"LOC102655419" 0
"LOC102655420" 0.269090909090909
"LOC102655422" 0.0345454545454545
"LOC102655423" 0.0109090909090909
"LOC102655426" 0
"LOC102655427" 0.0109090909090909
"LOC102655429" 0.676363636363636
"LOC102655430" 0.0109090909090909
"LOC102655431" 0
"LOC102655432" 0
"LOC102655434" 0
"LOC102655435" 0
"LOC102655436" 0.0272727272727273
"LOC102655437" 0.0509090909090909
"LOC102655438" 0
"LOC102655440" 0
"LOC102655442" 0
"LOC102655443" 0.210909090909091
"LOC102655445" 0
"LOC102655446" 0
"LOC102655447" 0
"LOC102655449" 0
"LOC102655452" 0
"LOC102655453" 0.0781818181818182
"LOC102655454" 0
"LOC102655455" 0.0254545454545455
"LOC102655457" 0.0945454545454545
"LOC102655461" 0
"LOC102655462" 0
"LOC102655463" 0.605454545454545
"LOC102655464" 0
"LOC102655465" 0.118181818181818
"LOC102655466" 0
"LOC102655468" 0
"LOC102655469" 0.285454545454545
"LOC102655470" 0
"LOC102655473" 0.0181818181818182
"LOC102655476" 0.143636363636364
"LOC102655477" 0.329090909090909
"LOC102655479" 0
"LOC102655481" 0.0581818181818182
"LOC102655483" 0
"LOC102655485" 0
"LOC102655487" 0.00181818181818182
"LOC102655490" 0
"LOC102655491" 0.112727272727273
"LOC102655493" 0.0690909090909091
"LOC102655494" 0
"LOC102655495" 0.0436363636363636
"LOC102655496" 0
"LOC102655497" 0.0236363636363636
"LOC102655500" 0
"LOC102655501" 0.0509090909090909
"LOC102655502" 0.0290909090909091
"LOC102655503" 0.6
"LOC102655504" 0.0109090909090909
"LOC102655505" 0.00181818181818182
"LOC102655506" 0
"LOC102655507" 0.0109090909090909
"LOC102655509" 0
"LOC102655511" 0.0254545454545455
"LOC102655512" 0.0109090909090909
"LOC102655514" 0.08
"LOC102655515" 0.00727272727272727
"LOC102655518" 0
"LOC102655519" 0.0109090909090909
"LOC102655520" 0.0472727272727273
"LOC102655521" 0
"LOC102655522" 0.0745454545454545
"LOC102655523" 0
"LOC102655525" 0.0236363636363636
"LOC102655526" 0
"LOC102655527" 0
"LOC102655529" 0
"LOC102655530" 0.329090909090909
"LOC102655531" 0.0181818181818182
"LOC102655532" 0.0163636363636364
"LOC102655536" 0
"LOC102655538" 0.412727272727273
"LOC102655539" 0.0545454545454545
"LOC102655540" 0
"LOC102655545" 0.0490909090909091
"LOC102655546" 0
"LOC102655547" 0.0254545454545455
"LOC102655553" 0.0763636363636364
"LOC102655554" 0
"LOC102655555" 0.0109090909090909
"LOC102655556" 0
"LOC102655557" 0
"LOC102655559" 0
"LOC102655560" 0.0327272727272727
"LOC102655561" 0
"LOC102655562" 0.0163636363636364
"LOC102655563" 0.245454545454545
"LOC102655564" 0
"LOC102655565" 0
"LOC102655567" 0.0418181818181818
"LOC102655568" 0.327272727272727
"LOC102655569" 0.0436363636363636
"LOC102655571" 0.0181818181818182
"LOC102655573" 0
"LOC102655574" 0
"LOC102655578" 0.0327272727272727
"LOC102655581" 0
"LOC102655582" 0
"LOC102655583" 0
"LOC102655585" 0.28
"LOC102655587" 0
"LOC102655588" 0.0109090909090909
"LOC102655589" 0
"LOC102655591" 0.301818181818182
"LOC102655592" 0
"LOC102655594" 0
"LOC102655596" 0.0436363636363636
"LOC102655599" 0
"LOC102655600" 0.00545454545454545
"LOC102655603" 0.0109090909090909
"LOC102655605" 0
"LOC102655609" 0.00727272727272727
"LOC102655610" 0.0727272727272727
"LOC102655611" 0
"LOC102655612" 0
"LOC102655613" 0
"LOC102655614" 0.329090909090909
"LOC102655615" 0.00727272727272727
"LOC102655617" 0
"LOC102655618" 0.329090909090909
"LOC102655619" 0
"LOC102655621" 0
"LOC102655622" 0.916363636363636
"LOC102655624" 0
"LOC102655625" 0.0109090909090909
"LOC102655626" 0.00727272727272727
"LOC102655628" 0
"LOC102655631" 0.0454545454545455
"LOC102655632" 0.0109090909090909
"LOC102655634" 0.0181818181818182
"LOC102655635" 0
"LOC102655636" 0
"LOC102655637" 0
"LOC102655638" 0.1
"LOC102655639" 0.00545454545454545
"LOC102655640" 0
"LOC102655641" 0
"LOC102655645" 0
"LOC102655648" 0.08
"LOC102655649" 0.0127272727272727
"LOC102655652" 0.287272727272727
"LOC102655653" 0
"LOC102655654" 0.0109090909090909
"LOC102655655" 0.329090909090909
"LOC102655660" 0
"LOC102655661" 0
"LOC102655663" 0
"LOC102655668" 0.0181818181818182
"LOC102655670" 0.605454545454545
"LOC102655673" 0.305454545454545
"LOC102655674" 0
"LOC102655675" 0.0163636363636364
"LOC102655676" 0.325454545454545
"LOC102655677" 0
"LOC102655679" 0
"LOC102655681" 0.0963636363636364
"LOC102655682" 0
"LOC102655685" 0.258181818181818
"LOC102655687" 0
"LOC102655688" 0
"LOC102655689" 0
"LOC102655690" 0
"LOC102655693" 0.0236363636363636
"LOC102655697" 0.0490909090909091
"LOC102655698" 0
"LOC102655699" 0
"LOC102655701" 0.0327272727272727
"LOC102655703" 0
"LOC102655706" 0
"LOC102655707" 0.603636363636364
"LOC102655709" 0.107272727272727
"LOC102655710" 0.929090909090909
"LOC102655712" 0.48
"LOC102655713" 0
"LOC102655715" 0.0109090909090909
"LOC102655718" 0
"LOC102655720" 0.0927272727272727
"LOC102655721" 0
"LOC102655723" 0.1
"LOC102655724" 0
"LOC102655725" 0.0127272727272727
"LOC102655726" 0
"LOC102655729" 0.0309090909090909
"LOC102655731" 0.101818181818182
"LOC102655734" 0
"LOC102655737" 0
"LOC102655738" 0.0181818181818182
"LOC102655740" 0
"LOC102655741" 0.00909090909090909
"LOC102655742" 0.0109090909090909
"LOC102655746" 0.138181818181818
"LOC102655747" 0.0890909090909091
"LOC102655749" 0.0363636363636364
"LOC102655750" 0.0509090909090909
"LOC102655751" 0
"LOC102655754" 0.329090909090909
"LOC102655756" 0.28
"LOC102655757" 0
"LOC102655758" 0.592727272727273
"LOC102655760" 0.00545454545454545
"LOC102655762" 0
"LOC102655763" 0.0545454545454545
"LOC102655764" 0.12
"LOC102655765" 0.230909090909091
"LOC102655768" 0.0672727272727273
"LOC102655773" 0
"LOC102655775" 0.0345454545454545
"LOC102655776" 0.0236363636363636
"LOC102655778" 0
"LOC102655779" 0.609090909090909
"LOC102655781" 0
"LOC102655783" 0.0745454545454545
"LOC102655784" 0
"LOC102655785" 0
"LOC102655786" 0.0181818181818182
"LOC102655787" 0
"LOC102655788" 0
"LOC102655790" 0
"LOC102655792" 0
"LOC102655793" 0
"LOC102655794" 0
"LOC102655796" 0
"LOC102655797" 0
"LOC102655798" 0
"LOC102655801" 0.92
"LOC102655805" 0.0272727272727273
"LOC102655806" 0.0127272727272727
"LOC102655807" 0.329090909090909
"LOC102655808" 0
"LOC102655809" 0
"LOC102655810" 0.2
"LOC102655811" 0.329090909090909
"LOC102655812" 0
"LOC102655814" 0.329090909090909
"LOC102655815" 0.0127272727272727
"LOC102655817" 0
"LOC102655818" 0.329090909090909
"LOC102655819" 0.843636363636364
"LOC102655821" 0
"LOC102655822" 0.0290909090909091
"LOC102655824" 0.0181818181818182
"LOC102655825" 0.0418181818181818
"LOC102655829" 0.0272727272727273
"LOC102655834" 0
"LOC102655835" 0
"LOC102655836" 0.189090909090909
"LOC102655837" 0
"LOC102655838" 0.216363636363636
"LOC102655839" 0
"LOC102655840" 0
"LOC102655841" 0
"LOC102655842" 0.609090909090909
"LOC102655843" 0.0709090909090909
"LOC102655844" 0.0618181818181818
"LOC102655845" 0.0163636363636364
"LOC102655847" 0
"LOC102655849" 0.0363636363636364
"LOC102655854" 0.0127272727272727
"LOC102655855" 0
"LOC102655856" 0
"LOC102655857" 0.0345454545454545
"LOC102655858" 0
"LOC102655859" 0.00181818181818182
"LOC102655861" 0.0236363636363636
"LOC102655862" 0.107272727272727
"LOC102655864" 0.192727272727273
"LOC102655865" 0
"LOC102655866" 0
"LOC102655867" 0.329090909090909
"LOC102655868" 0
"LOC102655870" 0.0381818181818182
"LOC102655874" 0
"LOC102655877" 0
"LOC102655878" 0
"LOC102655879" 0
"LOC102655881" 0.0963636363636364
"LOC102655882" 0
"LOC102655883" 0.110909090909091
"LOC102655884" 0
"LOC102655885" 0
"LOC102655889" 0
"LOC102655890" 0.325454545454545
"LOC102655891" 0.838181818181818
"LOC102655893" 0
"LOC102655895" 0
"LOC102655896" 0.198181818181818
"LOC102655897" 0
"LOC102655898" 0.101818181818182
"LOC102655899" 0
"LOC102655900" 0
"LOC102655902" 0.00545454545454545
"LOC102655903" 0.0636363636363636
"LOC102655904" 0
"LOC102655905" 0.110909090909091
"LOC102655910" 0
"LOC102655911" 0
"LOC102655913" 0.0127272727272727
"LOC102655915" 0
"LOC102655919" 0
"LOC102655921" 0.6
"LOC102655922" 0.00909090909090909
"LOC102655924" 0
"LOC102655928" 0.136363636363636
"LOC102655930" 0
"LOC102655931" 0
"LOC102655932" 0
"LOC102655933" 0
"LOC102655934" 0
"LOC102655938" 0.00727272727272727
"LOC102655939" 0
"LOC102655941" 0
"LOC102655942" 0
"LOC102655943" 0
"LOC102655945" 0
"LOC102655946" 0
"LOC102655947" 0
"LOC102655948" 0
"LOC102655950" 0
"LOC102655953" 0.123636363636364
"LOC102655954" 0
"LOC102655959" 0.00727272727272727
"LOC102655960" 0.1
"LOC102655961" 0.00909090909090909
"LOC102655966" 0
"LOC102655968" 0
"LOC102655970" 0.0436363636363636
"LOC102655971" 0
"LOC102655972" 0
"LOC102655973" 0
"LOC102655974" 0
"LOC102655975" 0
"LOC102655976" 0.0109090909090909
"LOC102655978" 0.0436363636363636
"LOC102655979" 0
"LOC102655980" 0.652727272727273
"LOC102655981" 0.06
"LOC102655982" 0.0109090909090909
"LOC102655983" 0.0290909090909091
"LOC102655984" 0.0109090909090909
"LOC102655986" 0
"LOC102655993" 0.0145454545454545
"LOC102655994" 0
"LOC102655995" 0.0236363636363636
"LOC102655997" 0
"LOC102655999" 0.08
"LOC102656000" 0
"LOC102656002" 0
"LOC102656006" 0
"LOC102656007" 0.0181818181818182
"LOC102656008" 0
"LOC102656009" 0.287272727272727
"LOC102656010" 0.0345454545454545
"LOC102656011" 0
"LOC102656013" 0
"LOC102656014" 0
"LOC102656015" 0
"LOC102656016" 0.0109090909090909
"LOC102656017" 0.0836363636363636
"LOC102656019" 0
"LOC102656020" 0
"LOC102656021" 0.661818181818182
"LOC102656022" 0
"LOC102656023" 0.0509090909090909
"LOC102656027" 0
"LOC102656029" 0.0109090909090909
"LOC102656033" 0
"LOC102656036" 0
"LOC102656037" 0
"LOC102656039" 0.0309090909090909
"LOC102656040" 0.0363636363636364
"LOC102656041" 0.0454545454545455
"LOC102656042" 0
"LOC102656043" 0.0490909090909091
"LOC102656044" 0.116363636363636
"LOC102656046" 0.0509090909090909
"LOC102656048" 0.105454545454545
"LOC102656050" 0.203636363636364
"LOC102656055" 0
"LOC102656059" 0.0945454545454545
"LOC102656061" 0
"LOC102656062" 0.0436363636363636
"LOC102656064" 0
"LOC102656066" 0
"LOC102656068" 0.198181818181818
"LOC102656069" 0
"LOC102656070" 0
"LOC102656071" 0
"LOC102656072" 0
"LOC102656074" 0.0272727272727273
"LOC102656077" 0.0181818181818182
"LOC102656080" 0.109090909090909
"LOC102656082" 0.0109090909090909
"LOC102656083" 0
"LOC102656085" 0
"LOC102656087" 0.0163636363636364
"LOC102656088" 0
"LOC102656089" 0
"LOC102656091" 0
"LOC102656092" 0.0163636363636364
"LOC102656093" 0
"LOC102656094" 0.00545454545454545
"LOC102656095" 0
"LOC102656097" 0
"LOC102656098" 0.223636363636364
"LOC102656101" 0.327272727272727
"LOC102656102" 0.0145454545454545
"LOC102656104" 0
"LOC102656105" 0
"LOC102656106" 0.1
"LOC102656107" 0
"LOC102656108" 0.0218181818181818
"LOC102656110" 0
"LOC102656111" 0.00545454545454545
"LOC102656112" 0
"LOC102656114" 0.0327272727272727
"LOC102656116" 0
"LOC102656117" 0
"LOC102656120" 0
"LOC102656121" 0
"LOC102656125" 0.06
"LOC102656130" 0
"LOC102656131" 0
"LOC102656132" 0
"LOC102656134" 0
"LOC102656135" 0.00363636363636364
"LOC102656136" 0
"LOC102656137" 0
"LOC102656138" 0
"LOC102656140" 0.0181818181818182
"LOC102656142" 0
"LOC102656143" 0.0418181818181818
"LOC102656145" 0
"LOC102656147" 0.209090909090909
"LOC102656149" 0
"LOC102656150" 0.00181818181818182
"LOC102656151" 0
"LOC102656154" 0.358181818181818
"LOC102656155" 0.383636363636364
"LOC102656160" 0.02
"LOC102656161" 0.0309090909090909
"LOC102656164" 0.32
"LOC102656166" 0
"LOC102656169" 0.605454545454545
"LOC102656170" 0.0636363636363636
"LOC102656171" 0.0145454545454545
"LOC102656174" 0
"LOC102656181" 0.0490909090909091
"LOC102656182" 0.0672727272727273
"LOC102656183" 0
"LOC102656185" 0
"LOC102656186" 0
"LOC102656187" 0
"LOC102656189" 0
"LOC102656190" 0
"LOC102656191" 0
"LOC102656192" 0.0218181818181818
"LOC102656195" 0.0109090909090909
"LOC102656196" 0
"LOC102656197" 0
"LOC102656198" 0.00545454545454545
"LOC102656199" 0
"LOC102656201" 0.0472727272727273
"LOC102656204" 0
"LOC102656209" 0.0145454545454545
"LOC102656212" 0.0236363636363636
"LOC102656214" 0
"LOC102656215" 0
"LOC102656216" 0
"LOC102656217" 0
"LOC102656218" 0.0218181818181818
"LOC102656219" 0.0109090909090909
"LOC102656220" 0.0109090909090909
"LOC102656221" 0
"LOC102656222" 0.0254545454545455
"LOC102656223" 0.0163636363636364
"LOC102656224" 0.323636363636364
"LOC102656228" 0.0909090909090909
"LOC102656229" 0
"LOC102656230" 0
"LOC102656231" 0.761818181818182
"LOC102656232" 0.0109090909090909
"LOC102656234" 0.6
"LOC102656237" 0
"LOC102656240" 0
"LOC102656241" 0
"LOC102656242" 0
"LOC102656244" 0.0181818181818182
"LOC102656245" 0.0890909090909091
"LOC102656246" 0
"LOC102656247" 0.329090909090909
"LOC102656248" 0.0563636363636364
"LOC102656249" 0
"LOC102656250" 0.0236363636363636
"LOC102656251" 0
"LOC102656252" 0.398181818181818
"LOC102656254" 0
"LOC102656255" 0.6
"LOC102656256" 0
"LOC102656258" 0.610909090909091
"LOC102656259" 0.32
"LOC102656261" 0
"LOC102656262" 0
"LOC102656263" 0
"LOC102656264" 0.605454545454545
"LOC102656265" 0
"LOC102656268" 0.0363636363636364
"LOC102656270" 0
"LOC102656271" 0
"LOC102656272" 0
"LOC102656273" 0
"LOC102656274" 0.0181818181818182
"LOC102656275" 0
"LOC102656276" 0
"LOC102656277" 0
"LOC102656279" 0.0254545454545455
"LOC102656282" 0
"LOC102656283" 0.329090909090909
"LOC102656284" 0
"LOC102656287" 0
"LOC102656288" 0
"LOC102656291" 0
"LOC102656292" 0
"LOC102656294" 0.06
"LOC102656295" 0.00181818181818182
"LOC102656297" 0.0581818181818182
"LOC102656299" 0
"LOC102656300" 0
"LOC102656302" 0.0854545454545454
"LOC102656303" 0
"LOC102656304" 0.0109090909090909
"LOC102656305" 0.223636363636364
"LOC102656308" 0
"LOC102656309" 0
"LOC102656311" 0.112727272727273
"LOC102656313" 0.02
"LOC102656314" 0
"LOC102656315" 0.165454545454545
"LOC102656318" 0
"LOC102656321" 0
"LOC102656322" 0.112727272727273
"LOC102656324" 0
"LOC102656326" 0
"LOC102656327" 0.621818181818182
"LOC102656332" 0
"LOC102656333" 0.0472727272727273
"LOC102656334" 0.0654545454545455
"LOC102656335" 0
"LOC102656336" 0.0181818181818182
"LOC102656337" 0.6
"LOC102656338" 0.221818181818182
"LOC102656340" 0.0163636363636364
"LOC102656343" 0.0345454545454545
"LOC102656346" 0
"LOC102656347" 0.623636363636364
"LOC102656349" 0.601818181818182
"LOC102656350" 0.00545454545454545
"LOC102656352" 0
"LOC102656354" 0.00909090909090909
"LOC102656356" 0
"LOC102656357" 0.196363636363636
"LOC102656358" 0
"LOC102656359" 0
"LOC102656360" 0
"LOC102656361" 0
"LOC102656365" 0.112727272727273
"LOC102656367" 0
"LOC102656369" 0.614545454545455
"LOC102656371" 0.0181818181818182
"LOC102656373" 0.289090909090909
"LOC102656374" 0.0781818181818182
"LOC102656376" 0.0236363636363636
"LOC102656377" 0.0454545454545455
"LOC102656381" 0.88
"LOC102656383" 0
"LOC102656384" 0.0254545454545455
"LOC102656387" 0
"LOC102656388" 0
"LOC102656390" 0
"LOC102656392" 0.0254545454545455
"LOC102656393" 0.0527272727272727
"LOC102656394" 0
"LOC102656395" 0
"LOC102656397" 0.905454545454545
"LOC102656398" 0.00181818181818182
"LOC102656402" 0.00727272727272727
"LOC102656403" 0.276363636363636
"LOC102656404" 0.00545454545454545
"LOC102656408" 0.0181818181818182
"LOC102656409" 0
"LOC102656410" 0.0181818181818182
"LOC102656412" 0
"LOC102656416" 0
"LOC102656417" 0
"LOC102656419" 0.238181818181818
"LOC102656421" 0
"LOC102656423" 0.0109090909090909
"LOC102656424" 0.0145454545454545
"LOC102656425" 0
"LOC102656426" 0.6
"LOC102656428" 0.0472727272727273
"LOC102656429" 0
"LOC102656430" 0.325454545454545
"LOC102656431" 0.365454545454545
"LOC102656432" 0.570909090909091
"LOC102656433" 0
"LOC102656434" 0
"LOC102656439" 0.572727272727273
"LOC102656440" 0
"LOC102656442" 0
"LOC102656444" 0.6
"LOC102656447" 0.02
"LOC102656448" 0.205454545454545
"LOC102656449" 0.0181818181818182
"LOC102656451" 0
"LOC102656452" 0.0454545454545455
"LOC102656453" 0
"LOC102656459" 0
"LOC102656460" 0.0109090909090909
"LOC102656461" 0.0109090909090909
"LOC102656463" 0.00727272727272727
"LOC102656464" 0.923636363636364
"LOC102656465" 0
"LOC102656466" 0.329090909090909
"LOC102656472" 0.32
"LOC102656473" 0
"LOC102656475" 0.0327272727272727
"LOC102656479" 0.483636363636364
"LOC102656483" 0
"LOC102656485" 0
"LOC102656486" 0
"LOC102656487" 0.0545454545454545
"LOC102656488" 0
"LOC102656489" 0
"LOC102656490" 0.0290909090909091
"LOC102656491" 0
"LOC102656492" 0
"LOC102656493" 0
"LOC102656494" 0
"LOC102656496" 0.0345454545454545
"LOC102656497" 0.00545454545454545
"LOC102656498" 0
"LOC102656499" 0
"LOC102656500" 0
"LOC102656501" 0.601818181818182
"LOC102656502" 0.214545454545455
"LOC102656504" 0
"LOC102656505" 0
"LOC102656508" 0.0527272727272727
"LOC102656509" 0.0145454545454545
"LOC102656511" 0
"LOC102656513" 0.0381818181818182
"LOC102656514" 0
"LOC102656515" 0.0472727272727273
"LOC102656517" 0.00909090909090909
"LOC102656519" 0
"LOC102656523" 0
"LOC102656525" 0.0109090909090909
"LOC102656527" 0
"LOC102656529" 0.0654545454545455
"LOC102656530" 0.607272727272727
"LOC102656532" 0
"LOC102656533" 0
"LOC102656534" 0.329090909090909
"LOC102656535" 0
"LOC102656537" 0.101818181818182
"LOC102656539" 0
"LOC102656541" 0.329090909090909
"LOC102656543" 0
"LOC102656544" 0.00363636363636364
"LOC102656545" 0
"LOC102656548" 0.192727272727273
"LOC102656549" 0
"LOC102656552" 0.565454545454545
"LOC102656553" 0
"LOC102656554" 0
"LOC102656555" 0.110909090909091
"LOC102656556" 0.06
"LOC102656557" 0.0745454545454545
"LOC102656558" 0
"LOC102656559" 0
"LOC102656560" 0
"LOC102656561" 0.0236363636363636
"LOC102656562" 0
"LOC102656563" 0
"LOC102656564" 0
"LOC102656566" 0
"LOC102656567" 0
"LOC102656568" 0.0618181818181818
"LOC102656570" 0.0109090909090909
"LOC102656571" 0
"LOC102656572" 0
"LOC102656573" 0
"LOC102656574" 0
"LOC102656575" 0
"LOC102656577" 0
"LOC102656579" 0
"LOC102656582" 0.0654545454545455
"LOC102656583" 0.198181818181818
"LOC102656584" 0
"LOC102656585" 0
"LOC102656586" 0.194545454545455
"LOC102656587" 0.418181818181818
"LOC102656589" 0.0436363636363636
"LOC102656592" 0
"LOC102656593" 0
"LOC102656594" 0.0727272727272727
"LOC102656595" 0.0327272727272727
"LOC102656598" 0
"LOC102656599" 0.105454545454545
"LOC102656600" 0
"LOC102656601" 0.0981818181818182
"LOC102656603" 0
"LOC102656605" 0.601818181818182
"LOC102656608" 0.0454545454545455
"LOC102656610" 0
"LOC102656611" 0.929090909090909
"LOC102656613" 0
"LOC102656614" 0.0418181818181818
"LOC102656615" 0
"LOC102656618" 0
"LOC102656619" 0.0181818181818182
"LOC102656620" 0
"LOC102656621" 0
"LOC102656625" 0
"LOC102656627" 0
"LOC102656628" 0.0654545454545455
"LOC102656629" 0
"LOC102656630" 0
"LOC102656631" 0
"LOC102656634" 0.66
"LOC102656635" 0
"LOC102656636" 0.134545454545455
"LOC102656637" 0
"LOC102656639" 0
"LOC102656640" 0
"LOC102656641" 0.238181818181818
"LOC102656643" 0.00181818181818182
"LOC102656644" 0
"LOC102656645" 0.02
"LOC102656647" 0.0109090909090909
"LOC102656648" 0.0236363636363636
"LOC102656650" 0.0327272727272727
"LOC102656652" 0
"LOC102656653" 0.0854545454545454
"LOC102656655" 0.634545454545455
"LOC102656656" 0.0127272727272727
"LOC102656657" 0.623636363636364
"LOC102656658" 0
"LOC102656661" 0.0872727272727273
"LOC102656663" 0.603636363636364
"LOC102656664" 0
"LOC102656667" 0
"LOC102656668" 0.0309090909090909
"LOC102656669" 0.927272727272727
"LOC102656671" 0
"LOC102656672" 0
"LOC102656676" 0
"LOC102656679" 0
"LOC102656681" 0.283636363636364
"LOC102656682" 0.0290909090909091
"LOC102656683" 0
"LOC102656685" 0.283636363636364
"LOC102656687" 0.0109090909090909
"LOC102656690" 0.0109090909090909
"LOC102656694" 0
"LOC102656697" 0.0963636363636364
"LOC102656698" 0.0181818181818182
"LOC102656699" 0
"LOC102656701" 0.0236363636363636
"LOC102656705" 0
"LOC102656706" 0.0654545454545455
"LOC102656707" 0
"LOC102656708" 0.310909090909091
"LOC102656709" 0.0454545454545455
"LOC102656710" 0
"LOC102656712" 0.803636363636364
"LOC102656715" 0.0127272727272727
"LOC102656717" 0.0163636363636364
"LOC102656718" 0
"LOC102656719" 0
"LOC102656720" 0
"LOC102656722" 0.0109090909090909
"LOC102656723" 0.0218181818181818
"LOC102656724" 0
"LOC102656725" 0
"LOC102656727" 0
"LOC102656729" 0.0436363636363636
"LOC102656730" 0.0109090909090909
"LOC102656731" 0
"LOC102656732" 0.0327272727272727
"LOC102656733" 0
"LOC102656737" 0
"LOC102656738" 0.0109090909090909
"LOC102656740" 0
"LOC102656744" 0.0472727272727273
"LOC102656745" 0
"LOC102656747" 0.0436363636363636
"LOC102656748" 0
"LOC102656752" 0
"LOC102656753" 0
"LOC102656757" 0
"LOC102656758" 0
"LOC102656759" 0.0709090909090909
"LOC102656761" 0
"LOC102656762" 0.0109090909090909
"LOC102656765" 0
"LOC102656766" 0
"LOC102656770" 0
"LOC102656772" 0.0145454545454545
"LOC102656773" 0.02
"LOC102656774" 0.02
"LOC102656775" 0.0109090909090909
"LOC102656777" 0
"LOC102656778" 0.327272727272727
"LOC102656779" 0.318181818181818
"LOC102656780" 0.6
"LOC102656784" 0
"LOC102656786" 0
"LOC102656787" 0.534545454545455
"LOC102656788" 0
"LOC102656790" 0.0109090909090909
"LOC102656792" 0
"LOC102656796" 0
"LOC102656798" 0.4
"LOC102656799" 0
"LOC102656801" 0
"LOC102656802" 0.00545454545454545
"LOC102656804" 0.0181818181818182
"LOC102656805" 0
"LOC102656808" 0
"LOC102656809" 0.0109090909090909
"LOC102656810" 0.138181818181818
"LOC102656812" 0.254545454545455
"LOC102656814" 0.0454545454545455
"LOC102656816" 0.530909090909091
"LOC102656818" 0
"LOC102656819" 0
"LOC102656820" 0
"LOC102656821" 0.283636363636364
"LOC102656822" 0
"LOC102656823" 0
"LOC102656824" 0
"LOC102656827" 0
"LOC102656828" 0
"LOC102656830" 0.0381818181818182
"LOC102656835" 0
"LOC102656838" 0.00545454545454545
"LOC102656840" 0.565454545454545
"LOC102656841" 0
"LOC102656842" 0
"LOC102656843" 0
"LOC102656846" 0.656363636363636
"LOC102656847" 0.0236363636363636
"LOC102656849" 0
"LOC102656852" 0.329090909090909
"LOC102656853" 0.00181818181818182
"LOC102656854" 0.923636363636364
"LOC102656855" 0.12
"LOC102656856" 0.327272727272727
"LOC102656859" 0.712727272727273
"LOC102656860" 0
"LOC102656862" 0
"LOC102656864" 0
"LOC102656871" 0
"LOC102656875" 0
"LOC102656876" 0.12
"LOC102656877" 0.0527272727272727
"LOC102656882" 0.0472727272727273
"LOC102656885" 0.0418181818181818
"LOC102656888" 0
"LOC102656889" 0
"LOC102656890" 0
"LOC102656891" 0.0854545454545454
"LOC102656892" 0
"LOC102656893" 0
"LOC102656895" 0.0163636363636364
"LOC102656896" 0.329090909090909
"LOC102656898" 0.00545454545454545
"LOC102656900" 0.02
"LOC102656901" 0
"LOC102656903" 0
"LOC102656904" 0
"LOC102656905" 0.694545454545455
"LOC102656907" 0.0490909090909091
"LOC102656908" 0.0563636363636364
"LOC102656909" 0.00545454545454545
"LOC102656910" 0
"LOC102656911" 0
"LOC102656914" 0.192727272727273
"LOC102656916" 0
"LOC102656917" 0
"LOC102656919" 0.0254545454545455
"LOC102656923" 0
"LOC102656924" 0.00909090909090909
"LOC102656927" 0
"LOC102656931" 0.0545454545454545
"LOC102656932" 0
"LOC102656933" 0
"LOC102656934" 0.0181818181818182
"LOC102656935" 0
"LOC102656936" 0.603636363636364
"LOC102656939" 0
"LOC107963958" 0
"LOC107963959" 0
"LOC107963960" 0
"LOC107963961" 0.638181818181818
"LOC107963962" 0
"LOC107963963" 0.6
"LOC107963964" 0.34
"LOC107963965" 0.627272727272727
"LOC107963966" 0.263636363636364
"LOC107963967" 0.912727272727273
"LOC107963968" 0
"LOC107963969" 0.0109090909090909
"LOC107963970" 0.00909090909090909
"LOC107963971" 0.0436363636363636
"LOC107963972" 0
"LOC107963973" 0.209090909090909
"LOC107963974" 0
"LOC107963975" 0
"LOC107963976" 0.901818181818182
"LOC107963977" 0
"LOC107963978" 0.601818181818182
"LOC107963979" 0.00181818181818182
"LOC107963980" 0.607272727272727
"LOC107963981" 0
"LOC107963982" 0
"LOC107963983" 0.378181818181818
"LOC107963984" 0
"LOC107963985" 0.814545454545455
"LOC107963986" 0.632727272727273
"LOC107963987" 0.0563636363636364
"LOC107963988" 0.0763636363636364
"LOC107963989" 0.238181818181818
"LOC107963990" 0.6
"LOC107963991" 0
"LOC107963992" 0
"LOC107963993" 0
"LOC107963994" 0.329090909090909
"LOC107963995" 0
"LOC107963996" 0.0763636363636364
"LOC107963997" 0
"LOC107963998" 0.0636363636363636
"LOC107963999" 0.127272727272727
"LOC107964000" 0.605454545454545
"LOC107964001" 0
"LOC107964002" 0
"LOC107964003" 0.0690909090909091
"LOC107964004" 0.00909090909090909
"LOC107964005" 0
"LOC107964006" 0.501818181818182
"LOC107964007" 0.0145454545454545
"LOC107964008" 0
"LOC107964009" 0
"LOC107964010" 0
"LOC107964011" 0
"LOC107964012" 0.0854545454545454
"LOC107964013" 0
"LOC107964014" 0.207272727272727
"LOC107964015" 0
"LOC107964016" 0
"LOC107964017" 0.0672727272727273
"LOC107964018" 0.0709090909090909
"LOC107964019" 0
"LOC107964020" 0.0836363636363636
"LOC107964021" 0
"LOC107964022" 0.609090909090909
"LOC107964023" 0.107272727272727
"LOC107964024" 0
"LOC107964025" 0
"LOC107964026" 0
"LOC107964027" 0
"LOC107964028" 0
"LOC107964029" 0
"LOC107964030" 0.0109090909090909
"LOC107964031" 0.250909090909091
"LOC107964032" 0.0127272727272727
"LOC107964033" 0.0345454545454545
"LOC107964034" 0
"LOC107964035" 0
"LOC107964036" 0
"LOC107964037" 0.0109090909090909
"LOC107964038" 0
"LOC107964039" 0
"LOC107964040" 0
"LOC107964041" 0
"LOC107964042" 0
"LOC107964043" 0.0472727272727273
"LOC107964044" 0
"LOC107964045" 0.609090909090909
"LOC107964046" 0
"LOC107964047" 0.00545454545454545
"LOC107964048" 0
"LOC107964049" 0
"LOC107964050" 0.0109090909090909
"LOC107964051" 0
"LOC107964052" 0.0109090909090909
"LOC107964053" 0.0109090909090909
"LOC107964054" 0.0745454545454545
"LOC107964055" 0.0127272727272727
"LOC107964056" 0
"LOC107964057" 0.0472727272727273
"LOC107964058" 0.0109090909090909
"LOC107964059" 0.0109090909090909
"LOC107964060" 0.0527272727272727
"LOC107964061" 0.329090909090909
"LOC107964062" 0
"LOC107964063" 0
"LOC107964064" 0
"LOC107964065" 0
"LOC107964066" 0.258181818181818
"LOC107964067" 0
"LOC107964068" 0.110909090909091
"LOC107964069" 0
"LOC107964070" 0
"LOC107964071" 0.601818181818182
"LOC107964072" 0.02
"LOC107964073" 0
"LOC107964074" 0.0145454545454545
"LOC107964075" 0.0109090909090909
"LOC107964076" 0
"LOC107964077" 0
"LOC107964078" 0.0181818181818182
"LOC107964079" 0.325454545454545
"LOC107964080" 0.0272727272727273
"LOC107964081" 0.0163636363636364
"LOC107964082" 0.0218181818181818
"LOC107964083" 0.0236363636363636
"LOC107964084" 0.0254545454545455
"LOC107964085" 0
"LOC107964086" 0
"LOC107964087" 0
"LOC107964088" 0
"LOC107964089" 0.04
"LOC107964090" 0
"LOC107964091" 0.205454545454545
"LOC107964092" 0
"LOC107964093" 0
"LOC107964094" 0
"LOC107964095" 0.0163636363636364
"LOC107964096" 0
"LOC107964097" 0
"LOC107964098" 0.0981818181818182
"LOC107964099" 0
"LOC107964100" 0
"LOC107964101" 0
"LOC107964102" 0.0109090909090909
"LOC107964103" 0
"LOC107964104" 0
"LOC107964105" 0
"LOC107964106" 0.325454545454545
"LOC107964108" 0.0163636363636364
"LOC107964114" 0.0254545454545455
"LOC107964125" 0
"LOC107964130" 0.0327272727272727
"LOC107964131" 0.0163636363636364
"LOC107964132" 0.0109090909090909
"LOC107964133" 0
"LOC107964134" 0
"LOC107964135" 0
"LOC107964136" 0.0727272727272727
"LOC107964137" 0
"LOC107964138" 0
"LOC107964139" 0
"LOC107964140" 0
"LOC107964141" 0
"LOC107964142" 0
"LOC107964143" 0
"LOC107964144" 0
"LOC107964145" 0.00909090909090909
"LOC107964146" 0.0490909090909091
"LOC107964147" 0.0436363636363636
"LOC107964148" 0.0236363636363636
"LOC107964149" 0.0163636363636364
"LOC107964150" 0
"LOC107964151" 0.0109090909090909
"LOC107964152" 0
"LOC107964153" 0
"LOC107964154" 0.0327272727272727
"LOC107964155" 0
"LOC107964156" 0.0109090909090909
"LOC107964157" 0.0109090909090909
"LOC107964158" 0
"LOC107964159" 0.0327272727272727
"LOC107964160" 0.0109090909090909
"LOC107964161" 0.0345454545454545
"LOC107964163" 0.0109090909090909
"LOC107964164" 0
"LOC107964165" 0
"LOC107964166" 0
"LOC107964167" 0.0181818181818182
"LOC107964168" 0.0127272727272727
"LOC107964169" 0.0545454545454545
"LOC107964170" 0
"LOC107964171" 0
"LOC107964172" 0.0490909090909091
"LOC107964173" 0.0254545454545455
"LOC107964174" 0.00181818181818182
"LOC107964175" 0
"LOC107964176" 0
"LOC107964177" 0
"LOC107964178" 0.285454545454545
"LOC107964179" 0
"LOC107964180" 0
"LOC107964181" 0
"LOC107964182" 0
"LOC107964183" 0.0145454545454545
"LOC107964184" 0
"LOC107964185" 0
"LOC107964186" 0
"LOC107964187" 0
"LOC107964188" 0.00727272727272727
"LOC107964189" 0.0709090909090909
"LOC107964190" 0.223636363636364
"LOC107964191" 0.0109090909090909
"LOC107964192" 0
"LOC107964193" 0.0109090909090909
"LOC107964194" 0.0254545454545455
"LOC107964195" 0.0490909090909091
"LOC107964196" 0
"LOC107964197" 0
"LOC107964198" 0.0290909090909091
"LOC107964199" 0
"LOC107964200" 0
"LOC107964201" 0.121818181818182
"LOC107964202" 0
"LOC107964203" 0.0181818181818182
"LOC107964204" 0
"LOC107964205" 0
"LOC107964206" 0
"LOC107964207" 0
"LOC107964208" 0
"LOC107964209" 0
"LOC107964210" 0
"LOC107964211" 0
"LOC107964212" 0.232727272727273
"LOC107964213" 0.329090909090909
"LOC107964214" 0
"LOC107964215" 0.0236363636363636
"LOC107964216" 0.329090909090909
"LOC107964217" 0.0145454545454545
"LOC107964218" 0
"LOC107964219" 0
"LOC107964220" 0.0327272727272727
"LOC107964221" 0.0363636363636364
"LOC107964222" 0
"LOC107964223" 0
"LOC107964224" 0.0872727272727273
"LOC107964225" 0.327272727272727
"LOC107964226" 0
"LOC107964227" 0
"LOC107964228" 0.0781818181818182
"LOC107964229" 0.0236363636363636
"LOC107964230" 0.0436363636363636
"LOC107964231" 0.0272727272727273
"LOC107964232" 0.0563636363636364
"LOC107964233" 0
"LOC107964234" 0.0109090909090909
"LOC107964235" 0
"LOC107964236" 0.636363636363636
"LOC107964237" 0.0218181818181818
"LOC107964238" 0.0163636363636364
"LOC107964253" 0.114545454545455
"LOC107964254" 0.0145454545454545
"LOC107964255" 0
"LOC107964256" 0.0218181818181818
"LOC107964257" 0.0254545454545455
"LOC107964258" 0.0509090909090909
"LOC107964259" 0.327272727272727
"LOC107964260" 0
"LOC107964261" 0.243636363636364
"LOC107964262" 0
"LOC107964263" 0.0181818181818182
"LOC107964264" 0.0127272727272727
"LOC107964265" 0.0127272727272727
"LOC107964266" 0.00545454545454545
"LOC107964267" 0
"LOC107964268" 0
"LOC107964269" 0
"LOC107964270" 0
"LOC107964271" 0.0272727272727273
"LOC107964272" 0.0309090909090909
"LOC107964273" 0.0218181818181818
"LOC107964274" 0
"LOC107964275" 0.276363636363636
"LOC107964276" 0
"LOC107964277" 0.0963636363636364
"LOC107964278" 0.0145454545454545
"LOC107964279" 0.0109090909090909
"LOC107964280" 0.0163636363636364
"LOC107964281" 0
"LOC107964282" 0.0109090909090909
"LOC107964283" 0.0290909090909091
"LOC107964284" 0.6
"LOC107964285" 0.0327272727272727
"LOC107964286" 0
"LOC107964287" 0
"LOC107964288" 0.134545454545455
"LOC107964289" 0.0545454545454545
"LOC107964290" 0
"LOC107964291" 0.0472727272727273
"LOC107964293" 0.227272727272727
"LOC107964294" 0.0763636363636364
"LOC107964295" 0.02
"LOC107964296" 0.0236363636363636
"LOC107964297" 0
"LOC107964298" 0
"LOC107964299" 0
"LOC107964300" 0.0363636363636364
"LOC107964301" 0.6
"LOC107964302" 0
"LOC107964303" 0
"LOC107964304" 0
"LOC107964305" 0
"LOC107964306" 0
"LOC107964307" 0.0181818181818182
"LOC107964308" 0.0309090909090909
"LOC107964309" 0.0236363636363636
"LOC107964310" 0.0109090909090909
"LOC107964311" 0
"LOC107964312" 0
"LOC107964313" 0
"LOC107964314" 0.103636363636364
"LOC107964315" 0
"LOC107964316" 0.318181818181818
"LOC107964317" 0.0309090909090909
"LOC107964318" 0.0672727272727273
"LOC107964319" 0.0272727272727273
"LOC107964320" 0
"LOC107964321" 0
"LOC107964322" 0
"LOC107964323" 0
"LOC107964324" 0
"LOC107964325" 0
"LOC107964326" 0
"LOC107964327" 0
"LOC107964328" 0
"LOC107964329" 0.327272727272727
"LOC107964330" 0
"LOC107964331" 0
"LOC107964332" 0
"LOC107964333" 0.0109090909090909
"LOC107964334" 0
"LOC107964335" 0.0272727272727273
"LOC107964336" 0
"LOC107964337" 0
"LOC107964338" 0
"LOC107964339" 0
"LOC107964340" 0
"LOC107964341" 0
"LOC107964342" 0
"LOC107964343" 0
"LOC107964344" 0.218181818181818
"LOC107964345" 0
"LOC107964346" 0.318181818181818
"LOC107964347" 0.105454545454545
"LOC107964348" 0.278181818181818
"LOC107964349" 0.64
"LOC107964350" 0
"LOC107964351" 0
"LOC107964352" 0
"LOC107964353" 0
"LOC107964354" 0.0236363636363636
"LOC107964355" 0
"LOC107964356" 0.0490909090909091
"LOC107964357" 0.6
"LOC107964358" 0.0109090909090909
"LOC107964359" 0
"LOC107964360" 0.603636363636364
"LOC107964361" 0.0272727272727273
"LOC107964362" 0.34
"LOC107964363" 0.00909090909090909
"LOC107964364" 0.0109090909090909
"LOC107964398" 0.218181818181818
"LOC107964399" 0
"LOC107964400" 0.143636363636364
"LOC107964401" 0
"LOC107964402" 0.256363636363636
"LOC107964403" 0.6
"LOC107964404" 0
"LOC107964405" 0
"LOC107964406" 0
"LOC107964407" 0.0163636363636364
"LOC107964408" 0
"LOC107964409" 0.616363636363636
"LOC107964410" 0
"LOC107964411" 0.149090909090909
"LOC107964412" 0
"LOC107964413" 0
"LOC107964414" 0
"LOC107964415" 0.00363636363636364
"LOC107964416" 0
"LOC107964417" 0.0909090909090909
"LOC107964418" 0
"LOC107964419" 0.00181818181818182
"LOC107964420" 0.0254545454545455
"LOC107964421" 0
"LOC107964422" 0
"LOC107964423" 0.0545454545454545
"LOC107964424" 0.0636363636363636
"LOC107964425" 0.209090909090909
"LOC107964426" 0.0345454545454545
"LOC107964427" 0.0418181818181818
"LOC107964428" 0
"LOC107964430" 0.0163636363636364
"LOC107964431" 0
"LOC107964432" 0
"LOC107964433" 0
"LOC107964434" 0.0109090909090909
"LOC107964435" 0.0581818181818182
"LOC107964436" 0
"LOC107964437" 0
"LOC107964438" 0
"LOC107964439" 0.594545454545455
"LOC107964440" 0
"LOC107964441" 0
"LOC107964442" 0.0472727272727273
"LOC107964443" 0
"LOC107964444" 0.0163636363636364
"LOC107964445" 0
"LOC107964446" 0.112727272727273
"LOC107964447" 0.0109090909090909
"LOC107964448" 0.02
"LOC107964449" 0.654545454545455
"LOC107964450" 0.0618181818181818
"LOC107964451" 0.329090909090909
"LOC107964452" 0.0145454545454545
"LOC107964453" 0
"LOC107964454" 0.0163636363636364
"LOC107964455" 0.0109090909090909
"LOC107964456" 0.00181818181818182
"LOC107964457" 0
"LOC107964458" 0
"LOC107964459" 0.0490909090909091
"LOC107964460" 0
"LOC107964461" 0
"LOC107964462" 0
"LOC107964463" 0
"LOC107964464" 0.0163636363636364
"LOC107964465" 0.0145454545454545
"LOC107964466" 0.0254545454545455
"LOC107964467" 0.0236363636363636
"LOC107964468" 0.0109090909090909
"LOC107964469" 0
"LOC107964470" 0.0109090909090909
"LOC107964471" 0.0127272727272727
"LOC107964472" 0
"LOC107964473" 0
"LOC107964474" 0
"LOC107964475" 0.00363636363636364
"LOC107964476" 0
"LOC107964477" 0
"LOC107964478" 0.112727272727273
"LOC107964479" 0
"LOC107964480" 0.0436363636363636
"LOC107964481" 0.227272727272727
"LOC107964482" 0.329090909090909
"LOC107964483" 0
"LOC107964484" 0
"LOC107964485" 0.0127272727272727
"LOC107964486" 0
"LOC107964487" 0.601818181818182
"LOC107964488" 0
"LOC107964489" 0.132727272727273
"LOC107964490" 0
"LOC107964491" 0
"LOC107964492" 0
"LOC107964493" 0.170909090909091
"LOC107964494" 0.0109090909090909
"LOC107964495" 0.705454545454545
"LOC107964496" 0.0109090909090909
"LOC107964497" 0
"LOC107964498" 0
"LOC107964499" 0
"LOC107964500" 0.0509090909090909
"LOC107964501" 0
"LOC107964502" 0.396363636363636
"LOC107964503" 0.0109090909090909
"LOC107964505" 0
"LOC107964506" 0
"LOC107964507" 0.301818181818182
"LOC107964508" 0.0345454545454545
"LOC107964509" 0
"LOC107964510" 0
"LOC107964511" 0
"LOC107964512" 0
"LOC107964513" 0
"LOC107964514" 0
"LOC107964515" 0
"LOC107964516" 0
"LOC107964517" 0
"LOC107964518" 0.114545454545455
"LOC107964519" 0.0290909090909091
"LOC107964520" 0
"LOC107964525" 0
"LOC107964526" 0.0254545454545455
"LOC107964527" 0.00727272727272727
"LOC107964528" 0
"LOC107964529" 0.0109090909090909
"LOC107964530" 0.0145454545454545
"LOC107964531" 0
"LOC107964532" 0
"LOC107964533" 0
"LOC107964534" 0.0109090909090909
"LOC107964535" 0.0254545454545455
"LOC107964536" 0
"LOC107964537" 0.0127272727272727
"LOC107964538" 0
"LOC107964539" 0.00363636363636364
"LOC107964540" 0.607272727272727
"LOC107964541" 0
"LOC107964542" 0
"LOC107964544" 0
"LOC107964545" 0
"LOC107964546" 0.00363636363636364
"LOC107964547" 0
"LOC107964548" 0
"LOC107964549" 0.06
"LOC107964550" 0
"LOC107964551" 0.105454545454545
"LOC107964552" 0
"LOC107964553" 0
"LOC107964554" 0.0254545454545455
"LOC107964555" 0.101818181818182
"LOC107964556" 0.0127272727272727
"LOC107964557" 0
"LOC107964558" 0.00181818181818182
"LOC107964559" 0.601818181818182
"LOC107964560" 0.0127272727272727
"LOC107964561" 0.0109090909090909
"LOC107964562" 0.607272727272727
"LOC107964563" 0
"LOC107964564" 0.0109090909090909
"LOC107964565" 0
"LOC107964566" 0
"LOC107964567" 0
"LOC107964568" 0.0145454545454545
"LOC107964569" 0
"LOC107964570" 0.0109090909090909
"LOC107964571" 0.116363636363636
"LOC107964572" 0
"LOC107964573" 0.0436363636363636
"LOC107964574" 0
"LOC107964575" 0
"LOC107964576" 0
"LOC107964577" 0.305454545454545
"LOC107964578" 0.130909090909091
"LOC107964579" 0.0109090909090909
"LOC107964580" 0
"LOC107964581" 0.661818181818182
"LOC107964582" 0
"LOC107964583" 0
"LOC107964584" 0
"LOC107964585" 0
"LOC107964586" 0.00181818181818182
"LOC107964587" 0.00181818181818182
"LOC107964588" 0.0254545454545455
"LOC107964589" 0.0109090909090909
"LOC107964590" 0.0309090909090909
"LOC107964591" 0.04
"LOC107964592" 0
"LOC107964593" 0
"LOC107964594" 0
"LOC107964595" 0
"LOC107964596" 0
"LOC107964597" 0.0236363636363636
"LOC107964598" 0
"LOC107964599" 0.00181818181818182
"LOC107964600" 0
"LOC107964601" 0.0418181818181818
"LOC107964602" 0
"LOC107964603" 0.112727272727273
"LOC107964604" 0
"LOC107964606" 0
"LOC107964607" 0
"LOC107964608" 0
"LOC107964609" 0
"LOC107964610" 0.0127272727272727
"LOC107964611" 0
"LOC107964612" 0
"LOC107964613" 0
"LOC107964614" 0.00727272727272727
"LOC107964615" 0
"LOC107964616" 0
"LOC107964617" 0.390909090909091
"LOC107964618" 0.00909090909090909
"LOC107964619" 0.109090909090909
"LOC107964620" 0
"LOC107964621" 0
"LOC107964622" 0.649090909090909
"LOC107964623" 0.00545454545454545
"LOC107964624" 0
"LOC107964625" 0
"LOC107964626" 0
"LOC107964627" 0
"LOC107964628" 0
"LOC107964629" 0
"LOC107964630" 0
"LOC107964631" 0
"LOC107964632" 0
"LOC107964633" 0
"LOC107964634" 0
"LOC107964635" 0.796363636363636
"LOC107964637" 0.0109090909090909
"LOC107964638" 0
"LOC107964639" 0.0109090909090909
"LOC107964640" 0.0290909090909091
"LOC107964641" 0
"LOC107964642" 0
"LOC107964643" 0
"LOC107964644" 0
"LOC107964645" 0
"LOC107964646" 0
"LOC107964647" 0.163636363636364
"LOC107964648" 0.323636363636364
"LOC107964649" 0.00545454545454545
"LOC107964650" 0.245454545454545
"LOC107964651" 0.0109090909090909
"LOC107964652" 0
"LOC107964653" 0
"LOC107964654" 0
"LOC107964655" 0.316363636363636
"LOC107964656" 0
"LOC107964657" 0.0181818181818182
"LOC107964658" 0
"LOC107964659" 0.00727272727272727
"LOC107964660" 0.0527272727272727
"LOC107964661" 0.00181818181818182
"LOC107964662" 0
"LOC107964663" 0
"LOC107964664" 0.196363636363636
"LOC107964665" 0.00545454545454545
"LOC107964666" 0.0872727272727273
"LOC107964667" 0
"LOC107964668" 0
"LOC107964669" 0.0109090909090909
"LOC107964671" 0.0781818181818182
"LOC107964672" 0.0272727272727273
"LOC107964673" 0.325454545454545
"LOC107964674" 0
"LOC107964675" 0.0109090909090909
"LOC107964677" 0.0109090909090909
"LOC107964678" 0
"LOC107964679" 0.0563636363636364
"LOC107964680" 0
"LOC107964681" 0.205454545454545
"LOC107964682" 0
"LOC107964683" 0
"LOC107964684" 0.0109090909090909
"LOC107964685" 0.0181818181818182
"LOC107964686" 0.0181818181818182
"LOC107964687" 0
"LOC107964688" 0
"LOC107964689" 0.0181818181818182
"LOC107964690" 0.00727272727272727
"LOC107964691" 0.0109090909090909
"LOC107964702" 0.752727272727273
"LOC107964703" 0.329090909090909
"LOC107964704" 0
"LOC107964705" 0
"LOC107964706" 0
"LOC107964707" 0.609090909090909
"LOC107964708" 0.0272727272727273
"LOC107964709" 0
"LOC107964710" 0.0454545454545455
"LOC107964711" 0.0690909090909091
"LOC107964712" 0.0327272727272727
"LOC107964713" 0.0109090909090909
"LOC107964714" 0
"LOC107964715" 0
"LOC107964716" 0
"LOC107964717" 0
"LOC107964718" 0
"LOC107964719" 0.0127272727272727
"LOC107964720" 0
"LOC107964721" 0.0109090909090909
"LOC107964722" 0
"LOC107964723" 0
"LOC107964724" 0.0327272727272727
"LOC107964725" 0
"LOC107964726" 0.0709090909090909
"LOC107964727" 0
"LOC107964728" 0.00909090909090909
"LOC107964729" 0.0145454545454545
"LOC107964730" 0.00909090909090909
"LOC107964731" 0.0290909090909091
"LOC107964732" 0
"LOC107964733" 0
"LOC107964734" 0
"LOC107964735" 0
"LOC107964736" 0
"LOC107964737" 0
"LOC107964738" 0
"LOC107964739" 0.0290909090909091
"LOC107964740" 0
"LOC107964741" 0
"LOC107964742" 0
"LOC107964743" 0.00909090909090909
"LOC107964744" 0
"LOC107964745" 0
"LOC107964746" 0
"LOC107964747" 0
"LOC107964748" 0.04
"LOC107964749" 0.312727272727273
"LOC107964750" 0.0327272727272727
"LOC107964751" 0
"LOC107964752" 0.0163636363636364
"LOC107964753" 0
"LOC107964754" 0
"LOC107964755" 0.0945454545454545
"LOC107964756" 0.316363636363636
"LOC107964757" 0.227272727272727
"LOC107964758" 0
"LOC107964759" 0
"LOC107964760" 0.103636363636364
"LOC107964761" 0
"LOC107964762" 0
"LOC107964764" 0
"LOC107964765" 0
"LOC107964766" 0
"LOC107964767" 0.329090909090909
"LOC107964768" 0.0109090909090909
"LOC107964769" 0.221818181818182
"LOC107964771" 0.316363636363636
"LOC107964772" 0
"LOC107964773" 0
"LOC107964774" 0
"LOC107964775" 0
"LOC107964776" 0
"LOC107964777" 0
"LOC107964778" 0.187272727272727
"LOC107964779" 0
"LOC107964780" 0.0490909090909091
"LOC107964781" 0.0109090909090909
"LOC107964788" 0.607272727272727
"LOC107964789" 0
"LOC107964790" 0
"LOC107964791" 0.0745454545454545
"LOC107964792" 0
"LOC107964793" 0.0618181818181818
"LOC107964794" 0
"LOC107964795" 0.0109090909090909
"LOC107964796" 0.0236363636363636
"LOC107964797" 0
"LOC107964798" 0
"LOC107964799" 0
"LOC107964801" 0.00727272727272727
"LOC107964802" 0.0145454545454545
"LOC107964803" 0
"LOC107964804" 0.0127272727272727
"LOC107964805" 0.0890909090909091
"LOC107964806" 0
"LOC107964807" 0
"LOC107964808" 0
"LOC107964809" 0.0527272727272727
"LOC107964810" 0
"LOC107964811" 0
"LOC107964813" 0.303636363636364
"LOC107964814" 0
"LOC107964815" 0.158181818181818
"LOC107964816" 0
"LOC107964817" 0
"LOC107964818" 0.0781818181818182
"LOC107964819" 0
"LOC107964820" 0
"LOC107964821" 0
"LOC107964822" 0
"LOC107964823" 0
"LOC107964824" 0
"LOC107964825" 0.0272727272727273
"LOC107964826" 0.0109090909090909
"LOC107964827" 0
"LOC107964828" 0.263636363636364
"LOC107964829" 0
"LOC107964830" 0.0109090909090909
"LOC107964831" 0.00545454545454545
"LOC107964832" 0.0181818181818182
"LOC107964833" 0
"LOC107964834" 0
"LOC107964835" 0
"LOC107964836" 0
"LOC107964837" 0
"LOC107964838" 0.209090909090909
"LOC107964839" 0.616363636363636
"LOC107964840" 0.0854545454545454
"LOC107964841" 0.0436363636363636
"LOC107964842" 0.0163636363636364
"LOC107964843" 0.329090909090909
"LOC107964844" 0
"LOC107964845" 0.0309090909090909
"LOC107964846" 0.0254545454545455
"LOC107964847" 0
"LOC107964848" 0
"LOC107964849" 0.0436363636363636
"LOC107964850" 0
"LOC107964851" 0
"LOC107964852" 0
"LOC107964853" 0
"LOC107964854" 0.0327272727272727
"LOC107964855" 0.1
"LOC107964856" 0
"LOC107964857" 0.92
"LOC107964858" 0
"LOC107964859" 0
"LOC107964860" 0.0309090909090909
"LOC107964861" 0
"LOC107964862" 0
"LOC107964863" 0.00545454545454545
"LOC107964864" 0.0436363636363636
"LOC107964865" 0
"LOC107964866" 0
"LOC107964867" 0.0836363636363636
"LOC107964868" 0
"LOC107964869" 0
"LOC107964870" 0.0127272727272727
"LOC107964871" 0.0127272727272727
"LOC107964872" 0.0490909090909091
"LOC107964873" 0.00545454545454545
"LOC107964874" 0
"LOC107964875" 0
"LOC107964876" 0
"LOC107964877" 0
"LOC107964878" 0
"LOC107964879" 0.0236363636363636
"LOC107964880" 0
"LOC107964881" 0
"LOC107964882" 0
"LOC107964883" 0
"LOC107964884" 0
"LOC107964885" 0.0436363636363636
"LOC107964886" 0.0727272727272727
"LOC107964887" 0
"LOC107964888" 0
"LOC107964889" 0.101818181818182
"LOC107964890" 0.0109090909090909
"LOC107964891" 0.607272727272727
"LOC107964892" 0
"LOC107964893" 0
"LOC107964894" 0
"LOC107964895" 0.329090909090909
"LOC107964896" 0.0163636363636364
"LOC107964897" 0
"LOC107964898" 0.103636363636364
"LOC107964899" 0
"LOC107964900" 0
"LOC107964901" 0.407272727272727
"LOC107964902" 0.801818181818182
"LOC107964903" 0
"LOC107964904" 0.0236363636363636
"LOC107964905" 0.130909090909091
"LOC107964906" 0.00363636363636364
"LOC107964907" 0.301818181818182
"LOC107964908" 0
"LOC107964909" 0
"LOC107964910" 0.0236363636363636
"LOC107964911" 0
"LOC107964912" 0
"LOC107964913" 0
"LOC107964914" 0.00545454545454545
"LOC107964915" 0.00909090909090909
"LOC107964934" 0.0672727272727273
"LOC107964935" 0
"LOC107964936" 0
"LOC107964937" 0.0236363636363636
"LOC107964938" 0
"LOC107964939" 0
"LOC107964940" 0
"LOC107964941" 0
"LOC107964942" 0
"LOC107964943" 0
"LOC107964944" 0.0309090909090909
"LOC107964945" 0.0109090909090909
"LOC107964946" 0
"LOC107964947" 0.0109090909090909
"LOC107964948" 0.136363636363636
"LOC107964949" 0.0109090909090909
"LOC107964950" 0
"LOC107964951" 0
"LOC107964952" 0.0709090909090909
"LOC107964953" 0
"LOC107964954" 0.0745454545454545
"LOC107964955" 0
"LOC107964956" 0
"LOC107964957" 0
"LOC107964958" 0
"LOC107964959" 0.0218181818181818
"LOC107964960" 0.0309090909090909
"LOC107964961" 0.0181818181818182
"LOC107964962" 0.0109090909090909
"LOC107964963" 0
"LOC107964964" 0
"LOC107964965" 0.00727272727272727
"LOC107964966" 0
"LOC107964967" 0.623636363636364
"LOC107964968" 0
"LOC107964969" 0
"LOC107964970" 0.00363636363636364
"LOC107964971" 0
"LOC107964972" 0
"LOC107964973" 0
"LOC107964974" 0
"LOC107964975" 0.323636363636364
"LOC107964976" 0.329090909090909
"LOC107964977" 0
"LOC107964978" 0
"LOC107964979" 0
"LOC107964980" 0
"LOC107964981" 0.0236363636363636
"LOC107964982" 0.609090909090909
"LOC107964983" 0
"LOC107964984" 0
"LOC107964985" 0.0109090909090909
"LOC107964986" 0.0181818181818182
"LOC107964987" 0
"LOC107964988" 0.0109090909090909
"LOC107964989" 0.00727272727272727
"LOC107964990" 0.28
"LOC107964991" 0
"LOC107964992" 0.0854545454545454
"LOC107964993" 0.0254545454545455
"LOC107964994" 0.0709090909090909
"LOC107964995" 0.0109090909090909
"LOC107964996" 0
"LOC107964997" 0.66
"LOC107964998" 0
"LOC107964999" 0.667272727272727
"LOC107965000" 0
"LOC107965001" 0.04
"LOC107965002" 0
"LOC107965003" 0
"LOC107965004" 0.758181818181818
"LOC107965005" 0
"LOC107965006" 0
"LOC107965007" 0.0981818181818182
"LOC107965008" 0.00545454545454545
"LOC107965010" 0.04
"LOC107965011" 0.0181818181818182
"LOC107965012" 0.0109090909090909
"LOC107965020" 0.0109090909090909
"LOC107965021" 0.0109090909090909
"LOC107965022" 0
"LOC107965023" 0.603636363636364
"LOC107965024" 0.0290909090909091
"LOC107965025" 0
"LOC107965026" 0
"LOC107965027" 0
"LOC107965028" 0.00181818181818182
"LOC107965029" 0
"LOC107965030" 0
"LOC107965031" 0
"LOC107965032" 0.272727272727273
"LOC107965033" 0
"LOC107965034" 0
"LOC107965035" 0
"LOC107965036" 0.3
"LOC107965037" 0.698181818181818
"LOC107965038" 0
"LOC107965039" 0
"LOC107965040" 0
"LOC107965041" 0.185454545454545
"LOC107965042" 0
"LOC107965043" 0.454545454545455
"LOC107965044" 0
"LOC107965045" 0
"LOC107965046" 0
"LOC107965047" 0
"LOC107965048" 0.169090909090909
"LOC107965049" 0
"LOC107965050" 0.62
"LOC107965051" 0
"LOC107965052" 0.0109090909090909
"LOC107965053" 0.318181818181818
"LOC107965054" 0.00545454545454545
"LOC107965055" 0.0109090909090909
"LOC107965056" 0
"LOC107965057" 0
"LOC107965058" 0.0272727272727273
"LOC107965059" 0
"LOC107965060" 0.0745454545454545
"LOC107965061" 0
"LOC107965062" 0.0272727272727273
"LOC107965063" 0
"LOC107965064" 0
"LOC107965065" 0
"LOC107965066" 0.00181818181818182
"LOC107965067" 0
"LOC107965068" 0.00363636363636364
"LOC107965069" 0.00727272727272727
"LOC107965070" 0.309090909090909
"LOC107965071" 0.00545454545454545
"LOC107965072" 0
"LOC107965073" 0.0109090909090909
"LOC107965074" 0.0181818181818182
"LOC107965075" 0.607272727272727
"LOC107965076" 0.0109090909090909
"LOC107965077" 0
"LOC107965078" 0
"LOC107965079" 0
"LOC107965080" 0.0563636363636364
"LOC107965081" 0
"LOC107965082" 0.103636363636364
"LOC107965083" 0
"LOC107965084" 0.329090909090909
"LOC107965085" 0
"LOC107965086" 0
"LOC107965087" 0.0109090909090909
"LOC107965088" 0
"LOC107965089" 0.0654545454545455
"LOC107965090" 0
"LOC107965091" 0
"LOC107965092" 0.0545454545454545
"LOC107965093" 0
"LOC107965094" 0
"LOC107965095" 0
"LOC107965096" 0.0109090909090909
"LOC107965097" 0.665454545454545
"LOC107965098" 0
"LOC107965099" 0
"LOC107965100" 0
"LOC107965101" 0
"LOC107965102" 0.276363636363636
"LOC107965103" 0.934545454545455
"LOC107965104" 0.0109090909090909
"LOC107965105" 0.0109090909090909
"LOC107965106" 0
"LOC107965107" 0.0127272727272727
"LOC107965108" 0.0490909090909091
"LOC107965109" 0.00909090909090909
"LOC107965110" 0
"LOC107965111" 0.00545454545454545
"LOC107965112" 0
"LOC107965113" 0
"LOC107965114" 0
"LOC107965115" 0.245454545454545
"LOC107965116" 0
"LOC107965117" 0
"LOC107965118" 0.0145454545454545
"LOC107965119" 0.0109090909090909
"LOC107965120" 0
"LOC107965121" 0
"LOC107965122" 0
"LOC107965123" 0
"LOC107965124" 0
"LOC107965125" 0
"LOC107965126" 0.0327272727272727
"LOC107965127" 0.00181818181818182
"LOC107965128" 0
"LOC107965129" 0.0818181818181818
"LOC107965130" 0.0472727272727273
"LOC107965131" 0
"LOC107965141" 0
"LOC107965143" 0.0109090909090909
"LOC107965144" 0
"LOC107965145" 0.00363636363636364
"LOC107965146" 0
"LOC107965147" 0.232727272727273
"LOC107965148" 0
"LOC107965149" 0.0163636363636364
"LOC107965150" 0.0618181818181818
"LOC107965151" 0
"LOC107965152" 0
"LOC107965153" 0
"LOC107965154" 0
"LOC107965155" 0
"LOC107965156" 0.0109090909090909
"LOC107965157" 0.0254545454545455
"LOC107965158" 0
"LOC107965159" 0.00181818181818182
"LOC107965160" 0.0145454545454545
"LOC107965161" 0.0127272727272727
"LOC107965162" 0
"LOC107965163" 0
"LOC107965164" 0
"LOC107965165" 0
"LOC107965166" 0
"LOC107965167" 0.0109090909090909
"LOC107965168" 0
"LOC107965169" 0
"LOC107965170" 0
"LOC107965171" 0.609090909090909
"LOC107965172" 0
"LOC107965173" 0.603636363636364
"LOC107965174" 0.00181818181818182
"LOC107965175" 0.0272727272727273
"LOC107965176" 0.329090909090909
"LOC107965177" 0
"LOC107965178" 0.0490909090909091
"LOC107965179" 0.0109090909090909
"LOC107965180" 0
"LOC107965181" 0
"LOC107965182" 0.0109090909090909
"LOC107965183" 0.0763636363636364
"LOC107965184" 0
"LOC107965185" 0
"LOC107965187" 0
"LOC107965188" 0
"LOC107965189" 0
"LOC107965190" 0
"LOC107965191" 0.0545454545454545
"LOC107965192" 0
"LOC107965194" 0
"LOC107965195" 0.00363636363636364
"LOC107965196" 0.605454545454545
"LOC107965197" 0
"LOC107965198" 0.0236363636363636
"LOC107965199" 0
"LOC107965200" 0.152727272727273
"LOC107965201" 0.0454545454545455
"LOC107965202" 0.0181818181818182
"LOC107965203" 0.0181818181818182
"LOC107965204" 0
"LOC107965205" 0
"LOC107965206" 0
"LOC107965208" 0.0109090909090909
"LOC107965209" 0
"LOC107965210" 0.105454545454545
"LOC107965211" 0
"LOC107965212" 0.109090909090909
"LOC107965213" 0
"LOC107965214" 0.0163636363636364
"LOC107965215" 0.00909090909090909
"LOC107965216" 0.0181818181818182
"LOC107965217" 0
"LOC107965218" 0.00181818181818182
"LOC107965219" 0.330909090909091
"LOC107965220" 0
"LOC107965221" 0.0327272727272727
"LOC107965222" 0.0818181818181818
"LOC107965223" 0
"LOC107965224" 0
"LOC107965225" 0.00181818181818182
"LOC107965226" 0.318181818181818
"LOC107965227" 0.00363636363636364
"LOC107965228" 0
"LOC107965229" 0
"LOC107965230" 0
"LOC107965231" 0
"LOC107965232" 0
"LOC107965233" 0.329090909090909
"LOC107965234" 0.0636363636363636
"LOC107965235" 0
"LOC107965236" 0
"LOC107965237" 0
"LOC107965238" 0
"LOC107965239" 0.0145454545454545
"LOC107965240" 0
"LOC107965241" 0
"LOC107965242" 0
"LOC107965243" 0
"LOC107965244" 0
"LOC107965245" 0.0436363636363636
"LOC107965246" 0.0254545454545455
"LOC107965247" 0.06
"LOC107965248" 0.329090909090909
"LOC107965249" 0
"LOC107965250" 0.656363636363636
"LOC107965251" 0
"LOC107965252" 0
"LOC107965253" 0
"LOC107965254" 0
"LOC107965255" 0
"LOC107965256" 0
"LOC107965257" 0
"LOC107965258" 0.0109090909090909
"LOC107965259" 0
"LOC107965260" 0
"LOC107965261" 0
"LOC107965262" 0
"LOC107965263" 0
"LOC107965264" 0.107272727272727
"LOC107965265" 0
"LOC107965266" 0
"LOC107965267" 0.0109090909090909
"LOC107965268" 0
"LOC107965269" 0
"LOC107965270" 0
"LOC107965271" 0
"LOC107965272" 0
"LOC107965273" 0.0963636363636364
"LOC107965274" 0
"LOC107965275" 0.0436363636363636
"LOC107965276" 0.0127272727272727
"LOC107965277" 0.0363636363636364
"LOC107965278" 0.0981818181818182
"LOC107965279" 0.0945454545454545
"LOC107965280" 0
"LOC107965281" 0
"LOC107965282" 0
"LOC107965283" 0
"LOC107965284" 0
"LOC107965285" 0.310909090909091
"LOC107965286" 0
"LOC107965287" 0
"LOC107965288" 0.32
"LOC107965289" 0.0254545454545455
"LOC107965290" 0
"LOC107965291" 0.136363636363636
"LOC107965292" 0.0109090909090909
"LOC107965293" 0.00545454545454545
"LOC107965294" 0.0109090909090909
"LOC107965306" 0
"LOC107965307" 0.0563636363636364
"LOC107965308" 0.00909090909090909
"LOC107965309" 0
"LOC107965310" 0
"LOC107965311" 0
"LOC107965312" 0.0327272727272727
"LOC107965313" 0.325454545454545
"LOC107965314" 0
"LOC107965315" 0.187272727272727
"LOC107965316" 0
"LOC107965317" 0.416363636363636
"LOC107965318" 0
"LOC107965319" 0.00545454545454545
"LOC107965320" 0.581818181818182
"LOC107965322" 0.321818181818182
"LOC107965323" 0
"LOC107965324" 0.0872727272727273
"LOC107965325" 0
"LOC107965326" 0.0709090909090909
"LOC107965327" 0.0181818181818182
"LOC107965328" 0.0654545454545455
"LOC107965329" 0.927272727272727
"LOC107965330" 0
"LOC107965331" 0
"LOC107965332" 0.312727272727273
"LOC107965333" 0
"LOC107965334" 0.0109090909090909
"LOC107965335" 0.0109090909090909
"LOC107965336" 0.0327272727272727
"LOC107965337" 0.0490909090909091
"LOC107965338" 0.329090909090909
"LOC107965339" 0
"LOC107965340" 0
"LOC107965341" 0
"LOC107965342" 0.0509090909090909
"LOC107965343" 0.0109090909090909
"LOC107965344" 0.0109090909090909
"LOC107965345" 0.0636363636363636
"LOC107965346" 0.00909090909090909
"LOC107965347" 0.598181818181818
"LOC107965348" 0
"LOC107965349" 0
"LOC107965350" 0
"LOC107965351" 0
"LOC107965352" 0.0381818181818182
"LOC107965353" 0.192727272727273
"LOC107965354" 0
"LOC107965355" 0.0963636363636364
"LOC107965356" 0.0236363636363636
"LOC107965357" 0
"LOC107965358" 0
"LOC107965359" 0.312727272727273
"LOC107965360" 0
"LOC107965361" 0
"LOC107965362" 0
"LOC107965363" 0
"LOC107965364" 0.0254545454545455
"LOC107965365" 0
"LOC107965366" 0.0254545454545455
"LOC107965367" 0.334545454545455
"LOC107965368" 0.923636363636364
"LOC107965369" 0
"LOC107965370" 0.547272727272727
"LOC107965371" 0
"LOC107965372" 0
"LOC107965373" 0.0145454545454545
"LOC107965374" 0
"LOC107965375" 0.0436363636363636
"LOC107965376" 0
"LOC107965377" 0.116363636363636
"LOC107965378" 0.6
"LOC107965379" 0.0309090909090909
"LOC107965380" 0.02
"LOC107965381" 0.325454545454545
"LOC107965382" 0
"LOC107965383" 0
"LOC107965384" 0
"LOC107965385" 0
"LOC107965386" 0
"LOC107965387" 0.0109090909090909
"LOC107965388" 0.0109090909090909
"LOC107965397" 0.0127272727272727
"LOC107965398" 0.0127272727272727
"LOC107965399" 0.6
"LOC107965401" 0
"LOC107965402" 0
"LOC107965403" 0.0309090909090909
"LOC107965404" 0.0109090909090909
"LOC107965405" 0.265454545454545
"LOC107965406" 0
"LOC107965407" 0
"LOC107965408" 0.0254545454545455
"LOC107965409" 0.225454545454545
"LOC107965410" 0.0109090909090909
"LOC107965412" 0.105454545454545
"LOC107965413" 0.0109090909090909
"LOC107965414" 0.0254545454545455
"LOC107965415" 0.0236363636363636
"LOC107965416" 0
"LOC107965418" 0.0127272727272727
"LOC107965419" 0
"LOC107965420" 0.0254545454545455
"LOC107965421" 0.0436363636363636
"LOC107965422" 0
"LOC107965423" 0.0109090909090909
"LOC107965424" 0.0309090909090909
"LOC107965425" 0.0563636363636364
"LOC107965426" 0.0181818181818182
"LOC107965427" 0.0381818181818182
"LOC107965428" 0.0981818181818182
"LOC107965429" 0.307272727272727
"LOC107965430" 0.0272727272727273
"LOC107965431" 0.0236363636363636
"LOC107965432" 0.0818181818181818
"LOC107965433" 0.02
"LOC107965434" 0
"LOC107965435" 0
"LOC107965436" 0
"LOC107965437" 0.187272727272727
"LOC107965438" 0.0181818181818182
"LOC107965439" 0.0509090909090909
"LOC107965440" 0.0109090909090909
"LOC107965441" 0.0345454545454545
"LOC107965442" 0.0127272727272727
"LOC107965443" 0
"LOC107965444" 0.00727272727272727
"LOC107965445" 0
"LOC107965446" 0
"LOC107965447" 0
"LOC107965448" 0
"LOC107965449" 0
"LOC107965450" 0.201818181818182
"LOC107965451" 0.0545454545454545
"LOC107965452" 0.06
"LOC107965453" 0
"LOC107965454" 0.0109090909090909
"LOC107965455" 0.0163636363636364
"LOC107965456" 0.0109090909090909
"LOC107965458" 0
"LOC107965459" 0.0127272727272727
"LOC107965460" 0.0145454545454545
"LOC107965461" 0
"LOC107965462" 0.0109090909090909
"LOC107965469" 0.0145454545454545
"LOC107965470" 0
"LOC107965472" 0.0109090909090909
"LOC107965473" 0
"LOC107965474" 0
"LOC107965475" 0
"LOC107965476" 0
"LOC107965477" 0.0436363636363636
"LOC107965478" 0.0109090909090909
"LOC107965479" 0.02
"LOC107965480" 0.107272727272727
"LOC107965481" 0
"LOC107965482" 0
"LOC107965483" 0
"LOC107965484" 0.0818181818181818
"LOC107965485" 0.0872727272727273
"LOC107965486" 0.0109090909090909
"LOC107965487" 0
"LOC107965488" 0.0327272727272727
"LOC107965489" 0.234545454545455
"LOC107965490" 0.0981818181818182
"LOC107965491" 0
"LOC107965492" 0
"LOC107965493" 0
"LOC107965494" 0.0127272727272727
"LOC107965495" 0
"LOC107965496" 0.114545454545455
"LOC107965497" 0
"LOC107965498" 0.0163636363636364
"LOC107965499" 0
"LOC107965500" 0
"LOC107965501" 0.0109090909090909
"LOC107965502" 0
"LOC107965503" 0
"LOC107965504" 0
"LOC107965505" 0.0872727272727273
"LOC107965506" 0.0745454545454545
"LOC107965507" 0
"LOC107965508" 0
"LOC107965509" 0
"LOC107965510" 0
"LOC107965511" 0
"LOC107965512" 0
"LOC107965513" 0.0254545454545455
"LOC107965515" 0
"LOC107965516" 0
"LOC107965517" 0.0218181818181818
"LOC107965518" 0
"LOC107965519" 0.605454545454545
"LOC107965520" 0
"LOC107965521" 0.0563636363636364
"LOC107965522" 0.0981818181818182
"LOC107965523" 0.0290909090909091
"LOC107965524" 0
"LOC107965525" 0.0854545454545454
"LOC107965526" 0.0145454545454545
"LOC107965527" 0.0872727272727273
"LOC107965528" 0.0127272727272727
"LOC107965529" 0
"LOC107965530" 0.605454545454545
"LOC107965531" 0.0236363636363636
"LOC107965532" 0
"LOC107965533" 0
"LOC107965534" 0
"LOC107965535" 0.0218181818181818
"LOC107965536" 0
"LOC107965537" 0
"LOC107965538" 0.32
"LOC107965539" 0.287272727272727
"LOC107965540" 0.0127272727272727
"LOC107965541" 0.00181818181818182
"LOC107965542" 0
"LOC107965543" 0.0109090909090909
"LOC107965544" 0.0254545454545455
"LOC107965545" 0.0418181818181818
"LOC107965547" 0.0109090909090909
"LOC107965548" 0.327272727272727
"LOC107965549" 0.0272727272727273
"LOC107965550" 0
"LOC107965551" 0.0109090909090909
"LOC107965557" 0
"LOC107965561" 0.0781818181818182
"LOC107965562" 0.298181818181818
"LOC107965563" 0
"LOC107965564" 0.00545454545454545
"LOC107965565" 0
"LOC107965566" 0
"LOC107965567" 0.08
"LOC107965568" 0.0145454545454545
"LOC107965569" 0
"LOC107965570" 0.0472727272727273
"LOC107965571" 0
"LOC107965572" 0.934545454545455
"LOC107965573" 0
"LOC107965574" 0
"LOC107965575" 0.0109090909090909
"LOC107965576" 0
"LOC107965577" 0.105454545454545
"LOC107965578" 0.0109090909090909
"LOC107965579" 0
"LOC107965580" 0
"LOC107965581" 0.00909090909090909
"LOC107965582" 0
"LOC107965583" 0.00181818181818182
"LOC107965584" 0.0109090909090909
"LOC107965585" 0
"LOC107965586" 0.02
"LOC107965587" 0.00727272727272727
"LOC107965588" 0.0109090909090909
"LOC107965589" 0
"LOC107965590" 0
"LOC107965591" 0
"LOC107965592" 0
"LOC107965593" 0
"LOC107965594" 0
"LOC107965595" 0.0472727272727273
"LOC107965596" 0.201818181818182
"LOC107965597" 0.329090909090909
"LOC107965598" 0.0454545454545455
"LOC107965599" 0.321818181818182
"LOC107965600" 0
"LOC107965601" 0.0109090909090909
"LOC107965602" 0
"LOC107965603" 0.0509090909090909
"LOC107965604" 0.292727272727273
"LOC107965605" 0.00363636363636364
"LOC107965606" 0.0254545454545455
"LOC107965607" 0
"LOC107965608" 0.738181818181818
"LOC107965609" 0.0218181818181818
"LOC107965610" 0.292727272727273
"LOC107965611" 0
"LOC107965612" 0
"LOC107965613" 0.327272727272727
"LOC107965614" 0
"LOC107965615" 0.329090909090909
"LOC107965616" 0.00909090909090909
"LOC107965617" 0.28
"LOC107965618" 0
"LOC107965619" 0.00181818181818182
"LOC107965620" 0
"LOC107965621" 0.101818181818182
"LOC107965622" 0
"LOC107965623" 0
"LOC107965624" 0.0181818181818182
"LOC107965625" 0
"LOC107965626" 0.327272727272727
"LOC107965627" 0.110909090909091
"LOC107965629" 0
"LOC107965630" 0.0636363636363636
"LOC107965631" 0
"LOC107965632" 0.0527272727272727
"LOC107965633" 0
"LOC107965634" 0.0181818181818182
"LOC107965635" 0
"LOC107965636" 0
"LOC107965637" 0
"LOC107965638" 0.0127272727272727
"LOC107965639" 0
"LOC107965656" 0.00181818181818182
"LOC107965657" 0.594545454545455
"LOC107965658" 0
"LOC107965659" 0
"LOC107965660" 0
"LOC107965661" 0.181818181818182
"LOC107965662" 0
"LOC107965663" 0.00727272727272727
"LOC107965664" 0
"LOC107965665" 0.00181818181818182
"LOC107965666" 0.0781818181818182
"LOC107965667" 0
"LOC107965668" 0.0872727272727273
"LOC107965669" 0
"LOC107965670" 0
"LOC107965671" 0.0981818181818182
"LOC107965672" 0.5
"LOC107965673" 0.0163636363636364
"LOC107965674" 0.00181818181818182
"LOC107965675" 0
"LOC107965676" 0
"LOC107965677" 0.00545454545454545
"LOC107965678" 0.66
"LOC107965679" 0.0309090909090909
"LOC107965680" 0.0236363636363636
"LOC107965681" 0.0309090909090909
"LOC107965682" 0.02
"LOC107965683" 0
"LOC107965684" 0.0109090909090909
"LOC107965685" 0.0109090909090909
"LOC107965686" 0
"LOC107965687" 0.329090909090909
"LOC107965688" 0.158181818181818
"LOC107965689" 0
"LOC107965690" 0.0163636363636364
"LOC107965691" 0
"LOC107965692" 0
"LOC107965693" 0
"LOC107965694" 0
"LOC107965695" 0.327272727272727
"LOC107965696" 0
"LOC107965697" 0.201818181818182
"LOC107965698" 0.0109090909090909
"LOC107965699" 0.0109090909090909
"LOC107965700" 0
"LOC107965701" 0
"LOC107965702" 0
"LOC107965703" 0
"LOC107965704" 0.110909090909091
"LOC107965705" 0
"LOC107965706" 0.287272727272727
"LOC107965707" 0
"LOC107965708" 0
"LOC107965709" 0.0181818181818182
"LOC107965710" 0
"LOC107965711" 0
"LOC107965712" 0.00181818181818182
"LOC107965713" 0.0290909090909091
"LOC107965714" 0
"LOC107965715" 0
"LOC107965716" 0
"LOC107965717" 0
"LOC107965718" 0
"LOC107965719" 0
"LOC107965720" 0.0254545454545455
"LOC107965721" 0.329090909090909
"LOC107965722" 0.605454545454545
"LOC107965723" 0
"LOC107965724" 0
"LOC107965725" 0
"LOC107965726" 0
"LOC107965727" 0
"LOC107965728" 0
"LOC107965729" 0
"LOC107965730" 0.0163636363636364
"LOC107965743" 0
"LOC107965744" 0
"LOC107965746" 0.00909090909090909
"LOC107965747" 0
"LOC107965748" 0.229090909090909
"LOC107965749" 0.329090909090909
"LOC107965750" 0
"LOC107965751" 0
"LOC107965752" 0
"LOC107965753" 0.04
"LOC107965756" 0.605454545454545
"LOC107965757" 0
"LOC107965758" 0
"LOC107965759" 0
"LOC107965760" 0.02
"LOC107965761" 0.0454545454545455
"LOC107965762" 0
"LOC107965763" 0.0527272727272727
"LOC107965765" 0.0436363636363636
"LOC107965766" 0.129090909090909
"LOC107965767" 0
"LOC107965768" 0
"LOC107965770" 0.167272727272727
"LOC107965771" 0
"LOC107965772" 0
"LOC107965773" 0.710909090909091
"LOC107965774" 0
"LOC107965775" 0.0109090909090909
"LOC107965776" 0
"LOC107965777" 0
"LOC107965778" 0.0109090909090909
"LOC107965779" 0.0872727272727273
"LOC107965780" 0.158181818181818
"LOC107965781" 0
"LOC107965782" 0
"LOC107965783" 0
"LOC107965784" 0.329090909090909
"LOC107965785" 0
"LOC107965786" 0.0254545454545455
"LOC107965787" 0.327272727272727
"LOC107965788" 0
"LOC107965791" 0.04
"LOC107965792" 0
"LOC107965793" 0
"LOC107965794" 0
"LOC107965795" 0.00181818181818182
"LOC107965797" 0.00181818181818182
"LOC107965798" 0.0963636363636364
"LOC107965799" 0.318181818181818
"LOC107965800" 0
"LOC107965801" 0.0163636363636364
"LOC107965802" 0
"LOC107965803" 0.121818181818182
"LOC107965804" 0
"LOC107965805" 0
"LOC107965806" 0
"LOC107965807" 0
"LOC107965808" 0
"LOC107965809" 0
"LOC107965813" 0
"LOC107965814" 0
"LOC107965815" 0.6
"LOC107965816" 0
"LOC107965817" 0.6
"LOC107965818" 0
"LOC107965819" 0
"LOC107965820" 0
"LOC107965821" 0
"LOC107965822" 0
"LOC107965823" 0.247272727272727
"LOC107965824" 0
"LOC107965825" 0
"LOC107965826" 0
"LOC107965827" 0
"LOC107965828" 0
"LOC107965829" 0
"LOC107965830" 0
"LOC107965831" 0.2
"LOC107965832" 0.261818181818182
"LOC107965833" 0.00363636363636364
"LOC107965834" 0
"LOC107965835" 0
"LOC107965836" 0
"LOC107965837" 0.329090909090909
"LOC107965838" 0.327272727272727
"LOC107965839" 0
"LOC107965840" 0
"LOC107965841" 0
"LOC107965842" 0.572727272727273
"LOC107965843" 0.0927272727272727
"LOC107965844" 0
"LOC107965845" 0
"LOC107965846" 0
"LOC107965847" 0
"LOC107965848" 0
"LOC107965849" 0
"LOC107965850" 0
"LOC107965851" 0
"LOC107965853" 0
"LOC107965854" 0.596363636363636
"LOC107965855" 0
"LOC107965856" 0
"LOC107965857" 0
"LOC107965858" 0
"LOC107965859" 0
"LOC107965860" 0.327272727272727
"LOC107965863" 0.0436363636363636
"LOC107965864" 0.0236363636363636
"LOC107965865" 0
"LOC107965866" 0
"LOC107965867" 0.02
"LOC107965868" 0.00909090909090909
"LOC107965869" 0
"LOC107965872" 0
"LOC107965873" 0
"LOC107965875" 0.0109090909090909
"LOC107965876" 0.00727272727272727
"LOC107965881" 0.0109090909090909
"LOC107965882" 0.00909090909090909
"LOC107965883" 0
"LOC107965884" 0
"LOC107965886" 0
"LOC107965888" 0.0181818181818182
"LOC107965889" 0.0454545454545455
"LOC107965891" 0
"LOC107965893" 0
"LOC107965894" 0
"LOC107965895" 0
"LOC107965896" 0
"LOC107965897" 0
"LOC107965900" 0.0563636363636364
"LOC107965906" 0.0290909090909091
"LOC107965909" 0
"LOC107965910" 0
"LOC107965911" 0
"LOC107965912" 0.556363636363636
"LOC107965914" 0.309090909090909
"LOC107965915" 0
"LOC107965919" 0.0109090909090909
"LOC107965921" 0.28
"LOC107965922" 0.325454545454545
"LOC107965926" 0
"LOC107965927" 0.0854545454545454
"LOC107965928" 0.0236363636363636
"LOC107965929" 0.0436363636363636
"LOC107965930" 0.329090909090909
"LOC107965931" 0.218181818181818
"LOC107965932" 0
"LOC107965933" 0.0236363636363636
"LOC107965934" 0.0709090909090909
"LOC107965935" 0.0109090909090909
"LOC107965936" 0.0145454545454545
"LOC107965938" 0
"LOC107965939" 0
"LOC107965941" 0.469090909090909
"LOC107965946" 0
"LOC107965947" 0
"LOC107965950" 0.241818181818182
"LOC107965951" 0.909090909090909
"LOC107965955" 0.314545454545455
"LOC107965956" 0.0109090909090909
"LOC107965958" 0.101818181818182
"LOC107965959" 0
"LOC107965960" 0
"LOC107965961" 0
"LOC107965963" 0.00363636363636364
"LOC107965965" 0
"LOC107965971" 0.0109090909090909
"LOC107965972" 0
"LOC107965977" 0
"LOC107965979" 0
"LOC107965980" 0.0327272727272727
"LOC107965981" 0.0309090909090909
"LOC107965985" 0
"LOC107965987" 0
"LOC107965988" 0
"LOC107965992" 0
"LOC107965993" 0
"LOC107965994" 0
"LOC107965995" 0
"LOC107965996" 0.02
"LOC107965998" 0.0109090909090909
"LOC107965999" 0
"LOC107966000" 0
"LOC107966001" 0.0109090909090909
"LOC107966002" 0.00727272727272727
"LOC107966003" 0
"LOC107966005" 0.0109090909090909
"LOC107966011" 0
"LOC107966014" 0.0109090909090909
"LOC107966017" 0.0109090909090909
"LOC107966018" 0.00909090909090909
"LOC107966019" 0
"LOC107966020" 0.00363636363636364
"LOC107966021" 0.509090909090909
"LOC107966024" 0.0109090909090909
"LOC107966025" 0
"LOC107966026" 0.0490909090909091
"LOC107966027" 0
"LOC107966029" 0.2
"LOC107966031" 0.0145454545454545
"LOC107966033" 0
"LOC107966034" 0.00181818181818182
"LOC107966035" 0.0327272727272727
"LOC107966036" 0
"LOC107966037" 0.0109090909090909
"LOC107966038" 0
"LOC107966039" 0.0327272727272727
"LOC107966040" 0.107272727272727
"LOC107966041" 0.00363636363636364
"LOC107966042" 0.516363636363636
"LOC107966043" 0
"LOC107966044" 0.28
"LOC107966045" 0.318181818181818
"LOC107966046" 0
"LOC107966047" 0.0890909090909091
"LOC107966048" 0
"LOC107966049" 0.1
"LOC107966050" 0
"LOC107966051" 0.303636363636364
"LOC107966052" 0
"LOC107966053" 0
"LOC107966054" 0.329090909090909
"LOC107966055" 0.601818181818182
"LOC107966056" 0
"LOC107966057" 0.28
"LOC107966058" 0.123636363636364
"LOC107966059" 0
"LOC107966060" 0.0254545454545455
"LOC107966061" 0.0109090909090909
"LOC107966062" 0.16
"LOC107966063" 0
"LOC107966064" 0
"LOC107966066" 0
"LOC107966067" 0.0327272727272727
"LOC107966068" 0
"LOC107966069" 0
"LOC107966070" 0
"LOC107966071" 0.0145454545454545
"LOC107966072" 0.0636363636363636
"LOC107966073" 0.0145454545454545
"LOC107966074" 0.794545454545455
"LOC107966084" 0.0109090909090909
"LOC107966085" 0
"LOC107966086" 0.00727272727272727
"LOC107966087" 0
"LOC107966088" 0.0727272727272727
"LOC107966089" 0
"LOC107966090" 0
"LOC107966091" 0
"LOC107966092" 0
"LOC107966093" 0
"LOC107966094" 0.0290909090909091
"LOC107966095" 0
"LOC107966096" 0
"LOC107966097" 0.00545454545454545
"LOC107966098" 0.02
"LOC107966099" 0.00545454545454545
"LOC107966100" 0
"LOC107966101" 0.06
"LOC107966102" 0.327272727272727
"LOC107966103" 0.312727272727273
"LOC107966104" 0.0181818181818182
"LOC107966105" 0
"LOC107966106" 0.0254545454545455
"LOC107966107" 0
"LOC107966108" 0.00909090909090909
"LOC107966109" 0.00363636363636364
"LOC107966110" 0.02
"LOC107966111" 0.603636363636364
"LOC107966112" 0.0472727272727273
"LOC107966113" 0
"LOC107966114" 0.0109090909090909
"LOC107966115" 0.0109090909090909
"LOC107966116" 0.0418181818181818
"LOC107966117" 0
"LOC406073" 0
"LOC406081" 0.0818181818181818
"LOC406093" 0
"LOC406096" 0
"LOC406097" 0
"LOC406105" 0.234545454545455
"LOC406114" 0
"LOC406115" 0
"LOC406118" 0
"LOC406124" 0.0254545454545455
"LOC406132" 0.601818181818182
"LOC406139" 0
"LOC406142" 0
"LOC406144" 0
"LOC406145" 0
"LOC406146" 0.327272727272727
"LOC406147" 0.903636363636364
"LOC406152" 0.278181818181818
"LOC408264" 0
"LOC408267" 0
"LOC408269" 0.609090909090909
"LOC408271" 0
"LOC408272" 0
"LOC408275" 0.603636363636364
"LOC408276" 0.601818181818182
"LOC408277" 0.0945454545454545
"LOC408278" 0
"LOC408280" 0.18
"LOC408282" 0
"LOC408283" 0
"LOC408284" 0.0127272727272727
"LOC408285" 0
"LOC408286" 0.329090909090909
"LOC408288" 0.274545454545455
"LOC408291" 0.905454545454545
"LOC408292" 0
"LOC408293" 0
"LOC408294" 0.607272727272727
"LOC408295" 0.00727272727272727
"LOC408297" 0
"LOC408298" 0.567272727272727
"LOC408299" 0.327272727272727
"LOC408301" 0
"LOC408302" 0
"LOC408303" 0.3
"LOC408304" 0.594545454545455
"LOC408305" 0
"LOC408306" 0.329090909090909
"LOC408308" 0.105454545454545
"LOC408309" 0.314545454545455
"LOC408310" 0.0363636363636364
"LOC408311" 0.172727272727273
"LOC408312" 0.607272727272727
"LOC408314" 0
"LOC408315" 0.141818181818182
"LOC408316" 0
"LOC408317" 0.6
"LOC408319" 0.609090909090909
"LOC408320" 0.0145454545454545
"LOC408321" 0
"LOC408322" 0
"LOC408323" 0.272727272727273
"LOC408324" 0.361818181818182
"LOC408327" 0.0563636363636364
"LOC408328" 0
"LOC408329" 0.118181818181818
"LOC408331" 0
"LOC408332" 0
"LOC408333" 0.650909090909091
"LOC408335" 0.630909090909091
"LOC408336" 0.6
"LOC408337" 0
"LOC408339" 0.701818181818182
"LOC408342" 0.598181818181818
"LOC408343" 0
"LOC408344" 0.589090909090909
"LOC408345" 0.545454545454545
"LOC408346" 0.02
"LOC408347" 0
"LOC408348" 0
"LOC408349" 0.609090909090909
"LOC408351" 0.630909090909091
"LOC408352" 0
"LOC408353" 0
"LOC408354" 0
"LOC408355" 0.28
"LOC408358" 0
"LOC408359" 0
"LOC408361" 0
"LOC408362" 0.263636363636364
"LOC408364" 0.0327272727272727
"LOC408365" 0.925454545454545
"LOC408367" 0.283636363636364
"LOC408368" 0
"LOC408369" 0.0509090909090909
"LOC408370" 0
"LOC408371" 0.405454545454545
"LOC408372" 0
"LOC408373" 0
"LOC408374" 0.621818181818182
"LOC408381" 0.125454545454545
"LOC408382" 0.329090909090909
"LOC408384" 0.0745454545454545
"LOC408386" 0
"LOC408387" 0.609090909090909
"LOC408388" 0
"LOC408389" 0.0327272727272727
"LOC408390" 0
"LOC408391" 0
"LOC408392" 0
"LOC408393" 0
"LOC408394" 0
"LOC408395" 0.327272727272727
"LOC408397" 0
"LOC408398" 0
"LOC408400" 0
"LOC408401" 0
"LOC408402" 0
"LOC408405" 0.918181818181818
"LOC408406" 0
"LOC408407" 0
"LOC408408" 0.616363636363636
"LOC408409" 0
"LOC408411" 0.603636363636364
"LOC408412" 0.249090909090909
"LOC408413" 0
"LOC408414" 0.325454545454545
"LOC408415" 0
"LOC408416" 0.6
"LOC408417" 0
"LOC408418" 0
"LOC408420" 0.329090909090909
"LOC408421" 0.00181818181818182
"LOC408424" 0
"LOC408426" 0
"LOC408427" 0.287272727272727
"LOC408428" 0.272727272727273
"LOC408429" 0
"LOC408430" 0
"LOC408431" 0.603636363636364
"LOC408432" 0.243636363636364
"LOC408433" 0.00181818181818182
"LOC408434" 0
"LOC408435" 0
"LOC408438" 0.6
"LOC408439" 0.0345454545454545
"LOC408441" 0.318181818181818
"LOC408442" 0.216363636363636
"LOC408443" 0
"LOC408444" 0
"LOC408446" 0.309090909090909
"LOC408447" 0.641818181818182
"LOC408448" 0
"LOC408449" 0.329090909090909
"LOC408451" 0.601818181818182
"LOC408452" 0.274545454545455
"LOC408453" 0.207272727272727
"LOC408455" 0
"LOC408456" 0.321818181818182
"LOC408457" 0
"LOC408458" 0.396363636363636
"LOC408461" 0.0127272727272727
"LOC408462" 0.02
"LOC408463" 0.307272727272727
"LOC408464" 0.52
"LOC408465" 0
"LOC408467" 0
"LOC408470" 0.241818181818182
"LOC408471" 0.110909090909091
"LOC408473" 0
"LOC408474" 0.00181818181818182
"LOC408477" 0.316363636363636
"LOC408478" 0.807272727272727
"LOC408480" 0
"LOC408481" 0
"LOC408493" 0
"LOC408494" 0
"LOC408497" 0.58
"LOC408500" 0
"LOC408501" 0
"LOC408503" 0.0636363636363636
"LOC408504" 0
"LOC408507" 0
"LOC408508" 0.923636363636364
"LOC408509" 0.214545454545455
"LOC408510" 0
"LOC408511" 0
"LOC408512" 0.607272727272727
"LOC408515" 0.252727272727273
"LOC408516" 0.201818181818182
"LOC408517" 0
"LOC408519" 0
"LOC408520" 0.505454545454545
"LOC408522" 0
"LOC408523" 0.601818181818182
"LOC408524" 0.130909090909091
"LOC408525" 0
"LOC408526" 0
"LOC408527" 0.48
"LOC408528" 0.223636363636364
"LOC408531" 0.614545454545455
"LOC408532" 0.0945454545454545
"LOC408533" 0
"LOC408534" 0.0545454545454545
"LOC408536" 0
"LOC408538" 0.118181818181818
"LOC408539" 0
"LOC408541" 0.290909090909091
"LOC408542" 0.598181818181818
"LOC408543" 0.0145454545454545
"LOC408544" 0
"LOC408546" 0.0290909090909091
"LOC408547" 0.247272727272727
"LOC408548" 0.00181818181818182
"LOC408551" 0.329090909090909
"LOC408552" 0.289090909090909
"LOC408554" 0.0109090909090909
"LOC408556" 0
"LOC408557" 0
"LOC408558" 0
"LOC408559" 0.854545454545454
"LOC408561" 0.287272727272727
"LOC408562" 0
"LOC408563" 0
"LOC408564" 0.28
"LOC408565" 0.570909090909091
"LOC408567" 0.838181818181818
"LOC408568" 0
"LOC408569" 0
"LOC408570" 0
"LOC408572" 0
"LOC408573" 0
"LOC408574" 0
"LOC408575" 0.618181818181818
"LOC408576" 0
"LOC408577" 0
"LOC408578" 0
"LOC408579" 0
"LOC408580" 0
"LOC408583" 0
"LOC408585" 0
"LOC408586" 0
"LOC408587" 0
"LOC408589" 0.14
"LOC408590" 0
"LOC408591" 0
"LOC408592" 0.325454545454545
"LOC408594" 0
"LOC408595" 0.607272727272727
"LOC408596" 0.921818181818182
"LOC408597" 0
"LOC408598" 0
"LOC408600" 0
"LOC408601" 0.00545454545454545
"LOC408602" 0
"LOC408603" 0
"LOC408604" 0.449090909090909
"LOC408607" 0
"LOC408608" 0
"LOC408609" 0
"LOC408614" 0.321818181818182
"LOC408615" 0.143636363636364
"LOC408616" 0
"LOC408618" 0
"LOC408619" 0
"LOC408620" 0.234545454545455
"LOC408621" 0
"LOC408622" 0.327272727272727
"LOC408623" 0
"LOC408624" 0
"LOC408625" 0.0727272727272727
"LOC408626" 0.601818181818182
"LOC408631" 0.609090909090909
"LOC408632" 0.505454545454545
"LOC408633" 0.634545454545455
"LOC408634" 0.0236363636363636
"LOC408635" 0
"LOC408641" 0.327272727272727
"LOC408642" 0
"LOC408643" 0
"LOC408645" 0
"LOC408646" 0.0727272727272727
"LOC408648" 0
"LOC408649" 0
"LOC408650" 0
"LOC408652" 0
"LOC408653" 0
"LOC408655" 0
"LOC408656" 0.556363636363636
"LOC408657" 0.103636363636364
"LOC408660" 0.243636363636364
"LOC408661" 0.0145454545454545
"LOC408662" 0
"LOC408663" 0
"LOC408664" 0
"LOC408666" 0.00181818181818182
"LOC408668" 0.192727272727273
"LOC408669" 0
"LOC408670" 0
"LOC408672" 0
"LOC408673" 0.549090909090909
"LOC408674" 0
"LOC408675" 0.329090909090909
"LOC408676" 0
"LOC408677" 0
"LOC408678" 0
"LOC408680" 0.0727272727272727
"LOC408681" 0.42
"LOC408685" 0
"LOC408686" 0.0127272727272727
"LOC408687" 0.636363636363636
"LOC408688" 0
"LOC408690" 0
"LOC408691" 0
"LOC408693" 0
"LOC408694" 0
"LOC408695" 0.24
"LOC408696" 0.227272727272727
"LOC408697" 0
"LOC408699" 0.327272727272727
"LOC408701" 0.601818181818182
"LOC408702" 0
"LOC408703" 0.0109090909090909
"LOC408705" 0.64
"LOC408706" 0.401818181818182
"LOC408708" 0.627272727272727
"LOC408710" 0.529090909090909
"LOC408711" 0
"LOC408712" 0
"LOC408713" 0
"LOC408714" 0
"LOC408715" 0
"LOC408716" 0.563636363636364
"LOC408717" 0
"LOC408718" 0
"LOC408721" 0.609090909090909
"LOC408722" 0
"LOC408723" 0
"LOC408724" 0.652727272727273
"LOC408725" 0
"LOC408727" 0
"LOC408728" 0.4
"LOC408729" 0
"LOC408730" 0
"LOC408732" 0
"LOC408733" 0
"LOC408734" 0
"LOC408740" 0
"LOC408741" 0
"LOC408742" 0
"LOC408748" 0
"LOC408749" 0.00545454545454545
"LOC408750" 0.543636363636364
"LOC408751" 0
"LOC408752" 0.0872727272727273
"LOC408754" 0
"LOC408755" 0
"LOC408759" 0.769090909090909
"LOC408761" 0.656363636363636
"LOC408762" 0.66
"LOC408763" 0
"LOC408766" 0
"LOC408767" 0.0109090909090909
"LOC408769" 0.329090909090909
"LOC408770" 0
"LOC408773" 0.485454545454545
"LOC408774" 0.594545454545455
"LOC408775" 0
"LOC408777" 0
"LOC408779" 0.08
"LOC408780" 0
"LOC408782" 0
"LOC408783" 0.569090909090909
"LOC408784" 0
"LOC408785" 0
"LOC408787" 0.0254545454545455
"LOC408788" 0
"LOC408789" 0.0290909090909091
"LOC408790" 0.103636363636364
"LOC408791" 0.0581818181818182
"LOC408792" 0
"LOC408793" 0.629090909090909
"LOC408794" 0.587272727272727
"LOC408796" 0
"LOC408797" 0.0581818181818182
"LOC408799" 0
"LOC408801" 0.112727272727273
"LOC408803" 0
"LOC408804" 0.263636363636364
"LOC408805" 0.247272727272727
"LOC408807" 0
"LOC408808" 0.08
"LOC408809" 0.0872727272727273
"LOC408810" 0
"LOC408811" 0
"LOC408814" 0
"LOC408815" 0.601818181818182
"LOC408817" 0.76
"LOC408818" 0
"LOC408819" 0.0109090909090909
"LOC408820" 0.0781818181818182
"LOC408821" 0
"LOC408822" 0.02
"LOC408824" 0
"LOC408826" 0
"LOC408827" 0.329090909090909
"LOC408828" 0
"LOC408830" 0.236363636363636
"LOC408831" 0.0145454545454545
"LOC408833" 0
"LOC408834" 0.605454545454545
"LOC408835" 0
"LOC408836" 0
"LOC408837" 0.298181818181818
"LOC408839" 0.641818181818182
"LOC408840" 0
"LOC408841" 0.781818181818182
"LOC408842" 0.658181818181818
"LOC408843" 0.329090909090909
"LOC408844" 0.6
"LOC408845" 0.212727272727273
"LOC408846" 0
"LOC408847" 0
"LOC408848" 0.327272727272727
"LOC408850" 0.518181818181818
"LOC408851" 0.270909090909091
"LOC408852" 0
"LOC408853" 0
"LOC408857" 0
"LOC408859" 0
"LOC408860" 0.329090909090909
"LOC408862" 0
"LOC408863" 0.0145454545454545
"LOC408864" 0.0745454545454545
"LOC408865" 0.607272727272727
"LOC408866" 0
"LOC408867" 0.329090909090909
"LOC408868" 0
"LOC408869" 0.601818181818182
"LOC408871" 0
"LOC408872" 0.0181818181818182
"LOC408874" 0.68
"LOC408875" 0
"LOC408876" 0
"LOC408877" 0
"LOC408878" 0.0181818181818182
"LOC408882" 0
"LOC408883" 0.425454545454545
"LOC408884" 0
"LOC408886" 0
"LOC408887" 0
"LOC408888" 0
"LOC408889" 0
"LOC408890" 0.636363636363636
"LOC408891" 0.605454545454545
"LOC408892" 0.0527272727272727
"LOC408894" 0.6
"LOC408896" 0.572727272727273
"LOC408897" 0
"LOC408898" 0.241818181818182
"LOC408900" 0.590909090909091
"LOC408901" 0
"LOC408902" 0
"LOC408903" 0
"LOC408904" 0.221818181818182
"LOC408905" 0.658181818181818
"LOC408906" 0
"LOC408908" 0
"LOC408909" 0.294545454545455
"LOC408910" 0.0109090909090909
"LOC408911" 0
"LOC408914" 0
"LOC408915" 0
"LOC408916" 0.0163636363636364
"LOC408917" 0.0727272727272727
"LOC408918" 0.0218181818181818
"LOC408920" 0.329090909090909
"LOC408922" 0.0581818181818182
"LOC408923" 0.603636363636364
"LOC408924" 0.327272727272727
"LOC408925" 0
"LOC408926" 0.323636363636364
"LOC408934" 0
"LOC408935" 0.0690909090909091
"LOC408936" 0.592727272727273
"LOC408937" 0
"LOC408939" 0.534545454545455
"LOC408942" 0
"LOC408944" 0
"LOC408945" 0.296363636363636
"LOC408949" 0.672727272727273
"LOC408950" 0.290909090909091
"LOC408951" 0.0836363636363636
"LOC408952" 0
"LOC408953" 0.223636363636364
"LOC408955" 0
"LOC408957" 0
"LOC408958" 0
"LOC408959" 0
"LOC408960" 0
"LOC408961" 0.321818181818182
"LOC408963" 0
"LOC408964" 0
"LOC408965" 0.06
"LOC408966" 0.00727272727272727
"LOC408967" 0.04
"LOC408968" 0
"LOC408969" 0.32
"LOC408970" 0.08
"LOC408971" 0
"LOC408972" 0.243636363636364
"LOC408973" 0
"LOC408976" 0.74
"LOC408979" 0.569090909090909
"LOC408980" 0
"LOC408981" 0.210909090909091
"LOC408982" 0.318181818181818
"LOC408983" 0
"LOC408985" 0.00545454545454545
"LOC408986" 0
"LOC408987" 0
"LOC408988" 0
"LOC408989" 0
"LOC408990" 0.647272727272727
"LOC408991" 0
"LOC408992" 0.0472727272727273
"LOC408996" 0.329090909090909
"LOC409000" 0
"LOC409001" 0.629090909090909
"LOC409002" 0.423636363636364
"LOC409004" 0
"LOC409005" 0.32
"LOC409006" 0
"LOC409007" 0.623636363636364
"LOC409009" 0.598181818181818
"LOC409010" 0.578181818181818
"LOC409011" 0
"LOC409015" 0
"LOC409016" 0.0854545454545454
"LOC409017" 0
"LOC409019" 0
"LOC409020" 0.0872727272727273
"LOC409022" 0
"LOC409023" 0
"LOC409024" 0
"LOC409025" 0
"LOC409026" 0
"LOC409027" 0.605454545454545
"LOC409028" 0.6
"LOC409032" 0
"LOC409034" 0
"LOC409036" 0
"LOC409038" 0
"LOC409039" 0
"LOC409041" 0
"LOC409043" 0.00363636363636364
"LOC409045" 0.607272727272727
"LOC409046" 0
"LOC409047" 0
"LOC409049" 0.00181818181818182
"LOC409050" 0.42
"LOC409051" 0
"LOC409053" 0.643636363636364
"LOC409055" 0.310909090909091
"LOC409056" 0
"LOC409057" 0
"LOC409058" 0.327272727272727
"LOC409059" 0
"LOC409060" 0.256363636363636
"LOC409061" 0.327272727272727
"LOC409062" 0.00363636363636364
"LOC409063" 0.329090909090909
"LOC409064" 0.329090909090909
"LOC409065" 0
"LOC409066" 0.0145454545454545
"LOC409068" 0
"LOC409070" 0.607272727272727
"LOC409073" 0
"LOC409074" 0.329090909090909
"LOC409075" 0.569090909090909
"LOC409077" 0.301818181818182
"LOC409078" 0.601818181818182
"LOC409079" 0.207272727272727
"LOC409082" 0
"LOC409083" 0.650909090909091
"LOC409084" 0.607272727272727
"LOC409085" 0.0127272727272727
"LOC409086" 0.465454545454545
"LOC409087" 0.229090909090909
"LOC409088" 0
"LOC409089" 0
"LOC409090" 0
"LOC409091" 0.325454545454545
"LOC409092" 0.607272727272727
"LOC409093" 0.549090909090909
"LOC409095" 0
"LOC409096" 0
"LOC409098" 0.581818181818182
"LOC409099" 0
"LOC409100" 0.172727272727273
"LOC409102" 0
"LOC409103" 0
"LOC409105" 0
"LOC409106" 0
"LOC409107" 0
"LOC409108" 0.965454545454545
"LOC409109" 0.223636363636364
"LOC409110" 0.607272727272727
"LOC409111" 0.607272727272727
"LOC409113" 0
"LOC409114" 0.103636363636364
"LOC409115" 0.00181818181818182
"LOC409117" 0
"LOC409118" 0
"LOC409119" 0.62
"LOC409122" 0
"LOC409124" 0
"LOC409125" 0
"LOC409126" 0
"LOC409127" 0.605454545454545
"LOC409129" 0
"LOC409130" 0.118181818181818
"LOC409131" 0.329090909090909
"LOC409132" 0
"LOC409134" 0
"LOC409136" 0
"LOC409137" 0
"LOC409138" 0
"LOC409139" 0
"LOC409140" 0
"LOC409141" 0
"LOC409142" 0.274545454545455
"LOC409143" 0.143636363636364
"LOC409144" 0
"LOC409145" 0
"LOC409150" 0.341818181818182
"LOC409151" 0.521818181818182
"LOC409152" 0.00545454545454545
"LOC409153" 0.616363636363636
"LOC409154" 0.00363636363636364
"LOC409155" 0.321818181818182
"LOC409157" 0.329090909090909
"LOC409158" 0.367272727272727
"LOC409159" 0
"LOC409160" 0.229090909090909
"LOC409162" 0.0909090909090909
"LOC409163" 0.656363636363636
"LOC409164" 0
"LOC409165" 0.298181818181818
"LOC409166" 0
"LOC409167" 0.552727272727273
"LOC409168" 0.249090909090909
"LOC409169" 0.543636363636364
"LOC409170" 0
"LOC409171" 0.323636363636364
"LOC409172" 0.229090909090909
"LOC409173" 0
"LOC409174" 0
"LOC409176" 0.925454545454545
"LOC409177" 0
"LOC409178" 0
"LOC409179" 0
"LOC409180" 0
"LOC409182" 0
"LOC409183" 0
"LOC409184" 0
"LOC409185" 0
"LOC409186" 0
"LOC409187" 0
"LOC409189" 0.238181818181818
"LOC409191" 0.327272727272727
"LOC409192" 0.596363636363636
"LOC409193" 0.00363636363636364
"LOC409195" 0.0436363636363636
"LOC409196" 0.105454545454545
"LOC409197" 0
"LOC409198" 0.0145454545454545
"LOC409199" 0.645454545454546
"LOC409200" 0
"LOC409201" 0
"LOC409202" 0
"LOC409203" 0
"LOC409204" 0.329090909090909
"LOC409206" 0
"LOC409207" 0.592727272727273
"LOC409208" 0
"LOC409212" 0.607272727272727
"LOC409217" 0.6
"LOC409218" 0
"LOC409219" 0
"LOC409221" 0.48
"LOC409222" 0.632727272727273
"LOC409225" 0.109090909090909
"LOC409226" 0
"LOC409228" 0
"LOC409229" 0.630909090909091
"LOC409230" 0.645454545454546
"LOC409231" 0
"LOC409232" 0
"LOC409234" 0.6
"LOC409235" 0.0872727272727273
"LOC409236" 0.327272727272727
"LOC409238" 0
"LOC409240" 0
"LOC409241" 0
"LOC409242" 0.583636363636364
"LOC409243" 0.652727272727273
"LOC409244" 0
"LOC409245" 0
"LOC409246" 0.374545454545455
"LOC409247" 0
"LOC409249" 0.623636363636364
"LOC409250" 0
"LOC409251" 0.605454545454545
"LOC409252" 0.587272727272727
"LOC409253" 0
"LOC409254" 0.00545454545454545
"LOC409255" 0
"LOC409256" 0
"LOC409257" 0.329090909090909
"LOC409258" 0
"LOC409259" 0.56
"LOC409260" 0
"LOC409261" 0
"LOC409262" 0
"LOC409263" 0
"LOC409264" 0
"LOC409265" 0.0236363636363636
"LOC409267" 0.314545454545455
"LOC409268" 0.609090909090909
"LOC409269" 0
"LOC409270" 0
"LOC409271" 0
"LOC409272" 0
"LOC409273" 0.610909090909091
"LOC409274" 0.00363636363636364
"LOC409276" 0.552727272727273
"LOC409277" 0.327272727272727
"LOC409278" 0.26
"LOC409279" 0.601818181818182
"LOC409280" 0.583636363636364
"LOC409281" 0
"LOC409282" 0
"LOC409283" 0.576363636363636
"LOC409285" 0
"LOC409286" 0
"LOC409288" 0.605454545454545
"LOC409290" 0
"LOC409291" 0
"LOC409292" 0.00181818181818182
"LOC409293" 0.02
"LOC409294" 0
"LOC409295" 0
"LOC409296" 0.372727272727273
"LOC409298" 0
"LOC409299" 0.0163636363636364
"LOC409300" 0.236363636363636
"LOC409301" 0.629090909090909
"LOC409303" 0
"LOC409305" 0.0109090909090909
"LOC409306" 0
"LOC409307" 0.601818181818182
"LOC409308" 0.543636363636364
"LOC409310" 0
"LOC409311" 0
"LOC409312" 0.329090909090909
"LOC409313" 0
"LOC409314" 0.594545454545455
"LOC409315" 0.00181818181818182
"LOC409316" 0
"LOC409317" 0
"LOC409318" 0
"LOC409320" 0.194545454545455
"LOC409321" 0
"LOC409322" 0.592727272727273
"LOC409323" 0
"LOC409324" 0.545454545454545
"LOC409325" 0.0509090909090909
"LOC409326" 0
"LOC409327" 0
"LOC409329" 0.892727272727273
"LOC409331" 0.614545454545455
"LOC409332" 0
"LOC409333" 0
"LOC409334" 0.0272727272727273
"LOC409335" 0.314545454545455
"LOC409336" 0
"LOC409337" 0.632727272727273
"LOC409340" 0
"LOC409341" 0.323636363636364
"LOC409342" 0
"LOC409346" 0
"LOC409347" 0
"LOC409348" 0.572727272727273
"LOC409350" 0.0381818181818182
"LOC409351" 0
"LOC409353" 0.0145454545454545
"LOC409355" 0.02
"LOC409357" 0
"LOC409358" 0
"LOC409359" 0.6
"LOC409360" 0.0581818181818182
"LOC409361" 0
"LOC409362" 0.0181818181818182
"LOC409363" 0.323636363636364
"LOC409364" 0
"LOC409365" 0
"LOC409366" 0.0690909090909091
"LOC409367" 0
"LOC409368" 0.123636363636364
"LOC409369" 0
"LOC409370" 0.601818181818182
"LOC409371" 0
"LOC409373" 0
"LOC409377" 0
"LOC409378" 0
"LOC409379" 0
"LOC409382" 0.6
"LOC409383" 0
"LOC409384" 0.438181818181818
"LOC409385" 0.625454545454545
"LOC409386" 0.147272727272727
"LOC409387" 0
"LOC409388" 0
"LOC409389" 0
"LOC409390" 0
"LOC409392" 0
"LOC409393" 0
"LOC409394" 0
"LOC409395" 0.603636363636364
"LOC409396" 0
"LOC409397" 0.0309090909090909
"LOC409401" 0.167272727272727
"LOC409402" 0.92
"LOC409403" 0.607272727272727
"LOC409404" 0
"LOC409405" 0.174545454545455
"LOC409406" 0.14
"LOC409408" 0.0672727272727273
"LOC409409" 0
"LOC409410" 0.394545454545455
"LOC409411" 0.310909090909091
"LOC409414" 0
"LOC409417" 0
"LOC409420" 0
"LOC409422" 0.28
"LOC409423" 0.607272727272727
"LOC409424" 0.0454545454545455
"LOC409425" 0.329090909090909
"LOC409427" 0
"LOC409429" 0.6
"LOC409430" 0
"LOC409433" 0.52
"LOC409435" 0.7
"LOC409438" 0
"LOC409439" 0
"LOC409440" 0
"LOC409441" 0
"LOC409442" 0.407272727272727
"LOC409443" 0
"LOC409444" 0
"LOC409447" 0.0345454545454545
"LOC409448" 0.1
"LOC409450" 0
"LOC409451" 0.32
"LOC409452" 0.310909090909091
"LOC409454" 0
"LOC409455" 0
"LOC409456" 0.625454545454545
"LOC409457" 0.512727272727273
"LOC409459" 0
"LOC409460" 0
"LOC409462" 0.08
"LOC409463" 0
"LOC409465" 0
"LOC409467" 0
"LOC409468" 0
"LOC409470" 0
"LOC409472" 0.645454545454546
"LOC409473" 0.0545454545454545
"LOC409474" 0.0363636363636364
"LOC409475" 0
"LOC409476" 0
"LOC409479" 0
"LOC409481" 0.116363636363636
"LOC409483" 0.6
"LOC409485" 0.327272727272727
"LOC409486" 0.630909090909091
"LOC409487" 0.6
"LOC409488" 0.329090909090909
"LOC409489" 0
"LOC409491" 0.289090909090909
"LOC409492" 0.905454545454545
"LOC409493" 0
"LOC409494" 0.923636363636364
"LOC409495" 0.170909090909091
"LOC409497" 0.610909090909091
"LOC409498" 0.769090909090909
"LOC409499" 0
"LOC409500" 0.0327272727272727
"LOC409501" 0.603636363636364
"LOC409502" 0
"LOC409504" 0.625454545454545
"LOC409505" 0.430909090909091
"LOC409508" 0
"LOC409510" 0
"LOC409511" 0
"LOC409512" 0
"LOC409513" 0.609090909090909
"LOC409514" 0.207272727272727
"LOC409515" 0
"LOC409517" 0.205454545454545
"LOC409518" 0
"LOC409520" 0.196363636363636
"LOC409521" 0.610909090909091
"LOC409522" 0.607272727272727
"LOC409523" 0.0309090909090909
"LOC409525" 0
"LOC409527" 0
"LOC409528" 0
"LOC409529" 0.327272727272727
"LOC409530" 0
"LOC409531" 0.0418181818181818
"LOC409532" 0
"LOC409533" 0
"LOC409534" 0
"LOC409536" 0
"LOC409538" 0
"LOC409539" 0.321818181818182
"LOC409540" 0.0654545454545455
"LOC409543" 0.609090909090909
"LOC409544" 0.0272727272727273
"LOC409546" 0
"LOC409547" 0
"LOC409548" 0.00181818181818182
"LOC409549" 0.305454545454545
"LOC409550" 0
"LOC409552" 0
"LOC409553" 0.0109090909090909
"LOC409554" 0
"LOC409556" 0.578181818181818
"LOC409557" 0.605454545454545
"LOC409558" 0.527272727272727
"LOC409559" 0
"LOC409560" 0.0909090909090909
"LOC409563" 0
"LOC409564" 0
"LOC409565" 0
"LOC409566" 0.507272727272727
"LOC409569" 0.225454545454545
"LOC409571" 0
"LOC409572" 0
"LOC409573" 0.607272727272727
"LOC409574" 0
"LOC409576" 0.405454545454545
"LOC409577" 0
"LOC409578" 0
"LOC409579" 0
"LOC409581" 0
"LOC409584" 0
"LOC409586" 0.281818181818182
"LOC409588" 0
"LOC409589" 0
"LOC409590" 0.621818181818182
"LOC409593" 0.230909090909091
"LOC409594" 0.649090909090909
"LOC409595" 0
"LOC409596" 0
"LOC409598" 0.132727272727273
"LOC409599" 0
"LOC409600" 0
"LOC409602" 0.14
"LOC409603" 0.227272727272727
"LOC409604" 0.00181818181818182
"LOC409606" 0
"LOC409607" 0.654545454545455
"LOC409608" 0
"LOC409609" 0
"LOC409610" 0.467272727272727
"LOC409611" 0
"LOC409613" 0
"LOC409614" 0
"LOC409616" 0
"LOC409617" 0
"LOC409619" 0.823636363636364
"LOC409620" 0
"LOC409622" 0
"LOC409624" 0.894545454545455
"LOC409626" 0.565454545454545
"LOC409628" 0
"LOC409631" 0.0854545454545454
"LOC409633" 0
"LOC409634" 0.327272727272727
"LOC409636" 0.187272727272727
"LOC409637" 0
"LOC409638" 0
"LOC409639" 0.6
"LOC409640" 0
"LOC409642" 0
"LOC409643" 0.00363636363636364
"LOC409644" 0
"LOC409645" 0.307272727272727
"LOC409646" 0
"LOC409647" 0
"LOC409648" 0.281818181818182
"LOC409649" 0
"LOC409650" 0
"LOC409653" 0.509090909090909
"LOC409655" 0.265454545454545
"LOC409658" 0.00181818181818182
"LOC409659" 0
"LOC409662" 0.245454545454545
"LOC409663" 0
"LOC409664" 0.563636363636364
"LOC409665" 0.629090909090909
"LOC409666" 0
"LOC409667" 0
"LOC409668" 0.00909090909090909
"LOC409669" 0
"LOC409670" 0.623636363636364
"LOC409671" 0.0309090909090909
"LOC409672" 0.54
"LOC409673" 0
"LOC409674" 0
"LOC409675" 0
"LOC409676" 0
"LOC409678" 0.0236363636363636
"LOC409680" 0
"LOC409681" 0.607272727272727
"LOC409682" 0
"LOC409686" 0
"LOC409688" 0.409090909090909
"LOC409689" 0
"LOC409690" 0.232727272727273
"LOC409691" 0
"LOC409692" 0
"LOC409693" 0
"LOC409695" 0.0727272727272727
"LOC409696" 0
"LOC409697" 0
"LOC409698" 0
"LOC409699" 0
"LOC409701" 0.101818181818182
"LOC409702" 0
"LOC409703" 0
"LOC409704" 0
"LOC409706" 0.309090909090909
"LOC409707" 0
"LOC409708" 0
"LOC409709" 0
"LOC409711" 0
"LOC409712" 0
"LOC409713" 0
"LOC409714" 0
"LOC409715" 0.303636363636364
"LOC409717" 0.627272727272727
"LOC409718" 0.609090909090909
"LOC409721" 0.32
"LOC409722" 0.329090909090909
"LOC409723" 0.243636363636364
"LOC409724" 0
"LOC409725" 0.601818181818182
"LOC409726" 0
"LOC409727" 0.605454545454545
"LOC409728" 0
"LOC409729" 0.656363636363636
"LOC409733" 0.636363636363636
"LOC409734" 0.529090909090909
"LOC409735" 0.569090909090909
"LOC409736" 0
"LOC409739" 0
"LOC409740" 0
"LOC409741" 0.0109090909090909
"LOC409743" 0
"LOC409748" 0.336363636363636
"LOC409749" 0
"LOC409751" 0
"LOC409752" 0
"LOC409753" 0.607272727272727
"LOC409755" 0.0872727272727273
"LOC409756" 0
"LOC409757" 0.554545454545455
"LOC409759" 0.923636363636364
"LOC409762" 0.06
"LOC409764" 0
"LOC409765" 0
"LOC409766" 0
"LOC409767" 0.558181818181818
"LOC409768" 0
"LOC409769" 0.465454545454545
"LOC409770" 0.605454545454545
"LOC409771" 0
"LOC409773" 0
"LOC409774" 0
"LOC409776" 0.454545454545455
"LOC409777" 0.105454545454545
"LOC409778" 0
"LOC409780" 0
"LOC409781" 0
"LOC409782" 0.44
"LOC409783" 0
"LOC409784" 0.252727272727273
"LOC409786" 0
"LOC409787" 0.327272727272727
"LOC409788" 0.641818181818182
"LOC409789" 0
"LOC409790" 0.0654545454545455
"LOC409791" 0
"LOC409792" 0.0636363636363636
"LOC409793" 0.0509090909090909
"LOC409794" 0
"LOC409795" 0
"LOC409796" 0
"LOC409799" 0.610909090909091
"LOC409800" 0.0109090909090909
"LOC409801" 0
"LOC409802" 0
"LOC409804" 0.203636363636364
"LOC409805" 0.301818181818182
"LOC409806" 0.56
"LOC409807" 0
"LOC409809" 0.00909090909090909
"LOC409810" 0
"LOC409814" 0
"LOC409816" 0.0127272727272727
"LOC409818" 0
"LOC409819" 0
"LOC409820" 0.629090909090909
"LOC409821" 0.272727272727273
"LOC409822" 0
"LOC409825" 0
"LOC409826" 0.927272727272727
"LOC409827" 0
"LOC409829" 0
"LOC409831" 0.00727272727272727
"LOC409832" 0
"LOC409833" 0
"LOC409835" 0
"LOC409836" 0.629090909090909
"LOC409838" 0.656363636363636
"LOC409839" 0
"LOC409841" 0
"LOC409842" 0.0236363636363636
"LOC409843" 0.327272727272727
"LOC409845" 0
"LOC409846" 0.0618181818181818
"LOC409847" 0
"LOC409849" 0
"LOC409851" 0
"LOC409852" 0.323636363636364
"LOC409854" 0
"LOC409856" 0
"LOC409857" 0
"LOC409859" 0.625454545454545
"LOC409860" 0
"LOC409861" 0
"LOC409862" 0.247272727272727
"LOC409863" 0
"LOC409865" 0.329090909090909
"LOC409866" 0.403636363636364
"LOC409867" 0.329090909090909
"LOC409868" 0
"LOC409869" 0.0745454545454545
"LOC409870" 0.376363636363636
"LOC409871" 0
"LOC409872" 0
"LOC409876" 0
"LOC409877" 0
"LOC409880" 0
"LOC409881" 0.327272727272727
"LOC409882" 0
"LOC409883" 0.527272727272727
"LOC409884" 0.232727272727273
"LOC409886" 0
"LOC409887" 0.529090909090909
"LOC409888" 0.323636363636364
"LOC409890" 0
"LOC409891" 0.629090909090909
"LOC409892" 0
"LOC409893" 0.636363636363636
"LOC409894" 0.576363636363636
"LOC409897" 0
"LOC409898" 0
"LOC409899" 0
"LOC409900" 0.618181818181818
"LOC409902" 0.709090909090909
"LOC409903" 0.603636363636364
"LOC409904" 0
"LOC409905" 0
"LOC409906" 0
"LOC409908" 0.00181818181818182
"LOC409909" 0
"LOC409910" 0.487272727272727
"LOC409911" 0.172727272727273
"LOC409912" 0
"LOC409913" 0
"LOC409915" 0.634545454545455
"LOC409918" 0
"LOC409919" 0
"LOC409920" 0
"LOC409921" 0
"LOC409922" 0
"LOC409923" 0
"LOC409924" 0.00181818181818182
"LOC409925" 0
"LOC409926" 0
"LOC409927" 0.607272727272727
"LOC409928" 0
"LOC409930" 0.321818181818182
"LOC409931" 0
"LOC409932" 0
"LOC409933" 0.0490909090909091
"LOC409934" 0.329090909090909
"LOC409936" 0.743636363636364
"LOC409937" 0.08
"LOC409941" 0
"LOC409942" 0
"LOC409945" 0.714545454545455
"LOC409946" 0.0836363636363636
"LOC409949" 0.927272727272727
"LOC409950" 0.325454545454545
"LOC409951" 0.0127272727272727
"LOC409952" 0.609090909090909
"LOC409953" 0.0272727272727273
"LOC409954" 0
"LOC409955" 0
"LOC409956" 0
"LOC409957" 0
"LOC409959" 0.156363636363636
"LOC409961" 0.601818181818182
"LOC409962" 0.570909090909091
"LOC409963" 0
"LOC409965" 0.618181818181818
"LOC409966" 0.103636363636364
"LOC409968" 0
"LOC409969" 0
"LOC409970" 0.327272727272727
"LOC409972" 0.0127272727272727
"LOC409976" 0
"LOC409977" 0.596363636363636
"LOC409978" 0
"LOC409979" 0.518181818181818
"LOC409981" 0
"LOC409983" 0.632727272727273
"LOC409984" 0.605454545454545
"LOC409985" 0.569090909090909
"LOC409986" 0.0672727272727273
"LOC409990" 0
"LOC409991" 0.0381818181818182
"LOC409992" 0
"LOC409993" 0.650909090909091
"LOC409994" 0.52
"LOC409995" 0.636363636363636
"LOC409999" 0
"LOC410000" 0.607272727272727
"LOC410001" 0
"LOC410003" 0.643636363636364
"LOC410004" 0
"LOC410005" 0
"LOC410006" 0
"LOC410007" 0.329090909090909
"LOC410009" 0
"LOC410012" 0
"LOC410013" 0
"LOC410015" 0.625454545454545
"LOC410017" 0
"LOC410018" 0
"LOC410019" 0
"LOC410021" 0.329090909090909
"LOC410022" 0.296363636363636
"LOC410023" 0.301818181818182
"LOC410024" 0
"LOC410026" 0
"LOC410027" 0
"LOC410030" 0
"LOC410031" 0.614545454545455
"LOC410033" 0.465454545454545
"LOC410034" 0.312727272727273
"LOC410035" 0.221818181818182
"LOC410037" 0.0836363636363636
"LOC410038" 0.276363636363636
"LOC410039" 0
"LOC410040" 0.478181818181818
"LOC410041" 0
"LOC410042" 0.647272727272727
"LOC410043" 0
"LOC410044" 0.143636363636364
"LOC410045" 0
"LOC410050" 0.401818181818182
"LOC410054" 0.610909090909091
"LOC410055" 0.138181818181818
"LOC410056" 0.603636363636364
"LOC410057" 0
"LOC410058" 0.329090909090909
"LOC410059" 0.218181818181818
"LOC410060" 0
"LOC410061" 0
"LOC410062" 0.605454545454545
"LOC410063" 0
"LOC410067" 0
"LOC410069" 0
"LOC410070" 0.0581818181818182
"LOC410071" 0
"LOC410072" 0
"LOC410073" 0.558181818181818
"LOC410075" 0.327272727272727
"LOC410076" 0.485454545454545
"LOC410078" 0
"LOC410079" 0.638181818181818
"LOC410080" 0
"LOC410083" 0
"LOC410084" 0
"LOC410085" 0.647272727272727
"LOC410087" 0.00181818181818182
"LOC410091" 0.281818181818182
"LOC410092" 0
"LOC410093" 0.6
"LOC410094" 0
"LOC410095" 0.410909090909091
"LOC410096" 0
"LOC410097" 0.607272727272727
"LOC410098" 0
"LOC410099" 0.587272727272727
"LOC410100" 0.103636363636364
"LOC410101" 0
"LOC410102" 0.654545454545455
"LOC410103" 0
"LOC410105" 0
"LOC410106" 0.605454545454545
"LOC410107" 0
"LOC410108" 0
"LOC410109" 0.614545454545455
"LOC410114" 0
"LOC410115" 0
"LOC410116" 0
"LOC410117" 0
"LOC410118" 0
"LOC410119" 0.554545454545455
"LOC410120" 0.303636363636364
"LOC410121" 0
"LOC410122" 0.305454545454545
"LOC410127" 0.121818181818182
"LOC410128" 0
"LOC410129" 0.609090909090909
"LOC410130" 0.0890909090909091
"LOC410132" 0
"LOC410133" 0
"LOC410134" 0
"LOC410135" 0.00545454545454545
"LOC410136" 0.601818181818182
"LOC410140" 0
"LOC410142" 0
"LOC410144" 0.583636363636364
"LOC410148" 0
"LOC410149" 0.00909090909090909
"LOC410151" 0.323636363636364
"LOC410154" 0
"LOC410155" 0
"LOC410157" 0.00363636363636364
"LOC410158" 0
"LOC410159" 0.134545454545455
"LOC410161" 0
"LOC410162" 0
"LOC410165" 0.318181818181818
"LOC410166" 0
"LOC410167" 0.212727272727273
"LOC410169" 0.24
"LOC410170" 0
"LOC410171" 0
"LOC410172" 0.327272727272727
"LOC410174" 0
"LOC410175" 0
"LOC410177" 0.605454545454545
"LOC410178" 0
"LOC410179" 0
"LOC410183" 0
"LOC410184" 0.543636363636364
"LOC410187" 0.00363636363636364
"LOC410188" 0
"LOC410189" 0.109090909090909
"LOC410190" 0
"LOC410191" 0.0836363636363636
"LOC410194" 0
"LOC410195" 0.6
"LOC410198" 0.0381818181818182
"LOC410200" 0
"LOC410201" 0.370909090909091
"LOC410202" 0
"LOC410203" 0.0327272727272727
"LOC410204" 0.229090909090909
"LOC410205" 0.0509090909090909
"LOC410206" 0
"LOC410207" 0
"LOC410208" 0.536363636363636
"LOC410211" 0.314545454545455
"LOC410216" 0
"LOC410217" 0.543636363636364
"LOC410218" 0
"LOC410219" 0.527272727272727
"LOC410222" 0.434545454545455
"LOC410223" 0
"LOC410225" 0
"LOC410226" 0.325454545454545
"LOC410227" 0
"LOC410228" 0
"LOC410229" 0
"LOC410231" 0.0109090909090909
"LOC410233" 0
"LOC410234" 0
"LOC410235" 0.0109090909090909
"LOC410236" 0
"LOC410237" 0
"LOC410238" 0
"LOC410239" 0.589090909090909
"LOC410241" 0
"LOC410244" 0
"LOC410245" 0
"LOC410246" 0
"LOC410247" 0
"LOC410253" 0.207272727272727
"LOC410254" 0.370909090909091
"LOC410255" 0
"LOC410256" 0
"LOC410257" 0.812727272727273
"LOC410258" 0.310909090909091
"LOC410259" 0
"LOC410261" 0
"LOC410262" 0.170909090909091
"LOC410263" 0
"LOC410264" 0.325454545454545
"LOC410266" 0.452727272727273
"LOC410269" 0
"LOC410270" 0
"LOC410271" 0
"LOC410272" 0
"LOC410273" 0.594545454545455
"LOC410274" 0
"LOC410278" 0.310909090909091
"LOC410280" 0.00363636363636364
"LOC410282" 0
"LOC410283" 0.0763636363636364
"LOC410286" 0
"LOC410288" 0.329090909090909
"LOC410289" 0.312727272727273
"LOC410290" 0
"LOC410291" 0.0181818181818182
"LOC410293" 0
"LOC410294" 0.609090909090909
"LOC410295" 0
"LOC410296" 0.647272727272727
"LOC410297" 0.603636363636364
"LOC410298" 0.0290909090909091
"LOC410299" 0
"LOC410301" 0.603636363636364
"LOC410304" 0
"LOC410305" 0
"LOC410306" 0
"LOC410307" 0.656363636363636
"LOC410308" 0.0872727272727273
"LOC410315" 0
"LOC410316" 0.601818181818182
"LOC410317" 0.68
"LOC410318" 0.0109090909090909
"LOC410319" 0.46
"LOC410320" 0.0636363636363636
"LOC410322" 0
"LOC410323" 0.0109090909090909
"LOC410324" 0
"LOC410325" 0.167272727272727
"LOC410326" 0.329090909090909
"LOC410328" 0
"LOC410330" 0
"LOC410331" 0.00545454545454545
"LOC410332" 0
"LOC410334" 0
"LOC410336" 0
"LOC410337" 0.223636363636364
"LOC410338" 0.165454545454545
"LOC410339" 0.318181818181818
"LOC410340" 0
"LOC410341" 0
"LOC410343" 0.42
"LOC410344" 0
"LOC410345" 0.603636363636364
"LOC410347" 0
"LOC410348" 0.607272727272727
"LOC410349" 0
"LOC410350" 0
"LOC410351" 0
"LOC410352" 0.609090909090909
"LOC410353" 0.0981818181818182
"LOC410354" 0
"LOC410355" 0
"LOC410357" 0.609090909090909
"LOC410361" 0.616363636363636
"LOC410362" 0.618181818181818
"LOC410363" 0.289090909090909
"LOC410365" 0.383636363636364
"LOC410368" 0
"LOC410369" 0
"LOC410370" 0.236363636363636
"LOC410371" 0
"LOC410373" 0
"LOC410375" 0.00181818181818182
"LOC410376" 0.00181818181818182
"LOC410379" 0
"LOC410380" 0.327272727272727
"LOC410381" 0.329090909090909
"LOC410383" 0.6
"LOC410385" 0
"LOC410386" 0
"LOC410387" 0
"LOC410388" 0.00181818181818182
"LOC410390" 0.550909090909091
"LOC410393" 0.0763636363636364
"LOC410394" 0.610909090909091
"LOC410395" 0.192727272727273
"LOC410396" 0
"LOC410398" 0.443636363636364
"LOC410399" 0.603636363636364
"LOC410402" 0.565454545454545
"LOC410403" 0.0254545454545455
"LOC410405" 0
"LOC410406" 0
"LOC410408" 0
"LOC410410" 0.52
"LOC410413" 0.554545454545455
"LOC410414" 0
"LOC410415" 0
"LOC410416" 0.00727272727272727
"LOC410417" 0.329090909090909
"LOC410420" 0.00181818181818182
"LOC410422" 0.161818181818182
"LOC410423" 0
"LOC410424" 0.603636363636364
"LOC410425" 0.214545454545455
"LOC410427" 0
"LOC410428" 0.0763636363636364
"LOC410429" 0
"LOC410432" 0.307272727272727
"LOC410434" 0
"LOC410438" 0
"LOC410439" 0.616363636363636
"LOC410441" 0
"LOC410442" 0.607272727272727
"LOC410446" 0
"LOC410447" 0
"LOC410448" 0.0818181818181818
"LOC410449" 0
"LOC410451" 0
"LOC410452" 0.278181818181818
"LOC410454" 0.0490909090909091
"LOC410456" 0
"LOC410459" 0.458181818181818
"LOC410462" 0.0381818181818182
"LOC410463" 0
"LOC410464" 0
"LOC410465" 0.327272727272727
"LOC410467" 0
"LOC410468" 0
"LOC410469" 0
"LOC410470" 0
"LOC410475" 0
"LOC410477" 0
"LOC410479" 0
"LOC410480" 0
"LOC410482" 0
"LOC410483" 0.0890909090909091
"LOC410484" 0
"LOC410485" 0
"LOC410486" 0
"LOC410487" 0
"LOC410489" 0
"LOC410492" 0.00545454545454545
"LOC410493" 0.64
"LOC410494" 0
"LOC410495" 0
"LOC410497" 0
"LOC410498" 0
"LOC410499" 0
"LOC410501" 0.603636363636364
"LOC410502" 0.603636363636364
"LOC410505" 0.609090909090909
"LOC410506" 0
"LOC410507" 0
"LOC410509" 0
"LOC410510" 0.603636363636364
"LOC410511" 0
"LOC410512" 0
"LOC410514" 0
"LOC410515" 0.6
"LOC410516" 0
"LOC410517" 0.305454545454545
"LOC410518" 0
"LOC410520" 0
"LOC410521" 0.218181818181818
"LOC410525" 0.454545454545455
"LOC410526" 0.712727272727273
"LOC410527" 0
"LOC410530" 0
"LOC410532" 0.32
"LOC410533" 0
"LOC410534" 0.00363636363636364
"LOC410535" 0
"LOC410537" 0
"LOC410538" 0
"LOC410539" 0
"LOC410541" 0.443636363636364
"LOC410542" 0
"LOC410545" 0
"LOC410546" 0
"LOC410547" 0.22
"LOC410549" 0.0109090909090909
"LOC410550" 0.589090909090909
"LOC410553" 0.305454545454545
"LOC410554" 0.329090909090909
"LOC410555" 0.0236363636363636
"LOC410556" 0
"LOC410557" 0.28
"LOC410558" 0
"LOC410559" 0.0709090909090909
"LOC410561" 0
"LOC410562" 0
"LOC410563" 0
"LOC410565" 0.6
"LOC410566" 0
"LOC410567" 0
"LOC410570" 0
"LOC410571" 0
"LOC410573" 0
"LOC410575" 0.0345454545454545
"LOC410577" 0
"LOC410578" 0.00545454545454545
"LOC410580" 0.534545454545455
"LOC410581" 0
"LOC410582" 0
"LOC410583" 0.0963636363636364
"LOC410585" 0.603636363636364
"LOC410589" 0
"LOC410591" 0.04
"LOC410595" 0.270909090909091
"LOC410597" 0.0890909090909091
"LOC410600" 0
"LOC410601" 0
"LOC410602" 0
"LOC410603" 0.936363636363636
"LOC410604" 0.623636363636364
"LOC410606" 0.0381818181818182
"LOC410607" 0
"LOC410609" 0
"LOC410610" 0
"LOC410612" 0.278181818181818
"LOC410613" 0
"LOC410614" 0
"LOC410616" 0.503636363636364
"LOC410617" 0.178181818181818
"LOC410618" 0
"LOC410620" 0.261818181818182
"LOC410621" 0.185454545454545
"LOC410622" 0
"LOC410623" 0.167272727272727
"LOC410624" 0.0145454545454545
"LOC410626" 0
"LOC410627" 0
"LOC410630" 0
"LOC410632" 0
"LOC410633" 0.0163636363636364
"LOC410635" 0
"LOC410636" 0
"LOC410637" 0
"LOC410638" 0.327272727272727
"LOC410639" 0.6
"LOC410642" 0.00727272727272727
"LOC410643" 0
"LOC410648" 0
"LOC410649" 0.634545454545455
"LOC410654" 0.00727272727272727
"LOC410655" 0.621818181818182
"LOC410657" 0.0109090909090909
"LOC410658" 0.0109090909090909
"LOC410659" 0.6
"LOC410662" 0.00909090909090909
"LOC410663" 0.00727272727272727
"LOC410664" 0.44
"LOC410665" 0.00545454545454545
"LOC410669" 0
"LOC410671" 0
"LOC410672" 0.443636363636364
"LOC410673" 0
"LOC410674" 0
"LOC410675" 0.645454545454546
"LOC410676" 0
"LOC410678" 0.323636363636364
"LOC410683" 0.0309090909090909
"LOC410684" 0.607272727272727
"LOC410685" 0
"LOC410686" 0.0236363636363636
"LOC410687" 0.912727272727273
"LOC410688" 0
"LOC410689" 0
"LOC410690" 0
"LOC410694" 0
"LOC410696" 0
"LOC410702" 0
"LOC410705" 0.285454545454545
"LOC410706" 0
"LOC410710" 0
"LOC410717" 0
"LOC410718" 0.329090909090909
"LOC410719" 0
"LOC410723" 0
"LOC410724" 0
"LOC410725" 0
"LOC410726" 0.652727272727273
"LOC410727" 0.0490909090909091
"LOC410728" 0
"LOC410729" 0.0727272727272727
"LOC410730" 0
"LOC410732" 0.6
"LOC410733" 0.283636363636364
"LOC410734" 0.28
"LOC410736" 0.1
"LOC410739" 0
"LOC410740" 0.00181818181818182
"LOC410741" 0.287272727272727
"LOC410743" 0
"LOC410744" 0.609090909090909
"LOC410745" 0
"LOC410746" 0
"LOC410747" 0.323636363636364
"LOC410748" 0.310909090909091
"LOC410749" 0
"LOC410751" 0.329090909090909
"LOC410752" 0.0490909090909091
"LOC410753" 0
"LOC410754" 0.196363636363636
"LOC410755" 0
"LOC410756" 0
"LOC410757" 0.00727272727272727
"LOC410758" 0
"LOC410761" 0
"LOC410763" 0
"LOC410765" 0.638181818181818
"LOC410766" 0
"LOC410769" 0
"LOC410771" 0
"LOC410772" 0
"LOC410775" 0
"LOC410776" 0.0309090909090909
"LOC410777" 0
"LOC410779" 0
"LOC410780" 0
"LOC410782" 0
"LOC410784" 0
"LOC410785" 0
"LOC410788" 0
"LOC410791" 0
"LOC410792" 0
"LOC410793" 0.130909090909091
"LOC410795" 0
"LOC410796" 0.607272727272727
"LOC410799" 0
"LOC410801" 0
"LOC410802" 0
"LOC410803" 0
"LOC410804" 0.605454545454545
"LOC410805" 0.596363636363636
"LOC410806" 0
"LOC410808" 0
"LOC410809" 0.567272727272727
"LOC410811" 0.16
"LOC410812" 0
"LOC410816" 0
"LOC410819" 0
"LOC410820" 0.123636363636364
"LOC410821" 0.329090909090909
"LOC410823" 0.0763636363636364
"LOC410824" 0.232727272727273
"LOC410825" 0
"LOC410828" 0.281818181818182
"LOC410829" 0
"LOC410831" 0.658181818181818
"LOC410833" 0
"LOC410837" 0.24
"LOC410838" 0.616363636363636
"LOC410840" 0.605454545454545
"LOC410844" 0
"LOC410848" 0
"LOC410849" 0
"LOC410850" 0
"LOC410851" 0
"LOC410852" 0
"LOC410853" 0.00181818181818182
"LOC410854" 0.107272727272727
"LOC410855" 0.0618181818181818
"LOC410856" 0.0927272727272727
"LOC410857" 0.327272727272727
"LOC410860" 0.327272727272727
"LOC410862" 0
"LOC410863" 0.654545454545455
"LOC410864" 0.605454545454545
"LOC410865" 0.614545454545455
"LOC410866" 0
"LOC410867" 0.0963636363636364
"LOC410869" 0.0490909090909091
"LOC410870" 0.0309090909090909
"LOC410871" 0.565454545454545
"LOC410872" 0.414545454545455
"LOC410874" 0
"LOC410875" 0.403636363636364
"LOC410876" 0
"LOC410877" 0.601818181818182
"LOC410878" 0.876363636363636
"LOC410879" 0.263636363636364
"LOC410882" 0.581818181818182
"LOC410883" 0
"LOC410884" 0.610909090909091
"LOC410885" 0
"LOC410886" 0
"LOC410887" 0
"LOC410888" 0.607272727272727
"LOC410889" 0.00909090909090909
"LOC410890" 0.269090909090909
"LOC410891" 0.467272727272727
"LOC410893" 0
"LOC410894" 0.0181818181818182
"LOC410895" 0.00909090909090909
"LOC410896" 0
"LOC410897" 0.532727272727273
"LOC410904" 0
"LOC410905" 0
"LOC410906" 0.607272727272727
"LOC410907" 0.590909090909091
"LOC410910" 0.514545454545455
"LOC410911" 0
"LOC410913" 0
"LOC410915" 0
"LOC410916" 0.00363636363636364
"LOC410918" 0.00363636363636364
"LOC410920" 0
"LOC410922" 0
"LOC410923" 0.925454545454545
"LOC410924" 0.601818181818182
"LOC410925" 0.00545454545454545
"LOC410926" 0
"LOC410933" 0
"LOC410936" 0
"LOC410938" 0
"LOC410940" 0.554545454545455
"LOC410941" 0.338181818181818
"LOC410943" 0.0709090909090909
"LOC410944" 0
"LOC410947" 0
"LOC410948" 0
"LOC410949" 0.590909090909091
"LOC410950" 0
"LOC410951" 0
"LOC410952" 0.623636363636364
"LOC410953" 0
"LOC410954" 0
"LOC410956" 0.66
"LOC410957" 0
"LOC410958" 0
"LOC410959" 0
"LOC410960" 0.325454545454545
"LOC410961" 0
"LOC410964" 0
"LOC410965" 0
"LOC410967" 0.0127272727272727
"LOC410968" 0.656363636363636
"LOC410969" 0
"LOC410970" 0.0327272727272727
"LOC410972" 0
"LOC410973" 0.269090909090909
"LOC410975" 0.201818181818182
"LOC410976" 0
"LOC410979" 0.0490909090909091
"LOC410980" 0
"LOC410982" 0
"LOC410985" 0.607272727272727
"LOC410986" 0
"LOC410987" 0
"LOC410988" 0.0454545454545455
"LOC410989" 0
"LOC410990" 0.567272727272727
"LOC410992" 0.610909090909091
"LOC410993" 0.192727272727273
"LOC410994" 0.912727272727273
"LOC410996" 0
"LOC410997" 0.0145454545454545
"LOC410998" 0
"LOC410999" 0.325454545454545
"LOC411003" 0
"LOC411006" 0
"LOC411009" 0.0109090909090909
"LOC411011" 0
"LOC411012" 0
"LOC411013" 0
"LOC411014" 0.312727272727273
"LOC411018" 0.0272727272727273
"LOC411019" 0
"LOC411021" 0
"LOC411023" 0
"LOC411024" 0.570909090909091
"LOC411026" 0.389090909090909
"LOC411030" 0
"LOC411036" 0
"LOC411037" 0.118181818181818
"LOC411038" 0
"LOC411043" 0.114545454545455
"LOC411044" 0.645454545454546
"LOC411046" 0
"LOC411047" 0
"LOC411048" 0
"LOC411049" 0
"LOC411050" 0
"LOC411052" 0
"LOC411053" 0.00181818181818182
"LOC411054" 0
"LOC411058" 0
"LOC411059" 0.34
"LOC411060" 0
"LOC411062" 0.607272727272727
"LOC411065" 0
"LOC411068" 0
"LOC411069" 0
"LOC411070" 0
"LOC411071" 0
"LOC411072" 0
"LOC411073" 0
"LOC411076" 0
"LOC411077" 0.547272727272727
"LOC411078" 0
"LOC411079" 0.230909090909091
"LOC411080" 0.574545454545455
"LOC411081" 0
"LOC411083" 0
"LOC411085" 0
"LOC411086" 0.00363636363636364
"LOC411088" 0
"LOC411090" 0.605454545454545
"LOC411091" 0.170909090909091
"LOC411093" 0
"LOC411095" 0.0381818181818182
"LOC411099" 0
"LOC411100" 0.28
"LOC411102" 0
"LOC411103" 0.00363636363636364
"LOC411104" 0
"LOC411105" 0
"LOC411106" 0
"LOC411110" 0.325454545454545
"LOC411113" 0.329090909090909
"LOC411114" 0.3
"LOC411115" 0.0363636363636364
"LOC411116" 0
"LOC411121" 0
"LOC411122" 0.0418181818181818
"LOC411124" 0
"LOC411125" 0.0672727272727273
"LOC411126" 0
"LOC411133" 0.0109090909090909
"LOC411134" 0
"LOC411140" 0.329090909090909
"LOC411141" 0.185454545454545
"LOC411142" 0
"LOC411144" 0
"LOC411145" 0
"LOC411147" 0.641818181818182
"LOC411148" 0.0927272727272727
"LOC411150" 0.603636363636364
"LOC411154" 0
"LOC411155" 0
"LOC411156" 0
"LOC411157" 0
"LOC411158" 0
"LOC411159" 0
"LOC411163" 0.410909090909091
"LOC411164" 0
"LOC411167" 0
"LOC411171" 0
"LOC411172" 0
"LOC411173" 0.327272727272727
"LOC411175" 0
"LOC411176" 0
"LOC411177" 0.394545454545455
"LOC411181" 0.0763636363636364
"LOC411182" 0.0418181818181818
"LOC411183" 0.28
"LOC411185" 0.390909090909091
"LOC411186" 0.6
"LOC411187" 0.187272727272727
"LOC411188" 0
"LOC411189" 0.0509090909090909
"LOC411191" 0
"LOC411192" 0.414545454545455
"LOC411193" 0.00181818181818182
"LOC411194" 0.607272727272727
"LOC411195" 0
"LOC411196" 0
"LOC411197" 0
"LOC411199" 0
"LOC411200" 0
"LOC411201" 0
"LOC411202" 0.603636363636364
"LOC411204" 0.6
"LOC411206" 0
"LOC411207" 0.329090909090909
"LOC411209" 0
"LOC411212" 0
"LOC411213" 0
"LOC411214" 0
"LOC411215" 0
"LOC411217" 0.00181818181818182
"LOC411218" 0.603636363636364
"LOC411219" 0.649090909090909
"LOC411220" 0.0127272727272727
"LOC411223" 0
"LOC411226" 0.630909090909091
"LOC411227" 0.618181818181818
"LOC411229" 0.281818181818182
"LOC411230" 0
"LOC411231" 0
"LOC411233" 0
"LOC411234" 0.652727272727273
"LOC411237" 0
"LOC411238" 0.605454545454545
"LOC411239" 0
"LOC411240" 0.150909090909091
"LOC411245" 0.605454545454545
"LOC411248" 0.185454545454545
"LOC411249" 0
"LOC411250" 0.603636363636364
"LOC411252" 0
"LOC411253" 0.232727272727273
"LOC411255" 0
"LOC411260" 0.6
"LOC411261" 0.298181818181818
"LOC411262" 0
"LOC411264" 0.0163636363636364
"LOC411265" 0.645454545454546
"LOC411266" 0
"LOC411268" 0
"LOC411269" 0
"LOC411270" 0
"LOC411272" 0.305454545454545
"LOC411273" 0.683636363636364
"LOC411276" 0.134545454545455
"LOC411277" 0.634545454545455
"LOC411279" 0.216363636363636
"LOC411280" 0.0709090909090909
"LOC411282" 0
"LOC411285" 0.329090909090909
"LOC411288" 0
"LOC411290" 0.0418181818181818
"LOC411291" 0
"LOC411293" 0.165454545454545
"LOC411294" 0
"LOC411295" 0.321818181818182
"LOC411297" 0.00181818181818182
"LOC411298" 0.0436363636363636
"LOC411299" 0
"LOC411301" 0
"LOC411304" 0
"LOC411305" 0
"LOC411306" 0
"LOC411307" 0.303636363636364
"LOC411315" 0
"LOC411316" 0
"LOC411317" 0.718181818181818
"LOC411320" 0
"LOC411326" 0.123636363636364
"LOC411327" 0.603636363636364
"LOC411330" 0.105454545454545
"LOC411335" 0
"LOC411336" 0
"LOC411338" 0
"LOC411340" 0
"LOC411343" 0.929090909090909
"LOC411344" 0
"LOC411345" 0.609090909090909
"LOC411347" 0
"LOC411348" 0
"LOC411349" 0
"LOC411351" 0.567272727272727
"LOC411353" 0.00363636363636364
"LOC411355" 0
"LOC411358" 0.929090909090909
"LOC411359" 0
"LOC411361" 0
"LOC411362" 0
"LOC411364" 0
"LOC411365" 0
"LOC411366" 0.596363636363636
"LOC411371" 0.572727272727273
"LOC411372" 0.150909090909091
"LOC411373" 0
"LOC411374" 0
"LOC411376" 0
"LOC411378" 0
"LOC411380" 0
"LOC411381" 0
"LOC411385" 0.309090909090909
"LOC411387" 0
"LOC411391" 0.0509090909090909
"LOC411392" 0
"LOC411396" 0.254545454545455
"LOC411403" 0
"LOC411404" 0
"LOC411405" 0.136363636363636
"LOC411406" 0
"LOC411407" 0.645454545454546
"LOC411408" 0
"LOC411410" 0
"LOC411411" 0.305454545454545
"LOC411412" 0.329090909090909
"LOC411414" 0
"LOC411415" 0.04
"LOC411417" 0.245454545454545
"LOC411419" 0.632727272727273
"LOC411420" 0
"LOC411423" 0.310909090909091
"LOC411433" 0
"LOC411435" 0.44
"LOC411447" 0.474545454545455
"LOC411448" 0.329090909090909
"LOC411450" 0.463636363636364
"LOC411452" 0
"LOC411457" 0
"LOC411458" 0.0145454545454545
"LOC411459" 0.00363636363636364
"LOC411463" 0
"LOC411465" 0.00363636363636364
"LOC411466" 0.627272727272727
"LOC411467" 0.327272727272727
"LOC411468" 0.383636363636364
"LOC411469" 0.565454545454545
"LOC411472" 0
"LOC411473" 0.298181818181818
"LOC411474" 0.530909090909091
"LOC411476" 0
"LOC411477" 0.0272727272727273
"LOC411481" 0.603636363636364
"LOC411482" 0.00181818181818182
"LOC411483" 0
"LOC411486" 0.570909090909091
"LOC411488" 0
"LOC411490" 0.609090909090909
"LOC411491" 0.605454545454545
"LOC411492" 0
"LOC411493" 0
"LOC411494" 0.02
"LOC411495" 0.132727272727273
"LOC411496" 0.601818181818182
"LOC411502" 0
"LOC411503" 0.00181818181818182
"LOC411505" 0
"LOC411506" 0
"LOC411507" 0
"LOC411508" 0.574545454545455
"LOC411509" 0
"LOC411510" 0
"LOC411515" 0
"LOC411519" 0
"LOC411520" 0
"LOC411524" 0
"LOC411525" 0.329090909090909
"LOC411526" 0
"LOC411529" 0.641818181818182
"LOC411531" 0
"LOC411533" 0.101818181818182
"LOC411534" 0
"LOC411535" 0
"LOC411536" 0
"LOC411538" 0
"LOC411539" 0.603636363636364
"LOC411540" 0
"LOC411541" 0.323636363636364
"LOC411542" 0.0145454545454545
"LOC411545" 0.594545454545455
"LOC411546" 0.609090909090909
"LOC411548" 0
"LOC411552" 0
"LOC411553" 0.603636363636364
"LOC411554" 0
"LOC411555" 0
"LOC411556" 0
"LOC411557" 0
"LOC411563" 0
"LOC411564" 0
"LOC411566" 0
"LOC411568" 0.116363636363636
"LOC411569" 0
"LOC411570" 0
"LOC411572" 0.0363636363636364
"LOC411573" 0.0563636363636364
"LOC411575" 0
"LOC411576" 0.247272727272727
"LOC411577" 0.596363636363636
"LOC411579" 0
"LOC411581" 0.0127272727272727
"LOC411582" 0.601818181818182
"LOC411585" 0.629090909090909
"LOC411586" 0.607272727272727
"LOC411589" 0.530909090909091
"LOC411591" 0
"LOC411595" 0.607272727272727
"LOC411596" 0
"LOC411597" 0
"LOC411599" 0
"LOC411600" 0.638181818181818
"LOC411602" 0
"LOC411603" 0.409090909090909
"LOC411604" 0.605454545454545
"LOC411607" 0
"LOC411609" 0
"LOC411611" 0
"LOC411612" 0
"LOC411613" 0
"LOC411614" 0.323636363636364
"LOC411617" 0.0109090909090909
"LOC411618" 0.203636363636364
"LOC411619" 0.512727272727273
"LOC411622" 0.329090909090909
"LOC411627" 0.656363636363636
"LOC411629" 0.6
"LOC411630" 0.627272727272727
"LOC411631" 0.578181818181818
"LOC411632" 0
"LOC411633" 0.334545454545455
"LOC411637" 0
"LOC411638" 0.0254545454545455
"LOC411639" 0.0127272727272727
"LOC411640" 0.510909090909091
"LOC411642" 0.607272727272727
"LOC411646" 0.0672727272727273
"LOC411647" 0
"LOC411649" 0
"LOC411651" 0
"LOC411652" 0.612727272727273
"LOC411653" 0.0690909090909091
"LOC411654" 0
"LOC411655" 0
"LOC411657" 0
"LOC411658" 0.0545454545454545
"LOC411661" 0.00545454545454545
"LOC411662" 0.18
"LOC411663" 0
"LOC411664" 0.0127272727272727
"LOC411665" 0
"LOC411670" 0
"LOC411671" 0.6
"LOC411672" 0.601818181818182
"LOC411673" 0.598181818181818
"LOC411674" 0
"LOC411675" 0
"LOC411677" 0
"LOC411678" 0.607272727272727
"LOC411679" 0.398181818181818
"LOC411683" 0.614545454545455
"LOC411685" 0
"LOC411691" 0.88
"LOC411692" 0
"LOC411693" 0.276363636363636
"LOC411694" 0.6
"LOC411695" 0
"LOC411696" 0
"LOC411697" 0.292727272727273
"LOC411698" 0
"LOC411699" 0.627272727272727
"LOC411700" 0.425454545454545
"LOC411704" 0.183636363636364
"LOC411705" 0
"LOC411706" 0.254545454545455
"LOC411707" 0
"LOC411711" 0.607272727272727
"LOC411712" 0.00181818181818182
"LOC411714" 0
"LOC411715" 0
"LOC411718" 0
"LOC411719" 0.196363636363636
"LOC411720" 0.0145454545454545
"LOC411721" 0
"LOC411722" 0
"LOC411723" 0
"LOC411724" 0
"LOC411725" 0
"LOC411727" 0.630909090909091
"LOC411729" 0.329090909090909
"LOC411730" 0
"LOC411731" 0
"LOC411732" 0.327272727272727
"LOC411734" 0
"LOC411735" 0.0381818181818182
"LOC411738" 0.603636363636364
"LOC411739" 0
"LOC411742" 0.609090909090909
"LOC411744" 0
"LOC411746" 0.616363636363636
"LOC411748" 0
"LOC411750" 0
"LOC411753" 0.6
"LOC411754" 0
"LOC411756" 0.572727272727273
"LOC411757" 0.343636363636364
"LOC411758" 0
"LOC411759" 0.421818181818182
"LOC411760" 0.0109090909090909
"LOC411763" 0
"LOC411764" 0.621818181818182
"LOC411765" 0
"LOC411766" 0
"LOC411769" 0.612727272727273
"LOC411771" 0
"LOC411772" 0.605454545454545
"LOC411774" 0
"LOC411775" 0
"LOC411778" 0
"LOC411779" 0
"LOC411780" 0.609090909090909
"LOC411781" 0.0545454545454545
"LOC411785" 0.603636363636364
"LOC411786" 0.603636363636364
"LOC411789" 0
"LOC411790" 0
"LOC411793" 0
"LOC411794" 0.607272727272727
"LOC411795" 0.1
"LOC411796" 0
"LOC411797" 0
"LOC411799" 0
"LOC411802" 0.623636363636364
"LOC411805" 0.250909090909091
"LOC411806" 0
"LOC411807" 0.323636363636364
"LOC411808" 0.607272727272727
"LOC411809" 0.632727272727273
"LOC411811" 0
"LOC411812" 0
"LOC411813" 0.289090909090909
"LOC411814" 0
"LOC411815" 0.0581818181818182
"LOC411816" 0
"LOC411820" 0
"LOC411822" 0.361818181818182
"LOC411827" 0.607272727272727
"LOC411828" 0
"LOC411829" 0.0327272727272727
"LOC411832" 0.214545454545455
"LOC411833" 0.170909090909091
"LOC411836" 0
"LOC411837" 0.589090909090909
"LOC411839" 0
"LOC411841" 0.1
"LOC411843" 0.636363636363636
"LOC411845" 0.412727272727273
"LOC411846" 0
"LOC411849" 0
"LOC411850" 0
"LOC411852" 0
"LOC411854" 0
"LOC411856" 0
"LOC411857" 0
"LOC411858" 0
"LOC411861" 0
"LOC411862" 0.170909090909091
"LOC411863" 0.327272727272727
"LOC411864" 0.329090909090909
"LOC411865" 0
"LOC411870" 0
"LOC411871" 0.596363636363636
"LOC411875" 0
"LOC411879" 0
"LOC411881" 0.596363636363636
"LOC411882" 0
"LOC411886" 0
"LOC411888" 0.0527272727272727
"LOC411889" 0
"LOC411890" 0.494545454545455
"LOC411891" 0.609090909090909
"LOC411892" 0.298181818181818
"LOC411893" 0
"LOC411894" 0
"LOC411896" 0
"LOC411897" 0.469090909090909
"LOC411901" 0.654545454545455
"LOC411902" 0
"LOC411903" 0
"LOC411904" 0
"LOC411905" 0
"LOC411906" 0.643636363636364
"LOC411907" 0.605454545454545
"LOC411908" 0
"LOC411909" 0.0818181818181818
"LOC411910" 0
"LOC411915" 0
"LOC411916" 0.327272727272727
"LOC411917" 0.00181818181818182
"LOC411918" 0.541818181818182
"LOC411919" 0
"LOC411920" 0.641818181818182
"LOC411922" 0
"LOC411923" 0
"LOC411924" 0
"LOC411927" 0
"LOC411930" 0.652727272727273
"LOC411931" 0.625454545454545
"LOC411935" 0
"LOC411936" 0
"LOC411937" 0.134545454545455
"LOC411939" 0.605454545454545
"LOC411942" 0
"LOC411943" 0
"LOC411947" 0.425454545454545
"LOC411953" 0.354545454545455
"LOC411955" 0
"LOC411958" 0.329090909090909
"LOC411959" 0.698181818181818
"LOC411960" 0.503636363636364
"LOC411961" 0.561818181818182
"LOC411962" 0.601818181818182
"LOC411965" 0.507272727272727
"LOC411968" 0.0709090909090909
"LOC411969" 0.494545454545455
"LOC411970" 0.64
"LOC411972" 0.607272727272727
"LOC411974" 0
"LOC411976" 0
"LOC411978" 0.796363636363636
"LOC411980" 0.523636363636364
"LOC411981" 0
"LOC411982" 0.554545454545455
"LOC411983" 0.174545454545455
"LOC411985" 0.530909090909091
"LOC411986" 0
"LOC411989" 0
"LOC411991" 0.6
"LOC411995" 0.607272727272727
"LOC411996" 0
"LOC411997" 0.327272727272727
"LOC411998" 0.327272727272727
"LOC412000" 0.0490909090909091
"LOC412002" 0
"LOC412003" 0
"LOC412005" 0.0327272727272727
"LOC412007" 0
"LOC412008" 0
"LOC412009" 0
"LOC412010" 0
"LOC412011" 0
"LOC412013" 0.329090909090909
"LOC412015" 0
"LOC412016" 0
"LOC412017" 0
"LOC412018" 0
"LOC412020" 0.929090909090909
"LOC412021" 0
"LOC412024" 0
"LOC412025" 0.325454545454545
"LOC412027" 0.62
"LOC412030" 0.0781818181818182
"LOC412031" 0.609090909090909
"LOC412034" 0.6
"LOC412035" 0.525454545454546
"LOC412036" 0
"LOC412041" 0
"LOC412045" 0.138181818181818
"LOC412046" 0.627272727272727
"LOC412051" 0
"LOC412053" 0
"LOC412055" 0.585454545454545
"LOC412056" 0
"LOC412057" 0
"LOC412059" 0
"LOC412064" 0.525454545454546
"LOC412065" 0.6
"LOC412067" 0
"LOC412069" 0.32
"LOC412070" 0.558181818181818
"LOC412072" 0
"LOC412074" 0
"LOC412076" 0
"LOC412077" 0.598181818181818
"LOC412079" 0
"LOC412080" 0
"LOC412081" 0
"LOC412082" 0.323636363636364
"LOC412083" 0.550909090909091
"LOC412084" 0
"LOC412085" 0
"LOC412088" 0
"LOC412091" 0
"LOC412092" 0.594545454545455
"LOC412093" 0.623636363636364
"LOC412094" 0
"LOC412097" 0
"LOC412099" 0.00363636363636364
"LOC412100" 0
"LOC412101" 0
"LOC412103" 0
"LOC412104" 0
"LOC412107" 0
"LOC412108" 0.00181818181818182
"LOC412109" 0.605454545454545
"LOC412111" 0.294545454545455
"LOC412112" 0
"LOC412114" 0
"LOC412115" 0
"LOC412116" 0.574545454545455
"LOC412117" 0.550909090909091
"LOC412118" 0
"LOC412119" 0
"LOC412125" 0
"LOC412127" 0
"LOC412128" 0
"LOC412129" 0.210909090909091
"LOC412130" 0
"LOC412131" 0.578181818181818
"LOC412132" 0
"LOC412133" 0.589090909090909
"LOC412141" 0.567272727272727
"LOC412143" 0
"LOC412148" 0.310909090909091
"LOC412149" 0.612727272727273
"LOC412150" 0.187272727272727
"LOC412154" 0
"LOC412155" 0
"LOC412157" 0
"LOC412158" 0
"LOC412159" 0
"LOC412160" 0.298181818181818
"LOC412161" 0.00545454545454545
"LOC412162" 0
"LOC412163" 0.274545454545455
"LOC412164" 0.26
"LOC412166" 0.194545454545455
"LOC412167" 0.112727272727273
"LOC412169" 0
"LOC412170" 0.0163636363636364
"LOC412172" 0
"LOC412174" 0
"LOC412175" 0
"LOC412176" 0.409090909090909
"LOC412177" 0
"LOC412180" 0
"LOC412187" 0
"LOC412188" 0
"LOC412189" 0
"LOC412190" 0.0709090909090909
"LOC412191" 0.747272727272727
"LOC412192" 0
"LOC412193" 0
"LOC412194" 0
"LOC412195" 0
"LOC412196" 0.261818181818182
"LOC412197" 0
"LOC412198" 0
"LOC412199" 0.303636363636364
"LOC412200" 0
"LOC412201" 0
"LOC412203" 0.154545454545455
"LOC412205" 0
"LOC412209" 0.574545454545455
"LOC412212" 0
"LOC412215" 0.323636363636364
"LOC412217" 0
"LOC412219" 0
"LOC412220" 0.327272727272727
"LOC412221" 0.0218181818181818
"LOC412222" 0.572727272727273
"LOC412224" 0
"LOC412227" 0.64
"LOC412230" 0.0636363636363636
"LOC412231" 0
"LOC412232" 0.636363636363636
"LOC412233" 0
"LOC412234" 0.210909090909091
"LOC412235" 0.387272727272727
"LOC412236" 0.00363636363636364
"LOC412240" 0.607272727272727
"LOC412243" 0.636363636363636
"LOC412245" 0
"LOC412247" 0
"LOC412249" 0.623636363636364
"LOC412251" 0.627272727272727
"LOC412254" 0
"LOC412256" 0.598181818181818
"LOC412259" 0
"LOC412260" 0.6
"LOC412262" 0.118181818181818
"LOC412263" 0.316363636363636
"LOC412265" 0
"LOC412266" 0
"LOC412267" 0.103636363636364
"LOC412268" 0
"LOC412271" 0.547272727272727
"LOC412272" 0
"LOC412273" 0.701818181818182
"LOC412274" 0.609090909090909
"LOC412276" 0.289090909090909
"LOC412277" 0
"LOC412278" 0
"LOC412279" 0
"LOC412281" 0
"LOC412282" 0.425454545454545
"LOC412284" 0
"LOC412286" 0.327272727272727
"LOC412287" 0.132727272727273
"LOC412288" 0.381818181818182
"LOC412289" 0
"LOC412291" 0.0218181818181818
"LOC412293" 0
"LOC412294" 0
"LOC412295" 0
"LOC412296" 0.607272727272727
"LOC412299" 0
"LOC412301" 0.278181818181818
"LOC412302" 0.550909090909091
"LOC412303" 0
"LOC412305" 0.743636363636364
"LOC412306" 0
"LOC412308" 0.405454545454545
"LOC412309" 0
"LOC412310" 0.212727272727273
"LOC412313" 0.545454545454545
"LOC412314" 0
"LOC412315" 0.283636363636364
"LOC412316" 0.132727272727273
"LOC412318" 0
"LOC412319" 0.658181818181818
"LOC412320" 0.0127272727272727
"LOC412323" 0
"LOC412326" 0
"LOC412328" 0.252727272727273
"LOC412330" 0.350909090909091
"LOC412331" 0.169090909090909
"LOC412332" 0
"LOC412339" 0.630909090909091
"LOC412341" 0
"LOC412342" 0.130909090909091
"LOC412343" 0
"LOC412345" 0
"LOC412346" 0
"LOC412348" 0.574545454545455
"LOC412349" 0
"LOC412350" 0
"LOC412351" 0
"LOC412353" 0
"LOC412354" 0.272727272727273
"LOC412355" 0
"LOC412357" 0
"LOC412360" 0
"LOC412361" 0
"LOC412362" 0
"LOC412363" 0
"LOC412366" 0
"LOC412367" 0
"LOC412371" 0.601818181818182
"LOC412372" 0
"LOC412375" 0
"LOC412377" 0
"LOC412378" 0
"LOC412379" 0
"LOC412381" 0
"LOC412382" 0.330909090909091
"LOC412384" 0
"LOC412386" 0
"LOC412388" 0
"LOC412391" 0.647272727272727
"LOC412393" 0.581818181818182
"LOC412394" 0
"LOC412396" 0.318181818181818
"LOC412397" 0
"LOC412398" 0.645454545454546
"LOC412399" 0
"LOC412401" 0
"LOC412406" 0
"LOC412407" 0
"LOC412408" 0
"LOC412409" 0
"LOC412410" 0
"LOC412412" 0.603636363636364
"LOC412414" 0
"LOC412416" 0.327272727272727
"LOC412419" 0
"LOC412420" 0
"LOC412422" 0
"LOC412423" 0
"LOC412424" 0
"LOC412426" 0.0436363636363636
"LOC412430" 0.321818181818182
"LOC412431" 0.321818181818182
"LOC412432" 0
"LOC412435" 0
"LOC412436" 0
"LOC412439" 0.930909090909091
"LOC412442" 0.0254545454545455
"LOC412443" 0
"LOC412444" 0
"LOC412445" 0.0636363636363636
"LOC412446" 0.00181818181818182
"LOC412448" 0.192727272727273
"LOC412449" 0.381818181818182
"LOC412451" 0
"LOC412452" 0
"LOC412453" 0.630909090909091
"LOC412454" 0
"LOC412455" 0
"LOC412456" 0.130909090909091
"LOC412457" 0
"LOC412458" 0.00181818181818182
"LOC412459" 0.601818181818182
"LOC412460" 0
"LOC412464" 0.618181818181818
"LOC412465" 0.327272727272727
"LOC412467" 0.210909090909091
"LOC412468" 0.503636363636364
"LOC412470" 0
"LOC412471" 0
"LOC412472" 0.605454545454545
"LOC412473" 0
"LOC412475" 0
"LOC412476" 0.605454545454545
"LOC412478" 0
"LOC412480" 0.427272727272727
"LOC412481" 0.536363636363636
"LOC412487" 0.327272727272727
"LOC412488" 0.0236363636363636
"LOC412489" 0
"LOC412491" 0.123636363636364
"LOC412495" 0
"LOC412503" 0.729090909090909
"LOC412504" 0
"LOC412505" 0.0236363636363636
"LOC412506" 0
"LOC412508" 0.530909090909091
"LOC412510" 0.190909090909091
"LOC412511" 0
"LOC412513" 0
"LOC412515" 0
"LOC412516" 0.629090909090909
"LOC412521" 0.485454545454545
"LOC412522" 0
"LOC412523" 0.00181818181818182
"LOC412524" 0
"LOC412526" 0.225454545454545
"LOC412528" 0
"LOC412529" 0
"LOC412531" 0
"LOC412536" 0
"LOC412540" 0.329090909090909
"LOC412541" 0
"LOC412543" 0
"LOC412544" 0
"LOC412545" 0
"LOC412546" 0.0581818181818182
"LOC412547" 0.650909090909091
"LOC412548" 0
"LOC412549" 0.269090909090909
"LOC412550" 0
"LOC412552" 0
"LOC412554" 0
"LOC412557" 0.163636363636364
"LOC412560" 0
"LOC412563" 0
"LOC412564" 0.112727272727273
"LOC412569" 0
"LOC412570" 0
"LOC412573" 0
"LOC412574" 0
"LOC412578" 0.412727272727273
"LOC412580" 0.572727272727273
"LOC412584" 0
"LOC412588" 0
"LOC412589" 0
"LOC412591" 0
"LOC412593" 0
"LOC412594" 0.485454545454545
"LOC412596" 0.630909090909091
"LOC412598" 0
"LOC412599" 0.605454545454545
"LOC412601" 0
"LOC412602" 0.607272727272727
"LOC412606" 0.569090909090909
"LOC412607" 0.525454545454546
"LOC412608" 0.552727272727273
"LOC412610" 0.292727272727273
"LOC412611" 0.0363636363636364
"LOC412612" 0.194545454545455
"LOC412613" 0
"LOC412616" 0.583636363636364
"LOC412617" 0
"LOC412619" 0
"LOC412620" 0.00363636363636364
"LOC412623" 0.609090909090909
"LOC412624" 0.325454545454545
"LOC412626" 0.0145454545454545
"LOC412627" 0.570909090909091
"LOC412629" 0
"LOC412630" 0.145454545454545
"LOC412635" 0
"LOC412636" 0
"LOC412637" 0.609090909090909
"LOC412638" 0.0181818181818182
"LOC412641" 0.32
"LOC412642" 0
"LOC412643" 0.48
"LOC412644" 0
"LOC412646" 0
"LOC412647" 0.327272727272727
"LOC412650" 0
"LOC412651" 0
"LOC412655" 0.589090909090909
"LOC412661" 0
"LOC412662" 0
"LOC412663" 0
"LOC412665" 0
"LOC412666" 0
"LOC412667" 0.607272727272727
"LOC412670" 0
"LOC412674" 0
"LOC412675" 0
"LOC412676" 0.447272727272727
"LOC412678" 0.32
"LOC412679" 0
"LOC412681" 0
"LOC412687" 0
"LOC412688" 0.609090909090909
"LOC412690" 0
"LOC412694" 0.305454545454545
"LOC412696" 0
"LOC412697" 0.238181818181818
"LOC412700" 0
"LOC412701" 0
"LOC412703" 0.601818181818182
"LOC412705" 0
"LOC412707" 0.603636363636364
"LOC412708" 0
"LOC412710" 0
"LOC412711" 0.663636363636364
"LOC412712" 0
"LOC412714" 0
"LOC412721" 0
"LOC412722" 0.0436363636363636
"LOC412727" 0
"LOC412728" 0.592727272727273
"LOC412731" 0
"LOC412734" 0
"LOC412735" 0
"LOC412739" 0.00909090909090909
"LOC412741" 0
"LOC412742" 0.618181818181818
"LOC412744" 0.6
"LOC412745" 0.109090909090909
"LOC412746" 0.0381818181818182
"LOC412748" 0
"LOC412749" 0.296363636363636
"LOC412750" 0.534545454545455
"LOC412751" 0.581818181818182
"LOC412755" 0
"LOC412756" 0.607272727272727
"LOC412759" 0
"LOC412762" 0
"LOC412763" 0
"LOC412764" 0
"LOC412767" 0.796363636363636
"LOC412768" 0.327272727272727
"LOC412769" 0.42
"LOC412770" 0.625454545454545
"LOC412771" 0
"LOC412774" 0.0781818181818182
"LOC412775" 0.0109090909090909
"LOC412777" 0
"LOC412778" 0.6
"LOC412780" 0
"LOC412782" 0.603636363636364
"LOC412784" 0
"LOC412787" 0.605454545454545
"LOC412788" 0.925454545454545
"LOC412789" 0
"LOC412791" 0.00545454545454545
"LOC412795" 0
"LOC412796" 0
"LOC412797" 0
"LOC412799" 0
"LOC412801" 0.329090909090909
"LOC412804" 0.552727272727273
"LOC412806" 0
"LOC412808" 0
"LOC412810" 0
"LOC412813" 0.605454545454545
"LOC412815" 0.263636363636364
"LOC412816" 0
"LOC412817" 0.0290909090909091
"LOC412818" 0
"LOC412823" 0.610909090909091
"LOC412824" 0
"LOC412825" 0
"LOC412827" 0.00909090909090909
"LOC412828" 0.256363636363636
"LOC412829" 0
"LOC412830" 0
"LOC412832" 0.618181818181818
"LOC412834" 0.421818181818182
"LOC412835" 0.558181818181818
"LOC412837" 0.409090909090909
"LOC412838" 0.607272727272727
"LOC412839" 0
"LOC412840" 0
"LOC412842" 0
"LOC412843" 0.327272727272727
"LOC412844" 0.372727272727273
"LOC412846" 0
"LOC412850" 0
"LOC412851" 0.610909090909091
"LOC412853" 0.607272727272727
"LOC412855" 0
"LOC412858" 0.0563636363636364
"LOC412859" 0.0109090909090909
"LOC412862" 0.274545454545455
"LOC412863" 0
"LOC412864" 0
"LOC412865" 0
"LOC412866" 0.601818181818182
"LOC412868" 0
"LOC412869" 0
"LOC412870" 0.592727272727273
"LOC412876" 0
"LOC412878" 0.101818181818182
"LOC412880" 0.474545454545455
"LOC412883" 0
"LOC412884" 0.601818181818182
"LOC412885" 0.329090909090909
"LOC412886" 0
"LOC412887" 0
"LOC412888" 0
"LOC412889" 0.323636363636364
"LOC412890" 0.229090909090909
"LOC412893" 0
"LOC412896" 0
"LOC412897" 0
"LOC412898" 0.329090909090909
"LOC412907" 0.232727272727273
"LOC412913" 0.601818181818182
"LOC412914" 0.327272727272727
"LOC412916" 0
"LOC412917" 0
"LOC412918" 0
"LOC412919" 0.605454545454545
"LOC412923" 0.12
"LOC412924" 0
"LOC412925" 0.00545454545454545
"LOC412926" 0.00545454545454545
"LOC412927" 0
"LOC412928" 0.554545454545455
"LOC412929" 0.338181818181818
"LOC412931" 0
"LOC412932" 0
"LOC412933" 0.00545454545454545
"LOC412934" 0.00909090909090909
"LOC412935" 0.0818181818181818
"LOC412936" 0.323636363636364
"LOC412937" 0
"LOC412941" 0.00363636363636364
"LOC412943" 0
"LOC412944" 0
"LOC412948" 0.325454545454545
"LOC412949" 0.229090909090909
"LOC412950" 0.601818181818182
"LOC412954" 0
"LOC412955" 0
"LOC412956" 0
"LOC412959" 0.590909090909091
"LOC412960" 0.0563636363636364
"LOC412961" 0
"LOC412965" 0
"LOC412966" 0.601818181818182
"LOC412968" 0
"LOC412969" 0.0672727272727273
"LOC412972" 0.0181818181818182
"LOC412975" 0.6
"LOC412976" 0
"LOC412979" 0
"LOC412984" 0.492727272727273
"LOC412985" 0
"LOC412986" 0
"LOC412993" 0
"LOC412994" 0.329090909090909
"LOC412996" 0.805454545454545
"LOC412997" 0.609090909090909
"LOC413000" 0
"LOC413001" 0.329090909090909
"LOC413002" 0
"LOC413005" 0
"LOC413006" 0.425454545454545
"LOC413011" 0.0381818181818182
"LOC413012" 0
"LOC413014" 0.316363636363636
"LOC413018" 0.129090909090909
"LOC413020" 0
"LOC413021" 0
"LOC413023" 0
"LOC413024" 0
"LOC413025" 0.305454545454545
"LOC413029" 0
"LOC413030" 0.601818181818182
"LOC413032" 0
"LOC413034" 0
"LOC413036" 0
"LOC413040" 0.285454545454545
"LOC413043" 0
"LOC413046" 0.601818181818182
"LOC413047" 0.00909090909090909
"LOC413048" 0
"LOC413051" 0.274545454545455
"LOC413052" 0.594545454545455
"LOC413053" 0.156363636363636
"LOC413054" 0.0563636363636364
"LOC413055" 0.394545454545455
"LOC413056" 0.327272727272727
"LOC413060" 0.0436363636363636
"LOC413063" 0.638181818181818
"LOC413064" 0.534545454545455
"LOC413065" 0
"LOC413068" 0.329090909090909
"LOC413069" 0
"LOC413071" 0
"LOC413073" 0
"LOC413074" 0
"LOC413076" 0.82
"LOC413078" 0
"LOC413080" 0
"LOC413081" 0.596363636363636
"LOC413083" 0.107272727272727
"LOC413086" 0
"LOC413087" 0
"LOC413089" 0
"LOC413091" 0.614545454545455
"LOC413096" 0
"LOC413097" 0.212727272727273
"LOC413098" 0
"LOC413099" 0.614545454545455
"LOC413101" 0
"LOC413103" 0
"LOC413106" 0
"LOC413108" 0.598181818181818
"LOC413109" 0.0127272727272727
"LOC413110" 0.407272727272727
"LOC413112" 0
"LOC413113" 0.929090909090909
"LOC413117" 0
"LOC413118" 0
"LOC413119" 0
"LOC413120" 0
"LOC413121" 0.0381818181818182
"LOC413123" 0.567272727272727
"LOC413125" 0
"LOC413126" 0.607272727272727
"LOC413128" 0
"LOC413129" 0.08
"LOC413130" 0
"LOC413132" 0
"LOC413133" 0.02
"LOC413134" 0
"LOC413137" 0
"LOC413138" 0
"LOC413139" 0.00545454545454545
"LOC413141" 0
"LOC413142" 0
"LOC413144" 0
"LOC413145" 0
"LOC413146" 0
"LOC413147" 0
"LOC413152" 0.616363636363636
"LOC413153" 0
"LOC413154" 0.0672727272727273
"LOC413159" 0.0145454545454545
"LOC413164" 0.325454545454545
"LOC413165" 0
"LOC413166" 0.549090909090909
"LOC413167" 0.00363636363636364
"LOC413168" 0.345454545454545
"LOC413169" 0.605454545454545
"LOC413170" 0
"LOC413171" 0.00363636363636364
"LOC413173" 0.601818181818182
"LOC413176" 0
"LOC413179" 0
"LOC413181" 0.634545454545455
"LOC413183" 0
"LOC413184" 0.609090909090909
"LOC413185" 0
"LOC413186" 0
"LOC413189" 0.505454545454545
"LOC413190" 0.243636363636364
"LOC413192" 0
"LOC413194" 0
"LOC413195" 0
"LOC413196" 0
"LOC413197" 0
"LOC413200" 0
"LOC413204" 0.272727272727273
"LOC413205" 0.905454545454545
"LOC413207" 0
"LOC413208" 0.856363636363636
"LOC413209" 0.601818181818182
"LOC413210" 0.347272727272727
"LOC413213" 0
"LOC413215" 0
"LOC413222" 0
"LOC413223" 0.603636363636364
"LOC413224" 0.574545454545455
"LOC413228" 0.303636363636364
"LOC413233" 0.874545454545455
"LOC413237" 0
"LOC413239" 0
"LOC413240" 0
"LOC413242" 0
"LOC413244" 0
"LOC413245" 0.401818181818182
"LOC413246" 0
"LOC413247" 0
"LOC413248" 0.06
"LOC413250" 0.403636363636364
"LOC413251" 0.00181818181818182
"LOC413252" 0.410909090909091
"LOC413253" 0
"LOC413255" 0.210909090909091
"LOC413256" 0.0109090909090909
"LOC413259" 0
"LOC413260" 0
"LOC413261" 0.6
"LOC413263" 0
"LOC413264" 0.327272727272727
"LOC413265" 0
"LOC413266" 0
"LOC413267" 0.601818181818182
"LOC413270" 0
"LOC413271" 0
"LOC413274" 0.929090909090909
"LOC413275" 0
"LOC413278" 0
"LOC413279" 0.601818181818182
"LOC413280" 0
"LOC413285" 0.0636363636363636
"LOC413286" 0.329090909090909
"LOC413288" 0.64
"LOC413289" 0.0163636363636364
"LOC413293" 0
"LOC413294" 0.00545454545454545
"LOC413296" 0
"LOC413297" 0
"LOC413299" 0
"LOC413303" 0.329090909090909
"LOC413305" 0.0418181818181818
"LOC413309" 0.630909090909091
"LOC413310" 0
"LOC413311" 0
"LOC413313" 0
"LOC413314" 0
"LOC413318" 0.64
"LOC413319" 0
"LOC413324" 0
"LOC413328" 0.605454545454545
"LOC413331" 0
"LOC413332" 0
"LOC413333" 0.605454545454545
"LOC413334" 0
"LOC413336" 0.923636363636364
"LOC413340" 0.298181818181818
"LOC413341" 0.521818181818182
"LOC413343" 0.38
"LOC413344" 0.0745454545454545
"LOC413345" 0.630909090909091
"LOC413346" 0.227272727272727
"LOC413350" 0
"LOC413351" 0
"LOC413354" 0
"LOC413356" 0
"LOC413357" 0.0909090909090909
"LOC413361" 0
"LOC413362" 0.0545454545454545
"LOC413363" 0
"LOC413365" 0.18
"LOC413366" 0.0490909090909091
"LOC413368" 0
"LOC413369" 0
"LOC413370" 0.18
"LOC413371" 0
"LOC413372" 0
"LOC413374" 0
"LOC413376" 0
"LOC413377" 0.605454545454545
"LOC413378" 0
"LOC413379" 0
"LOC413380" 0
"LOC413382" 0
"LOC413383" 0
"LOC413384" 0
"LOC413385" 0.623636363636364
"LOC413386" 0
"LOC413388" 0.652727272727273
"LOC413389" 0.62
"LOC413390" 0.0272727272727273
"LOC413391" 0.0109090909090909
"LOC413393" 0
"LOC413394" 0
"LOC413398" 0
"LOC413399" 0.365454545454545
"LOC413400" 0
"LOC413404" 0.0236363636363636
"LOC413407" 0
"LOC413408" 0
"LOC413409" 0.605454545454545
"LOC413410" 0.516363636363636
"LOC413411" 0.6
"LOC413416" 0
"LOC413418" 0.549090909090909
"LOC413422" 0.0527272727272727
"LOC413423" 0.00545454545454545
"LOC413425" 0
"LOC413427" 0
"LOC413428" 0.329090909090909
"LOC413429" 0
"LOC413430" 0.612727272727273
"LOC413433" 0.630909090909091
"LOC413435" 0
"LOC413437" 0
"LOC413438" 0.0527272727272727
"LOC413439" 0.605454545454545
"LOC413440" 0
"LOC413441" 0
"LOC413447" 0.00181818181818182
"LOC413448" 0.625454545454545
"LOC413450" 0.00181818181818182
"LOC413451" 0.601818181818182
"LOC413457" 0
"LOC413460" 0
"LOC413462" 0
"LOC413464" 0.590909090909091
"LOC413466" 0
"LOC413467" 0.0163636363636364
"LOC413468" 0
"LOC413470" 0
"LOC413471" 0
"LOC413472" 0.72
"LOC413473" 0
"LOC413474" 0
"LOC413478" 0
"LOC413481" 0.92
"LOC413484" 0
"LOC413486" 0.401818181818182
"LOC413488" 0
"LOC413489" 0
"LOC413490" 0.327272727272727
"LOC413491" 0
"LOC413493" 0.6
"LOC413494" 0
"LOC413495" 0.603636363636364
"LOC413498" 0
"LOC413499" 0
"LOC413500" 0
"LOC413501" 0.0109090909090909
"LOC413502" 0
"LOC413503" 0.0127272727272727
"LOC413504" 0.578181818181818
"LOC413508" 0
"LOC413510" 0.616363636363636
"LOC413512" 0.4
"LOC413515" 0.536363636363636
"LOC413517" 0.0927272727272727
"LOC413520" 0.447272727272727
"LOC413523" 0.494545454545455
"LOC413524" 0
"LOC413525" 0
"LOC413527" 0.00545454545454545
"LOC413529" 0
"LOC413531" 0
"LOC413532" 0.647272727272727
"LOC413533" 0
"LOC413534" 0.590909090909091
"LOC413539" 0.0381818181818182
"LOC413542" 0
"LOC413543" 0
"LOC413544" 0.598181818181818
"LOC413545" 0.656363636363636
"LOC413547" 0
"LOC413548" 0
"LOC413549" 0
"LOC413550" 0
"LOC413551" 0.6
"LOC413553" 0.329090909090909
"LOC413555" 0.0236363636363636
"LOC413556" 0.445454545454545
"LOC413557" 0
"LOC413558" 0.0527272727272727
"LOC413560" 0
"LOC413562" 0.327272727272727
"LOC413567" 0.250909090909091
"LOC413568" 0.645454545454546
"LOC413569" 0.54
"LOC413573" 0.518181818181818
"LOC413574" 0
"LOC413575" 0.00181818181818182
"LOC413576" 0.04
"LOC413577" 0
"LOC413578" 0
"LOC413579" 0
"LOC413582" 0
"LOC413583" 0
"LOC413588" 0.421818181818182
"LOC413590" 0.321818181818182
"LOC413591" 0.421818181818182
"LOC413592" 0
"LOC413594" 0
"LOC413596" 0
"LOC413601" 0.230909090909091
"LOC413605" 0
"LOC413607" 0
"LOC413612" 0
"LOC413613" 0.0527272727272727
"LOC413614" 0
"LOC413616" 0
"LOC413618" 0.625454545454545
"LOC413619" 0
"LOC413620" 0.110909090909091
"LOC413623" 0.147272727272727
"LOC413625" 0
"LOC413627" 0.309090909090909
"LOC413630" 0
"LOC413631" 0
"LOC413633" 0
"LOC413636" 0
"LOC413637" 0.6
"LOC413638" 0.332727272727273
"LOC413643" 0
"LOC413645" 0.0236363636363636
"LOC413649" 0.445454545454545
"LOC413650" 0
"LOC413652" 0.405454545454545
"LOC413653" 0
"LOC413655" 0
"LOC413657" 0.66
"LOC413660" 0.0254545454545455
"LOC413663" 0.607272727272727
"LOC413664" 0
"LOC413666" 0
"LOC413667" 0.605454545454545
"LOC413668" 0.618181818181818
"LOC413669" 0.00181818181818182
"LOC413670" 0.329090909090909
"LOC413672" 0
"LOC413674" 0
"LOC413675" 0.38
"LOC413676" 0.32
"LOC413677" 0.921818181818182
"LOC413678" 0
"LOC413679" 0.92
"LOC413680" 0
"LOC413683" 0
"LOC413684" 0.729090909090909
"LOC413686" 0.02
"LOC413688" 0.550909090909091
"LOC413689" 0
"LOC413690" 0.412727272727273
"LOC413691" 0.554545454545455
"LOC413692" 0.601818181818182
"LOC413693" 0
"LOC413697" 0.327272727272727
"LOC413698" 0.0109090909090909
"LOC413699" 0.503636363636364
"LOC413702" 0
"LOC413705" 0.0454545454545455
"LOC413708" 0.536363636363636
"LOC413709" 0
"LOC413711" 0
"LOC413713" 0
"LOC413714" 0
"LOC413718" 0
"LOC413720" 0
"LOC413721" 0
"LOC413723" 0.0690909090909091
"LOC413724" 0
"LOC413727" 0.0381818181818182
"LOC413728" 0.607272727272727
"LOC413730" 0
"LOC413732" 0
"LOC413735" 0.318181818181818
"LOC413736" 0
"LOC413738" 0.64
"LOC413739" 0.327272727272727
"LOC413740" 0
"LOC413742" 0
"LOC413746" 0
"LOC413749" 0.321818181818182
"LOC413753" 0.605454545454545
"LOC413754" 0.607272727272727
"LOC413755" 0
"LOC413757" 0
"LOC413758" 0.569090909090909
"LOC413759" 0
"LOC413762" 0
"LOC413763" 0
"LOC413766" 0
"LOC413768" 0
"LOC413772" 0
"LOC413774" 0
"LOC413781" 0
"LOC413782" 0.00545454545454545
"LOC413783" 0
"LOC413784" 0
"LOC413785" 0
"LOC413786" 0
"LOC413787" 0.107272727272727
"LOC413789" 0
"LOC413791" 0
"LOC413792" 0.554545454545455
"LOC413793" 0
"LOC413794" 0
"LOC413795" 0
"LOC413796" 0.105454545454545
"LOC413799" 0.00727272727272727
"LOC413802" 0
"LOC413805" 0.194545454545455
"LOC413807" 0
"LOC413809" 0.218181818181818
"LOC413810" 0.323636363636364
"LOC413812" 0.558181818181818
"LOC413813" 0.414545454545455
"LOC413814" 0
"LOC413815" 0.512727272727273
"LOC413816" 0
"LOC413817" 0.601818181818182
"LOC413821" 0.625454545454545
"LOC413822" 0
"LOC413825" 0.601818181818182
"LOC413827" 0.636363636363636
"LOC413829" 0.00181818181818182
"LOC413831" 0
"LOC413833" 0
"LOC413834" 0.616363636363636
"LOC413835" 0.623636363636364
"LOC413837" 0.647272727272727
"LOC413840" 0
"LOC413842" 0
"LOC413844" 0
"LOC413845" 0
"LOC413852" 0
"LOC413854" 0
"LOC413855" 0.00181818181818182
"LOC413858" 0.00363636363636364
"LOC413867" 0.309090909090909
"LOC413868" 0
"LOC413869" 0
"LOC413870" 0
"LOC413873" 0
"LOC413874" 0.601818181818182
"LOC413875" 0
"LOC413877" 0.590909090909091
"LOC413878" 0
"LOC413879" 0
"LOC413880" 0.00181818181818182
"LOC413881" 0.465454545454545
"LOC413884" 0
"LOC413885" 0.0145454545454545
"LOC413889" 0
"LOC413891" 0.0618181818181818
"LOC413892" 0
"LOC413895" 0
"LOC413896" 0.08
"LOC413898" 0.0290909090909091
"LOC413899" 0
"LOC413900" 0
"LOC413906" 0
"LOC413907" 0.641818181818182
"LOC413908" 0.134545454545455
"LOC413909" 0.0581818181818182
"LOC413912" 0.592727272727273
"LOC413914" 0.329090909090909
"LOC413915" 0.609090909090909
"LOC413916" 0
"LOC413917" 0
"LOC413919" 0
"LOC413924" 0
"LOC413925" 0
"LOC413926" 0.563636363636364
"LOC413928" 0.227272727272727
"LOC413929" 0
"LOC413930" 0
"LOC413931" 0
"LOC413933" 0
"LOC413934" 0
"LOC413935" 0.385454545454545
"LOC413936" 0.276363636363636
"LOC413940" 0
"LOC413942" 0
"LOC413943" 0.376363636363636
"LOC413944" 0.00181818181818182
"LOC413946" 0
"LOC413947" 0
"LOC413948" 0
"LOC413950" 0
"LOC413955" 0
"LOC413957" 0
"LOC413958" 0.430909090909091
"LOC413959" 0
"LOC413963" 0.410909090909091
"LOC413964" 0.569090909090909
"LOC413966" 0.630909090909091
"LOC413968" 0
"LOC413971" 0
"LOC413973" 0
"LOC413976" 0
"LOC413977" 0
"LOC413980" 0
"LOC413984" 0.596363636363636
"LOC413987" 0
"LOC413989" 0.0472727272727273
"LOC413994" 0
"LOC413995" 0.250909090909091
"LOC413997" 0
"LOC413998" 0.605454545454545
"LOC414001" 0
"LOC414002" 0.283636363636364
"LOC414004" 0.523636363636364
"LOC414008" 0.347272727272727
"LOC414009" 0.6
"LOC414011" 0
"LOC414012" 0
"LOC414014" 0.629090909090909
"LOC414015" 0.623636363636364
"LOC414017" 0.636363636363636
"LOC414021" 0
"LOC414022" 0.609090909090909
"LOC414025" 0
"LOC414027" 0
"LOC414028" 0
"LOC414029" 0
"LOC414032" 0.607272727272727
"LOC414033" 0.0727272727272727
"LOC414035" 0
"LOC414036" 0
"LOC414037" 0
"LOC414038" 0.296363636363636
"LOC414039" 0.6
"LOC414042" 0.0109090909090909
"LOC414043" 0.6
"LOC414048" 0.158181818181818
"LOC414051" 0.329090909090909
"LOC494509" 0.00727272727272727
"LOC503505" 0
"LOC550645" 0.0981818181818182
"LOC550651" 0.00727272727272727
"LOC550655" 0
"LOC550656" 0
"LOC550659" 0
"LOC550663" 0.605454545454545
"LOC550664" 0.0781818181818182
"LOC550665" 0
"LOC550667" 0
"LOC550671" 0.0872727272727273
"LOC550673" 0.414545454545455
"LOC550677" 0
"LOC550684" 0
"LOC550685" 0.605454545454545
"LOC550686" 0.478181818181818
"LOC550687" 0.287272727272727
"LOC550689" 0.167272727272727
"LOC550691" 0
"LOC550692" 0.652727272727273
"LOC550694" 0
"LOC550695" 0
"LOC550698" 0
"LOC550700" 0
"LOC550701" 0
"LOC550703" 0
"LOC550706" 0
"LOC550708" 0
"LOC550710" 0
"LOC550711" 0
"LOC550712" 0
"LOC550715" 0
"LOC550716" 0
"LOC550723" 0.00909090909090909
"LOC550724" 0
"LOC550726" 0
"LOC550732" 0.110909090909091
"LOC550734" 0
"LOC550735" 0.278181818181818
"LOC550738" 0
"LOC550739" 0
"LOC550745" 0
"LOC550748" 0
"LOC550749" 0
"LOC550767" 0.510909090909091
"LOC550780" 0
"LOC550785" 0.296363636363636
"LOC550789" 0
"LOC550791" 0.269090909090909
"LOC550794" 0
"LOC550798" 0
"LOC550799" 0
"LOC550801" 0
"LOC550804" 0.0909090909090909
"LOC550806" 0
"LOC550808" 0.0181818181818182
"LOC550811" 0
"LOC550814" 0
"LOC550818" 0.0654545454545455
"LOC550822" 0
"LOC550824" 0.00363636363636364
"LOC550827" 0.0690909090909091
"LOC550828" 0.329090909090909
"LOC550829" 0.601818181818182
"LOC550834" 0.414545454545455
"LOC550854" 0.405454545454545
"LOC550857" 0
"LOC550858" 0
"LOC550865" 0
"LOC550869" 0.438181818181818
"LOC550870" 0
"LOC550875" 0
"LOC550881" 0.609090909090909
"LOC550884" 0.329090909090909
"LOC550885" 0
"LOC550886" 0
"LOC550895" 0.0581818181818182
"LOC550899" 0
"LOC550901" 0
"LOC550903" 0
"LOC550906" 0
"LOC550914" 0.216363636363636
"LOC550915" 0.274545454545455
"LOC550918" 0
"LOC550920" 0
"LOC550921" 0
"LOC550922" 0.0927272727272727
"LOC550924" 0.550909090909091
"LOC550926" 0.214545454545455
"LOC550928" 0
"LOC550929" 0
"LOC550930" 0.605454545454545
"LOC550935" 0.190909090909091
"LOC550937" 0.274545454545455
"LOC550940" 0.607272727272727
"LOC550941" 0
"LOC550948" 0.612727272727273
"LOC550955" 0.294545454545455
"LOC550956" 0.252727272727273
"LOC550958" 0
"LOC550962" 0.541818181818182
"LOC550964" 0
"LOC550965" 0.854545454545454
"LOC550966" 0
"LOC550968" 0
"LOC550969" 0.0727272727272727
"LOC550970" 0
"LOC550973" 0
"LOC550975" 0
"LOC550976" 0
"LOC550977" 0
"LOC550978" 0.303636363636364
"LOC550981" 0
"LOC550984" 0
"LOC550987" 0
"LOC550989" 0
"LOC550991" 0
"LOC550992" 0
"LOC550996" 0
"LOC550998" 0
"LOC551005" 0
"LOC551008" 0.589090909090909
"LOC551009" 0
"LOC551012" 0
"LOC551016" 0.334545454545455
"LOC551020" 0
"LOC551021" 0.601818181818182
"LOC551028" 0.28
"LOC551029" 0
"LOC551031" 0
"LOC551033" 0.603636363636364
"LOC551034" 0
"LOC551036" 0.589090909090909
"LOC551039" 0.281818181818182
"LOC551041" 0
"LOC551042" 0.185454545454545
"LOC551043" 0
"LOC551044" 0.0945454545454545
"LOC551045" 0.558181818181818
"LOC551046" 0
"LOC551047" 0.429090909090909
"LOC551053" 0
"LOC551055" 0
"LOC551057" 0.00727272727272727
"LOC551061" 0
"LOC551066" 0.385454545454545
"LOC551069" 0
"LOC551071" 0
"LOC551072" 0
"LOC551073" 0.703636363636364
"LOC551078" 0.307272727272727
"LOC551079" 0.327272727272727
"LOC551080" 0.0818181818181818
"LOC551083" 0
"LOC551085" 0
"LOC551086" 0
"LOC551087" 0
"LOC551088" 0.00181818181818182
"LOC551089" 0.88
"LOC551090" 0.598181818181818
"LOC551093" 0.0945454545454545
"LOC551094" 0
"LOC551097" 0.06
"LOC551098" 0
"LOC551099" 0.607272727272727
"LOC551100" 0
"LOC551101" 0
"LOC551102" 0.421818181818182
"LOC551103" 0.28
"LOC551104" 0
"LOC551106" 0
"LOC551107" 0
"LOC551109" 0.616363636363636
"LOC551111" 0
"LOC551113" 0.327272727272727
"LOC551114" 0
"LOC551115" 0
"LOC551116" 0.0781818181818182
"LOC551118" 0
"LOC551119" 0.329090909090909
"LOC551121" 0.0727272727272727
"LOC551122" 0
"LOC551123" 0
"LOC551124" 0
"LOC551125" 0
"LOC551126" 0
"LOC551128" 0.00363636363636364
"LOC551130" 0
"LOC551131" 0.461818181818182
"LOC551133" 0.00181818181818182
"LOC551135" 0
"LOC551137" 0.289090909090909
"LOC551140" 0.605454545454545
"LOC551141" 0.00545454545454545
"LOC551142" 0.396363636363636
"LOC551143" 0.605454545454545
"LOC551144" 0
"LOC551146" 0.598181818181818
"LOC551147" 0
"LOC551148" 0
"LOC551149" 0
"LOC551150" 0
"LOC551151" 0.609090909090909
"LOC551153" 0.416363636363636
"LOC551154" 0.289090909090909
"LOC551156" 0
"LOC551157" 0
"LOC551158" 0
"LOC551162" 0
"LOC551163" 0.00363636363636364
"LOC551165" 0
"LOC551167" 0
"LOC551168" 0
"LOC551169" 0.0781818181818182
"LOC551170" 0
"LOC551171" 0.238181818181818
"LOC551173" 0.412727272727273
"LOC551174" 0.610909090909091
"LOC551176" 0.321818181818182
"LOC551177" 0
"LOC551178" 0.614545454545455
"LOC551179" 0
"LOC551180" 0.00181818181818182
"LOC551182" 0
"LOC551184" 0
"LOC551185" 0
"LOC551188" 0
"LOC551189" 0
"LOC551191" 0
"LOC551193" 0
"LOC551194" 0
"LOC551197" 0.207272727272727
"LOC551198" 0.632727272727273
"LOC551200" 0.632727272727273
"LOC551201" 0.145454545454545
"LOC551202" 0
"LOC551203" 0.309090909090909
"LOC551204" 0.554545454545455
"LOC551205" 0
"LOC551206" 0
"LOC551207" 0.558181818181818
"LOC551208" 0.278181818181818
"LOC551210" 0.603636363636364
"LOC551211" 0.256363636363636
"LOC551212" 0
"LOC551213" 0
"LOC551214" 0
"LOC551215" 0
"LOC551216" 0
"LOC551217" 0.327272727272727
"LOC551219" 0.638181818181818
"LOC551222" 0.150909090909091
"LOC551223" 0
"LOC551224" 0.287272727272727
"LOC551225" 0.603636363636364
"LOC551226" 0
"LOC551227" 0
"LOC551229" 0.6
"LOC551231" 0
"LOC551232" 0.00545454545454545
"LOC551235" 0.00363636363636364
"LOC551237" 0.0945454545454545
"LOC551240" 0
"LOC551241" 0.0963636363636364
"LOC551242" 0
"LOC551243" 0.00181818181818182
"LOC551248" 0
"LOC551249" 0
"LOC551250" 0
"LOC551252" 0
"LOC551254" 0.621818181818182
"LOC551255" 0
"LOC551256" 0.0945454545454545
"LOC551257" 0.00363636363636364
"LOC551258" 0
"LOC551259" 0.254545454545455
"LOC551260" 0.327272727272727
"LOC551261" 0
"LOC551263" 0.623636363636364
"LOC551264" 0
"LOC551265" 0.552727272727273
"LOC551268" 0.918181818181818
"LOC551269" 0
"LOC551270" 0
"LOC551272" 0
"LOC551273" 0
"LOC551275" 0.0272727272727273
"LOC551276" 0.867272727272727
"LOC551279" 0
"LOC551280" 0.318181818181818
"LOC551281" 0
"LOC551282" 0.323636363636364
"LOC551283" 0.150909090909091
"LOC551284" 0.6
"LOC551290" 0.327272727272727
"LOC551291" 0.196363636363636
"LOC551293" 0.607272727272727
"LOC551295" 0
"LOC551296" 0.416363636363636
"LOC551297" 0.232727272727273
"LOC551301" 0.0218181818181818
"LOC551302" 0
"LOC551303" 0
"LOC551304" 0.0963636363636364
"LOC551305" 0.00909090909090909
"LOC551308" 0
"LOC551309" 0
"LOC551311" 0
"LOC551313" 0.270909090909091
"LOC551314" 0
"LOC551316" 0.0927272727272727
"LOC551318" 0
"LOC551319" 0.327272727272727
"LOC551320" 0.321818181818182
"LOC551321" 0
"LOC551323" 0.925454545454545
"LOC551324" 0
"LOC551325" 0
"LOC551327" 0.00181818181818182
"LOC551328" 0.632727272727273
"LOC551329" 0.0163636363636364
"LOC551330" 0
"LOC551331" 0
"LOC551337" 0.630909090909091
"LOC551338" 0.338181818181818
"LOC551339" 0
"LOC551340" 0.64
"LOC551343" 0.00181818181818182
"LOC551344" 0
"LOC551345" 0
"LOC551347" 0.650909090909091
"LOC551349" 0.603636363636364
"LOC551350" 0
"LOC551353" 0.22
"LOC551354" 0
"LOC551355" 0
"LOC551356" 0.329090909090909
"LOC551358" 0.327272727272727
"LOC551360" 0
"LOC551361" 0
"LOC551363" 0
"LOC551364" 0.636363636363636
"LOC551365" 0.565454545454545
"LOC551369" 0.321818181818182
"LOC551371" 0.649090909090909
"LOC551372" 0
"LOC551373" 0
"LOC551374" 0
"LOC551375" 0
"LOC551376" 0
"LOC551378" 0.314545454545455
"LOC551379" 0.318181818181818
"LOC551381" 0.221818181818182
"LOC551383" 0.398181818181818
"LOC551384" 0
"LOC551385" 0.0109090909090909
"LOC551386" 0.00363636363636364
"LOC551391" 0
"LOC551392" 0
"LOC551395" 0.694545454545455
"LOC551396" 0
"LOC551397" 0
"LOC551398" 0.609090909090909
"LOC551400" 0.338181818181818
"LOC551401" 0.0854545454545454
"LOC551403" 0
"LOC551404" 0
"LOC551405" 0
"LOC551406" 0.414545454545455
"LOC551407" 0
"LOC551408" 0
"LOC551409" 0
"LOC551410" 0.607272727272727
"LOC551411" 0
"LOC551412" 0.0581818181818182
"LOC551413" 0
"LOC551414" 0
"LOC551415" 0
"LOC551416" 0.0509090909090909
"LOC551418" 0
"LOC551419" 0
"LOC551420" 0.329090909090909
"LOC551421" 0.00181818181818182
"LOC551422" 0
"LOC551424" 0.607272727272727
"LOC551425" 0
"LOC551426" 0.329090909090909
"LOC551427" 0
"LOC551428" 0
"LOC551429" 0
"LOC551430" 0
"LOC551431" 0
"LOC551432" 0
"LOC551433" 0.629090909090909
"LOC551434" 0
"LOC551435" 0.327272727272727
"LOC551436" 0.00181818181818182
"LOC551437" 0
"LOC551438" 0.492727272727273
"LOC551439" 0
"LOC551441" 0.24
"LOC551442" 0.28
"LOC551443" 0.0854545454545454
"LOC551445" 0
"LOC551446" 0
"LOC551447" 0.149090909090909
"LOC551448" 0
"LOC551449" 0.00181818181818182
"LOC551450" 0
"LOC551451" 0
"LOC551452" 0
"LOC551454" 0
"LOC551457" 0
"LOC551458" 0.118181818181818
"LOC551459" 0
"LOC551460" 0
"LOC551461" 0
"LOC551462" 0.46
"LOC551463" 0.241818181818182
"LOC551464" 0.605454545454545
"LOC551465" 0.0927272727272727
"LOC551466" 0
"LOC551467" 0
"LOC551469" 0.343636363636364
"LOC551470" 0
"LOC551472" 0
"LOC551474" 0.0890909090909091
"LOC551476" 0
"LOC551477" 0
"LOC551478" 0.0127272727272727
"LOC551479" 0
"LOC551480" 0
"LOC551483" 0
"LOC551484" 0.532727272727273
"LOC551485" 0
"LOC551486" 0
"LOC551488" 0
"LOC551489" 0
"LOC551490" 0
"LOC551492" 0.309090909090909
"LOC551493" 0
"LOC551494" 0.269090909090909
"LOC551495" 0
"LOC551496" 0.0236363636363636
"LOC551497" 0
"LOC551498" 0.610909090909091
"LOC551499" 0.227272727272727
"LOC551500" 0
"LOC551501" 0
"LOC551502" 0
"LOC551505" 0
"LOC551506" 0
"LOC551508" 0
"LOC551509" 0.601818181818182
"LOC551510" 0
"LOC551511" 0
"LOC551512" 0.645454545454546
"LOC551513" 0.569090909090909
"LOC551514" 0
"LOC551515" 0
"LOC551516" 0.225454545454545
"LOC551517" 0.630909090909091
"LOC551518" 0
"LOC551519" 0
"LOC551520" 0
"LOC551521" 0
"LOC551523" 0
"LOC551524" 0.00181818181818182
"LOC551525" 0.605454545454545
"LOC551526" 0
"LOC551527" 0
"LOC551528" 0
"LOC551529" 0.203636363636364
"LOC551530" 0.0381818181818182
"LOC551531" 0.189090909090909
"LOC551532" 0.0436363636363636
"LOC551533" 0.00545454545454545
"LOC551535" 0.292727272727273
"LOC551536" 0.621818181818182
"LOC551537" 0.209090909090909
"LOC551538" 0
"LOC551539" 0
"LOC551540" 0.541818181818182
"LOC551541" 0.270909090909091
"LOC551544" 0
"LOC551545" 0.00363636363636364
"LOC551546" 0
"LOC551547" 0
"LOC551548" 0
"LOC551549" 0
"LOC551550" 0
"LOC551551" 0
"LOC551552" 0.290909090909091
"LOC551553" 0.329090909090909
"LOC551554" 0.0163636363636364
"LOC551555" 0.545454545454545
"LOC551556" 0.929090909090909
"LOC551557" 0
"LOC551558" 0
"LOC551559" 0.0854545454545454
"LOC551560" 0
"LOC551561" 0
"LOC551562" 0.0109090909090909
"LOC551563" 0
"LOC551566" 0.04
"LOC551570" 0
"LOC551571" 0
"LOC551572" 0
"LOC551573" 0.616363636363636
"LOC551574" 0
"LOC551576" 0
"LOC551577" 0.0109090909090909
"LOC551578" 0
"LOC551579" 0
"LOC551580" 0
"LOC551581" 0
"LOC551582" 0.932727272727273
"LOC551584" 0
"LOC551585" 0
"LOC551586" 0.554545454545455
"LOC551587" 0
"LOC551588" 0
"LOC551589" 0.0781818181818182
"LOC551590" 0.161818181818182
"LOC551591" 0
"LOC551592" 0.12
"LOC551593" 0
"LOC551595" 0
"LOC551596" 0.0145454545454545
"LOC551597" 0.329090909090909
"LOC551599" 0.654545454545455
"LOC551600" 0
"LOC551602" 0
"LOC551603" 0
"LOC551604" 0.229090909090909
"LOC551605" 0.538181818181818
"LOC551606" 0.289090909090909
"LOC551607" 0
"LOC551608" 0
"LOC551609" 0.418181818181818
"LOC551610" 0
"LOC551611" 0.0945454545454545
"LOC551612" 0.470909090909091
"LOC551613" 0.427272727272727
"LOC551614" 0.607272727272727
"LOC551616" 0.574545454545455
"LOC551617" 0
"LOC551618" 0
"LOC551619" 0.298181818181818
"LOC551620" 0.125454545454545
"LOC551621" 0
"LOC551622" 0
"LOC551623" 0.0818181818181818
"LOC551624" 0
"LOC551625" 0
"LOC551626" 0.578181818181818
"LOC551628" 0.281818181818182
"LOC551629" 0
"LOC551631" 0.00909090909090909
"LOC551632" 0
"LOC551633" 0.605454545454545
"LOC551635" 0
"LOC551636" 0
"LOC551637" 0
"LOC551639" 0
"LOC551640" 0.283636363636364
"LOC551642" 0
"LOC551644" 0
"LOC551646" 0.421818181818182
"LOC551647" 0
"LOC551649" 0
"LOC551650" 0.321818181818182
"LOC551651" 0.294545454545455
"LOC551652" 0
"LOC551653" 0
"LOC551654" 0
"LOC551655" 0.109090909090909
"LOC551656" 0.681818181818182
"LOC551658" 0.0909090909090909
"LOC551659" 0.630909090909091
"LOC551660" 0.327272727272727
"LOC551661" 0.601818181818182
"LOC551662" 0
"LOC551663" 0.0236363636363636
"LOC551664" 0.329090909090909
"LOC551665" 0.314545454545455
"LOC551666" 0.592727272727273
"LOC551667" 0.669090909090909
"LOC551668" 0
"LOC551670" 0.267272727272727
"LOC551671" 0.0563636363636364
"LOC551672" 0
"LOC551673" 0.645454545454546
"LOC551676" 0.0909090909090909
"LOC551677" 0.654545454545455
"LOC551678" 0
"LOC551679" 0
"LOC551680" 0.0927272727272727
"LOC551682" 0.650909090909091
"LOC551683" 0.298181818181818
"LOC551684" 0.310909090909091
"LOC551685" 0.601818181818182
"LOC551686" 0.405454545454545
"LOC551687" 0
"LOC551688" 0.572727272727273
"LOC551689" 0.00181818181818182
"LOC551690" 0
"LOC551692" 0
"LOC551694" 0.0163636363636364
"LOC551695" 0
"LOC551696" 0.327272727272727
"LOC551697" 0.00363636363636364
"LOC551699" 0
"LOC551700" 0
"LOC551701" 0
"LOC551702" 0
"LOC551703" 0.923636363636364
"LOC551704" 0
"LOC551705" 0
"LOC551706" 0
"LOC551707" 0.570909090909091
"LOC551708" 0
"LOC551709" 0
"LOC551710" 0.861818181818182
"LOC551711" 0.596363636363636
"LOC551712" 0.230909090909091
"LOC551714" 0.0309090909090909
"LOC551715" 0.00545454545454545
"LOC551717" 0
"LOC551718" 0.592727272727273
"LOC551720" 0.00181818181818182
"LOC551721" 0.329090909090909
"LOC551722" 0.0309090909090909
"LOC551723" 0
"LOC551724" 0
"LOC551725" 0.0290909090909091
"LOC551726" 0.116363636363636
"LOC551727" 0.609090909090909
"LOC551728" 0.603636363636364
"LOC551730" 0
"LOC551731" 0
"LOC551732" 0
"LOC551733" 0.0290909090909091
"LOC551734" 0.601818181818182
"LOC551735" 0.296363636363636
"LOC551736" 0
"LOC551737" 0.329090909090909
"LOC551738" 0
"LOC551739" 0.329090909090909
"LOC551740" 0
"LOC551741" 0.609090909090909
"LOC551742" 0.00363636363636364
"LOC551743" 0.592727272727273
"LOC551744" 0.327272727272727
"LOC551745" 0.510909090909091
"LOC551746" 0
"LOC551747" 0.605454545454545
"LOC551749" 0.0381818181818182
"LOC551751" 0.00363636363636364
"LOC551753" 0
"LOC551754" 0.607272727272727
"LOC551755" 0.00181818181818182
"LOC551756" 0.6
"LOC551757" 0.321818181818182
"LOC551758" 0
"LOC551759" 0
"LOC551760" 0
"LOC551761" 0.929090909090909
"LOC551762" 0
"LOC551763" 0.00363636363636364
"LOC551765" 0.101818181818182
"LOC551766" 0.314545454545455
"LOC551768" 0.0981818181818182
"LOC551769" 0.00181818181818182
"LOC551770" 0.327272727272727
"LOC551771" 0
"LOC551772" 0.0636363636363636
"LOC551773" 0.66
"LOC551774" 0
"LOC551775" 0.0981818181818182
"LOC551776" 0
"LOC551778" 0
"LOC551779" 0.510909090909091
"LOC551780" 0
"LOC551781" 0.0236363636363636
"LOC551782" 0.290909090909091
"LOC551784" 0
"LOC551785" 0
"LOC551787" 0.587272727272727
"LOC551788" 0
"LOC551790" 0.632727272727273
"LOC551791" 0
"LOC551792" 0.329090909090909
"LOC551793" 0
"LOC551794" 0
"LOC551795" 0
"LOC551796" 0.316363636363636
"LOC551799" 0
"LOC551801" 0.52
"LOC551802" 0
"LOC551803" 0
"LOC551804" 0.0327272727272727
"LOC551805" 0.223636363636364
"LOC551806" 0.00181818181818182
"LOC551807" 0
"LOC551809" 0.0127272727272727
"LOC551811" 0
"LOC551812" 0.303636363636364
"LOC551813" 0.327272727272727
"LOC551814" 0
"LOC551815" 0.603636363636364
"LOC551816" 0
"LOC551817" 0.418181818181818
"LOC551818" 0
"LOC551819" 0.0418181818181818
"LOC551820" 0.401818181818182
"LOC551822" 0
"LOC551823" 0
"LOC551824" 0.0181818181818182
"LOC551825" 0
"LOC551826" 0.58
"LOC551827" 0
"LOC551830" 0
"LOC551831" 0
"LOC551832" 0.592727272727273
"LOC551833" 0
"LOC551834" 0.0309090909090909
"LOC551835" 0
"LOC551837" 0.812727272727273
"LOC551838" 0.325454545454545
"LOC551839" 0.316363636363636
"LOC551840" 0.6
"LOC551841" 0
"LOC551842" 0
"LOC551843" 0.00181818181818182
"LOC551844" 0.107272727272727
"LOC551845" 0
"LOC551846" 0
"LOC551847" 0
"LOC551848" 0
"LOC551849" 0.252727272727273
"LOC551850" 0
"LOC551852" 0
"LOC551854" 0
"LOC551855" 0.605454545454545
"LOC551856" 0
"LOC551857" 0.294545454545455
"LOC551858" 0.203636363636364
"LOC551859" 0.609090909090909
"LOC551860" 0.607272727272727
"LOC551861" 0.316363636363636
"LOC551863" 0.0145454545454545
"LOC551864" 0
"LOC551865" 0
"LOC551866" 0.0636363636363636
"LOC551867" 0
"LOC551868" 0.534545454545455
"LOC551869" 0
"LOC551870" 0
"LOC551871" 0.601818181818182
"LOC551872" 0
"LOC551874" 0.678181818181818
"LOC551875" 0
"LOC551877" 0
"LOC551879" 0.00727272727272727
"LOC551880" 0.0272727272727273
"LOC551881" 0.638181818181818
"LOC551882" 0.203636363636364
"LOC551883" 0.00727272727272727
"LOC551884" 0.625454545454545
"LOC551885" 0
"LOC551888" 0
"LOC551889" 0
"LOC551890" 0.327272727272727
"LOC551891" 0.323636363636364
"LOC551892" 0
"LOC551893" 0.0163636363636364
"LOC551894" 0
"LOC551895" 0.652727272727273
"LOC551896" 0.527272727272727
"LOC551897" 0
"LOC551898" 0
"LOC551901" 0
"LOC551902" 0.430909090909091
"LOC551903" 0
"LOC551904" 0.309090909090909
"LOC551905" 0.449090909090909
"LOC551906" 0.510909090909091
"LOC551907" 0
"LOC551908" 0.607272727272727
"LOC551909" 0
"LOC551910" 0
"LOC551911" 0
"LOC551912" 0
"LOC551913" 0
"LOC551914" 0.312727272727273
"LOC551916" 0.6
"LOC551917" 0
"LOC551918" 0.109090909090909
"LOC551919" 0.0727272727272727
"LOC551920" 0.305454545454545
"LOC551922" 0
"LOC551924" 0.0836363636363636
"LOC551927" 0
"LOC551928" 0
"LOC551929" 0.774545454545455
"LOC551930" 0
"LOC551931" 0
"LOC551934" 0
"LOC551936" 0.658181818181818
"LOC551937" 0.650909090909091
"LOC551938" 0
"LOC551939" 0.307272727272727
"LOC551941" 0
"LOC551944" 0.309090909090909
"LOC551945" 0.650909090909091
"LOC551946" 0
"LOC551947" 0
"LOC551948" 0
"LOC551949" 0.634545454545455
"LOC551950" 0.272727272727273
"LOC551952" 0
"LOC551953" 0.289090909090909
"LOC551954" 0.00181818181818182
"LOC551956" 0.0254545454545455
"LOC551957" 0.270909090909091
"LOC551958" 0.318181818181818
"LOC551959" 0.227272727272727
"LOC551960" 0
"LOC551961" 0.292727272727273
"LOC551962" 0
"LOC551963" 0.583636363636364
"LOC551964" 0.0509090909090909
"LOC551966" 0.0418181818181818
"LOC551967" 0
"LOC551968" 0
"LOC551969" 0.0781818181818182
"LOC551970" 0.672727272727273
"LOC551972" 0.0163636363636364
"LOC551973" 0.607272727272727
"LOC551974" 0.32
"LOC551976" 0
"LOC551978" 0.110909090909091
"LOC551980" 0
"LOC551981" 0
"LOC551982" 0.612727272727273
"LOC551983" 0
"LOC551984" 0
"LOC551986" 0.310909090909091
"LOC551987" 0
"LOC551988" 0
"LOC551990" 0
"LOC551991" 0
"LOC551992" 0.00181818181818182
"LOC551993" 0.332727272727273
"LOC551996" 0
"LOC551997" 0
"LOC551998" 0
"LOC551999" 0.605454545454545
"LOC552000" 0
"LOC552001" 0
"LOC552002" 0.00181818181818182
"LOC552003" 0
"LOC552005" 0
"LOC552006" 0.605454545454545
"LOC552007" 0.32
"LOC552008" 0.00545454545454545
"LOC552009" 0.236363636363636
"LOC552010" 0.1
"LOC552012" 0
"LOC552014" 0.00181818181818182
"LOC552015" 0.321818181818182
"LOC552016" 0.569090909090909
"LOC552017" 0
"LOC552018" 0.296363636363636
"LOC552019" 0
"LOC552020" 0
"LOC552021" 0
"LOC552022" 0
"LOC552023" 0
"LOC552024" 0.28
"LOC552025" 0
"LOC552026" 0
"LOC552027" 0.518181818181818
"LOC552028" 0.230909090909091
"LOC552029" 0.00363636363636364
"LOC552030" 0
"LOC552031" 0.545454545454545
"LOC552032" 0
"LOC552034" 0.08
"LOC552036" 0
"LOC552037" 0.630909090909091
"LOC552038" 0.0981818181818182
"LOC552039" 0
"LOC552040" 0
"LOC552041" 0.28
"LOC552042" 0
"LOC552043" 0
"LOC552044" 0.0436363636363636
"LOC552046" 0.527272727272727
"LOC552047" 0
"LOC552048" 0.327272727272727
"LOC552049" 0
"LOC552050" 0.0218181818181818
"LOC552051" 0.287272727272727
"LOC552052" 0
"LOC552053" 0
"LOC552055" 0
"LOC552056" 0
"LOC552058" 0
"LOC552061" 0.169090909090909
"LOC552062" 0
"LOC552063" 0
"LOC552064" 0
"LOC552065" 0
"LOC552066" 0.234545454545455
"LOC552067" 0
"LOC552068" 0.112727272727273
"LOC552069" 0
"LOC552070" 0
"LOC552071" 0.325454545454545
"LOC552072" 0
"LOC552073" 0
"LOC552074" 0
"LOC552075" 0.327272727272727
"LOC552076" 0
"LOC552077" 0
"LOC552078" 0
"LOC552079" 0
"LOC552081" 0.329090909090909
"LOC552082" 0.0363636363636364
"LOC552083" 0.6
"LOC552084" 0
"LOC552085" 0
"LOC552086" 0.323636363636364
"LOC552087" 0
"LOC552088" 0
"LOC552089" 0
"LOC552090" 0.607272727272727
"LOC552091" 0.0290909090909091
"LOC552092" 0.0181818181818182
"LOC552093" 0.405454545454545
"LOC552094" 0.643636363636364
"LOC552095" 0.514545454545455
"LOC552096" 0.0418181818181818
"LOC552097" 0.490909090909091
"LOC552098" 0
"LOC552099" 0
"LOC552100" 0.64
"LOC552101" 0
"LOC552102" 0
"LOC552103" 0
"LOC552104" 0.0527272727272727
"LOC552105" 0.0981818181818182
"LOC552106" 0
"LOC552108" 0
"LOC552109" 0
"LOC552110" 0.114545454545455
"LOC552112" 0.0254545454545455
"LOC552113" 0
"LOC552114" 0.592727272727273
"LOC552115" 0
"LOC552116" 0.558181818181818
"LOC552117" 0
"LOC552118" 0
"LOC552121" 0
"LOC552123" 0
"LOC552124" 0
"LOC552125" 0.0163636363636364
"LOC552128" 0.294545454545455
"LOC552129" 0.625454545454545
"LOC552130" 0.00363636363636364
"LOC552134" 0
"LOC552136" 0.0109090909090909
"LOC552138" 0.565454545454545
"LOC552139" 0.603636363636364
"LOC552140" 0.216363636363636
"LOC552141" 0
"LOC552142" 0
"LOC552143" 0
"LOC552144" 0
"LOC552145" 0
"LOC552146" 0.0109090909090909
"LOC552147" 0.0472727272727273
"LOC552148" 0
"LOC552149" 0.312727272727273
"LOC552150" 0.0163636363636364
"LOC552151" 0
"LOC552152" 0.307272727272727
"LOC552153" 0.0527272727272727
"LOC552154" 0.872727272727273
"LOC552155" 0
"LOC552156" 0
"LOC552157" 0.00727272727272727
"LOC552158" 0.285454545454545
"LOC552159" 0.309090909090909
"LOC552160" 0.0109090909090909
"LOC552161" 0
"LOC552162" 0.656363636363636
"LOC552163" 0
"LOC552166" 0
"LOC552167" 0
"LOC552168" 0
"LOC552169" 0
"LOC552170" 0
"LOC552171" 0.0254545454545455
"LOC552172" 0.607272727272727
"LOC552173" 0.503636363636364
"LOC552175" 0
"LOC552176" 0
"LOC552177" 0.0163636363636364
"LOC552178" 0
"LOC552179" 0.06
"LOC552180" 0.114545454545455
"LOC552181" 0
"LOC552182" 0
"LOC552183" 0
"LOC552185" 0
"LOC552186" 0.627272727272727
"LOC552187" 0
"LOC552189" 0
"LOC552190" 0.278181818181818
"LOC552191" 0.552727272727273
"LOC552192" 0.6
"LOC552193" 0.101818181818182
"LOC552194" 0
"LOC552195" 0
"LOC552196" 0.0254545454545455
"LOC552197" 0
"LOC552198" 0
"LOC552199" 0
"LOC552200" 0.00545454545454545
"LOC552201" 0
"LOC552202" 0.0163636363636364
"LOC552204" 0
"LOC552205" 0.930909090909091
"LOC552206" 0.6
"LOC552209" 0.0781818181818182
"LOC552210" 0.818181818181818
"LOC552211" 0
"LOC552213" 0
"LOC552214" 0
"LOC552215" 0.327272727272727
"LOC552216" 0.00727272727272727
"LOC552217" 0.329090909090909
"LOC552221" 0.647272727272727
"LOC552223" 0.214545454545455
"LOC552224" 0
"LOC552225" 0.605454545454545
"LOC552227" 0.329090909090909
"LOC552228" 0.325454545454545
"LOC552229" 0.0927272727272727
"LOC552231" 0.58
"LOC552232" 0
"LOC552234" 0.323636363636364
"LOC552235" 0.607272727272727
"LOC552236" 0
"LOC552237" 0.00181818181818182
"LOC552238" 0
"LOC552239" 0.307272727272727
"LOC552240" 0
"LOC552241" 0.0909090909090909
"LOC552242" 0
"LOC552243" 0
"LOC552244" 0
"LOC552245" 0.389090909090909
"LOC552246" 0.0472727272727273
"LOC552247" 0.0436363636363636
"LOC552249" 0
"LOC552251" 0
"LOC552253" 0
"LOC552254" 0
"LOC552256" 0.318181818181818
"LOC552257" 0.101818181818182
"LOC552258" 0.458181818181818
"LOC552259" 0.02
"LOC552260" 0.430909090909091
"LOC552261" 0.632727272727273
"LOC552263" 0
"LOC552264" 0.1
"LOC552265" 0
"LOC552266" 0
"LOC552267" 0.64
"LOC552268" 0
"LOC552271" 0.550909090909091
"LOC552272" 0
"LOC552273" 0
"LOC552274" 0.618181818181818
"LOC552275" 0
"LOC552276" 0
"LOC552277" 0
"LOC552278" 0.00545454545454545
"LOC552279" 0
"LOC552280" 0
"LOC552282" 0.298181818181818
"LOC552283" 0.0345454545454545
"LOC552284" 0.465454545454545
"LOC552285" 0
"LOC552286" 0.0236363636363636
"LOC552287" 0.601818181818182
"LOC552288" 0
"LOC552289" 0.607272727272727
"LOC552290" 0.161818181818182
"LOC552291" 0.256363636363636
"LOC552292" 0
"LOC552293" 0
"LOC552294" 0
"LOC552295" 0.0490909090909091
"LOC552297" 0
"LOC552299" 0
"LOC552301" 0.0127272727272727
"LOC552303" 0.618181818181818
"LOC552305" 0
"LOC552306" 0.04
"LOC552307" 0
"LOC552308" 0.00181818181818182
"LOC552309" 0.567272727272727
"LOC552310" 0.629090909090909
"LOC552311" 0
"LOC552312" 0
"LOC552313" 0
"LOC552314" 0.218181818181818
"LOC552315" 0.563636363636364
"LOC552316" 0
"LOC552317" 0
"LOC552318" 0.0345454545454545
"LOC552319" 0.0181818181818182
"LOC552320" 0.929090909090909
"LOC552322" 0.278181818181818
"LOC552323" 0
"LOC552324" 0
"LOC552325" 0.0727272727272727
"LOC552326" 0.201818181818182
"LOC552327" 0
"LOC552328" 0
"LOC552329" 0
"LOC552330" 0
"LOC552331" 0
"LOC552332" 0.56
"LOC552333" 0.230909090909091
"LOC552334" 0.174545454545455
"LOC552336" 0.589090909090909
"LOC552340" 0
"LOC552341" 0
"LOC552342" 0
"LOC552343" 0.1
"LOC552345" 0.0363636363636364
"LOC552346" 0.0181818181818182
"LOC552347" 0.627272727272727
"LOC552348" 0
"LOC552349" 0.205454545454545
"LOC552353" 0.0581818181818182
"LOC552354" 0.261818181818182
"LOC552355" 0
"LOC552356" 0.329090909090909
"LOC552357" 0.727272727272727
"LOC552358" 0.327272727272727
"LOC552359" 0
"LOC552360" 0
"LOC552361" 0
"LOC552362" 0
"LOC552363" 0
"LOC552364" 0.574545454545455
"LOC552365" 0.658181818181818
"LOC552366" 0
"LOC552367" 0.701818181818182
"LOC552368" 0
"LOC552369" 0
"LOC552370" 0.0236363636363636
"LOC552371" 0.00181818181818182
"LOC552372" 0.309090909090909
"LOC552373" 0
"LOC552374" 0.6
"LOC552375" 0
"LOC552377" 0
"LOC552379" 0.327272727272727
"LOC552381" 0
"LOC552382" 0
"LOC552383" 0.325454545454545
"LOC552384" 0.44
"LOC552386" 0
"LOC552387" 0
"LOC552388" 0
"LOC552392" 0
"LOC552395" 0
"LOC552396" 0.238181818181818
"LOC552397" 0.329090909090909
"LOC552398" 0
"LOC552399" 0
"LOC552400" 0
"LOC552401" 0
"LOC552402" 0.603636363636364
"LOC552403" 0
"LOC552405" 0
"LOC552407" 0
"LOC552409" 0
"LOC552410" 0.323636363636364
"LOC552412" 0
"LOC552413" 0.105454545454545
"LOC552414" 0
"LOC552417" 0.269090909090909
"LOC552418" 0.601818181818182
"LOC552419" 0
"LOC552420" 0.396363636363636
"LOC552421" 0.338181818181818
"LOC552422" 0
"LOC552424" 0
"LOC552425" 0.298181818181818
"LOC552426" 0
"LOC552428" 0
"LOC552429" 0.294545454545455
"LOC552430" 0.263636363636364
"LOC552431" 0
"LOC552432" 0
"LOC552433" 0
"LOC552434" 0
"LOC552435" 0
"LOC552437" 0
"LOC552439" 0.0381818181818182
"LOC552440" 0.532727272727273
"LOC552441" 0
"LOC552442" 0
"LOC552443" 0
"LOC552444" 0.609090909090909
"LOC552445" 0
"LOC552446" 0.225454545454545
"LOC552447" 0
"LOC552448" 0
"LOC552449" 0.265454545454545
"LOC552450" 0.429090909090909
"LOC552451" 0
"LOC552452" 0.229090909090909
"LOC552453" 0.1
"LOC552454" 0
"LOC552455" 0.250909090909091
"LOC552457" 0.0545454545454545
"LOC552458" 0.567272727272727
"LOC552459" 0
"LOC552460" 0.0127272727272727
"LOC552461" 0
"LOC552462" 0.614545454545455
"LOC552463" 0.292727272727273
"LOC552466" 0
"LOC552467" 0
"LOC552468" 0
"LOC552469" 0
"LOC552470" 0
"LOC552471" 0.325454545454545
"LOC552472" 0.603636363636364
"LOC552473" 0.607272727272727
"LOC552476" 0.263636363636364
"LOC552477" 0.00909090909090909
"LOC552479" 0
"LOC552480" 0.592727272727273
"LOC552481" 0
"LOC552482" 0
"LOC552483" 0.6
"LOC552484" 0.38
"LOC552485" 0
"LOC552486" 0
"LOC552487" 0
"LOC552488" 0.62
"LOC552489" 0.6
"LOC552490" 0
"LOC552491" 0.561818181818182
"LOC552492" 0.230909090909091
"LOC552493" 0.747272727272727
"LOC552494" 0
"LOC552495" 0
"LOC552496" 0
"LOC552497" 0.596363636363636
"LOC552498" 0
"LOC552499" 0
"LOC552501" 0.0981818181818182
"LOC552502" 0
"LOC552503" 0.232727272727273
"LOC552504" 0.0109090909090909
"LOC552505" 0.603636363636364
"LOC552508" 0.596363636363636
"LOC552509" 0
"LOC552510" 0
"LOC552511" 0.48
"LOC552512" 0
"LOC552513" 0.0854545454545454
"LOC552514" 0
"LOC552515" 0.165454545454545
"LOC552516" 0.587272727272727
"LOC552517" 0
"LOC552519" 0
"LOC552520" 0
"LOC552522" 0.165454545454545
"LOC552523" 0.252727272727273
"LOC552524" 0
"LOC552526" 0.0163636363636364
"LOC552527" 0.610909090909091
"LOC552528" 0
"LOC552529" 0
"LOC552530" 0
"LOC552531" 0
"LOC552532" 0.565454545454545
"LOC552533" 0
"LOC552534" 0
"LOC552535" 0
"LOC552536" 0
"LOC552539" 0
"LOC552540" 0
"LOC552542" 0.650909090909091
"LOC552545" 0
"LOC552546" 0
"LOC552548" 0
"LOC552549" 0
"LOC552550" 0.643636363636364
"LOC552551" 0.232727272727273
"LOC552552" 0
"LOC552553" 0
"LOC552554" 0
"LOC552555" 0.02
"LOC552556" 0.352727272727273
"LOC552557" 0
"LOC552558" 0.929090909090909
"LOC552559" 0.547272727272727
"LOC552560" 0.572727272727273
"LOC552561" 0.0545454545454545
"LOC552562" 0.0818181818181818
"LOC552563" 0.425454545454545
"LOC552564" 0
"LOC552566" 0
"LOC552567" 0.110909090909091
"LOC552568" 0.0254545454545455
"LOC552569" 0
"LOC552571" 0
"LOC552572" 0.0636363636363636
"LOC552573" 0
"LOC552574" 0
"LOC552576" 0
"LOC552577" 0.00181818181818182
"LOC552578" 0
"LOC552579" 0
"LOC552580" 0.56
"LOC552582" 0.618181818181818
"LOC552583" 0
"LOC552584" 0
"LOC552585" 0.390909090909091
"LOC552586" 0
"LOC552588" 0
"LOC552589" 0.02
"LOC552590" 0
"LOC552592" 0.634545454545455
"LOC552593" 0
"LOC552594" 0.605454545454545
"LOC552595" 0
"LOC552596" 0.149090909090909
"LOC552597" 0.609090909090909
"LOC552598" 0.327272727272727
"LOC552599" 0
"LOC552600" 0
"LOC552601" 0.6
"LOC552602" 0.0872727272727273
"LOC552603" 0
"LOC552604" 0
"LOC552605" 0.329090909090909
"LOC552607" 0
"LOC552608" 0
"LOC552610" 0.327272727272727
"LOC552611" 0.00363636363636364
"LOC552612" 0
"LOC552613" 0.607272727272727
"LOC552614" 0
"LOC552616" 0.201818181818182
"LOC552617" 0
"LOC552618" 0
"LOC552619" 0.0163636363636364
"LOC552620" 0.6
"LOC552621" 0.592727272727273
"LOC552623" 0
"LOC552624" 0
"LOC552625" 0.532727272727273
"LOC552626" 0
"LOC552628" 0.0181818181818182
"LOC552629" 0
"LOC552631" 0.625454545454545
"LOC552632" 0
"LOC552633" 0.0127272727272727
"LOC552634" 0
"LOC552635" 0
"LOC552636" 0.00727272727272727
"LOC552637" 0.687272727272727
"LOC552638" 0
"LOC552639" 0.325454545454545
"LOC552640" 0
"LOC552641" 0
"LOC552642" 0
"LOC552643" 0.6
"LOC552644" 0.325454545454545
"LOC552645" 0.26
"LOC552647" 0.625454545454545
"LOC552648" 0
"LOC552649" 0
"LOC552650" 0.303636363636364
"LOC552651" 0.585454545454545
"LOC552652" 0
"LOC552653" 0
"LOC552654" 0
"LOC552656" 0
"LOC552657" 0
"LOC552658" 0
"LOC552659" 0
"LOC552660" 0
"LOC552661" 0.0327272727272727
"LOC552662" 0.625454545454545
"LOC552663" 0.3
"LOC552664" 0.256363636363636
"LOC552665" 0
"LOC552666" 0
"LOC552667" 0.0345454545454545
"LOC552668" 0.590909090909091
"LOC552669" 0
"LOC552671" 0.3
"LOC552672" 0
"LOC552673" 0
"LOC552674" 0.616363636363636
"LOC552675" 0.178181818181818
"LOC552676" 0.00181818181818182
"LOC552677" 0.607272727272727
"LOC552678" 0.307272727272727
"LOC552679" 0
"LOC552680" 0.601818181818182
"LOC552681" 0
"LOC552682" 0.327272727272727
"LOC552683" 0
"LOC552684" 0.590909090909091
"LOC552685" 0.250909090909091
"LOC552686" 0.594545454545455
"LOC552688" 0
"LOC552689" 0.00909090909090909
"LOC552690" 0
"LOC552691" 0.496363636363636
"LOC552692" 0.321818181818182
"LOC552693" 0.327272727272727
"LOC552694" 0
"LOC552695" 0
"LOC552696" 0.656363636363636
"LOC552697" 0
"LOC552698" 0.0163636363636364
"LOC552699" 0.278181818181818
"LOC552700" 0.00181818181818182
"LOC552701" 0
"LOC552703" 0.454545454545455
"LOC552704" 0.0381818181818182
"LOC552705" 0
"LOC552707" 0.409090909090909
"LOC552708" 0.332727272727273
"LOC552709" 0
"LOC552710" 0
"LOC552711" 0
"LOC552712" 0
"LOC552714" 0
"LOC552715" 0.543636363636364
"LOC552716" 0.00545454545454545
"LOC552717" 0.649090909090909
"LOC552718" 0.549090909090909
"LOC552719" 0
"LOC552720" 0.0981818181818182
"LOC552721" 0.08
"LOC552722" 0.32
"LOC552723" 0
"LOC552724" 0.927272727272727
"LOC552725" 0.629090909090909
"LOC552726" 0
"LOC552727" 0
"LOC552728" 0.329090909090909
"LOC552729" 0.08
"LOC552730" 0
"LOC552731" 0.630909090909091
"LOC552732" 0
"LOC552733" 0.603636363636364
"LOC552734" 0.274545454545455
"LOC552735" 0
"LOC552736" 0.301818181818182
"LOC552738" 0
"LOC552740" 0.301818181818182
"LOC552741" 0
"LOC552742" 0
"LOC552743" 0
"LOC552744" 0.254545454545455
"LOC552745" 0.00545454545454545
"LOC552746" 0
"LOC552747" 0
"LOC552748" 0.405454545454545
"LOC552749" 0
"LOC552750" 0.0381818181818182
"LOC552752" 0.02
"LOC552753" 0
"LOC552755" 0
"LOC552756" 0.187272727272727
"LOC552757" 0
"LOC552758" 0
"LOC552759" 0.610909090909091
"LOC552761" 0.00727272727272727
"LOC552763" 0.518181818181818
"LOC552764" 0
"LOC552765" 0.62
"LOC552766" 0.350909090909091
"LOC552767" 0
"LOC552768" 0.0454545454545455
"LOC552769" 0.0727272727272727
"LOC552771" 0.365454545454545
"LOC552772" 0
"LOC552773" 0
"LOC552774" 0
"LOC552776" 0
"LOC552778" 0.590909090909091
"LOC552779" 0
"LOC552780" 0
"LOC552781" 0.0218181818181818
"LOC552782" 0
"LOC552784" 0
"LOC552786" 0
"LOC552787" 0
"LOC552788" 0
"LOC552790" 0.0163636363636364
"LOC552791" 0.02
"LOC552792" 0
"LOC552793" 0
"LOC552794" 0.601818181818182
"LOC552795" 0
"LOC552797" 0
"LOC552798" 0
"LOC552799" 0.02
"LOC552800" 0
"LOC552801" 0
"LOC552802" 0
"LOC552803" 0.329090909090909
"LOC552804" 0
"LOC552805" 0
"LOC552806" 0.649090909090909
"LOC552807" 0
"LOC552809" 0.223636363636364
"LOC552810" 0
"LOC552811" 0.00545454545454545
"LOC552812" 0.6
"LOC552814" 0
"LOC552815" 0.636363636363636
"LOC552816" 0
"LOC552818" 0.241818181818182
"LOC552820" 0.463636363636364
"LOC552823" 0
"LOC552824" 0.0181818181818182
"LOC552827" 0.0945454545454545
"LOC552828" 0
"LOC552829" 0
"LOC552830" 0
"LOC552831" 0
"LOC552832" 0
"LOC552833" 0.538181818181818
"LOC552835" 0
"LOC552836" 0.854545454545454
"LOC552838" 0
"LOC552839" 0
"LOC552840" 0.00181818181818182
"LOC552841" 0.630909090909091
"LOC552842" 0.227272727272727
"LOC552843" 0.0818181818181818
"LOC552844" 0.0109090909090909
"LOC552845" 0
"LOC552846" 0
"LOC552847" 0
"LOC552848" 0
"LOC552849" 0
"LOC552850" 0
"LOC552851" 0
"LOC678674" 0
"LOC724113" 0.329090909090909
"LOC724114" 0.00909090909090909
"LOC724115" 0
"LOC724117" 0.336363636363636
"LOC724118" 0
"LOC724119" 0.407272727272727
"LOC724120" 0
"LOC724121" 0
"LOC724123" 0
"LOC724125" 0.0527272727272727
"LOC724126" 0
"LOC724128" 0
"LOC724129" 0.04
"LOC724131" 0
"LOC724133" 0
"LOC724138" 0
"LOC724140" 0.0109090909090909
"LOC724141" 0.185454545454545
"LOC724142" 0
"LOC724144" 0
"LOC724145" 0.329090909090909
"LOC724146" 0
"LOC724148" 0.00909090909090909
"LOC724150" 0.00909090909090909
"LOC724151" 0
"LOC724152" 0.603636363636364
"LOC724154" 0.454545454545455
"LOC724155" 0
"LOC724156" 0.00545454545454545
"LOC724157" 0.636363636363636
"LOC724158" 0.0745454545454545
"LOC724159" 0.652727272727273
"LOC724160" 0.567272727272727
"LOC724161" 0.0127272727272727
"LOC724162" 0
"LOC724164" 0
"LOC724166" 0
"LOC724167" 0
"LOC724168" 0.0618181818181818
"LOC724169" 0
"LOC724170" 0.761818181818182
"LOC724172" 0.327272727272727
"LOC724175" 0.28
"LOC724176" 0
"LOC724177" 0.78
"LOC724178" 0.316363636363636
"LOC724179" 0
"LOC724183" 0.185454545454545
"LOC724186" 0
"LOC724187" 0.267272727272727
"LOC724188" 0.236363636363636
"LOC724189" 0
"LOC724192" 0.596363636363636
"LOC724193" 0.605454545454545
"LOC724195" 0
"LOC724196" 0
"LOC724197" 0.329090909090909
"LOC724199" 0.0163636363636364
"LOC724201" 0
"LOC724202" 0.00909090909090909
"LOC724203" 0
"LOC724205" 0
"LOC724206" 0
"LOC724207" 0.658181818181818
"LOC724208" 0
"LOC724211" 0.294545454545455
"LOC724212" 0
"LOC724214" 0.643636363636364
"LOC724215" 0.592727272727273
"LOC724216" 0.307272727272727
"LOC724218" 0
"LOC724220" 0.0472727272727273
"LOC724221" 0.294545454545455
"LOC724223" 0.623636363636364
"LOC724225" 0
"LOC724226" 0
"LOC724227" 0.272727272727273
"LOC724228" 0.0309090909090909
"LOC724229" 0.327272727272727
"LOC724233" 0
"LOC724234" 0
"LOC724235" 0
"LOC724236" 0.00727272727272727
"LOC724237" 0
"LOC724238" 0.116363636363636
"LOC724239" 0.321818181818182
"LOC724240" 0.0490909090909091
"LOC724241" 0
"LOC724242" 0.601818181818182
"LOC724243" 0
"LOC724244" 0.605454545454545
"LOC724246" 0
"LOC724247" 0.0272727272727273
"LOC724249" 0
"LOC724250" 0
"LOC724251" 0
"LOC724252" 0
"LOC724256" 0
"LOC724257" 0.00181818181818182
"LOC724258" 0
"LOC724259" 0
"LOC724260" 0.0254545454545455
"LOC724262" 0
"LOC724263" 0
"LOC724264" 0
"LOC724267" 0
"LOC724269" 0
"LOC724270" 0.327272727272727
"LOC724274" 0
"LOC724275" 0.272727272727273
"LOC724280" 0.329090909090909
"LOC724281" 0
"LOC724282" 0.0327272727272727
"LOC724283" 0
"LOC724284" 0.00181818181818182
"LOC724285" 0
"LOC724286" 0
"LOC724287" 0
"LOC724288" 0
"LOC724290" 0.610909090909091
"LOC724291" 0.0654545454545455
"LOC724292" 0
"LOC724293" 0.0727272727272727
"LOC724294" 0.638181818181818
"LOC724295" 0
"LOC724296" 0
"LOC724297" 0
"LOC724299" 0
"LOC724300" 0.327272727272727
"LOC724301" 0
"LOC724303" 0
"LOC724304" 0
"LOC724306" 0
"LOC724307" 0.0109090909090909
"LOC724308" 0
"LOC724309" 0
"LOC724310" 0
"LOC724311" 0.607272727272727
"LOC724312" 0
"LOC724313" 0.114545454545455
"LOC724315" 0.0636363636363636
"LOC724319" 0
"LOC724320" 0
"LOC724321" 0.329090909090909
"LOC724322" 0
"LOC724323" 0.0381818181818182
"LOC724326" 0
"LOC724327" 0.314545454545455
"LOC724328" 0
"LOC724329" 0
"LOC724330" 0
"LOC724331" 0.605454545454545
"LOC724332" 0.607272727272727
"LOC724333" 0
"LOC724334" 0
"LOC724335" 0
"LOC724336" 0
"LOC724338" 0.605454545454545
"LOC724339" 0
"LOC724341" 0.00909090909090909
"LOC724343" 0
"LOC724344" 0.707272727272727
"LOC724346" 0.0709090909090909
"LOC724348" 0.6
"LOC724349" 0.6
"LOC724350" 0.303636363636364
"LOC724352" 0
"LOC724353" 0.927272727272727
"LOC724355" 0.54
"LOC724356" 0.605454545454545
"LOC724357" 0
"LOC724358" 0
"LOC724361" 0
"LOC724363" 0.6
"LOC724365" 0
"LOC724366" 0
"LOC724367" 0
"LOC724368" 0.00181818181818182
"LOC724369" 0
"LOC724370" 0
"LOC724372" 0
"LOC724373" 0.0109090909090909
"LOC724374" 0.00181818181818182
"LOC724375" 0.601818181818182
"LOC724378" 0.583636363636364
"LOC724379" 0
"LOC724380" 0
"LOC724382" 0.932727272727273
"LOC724383" 0
"LOC724385" 0
"LOC724386" 0
"LOC724388" 0
"LOC724389" 0.130909090909091
"LOC724390" 0
"LOC724391" 0
"LOC724393" 0
"LOC724395" 0.254545454545455
"LOC724397" 0.289090909090909
"LOC724398" 0
"LOC724399" 0
"LOC724402" 0.587272727272727
"LOC724405" 0.0781818181818182
"LOC724407" 0.465454545454545
"LOC724408" 0.110909090909091
"LOC724410" 0.0163636363636364
"LOC724411" 0
"LOC724412" 0
"LOC724413" 0.598181818181818
"LOC724415" 0
"LOC724417" 0
"LOC724418" 0.298181818181818
"LOC724420" 0
"LOC724421" 0.0818181818181818
"LOC724422" 0
"LOC724423" 0.656363636363636
"LOC724424" 0.614545454545455
"LOC724425" 0
"LOC724429" 0.601818181818182
"LOC724430" 0
"LOC724431" 0
"LOC724432" 0
"LOC724433" 0.0309090909090909
"LOC724435" 0
"LOC724436" 0
"LOC724437" 0
"LOC724439" 0
"LOC724440" 0
"LOC724442" 0.589090909090909
"LOC724443" 0
"LOC724446" 0
"LOC724449" 0
"LOC724450" 0
"LOC724451" 0.00545454545454545
"LOC724453" 0.632727272727273
"LOC724455" 0.0854545454545454
"LOC724457" 0.56
"LOC724458" 0.00545454545454545
"LOC724459" 0
"LOC724460" 0
"LOC724462" 0
"LOC724463" 0
"LOC724464" 0.921818181818182
"LOC724465" 0.00545454545454545
"LOC724466" 0
"LOC724467" 0
"LOC724468" 0
"LOC724471" 0.236363636363636
"LOC724472" 0.643636363636364
"LOC724473" 0
"LOC724474" 0.605454545454545
"LOC724475" 0
"LOC724477" 0.796363636363636
"LOC724479" 0.0927272727272727
"LOC724480" 0
"LOC724481" 0
"LOC724483" 0
"LOC724486" 0
"LOC724487" 0
"LOC724488" 0
"LOC724489" 0
"LOC724490" 0
"LOC724493" 0
"LOC724494" 0.254545454545455
"LOC724495" 0.601818181818182
"LOC724496" 0.103636363636364
"LOC724497" 0.06
"LOC724498" 0
"LOC724499" 0
"LOC724501" 0.616363636363636
"LOC724502" 0.521818181818182
"LOC724505" 0
"LOC724506" 0
"LOC724507" 0
"LOC724508" 0.658181818181818
"LOC724509" 0.609090909090909
"LOC724510" 0
"LOC724511" 0
"LOC724513" 0.601818181818182
"LOC724515" 0
"LOC724516" 0
"LOC724517" 0.641818181818182
"LOC724518" 0.0218181818181818
"LOC724519" 0
"LOC724520" 0
"LOC724521" 0.363636363636364
"LOC724524" 0.621818181818182
"LOC724525" 0
"LOC724527" 0.281818181818182
"LOC724529" 0
"LOC724531" 0
"LOC724532" 0.0945454545454545
"LOC724533" 0.4
"LOC724535" 0
"LOC724536" 0.0709090909090909
"LOC724537" 0.618181818181818
"LOC724538" 0
"LOC724539" 0
"LOC724540" 0.00181818181818182
"LOC724541" 0
"LOC724542" 0
"LOC724543" 0
"LOC724545" 0.647272727272727
"LOC724546" 0.285454545454545
"LOC724548" 0.00727272727272727
"LOC724550" 0.00181818181818182
"LOC724551" 0.605454545454545
"LOC724552" 0
"LOC724553" 0.00181818181818182
"LOC724554" 0.329090909090909
"LOC724555" 0
"LOC724557" 0
"LOC724558" 0
"LOC724559" 0
"LOC724560" 0.00181818181818182
"LOC724561" 0.329090909090909
"LOC724563" 0.923636363636364
"LOC724564" 0.496363636363636
"LOC724565" 0
"LOC724567" 0.0363636363636364
"LOC724568" 0
"LOC724569" 0.00181818181818182
"LOC724570" 0.283636363636364
"LOC724571" 0
"LOC724575" 0.0363636363636364
"LOC724578" 0
"LOC724580" 0
"LOC724583" 0.327272727272727
"LOC724585" 0.321818181818182
"LOC724587" 0
"LOC724590" 0.0109090909090909
"LOC724591" 0
"LOC724592" 0
"LOC724593" 0
"LOC724594" 0
"LOC724595" 0.589090909090909
"LOC724596" 0
"LOC724598" 0
"LOC724599" 0
"LOC724600" 0.0145454545454545
"LOC724602" 0
"LOC724603" 0.161818181818182
"LOC724604" 0
"LOC724607" 0
"LOC724608" 0
"LOC724610" 0
"LOC724611" 0.0618181818181818
"LOC724612" 0.0981818181818182
"LOC724613" 0
"LOC724616" 0.0290909090909091
"LOC724617" 0
"LOC724618" 0
"LOC724619" 0.329090909090909
"LOC724620" 0.42
"LOC724622" 0.610909090909091
"LOC724624" 0.329090909090909
"LOC724625" 0.0145454545454545
"LOC724626" 0
"LOC724628" 0.0872727272727273
"LOC724629" 0.0818181818181818
"LOC724630" 0
"LOC724631" 0
"LOC724633" 0.603636363636364
"LOC724634" 0.616363636363636
"LOC724635" 0
"LOC724636" 0.327272727272727
"LOC724638" 0
"LOC724639" 0
"LOC724640" 0.00181818181818182
"LOC724642" 0.209090909090909
"LOC724643" 0.521818181818182
"LOC724644" 0
"LOC724645" 0
"LOC724646" 0
"LOC724647" 0
"LOC724648" 0.0327272727272727
"LOC724651" 0
"LOC724652" 0
"LOC724653" 0
"LOC724654" 0
"LOC724655" 0.0109090909090909
"LOC724656" 0
"LOC724658" 0.607272727272727
"LOC724659" 0
"LOC724660" 0
"LOC724663" 0
"LOC724664" 0.809090909090909
"LOC724665" 0.118181818181818
"LOC724666" 0.0290909090909091
"LOC724669" 0
"LOC724672" 0.609090909090909
"LOC724673" 0
"LOC724676" 0.0327272727272727
"LOC724677" 0
"LOC724678" 0.623636363636364
"LOC724679" 0.769090909090909
"LOC724680" 0
"LOC724681" 0
"LOC724683" 0.0545454545454545
"LOC724685" 0.574545454545455
"LOC724686" 0
"LOC724687" 0.594545454545455
"LOC724688" 0
"LOC724690" 0
"LOC724692" 0
"LOC724695" 0.601818181818182
"LOC724698" 0
"LOC724700" 0
"LOC724701" 0
"LOC724703" 0
"LOC724704" 0.321818181818182
"LOC724705" 0
"LOC724706" 0
"LOC724708" 0
"LOC724710" 0
"LOC724711" 0.101818181818182
"LOC724712" 0
"LOC724715" 0.6
"LOC724716" 0
"LOC724717" 0.0181818181818182
"LOC724718" 0
"LOC724719" 0.00909090909090909
"LOC724720" 0
"LOC724721" 0
"LOC724724" 0.0109090909090909
"LOC724727" 0
"LOC724728" 0
"LOC724731" 0.62
"LOC724732" 0.607272727272727
"LOC724733" 0
"LOC724734" 0
"LOC724735" 0.492727272727273
"LOC724736" 0
"LOC724737" 0
"LOC724738" 0
"LOC724739" 0
"LOC724740" 0
"LOC724741" 0
"LOC724742" 0.0127272727272727
"LOC724743" 0
"LOC724744" 0
"LOC724745" 0
"LOC724747" 0
"LOC724749" 0
"LOC724750" 0
"LOC724752" 0.601818181818182
"LOC724756" 0
"LOC724757" 0
"LOC724760" 0.329090909090909
"LOC724761" 0
"LOC724762" 0
"LOC724763" 0
"LOC724765" 0.605454545454545
"LOC724767" 0
"LOC724768" 0.00727272727272727
"LOC724769" 0
"LOC724770" 0.174545454545455
"LOC724772" 0.327272727272727
"LOC724773" 0
"LOC724775" 0.610909090909091
"LOC724776" 0
"LOC724778" 0
"LOC724779" 0.00545454545454545
"LOC724780" 0.00545454545454545
"LOC724781" 0
"LOC724783" 0
"LOC724784" 0
"LOC724785" 0.594545454545455
"LOC724786" 0
"LOC724787" 0
"LOC724789" 0.310909090909091
"LOC724790" 0.08
"LOC724791" 0
"LOC724792" 0
"LOC724793" 0.470909090909091
"LOC724794" 0
"LOC724795" 0.521818181818182
"LOC724796" 0
"LOC724798" 0.601818181818182
"LOC724799" 0.629090909090909
"LOC724801" 0.0109090909090909
"LOC724802" 0
"LOC724803" 0
"LOC724804" 0
"LOC724806" 0
"LOC724807" 0.00363636363636364
"LOC724808" 0.101818181818182
"LOC724809" 0.405454545454545
"LOC724810" 0
"LOC724811" 0.318181818181818
"LOC724816" 0
"LOC724817" 0
"LOC724819" 0.638181818181818
"LOC724822" 0
"LOC724823" 0
"LOC724825" 0.376363636363636
"LOC724826" 0
"LOC724827" 0
"LOC724829" 0
"LOC724830" 0
"LOC724831" 0
"LOC724832" 0
"LOC724835" 0
"LOC724838" 0.327272727272727
"LOC724842" 0
"LOC724843" 0
"LOC724846" 0
"LOC724847" 0
"LOC724850" 0.209090909090909
"LOC724851" 0
"LOC724852" 0.0145454545454545
"LOC724853" 0.607272727272727
"LOC724855" 0.609090909090909
"LOC724856" 0
"LOC724859" 0.636363636363636
"LOC724860" 0
"LOC724861" 0
"LOC724862" 0.407272727272727
"LOC724863" 0
"LOC724864" 0.0454545454545455
"LOC724865" 0
"LOC724867" 0.0945454545454545
"LOC724868" 0
"LOC724869" 0.625454545454545
"LOC724870" 0.836363636363636
"LOC724872" 0
"LOC724873" 0
"LOC724874" 0.0109090909090909
"LOC724875" 0.603636363636364
"LOC724876" 0.270909090909091
"LOC724877" 0
"LOC724878" 0
"LOC724879" 0.0290909090909091
"LOC724885" 0
"LOC724886" 0
"LOC724888" 0
"LOC724889" 0
"LOC724890" 0
"LOC724891" 0.0145454545454545
"LOC724892" 0.0127272727272727
"LOC724893" 0
"LOC724895" 0
"LOC724896" 0.0745454545454545
"LOC724897" 0.0818181818181818
"LOC724899" 0.0272727272727273
"LOC724900" 0
"LOC724901" 0
"LOC724902" 0
"LOC724903" 0
"LOC724904" 0.227272727272727
"LOC724907" 0.68
"LOC724908" 0
"LOC724909" 0
"LOC724911" 0
"LOC724912" 0.00727272727272727
"LOC724913" 0
"LOC724914" 0
"LOC724915" 0
"LOC724916" 0.02
"LOC724917" 0.02
"LOC724919" 0.329090909090909
"LOC724920" 0
"LOC724921" 0
"LOC724922" 0
"LOC724923" 0.452727272727273
"LOC724924" 0.603636363636364
"LOC724925" 0
"LOC724926" 0
"LOC724927" 0.0418181818181818
"LOC724928" 0
"LOC724929" 0
"LOC724930" 0.329090909090909
"LOC724931" 0.00181818181818182
"LOC724932" 0
"LOC724933" 0
"LOC724934" 0
"LOC724935" 0.156363636363636
"LOC724936" 0.0709090909090909
"LOC724937" 0.627272727272727
"LOC724939" 0
"LOC724942" 0.327272727272727
"LOC724943" 0
"LOC724946" 0
"LOC724947" 0
"LOC724948" 0
"LOC724950" 0.223636363636364
"LOC724951" 0
"LOC724952" 0.314545454545455
"LOC724953" 0
"LOC724954" 0.321818181818182
"LOC724955" 0.576363636363636
"LOC724958" 0
"LOC724959" 0.0363636363636364
"LOC724961" 0
"LOC724962" 0
"LOC724965" 0
"LOC724969" 0
"LOC724971" 0.32
"LOC724973" 0
"LOC724974" 0
"LOC724976" 0
"LOC724977" 0
"LOC724979" 0
"LOC724982" 0
"LOC724983" 0
"LOC724984" 0.274545454545455
"LOC724985" 0.6
"LOC724986" 0
"LOC724987" 0
"LOC724988" 0
"LOC724991" 0
"LOC724992" 0
"LOC724993" 0.329090909090909
"LOC724994" 0
"LOC724995" 0
"LOC724996" 0
"LOC724997" 0
"LOC724998" 0.492727272727273
"LOC724999" 0
"LOC725003" 0
"LOC725005" 0.0145454545454545
"LOC725007" 0.42
"LOC725008" 0
"LOC725009" 0
"LOC725011" 0
"LOC725012" 0
"LOC725013" 0.609090909090909
"LOC725015" 0
"LOC725017" 0.2
"LOC725018" 0
"LOC725019" 0.0563636363636364
"LOC725020" 0
"LOC725021" 0
"LOC725023" 0.6
"LOC725024" 0
"LOC725025" 0.565454545454545
"LOC725026" 0
"LOC725028" 0
"LOC725031" 0.143636363636364
"LOC725033" 0
"LOC725036" 0
"LOC725037" 0.636363636363636
"LOC725038" 0
"LOC725039" 0
"LOC725040" 0
"LOC725041" 0.927272727272727
"LOC725042" 0.6
"LOC725043" 0
"LOC725044" 0.649090909090909
"LOC725045" 0.145454545454545
"LOC725046" 0
"LOC725047" 0.396363636363636
"LOC725048" 0.56
"LOC725049" 0.6
"LOC725050" 0.329090909090909
"LOC725051" 0
"LOC725052" 0
"LOC725053" 0
"LOC725054" 0
"LOC725055" 0
"LOC725056" 0.114545454545455
"LOC725057" 0.605454545454545
"LOC725059" 0
"LOC725060" 0
"LOC725061" 0.590909090909091
"LOC725062" 0
"LOC725064" 0.04
"LOC725065" 0.00909090909090909
"LOC725067" 0.00727272727272727
"LOC725068" 0
"LOC725069" 0.565454545454545
"LOC725070" 0.00727272727272727
"LOC725074" 0
"LOC725076" 0.358181818181818
"LOC725078" 0.0672727272727273
"LOC725079" 0
"LOC725081" 0
"LOC725082" 0.243636363636364
"LOC725083" 0.329090909090909
"LOC725084" 0
"LOC725085" 0
"LOC725086" 0.00181818181818182
"LOC725087" 0.0781818181818182
"LOC725088" 0.636363636363636
"LOC725089" 0.185454545454545
"LOC725091" 0
"LOC725092" 0
"LOC725093" 0.254545454545455
"LOC725097" 0.04
"LOC725098" 0.647272727272727
"LOC725099" 0.636363636363636
"LOC725101" 0
"LOC725102" 0.6
"LOC725105" 0.0527272727272727
"LOC725106" 0
"LOC725107" 0
"LOC725108" 0.0272727272727273
"LOC725111" 0.605454545454545
"LOC725114" 0.1
"LOC725115" 0.492727272727273
"LOC725117" 0
"LOC725118" 0.654545454545455
"LOC725119" 0
"LOC725122" 0
"LOC725123" 0
"LOC725125" 0
"LOC725127" 0.601818181818182
"LOC725128" 0.321818181818182
"LOC725130" 0
"LOC725131" 0.341818181818182
"LOC725134" 0.741818181818182
"LOC725135" 0
"LOC725136" 0.414545454545455
"LOC725138" 0
"LOC725140" 0
"LOC725142" 0.00545454545454545
"LOC725143" 0
"LOC725144" 0.292727272727273
"LOC725146" 0.849090909090909
"LOC725147" 0
"LOC725148" 0.0709090909090909
"LOC725149" 0
"LOC725150" 0
"LOC725151" 0
"LOC725154" 0.258181818181818
"LOC725155" 0.621818181818182
"LOC725156" 0
"LOC725157" 0
"LOC725158" 0
"LOC725159" 0.0145454545454545
"LOC725161" 0.596363636363636
"LOC725164" 0.0218181818181818
"LOC725165" 0
"LOC725167" 0.327272727272727
"LOC725169" 0
"LOC725170" 0
"LOC725171" 0.301818181818182
"LOC725173" 0
"LOC725174" 0.634545454545455
"LOC725175" 0
"LOC725178" 0
"LOC725179" 0
"LOC725183" 0
"LOC725184" 0
"LOC725186" 0.594545454545455
"LOC725187" 0
"LOC725189" 0.329090909090909
"LOC725190" 0
"LOC725191" 0.6
"LOC725192" 0
"LOC725193" 0
"LOC725194" 0
"LOC725196" 0
"LOC725197" 0.00181818181818182
"LOC725200" 0.125454545454545
"LOC725201" 0.554545454545455
"LOC725202" 0
"LOC725204" 0.1
"LOC725205" 0.101818181818182
"LOC725207" 0.552727272727273
"LOC725208" 0.6
"LOC725209" 0
"LOC725210" 0
"LOC725211" 0
"LOC725212" 0
"LOC725215" 0
"LOC725216" 0
"LOC725217" 0.272727272727273
"LOC725218" 0
"LOC725219" 0
"LOC725220" 0.1
"LOC725224" 0
"LOC725225" 0
"LOC725226" 0.0145454545454545
"LOC725227" 0
"LOC725230" 0
"LOC725232" 0
"LOC725233" 0.329090909090909
"LOC725234" 0.0127272727272727
"LOC725235" 0
"LOC725237" 0
"LOC725238" 0.0127272727272727
"LOC725239" 0.929090909090909
"LOC725240" 0
"LOC725241" 0
"LOC725243" 0.0254545454545455
"LOC725244" 0
"LOC725245" 0
"LOC725246" 0.327272727272727
"LOC725247" 0
"LOC725248" 0.00181818181818182
"LOC725250" 0.00909090909090909
"LOC725251" 0.0109090909090909
"LOC725252" 0.523636363636364
"LOC725253" 0.318181818181818
"LOC725254" 0
"LOC725255" 0
"LOC725258" 0.321818181818182
"LOC725260" 0
"LOC725261" 0.0927272727272727
"LOC725263" 0
"LOC725264" 0
"LOC725266" 0
"LOC725267" 0
"LOC725268" 0.0236363636363636
"LOC725269" 0
"LOC725270" 0.609090909090909
"LOC725272" 0.601818181818182
"LOC725273" 0.927272727272727
"LOC725274" 0.165454545454545
"LOC725278" 0
"LOC725279" 0
"LOC725280" 0
"LOC725281" 0.598181818181818
"LOC725283" 0.32
"LOC725284" 0
"LOC725286" 0.469090909090909
"LOC725287" 0
"LOC725288" 0
"LOC725289" 0
"LOC725290" 0.329090909090909
"LOC725291" 0.00181818181818182
"LOC725292" 0
"LOC725294" 0
"LOC725295" 0.603636363636364
"LOC725298" 0
"LOC725299" 0
"LOC725301" 0.601818181818182
"LOC725302" 0
"LOC725303" 0
"LOC725305" 0.00181818181818182
"LOC725306" 0
"LOC725308" 0.00545454545454545
"LOC725309" 0
"LOC725310" 0
"LOC725311" 0.527272727272727
"LOC725312" 0
"LOC725314" 0.00181818181818182
"LOC725315" 0.0690909090909091
"LOC725316" 0.432727272727273
"LOC725317" 0.0618181818181818
"LOC725318" 0.249090909090909
"LOC725320" 0
"LOC725323" 0.536363636363636
"LOC725324" 0
"LOC725325" 0
"LOC725326" 0
"LOC725327" 0
"LOC725328" 0
"LOC725329" 0
"LOC725330" 0
"LOC725331" 0.6
"LOC725332" 0
"LOC725334" 0
"LOC725335" 0.0436363636363636
"LOC725336" 0.601818181818182
"LOC725337" 0.329090909090909
"LOC725341" 0
"LOC725343" 0.00181818181818182
"LOC725344" 0
"LOC725345" 0
"LOC725346" 0.329090909090909
"LOC725348" 0
"LOC725350" 0
"LOC725351" 0
"LOC725352" 0.412727272727273
"LOC725353" 0.889090909090909
"LOC725354" 0
"LOC725357" 0
"LOC725358" 0
"LOC725359" 0
"LOC725360" 0
"LOC725361" 0
"LOC725362" 0.0163636363636364
"LOC725363" 0.594545454545455
"LOC725364" 0
"LOC725365" 0
"LOC725366" 0
"LOC725368" 0
"LOC725370" 0.663636363636364
"LOC725372" 0.596363636363636
"LOC725374" 0
"LOC725376" 0
"LOC725378" 0
"LOC725379" 0
"LOC725380" 0
"LOC725381" 0.28
"LOC725383" 0
"LOC725386" 0.0163636363636364
"LOC725387" 0.327272727272727
"LOC725388" 0
"LOC725389" 0
"LOC725390" 0
"LOC725391" 0.24
"LOC725393" 0.62
"LOC725394" 0.329090909090909
"LOC725395" 0
"LOC725396" 0.58
"LOC725397" 0.645454545454546
"LOC725400" 0.249090909090909
"LOC725401" 0
"LOC725404" 0.332727272727273
"LOC725405" 0.116363636363636
"LOC725406" 0.607272727272727
"LOC725407" 0
"LOC725408" 0.0745454545454545
"LOC725409" 0
"LOC725410" 0
"LOC725413" 0.0581818181818182
"LOC725414" 0.603636363636364
"LOC725415" 0
"LOC725416" 0.603636363636364
"LOC725417" 0.0745454545454545
"LOC725418" 0.561818181818182
"LOC725419" 0.536363636363636
"LOC725420" 0.00727272727272727
"LOC725421" 0
"LOC725422" 0.24
"LOC725424" 0
"LOC725426" 0
"LOC725427" 0
"LOC725429" 0.309090909090909
"LOC725432" 0
"LOC725433" 0.64
"LOC725434" 0.929090909090909
"LOC725435" 0.421818181818182
"LOC725436" 0
"LOC725438" 0
"LOC725439" 0
"LOC725441" 0
"LOC725442" 0
"LOC725444" 0
"LOC725447" 0.0109090909090909
"LOC725448" 0
"LOC725449" 0
"LOC725450" 0.547272727272727
"LOC725452" 0.325454545454545
"LOC725453" 0.327272727272727
"LOC725455" 0.329090909090909
"LOC725456" 0.196363636363636
"LOC725457" 0
"LOC725458" 0
"LOC725459" 0
"LOC725460" 0.327272727272727
"LOC725461" 0.641818181818182
"LOC725462" 0
"LOC725465" 0.230909090909091
"LOC725467" 0.02
"LOC725468" 0
"LOC725469" 0.596363636363636
"LOC725470" 0.0309090909090909
"LOC725473" 0
"LOC725474" 0
"LOC725475" 0.00545454545454545
"LOC725476" 0
"LOC725477" 0
"LOC725478" 0
"LOC725479" 0.0690909090909091
"LOC725480" 0
"LOC725481" 0.6
"LOC725482" 0.0509090909090909
"LOC725483" 0.714545454545455
"LOC725485" 0
"LOC725486" 0.325454545454545
"LOC725487" 0
"LOC725488" 0
"LOC725489" 0.00181818181818182
"LOC725491" 0.303636363636364
"LOC725492" 0
"LOC725494" 0.578181818181818
"LOC725495" 0.04
"LOC725496" 0.218181818181818
"LOC725497" 0
"LOC725498" 0
"LOC725500" 0.923636363636364
"LOC725501" 0.596363636363636
"LOC725502" 0.283636363636364
"LOC725503" 0
"LOC725504" 0.0109090909090909
"LOC725505" 0.552727272727273
"LOC725506" 0.218181818181818
"LOC725510" 0.303636363636364
"LOC725511" 0.00181818181818182
"LOC725512" 0.652727272727273
"LOC725513" 0
"LOC725515" 0.607272727272727
"LOC725516" 0
"LOC725518" 0
"LOC725523" 0.605454545454545
"LOC725524" 0.0272727272727273
"LOC725527" 0
"LOC725528" 0
"LOC725529" 0.281818181818182
"LOC725530" 0
"LOC725532" 0
"LOC725536" 0.601818181818182
"LOC725538" 0
"LOC725539" 0
"LOC725540" 0
"LOC725541" 0.929090909090909
"LOC725542" 0.0981818181818182
"LOC725543" 0.0781818181818182
"LOC725546" 0.0763636363636364
"LOC725547" 0.347272727272727
"LOC725548" 0
"LOC725550" 0
"LOC725551" 0
"LOC725552" 0.214545454545455
"LOC725555" 0.409090909090909
"LOC725556" 0
"LOC725557" 0
"LOC725558" 0
"LOC725560" 0
"LOC725561" 0.0109090909090909
"LOC725562" 0.64
"LOC725563" 0
"LOC725565" 0.607272727272727
"LOC725566" 0.301818181818182
"LOC725568" 0.510909090909091
"LOC725569" 0.301818181818182
"LOC725570" 0.129090909090909
"LOC725571" 0.630909090909091
"LOC725572" 0.283636363636364
"LOC725573" 0
"LOC725574" 0
"LOC725575" 0.541818181818182
"LOC725576" 0
"LOC725577" 0
"LOC725578" 0
"LOC725579" 0
"LOC725580" 0
"LOC725581" 0
"LOC725583" 0.103636363636364
"LOC725584" 0
"LOC725586" 0.618181818181818
"LOC725587" 0.607272727272727
"LOC725588" 0.329090909090909
"LOC725589" 0.601818181818182
"LOC725590" 0.06
"LOC725591" 0.607272727272727
"LOC725592" 0.601818181818182
"LOC725593" 0
"LOC725594" 0.0672727272727273
"LOC725595" 0
"LOC725596" 0
"LOC725598" 0
"LOC725599" 0.0345454545454545
"LOC725603" 0.6
"LOC725606" 0.603636363636364
"LOC725607" 0.601818181818182
"LOC725609" 0
"LOC725611" 0.516363636363636
"LOC725612" 0
"LOC725613" 0
"LOC725614" 0
"LOC725615" 0
"LOC725616" 0.152727272727273
"LOC725617" 0
"LOC725618" 0
"LOC725619" 0
"LOC725620" 0
"LOC725621" 0.0163636363636364
"LOC725622" 0.929090909090909
"LOC725623" 0
"LOC725625" 0
"LOC725626" 0.518181818181818
"LOC725627" 0.501818181818182
"LOC725628" 0
"LOC725629" 0.0472727272727273
"LOC725630" 0.00545454545454545
"LOC725632" 0.405454545454545
"LOC725633" 0
"LOC725634" 0
"LOC725638" 0
"LOC725641" 0.465454545454545
"LOC725642" 0.0363636363636364
"LOC725645" 0
"LOC725646" 0.0545454545454545
"LOC725647" 0
"LOC725649" 0.62
"LOC725651" 0.0309090909090909
"LOC725653" 0
"LOC725654" 0
"LOC725656" 0.636363636363636
"LOC725659" 0
"LOC725660" 0.0909090909090909
"LOC725661" 0.236363636363636
"LOC725662" 0
"LOC725664" 0.0327272727272727
"LOC725665" 0.0654545454545455
"LOC725668" 0.327272727272727
"LOC725669" 0.00909090909090909
"LOC725670" 0
"LOC725671" 0
"LOC725673" 0.412727272727273
"LOC725675" 0.329090909090909
"LOC725676" 0.825454545454545
"LOC725678" 0
"LOC725679" 0
"LOC725680" 0
"LOC725681" 0
"LOC725682" 0.694545454545455
"LOC725683" 0
"LOC725684" 0
"LOC725685" 0
"LOC725686" 0.636363636363636
"LOC725687" 0.0509090909090909
"LOC725688" 0
"LOC725689" 0
"LOC725690" 0
"LOC725696" 0.638181818181818
"LOC725697" 0.603636363636364
"LOC725698" 0.0945454545454545
"LOC725699" 0.0454545454545455
"LOC725700" 0.00545454545454545
"LOC725701" 0.0781818181818182
"LOC725703" 0
"LOC725704" 0
"LOC725705" 0.0236363636363636
"LOC725706" 0.647272727272727
"LOC725707" 0.605454545454545
"LOC725708" 0
"LOC725710" 0.56
"LOC725711" 0
"LOC725712" 0.329090909090909
"LOC725714" 0.601818181818182
"LOC725715" 0.00545454545454545
"LOC725717" 0.601818181818182
"LOC725718" 0
"LOC725719" 0
"LOC725720" 0
"LOC725724" 0.263636363636364
"LOC725725" 0
"LOC725727" 0.707272727272727
"LOC725729" 0.82
"LOC725732" 0.0818181818181818
"LOC725733" 0.64
"LOC725734" 0
"LOC725736" 0
"LOC725739" 0
"LOC725740" 0.0290909090909091
"LOC725742" 0.254545454545455
"LOC725743" 0
"LOC725744" 0.0490909090909091
"LOC725745" 0
"LOC725746" 0.610909090909091
"LOC725747" 0.245454545454545
"LOC725748" 0
"LOC725749" 0.592727272727273
"LOC725750" 0
"LOC725753" 0
"LOC725754" 0.329090909090909
"LOC725755" 0.423636363636364
"LOC725756" 0.327272727272727
"LOC725757" 0.534545454545455
"LOC725758" 0.0963636363636364
"LOC725759" 0.327272727272727
"LOC725760" 0.0890909090909091
"LOC725761" 0.547272727272727
"LOC725762" 0
"LOC725764" 0
"LOC725765" 0
"LOC725766" 0.6
"LOC725770" 0
"LOC725774" 0
"LOC725775" 0.329090909090909
"LOC725776" 0.329090909090909
"LOC725780" 0.00181818181818182
"LOC725781" 0
"LOC725782" 0.118181818181818
"LOC725783" 0.870909090909091
"LOC725784" 0.629090909090909
"LOC725786" 0
"LOC725788" 0
"LOC725789" 0
"LOC725791" 0.645454545454546
"LOC725792" 0.0109090909090909
"LOC725793" 0
"LOC725794" 0
"LOC725795" 0.6
"LOC725796" 0.329090909090909
"LOC725797" 0.00727272727272727
"LOC725798" 0.552727272727273
"LOC725799" 0.201818181818182
"LOC725800" 0.00545454545454545
"LOC725801" 0.601818181818182
"LOC725803" 0
"LOC725804" 0.238181818181818
"LOC725807" 0.327272727272727
"LOC725811" 0
"LOC725812" 0
"LOC725813" 0.661818181818182
"LOC725814" 0.536363636363636
"LOC725816" 0.263636363636364
"LOC725817" 0.64
"LOC725818" 0.00909090909090909
"LOC725819" 0.323636363636364
"LOC725821" 0.6
"LOC725822" 0.327272727272727
"LOC725823" 0.929090909090909
"LOC725824" 0
"LOC725826" 0
"LOC725828" 0
"LOC725829" 0.309090909090909
"LOC725830" 0.12
"LOC725831" 0
"LOC725832" 0
"LOC725833" 0
"LOC725834" 0.607272727272727
"LOC725835" 0
"LOC725837" 0.0381818181818182
"LOC725838" 0.1
"LOC725840" 0.0472727272727273
"LOC725841" 0.609090909090909
"LOC725842" 0
"LOC725843" 0.307272727272727
"LOC725844" 0
"LOC725848" 0.00363636363636364
"LOC725850" 0
"LOC725851" 0.327272727272727
"LOC725853" 0.329090909090909
"LOC725854" 0
"LOC725855" 0.274545454545455
"LOC725856" 0
"LOC725859" 0.541818181818182
"LOC725860" 0
"LOC725861" 0.00909090909090909
"LOC725864" 0.607272727272727
"LOC725866" 0.310909090909091
"LOC725867" 0.601818181818182
"LOC725870" 0.0109090909090909
"LOC725871" 0.0236363636363636
"LOC725876" 0.605454545454545
"LOC725877" 0
"LOC725878" 0.329090909090909
"LOC725879" 0.423636363636364
"LOC725880" 0
"LOC725881" 0
"LOC725882" 0.618181818181818
"LOC725883" 0
"LOC725884" 0
"LOC725885" 0
"LOC725886" 0
"LOC725887" 0
"LOC725889" 0
"LOC725890" 0
"LOC725891" 0.00181818181818182
"LOC725892" 0
"LOC725893" 0
"LOC725894" 0.56
"LOC725895" 0
"LOC725896" 0.618181818181818
"LOC725897" 0.601818181818182
"LOC725898" 0
"LOC725899" 0.927272727272727
"LOC725900" 0
"LOC725901" 0
"LOC725903" 0.370909090909091
"LOC725904" 0
"LOC725905" 0.603636363636364
"LOC725906" 0.0163636363636364
"LOC725908" 0.607272727272727
"LOC725909" 0
"LOC725910" 0
"LOC725914" 0
"LOC725915" 0
"LOC725916" 0
"LOC725918" 0.205454545454545
"LOC725920" 0.603636363636364
"LOC725922" 0.329090909090909
"LOC725923" 0.601818181818182
"LOC725924" 0.596363636363636
"LOC725925" 0.6
"LOC725926" 0.229090909090909
"LOC725928" 0
"LOC725929" 0
"LOC725930" 0
"LOC725931" 0
"LOC725934" 0
"LOC725935" 0
"LOC725936" 0.327272727272727
"LOC725938" 0
"LOC725941" 0.0781818181818182
"LOC725942" 0.323636363636364
"LOC725943" 0
"LOC725944" 0.0945454545454545
"LOC725945" 0.6
"LOC725946" 0
"LOC725947" 0
"LOC725948" 0.392727272727273
"LOC725949" 0.327272727272727
"LOC725950" 0.187272727272727
"LOC725951" 0
"LOC725952" 0
"LOC725954" 0.209090909090909
"LOC725957" 0.316363636363636
"LOC725958" 0.329090909090909
"LOC725959" 0.64
"LOC725960" 0.327272727272727
"LOC725961" 0.0127272727272727
"LOC725962" 0
"LOC725963" 0.605454545454545
"LOC725964" 0
"LOC725965" 0.0109090909090909
"LOC725966" 0
"LOC725967" 0
"LOC725969" 0.696363636363636
"LOC725970" 0
"LOC725973" 0.592727272727273
"LOC725974" 0.138181818181818
"LOC725976" 0.4
"LOC725977" 0.323636363636364
"LOC725978" 0.225454545454545
"LOC725980" 0
"LOC725981" 0
"LOC725982" 0.638181818181818
"LOC725983" 0.00181818181818182
"LOC725984" 0
"LOC725987" 0.0109090909090909
"LOC725988" 0.0418181818181818
"LOC725991" 0
"LOC725992" 0
"LOC725993" 0
"LOC725997" 0.0345454545454545
"LOC725999" 0.66
"LOC726000" 0.0345454545454545
"LOC726001" 0.712727272727273
"LOC726002" 0
"LOC726007" 0.605454545454545
"LOC726009" 0.46
"LOC726013" 0
"LOC726014" 0.616363636363636
"LOC726015" 0
"LOC726016" 0.558181818181818
"LOC726017" 0
"LOC726018" 0.450909090909091
"LOC726019" 0
"LOC726020" 0
"LOC726021" 0
"LOC726024" 0.0181818181818182
"LOC726025" 0.0927272727272727
"LOC726027" 0.636363636363636
"LOC726028" 0
"LOC726029" 0
"LOC726030" 0.0363636363636364
"LOC726031" 0.0945454545454545
"LOC726032" 0.0490909090909091
"LOC726033" 0
"LOC726034" 0
"LOC726039" 0.0472727272727273
"LOC726040" 0.329090909090909
"LOC726041" 0.0163636363636364
"LOC726042" 0
"LOC726043" 0.00727272727272727
"LOC726044" 0
"LOC726045" 0
"LOC726047" 0.62
"LOC726050" 0
"LOC726051" 0
"LOC726052" 0.218181818181818
"LOC726053" 0
"LOC726054" 0.109090909090909
"LOC726056" 0
"LOC726058" 0
"LOC726060" 0
"LOC726061" 0
"LOC726062" 0
"LOC726063" 0.143636363636364
"LOC726065" 0.00363636363636364
"LOC726066" 0.6
"LOC726067" 0
"LOC726068" 0
"LOC726069" 0
"LOC726071" 0
"LOC726072" 0.565454545454545
"LOC726073" 0.390909090909091
"LOC726074" 0
"LOC726076" 0
"LOC726077" 0
"LOC726080" 0
"LOC726081" 0
"LOC726085" 0
"LOC726086" 0
"LOC726088" 0
"LOC726092" 0.274545454545455
"LOC726093" 0.638181818181818
"LOC726094" 0.929090909090909
"LOC726095" 0
"LOC726096" 0.609090909090909
"LOC726097" 0.0454545454545455
"LOC726099" 0
"LOC726100" 0
"LOC726101" 0
"LOC726102" 0
"LOC726103" 0
"LOC726106" 0.06
"LOC726107" 0
"LOC726108" 0.601818181818182
"LOC726110" 0
"LOC726113" 0
"LOC726115" 0
"LOC726118" 0
"LOC726119" 0
"LOC726120" 0.327272727272727
"LOC726121" 0.285454545454545
"LOC726124" 0
"LOC726125" 0.0218181818181818
"LOC726126" 0.283636363636364
"LOC726128" 0.649090909090909
"LOC726129" 0.0327272727272727
"LOC726130" 0.00909090909090909
"LOC726131" 0.389090909090909
"LOC726132" 0
"LOC726133" 0.6
"LOC726134" 0
"LOC726136" 0
"LOC726137" 0.538181818181818
"LOC726139" 0
"LOC726145" 0.612727272727273
"LOC726147" 0
"LOC726148" 0
"LOC726149" 0
"LOC726150" 0.0109090909090909
"LOC726151" 0.42
"LOC726153" 0
"LOC726155" 0.841818181818182
"LOC726156" 0
"LOC726158" 0.327272727272727
"LOC726159" 0.583636363636364
"LOC726160" 0.00909090909090909
"LOC726162" 0.00545454545454545
"LOC726163" 0.52
"LOC726164" 0.192727272727273
"LOC726165" 0
"LOC726167" 0
"LOC726171" 0
"LOC726172" 0
"LOC726174" 0
"LOC726175" 0
"LOC726176" 0
"LOC726178" 0.525454545454546
"LOC726179" 0
"LOC726180" 0.454545454545455
"LOC726184" 0
"LOC726185" 0.929090909090909
"LOC726187" 0
"LOC726188" 0
"LOC726189" 0.0163636363636364
"LOC726190" 0.296363636363636
"LOC726192" 0
"LOC726193" 0.0454545454545455
"LOC726196" 0
"LOC726197" 0
"LOC726199" 0
"LOC726200" 0.0745454545454545
"LOC726201" 0
"LOC726204" 0
"LOC726205" 0
"LOC726206" 0.892727272727273
"LOC726210" 0.281818181818182
"LOC726212" 0.418181818181818
"LOC726213" 0
"LOC726215" 0.605454545454545
"LOC726216" 0
"LOC726218" 0
"LOC726219" 0
"LOC726220" 0.22
"LOC726221" 0.123636363636364
"LOC726222" 0.316363636363636
"LOC726223" 0
"LOC726225" 0.327272727272727
"LOC726227" 0.512727272727273
"LOC726228" 0.00545454545454545
"LOC726229" 0.812727272727273
"LOC726230" 0
"LOC726231" 0
"LOC726232" 0.607272727272727
"LOC726235" 0.652727272727273
"LOC726236" 0.0309090909090909
"LOC726237" 0.609090909090909
"LOC726238" 0.285454545454545
"LOC726239" 0.0745454545454545
"LOC726240" 0
"LOC726241" 0.601818181818182
"LOC726243" 0
"LOC726244" 0
"LOC726247" 0.283636363636364
"LOC726248" 0
"LOC726250" 0.0563636363636364
"LOC726251" 0
"LOC726252" 0.927272727272727
"LOC726253" 0
"LOC726254" 0
"LOC726255" 0.261818181818182
"LOC726256" 0
"LOC726259" 0
"LOC726260" 0
"LOC726262" 0
"LOC726264" 0.00363636363636364
"LOC726265" 0
"LOC726268" 0.0618181818181818
"LOC726269" 0.323636363636364
"LOC726270" 0
"LOC726272" 0.0418181818181818
"LOC726273" 0
"LOC726274" 0
"LOC726275" 0.318181818181818
"LOC726276" 0.325454545454545
"LOC726277" 0.0363636363636364
"LOC726278" 0.0109090909090909
"LOC726279" 0
"LOC726280" 0.607272727272727
"LOC726282" 0
"LOC726283" 0
"LOC726284" 0
"LOC726286" 0.576363636363636
"LOC726288" 0
"LOC726289" 0
"LOC726290" 0.96
"LOC726291" 0.0563636363636364
"LOC726292" 0.0127272727272727
"LOC726294" 0.181818181818182
"LOC726295" 0
"LOC726297" 0.189090909090909
"LOC726298" 0
"LOC726301" 0.178181818181818
"LOC726302" 0.0490909090909091
"LOC726303" 0
"LOC726304" 0
"LOC726305" 0
"LOC726307" 0.6
"LOC726308" 0
"LOC726309" 0
"LOC726310" 0.290909090909091
"LOC726312" 0
"LOC726314" 0
"LOC726315" 0.00545454545454545
"LOC726316" 0.0254545454545455
"LOC726318" 0
"LOC726319" 0.0781818181818182
"LOC726320" 0.561818181818182
"LOC726321" 0.145454545454545
"LOC726322" 0.329090909090909
"LOC726323" 0
"LOC726325" 0.587272727272727
"LOC726326" 0
"LOC726329" 0.0309090909090909
"LOC726330" 0.625454545454545
"LOC726331" 0.0345454545454545
"LOC726332" 0
"LOC726335" 0
"LOC726336" 0.563636363636364
"LOC726337" 0.00181818181818182
"LOC726338" 0.429090909090909
"LOC726339" 0.601818181818182
"LOC726340" 0
"LOC726341" 0.24
"LOC726343" 0.292727272727273
"LOC726347" 0
"LOC726348" 0
"LOC726349" 0
"LOC726350" 0
"LOC726352" 0.0127272727272727
"LOC726353" 0
"LOC726354" 0.603636363636364
"LOC726358" 0
"LOC726359" 0.6
"LOC726361" 0
"LOC726362" 0.02
"LOC726363" 0.0363636363636364
"LOC726364" 0
"LOC726365" 0
"LOC726367" 0.349090909090909
"LOC726368" 0
"LOC726369" 0.329090909090909
"LOC726370" 0
"LOC726371" 0.325454545454545
"LOC726373" 0
"LOC726375" 0.358181818181818
"LOC726377" 0.0290909090909091
"LOC726378" 0
"LOC726379" 0.609090909090909
"LOC726380" 0
"LOC726381" 0
"LOC726382" 0
"LOC726383" 0
"LOC726385" 0.129090909090909
"LOC726387" 0
"LOC726389" 0.00181818181818182
"LOC726391" 0.0890909090909091
"LOC726392" 0.936363636363636
"LOC726393" 0
"LOC726394" 0
"LOC726397" 0.6
"LOC726399" 0
"LOC726400" 0
"LOC726401" 0.192727272727273
"LOC726405" 0.610909090909091
"LOC726407" 0.327272727272727
"LOC726408" 0
"LOC726409" 0
"LOC726410" 0
"LOC726411" 0.00181818181818182
"LOC726412" 0.223636363636364
"LOC726414" 0.327272727272727
"LOC726415" 0.0836363636363636
"LOC726416" 0.629090909090909
"LOC726417" 0.0509090909090909
"LOC726418" 0
"LOC726419" 0
"LOC726421" 0.0727272727272727
"LOC726422" 0.536363636363636
"LOC726423" 0
"LOC726424" 0
"LOC726427" 0
"LOC726428" 0.156363636363636
"LOC726429" 0.04
"LOC726431" 0
"LOC726432" 0.605454545454545
"LOC726433" 0
"LOC726434" 0.0109090909090909
"LOC726435" 0.00181818181818182
"LOC726436" 0.00181818181818182
"LOC726437" 0
"LOC726438" 0.623636363636364
"LOC726439" 0
"LOC726441" 0.230909090909091
"LOC726442" 0
"LOC726443" 0.52
"LOC726444" 0.0945454545454545
"LOC726446" 0
"LOC726447" 0.601818181818182
"LOC726449" 0
"LOC726450" 0
"LOC726451" 0.930909090909091
"LOC726453" 0
"LOC726455" 0
"LOC726456" 0
"LOC726457" 0
"LOC726458" 0.0109090909090909
"LOC726459" 0
"LOC726460" 0
"LOC726461" 0
"LOC726462" 0.0436363636363636
"LOC726463" 0
"LOC726466" 0.0290909090909091
"LOC726468" 0.6
"LOC726469" 0
"LOC726470" 0
"LOC726471" 0
"LOC726472" 0.287272727272727
"LOC726474" 0
"LOC726476" 0
"LOC726478" 0
"LOC726480" 0.0672727272727273
"LOC726481" 0.0418181818181818
"LOC726482" 0
"LOC726483" 0
"LOC726485" 0.216363636363636
"LOC726486" 0
"LOC726487" 0.6
"LOC726488" 0
"LOC726492" 0
"LOC726493" 0
"LOC726494" 0.329090909090909
"LOC726495" 0
"LOC726496" 0.54
"LOC726497" 0
"LOC726498" 0
"LOC726500" 0
"LOC726501" 0.32
"LOC726504" 0
"LOC726505" 0
"LOC726506" 0.621818181818182
"LOC726508" 0
"LOC726509" 0
"LOC726510" 0.607272727272727
"LOC726513" 0
"LOC726514" 0
"LOC726515" 0.592727272727273
"LOC726521" 0
"LOC726522" 0.316363636363636
"LOC726523" 0.66
"LOC726524" 0.583636363636364
"LOC726525" 0
"LOC726527" 0
"LOC726528" 0
"LOC726529" 0
"LOC726530" 0
"LOC726532" 0.285454545454545
"LOC726535" 0.603636363636364
"LOC726537" 0.227272727272727
"LOC726538" 0.414545454545455
"LOC726540" 0
"LOC726541" 0.605454545454545
"LOC726542" 0.6
"LOC726543" 0.0472727272727273
"LOC726544" 0.652727272727273
"LOC726545" 0.0927272727272727
"LOC726546" 0.436363636363636
"LOC726547" 0
"LOC726548" 0
"LOC726550" 0
"LOC726551" 0
"LOC726552" 0.0127272727272727
"LOC726553" 0.0163636363636364
"LOC726554" 0
"LOC726558" 0
"LOC726559" 0.00727272727272727
"LOC726560" 0.0527272727272727
"LOC726562" 0
"LOC726564" 0
"LOC726566" 0
"LOC726568" 0
"LOC726569" 0.265454545454545
"LOC726570" 0
"LOC726571" 0
"LOC726572" 0
"LOC726578" 0.185454545454545
"LOC726579" 0.563636363636364
"LOC726580" 0.04
"LOC726582" 0.590909090909091
"LOC726583" 0.00545454545454545
"LOC726584" 0
"LOC726585" 0
"LOC726586" 0.427272727272727
"LOC726587" 0.650909090909091
"LOC726589" 0.585454545454545
"LOC726590" 0.138181818181818
"LOC726591" 0
"LOC726592" 0.0272727272727273
"LOC726594" 0
"LOC726595" 0
"LOC726597" 0
"LOC726598" 0.603636363636364
"LOC726599" 0
"LOC726600" 0
"LOC726601" 0.301818181818182
"LOC726602" 0
"LOC726605" 0
"LOC726606" 0.101818181818182
"LOC726608" 0.556363636363636
"LOC726609" 0
"LOC726611" 0.278181818181818
"LOC726612" 0.329090909090909
"LOC726613" 0.0654545454545455
"LOC726615" 0
"LOC726616" 0.0618181818181818
"LOC726617" 0.329090909090909
"LOC726619" 0.436363636363636
"LOC726620" 0.241818181818182
"LOC726625" 0.0781818181818182
"LOC726626" 0
"LOC726627" 0.329090909090909
"LOC726628" 0.765454545454545
"LOC726629" 0
"LOC726631" 0
"LOC726633" 0
"LOC726636" 0
"LOC726637" 0.592727272727273
"LOC726638" 0.778181818181818
"LOC726639" 0.0563636363636364
"LOC726642" 0
"LOC726643" 0
"LOC726646" 0
"LOC726647" 0
"LOC726648" 0.329090909090909
"LOC726649" 0
"LOC726650" 0
"LOC726651" 0.209090909090909
"LOC726653" 0
"LOC726654" 0.0127272727272727
"LOC726655" 0.0781818181818182
"LOC726656" 0.00727272727272727
"LOC726657" 0
"LOC726658" 0.0363636363636364
"LOC726661" 0
"LOC726662" 0
"LOC726664" 0
"LOC726666" 0.0945454545454545
"LOC726667" 0.492727272727273
"LOC726668" 0.325454545454545
"LOC726669" 0
"LOC726670" 0
"LOC726671" 0
"LOC726672" 0
"LOC726673" 0.250909090909091
"LOC726677" 0
"LOC726679" 0.6
"LOC726680" 0.116363636363636
"LOC726681" 0.00181818181818182
"LOC726682" 0
"LOC726683" 0
"LOC726685" 0.136363636363636
"LOC726688" 0.327272727272727
"LOC726689" 0
"LOC726690" 0.28
"LOC726692" 0
"LOC726694" 0
"LOC726695" 0
"LOC726696" 0
"LOC726697" 0.403636363636364
"LOC726698" 0.483636363636364
"LOC726699" 0.0109090909090909
"LOC726703" 0.609090909090909
"LOC726706" 0
"LOC726708" 0
"LOC726709" 0
"LOC726711" 0.441818181818182
"LOC726713" 0
"LOC726718" 0
"LOC726720" 0.574545454545455
"LOC726721" 0
"LOC726722" 0.918181818181818
"LOC726723" 0
"LOC726724" 0.0563636363636364
"LOC726725" 0
"LOC726726" 0.609090909090909
"LOC726727" 0
"LOC726728" 0.0145454545454545
"LOC726729" 0.0181818181818182
"LOC726731" 0
"LOC726733" 0.609090909090909
"LOC726735" 0.503636363636364
"LOC726736" 0
"LOC726737" 0
"LOC726740" 0
"LOC726742" 0
"LOC726743" 0.00909090909090909
"LOC726745" 0.54
"LOC726746" 0.329090909090909
"LOC726747" 0.00181818181818182
"LOC726748" 0.0290909090909091
"LOC726750" 0.329090909090909
"LOC726752" 0.605454545454545
"LOC726754" 0
"LOC726755" 0.26
"LOC726756" 0.638181818181818
"LOC726757" 0
"LOC726758" 0.374545454545455
"LOC726759" 0.0109090909090909
"LOC726760" 0
"LOC726761" 0.0109090909090909
"LOC726762" 0.00545454545454545
"LOC726765" 0
"LOC726766" 0
"LOC726768" 0
"LOC726770" 0
"LOC726771" 0
"LOC726776" 0.636363636363636
"LOC726778" 0.187272727272727
"LOC726779" 0.278181818181818
"LOC726780" 0.650909090909091
"LOC726781" 0.327272727272727
"LOC726782" 0.623636363636364
"LOC726783" 0.243636363636364
"LOC726784" 0
"LOC726786" 0
"LOC726788" 0
"LOC726789" 0
"LOC726790" 0
"LOC726791" 0
"LOC726792" 0
"LOC726793" 0.00727272727272727
"LOC726796" 0.0309090909090909
"LOC726798" 0.201818181818182
"LOC726800" 0.507272727272727
"LOC726801" 0.605454545454545
"LOC726802" 0
"LOC726803" 0
"LOC726804" 0
"LOC726806" 0
"LOC726810" 0
"LOC726811" 0
"LOC726812" 0.418181818181818
"LOC726814" 0.32
"LOC726815" 0
"LOC726816" 0.0109090909090909
"LOC726817" 0
"LOC726818" 0.598181818181818
"LOC726819" 0.401818181818182
"LOC726822" 0
"LOC726823" 0.0127272727272727
"LOC726824" 0
"LOC726825" 0.112727272727273
"LOC726826" 0.418181818181818
"LOC726827" 0
"LOC726828" 0
"LOC726829" 0
"LOC726832" 0
"LOC726833" 0.0127272727272727
"LOC726834" 0
"LOC726836" 0.325454545454545
"LOC726838" 0
"LOC726839" 0
"LOC726840" 0.174545454545455
"LOC726841" 0
"LOC726842" 0.00727272727272727
"LOC726850" 0
"LOC726852" 0.0890909090909091
"LOC726853" 0.0363636363636364
"LOC726854" 0
"LOC726855" 0
"LOC726857" 0
"LOC726859" 0
"LOC726860" 0.00181818181818182
"LOC726861" 0
"LOC726862" 0.601818181818182
"LOC726863" 0
"LOC726864" 0
"LOC726865" 0.6
"LOC726866" 0
"LOC726867" 0
"LOC726868" 0.287272727272727
"LOC726869" 0.594545454545455
"LOC726870" 0
"LOC726871" 0.32
"LOC726872" 0
"LOC726874" 0
"LOC726875" 0.48
"LOC726879" 0.105454545454545
"LOC726880" 0
"LOC726883" 0.329090909090909
"LOC726884" 0.0163636363636364
"LOC726886" 0
"LOC726887" 0
"LOC726888" 0
"LOC726890" 0
"LOC726891" 0.0618181818181818
"LOC726894" 0.329090909090909
"LOC726895" 0
"LOC726896" 0
"LOC726898" 0.0945454545454545
"LOC726899" 0
"LOC726900" 0.0254545454545455
"LOC726902" 0.181818181818182
"LOC726903" 0.0636363636363636
"LOC726904" 0.127272727272727
"LOC726905" 0.0236363636363636
"LOC726906" 0
"LOC726908" 0
"LOC726911" 0
"LOC726912" 0
"LOC726913" 0
"LOC726914" 0
"LOC726915" 0
"LOC726916" 0.587272727272727
"LOC726918" 0
"LOC726920" 0.76
"LOC726922" 0
"LOC726923" 0.409090909090909
"LOC726924" 0
"LOC726925" 0
"LOC726926" 0.574545454545455
"LOC726928" 0.765454545454545
"LOC726929" 0
"LOC726932" 0
"LOC726934" 0
"LOC726935" 0
"LOC726936" 0.641818181818182
"LOC726937" 0.325454545454545
"LOC726941" 0
"LOC726944" 0.309090909090909
"LOC726947" 0.0781818181818182
"LOC726948" 0.00181818181818182
"LOC726949" 0
"LOC726950" 0.274545454545455
"LOC726952" 0.643636363636364
"LOC726953" 0.0818181818181818
"LOC726955" 0.252727272727273
"LOC726956" 0
"LOC726957" 0.605454545454545
"LOC726958" 0
"LOC726959" 0.0181818181818182
"LOC726961" 0
"LOC726962" 0
"LOC726963" 0
"LOC726964" 0
"LOC726965" 0.0454545454545455
"LOC726966" 0
"LOC726969" 0
"LOC726972" 0.598181818181818
"LOC726977" 0.318181818181818
"LOC726978" 0.0981818181818182
"LOC726979" 0.652727272727273
"LOC726980" 0.0163636363636364
"LOC726981" 0.0363636363636364
"LOC726983" 0
"LOC726984" 0
"LOC726985" 0
"LOC726987" 0.327272727272727
"LOC726989" 0
"LOC726990" 0.716363636363636
"LOC726991" 0.405454545454545
"LOC726993" 0.481818181818182
"LOC726995" 0.567272727272727
"LOC726997" 0
"LOC726999" 0
"LOC727000" 0.607272727272727
"LOC727001" 0
"LOC727004" 0
"LOC727007" 0.267272727272727
"LOC727008" 0.583636363636364
"LOC727009" 0
"LOC727010" 0.916363636363636
"LOC727012" 0.24
"LOC727014" 0
"LOC727015" 0
"LOC727019" 0
"LOC727021" 0
"LOC727022" 0.570909090909091
"LOC727023" 0
"LOC727025" 0
"LOC727026" 0
"LOC727027" 0.287272727272727
"LOC727028" 0.329090909090909
"LOC727029" 0
"LOC727030" 0
"LOC727031" 0
"LOC727035" 0
"LOC727037" 0.278181818181818
"LOC727038" 0.1
"LOC727045" 0.289090909090909
"LOC727048" 0
"LOC727049" 0.254545454545455
"LOC727050" 0
"LOC727052" 0.0127272727272727
"LOC727055" 0.169090909090909
"LOC727071" 0
"LOC727074" 0.327272727272727
"LOC727078" 0
"LOC727079" 0
"LOC727081" 0.36
"LOC727084" 0
"LOC727085" 0
"LOC727087" 0.567272727272727
"LOC727090" 0
"LOC727091" 0.329090909090909
"LOC727092" 0
"LOC727096" 0.0109090909090909
"LOC727101" 0
"LOC727106" 0
"LOC727108" 0.565454545454545
"LOC727110" 0.327272727272727
"LOC727111" 0
"LOC727113" 0
"LOC727116" 0
"LOC727118" 0
"LOC727119" 0
"LOC727121" 0.0418181818181818
"LOC727122" 0
"LOC727126" 0
"LOC727127" 0.589090909090909
"LOC727128" 0
"LOC727129" 0
"LOC727130" 0
"LOC727131" 0.0709090909090909
"LOC727135" 0
"LOC727136" 0.238181818181818
"LOC727140" 0
"LOC727141" 0.127272727272727
"LOC727142" 0
"LOC727144" 0
"LOC727145" 0.196363636363636
"LOC727146" 0
"LOC727147" 0.0109090909090909
"LOC727150" 0
"LOC727151" 0
"LOC727153" 0
"LOC727154" 0
"LOC727156" 0
"LOC727157" 0
"LOC727159" 0.00727272727272727
"LOC727163" 0
"LOC727164" 0.0818181818181818
"LOC727165" 0.234545454545455
"LOC727166" 0
"LOC727168" 0
"LOC727170" 0.929090909090909
"LOC727172" 0
"LOC727173" 0.176363636363636
"LOC727174" 0
"LOC727178" 0.0109090909090909
"LOC727180" 0.00727272727272727
"LOC727185" 0.558181818181818
"LOC727186" 0
"LOC727189" 0
"LOC727192" 0
"LOC727193" 0
"LOC727199" 0.0145454545454545
"LOC727200" 0.00909090909090909
"LOC727202" 0
"LOC727205" 0
"LOC727210" 0
"LOC727212" 0
"LOC727218" 0.0818181818181818
"LOC727220" 0.0181818181818182
"LOC727221" 0.329090909090909
"LOC727222" 0.241818181818182
"LOC727223" 0
"LOC727227" 0
"LOC727228" 0
"LOC727229" 0.529090909090909
"LOC727230" 0.636363636363636
"LOC727231" 0.0163636363636364
"LOC727232" 0
"LOC727234" 0.356363636363636
"LOC727235" 0
"LOC727236" 0.641818181818182
"LOC727237" 0
"LOC727238" 0.0290909090909091
"LOC727239" 0.403636363636364
"LOC727241" 0.32
"LOC727243" 0.00545454545454545
"LOC727246" 0
"LOC727247" 0.0254545454545455
"LOC727248" 0.0109090909090909
"LOC727249" 0
"LOC727251" 0.00363636363636364
"LOC727254" 0
"LOC727257" 0
"LOC727260" 0
"LOC727261" 0
"LOC727262" 0.334545454545455
"LOC727263" 0.605454545454545
"LOC727266" 0.00181818181818182
"LOC727267" 0
"LOC727268" 0.0109090909090909
"LOC727269" 0.601818181818182
"LOC727271" 0.329090909090909
"LOC727272" 0.603636363636364
"LOC727273" 0
"LOC727275" 0.183636363636364
"LOC727277" 0.327272727272727
"LOC727278" 0
"LOC727280" 0.00363636363636364
"LOC727282" 0.0836363636363636
"LOC727284" 0.0436363636363636
"LOC727285" 0
"LOC727287" 0
"LOC727288" 0
"LOC727290" 0
"LOC727291" 0.06
"LOC727293" 0.285454545454545
"LOC727294" 0
"LOC727298" 0
"LOC727299" 0.598181818181818
"LOC727300" 0
"LOC727302" 0.176363636363636
"LOC727303" 0
"LOC727306" 0
"LOC727307" 0
"LOC727308" 0
"LOC727309" 0
"LOC727310" 0
"LOC727311" 0
"LOC727312" 0
"LOC727313" 0
"LOC727319" 0
"LOC727320" 0
"LOC727322" 0.329090909090909
"LOC727324" 0
"LOC727326" 0
"LOC727331" 0
"LOC727332" 0.00181818181818182
"LOC727333" 0
"LOC727334" 0
"LOC727335" 0.00909090909090909
"LOC727338" 0.161818181818182
"LOC727342" 0.296363636363636
"LOC727344" 0.0272727272727273
"LOC727346" 0
"LOC727349" 0
"LOC727350" 0
"LOC727354" 0.0145454545454545
"LOC727357" 0.0163636363636364
"LOC727358" 0
"LOC727363" 0
"LOC727367" 0.0254545454545455
"LOC727370" 0.618181818181818
"LOC727375" 0
"LOC727378" 0.0618181818181818
"LOC727380" 0
"LOC727387" 0
"LOC727390" 0
"LOC727392" 0.485454545454545
"LOC727393" 0
"LOC727394" 0.0109090909090909
"LOC727396" 0
"LOC727398" 0
"LOC727399" 0.556363636363636
"LOC727400" 0
"LOC727405" 0.609090909090909
"LOC727406" 0
"LOC727407" 0
"LOC727408" 0.0745454545454545
"LOC727410" 0.0309090909090909
"LOC727412" 0
"LOC727415" 0
"LOC727416" 0
"LOC727417" 0
"LOC727418" 0
"LOC727419" 0.272727272727273
"LOC727420" 0.605454545454545
"LOC727423" 0
"LOC727424" 0.194545454545455
"LOC727429" 0.3
"LOC727431" 0
"LOC727432" 0
"LOC727434" 0
"LOC727436" 0.00181818181818182
"LOC727440" 0
"LOC727442" 0
"LOC727443" 0.156363636363636
"LOC727444" 0
"LOC727447" 0.630909090909091
"LOC727449" 0.0509090909090909
"LOC727450" 0.605454545454545
"LOC727452" 0.0127272727272727
"LOC727453" 0.0109090909090909
"LOC727454" 0
"LOC727455" 0
"LOC727456" 0.625454545454545
"LOC727460" 0
"LOC727464" 0
"LOC727465" 0
"LOC727466" 0
"LOC727471" 0.201818181818182
"LOC727473" 0
"LOC727479" 0
"LOC727480" 0
"LOC727483" 0
"LOC727484" 0
"LOC727485" 0
"LOC727486" 0.229090909090909
"LOC727487" 0
"LOC727490" 0.329090909090909
"LOC727493" 0.329090909090909
"LOC727495" 0.116363636363636
"LOC727496" 0.285454545454545
"LOC727497" 0.0309090909090909
"LOC727498" 0.605454545454545
"LOC727501" 0
"LOC727502" 0
"LOC727503" 0.923636363636364
"LOC727505" 0
"LOC727506" 0
"LOC727510" 0.381818181818182
"LOC727511" 0
"LOC727515" 0
"LOC727518" 0
"LOC727519" 0
"LOC727520" 0.00545454545454545
"LOC727522" 0.592727272727273
"LOC727524" 0.443636363636364
"LOC727526" 0.329090909090909
"LOC727528" 0.0236363636363636
"LOC727531" 0
"LOC727534" 0
"LOC727538" 0
"LOC727539" 0
"LOC727543" 0
"LOC727546" 0.867272727272727
"LOC727549" 0
"LOC727552" 0
"LOC727553" 0.0145454545454545
"LOC727555" 0.0581818181818182
"LOC727561" 0.612727272727273
"LOC727562" 0
"LOC727568" 0.0181818181818182
"LOC727570" 0
"LOC727572" 0
"LOC727574" 0.596363636363636
"LOC727577" 0
"LOC727578" 0.327272727272727
"LOC727582" 0
"LOC727584" 0
"LOC727587" 0.00363636363636364
"LOC727591" 0.00181818181818182
"LOC727592" 0
"LOC727593" 0
"LOC727596" 0
"LOC727597" 0.281818181818182
"LOC727598" 0.309090909090909
"LOC727599" 0.314545454545455
"LOC727600" 0
"LOC727603" 0.327272727272727
"LOC727606" 0
"LOC727607" 0.0909090909090909
"LOC727612" 0.276363636363636
"LOC727618" 0
"LOC727619" 0
"LOC727620" 0
"LOC727622" 0.327272727272727
"LOC727625" 0
"LOC727630" 0
"LOC727631" 0
"LOC727634" 0.22
"LOC727639" 0.225454545454545
"LOC727641" 0
"LOC727642" 0
"LOC727645" 0.603636363636364
"LOC727647" 0
"LOC727648" 0
"LOC727649" 0
"LOC727650" 0
"LOC727651" 0.00727272727272727
"LOC727652" 0.0563636363636364
"LOC751767" 0.601818181818182
"Lin-52" 0.0745454545454545
"Lop1" 0.00727272727272727
"Lop2" 0.183636363636364
"MARCH6" 0
"Mad" 0.0963636363636364
"Mblk-1" 0.0727272727272727
"Mcdp" 0
"Melt" 0
"Metrn" 0.00363636363636364
"Mir10" 0.0254545454545455
"Mir100" 0
"Mir1000" 0.0145454545454545
"Mir1175" 0.0563636363636364
"Mir12" 0.112727272727273
"Mir125" 0.0909090909090909
"Mir184" 0.0127272727272727
"Mir2-2" 0.0254545454545455
"Mir2-3" 0
"Mir210" 0.0254545454545455
"Mir252a" 0
"Mir252b" 0.0254545454545455
"Mir263a" 0.0181818181818182
"Mir277" 0.321818181818182
"Mir278" 0
"Mir279a" 0
"Mir279b" 0
"Mir279c" 0.0981818181818182
"Mir279d" 0
"Mir281" 0
"Mir282" 0.105454545454545
"Mir283" 0.116363636363636
"Mir2944" 0
"Mir29b" 0
"Mir305" 0.0236363636363636
"Mir306" 0.6
"Mir307" 0.0472727272727273
"Mir315" 0.0236363636363636
"Mir317" 0.0472727272727273
"Mir318" 0
"Mir31a" 0.0854545454545454
"Mir33" 0
"Mir34" 0.329090909090909
"Mir3477" 0.0490909090909091
"Mir3478" 0
"Mir3715" 0
"Mir3716a" 0
"Mir3716b" 0
"Mir3717" 0.02
"Mir3718a" 0.0490909090909091
"Mir3718b" 0.0181818181818182
"Mir3718c" 0
"Mir3719" 0.0145454545454545
"Mir3720" 0
"Mir3723" 0.0163636363636364
"Mir3724" 0.0236363636363636
"Mir3726" 0.245454545454545
"Mir3729" 0.02
"Mir3730" 0.325454545454545
"Mir3731" 0.0181818181818182
"Mir3732" 0
"Mir3733" 0
"Mir3735" 0
"Mir3740" 0.0109090909090909
"Mir3744" 0.0236363636363636
"Mir3747a" 0.0163636363636364
"Mir3747b" 0
"Mir3748" 0
"Mir375" 0
"Mir3750" 0.06
"Mir3754" 0.0163636363636364
"Mir3756" 0
"Mir3757" 0.0181818181818182
"Mir3758" 0
"Mir3759" 0.0145454545454545
"Mir3760" 0
"Mir3762" 0.0109090909090909
"Mir3763" 0.0109090909090909
"Mir3764" 0.0145454545454545
"Mir3765" 0.550909090909091
"Mir3766" 0.0181818181818182
"Mir3767" 0.103636363636364
"Mir3769" 0.0127272727272727
"Mir3770" 0.329090909090909
"Mir3773" 0
"Mir3774" 0.0981818181818182
"Mir3775" 0
"Mir3778" 0
"Mir3779" 0.0218181818181818
"Mir3782" 0.0181818181818182
"Mir3783" 0.0272727272727273
"Mir3786" 0.323636363636364
"Mir3791" 0
"Mir3792" 0.0145454545454545
"Mir3793" 0
"Mir3795" 0.0272727272727273
"Mir3796" 0.0236363636363636
"Mir3798" 0.0236363636363636
"Mir3801" 0
"Mir6000a" 0
"Mir6000b" 0
"Mir6005" 0
"Mir6037" 0
"Mir6040" 0
"Mir6041" 0
"Mir6043" 0.0981818181818182
"Mir6044" 0
"Mir6046" 0.24
"Mir6047a" 0
"Mir6047b" 0
"Mir6051" 0.0527272727272727
"Mir6052" 0.0472727272727273
"Mir6053" 0
"Mir6057" 0
"Mir6058" 0.327272727272727
"Mir6059" 0.0327272727272727
"Mir6060" 0.118181818181818
"Mir6061" 0.0254545454545455
"Mir6062" 0.0181818181818182
"Mir6063" 0.185454545454545
"Mir6065" 0
"Mir6067" 0
"Mir7" 0.0236363636363636
"Mir750" 0
"Mir79" 0
"Mir8" 0
"Mir87-1" 0.00181818181818182
"Mir87-2" 0
"Mir927a" 0.0327272727272727
"Mir928" 0.0163636363636364
"Mir92a" 0
"Mir92b-1" 0
"Mir92b-2" 0
"Mir92c" 0
"Mir971" 0.0545454545454545
"Mir980" 0
"Mir9864" 0
"Mir9865" 0
"Mir9871" 0
"Mir9872" 0.0763636363636364
"Mir9875" 0.114545454545455
"Mir9876" 0.0181818181818182
"Mir9879" 0
"Mir9883" 0
"Mir9884" 0
"Mir9885" 0.0327272727272727
"Mir9888" 0
"Mir9890" 0.0327272727272727
"Mir9892" 0.0181818181818182
"Mir9893" 0.0981818181818182
"Mir996" 0.0581818181818182
"Mir9a" 0
"Mir9b" 0
"Mir9c" 0
"Miriab-4" 0.0163636363636364
"Mirlet7" 0
"Mrjp1" 0.327272727272727
"Mrjp2" 0.201818181818182
"Mrjp3" 0.327272727272727
"Mrjp4" 0.329090909090909
"Mrjp5" 0
"Mrjp6" 0
"Mrjp7" 0.0109090909090909
"Mrjp8" 0
"Mrjp9" 0
"MsrA" 0.356363636363636
"Msx" 0
"NFRKB" 0.44
"NLG-3" 0
"NLG-4" 0.0327272727272727
"NLG-5" 0
"NOS" 0
"NPF" 0
"Ndufb2" 0
"Ndufs1" 0.216363636363636
"Ndufs5" 0.325454545454545
"Nedd9" 0.0272727272727273
"Nipped-B" 0.609090909090909
"Nmdar1" 0.432727272727273
"Nrk1" 0.129090909090909
"Nrx-1" 0.101818181818182
"Oa1" 0.1
"Obp1" 0.00363636363636364
"Obp10" 0.0345454545454545
"Obp11" 0
"Obp12" 0
"Obp13" 0
"Obp14" 0
"Obp16" 0.229090909090909
"Obp17" 0.0290909090909091
"Obp18" 0.0309090909090909
"Obp2" 0.00909090909090909
"Obp21" 0.0109090909090909
"Obp3" 0
"Obp4" 0
"Obp5" 0.00727272727272727
"Obp6" 0.283636363636364
"Obp7" 0
"Obp9" 0.645454545454546
"Or10" 0.0945454545454545
"Or105" 0.0127272727272727
"Or107" 0.1
"Or109" 0
"Or11" 0.238181818181818
"Or115" 0.0309090909090909
"Or12" 0
"Or13" 0
"Or130" 0
"Or131" 0
"Or14" 0
"Or170" 0
"Or19" 0
"Or2" 0.0418181818181818
"Or25" 0.0636363636363636
"Or26" 0.0381818181818182
"Or27" 0.0327272727272727
"Or30" 0
"Or35" 0
"Or37" 0.110909090909091
"Or4" 0.0309090909090909
"Or41" 0.147272727272727
"Or5" 0
"Or50" 0
"Or51" 0.0290909090909091
"Or52" 0
"Or53" 0
"Or55" 0
"Or56" 0
"Or57" 0
"Or58" 0.0309090909090909
"Or63" 0
"Or9" 0
"Or98" 0
"PDHB" 0.249090909090909
"PGRP-S3" 0
"PHRF1" 0.596363636363636
"PIH1D1" 0.512727272727273
"PPO" 0.329090909090909
"PRF" 0
"Para" 0
"Pban" 0
"Pburs" 0
"Pcl" 0.258181818181818
"Per" 0.00727272727272727
"Pet117" 0.00363636363636364
"Pgrp-s2" 0
"Pkc" 0.0327272727272727
"Pla2" 0.0745454545454545
"Ppib" 0.276363636363636
"Prpf3" 0.605454545454545
"Psq" 0
"Pten" 0
"Qbp-1" 0.0672727272727273
"RCC1" 0.469090909090909
"ROCK2" 0
"Reck" 0
"Rep" 0.0127272727272727
"Rfwd3" 0
"Rga" 0.638181818181818
"Ripk5" 0.605454545454545
"Rnft2" 0
"RpL32" 0
"RpL35" 0
"RpLP1" 0.329090909090909
"Rpl39" 0
"Rpl41" 0
"Rpn1" 0.501818181818182
"Rps14" 0
"Rps8" 0
"SIFR" 0.0218181818181818
"SP34" 0
"SPG11" 0
"STT3B" 0
"Sergef" 0
"Slc35b1" 0
"Smb" 0
"Snf" 0
"Sod1" 0
"Sod2" 0.265454545454545
"SsRbeta" 0.929090909090909
"Stg-1" 0
"Stip" 0.601818181818182
"Su(var)3-9" 0
"Syt1" 0.00181818181818182
"Syt20" 0
"Syx1A" 0
"Tbh" 0
"Tert" 0
"Tg" 0.02
"Tk" 0
"Tmem98" 0
"Tom7" 0
"Tpcn1" 0
"Tpi" 0.287272727272727
"TpnCI" 0.327272727272727
"TpnCIIIa" 0.0818181818181818
"TpnCIIIb" 0.194545454545455
"TpnCIIa" 0.232727272727273
"TpnCIIb" 0.494545454545455
"TpnI" 0.327272727272727
"TpnT" 0.329090909090909
"Tpx-3" 0.0436363636363636
"Tpx-4" 0
"Tret1" 0.329090909090909
"Trxr-1" 0.00181818181818182
"Tsf1" 0.00363636363636364
"Tspan6" 0.2
"Twi" 0
"TyHyd" 0.00909090909090909
"TyrR" 0
"UHRF1" 0.503636363636364
"Ube2g1" 0.54
"Ubx" 0
"Uqcr11" 0.06
"Usp" 0
"Uvop" 0
"Vamp7" 0.00545454545454545
"Vg" 0.0218181818181818
"Vha16" 0.103636363636364
"WRNexo" 0.0745454545454545
"Wat" 0.0254545454545455
"Y-e3" 0
"Y-f" 0.327272727272727
"Y-h" 0
"Y-y" 0
"apd-3" 0.187272727272727
"arm" 0
"aub" 0.645454545454546
"bantam" 0.0145454545454545
"brp" 0.0490909090909091
"c-mos" 0.605454545454545
"cact1" 0
"cad" 0.601818181818182
"crh-BP" 0
"ecd" 0
"egh" 0
"eve" 0.609090909090909
"mGlutR1" 0.325454545454545
"mRpL16" 0
"nAChRa2" 0.0509090909090909
"nAChRa3" 0.656363636363636
"nAChRa4" 0.0290909090909091
"nAChRa6" 0
"nAChRa7" 0.00545454545454545
"nAChRa8" 0
"nAChRa9" 0
"nAChRb1" 0.0109090909090909
"nAChRb2" 0
"nanos" 0
"osp" 0.641818181818182
"otd2" 0
"pHCl" 0.807272727272727
"rtGEF" 0
"sGC-alpha1" 0.0490909090909091
"sGCbeta-3" 0
"tra2" 0.518181818181818
"uzip" 0.307272727272727
"vas" 0.610909090909091
