# Supplementary material for: Convergent eusocial evolution is based on a shared reproductive groundplan plus lineage-specific plastic genes
Source: Nat Commun. 2019 Jun 14;10:2651. doi: 10.1038/s41467-019-10546-w (PMC6570765; doi:10.1038/s41467-019-10546-w)
Supplement: Supplementary file 4 — Source Data [file 41467_2019_10546_MOESM4_ESM.zip › SourceData_Fig1a.txt]

"stage" "DEtype" "number of genes" "species"
"larva" "NDE" 10443 "M. pharaonis"
"pupa" "NDE" 10514 "M. pharaonis"
"head" "NDE" 10063 "M. pharaonis"
"thorax" "NDE" 9477 "M. pharaonis"
"abdomen" "NDE" 6409 "M. pharaonis"
"larva" " no ortholog   " 169 "M. pharaonis"
"pupa" " no ortholog   " 135 "M. pharaonis"
"head" " no ortholog   " 307 "M. pharaonis"
"thorax" " no ortholog   " 558 "M. pharaonis"
"abdomen" " no ortholog   " 1496 "M. pharaonis"
"larva" " not shared caste-bias   " 172 "M. pharaonis"
"pupa" " not shared caste-bias   " 146 "M. pharaonis"
"head" " not shared caste-bias   " 369 "M. pharaonis"
"thorax" " not shared caste-bias   " 625 "M. pharaonis"
"abdomen" " not shared caste-bias   " 1354 "M. pharaonis"
"larva" " shared caste-bias   " 20 "M. pharaonis"
"pupa" " shared caste-bias   " 9 "M. pharaonis"
"head" " shared caste-bias   " 65 "M. pharaonis"
"thorax" " shared caste-bias   " 144 "M. pharaonis"
"abdomen" " shared caste-bias   " 1545 "M. pharaonis"
"larva" "NDE" 11302 "A. mellifera"
"pupa" "NDE" 11530 "A. mellifera"
"head" "NDE" 10631 "A. mellifera"
"thorax" "NDE" 10406 "A. mellifera"
"abdomen" "NDE" 6423 "A. mellifera"
"larva" " no ortholog   " 189 "A. mellifera"
"pupa" " no ortholog   " 97 "A. mellifera"
"head" " no ortholog   " 456 "A. mellifera"
"thorax" " no ortholog   " 462 "A. mellifera"
"abdomen" " no ortholog   " 1718 "A. mellifera"
"larva" " not shared caste-bias   " 264 "A. mellifera"
"pupa" " not shared caste-bias   " 139 "A. mellifera"
"head" " not shared caste-bias   " 623 "A. mellifera"
"thorax" " not shared caste-bias   " 763 "A. mellifera"
"abdomen" " not shared caste-bias   " 2089 "A. mellifera"
"larva" " shared caste-bias   " 20 "A. mellifera"
"pupa" " shared caste-bias   " 9 "A. mellifera"
"head" " shared caste-bias   " 65 "A. mellifera"
"thorax" " shared caste-bias   " 144 "A. mellifera"
"abdomen" " shared caste-bias   " 1545 "A. mellifera"
