# Supplementary material for: Convergent eusocial evolution is based on a shared reproductive groundplan plus lineage-specific plastic genes
Source: Nat Commun. 2019 Jun 14;10:2651. doi: 10.1038/s41467-019-10546-w (PMC6570765; doi:10.1038/s41467-019-10546-w)
Supplement: Supplementary file 4 — Source Data [file 41467_2019_10546_MOESM4_ESM.zip › SourceData_Fig1b.txt]

"stage" "DEtype" "number of genes" "species"
"head" "NDE" 10399 "M. pharaonis"
"thorax" "NDE" 10314 "M. pharaonis"
"abdomen" "NDE" 10260 "M. pharaonis"
"head" " no ortholog   " 180 "M. pharaonis"
"thorax" " no ortholog   " 184 "M. pharaonis"
"abdomen" " no ortholog   " 245 "M. pharaonis"
"head" " not shared caste-bias   " 186 "M. pharaonis"
"thorax" " not shared caste-bias   " 191 "M. pharaonis"
"abdomen" " not shared caste-bias   " 226 "M. pharaonis"
"head" " shared caste-bias   " 39 "M. pharaonis"
"thorax" " shared caste-bias   " 115 "M. pharaonis"
"abdomen" " shared caste-bias   " 73 "M. pharaonis"
"head" "NDE" 10848 "A. mellifera"
"thorax" "NDE" 9256 "A. mellifera"
"abdomen" "NDE" 9758 "A. mellifera"
"head" " no ortholog   " 331 "A. mellifera"
"thorax" " no ortholog   " 688 "A. mellifera"
"abdomen" " no ortholog   " 599 "A. mellifera"
"head" " not shared caste-bias   " 557 "A. mellifera"
"thorax" " not shared caste-bias   " 1716 "A. mellifera"
"abdomen" " not shared caste-bias   " 1345 "A. mellifera"
"head" " shared caste-bias   " 39 "A. mellifera"
"thorax" " shared caste-bias   " 115 "A. mellifera"
"abdomen" " shared caste-bias   " 73 "A. mellifera"
