# Supplementary material for: Convergent eusocial evolution is based on a shared reproductive groundplan plus lineage-specific plastic genes
Source: Nat Commun. 2019 Jun 14;10:2651. doi: 10.1038/s41467-019-10546-w (PMC6570765; doi:10.1038/s41467-019-10546-w)
Supplement: Supplementary file 4 — Source Data [file 41467_2019_10546_MOESM4_ESM.zip › SourceData_Fig1c.txt]

"logFC" "DEG category" "connectivity" "species" "module shared?"
"1" 9.87837947802564 "queen" 0.0845937524887007 "ant" "not shared"
"2" 1.82462626210751 "queen" 0.432507296688501 "ant" "not shared"
"3" 2.34030770120989 "queen" 0.82341789603726 "ant" "not shared"
"4" 4.00033927509303 "queen" 0.492111218674901 "ant" "not shared"
"5" 2.22541625491529 "queen" 0.30548001944453 "ant" "not shared"
"6" 2.28019484845039 "queen" 0.727786774676962 "ant" "not shared"
"7" 1.61521022080913 "queen" 0.147662974236634 "ant" "not shared"
"8" -2.16984105348535 "worker" 0.012373480064935 "ant" "not shared"
"9" 1.17958171247698 "queen" 0.386136989834846 "ant" "not shared"
"10" -2.9542366713884 "worker" 0.00566072366933859 "ant" "not shared"
"11" 3.03956822079815 "queen" 0.921340117616032 "ant" "not shared"
"12" 1.67346104416129 "queen" 0.106348652327224 "ant" "not shared"
"13" 3.17864157199411 "queen" 0.162420818560252 "ant" "not shared"
"14" 3.03028671188836 "queen" 0.854250660095183 "ant" "shared"
"15" 2.83083454530259 "queen" 0.605584275980836 "ant" "not shared"
"16" 1.23362495328193 "queen" 0.118060462833563 "ant" "shared"
"17" 1.26820423984791 "queen" 0.205902929320679 "ant" "not shared"
"18" 1.73313887801088 "queen" 0.175549373699143 "ant" "not shared"
"19" 0.58816257510303 "non-DE" 0.225601440221614 "ant" "not shared"
"20" 8.24627196247791 "queen" 0.738840557731609 "ant" "not shared"
"21" 2.65153999565156 "queen" 0.0887071791622646 "ant" "shared"
"22" 3.13360267434975 "queen" 0.303218247208555 "ant" "shared"
"23" 1.25303741044038 "queen" 0.557530621134363 "ant" "not shared"
"24" 1.76523828803805 "non-DE" 0.112126551417315 "ant" "not shared"
"25" 0.954792393699788 "queen" 0.172041418185378 "ant" "not shared"
"26" 0.822330223151672 "non-DE" 0.305430621473701 "ant" "shared"
"27" 2.31610481442259 "queen" 0.335581083448139 "ant" "not shared"
"28" 2.98999900222431 "queen" 0.801410983502343 "ant" "shared"
"29" 4.10466835403178 "queen" 0.724553902312897 "ant" "not shared"
"30" 7.21190826084705 "queen" 0.263786800502019 "ant" "shared"
"31" 3.47687110699861 "queen" 0.331725097323256 "ant" "not shared"
"32" 4.54175419985122 "queen" 0.949436362681184 "ant" "not shared"
"33" 1.77488528175909 "queen" 0.505776608438921 "ant" "not shared"
"34" 3.07229006578905 "queen" 0.406948160218572 "ant" "not shared"
"35" 2.45094983666639 "queen" 0.556906522402331 "ant" "not shared"
"36" 1.40543449986776 "queen" 0.57916564739133 "ant" "not shared"
"37" -6.36650036647366 "worker" 0.013209303241801 "ant" "not shared"
"38" -0.352593506269422 "non-DE" 0.0359637760274227 "ant" "not shared"
"39" 2.25250342905322 "queen" 0.691127296683515 "ant" "shared"
"40" 2.28587807435046 "queen" 0.112289900231213 "ant" "not shared"
"41" 1.79699446197215 "queen" 0.271718809395244 "ant" "not shared"
"42" 4.31504411417148 "queen" 0.007868934114249 "ant" "not shared"
"43" 0.845075716995534 "queen" 0.346898074014125 "ant" "not shared"
"44" 1.58854738361009 "queen" 0.430784855352777 "ant" "not shared"
"45" 1.07673657435481 "queen" 0.20774327414226 "ant" "not shared"
"46" 1.11148023453947 "non-DE" 0.25733710282431 "ant" "not shared"
"47" 2.44364889881238 "queen" 0.823537514996971 "ant" "not shared"
"48" 3.78725859079593 "queen" 0.438985886737257 "ant" "not shared"
"49" 1.4934114203943 "queen" 0.067936751747112 "ant" "not shared"
"50" 1.93080501764062 "queen" 0.47199971037225 "ant" "not shared"
"51" 1.87650592096878 "queen" 0.276968440823743 "ant" "not shared"
"52" 3.60092372595297 "queen" 0.579790177917143 "ant" "not shared"
"53" 1.87399379525652 "queen" 0.830497276781976 "ant" "not shared"
"54" 1.2854069939624 "queen" 0.101650164817028 "ant" "not shared"
"55" 3.04641077039592 "queen" 0.897387228853755 "ant" "shared"
"56" -5.54684974054651 "worker" 0.0083311550570797 "ant" "not shared"
"57" -0.600375845675249 "non-DE" 0.0429006951679155 "ant" "not shared"
"58" 0.636429908752414 "non-DE" 0.282108255412694 "ant" "not shared"
"59" 1.59650129957444 "queen" 0.752705863541708 "ant" "not shared"
"60" 2.81425812649333 "queen" 0.707258142788966 "ant" "not shared"
"61" 2.64616673778699 "queen" 0.868431465411996 "ant" "not shared"
"62" 5.81966457464985 "queen" 0.0959648950294145 "ant" "not shared"
"63" 2.10862800226856 "queen" 0.734504500790149 "ant" "not shared"
"64" 3.04324018501019 "queen" 0.629444903075028 "ant" "not shared"
"65" 1.47341992389945 "queen" 0.139953230479825 "ant" "not shared"
"66" 1.50156336246968 "queen" 0.359493898150439 "ant" "not shared"
"67" -3.04208190082093 "worker" 0.0111782810695557 "ant" "not shared"
"68" 0.308109427445176 "non-DE" 0.0433997286886507 "ant" "not shared"
"69" 2.8110417254306 "queen" 0.49726235180148 "ant" "not shared"
"70" 4.50651519498605 "queen" 0.889131395925111 "ant" "not shared"
"71" 1.86020394289225 "queen" 0.342476351699562 "ant" "not shared"
"72" 4.79801916555584 "queen" 0.357462165032988 "ant" "not shared"
"73" 1.03922694926849 "queen" 0.306342840589543 "ant" "not shared"
"74" 9.02479654546626 "queen" 0.507979717653328 "ant" "not shared"
"75" 0.640285032423055 "non-DE" 0.152264596801412 "ant" "not shared"
"76" 2.70268081938539 "queen" 0.655757417621175 "ant" "not shared"
"77" 4.78353038890369 "queen" 0.714153658172353 "ant" "shared"
"78" -9.02573190435914 "worker" 0.0131430285444916 "ant" "not shared"
"79" 0.912025863702716 "queen" 0.276086908968066 "ant" "shared"
"80" 1.10893436318873 "queen" 0.233206628071695 "ant" "not shared"
"81" 2.75643980580975 "queen" 0.0704054533669466 "ant" "not shared"
"82" 1.65403920248429 "queen" 0.725159379037568 "ant" "not shared"
"83" 1.31565131764224 "non-DE" 0.33296822653749 "ant" "not shared"
"84" 10.9465718160819 "queen" 0.0429711367296521 "ant" "not shared"
"85" 2.56621909937177 "non-DE" 0.60659823546674 "ant" "not shared"
"86" 1.35707646225436 "queen" 0.433843019457325 "ant" "not shared"
"87" 1.8044676478753 "queen" 0.802667099093999 "ant" "not shared"
"88" 2.25442206920475 "queen" 0.371993561142354 "ant" "shared"
"89" 2.15964153900542 "queen" 0.688108474933154 "ant" "not shared"
"90" 0.550768863097437 "non-DE" 0.13054419954655 "ant" "not shared"
"91" 4.99545113505781 "queen" 0.893644757858159 "ant" "not shared"
"92" 1.07967886076836 "queen" 0.269074503260765 "ant" "not shared"
"93" 3.49687083963143 "queen" 0.629977308230017 "ant" "shared"
"94" -4.17839596680875 "worker" 0.0141484075890547 "ant" "shared"
"95" 1.77065216440066 "queen" 0.49484574455883 "ant" "not shared"
"96" 4.16884116318482 "queen" 0.410683009261596 "ant" "not shared"
"97" 1.52767364496224 "queen" 0.0796994744663561 "ant" "not shared"
"98" 0.710875225793456 "queen" 0.179278465765716 "ant" "not shared"
"99" 2.09244133045669 "queen" 0.0744930083652592 "ant" "not shared"
"100" 4.95575548800059 "queen" 0.686868726754304 "ant" "not shared"
"101" 1.3238776268666 "queen" 0.478612514797303 "ant" "not shared"
"102" -2.13880422423737 "non-DE" 0.00874751895289652 "ant" "not shared"
"103" 0.523329176742085 "non-DE" 0.10511489502527 "ant" "not shared"
"104" 2.04132590198302 "queen" 0.270586803631913 "ant" "not shared"
"105" -1.41276320358094 "non-DE" 0.00623405272690292 "ant" "not shared"
"106" 0.842659197139208 "non-DE" 0.249724818858741 "ant" "shared"
"107" 1.02211762809368 "non-DE" 0.192795849592729 "ant" "not shared"
"108" 2.10319909423325 "queen" 0.205109673159982 "ant" "not shared"
"109" 4.86547008986279 "queen" 0.781443110786647 "ant" "not shared"
"110" 2.83061709153872 "queen" 0.897428758385662 "ant" "shared"
"111" 2.40616518621432 "queen" 0.217155845743647 "ant" "not shared"
"112" 2.74674952366781 "queen" 0.369042091610794 "ant" "not shared"
"113" 2.61908758712803 "queen" 0.652438595001264 "ant" "shared"
"114" 3.11694925697262 "queen" 0.19329144726398 "ant" "not shared"
"115" 1.71757902090816 "queen" 0.487482078924233 "ant" "not shared"
"116" 5.32812296396199 "queen" 0.637407950147342 "ant" "shared"
"117" 3.63212519380013 "queen" 0.600354365908075 "ant" "shared"
"118" 0.454391912105839 "non-DE" 0.121437678334962 "ant" "not shared"
"119" 3.17254602763736 "queen" 0.462798670829039 "ant" "not shared"
"120" 1.96917940407098 "queen" 0.466895607071795 "ant" "not shared"
"121" 0.230705731011195 "non-DE" 0.419569327354923 "ant" "not shared"
"122" 7.4577397949306 "queen" 0.720259023607178 "ant" "not shared"
"123" 2.81468768021112 "queen" 0.118066498746695 "ant" "not shared"
"124" 3.61928571481549 "queen" 0.308944732346994 "ant" "shared"
"125" 1.34051579533435 "queen" 0.380036711323014 "ant" "not shared"
"126" 0.932957863938362 "queen" 0.32520352730357 "ant" "not shared"
"127" 2.32549012799125 "queen" 0.475435058998368 "ant" "not shared"
"128" 1.4083139133168 "queen" 0.161158718026781 "ant" "not shared"
"129" 2.52237370696886 "queen" 0.273894880090912 "ant" "not shared"
"130" 6.4472773875505 "queen" 0.838809014432096 "ant" "shared"
"131" 1.59644499476253 "queen" 0.530763517328598 "ant" "not shared"
"132" -0.201772797399031 "non-DE" 0.116582701434065 "ant" "not shared"
"133" 1.96107516598531 "queen" 0.335023763861368 "ant" "shared"
"134" 2.86369560560951 "queen" 0.223513699635627 "ant" "not shared"
"135" 5.52538085180732 "queen" 0.0424526296053891 "ant" "not shared"
"136" 5.3516127725661 "queen" 0.394130756186799 "ant" "not shared"
"137" 7.7724059736139 "queen" 0.771031437926118 "ant" "not shared"
"138" 0.728463402377148 "non-DE" 0.349432230008615 "ant" "not shared"
"139" 1.13056603585679 "queen" 0.265502487674895 "ant" "not shared"
"140" -1.7889304302819 "worker" 0.0202393727052643 "ant" "not shared"
"141" 1.30942395578276 "queen" 0.361269960171059 "ant" "shared"
"142" 2.01359527653516 "queen" 0.670817519900476 "ant" "not shared"
"143" 1.83898392927377 "queen" 0.126997525166769 "ant" "not shared"
"144" 5.73740334647773 "queen" 0.811693297481301 "ant" "shared"
"145" 1.98510880399861 "queen" 0.187054983580283 "ant" "not shared"
"146" 2.81238937899467 "queen" 0.803981530589153 "ant" "shared"
"147" -4.13967481733855 "worker" 0.0070164448671479 "ant" "not shared"
"148" 2.38620687452175 "queen" 0.24476226048529 "ant" "not shared"
"149" 1.94141558196159 "queen" 0.299673496773397 "ant" "not shared"
"150" 4.33462250263794 "queen" 0.111378939661657 "ant" "not shared"
"151" 1.89232643629813 "queen" 0.241706066505592 "ant" "not shared"
"152" 1.0046064622793 "non-DE" 0.0585039113059006 "ant" "not shared"
"153" 1.35885594699792 "queen" 0.203475965246858 "ant" "not shared"
"154" 2.26910205482608 "queen" 0.106763589420154 "ant" "shared"
"155" 7.6482111871432 "queen" 0.120560559791127 "ant" "not shared"
"156" 0.815564602829088 "queen" 0.312643771629394 "ant" "not shared"
"157" -0.144278772021923 "non-DE" 0.00871428468392486 "ant" "not shared"
"158" 1.56577955406382 "queen" 0.320176705215426 "ant" "not shared"
"159" 1.5410806907146 "queen" 0.261260994590784 "ant" "not shared"
"160" 0.636125137731837 "non-DE" 0.0886511026432946 "ant" "shared"
"161" 1.97346030588473 "queen" 0.0734559106066034 "ant" "not shared"
"162" 2.08056693907064 "queen" 0.447544165619422 "ant" "not shared"
"163" 3.98218509508802 "queen" 0.274699641513919 "ant" "not shared"
"164" 4.82139723763498 "queen" 0.755640865981191 "ant" "not shared"
"165" 3.43643627593112 "queen" 0.261299345841595 "ant" "not shared"
"166" 1.65017267761104 "queen" 0.0351267255575432 "ant" "not shared"
"167" 2.21545893574544 "queen" 0.483686548375988 "ant" "not shared"
"168" 0.661937343948541 "non-DE" 0.274378720217505 "ant" "not shared"
"169" 0.931537840955983 "non-DE" 0.311051102926766 "ant" "shared"
"170" 1.75747906920662 "queen" 0.532297580433912 "ant" "not shared"
"171" 1.09699441801012 "queen" 0.292380652868949 "ant" "shared"
"172" 1.89125127971261 "queen" 0.355136965494146 "ant" "not shared"
"173" 0.576602818571364 "non-DE" 0.248510431897539 "ant" "shared"
"174" 1.53471059903688 "queen" 0.671495297402732 "ant" "not shared"
"175" 2.02656010843854 "queen" 0.818632036156252 "ant" "not shared"
"176" 1.97513053777535 "queen" 0.339678969441825 "ant" "not shared"
"177" 2.64159878165808 "queen" 0.438134608913548 "ant" "not shared"
"178" -3.60565499559514 "worker" 0.00997095781991999 "ant" "not shared"
"179" 0.457050800902531 "non-DE" 0.146459548784822 "ant" "not shared"
"180" 2.3286467627585 "queen" 0.805796140622358 "ant" "shared"
"181" 1.80407132698154 "queen" 0.383409007622331 "ant" "shared"
"182" 1.22238703483151 "non-DE" 0.335783969587415 "ant" "not shared"
"183" 2.26388116339431 "queen" 0.591794680652171 "ant" "not shared"
"184" 2.59370532606344 "queen" 0.37545528880071 "ant" "not shared"
"185" 1.54238212808146 "queen" 0.347590677357329 "ant" "not shared"
"186" 1.10825802716019 "queen" 0.336694161983462 "ant" "not shared"
"187" 1.04217678891005 "queen" 0.0209488665254601 "ant" "not shared"
"188" -1.35070327582171 "worker" 0.0100431282157864 "ant" "not shared"
"189" 6.51457546581948 "queen" 0.727622394207936 "ant" "shared"
"190" 3.27217302951733 "queen" 0.516124605929598 "ant" "not shared"
"191" 1.45541539546753 "queen" 0.127507997900383 "ant" "not shared"
"192" 2.51008767119423 "queen" 0.222850191181044 "ant" "not shared"
"193" 2.32971369445699 "queen" 0.431373817206201 "ant" "not shared"
"194" 2.12168782320257 "queen" 0.150207735491959 "ant" "not shared"
"195" 8.7775864336689 "queen" 0.435697383484754 "ant" "not shared"
"196" 3.4274687637318 "queen" 0.358383167130253 "ant" "not shared"
"197" 3.58933679676663 "queen" 0.673761059183943 "ant" "shared"
"198" -9.04657220125931 "worker" 0.0127119889478161 "ant" "not shared"
"199" 9.85994901002251 "queen" 0.721962179080037 "ant" "not shared"
"200" 2.98192651347978 "queen" 0.424214259859587 "ant" "not shared"
"201" 4.48164448777946 "queen" 0.278234450355593 "ant" "not shared"
"202" 4.74911401033992 "queen" 0.588882118239103 "ant" "not shared"
"203" 0.728626305907205 "non-DE" 0.298611858038348 "ant" "not shared"
"204" 0.871489058129455 "non-DE" 0.143202144666298 "ant" "not shared"
"205" 0.277750372182655 "non-DE" 0.479969376008163 "ant" "not shared"
"206" 6.11460070108466 "queen" 0.911231392556868 "ant" "shared"
"207" 2.00643331951578 "queen" 0.805116667707368 "ant" "not shared"
"208" 5.79909602373438 "queen" 0.723290366273354 "ant" "shared"
"209" 1.86286581559723 "queen" 0.336543484032698 "ant" "not shared"
"210" 1.66154476070777 "queen" 0.087474589586693 "ant" "not shared"
"211" 1.49445387509842 "queen" 0.423579416998407 "ant" "not shared"
"212" 1.34806705521217 "queen" 0.433606798110159 "ant" "shared"
"213" 3.10444998346658 "queen" 0.818625934763423 "ant" "shared"
"214" 5.31144615665057 "queen" 0.833346237076263 "ant" "not shared"
"215" 2.04791607568724 "queen" 0.553492380028731 "ant" "not shared"
"216" 1.638417737459 "queen" 0.359157202983425 "ant" "not shared"
"217" 0.984796630141643 "non-DE" 0.30809988193665 "ant" "shared"
"218" 0.825705633521862 "queen" 0.114702074826305 "ant" "not shared"
"219" -0.0266444619337344 "non-DE" 0.0396686519906218 "ant" "not shared"
"220" 2.10016462209451 "queen" 0.637957157012686 "ant" "not shared"
"221" 2.42138321712096 "queen" 0.273700337794626 "ant" "not shared"
"222" -1.48393611107987 "worker" 0.0202322934871741 "ant" "not shared"
"223" 1.84826285541995 "queen" 0.676401207253175 "ant" "not shared"
"224" 1.50743962130427 "queen" 0.165742247650681 "ant" "shared"
"225" 1.79971832005466 "queen" 0.612255317171654 "ant" "not shared"
"226" 2.23058448711775 "queen" 0.54912813492046 "ant" "not shared"
"227" -0.340981574084513 "non-DE" 0.00927889927637954 "ant" "not shared"
"228" 2.44921981523425 "queen" 0.704853139092231 "ant" "not shared"
"229" 0.114259727539724 "non-DE" 0.254229365538226 "ant" "not shared"
"230" 3.97504214830427 "queen" 0.574093695721306 "ant" "shared"
"231" 2.43333087232347 "queen" 0.550649849252159 "ant" "not shared"
"232" 1.82178462082429 "queen" 0.290667378260949 "ant" "not shared"
"233" 1.18397315265611 "queen" 0.410342032345505 "ant" "shared"
"234" -0.67925756648484 "non-DE" 0.0207898403400892 "ant" "not shared"
"235" 1.1872609803893 "queen" 0.00520015589326038 "ant" "not shared"
"236" 2.70071052954076 "queen" 0.257288814329725 "ant" "not shared"
"237" 3.23974582109792 "queen" 0.231039740636111 "ant" "not shared"
"238" 7.93651889161262 "queen" 0.106077866768567 "ant" "not shared"
"239" 1.93840422346286 "queen" 0.109289238170447 "ant" "not shared"
"240" -6.10798247563916 "worker" 0.0186701691631449 "ant" "not shared"
"241" -2.09458364270034 "worker" 0.00760880557867468 "ant" "not shared"
"242" -5.99386921006681 "worker" 0.0080740237017201 "ant" "not shared"
"243" 1.79114078728655 "queen" 0.3296714002245 "ant" "not shared"
"244" 1.02462690896656 "queen" 0.303815019476894 "ant" "not shared"
"245" 2.43027064870371 "queen" 0.56140330241895 "ant" "not shared"
"246" 2.29928187570343 "queen" 0.648524037852524 "ant" "not shared"
"247" 2.18387897911433 "queen" 0.00579382826915226 "ant" "not shared"
"248" 1.78973533944101 "queen" 0.494602457474137 "ant" "not shared"
"249" 1.26712723567588 "queen" 0.374336285140494 "ant" "shared"
"250" 1.96742011000821 "queen" 0.257684892340934 "ant" "not shared"
"251" 3.43768217684865 "queen" 0.791656809676815 "ant" "shared"
"252" 2.79836083727857 "queen" 0.251726759458522 "ant" "shared"
"253" 6.45504323800345 "queen" 0.537168678556256 "ant" "not shared"
"254" 0.941862213463777 "non-DE" 0.151339976258069 "ant" "not shared"
"255" 3.7089255438637 "queen" 0.38959044354085 "ant" "not shared"
"256" 3.4556781762784 "queen" 0.587584771387051 "ant" "shared"
"257" 2.07937369975047 "queen" 0.260682105005774 "ant" "shared"
"258" 5.08033266695039 "queen" 0.7781442185188 "ant" "shared"
"259" 2.54368064801943 "queen" 0.121960686063908 "ant" "not shared"
"260" 2.20248013544992 "queen" 0.226637666990705 "ant" "not shared"
"261" 1.39202115699171 "queen" 0.279684024371382 "ant" "not shared"
"262" 2.40999498997673 "queen" 0.233014933717336 "ant" "not shared"
"263" 3.37141303426821 "queen" 0.386087418273352 "ant" "shared"
"264" -2.97649974097775 "worker" 0.00458960530968967 "ant" "not shared"
"265" 1.99773974684722 "queen" 0.247814132317867 "ant" "not shared"
"266" 2.70033619675078 "queen" 0.670529755467725 "ant" "not shared"
"267" 1.01493262959194 "queen" 0.524448886785786 "ant" "not shared"
"268" 0.481147738569943 "non-DE" 0.242711977248471 "ant" "not shared"
"269" 1.54353228120818 "queen" 0.16984353011521 "ant" "not shared"
"270" 3.23560140490367 "queen" 0.286909089600507 "ant" "not shared"
"271" 1.58394180708814 "queen" 0.291756647952882 "ant" "not shared"
"272" 3.17524598177923 "queen" 0.284681073535288 "ant" "not shared"
"273" 2.78488254613921 "queen" 0.770484221262388 "ant" "not shared"
"274" 1.0229719380993 "non-DE" 0.240650987909333 "ant" "not shared"
"275" 8.06098308104388 "queen" 0.141920755691528 "ant" "not shared"
"276" 6.15867150292185 "queen" 0.366682317118958 "ant" "not shared"
"277" 3.63358360098814 "queen" 0.858547405982809 "ant" "not shared"
"278" 1.52013533790127 "queen" 0.589383898688718 "ant" "not shared"
"279" 1.31228078838121 "queen" 0.421528422400185 "ant" "not shared"
"280" 1.77816513470918 "queen" 0.365656523760665 "ant" "not shared"
"281" 0.386996731405866 "non-DE" 0.138961420221419 "ant" "not shared"
"282" 4.09882075931843 "queen" 0.749532286933498 "ant" "not shared"
"283" 1.60110496223751 "queen" 0.231394237909491 "ant" "not shared"
"284" 0.687861106542985 "non-DE" 0.116516066172956 "ant" "not shared"
"285" 2.17599245545948 "queen" 0.239920206207607 "ant" "not shared"
"286" 1.03111983887138 "queen" 0.228051169563659 "ant" "not shared"
"287" 1.87938084111151 "queen" 0.699610568718622 "ant" "shared"
"288" 1.96094194227575 "queen" 0.530792185206558 "ant" "not shared"
"289" 1.72115203903375 "queen" 0.146387002407051 "ant" "shared"
"290" 2.24722134062175 "queen" 0.49125579205192 "ant" "not shared"
"291" -2.65490120665822 "non-DE" 0.0213555448213665 "ant" "not shared"
"292" 4.32595778357662 "queen" 0.814575914024773 "ant" "not shared"
"293" 0.531934115464137 "non-DE" 0.17629729103035 "ant" "not shared"
"294" -2.20614663312691 "non-DE" 0.0082400966885541 "ant" "not shared"
"295" 1.55162976464828 "queen" 0.364915811442132 "ant" "shared"
"296" 1.34380421806559 "queen" 0.683687622515494 "ant" "shared"
"297" 2.51008874975728 "queen" 0.783933932150047 "ant" "not shared"
"298" 2.62620863016931 "queen" 0.549147841621405 "ant" "shared"
"299" 2.77756239010249 "queen" 0.50858428000369 "ant" "not shared"
"300" 1.51373461755146 "non-DE" 0.217375387127086 "ant" "shared"
"301" 2.46142347332585 "queen" 0.315052958413699 "ant" "not shared"
"302" 7.01460467263493 "queen" 0.0091613074173284 "ant" "not shared"
"303" 2.54405652785079 "queen" 0.549587299092567 "ant" "not shared"
"304" 2.83728167297447 "queen" 0.76896411261356 "ant" "not shared"
"305" 0.86409695013785 "queen" 0.128705706504936 "ant" "not shared"
"306" 2.15072689052175 "queen" 0.0679013718590234 "ant" "not shared"
"307" 2.80252072849814 "queen" 0.17507427956804 "ant" "shared"
"308" 1.68468476279683 "queen" 0.574449273605943 "ant" "shared"
"309" 2.7027221351656 "queen" 0.458254714645708 "ant" "shared"
"310" 1.87899670576235 "queen" 0.196650044146943 "ant" "not shared"
"311" 2.29102344635643 "queen" 0.304542162952837 "ant" "not shared"
"312" 2.23528847459187 "queen" 0.306833085492545 "ant" "not shared"
"313" 1.18590752069542 "queen" 0.404032952508963 "ant" "not shared"
"314" 2.07136076246764 "queen" 0.0133419138619649 "ant" "not shared"
"315" 0.0853922882928307 "non-DE" 0.122974811240741 "ant" "not shared"
"316" 0.939179897088831 "non-DE" 0.058677878287473 "ant" "not shared"
"317" 0.985965219712399 "queen" 0.684498130065979 "ant" "not shared"
"318" 5.05804439349196 "queen" 0.873530985988993 "ant" "not shared"
"319" 2.80057337674543 "queen" 0.515838639196271 "ant" "shared"
"320" 1.54384567004582 "queen" 0.522024000740288 "ant" "not shared"
"321" 1.83317498895621 "queen" 0.652446186399389 "ant" "not shared"
"322" 0.672561522653934 "non-DE" 0.211359614870374 "ant" "not shared"
"323" 1.50789799189294 "queen" 0.214677668508519 "ant" "not shared"
"324" 4.30203137326698 "queen" 0.613947485747966 "ant" "not shared"
"325" -0.861652529503293 "non-DE" 0.0107217075016339 "ant" "shared"
"326" 0.504491139906995 "non-DE" 0.0397116380630487 "ant" "not shared"
"327" 2.69702732481003 "queen" 0.771684424792698 "ant" "not shared"
"328" 1.75463154301264 "queen" 0.68237854385976 "ant" "not shared"
"329" 4.4416772955908 "queen" 0.0227742486418706 "ant" "not shared"
"330" 1.51419358247656 "queen" 0.269796178836447 "ant" "not shared"
"331" 3.17260986088048 "queen" 0.752659655681021 "ant" "not shared"
"332" 0.222242987194245 "non-DE" 0.0473119412512276 "ant" "not shared"
"333" 3.42550436630397 "queen" 0.742651556080497 "ant" "not shared"
"334" 1.20162081827219 "queen" 0.380791154356135 "ant" "not shared"
"335" 7.75476420243991 "queen" 0.472508743681727 "ant" "not shared"
"336" 3.46758417934552 "queen" 0.437083133458178 "ant" "not shared"
"337" 4.18767626659617 "queen" 0.774122981669773 "ant" "not shared"
"338" 2.68707281639816 "queen" 0.601570088660291 "ant" "not shared"
"339" 2.33808891661563 "queen" 0.26926668283319 "ant" "shared"
"340" 1.59098109465691 "queen" 0.687247733005555 "ant" "not shared"
"341" -4.29944319255813 "worker" 0.00620952836809865 "ant" "not shared"
"342" 8.50848800004093 "queen" 0.538847541507892 "ant" "not shared"
"343" 2.74980064546129 "queen" 0.606679262005374 "ant" "shared"
"344" 2.38478456102261 "queen" 0.309931326243899 "ant" "shared"
"345" 1.35305667174868 "queen" 0.253861580839815 "ant" "shared"
"346" 1.51498602965366 "queen" 0.471175923594755 "ant" "shared"
"347" 1.29452803617186 "queen" 0.0828165219858559 "ant" "not shared"
"348" 2.82805397610537 "queen" 0.760167585109809 "ant" "not shared"
"349" 1.28424837910878 "queen" 0.346965997298351 "ant" "not shared"
"350" 1.759869620519 "queen" 0.209873499826964 "ant" "not shared"
"351" 1.6761671669304 "queen" 0.0419823038064924 "ant" "not shared"
"352" 3.69221415612017 "queen" 1 "ant" "not shared"
"353" 3.07357992024926 "queen" 0.349922000040012 "ant" "not shared"
"354" 3.07139080883569 "queen" 0.467180254940166 "ant" "not shared"
"355" 0.191791174312321 "non-DE" 0.0273974866384851 "ant" "not shared"
"356" 2.27520281707723 "queen" 0.50030264618006 "ant" "not shared"
"357" 1.6039786496601 "queen" 0.153907268952105 "ant" "not shared"
"358" 3.27921684234431 "queen" 0.678294995129999 "ant" "not shared"
"359" 1.39403328852845 "queen" 0.347044816575917 "ant" "not shared"
"360" 2.26746617837705 "queen" 0.556664841470794 "ant" "shared"
"361" 0.6798827991757 "queen" 0.23611034802705 "ant" "not shared"
"362" 2.58677736029051 "queen" 0.418691220439017 "ant" "shared"
"363" -2.0370599469799 "non-DE" 0.00888096895052181 "ant" "not shared"
"364" -2.0370599469799 "non-DE" 0.00888096895052181 "ant" "not shared"
"365" 2.77243521404181 "queen" 0.123286354592463 "ant" "not shared"
"366" 1.22078504785573 "queen" 0.379581699560958 "ant" "not shared"
"367" 1.28507492197382 "queen" 0.338333251353235 "ant" "not shared"
"368" 1.80903520344247 "queen" 0.172883323953946 "ant" "not shared"
"369" 1.91974638906201 "queen" 0.322775710501627 "ant" "not shared"
"370" 4.93094169439742 "queen" 0.751827889793824 "ant" "shared"
"371" 2.51426839007451 "queen" 0.226241363088865 "ant" "not shared"
"372" 3.2563422905576 "queen" 0.768349273425802 "ant" "not shared"
"373" 1.57725882284692 "queen" 0.127678701923848 "ant" "not shared"
"374" 1.32604425507075 "queen" 0.110281609620833 "ant" "not shared"
"375" 0.806552077060814 "queen" 0.171951320193768 "ant" "not shared"
"376" 2.63205377580542 "queen" 0.329870703938003 "ant" "not shared"
"377" -1.70814980946374 "worker" 0.0630106795540895 "ant" "not shared"
"378" 7.48308448874055 "queen" 0.0126384547027535 "ant" "not shared"
"379" 5.15906842646251 "queen" 0.347257959281825 "ant" "not shared"
"380" 5.62134231146647 "queen" 0.628415049627469 "ant" "not shared"
"381" 2.90436171706833 "queen" 0.323996895893277 "ant" "not shared"
"382" 1.37882086289891 "queen" 0.422153563457395 "ant" "shared"
"383" 1.82573797828751 "queen" 0.836797484518153 "ant" "not shared"
"384" 2.15404337022063 "queen" 0.86727202164133 "ant" "shared"
"385" 2.71704642598116 "queen" 0.664735709607754 "ant" "not shared"
"386" 2.31827987184605 "queen" 0.0625926472000729 "ant" "not shared"
"387" 1.89973470934209 "queen" 0.253412769833854 "ant" "not shared"
"388" 1.64576467167998 "queen" 0.458073027135738 "ant" "shared"
"389" 1.29296097950436 "queen" 0.210057890189785 "ant" "not shared"
"390" 1.41002798886178 "queen" 0.396778350475469 "ant" "not shared"
"391" 2.08743928488953 "queen" 0.450732022151193 "ant" "not shared"
"392" 0.578262301162364 "non-DE" 0.142477305205749 "ant" "not shared"
"393" 3.55124031877265 "queen" 0.829450921394143 "ant" "not shared"
"394" 2.00513005140965 "queen" 0.56198603767714 "ant" "not shared"
"395" 3.55491158549464 "queen" 0.0716738394001009 "ant" "not shared"
"396" 5.65427471145632 "queen" 0.334551431228563 "ant" "not shared"
"397" 2.47074497198454 "queen" 0.699180920560799 "ant" "not shared"
"398" 1.56076089712875 "queen" 0.0884874591130574 "ant" "shared"
"399" 2.18697842077101 "queen" 0.432574863449186 "ant" "not shared"
"400" 1.93673518768273 "non-DE" 0.0572562720788173 "ant" "shared"
"401" 2.9257060272312 "queen" 0.826483070899743 "ant" "shared"
"402" 5.65315191072275 "queen" 0.0922178203372851 "ant" "not shared"
"403" 1.87912970513791 "queen" 0.46855099109123 "ant" "not shared"
"404" 2.52853482774952 "queen" 0.522321750902163 "ant" "shared"
"405" 6.31523163467923 "queen" 0.662479331424614 "ant" "shared"
"406" 1.60597213699083 "queen" 0.544766117061599 "ant" "not shared"
"407" 2.60695509551663 "queen" 0.668289629734544 "ant" "not shared"
"408" 1.65713907158341 "queen" 0.270189059041399 "ant" "not shared"
"409" 2.87509652661332 "queen" 0.513948520663675 "ant" "not shared"
"410" 2.09173296202327 "queen" 0.407606630016999 "ant" "not shared"
"411" 0.444918248981678 "non-DE" 0.263472237180514 "ant" "not shared"
"412" 2.69505687294221 "queen" 0.173217101073084 "ant" "not shared"
"413" 1.28470441399026 "queen" 0.114426136753554 "ant" "not shared"
"414" 1.78085403954744 "queen" 0.339790384983822 "ant" "shared"
"415" 1.09128362815568 "queen" 0.345546896754877 "ant" "not shared"
"416" 3.42859011072827 "queen" 0.803126788446487 "ant" "shared"
"417" 0.596582444817524 "non-DE" 0.311651529024266 "ant" "shared"
"418" 0.281734325752385 "non-DE" 0.0242801907819121 "ant" "not shared"
"419" 1.67950055120517 "queen" 0.428586364338199 "ant" "not shared"
"420" 1.16186087009411 "queen" 0.42167735224985 "ant" "not shared"
"421" 4.17585974365876 "queen" 0.707193877486962 "ant" "shared"
"422" 2.71373448433838 "queen" 0.806457513376029 "ant" "not shared"
"423" 2.00379062870497 "queen" 0.849259332261145 "ant" "not shared"
"424" 0.359956337918321 "non-DE" 0.383602861832281 "ant" "not shared"
"425" 0.371634975116432 "non-DE" 0.157893136708189 "ant" "not shared"
"426" 2.39025935807903 "queen" 0.328039182023049 "ant" "shared"
"427" 2.41122061138603 "queen" 0.420291432487156 "ant" "shared"
"428" 2.13413623787035 "queen" 0.536709156748143 "ant" "shared"
"429" 1.18188875808927 "queen" 0.0893300700423728 "ant" "not shared"
"430" 10.448205893824 "queen" 0.638322874278588 "ant" "not shared"
"431" 2.6208427878648 "queen" 0.520957670781514 "ant" "not shared"
"432" 2.28294987858951 "queen" 0.379541249822376 "ant" "not shared"
"433" 2.5359074891665 "queen" 0.467679420363117 "ant" "not shared"
"434" 1.9746786553418 "queen" 0.323608744555586 "ant" "not shared"
"435" 1.62975680824267 "queen" 0.258752056014009 "ant" "shared"
"436" 3.26400375960117 "queen" 0.823648946252457 "ant" "shared"
"437" 1.74559314471842 "queen" 0.0462069987894364 "ant" "shared"
"438" 1.87272821079282 "queen" 0.261760466054507 "ant" "not shared"
"439" 3.20768719862536 "queen" 0.480433678277046 "ant" "not shared"
"440" 1.57210747101618 "queen" 0.238523030881791 "ant" "shared"
"441" -4.75975631875224 "worker" 0.0131204002496515 "ant" "not shared"
"442" 1.93602463550363 "queen" 0.359744374147354 "ant" "not shared"
"443" 1.41022878679231 "queen" 0.237129240168129 "ant" "not shared"
"444" 1.89009901998749 "queen" 0.371881407172621 "ant" "not shared"
"445" 4.81194453598771 "queen" 0.924694343719652 "ant" "shared"
"446" 0.876957299561896 "non-DE" 0.0855847354972853 "ant" "not shared"
"447" 2.68956612399166 "queen" 0.687003007562853 "ant" "not shared"
"448" -2.53899197699886 "non-DE" 0.00561646892792012 "ant" "not shared"
"449" 2.28419677932396 "queen" 0.34847542484886 "ant" "not shared"
"450" 9.53131866473148 "queen" 0.717102789844823 "ant" "not shared"
"451" 8.13199603935062 "queen" 0.819653305229534 "ant" "not shared"
"452" 3.39085600258906 "queen" 0.564315899397984 "ant" "not shared"
"453" 1.62394523782202 "queen" 0.472552500835003 "ant" "not shared"
"454" 2.07664654625632 "queen" 0.299053315394966 "ant" "shared"
"455" 0.908530273163954 "queen" 0.469841458631237 "ant" "not shared"
"456" 3.25850399301807 "queen" 0.428353643446759 "ant" "not shared"
"457" 0.894160991900051 "queen" 0.104792469193446 "ant" "not shared"
"458" 1.98059655183861 "queen" 0.593638765286605 "ant" "shared"
"459" 1.28811619112297 "queen" 0.292162399711217 "ant" "not shared"
"460" 1.5837854118653 "queen" 0.597000287234909 "ant" "not shared"
"461" 4.95610365136517 "queen" 0.169276720634344 "ant" "not shared"
"462" 0.992951202929465 "queen" 0.243479736956482 "ant" "shared"
"463" 1.50865005883751 "non-DE" 0.0693563671194093 "ant" "not shared"
"464" 3.15616503729977 "queen" 0.661660203144673 "ant" "not shared"
"465" 1.38375287363854 "queen" 0.287051652487397 "ant" "not shared"
"466" 1.20150278811152 "queen" 0.292675921555051 "ant" "not shared"
"467" 1.92410256041029 "queen" 0.334373038896888 "ant" "not shared"
"468" 0.453938727041347 "non-DE" 0.00704027250967039 "ant" "not shared"
"469" 1.75135610415203 "queen" 0.119284929997958 "ant" "not shared"
"470" 4.16735030100843 "queen" 0.260585882213535 "ant" "not shared"
"471" 1.71490678640546 "queen" 0.204093372422151 "ant" "not shared"
"472" 1.8787405833369 "queen" 0.8226412959158 "ant" "shared"
"473" 3.23200379602727 "queen" 0.327762649666481 "ant" "not shared"
"474" 3.38376268900855 "queen" 0.840678413993748 "ant" "shared"
"475" 5.40263702276555 "queen" 0.517297628240863 "ant" "not shared"
"476" 2.44478346179221 "queen" 0.627731266382536 "ant" "not shared"
"477" 0.821629365482278 "non-DE" 0.0972358816093608 "ant" "not shared"
"478" -6.5433761964581 "worker" 0.00818748204777196 "ant" "not shared"
"479" 3.48624572945721 "queen" 0.00806713963278943 "ant" "not shared"
"480" 1.52301930264129 "queen" 0.246402281271976 "ant" "not shared"
"481" 2.21407546195278 "queen" 0.749410630690786 "ant" "not shared"
"482" 1.71247858828914 "queen" 0.506420577074689 "ant" "not shared"
"483" 2.41327726826042 "queen" 0.350662646216527 "ant" "shared"
"484" 0.603601969461963 "non-DE" 0.00839589282333158 "ant" "not shared"
"485" 6.30696425148957 "queen" 0.864053444505961 "ant" "not shared"
"486" 1.42313680121947 "queen" 0.42577503146024 "ant" "not shared"
"487" 1.4633240373242 "queen" 0.386997642962643 "ant" "not shared"
"488" 1.38135343548869 "queen" 0.348989001256222 "ant" "not shared"
"489" 0.474261002873742 "non-DE" 0.0823134119375561 "ant" "not shared"
"490" 5.02035850592557 "queen" 0.67814582547502 "ant" "not shared"
"491" 1.9227735991724 "queen" 0.286384559337156 "ant" "not shared"
"492" 1.41856278939068 "queen" 0.149363887581652 "ant" "not shared"
"493" 2.58193045414792 "queen" 0.260706928796826 "ant" "shared"
"494" 1.88513469438252 "queen" 0.810397056691135 "ant" "not shared"
"495" -3.99708163610391 "worker" 0.013086125217679 "ant" "not shared"
"496" 1.62497903025181 "queen" 0.280552988655027 "ant" "not shared"
"497" 1.65458131204854 "queen" 0.216165920147092 "ant" "not shared"
"498" 2.07090483377787 "queen" 0.879399939258366 "ant" "not shared"
"499" 5.07849953187233 "queen" 0.906467577919482 "ant" "shared"
"500" 2.56266506989013 "queen" 0.268419482534773 "ant" "not shared"
"501" 1.77955108334388 "queen" 0.243551931525262 "ant" "shared"
"502" 5.64922291693414 "queen" 0.867588127505779 "ant" "not shared"
"503" 1.72135436419192 "queen" 0.488676531916495 "ant" "not shared"
"504" 7.25752195139169 "queen" 0.796710296282956 "ant" "shared"
"505" 4.07679364246216 "queen" 0.804679837013577 "ant" "not shared"
"506" 1.84322972526555 "queen" 0.147169815932311 "ant" "not shared"
"507" 7.91284482445349 "queen" 0.763544952842384 "ant" "not shared"
"508" -0.242284787061969 "non-DE" 0.00686933369367748 "ant" "not shared"
"509" 3.81659193834152 "queen" 0.227651698685785 "ant" "not shared"
"510" 2.30101617820523 "queen" 0.208713537089306 "ant" "not shared"
"511" 5.19868163872174 "queen" 0.148065133270879 "ant" "not shared"
"512" -5.14728595312913 "worker" 0.0126864697122078 "ant" "not shared"
"513" 3.46049821117493 "queen" 0.793585354052744 "ant" "shared"
"514" 1.42587441037136 "queen" 0.59917815452766 "ant" "not shared"
"515" 0.919287401464384 "non-DE" 0.433496969761406 "ant" "not shared"
"516" 2.27699099750574 "queen" 0.291843728270727 "ant" "not shared"
"517" 1.65482202258601 "queen" 0.128225199264626 "ant" "not shared"
"518" 1.80719742784959 "queen" 0.654142634913532 "ant" "not shared"
"519" 2.75735683764845 "queen" 0.225451690427279 "ant" "not shared"
"520" 0.431969950225861 "non-DE" 0.109659473223174 "ant" "not shared"
"521" -0.808158476584293 "non-DE" 0.127388077716215 "ant" "not shared"
"522" 0.190175641516714 "non-DE" 0.101460506407807 "ant" "not shared"
"523" 8.56134800237406 "queen" 0.509374904901485 "ant" "not shared"
"524" 2.15729725633624 "queen" 0.733134691714992 "ant" "not shared"
"525" 1.64420657827188 "queen" 0.379204234088987 "ant" "shared"
"526" 6.24284494526964 "queen" 0.719878718632316 "ant" "not shared"
"527" 1.80739704830407 "queen" 0.39193440645847 "ant" "not shared"
"528" 5.7536872496645 "queen" 0.403215155866842 "ant" "not shared"
"529" -1.11505143017662 "non-DE" 0.0355164919361902 "ant" "not shared"
"530" 0.163996631134992 "non-DE" 0.278993272375374 "ant" "not shared"
"531" 2.69678257106136 "queen" 0.598660493953639 "ant" "not shared"
"532" 1.56497171406546 "queen" 0.597475006812263 "ant" "not shared"
"533" 2.44026668581777 "queen" 0.0921281383792084 "ant" "not shared"
"534" 1.17836450814129 "queen" 0.527935462145446 "ant" "not shared"
"535" 1.32726031798844 "queen" 0.586563062649544 "ant" "not shared"
"536" 2.42406168816785 "queen" 0.285878801815027 "ant" "not shared"
"537" 4.98421068251671 "queen" 0.804553095013182 "ant" "shared"
"538" 1.34254261124435 "queen" 0.293281622858311 "ant" "not shared"
"539" 0.921409266741643 "non-DE" 0.423469116302086 "ant" "not shared"
"540" -0.249732715836867 "non-DE" 0.0495722614947079 "ant" "not shared"
"541" 3.16208683138445 "queen" 0.702641534370568 "ant" "not shared"
"542" 3.1121939742627 "queen" 0.122370822754511 "ant" "shared"
"543" 5.85972040500238 "queen" 0.565451555269972 "ant" "not shared"
"544" 3.60786456590033 "queen" 0.72621184389153 "ant" "not shared"
"545" 3.08574785757228 "queen" 0.666183804320986 "ant" "not shared"
"546" 2.28985590234318 "queen" 0.380594931177982 "ant" "not shared"
"547" 1.84324727951645 "queen" 0.564249355347978 "ant" "not shared"
"548" 1.84324727951645 "queen" 0.564249355347978 "ant" "not shared"
"549" 3.36658265974828 "queen" 0.876785711335141 "ant" "not shared"
"550" 1.32197003391845 "queen" 0.75738794928698 "ant" "not shared"
"551" 2.05485826220404 "queen" 0.352657010987395 "ant" "not shared"
"552" 0.965923588568661 "non-DE" 0.144474618365969 "ant" "not shared"
"553" 1.9888829072532 "queen" 0.290065630502086 "ant" "not shared"
"554" 2.02499844920175 "queen" 0.341241861294831 "ant" "not shared"
"555" 1.71997696117549 "queen" 0.501160468343972 "ant" "not shared"
"556" 0.713607675248012 "queen" 0.318141807811655 "ant" "shared"
"557" 4.43454310532924 "queen" 0.329349347163109 "ant" "not shared"
"558" 3.29154209438755 "queen" 0.685874787208089 "ant" "not shared"
"559" 1.60786777410937 "queen" 0.499318189368866 "ant" "not shared"
"560" 1.78566247537434 "queen" 0.205686757134733 "ant" "not shared"
"561" 0.238058974269286 "non-DE" 0.176055714254863 "ant" "shared"
"562" 3.36647438689151 "queen" 0.701900324359839 "ant" "shared"
"563" 1.69709196754504 "queen" 0.269474411064267 "ant" "not shared"
"564" 1.49542717951857 "non-DE" 0.617195599181283 "ant" "not shared"
"565" 2.06404836230519 "queen" 0.0864381019876495 "ant" "not shared"
"566" 1.83964699786844 "queen" 0.458564600469866 "ant" "not shared"
"567" 0.823411246672267 "non-DE" 0.191109768708573 "ant" "not shared"
"568" 2.84738407064045 "queen" 0.531709282788549 "ant" "not shared"
"569" 1.5258871493517 "queen" 0.406983065989949 "ant" "not shared"
"570" 3.1607412899418 "queen" 0.282182811587156 "ant" "not shared"
"571" 2.12851575734682 "queen" 0.535735673046999 "ant" "not shared"
"572" 1.52485354339141 "queen" 0.228151821282526 "ant" "not shared"
"573" 1.46315599147168 "queen" 0.270837560088809 "ant" "not shared"
"574" 3.13474013662227 "queen" 0.40762913117852 "ant" "not shared"
"575" 2.44820860749838 "queen" 0.514792573570505 "ant" "not shared"
"576" -2.35784007260932 "worker" 0.0126405132982689 "ant" "not shared"
"577" -3.76686665183458 "worker" 0.0112832046238099 "ant" "shared"
"578" -0.0594226474384669 "non-DE" 0.0606403006237931 "ant" "not shared"
"579" 1.75180938479987 "queen" 0.776156218041565 "ant" "shared"
"580" 1.88730925915269 "queen" 0.354818538949617 "ant" "not shared"
"581" 4.72658087806505 "queen" 0.535834650471492 "ant" "not shared"
"582" 1.24222580689375 "queen" 0.266228248532083 "ant" "not shared"
"583" 2.2891508963086 "queen" 0.53962733816913 "ant" "not shared"
"584" 1.27983053260339 "queen" 0.39077713595948 "ant" "shared"
"585" 1.2547649771299 "queen" 0.738876332348387 "ant" "not shared"
"586" 0.675078614017734 "non-DE" 0.281100611882271 "ant" "not shared"
"587" 1.97124281644701 "queen" 0.37848378918332 "ant" "not shared"
"588" 5.29329818159261 "queen" 0.386127863070466 "ant" "not shared"
"589" 0.921268861827373 "queen" 0.169393524484796 "ant" "not shared"
"590" 0.167198871269345 "non-DE" 0.175738231907566 "ant" "not shared"
"591" 2.10340342017545 "queen" 0.679080993546294 "ant" "not shared"
"592" 1.89110857973517 "queen" 0.631961994086157 "ant" "not shared"
"593" 0.991453680803903 "queen" 0.10376334214956 "ant" "not shared"
"594" 1.63334155497625 "queen" 0.209758087068828 "ant" "not shared"
"595" 1.724775041936 "non-DE" 0.188601940906996 "ant" "not shared"
"596" 9.13082200894978 "queen" 0.48248996006416 "ant" "not shared"
"597" 1.21665450945054 "queen" 0.120825917484263 "ant" "shared"
"598" 3.36402332208661 "queen" 0.150525481394572 "ant" "not shared"
"599" 3.59674728092668 "queen" 0.732344258317328 "ant" "not shared"
"600" 4.59622912506019 "queen" 0.45652505579522 "ant" "shared"
"601" 3.64301146890893 "queen" 0.0719286362322428 "ant" "not shared"
"602" 1.95659656658436 "queen" 0.219828668290365 "ant" "not shared"
"603" 2.37908650251889 "queen" 0.566844706496647 "ant" "not shared"
"604" 3.46916275358561 "queen" 0.465628859421485 "ant" "not shared"
"605" 4.29161741824299 "queen" 0.806989373908024 "ant" "not shared"
"606" 3.10003084787452 "queen" 0.373840390088682 "ant" "not shared"
"607" 1.93040527105905 "queen" 0.41452757075951 "ant" "not shared"
"608" 4.45102962430939 "queen" 0.581202236884371 "ant" "not shared"
"609" 6.98262497946163 "queen" 0.343602302991431 "ant" "not shared"
"610" 3.6029266830574 "queen" 0.0412564280636373 "ant" "not shared"
"611" 2.64616000810712 "queen" 0.476194856949946 "ant" "not shared"
"612" 4.00974259274133 "queen" 0.437725561012913 "ant" "not shared"
"613" 2.96859837545934 "queen" 0.333953379358527 "ant" "not shared"
"614" 1.93396378833288 "queen" 0.414725191605681 "ant" "not shared"
"615" 1.82443362319811 "queen" 0.537195441758753 "ant" "not shared"
"616" 2.23810613847143 "queen" 0.517022663440507 "ant" "not shared"
"617" 7.96245705141668 "queen" 0.771901781010468 "ant" "not shared"
"618" 2.83677743275192 "queen" 0.422150869195849 "ant" "not shared"
"619" 1.69218101814075 "queen" 0.761000355030669 "ant" "not shared"
"620" 2.86522540508666 "queen" 0.355898157354893 "ant" "not shared"
"621" 2.23288616930805 "queen" 0.305188897859629 "ant" "not shared"
"622" -1.5422937417543 "non-DE" 0.01904770303395 "ant" "not shared"
"623" 2.33059405481272 "queen" 0.44140056091467 "ant" "not shared"
"624" 8.14697390258926 "queen" 0.784474390632683 "ant" "not shared"
"625" 5.10816184690847 "queen" 0.914759594861897 "ant" "not shared"
"626" 2.26599426628428 "queen" 0.365440649294712 "ant" "not shared"
"627" 1.82457880067812 "queen" 0.400684559228576 "ant" "not shared"
"628" 2.23892572419261 "queen" 0.439954621214332 "ant" "not shared"
"629" 0.944602275941477 "queen" 0.303582671497481 "ant" "not shared"
"630" 0.774092659961102 "non-DE" 0.217431975094756 "ant" "not shared"
"631" 1.20799196614889 "queen" 0.276671265107898 "ant" "not shared"
"632" 2.10997972651217 "queen" 0.289589226718361 "ant" "not shared"
"633" 2.4182132897225 "queen" 0.670189426884774 "ant" "not shared"
"634" 1.03276963597511 "queen" 0.252918184478893 "ant" "shared"
"635" 1.88571588846611 "queen" 0.410875549230614 "ant" "not shared"
"636" 1.77377922671428 "queen" 0.158591902733272 "ant" "not shared"
"637" 2.50133279414604 "queen" 0.551738754584632 "ant" "not shared"
"638" 1.95144933189755 "queen" 0.338931425535454 "ant" "not shared"
"639" 6.77666239681736 "queen" 0.397524340568993 "ant" "not shared"
"640" 5.14406141634397 "queen" 0.797311157654751 "ant" "not shared"
"641" 0.945481363630011 "non-DE" 0.252425638476062 "ant" "not shared"
"642" 1.97950808500455 "queen" 0.696947492795323 "ant" "not shared"
"643" 2.46429731325168 "queen" 0.614860983755 "ant" "not shared"
"644" 2.79647254619708 "queen" 0.624315086048532 "ant" "not shared"
"645" 2.92958595944551 "queen" 0.572380799342836 "ant" "not shared"
"646" 1.52476252223209 "non-DE" 0.057335784968663 "ant" "not shared"
"647" 0.630959555664675 "non-DE" 0.0205829987033913 "ant" "not shared"
"648" 2.58847478885152 "queen" 0.446649144426512 "ant" "not shared"
"649" 2.04541138054847 "queen" 0.403482173714188 "ant" "not shared"
"650" 0.815087276908341 "non-DE" 0.066996470676767 "ant" "not shared"
"651" 0.520326828477926 "non-DE" 0.228773235613278 "ant" "not shared"
"652" 3.01698975277758 "queen" 0.620698735217466 "ant" "not shared"
"653" 1.11920717327717 "queen" 0.203808836351624 "ant" "not shared"
"654" 3.1635289585057 "queen" 0.531838729362539 "ant" "not shared"
"655" 2.66217931559675 "queen" 0.691140278833987 "ant" "not shared"
"656" 1.75798050302673 "queen" 0.769061317955927 "ant" "not shared"
"657" 0.469593899165989 "non-DE" 0.107387078236878 "ant" "not shared"
"658" 2.45826068699787 "queen" 0.647103641230738 "ant" "not shared"
"659" 3.78251871848187 "queen" 0.728215609818855 "ant" "not shared"
"660" 4.01556406336936 "queen" 0.0541961445936073 "ant" "not shared"
"661" 1.54988171215128 "queen" 0.25458622944679 "ant" "not shared"
"662" 2.01056593135774 "queen" 0.0502859118826702 "ant" "not shared"
"663" 4.14652376844515 "queen" 0.496046222121564 "ant" "shared"
"664" 2.84155595034456 "queen" 0.050146373762035 "ant" "not shared"
"665" 2.01317129876423 "queen" 0.174879149884516 "ant" "not shared"
"666" 1.26192052547039 "queen" 0.1977622780433 "ant" "not shared"
"667" 4.70553687183722 "queen" 0.767411733302965 "ant" "shared"
"668" 1.53815134844002 "queen" 0.373943254401057 "ant" "shared"
"669" 1.16449600651917 "non-DE" 0.00944879790396261 "ant" "shared"
"670" 2.01207322544318 "queen" 0.273372203737683 "ant" "not shared"
"671" 1.80259896262939 "queen" 0.272679308052674 "ant" "not shared"
"672" 2.78764750554222 "queen" 0.467081245632814 "ant" "not shared"
"673" 1.76128729825116 "queen" 0.566439298410608 "ant" "not shared"
"674" 3.51163118107516 "queen" 0.500098388644495 "ant" "not shared"
"675" 1.28852947103348 "queen" 0.187856922495177 "ant" "not shared"
"676" 1.58644541845407 "queen" 0.538797110058398 "ant" "shared"
"677" 2.47881613216929 "queen" 0.70618010264708 "ant" "not shared"
"678" 2.74466217410464 "queen" 0.90715173870129 "ant" "shared"
"679" 2.26867895212128 "queen" 0.561901640310368 "ant" "not shared"
"680" 2.22047913984237 "queen" 0.348000293314626 "ant" "not shared"
"681" 1.52431500267406 "queen" 0.540088340892888 "ant" "not shared"
"682" 4.42454293323441 "queen" 0.506981896618943 "ant" "not shared"
"683" 3.29804530826336 "queen" 0.776983281494578 "ant" "not shared"
"684" 1.52999354049126 "queen" 0.232920661987262 "ant" "not shared"
"685" -2.53899197699886 "non-DE" 0.00772808127385283 "ant" "shared"
"686" 3.87696794547916 "queen" 0.374137211479695 "ant" "not shared"
"687" 3.25688292837003 "queen" 0.633781548062297 "ant" "not shared"
"688" 3.17125695205461 "queen" 0.509330371984358 "ant" "not shared"
"689" 2.88691741726183 "queen" 0.18718086922159 "ant" "shared"
"690" 1.7193156297145 "queen" 0.61887062636144 "ant" "not shared"
"691" 3.56161509947213 "queen" 0.885142802673808 "ant" "shared"
"692" 2.94197000161082 "queen" 0.303477051160382 "ant" "not shared"
"693" 1.92619626195206 "queen" 0.269095728005862 "ant" "not shared"
"694" 2.12629215518158 "queen" 0.677559704347781 "ant" "not shared"
"695" 0.341053340739944 "non-DE" 0.258078759935776 "ant" "not shared"
"696" 1.64949457364233 "queen" 0.484208290808605 "ant" "shared"
"697" 2.28737160544145 "queen" 0.242421888097608 "ant" "shared"
"698" 1.93894613107984 "queen" 0.390729793483364 "ant" "not shared"
"699" 2.43954446797068 "queen" 0.628668882363822 "ant" "not shared"
"700" 1.64375317280911 "queen" 0.476982432926102 "ant" "not shared"
"701" 1.27803181485134 "queen" 0.738255539534887 "ant" "not shared"
"702" 4.57732162625031 "queen" 0.273469925105091 "ant" "not shared"
"703" 1.37604027550831 "queen" 0.200499314121604 "ant" "not shared"
"704" 2.69359925543348 "queen" 0.624631903559337 "ant" "not shared"
"705" 2.80869631072166 "queen" 0.289091979851747 "ant" "not shared"
"706" 4.39144906118273 "queen" 0.178243088286756 "ant" "not shared"
"707" 9.3330921055385 "queen" 0.792738090845477 "ant" "not shared"
"708" 1.05800727257206 "non-DE" 0.243509422601129 "ant" "not shared"
"709" 2.19527287123247 "queen" 0.32308909727341 "ant" "not shared"
"710" 5.82498825496927 "queen" 0.926394839005244 "ant" "not shared"
"711" 4.09575234273853 "queen" 0.882819854347366 "ant" "not shared"
"712" 1.3888311026327 "queen" 0.0982282902585836 "ant" "not shared"
"713" 4.91116796675575 "queen" 0.250477101467991 "ant" "not shared"
"714" 2.17368169117669 "queen" 0.201294055091489 "ant" "shared"
"715" 2.02192762744523 "queen" 0.673531014762969 "ant" "not shared"
"716" 2.8189009257812 "queen" 0.718662737198681 "ant" "not shared"
"717" 3.59291417048848 "queen" 0.41005021205221 "ant" "not shared"
"718" 1.54629132075925 "queen" 0.441787469685269 "ant" "not shared"
"719" 2.33061996999376 "queen" 0.777259060521768 "ant" "not shared"
"720" 1.01512976700622 "queen" 0.689168919763851 "ant" "shared"
"721" 4.44993923689145 "queen" 0.600444711309258 "ant" "shared"
"722" 3.31641367178673 "queen" 0.648090226278011 "ant" "not shared"
"723" 7.27125589904063 "queen" 0.633344959205458 "ant" "not shared"
"724" 1.60650355576459 "non-DE" 0.513056892452986 "ant" "not shared"
"725" 3.16917093761466 "queen" 0.793814444635581 "ant" "not shared"
"726" 2.98185112630613 "queen" 0.588385369505515 "ant" "shared"
"727" 2.34923806555768 "queen" 0.34626361978648 "ant" "shared"
"728" 2.2605223744802 "queen" 0.168191810645025 "ant" "not shared"
"729" 0.965720302958153 "non-DE" 0.163572567416887 "ant" "not shared"
"730" 1.95767222332345 "queen" 0.460708973761726 "ant" "not shared"
"731" 1.08185446881171 "queen" 0.145432565215992 "ant" "not shared"
"732" 6.87057311926492 "queen" 0.848145012782661 "ant" "not shared"
"733" 0.0816995333417683 "non-DE" 0.260673310715289 "ant" "not shared"
"734" 6.14223245438752 "queen" 0.0568591576813179 "ant" "not shared"
"735" 1.91852557838979 "queen" 0.936007549743129 "ant" "not shared"
"736" 2.73136661057592 "queen" 0.470940810293127 "ant" "shared"
"737" 2.73747148160629 "queen" 0.0985672254794934 "ant" "not shared"
"738" 3.9835671954511 "queen" 0.0665267648904118 "ant" "not shared"
"739" 1.70200514337746 "queen" 0.351779111438719 "ant" "not shared"
"740" 1.09677467346581 "queen" 0.310788136940203 "ant" "not shared"
"741" 1.26239230819936 "queen" 0.443802317192241 "ant" "shared"
"742" 1.21757931135664 "queen" 0.323873032385834 "ant" "not shared"
"743" 2.47141941787202 "queen" 0.37886725377152 "ant" "not shared"
"744" 2.7474954551917 "queen" 0.668219122867098 "ant" "shared"
"745" 1.81153031784333 "queen" 0.729544740372106 "ant" "not shared"
"746" 2.4065690907866 "queen" 0.790417110469175 "ant" "not shared"
"747" -0.00464354219549421 "non-DE" 0.223592397730348 "ant" "not shared"
"748" 1.58630270065526 "queen" 0.522740928699504 "ant" "not shared"
"749" 1.24213895948668 "queen" 0.0430455586802738 "ant" "not shared"
"750" 0.661680949425319 "non-DE" 0.361664620736752 "ant" "shared"
"751" -0.37006960323293 "non-DE" 0.0205853067233397 "ant" "not shared"
"752" -0.168302849248698 "non-DE" 0.355601897615911 "ant" "not shared"
"753" 2.11082004251824 "queen" 0.645101634709667 "ant" "not shared"
"754" 1.31299752269984 "queen" 0.3564338532228 "ant" "not shared"
"755" 2.27228575945005 "queen" 0.344958526999943 "ant" "shared"
"756" 0.966742403290774 "non-DE" 0.0231532552359992 "ant" "shared"
"757" 2.02820900713646 "queen" 0.285396415809991 "ant" "not shared"
"758" 1.7915470117273 "queen" 0.254239749283168 "ant" "not shared"
"759" 2.16609872643481 "queen" 0.6792856650599 "ant" "shared"
"760" -0.171032420616039 "non-DE" 0.00611042661136227 "ant" "not shared"
"761" 2.99696748925052 "queen" 0.279620120714752 "ant" "not shared"
"762" -3.36840369944839 "worker" 0.00594332373352152 "ant" "not shared"
"763" 2.34741639201038 "queen" 0.327502256588147 "ant" "not shared"
"764" 1.57859021870707 "queen" 0.383069716533079 "ant" "not shared"
"765" 4.20726667873439 "queen" 0.651167098252199 "ant" "not shared"
"766" 11.1009649925266 "queen" 0.724962625905 "ant" "not shared"
"767" 0.302145713348876 "non-DE" 0.00872553971754308 "ant" "not shared"
"768" 2.29984449036174 "queen" 0.564076010295718 "ant" "shared"
"769" 2.44997458446369 "queen" 0.178105523129072 "ant" "not shared"
"770" 5.36357170477349 "queen" 0.819086571485839 "ant" "shared"
"771" 0.951889251209235 "queen" 0.135602194958425 "ant" "not shared"
"772" 3.96312924068087 "queen" 0.0912665195496173 "ant" "not shared"
"773" 2.44052055090608 "queen" 0.386338852645001 "ant" "not shared"
"774" 8.32690912390437 "queen" 0.487552366833572 "ant" "not shared"
"775" -3.11107055987213 "non-DE" 0.066953666845565 "ant" "not shared"
"776" 2.1231796836011 "queen" 0.414631220832052 "ant" "not shared"
"777" 0.36972924794568 "non-DE" 0.0596235642867567 "ant" "not shared"
"778" -1.51178178136455 "worker" 0.00628321651717061 "ant" "not shared"
"779" 0.408708497307029 "non-DE" 0.220770045171739 "ant" "not shared"
"780" 1.26080370963606 "queen" 0.163190387643357 "ant" "not shared"
"781" 1.41833100873957 "non-DE" 0.329334689538209 "ant" "shared"
"782" 1.96363595821435 "queen" 0.523574822382714 "ant" "not shared"
"783" 5.05808899957165 "queen" 0.936804821723432 "ant" "shared"
"784" 4.31234569854589 "queen" 0.315650890383645 "ant" "not shared"
"785" 3.5293192101669 "queen" 0.496506618996081 "ant" "not shared"
"786" 8.86167000853961 "queen" 0.828004854635142 "ant" "not shared"
"787" 1.90664948873743 "queen" 0.342300526911225 "ant" "not shared"
"788" 2.87737626924045 "queen" 0.244200375917024 "ant" "not shared"
"789" 1.50036692387079 "queen" 0.801526920378195 "ant" "not shared"
"790" 1.19876697003509 "queen" 0.175307269332218 "ant" "not shared"
"791" 1.36515130525179 "queen" 0.214387551053349 "ant" "not shared"
"792" -7.2078391706584 "worker" 0.0149984075281329 "ant" "not shared"
"793" 1.47715874988662 "queen" 0.571033274108696 "ant" "not shared"
"794" 1.3107911123828 "queen" 0.155106668563047 "ant" "not shared"
"795" 0.019918878692971 "non-DE" 0.1766029601303 "ant" "not shared"
"796" -0.68912404805895 "non-DE" 0.00501486374636558 "ant" "not shared"
"797" 9.41632808649033 "queen" 0.246168280298708 "ant" "not shared"
"798" 2.49909122535021 "queen" 0.456088090693753 "ant" "not shared"
"799" 0.950935189151495 "queen" 0.351820618371418 "ant" "shared"
"800" 3.00687617814521 "queen" 0.912339248788556 "ant" "not shared"
"801" 8.60986300515971 "queen" 0.790188865440566 "ant" "not shared"
"802" 1.80492727301567 "queen" 0.447206700596728 "ant" "not shared"
"803" 2.92083177417894 "queen" 0.46446275217132 "ant" "shared"
"804" 1.45861588275809 "queen" 0.360811299026875 "ant" "shared"
"805" 2.70648566047417 "queen" 0.26814139257914 "ant" "shared"
"806" 1.05874507469371 "queen" 0.267566946119434 "ant" "shared"
"807" 1.84052106730684 "queen" 0.300286632955311 "ant" "not shared"
"808" 2.85599382653846 "queen" 0.788101429557698 "ant" "not shared"
"809" -0.868291948186038 "non-DE" 0.00835088808291776 "ant" "not shared"
"810" 1.6793429997299 "queen" 0.355965791861831 "ant" "shared"
"811" 1.2631100092418 "non-DE" 0.0793599626523177 "ant" "not shared"
"812" 2.13365010360286 "queen" 0.153544516965483 "ant" "not shared"
"813" 0.944440241597779 "queen" 0.176892288146967 "ant" "not shared"
"814" 3.83378656946745 "queen" 0.530479313704697 "ant" "not shared"
"815" 2.93452407042357 "queen" 0.732514287905794 "ant" "not shared"
"816" 1.32943300262735 "queen" 0.278488093627195 "ant" "not shared"
"817" 4.38261873938531 "queen" 0.716264423602194 "ant" "not shared"
"818" 3.03133971680469 "queen" 0.860680363765826 "ant" "shared"
"819" 2.93663265560365 "queen" 0.286590611388917 "ant" "not shared"
"820" 3.43080760264431 "queen" 0.418549127821454 "ant" "shared"
"821" 1.05338568026337 "queen" 0.524726808236041 "ant" "shared"
"822" 2.02074330956875 "queen" 0.484831169064046 "ant" "shared"
"823" 1.92686773125432 "queen" 0.347591863311006 "ant" "not shared"
"824" 0.917457683974188 "queen" 0.215791255086152 "ant" "not shared"
"825" 2.11498191108604 "queen" 0.41102526792439 "ant" "not shared"
"826" 1.45119577150751 "non-DE" 0.0749207356516578 "ant" "not shared"
"827" 7.58382839791351 "queen" 0.332189305824252 "ant" "shared"
"828" 0.835129192872925 "non-DE" 0.263509125176865 "ant" "shared"
"829" 3.08507156849263 "queen" 0.337568417328546 "ant" "shared"
"830" 1.59267826263028 "queen" 0.35825309521743 "ant" "not shared"
"831" 6.69860639720345 "queen" 0.061761213000266 "ant" "not shared"
"832" 1.82204860353329 "queen" 0.0401235736739334 "ant" "not shared"
"833" 1.19742325380051 "queen" 0.359163226475767 "ant" "shared"
"834" 2.40558630443215 "queen" 0.319407086575457 "ant" "shared"
"835" 6.71286160178541 "queen" 0.854629076537748 "ant" "not shared"
"836" 1.68601890066389 "queen" 0.346978855943664 "ant" "not shared"
"837" -4.83385194887726 "worker" 0.00656841031979179 "ant" "shared"
"838" 3.29579191474433 "queen" 0.729109777792322 "ant" "not shared"
"839" 5.19767129556772 "queen" 0.729062016288612 "ant" "not shared"
"840" 0.571769984609637 "non-DE" 0.252197782620929 "ant" "not shared"
"841" 2.65934932220852 "queen" 0.700664838057554 "ant" "not shared"
"842" 2.5213900215989 "queen" 0.490065580388272 "ant" "not shared"
"843" 0.680310521632366 "non-DE" 0.287030568790392 "ant" "not shared"
"844" 0.656024109267671 "non-DE" 0.0571671537561962 "ant" "shared"
"845" 1.84864485502197 "queen" 0.590131869713766 "ant" "not shared"
"846" 1.33388845192388 "queen" 0.40270553963584 "ant" "not shared"
"847" 1.86125628789714 "queen" 0.510454168113191 "ant" "not shared"
"848" 1.74936757030187 "queen" 0.603886827369774 "ant" "not shared"
"849" 0.559641625654839 "non-DE" 0.138483393967955 "ant" "not shared"
"850" 3.69260532054118 "queen" 0.764039292715208 "ant" "shared"
"851" 1.6329392674987 "queen" 0.15478065094886 "ant" "not shared"
"852" 2.139292044157 "queen" 0.173002890526542 "ant" "shared"
"853" 5.38887380612137 "queen" 0.82387125670255 "ant" "not shared"
"854" 1.52555862176349 "queen" 0.228163906414128 "ant" "shared"
"855" 2.21010189729366 "queen" 0.955545140133823 "ant" "shared"
"856" 1.01929778635403 "non-DE" 0.024882617807552 "ant" "not shared"
"857" 2.88070288690565 "queen" 0.288797016993691 "ant" "shared"
"858" 4.24173430376048 "queen" 0.890205894800245 "ant" "shared"
"859" 2.70928929977971 "queen" 0.539994426790927 "ant" "not shared"
"860" 2.1979517567977 "queen" 0.251021691509066 "ant" "not shared"
"861" -1.48454946475556 "worker" 0.0157528173449185 "ant" "not shared"
"862" 1.95736983678627 "queen" 0.192991157594926 "ant" "not shared"
"863" 2.40505788409831 "queen" 0.409989949559113 "ant" "not shared"
"864" 2.43688295582491 "queen" 0.318813633432094 "ant" "shared"
"865" 2.83367256973282 "queen" 0.570760908739365 "ant" "not shared"
"866" 1.4749174006158 "queen" 0.0382721126052509 "ant" "not shared"
"867" 1.31093467564239 "queen" 0.256137548281651 "ant" "not shared"
"868" 2.34096504339477 "queen" 0.710353895738199 "ant" "not shared"
"869" 4.31314203295591 "queen" 0.755061795358366 "ant" "not shared"
"870" 2.30762219928756 "queen" 0.284827209657589 "ant" "not shared"
"871" 1.67215236071406 "queen" 0.191652599642039 "ant" "not shared"
"872" 3.47699961064982 "queen" 0.957976243651609 "ant" "not shared"
"873" 4.08428365489626 "queen" 0.368594418276226 "ant" "not shared"
"874" 3.27460945869547 "queen" 0.101086437619116 "ant" "not shared"
"875" 1.61178122878571 "queen" 0.319093979320452 "ant" "not shared"
"876" 2.90381097691743 "queen" 0.289477783754678 "ant" "not shared"
"877" 1.55963066621679 "queen" 0.530971766066895 "ant" "shared"
"878" 1.59167650359481 "queen" 0.418287385935526 "ant" "not shared"
"879" 2.19561126920961 "queen" 0.298515465871679 "ant" "not shared"
"880" 2.36431943545875 "queen" 0.760564455439399 "ant" "not shared"
"881" 1.54009244474273 "queen" 0.523300752302246 "ant" "shared"
"882" 2.42514052255294 "queen" 0.240821513170468 "ant" "shared"
"883" 2.8295981759947 "queen" 0.334110299222474 "ant" "not shared"
"884" 1.28821227806153 "queen" 0.246562500594215 "ant" "not shared"
"885" 1.1087841600532 "queen" 0.429151512281413 "ant" "shared"
"886" 0.692573798301371 "non-DE" 0.162633397491222 "ant" "not shared"
"887" 2.21135142714708 "queen" 0.818779565736675 "ant" "shared"
"888" 4.19293639058285 "queen" 0.677970602540494 "ant" "not shared"
"889" 2.1244078304869 "queen" 0.842204574535216 "ant" "not shared"
"890" 1.14647724150886 "queen" 0.208794294053409 "ant" "not shared"
"891" 2.52656879753288 "queen" 0.270304239748217 "ant" "not shared"
"892" 0.64457501536101 "non-DE" 0.247951547580642 "ant" "not shared"
"893" 1.60163850551238 "queen" 0.366530784853809 "ant" "not shared"
"894" 1.1331509761334 "queen" 0.283280206978397 "ant" "not shared"
"895" 0.995868005063302 "non-DE" 0.0435874209805434 "ant" "not shared"
"896" 2.0021085082537 "queen" 0.570081278135574 "ant" "shared"
"897" 3.40114951731145 "queen" 0.739063546862029 "ant" "not shared"
"898" 0.564633339725958 "non-DE" 0.112746686181981 "ant" "not shared"
"899" 1.69726643686588 "queen" 0.528289282528128 "ant" "shared"
"900" 2.36554556330309 "queen" 0.286448160215564 "ant" "not shared"
"901" 1.27931557747521 "queen" 0.187308566216235 "ant" "not shared"
"902" 1.09808934603117 "queen" 0.287251898691774 "ant" "not shared"
"903" 7.26460275773082 "queen" 0.17729110018519 "ant" "not shared"
"904" 7.82275639529413 "queen" 0.753166684782824 "ant" "not shared"
"905" 0.813458658308808 "non-DE" 0.0954065058274778 "ant" "not shared"
"906" 4.54150995733323 "queen" 0.580692324433489 "ant" "shared"
"907" 3.2722068330825 "queen" 0.445393322335673 "ant" "not shared"
"908" -2.21755861079762 "non-DE" 0.00611659449324116 "ant" "not shared"
"909" 1.00741949830726 "non-DE" 0.248092289783274 "ant" "not shared"
"910" 1.63735293880828 "queen" 0.554859661177455 "ant" "not shared"
"911" 1.22598509855166 "queen" 0.257047535686955 "ant" "not shared"
"912" 4.67575604007649 "queen" 0.96631686022381 "ant" "shared"
"913" 1.30998858732515 "queen" 0.114958427389596 "ant" "not shared"
"914" 1.43789079181326 "queen" 0.252177863210449 "ant" "not shared"
"915" 2.33817441722458 "queen" 0.360823533526991 "ant" "not shared"
"916" -0.00741706710036913 "non-DE" 0.106589197306052 "ant" "not shared"
"917" 2.73035501262307 "queen" 0.038467580892109 "ant" "not shared"
"918" 6.85368646653352 "queen" 0.0775557065561534 "ant" "not shared"
"919" 1.40166458513497 "queen" 0.320893613920592 "ant" "not shared"
"920" 2.31104902871793 "queen" 0.437449922817076 "ant" "not shared"
"921" 3.7626794162967 "queen" 0.903446783824416 "ant" "shared"
"922" 4.49329928770029 "queen" 0.55783070701932 "ant" "not shared"
"923" 1.6312581444866 "queen" 0.54670984950492 "ant" "not shared"
"924" 0.27308787080934 "non-DE" 0.22017970004955 "ant" "not shared"
"925" 2.28998722468646 "queen" 0.159266062056851 "ant" "shared"
"926" -1.02252277928479 "non-DE" 0.0066117142003044 "ant" "shared"
"927" 1.71492355336334 "queen" 0.269343751262735 "ant" "not shared"
"928" 4.89676027387598 "queen" 0.409609834044119 "ant" "not shared"
"929" 1.61944684523874 "queen" 0.387450328049595 "ant" "shared"
"930" 8.9182241750493 "queen" 0.0573317897840953 "ant" "not shared"
"931" 8.22421928268924 "queen" 0.716221422150386 "ant" "not shared"
"932" 4.7029269536494 "queen" 0.371647646571911 "ant" "not shared"
"933" 6.89765336277239 "queen" 0.64240204608519 "ant" "shared"
"934" 6.89765336277239 "queen" 0.64240204608519 "ant" "shared"
"935" 3.04710947569057 "queen" 0.966361243769686 "ant" "not shared"
"936" 1.76996362988579 "queen" 0.14719235524036 "ant" "not shared"
"937" 3.43623839578599 "queen" 0.0167729663981574 "ant" "not shared"
"938" 3.18294514376831 "queen" 0.640645569188574 "ant" "not shared"
"939" 2.5256184395815 "queen" 0.922621233128415 "ant" "not shared"
"940" 1.26832094705259 "queen" 0.264677394639481 "ant" "not shared"
"941" 1.06343186084413 "queen" 0.145968520815598 "ant" "not shared"
"942" 1.62964080313866 "queen" 0.437589037986023 "ant" "not shared"
"943" 3.04063290226646 "queen" 0.731339154960013 "ant" "not shared"
"944" 4.83252121825979 "queen" 0.897481968434039 "ant" "shared"
"945" 6.31974432026282 "queen" 0.573502628415509 "ant" "not shared"
"946" 4.19751397407935 "queen" 0.180604815677537 "ant" "not shared"
"947" -0.37674068264044 "non-DE" 0.104095691549243 "ant" "not shared"
"948" 1.74729476032718 "queen" 0.00795668141587677 "ant" "not shared"
"949" 3.46306267759479 "queen" 0.348019518531779 "ant" "not shared"
"950" 5.12627580097726 "queen" 0.55014086589157 "ant" "shared"
"951" 3.44188486222799 "queen" 0.769656045784367 "ant" "not shared"
"952" -7.97239604752604 "worker" 0.00998017284953348 "ant" "not shared"
"953" 1.21276905630759 "queen" 0.211496391618389 "ant" "not shared"
"954" 1.79495438851983 "queen" 0.208399337142108 "ant" "not shared"
"955" 8.55613021617461 "queen" 0.404316469531579 "ant" "not shared"
"956" 2.07709301753054 "queen" 0.605221527709734 "ant" "not shared"
"957" 0.878848016018673 "non-DE" 0.479108322940226 "ant" "not shared"
"958" 1.04853341599312 "queen" 0.251263745730353 "ant" "not shared"
"959" 4.97371779295597 "queen" 0.785094303610145 "ant" "not shared"
"960" 0 "non-DE" 0.0112406602899629 "ant" "not shared"
"961" 2.93479952273186 "queen" 0.610046405705078 "ant" "not shared"
"962" 1.43016936140365 "queen" 0.261427749019847 "ant" "not shared"
"963" 3.83055274583025 "queen" 0.381829128608627 "ant" "not shared"
"964" 2.105587701724 "queen" 0.297206342785612 "ant" "not shared"
"965" 5.13729874892754 "queen" 0.172215654063056 "ant" "not shared"
"966" 2.46242141366361 "queen" 0.277398060404412 "ant" "not shared"
"967" 1.31268909205793 "queen" 0.750620498739739 "ant" "not shared"
"968" 1.80621654964499 "queen" 0.605706263272129 "ant" "not shared"
"969" 2.77134173946131 "queen" 0.196839540559417 "ant" "not shared"
"970" 0.330469155142865 "non-DE" 0.0524494688975313 "ant" "not shared"
"971" 2.40074995713157 "queen" 0.222269298718814 "ant" "not shared"
"972" 3.80062105018093 "queen" 0.437610428535183 "ant" "shared"
"973" 0.460980831877824 "non-DE" 0.0456273978292521 "ant" "not shared"
"974" 2.130163159568 "queen" 0.334442658032218 "ant" "not shared"
"975" 8.77095389636095 "queen" 0.805766927707733 "ant" "not shared"
"976" 1.39571676610006 "queen" 0.51077012185 "ant" "not shared"
"977" 3.55557220672406 "queen" 0.422998009490546 "ant" "not shared"
"978" 1.96056138666897 "queen" 0.118748985335966 "ant" "not shared"
"979" 2.25493376369124 "queen" 0.207602689500752 "ant" "not shared"
"980" 2.50920481779925 "queen" 0.644904409524798 "ant" "shared"
"981" 2.78639007688365 "queen" 0.874366300526789 "ant" "not shared"
"982" 1.79402456252145 "queen" 0.504866850620583 "ant" "not shared"
"983" 1.66567048275449 "non-DE" 0.201185978779325 "ant" "not shared"
"984" 1.21941045698769 "queen" 0.340874020827906 "ant" "not shared"
"985" 1.79660949247707 "queen" 0.248649992874518 "ant" "not shared"
"986" 2.60051043919076 "queen" 0.769257153496032 "ant" "not shared"
"987" 1.7820153178508 "queen" 0.174688653823279 "ant" "not shared"
"988" 2.33391846841924 "queen" 0.274867023021309 "ant" "not shared"
"989" 2.67138198423095 "queen" 0.345055965486995 "ant" "not shared"
"990" 7.70207580992485 "queen" 0.699723611003929 "ant" "not shared"
"991" -3.60594279719576 "non-DE" 0.00896668128753736 "ant" "not shared"
"992" 4.03839724619223 "queen" 0.0230630277106285 "ant" "not shared"
"993" 3.334639763816 "queen" 0.342484819958643 "ant" "not shared"
"994" 5.77698266889655 "queen" 0.97345123062739 "ant" "not shared"
"995" 5.40822281487999 "queen" 0.57001580504305 "ant" "not shared"
"996" 5.07023619529681 "queen" 0.0145922078357904 "ant" "not shared"
"997" 3.01484692172248 "queen" 0.406536440367099 "ant" "not shared"
"998" 1.6320063014961 "queen" 0.356506040229072 "ant" "not shared"
"999" 3.12860193886966 "queen" 0.766773113949841 "ant" "not shared"
"1000" 2.08213538032529 "queen" 0.147554755125113 "ant" "not shared"
"1001" 0.526490405425865 "non-DE" 0.212581654831483 "ant" "not shared"
"1002" 1.8985213480079 "queen" 0.290380127244002 "ant" "not shared"
"1003" 1.03338138664171 "queen" 0.018670549849243 "ant" "not shared"
"1004" 3.29962469565236 "queen" 0.441191970653261 "ant" "shared"
"1005" 1.24624692210989 "queen" 0.381433105786973 "ant" "not shared"
"1006" 2.22269321838692 "queen" 0.282001307410006 "ant" "not shared"
"1007" 0.916006963335403 "queen" 0.171830648705567 "honey bee" "not shared"
"1008" 3.13897635979012 "queen" 0.420788503777402 "honey bee" "shared"
"1009" 3.49173442111422 "queen" 0.378556837953199 "honey bee" "shared"
"1010" 1.64384729298792 "queen" 0.702763713023198 "honey bee" "not shared"
"1011" 2.20161672252669 "queen" 0.129168955651481 "honey bee" "not shared"
"1012" 4.43467162764093 "queen" 0.63815995872442 "honey bee" "not shared"
"1013" 1.23792340787721 "queen" 0.118082381958023 "honey bee" "not shared"
"1014" 1.59984272667194 "non-DE" 0.0123405821297867 "honey bee" "not shared"
"1015" -0.181932478862063 "non-DE" 0.0283992405611404 "honey bee" "not shared"
"1016" -6.22040454769478 "worker" 0.0248715931905277 "honey bee" "not shared"
"1017" -1.56364728103501 "non-DE" 0.0290988019829816 "honey bee" "not shared"
"1018" -1.2067984595946 "non-DE" 0.0238342448646436 "honey bee" "not shared"
"1019" 0.391149651045745 "non-DE" 0.0475867469890182 "honey bee" "not shared"
"1020" -1.94120246160709 "worker" 0.0370442081867514 "honey bee" "not shared"
"1021" 3.62334133572368 "queen" 0.265652790919403 "honey bee" "not shared"
"1022" 0.93403691198816 "queen" 0.0281042726589707 "honey bee" "not shared"
"1023" 0.997029164772283 "non-DE" 0.0622244149025966 "honey bee" "not shared"
"1024" 3.17400588422927 "queen" 0.334900556027888 "honey bee" "not shared"
"1025" -3.76059244830753 "worker" 0.0126328907048585 "honey bee" "not shared"
"1026" 1.32032571105331 "queen" 0.246498548237468 "honey bee" "not shared"
"1027" 6.83659804397769 "queen" 0.502085736616126 "honey bee" "not shared"
"1028" 1.33434749981774 "queen" 0.0108493223135171 "honey bee" "not shared"
"1029" 1.43073677237714 "queen" 0.36525178068337 "honey bee" "shared"
"1030" -3.14650963894127 "worker" 0.00985616069652253 "honey bee" "not shared"
"1031" -6.46313545717478 "worker" 0.0229369750351658 "honey bee" "shared"
"1032" 0.568499643471994 "non-DE" 0.0128198837255962 "honey bee" "not shared"
"1033" 0.240517522355214 "non-DE" 0.0268761152631388 "honey bee" "not shared"
"1034" 1.91073452031338 "queen" 0.378162725616547 "honey bee" "not shared"
"1035" 1.01446495324014 "queen" 0.382077926247412 "honey bee" "not shared"
"1036" 1.01446495324014 "queen" 0.382077926247412 "honey bee" "not shared"
"1037" 4.46608871200582 "queen" 0.101141142243519 "honey bee" "not shared"
"1038" 3.26788130387133 "queen" 0.489017791034417 "honey bee" "shared"
"1039" -3.0003506074638 "worker" 0.00535288421930977 "honey bee" "not shared"
"1040" 1.30603541168163 "non-DE" 0.0100687010759943 "honey bee" "not shared"
"1041" -4.43031025770802 "worker" 0.0382140421295558 "honey bee" "not shared"
"1042" 0.627733477690433 "non-DE" 0.604073359277424 "honey bee" "not shared"
"1043" 0.353164333281354 "non-DE" 0.137963353309526 "honey bee" "not shared"
"1044" 5.18966598023809 "queen" 0.0125414404089893 "honey bee" "not shared"
"1045" 1.05161825542672 "queen" 0.647875024865298 "honey bee" "shared"
"1046" -1.29958912212945 "non-DE" 0.053457144085526 "honey bee" "not shared"
"1047" 1.03055094840283 "queen" 0.206883860516773 "honey bee" "not shared"
"1048" 1.03055094840283 "queen" 0.206883860516773 "honey bee" "not shared"
"1049" 2.34911582662391 "queen" 0.72326731423329 "honey bee" "not shared"
"1050" 6.55863222756374 "queen" 0.0827191934515829 "honey bee" "not shared"
"1051" 6.55863222756374 "queen" 0.0827191934515829 "honey bee" "not shared"
"1052" -3.1021414490055 "non-DE" 0.0152346299060857 "honey bee" "not shared"
"1053" 1.3288407217932 "queen" 0.58389231812781 "honey bee" "not shared"
"1054" -2.76336350043707 "non-DE" 0.0326378425792219 "honey bee" "not shared"
"1055" -5.90968266965558 "worker" 0.0161552936359615 "honey bee" "not shared"
"1056" 1.32006963208899 "queen" 0.0859425806345874 "honey bee" "not shared"
"1057" 1.29684526456842 "queen" 0.0521754071158017 "honey bee" "not shared"
"1058" 1.08624970420303 "queen" 0.461594515820605 "honey bee" "not shared"
"1059" 6.49272130698997 "queen" 0.738463727286086 "honey bee" "not shared"
"1060" 1.59811411724537 "queen" 0.408782435821697 "honey bee" "not shared"
"1061" 3.41077380214808 "queen" 0.85005478799166 "honey bee" "shared"
"1062" 1.99268324039075 "queen" 0.890100362922422 "honey bee" "shared"
"1063" -3.31870182655327 "non-DE" 0.0199072156719723 "honey bee" "not shared"
"1064" 1.25112060756202 "queen" 0.210096644634929 "honey bee" "shared"
"1065" 1.44814322184529 "queen" 0.157342234898123 "honey bee" "shared"
"1066" 2.6928018065563 "queen" 0.687561170707386 "honey bee" "not shared"
"1067" 2.21840392568995 "queen" 0.154528319141371 "honey bee" "not shared"
"1068" 4.09500117524044 "queen" 0.304315943359407 "honey bee" "not shared"
"1069" 0.782038147284029 "queen" 0.102039164832633 "honey bee" "shared"
"1070" 8.46923749899961 "queen" 0.802215085843739 "honey bee" "not shared"
"1071" 0.813097830574157 "queen" 0.127147021463489 "honey bee" "not shared"
"1072" 2.75992676094784 "queen" 0.786866730589812 "honey bee" "not shared"
"1073" 0.264337547285716 "non-DE" 0.264242712375121 "honey bee" "not shared"
"1074" 1.48351876918949 "queen" 0.311524490748376 "honey bee" "not shared"
"1075" -3.17348455590394 "non-DE" 0.00504064936074595 "honey bee" "not shared"
"1076" 3.83545018565092 "queen" 0.720777157072473 "honey bee" "not shared"
"1077" 5.19165858415971 "queen" 0.214650251591716 "honey bee" "not shared"
"1078" 0.651811521822874 "non-DE" 0.355206041571379 "honey bee" "not shared"
"1079" 1.10963198331668 "queen" 0.357500701557311 "honey bee" "shared"
"1080" 1.43479213229629 "queen" 0.17560569601595 "honey bee" "not shared"
"1081" -2.45327536173571 "non-DE" 0.0149306845334469 "honey bee" "not shared"
"1082" 1.82474820865204 "queen" 0.65057967642655 "honey bee" "not shared"
"1083" 1.6508363250094 "queen" 0.0442828905794395 "honey bee" "not shared"
"1084" 0.712406086584593 "non-DE" 0.22827376482712 "honey bee" "not shared"
"1085" 1.41243308907839 "queen" 0.322567132886067 "honey bee" "shared"
"1086" 5.82555365441842 "queen" 0.84296193307318 "honey bee" "not shared"
"1087" 1.44255888596578 "queen" 0.135486183623967 "honey bee" "not shared"
"1088" 4.06412166001614 "queen" 0.0307913410090342 "honey bee" "not shared"
"1089" 2.05701977470848 "queen" 0.0919200444339071 "honey bee" "not shared"
"1090" 5.11906214500809 "queen" 0.749825112889187 "honey bee" "not shared"
"1091" 2.30935731342525 "queen" 0.373817399005967 "honey bee" "shared"
"1092" 1.5892690106777 "queen" 0.306055939097145 "honey bee" "shared"
"1093" 8.15151050383258 "queen" 0.337561705823489 "honey bee" "shared"
"1094" 4.88346734579005 "queen" 0.916785658062643 "honey bee" "not shared"
"1095" 0.407417775007917 "non-DE" 0.103687720243527 "honey bee" "not shared"
"1096" 0.364151209272712 "non-DE" 0.175067006411613 "honey bee" "not shared"
"1097" 3.37534233176533 "queen" 0.617667820076255 "honey bee" "not shared"
"1098" 7.33366156488572 "queen" 0.832213310117779 "honey bee" "shared"
"1099" 1.73271928652515 "queen" 0.369063594260618 "honey bee" "not shared"
"1100" 2.04989046563787 "queen" 0.724068326619684 "honey bee" "not shared"
"1101" -4.71944166845334 "worker" 0.0217827272566526 "honey bee" "not shared"
"1102" 0.547204340937289 "non-DE" 0.101826201220826 "honey bee" "shared"
"1103" 4.13807656381799 "queen" 0.124610944949872 "honey bee" "not shared"
"1104" 6.7256557078683 "queen" 0.432220356761179 "honey bee" "not shared"
"1105" 1.5472255255419 "queen" 0.625813978452499 "honey bee" "not shared"
"1106" 3.54015755478601 "queen" 0.857264273981553 "honey bee" "not shared"
"1107" 2.89474283297907 "queen" 0.214418003189956 "honey bee" "not shared"
"1108" 1.58520771532287 "queen" 0.73189625233996 "honey bee" "not shared"
"1109" 0.985069293039742 "queen" 0.543363470450515 "honey bee" "not shared"
"1110" 3.51173483208812 "queen" 0.152174928389047 "honey bee" "not shared"
"1111" 1.44975186777676 "queen" 0.171503841545255 "honey bee" "shared"
"1112" 6.24148241228463 "queen" 0.227521826293418 "honey bee" "shared"
"1113" 6.24148241228463 "queen" 0.227521826293418 "honey bee" "shared"
"1114" 1.00350351031157 "queen" 0.185110793367496 "honey bee" "not shared"
"1115" 1.17144316830965 "queen" 0.613955179290801 "honey bee" "not shared"
"1116" 0 "non-DE" 0.013166422487239 "honey bee" "not shared"
"1117" -0.439734479160854 "non-DE" 0.00614402293821639 "honey bee" "not shared"
"1118" 6.27214711158748 "queen" 0.895888271720029 "honey bee" "not shared"
"1119" 1.94738808838752 "queen" 0.193882485090653 "honey bee" "not shared"
"1120" 2.48293266690712 "queen" 0.118160605069666 "honey bee" "not shared"
"1121" 1.31457721410761 "queen" 0.850764728940492 "honey bee" "shared"
"1122" 1.24797027403393 "queen" 0.233621654284269 "honey bee" "shared"
"1123" 2.43453082745151 "queen" 0.848485646942953 "honey bee" "shared"
"1124" -3.34337252949892 "worker" 0.0181411022847419 "honey bee" "not shared"
"1125" 7.12460776964519 "queen" 0.749367006650829 "honey bee" "not shared"
"1126" 2.16676730231687 "queen" 0.417914544631545 "honey bee" "not shared"
"1127" 3.03101145736885 "queen" 0.235839513931246 "honey bee" "not shared"
"1128" 3.03101145736885 "queen" 0.235839513931246 "honey bee" "not shared"
"1129" 1.6385739494621 "queen" 0.119337324620297 "honey bee" "not shared"
"1130" 2.28468499541779 "queen" 0.405056425911685 "honey bee" "not shared"
"1131" 1.61077397242554 "queen" 0.0917609093105109 "honey bee" "not shared"
"1132" -1.23801759468404 "non-DE" 0.0261402525763493 "honey bee" "not shared"
"1133" -4.6727787352282 "worker" 0.0620037598662305 "honey bee" "not shared"
"1134" -1.550048359222 "non-DE" 0.0443973123119008 "honey bee" "not shared"
"1135" 2.42300176188226 "queen" 0.223833566416362 "honey bee" "shared"
"1136" 1.33724480430393 "queen" 0.528567648874098 "honey bee" "not shared"
"1137" 0.784715989979646 "queen" 0.0451589084295429 "honey bee" "not shared"
"1138" -0.136786755190716 "non-DE" 0.115597572635118 "honey bee" "not shared"
"1139" 0.711888236473776 "non-DE" 0.256815340386574 "honey bee" "not shared"
"1140" -2.98982048917263 "non-DE" 0.0128530210738732 "honey bee" "not shared"
"1141" 2.46626258886333 "queen" 0.47289294507815 "honey bee" "not shared"
"1142" 3.73298558409496 "queen" 0.792490655126512 "honey bee" "not shared"
"1143" 3.55288966509252 "queen" 0.10171314487191 "honey bee" "not shared"
"1144" -3.05145310678197 "non-DE" 0.0215390244307011 "honey bee" "not shared"
"1145" 3.29966490266176 "queen" 0.831339707158869 "honey bee" "not shared"
"1146" 3.45917124812798 "queen" 0.448023968562555 "honey bee" "shared"
"1147" -3.87771950054076 "worker" 0.0160628383593769 "honey bee" "shared"
"1148" -6.12061947964758 "worker" 0.0464922825388523 "honey bee" "not shared"
"1149" 2.70763387407378 "queen" 0.410761022542603 "honey bee" "not shared"
"1150" -0.52545810093273 "non-DE" 0.0448067683187758 "honey bee" "not shared"
"1151" 2.60807758656456 "queen" 0.722771666028388 "honey bee" "not shared"
"1152" 2.68884901824675 "queen" 0.575692237163804 "honey bee" "not shared"
"1153" 0.0728464166947749 "non-DE" 0.0706771504925047 "honey bee" "not shared"
"1154" 3.69873974314879 "queen" 0.0951680645553843 "honey bee" "not shared"
"1155" 0.495258675751695 "non-DE" 0.022987609339707 "honey bee" "not shared"
"1156" 2.42440224840246 "queen" 0.0387425312342158 "honey bee" "not shared"
"1157" 2.87109259089437 "queen" 0.875740669570047 "honey bee" "shared"
"1158" 4.59831868936837 "queen" 0.25990529411453 "honey bee" "not shared"
"1159" 8.35757344138523 "queen" 0.339951891865651 "honey bee" "not shared"
"1160" 6.56915643394529 "queen" 0.0798684289238925 "honey bee" "not shared"
"1161" 1.0603834459782 "non-DE" 0.18542011609748 "honey bee" "not shared"
"1162" 1.1272491025166 "non-DE" 0.0978543346379403 "honey bee" "not shared"
"1163" 2.53955957835746 "queen" 0.784879690499991 "honey bee" "shared"
"1164" 5.01353993632218 "queen" 0.463219396704752 "honey bee" "not shared"
"1165" 1.58652835477618 "queen" 0.569548439874071 "honey bee" "not shared"
"1166" 1.93035815945072 "queen" 0.216166571202808 "honey bee" "not shared"
"1167" 0.553867856179535 "non-DE" 0.0401759038780193 "honey bee" "not shared"
"1168" 1.58083081449731 "queen" 0.520971955980359 "honey bee" "shared"
"1169" 2.06323418115436 "queen" 0.532935494713311 "honey bee" "not shared"
"1170" 4.90020995497235 "queen" 0.794967515065592 "honey bee" "not shared"
"1171" -0.104755357654754 "non-DE" 0.0419342123231839 "honey bee" "not shared"
"1172" 5.0725974632052 "queen" 0.733894241621381 "honey bee" "shared"
"1173" 2.02012836289087 "queen" 0.481991929814171 "honey bee" "not shared"
"1174" 1.57413825129339 "non-DE" 0.115014690577078 "honey bee" "not shared"
"1175" 9.91151272203381 "queen" 0.803363367958357 "honey bee" "not shared"
"1176" 0.361336281053543 "non-DE" 0.134934324954413 "honey bee" "not shared"
"1177" 1.43922105195482 "non-DE" 0.0694283941834152 "honey bee" "not shared"
"1178" 1.73391698555216 "queen" 0.746546464811933 "honey bee" "not shared"
"1179" 1.84024103937367 "queen" 0.229290595790833 "honey bee" "not shared"
"1180" 1.04486400802809 "queen" 0.101821193816121 "honey bee" "not shared"
"1181" 1.12164601747802 "queen" 0.370238760370119 "honey bee" "not shared"
"1182" 2.70323051447152 "queen" 0.0349400639693779 "honey bee" "not shared"
"1183" 1.44249965804453 "queen" 0.255368348210224 "honey bee" "not shared"
"1184" 2.09210904540354 "queen" 0.186964998680908 "honey bee" "not shared"
"1185" 11.1793642404529 "queen" 0.80801406701777 "honey bee" "not shared"
"1186" 2.50612584795983 "queen" 0.793273494388976 "honey bee" "shared"
"1187" -0.06853271705732 "non-DE" 0.0139641568774116 "honey bee" "not shared"
"1188" 4.85857942500907 "queen" 0.381202494017945 "honey bee" "not shared"
"1189" 8.48269627532011 "queen" 0.755845562586355 "honey bee" "not shared"
"1190" 1.69861359617767 "non-DE" 0.0632138420633237 "honey bee" "not shared"
"1191" 1.50414428760417 "non-DE" 0.0396794648437396 "honey bee" "not shared"
"1192" 0.352502126188136 "non-DE" 0.0766091440481989 "honey bee" "not shared"
"1193" 0.993545903121163 "queen" 0.106776505221787 "honey bee" "not shared"
"1194" 1.22388896607615 "queen" 0.30628605112467 "honey bee" "not shared"
"1195" 3.47087486601106 "queen" 0.968932445977176 "honey bee" "shared"
"1196" 1.95876825762196 "queen" 0.189288278741176 "honey bee" "not shared"
"1197" -0.745938033121446 "non-DE" 0.00922020414489739 "honey bee" "shared"
"1198" 4.99552644149896 "queen" 0.970961908443042 "honey bee" "not shared"
"1199" 1.8136619079355 "queen" 0.0492164928728458 "honey bee" "not shared"
"1200" 1.86667339518719 "queen" 0.619306087656773 "honey bee" "not shared"
"1201" 5.18582592062856 "queen" 0.908764544435738 "honey bee" "shared"
"1202" 2.18744455402826 "queen" 0.0893538921773255 "honey bee" "not shared"
"1203" 1.36528574969598 "queen" 0.41963204211405 "honey bee" "not shared"
"1204" 2.80642855637244 "queen" 0.203802667235235 "honey bee" "shared"
"1205" 2.58304571797205 "queen" 0.160864360300754 "honey bee" "shared"
"1206" 4.72319012900928 "queen" 0.574260655342804 "honey bee" "shared"
"1207" 1.314677490599 "queen" 0.0859058238766221 "honey bee" "not shared"
"1208" 1.59451248690449 "non-DE" 0.0566513501472575 "honey bee" "not shared"
"1209" 0.816524262039261 "non-DE" 0.511081811591316 "honey bee" "shared"
"1210" 3.77582750306869 "queen" 0.814205074683912 "honey bee" "shared"
"1211" 1.12187987507119 "non-DE" 0.062909784459673 "honey bee" "not shared"
"1212" 1.41721871152859 "non-DE" 0.0515133422336915 "honey bee" "not shared"
"1213" 1.31116673997661 "non-DE" 0.0486363355480223 "honey bee" "not shared"
"1214" 1.01852220038301 "queen" 0.374230990986472 "honey bee" "not shared"
"1215" 1.87528377335147 "queen" 0.0988409999364364 "honey bee" "not shared"
"1216" 12.0882351778605 "queen" 0.784120036379663 "honey bee" "not shared"
"1217" -6.39664411110155 "worker" 0.0295002891050223 "honey bee" "not shared"
"1218" -2.32295427207582 "non-DE" 0.0197487948020346 "honey bee" "not shared"
"1219" 0.509543661717551 "non-DE" 0.297012709663859 "honey bee" "not shared"
"1220" -3.80614159005462 "worker" 0.017291267910236 "honey bee" "not shared"
"1221" 0.308854995625739 "non-DE" 0.023203277195094 "honey bee" "shared"
"1222" 8.27201651096328 "queen" 0.132005318404639 "honey bee" "not shared"
"1223" 3.97060313798651 "queen" 0.729433225855388 "honey bee" "not shared"
"1224" 0.884709119744484 "non-DE" 0.0377244737020406 "honey bee" "not shared"
"1225" 1.54954839990525 "queen" 0.789934942127917 "honey bee" "shared"
"1226" 7.27811088048377 "queen" 0.696431961124988 "honey bee" "not shared"
"1227" 1.4199101163135 "queen" 0.144099562220964 "honey bee" "not shared"
"1228" 4.12773243519797 "queen" 0.126401511070334 "honey bee" "not shared"
"1229" 1.51417420368784 "queen" 0.206929714544903 "honey bee" "not shared"
"1230" 0.781729084640963 "non-DE" 0.116805418581226 "honey bee" "not shared"
"1231" 0.0869925651353722 "non-DE" 0.0392212364748962 "honey bee" "not shared"
"1232" 2.35140626660772 "non-DE" 0.0387672289420861 "honey bee" "not shared"
"1233" 0.618133177858231 "non-DE" 0.0597747431580128 "honey bee" "not shared"
"1234" 0.333226072720206 "non-DE" 0.0236826649329623 "honey bee" "not shared"
"1235" 2.79410695406833 "queen" 0.153778510376358 "honey bee" "not shared"
"1236" 1.88907045982853 "queen" 0.100129905393369 "honey bee" "not shared"
"1237" -0.867812845422463 "non-DE" 0.0580970904698488 "honey bee" "not shared"
"1238" -3.65497208013576 "worker" 0.0244684478092535 "honey bee" "not shared"
"1239" 0.492372781948153 "non-DE" 0.0111096567904248 "honey bee" "not shared"
"1240" 11.2843461762172 "queen" 0.224200005227401 "honey bee" "not shared"
"1241" 1.82719378935468 "queen" 0.0742814326446688 "honey bee" "shared"
"1242" 2.26186472119048 "non-DE" 0.0194906225546842 "honey bee" "not shared"
"1243" -2.88856967069373 "non-DE" 0.0153323369741985 "honey bee" "shared"
"1244" -6.3144974861478 "worker" 0.051442260684597 "honey bee" "not shared"
"1245" -3.69751346383907 "worker" 0.0186137363090781 "honey bee" "not shared"
"1246" -3.20306327971312 "non-DE" 0.00938093214590075 "honey bee" "not shared"
"1247" 1.69062878974338 "queen" 0.479921849641121 "honey bee" "shared"
"1248" 3.18059198979609 "queen" 0.464466467350896 "honey bee" "not shared"
"1249" -6.04174447021662 "worker" 0.00652147951005494 "honey bee" "not shared"
"1250" 4.10372443108407 "queen" 0.541176679014435 "honey bee" "not shared"
"1251" 2.80249350992175 "queen" 0.607149045533042 "honey bee" "not shared"
"1252" 4.40910152701963 "queen" 0.141171546146809 "honey bee" "not shared"
"1253" 5.54104348576969 "queen" 0.178091809357832 "honey bee" "not shared"
"1254" -2.69949484873718 "non-DE" 0.0369769711861806 "honey bee" "not shared"
"1255" 0 "non-DE" 0.0159543402414364 "honey bee" "not shared"
"1256" 1.21260968427918 "non-DE" 0.301941820106371 "honey bee" "not shared"
"1257" -2.62788374275383 "worker" 0.00512542817341029 "honey bee" "not shared"
"1258" 6.22137245639196 "queen" 0.668586139291883 "honey bee" "not shared"
"1259" -2.76597534857206 "non-DE" 0.0117353101721456 "honey bee" "not shared"
"1260" -0.766432280385189 "non-DE" 0.0105477730806347 "honey bee" "not shared"
"1261" 2.2215094873558 "non-DE" 0.0220244889241979 "honey bee" "not shared"
"1262" 0 "non-DE" 0.040760101790193 "honey bee" "not shared"
"1263" 2.0020132113439 "queen" 0.685304986510027 "honey bee" "shared"
"1264" 1.8986800870694 "queen" 0.887006374405431 "honey bee" "not shared"
"1265" 1.06731432135939 "non-DE" 0.050342546180355 "honey bee" "not shared"
"1266" 2.38709949590776 "queen" 0.373332974385935 "honey bee" "not shared"
"1267" 4.05330671883489 "queen" 0.303690023919868 "honey bee" "not shared"
"1268" 1.39172382060539 "queen" 0.0275772509739876 "honey bee" "not shared"
"1269" 1.19933689889415 "queen" 0.0287631846498064 "honey bee" "not shared"
"1270" -1.35421859660896 "worker" 0.0130592012290699 "honey bee" "not shared"
"1271" -3.53864066091776 "worker" 0.0917380885226343 "honey bee" "not shared"
"1272" -2.61284606907686 "worker" 0.0558186524763504 "honey bee" "not shared"
"1273" 1.65655286875794 "queen" 0.0865176258074463 "honey bee" "not shared"
"1274" -1.21667340849551 "non-DE" 0.0567558566701005 "honey bee" "not shared"
"1275" 2.06096136838885 "queen" 0.413395729055274 "honey bee" "not shared"
"1276" 0.816017883464271 "queen" 0.0749649795753903 "honey bee" "not shared"
"1277" 3.55513326189172 "queen" 0.706981296897202 "honey bee" "not shared"
"1278" 1.59984272667194 "non-DE" 0.0536009833499954 "honey bee" "not shared"
"1279" 5.70485311897903 "queen" 0.94218824630395 "honey bee" "not shared"
"1280" 1.66982464545544 "queen" 0.115200398264403 "honey bee" "not shared"
"1281" 4.53178431426978 "queen" 0.70209505231013 "honey bee" "not shared"
"1282" 1.99258880627778 "queen" 0.308876708147675 "honey bee" "not shared"
"1283" -1.6599024637206 "non-DE" 0.0127954939488783 "honey bee" "not shared"
"1284" 0.281436840021463 "non-DE" 0.0417800603152584 "honey bee" "not shared"
"1285" 0.919185473445234 "non-DE" 0.0383827251545374 "honey bee" "not shared"
"1286" -1.77525912870329 "worker" 0.035765466650338 "honey bee" "not shared"
"1287" 3.0499869784832 "queen" 0.806186145908482 "honey bee" "shared"
"1288" 4.31904966852053 "queen" 0.67094517836128 "honey bee" "not shared"
"1289" 1.45495035928961 "queen" 0.146326419315754 "honey bee" "not shared"
"1290" 3.4019492655394 "queen" 0.859492992474466 "honey bee" "not shared"
"1291" 1.23501597802492 "queen" 0.0533207692197543 "honey bee" "not shared"
"1292" 2.37404667484374 "queen" 0.167910166814284 "honey bee" "not shared"
"1293" -1.17950137673529 "non-DE" 0.0108025053823677 "honey bee" "not shared"
"1294" 3.08785113338459 "queen" 0.428073605859516 "honey bee" "not shared"
"1295" 2.27289636582518 "queen" 0.884854345643379 "honey bee" "shared"
"1296" 0.967313846251263 "queen" 0.0700650164883911 "honey bee" "not shared"
"1297" 0.378464486671163 "non-DE" 0.147024991037852 "honey bee" "not shared"
"1298" 5.72480819248615 "queen" 0.294343823955237 "honey bee" "not shared"
"1299" -2.22477603235343 "non-DE" 0.0191976284205833 "honey bee" "not shared"
"1300" 2.55504710561964 "queen" 0.0410922923523164 "honey bee" "not shared"
"1301" -3.53428967699665 "non-DE" 0.00969135193035231 "honey bee" "not shared"
"1302" 1.9539845762416 "non-DE" 0.0644077071758001 "honey bee" "not shared"
"1303" 6.38643513005769 "queen" 0.361990674573854 "honey bee" "not shared"
"1304" 1.21305795989234 "non-DE" 0.118620653064084 "honey bee" "not shared"
"1305" 1.50072217137142 "queen" 0.80267396836324 "honey bee" "not shared"
"1306" -6.07564987389525 "worker" 0.00583667823029434 "honey bee" "not shared"
"1307" 3.35408723149081 "queen" 0.0262150214272222 "honey bee" "not shared"
"1308" -0.705391947173159 "non-DE" 0.0400893532682269 "honey bee" "not shared"
"1309" 5.71326036903765 "queen" 0.434859471528198 "honey bee" "not shared"
"1310" -1.65707042357325 "worker" 0.018476925709627 "honey bee" "not shared"
"1311" 1.44188234371604 "queen" 0.10381314532501 "honey bee" "not shared"
"1312" 1.62005675520628 "queen" 0.00603240602884472 "honey bee" "not shared"
"1313" 3.01943927987711 "queen" 0.179192828642419 "honey bee" "not shared"
"1314" -7.73796952269111 "worker" 0.0148984364013344 "honey bee" "not shared"
"1315" 1.71664908106814 "queen" 0.315627972601115 "honey bee" "not shared"
"1316" 1.40731035699535 "queen" 0.217448191589846 "honey bee" "not shared"
"1317" 0.208596690953016 "non-DE" 0.107216546559908 "honey bee" "not shared"
"1318" -1.90435544902798 "worker" 0.0254708703589996 "honey bee" "not shared"
"1319" 0.937104353799742 "queen" 0.19016108813046 "honey bee" "not shared"
"1320" 3.13268173936923 "queen" 0.291158969433564 "honey bee" "not shared"
"1321" 1.18206964879134 "queen" 0.259836880509379 "honey bee" "not shared"
"1322" 1.81134101204042 "queen" 0.233267369475519 "honey bee" "not shared"
"1323" 0.956828321647527 "queen" 0.0944408430829191 "honey bee" "not shared"
"1324" 2.92903451664771 "queen" 0.073645801652202 "honey bee" "not shared"
"1325" -0.541758484696474 "non-DE" 0.008713870332473 "honey bee" "not shared"
"1326" 2.79917093269549 "queen" 0.31702060412978 "honey bee" "not shared"
"1327" -4.40276437907271 "worker" 0.0395017297573231 "honey bee" "not shared"
"1328" 2.25246187727878 "queen" 0.719319455102284 "honey bee" "not shared"
"1329" 1.19665914713494 "queen" 0.432469053531602 "honey bee" "shared"
"1330" -1.29188157245053 "non-DE" 0.0267526938950726 "honey bee" "not shared"
"1331" 1.81170901030367 "queen" 0.449392840179614 "honey bee" "not shared"
"1332" 2.33795898902205 "queen" 0.340472775756038 "honey bee" "not shared"
"1333" 1.35414272314456 "queen" 0.0265790965475963 "honey bee" "not shared"
"1334" 5.12686553733548 "queen" 0.3655336488238 "honey bee" "not shared"
"1335" 4.64484320846561 "queen" 0.0810360857628815 "honey bee" "not shared"
"1336" 1.23593233128887 "queen" 0.407856141469159 "honey bee" "not shared"
"1337" -0.688151303148679 "non-DE" 0.0139343539321304 "honey bee" "not shared"
"1338" 1.31333720772867 "queen" 0.0862927528927123 "honey bee" "not shared"
"1339" 1.49662130293098 "queen" 0.0853617813204186 "honey bee" "not shared"
"1340" -0.904594809785557 "worker" 0.0172833072564804 "honey bee" "not shared"
"1341" -2.50757733140647 "worker" 0.0157240361107787 "honey bee" "not shared"
"1342" -0.669851471248595 "non-DE" 0.0513111276779622 "honey bee" "not shared"
"1343" 1.66479758558331 "queen" 0.262545101511612 "honey bee" "not shared"
"1344" 6.45994839144268 "queen" 0.662966882791595 "honey bee" "not shared"
"1345" -4.27844119740858 "worker" 0.0136625531564922 "honey bee" "not shared"
"1346" 1.54911261941026 "queen" 0.176779616349304 "honey bee" "not shared"
"1347" 1.01411297612621 "queen" 0.0850400634566557 "honey bee" "not shared"
"1348" 2.2450903548224 "queen" 0.215590657784988 "honey bee" "shared"
"1349" 1.62563617625701 "queen" 0.254930105780603 "honey bee" "not shared"
"1350" 1.34202591469738 "queen" 0.0692106340656688 "honey bee" "not shared"
"1351" 1.68380191327756 "queen" 0.313896212537261 "honey bee" "not shared"
"1352" 1.17646424408526 "queen" 0.271680008157115 "honey bee" "not shared"
"1353" 1.69975224546756 "queen" 0.0303102046435464 "honey bee" "not shared"
"1354" 3.32660511907604 "queen" 0.975407919141357 "honey bee" "not shared"
"1355" 1.46925679989036 "queen" 0.0715869107886934 "honey bee" "not shared"
"1356" 2.72078834365278 "queen" 0.777344041214939 "honey bee" "not shared"
"1357" 3.30460394865328 "queen" 0.929848971588641 "honey bee" "shared"
"1358" 1.9292333283042 "queen" 0.324359304722104 "honey bee" "not shared"
"1359" 3.96814484975377 "queen" 0.196867295684781 "honey bee" "shared"
"1360" 1.00551441345694 "queen" 0.214278616412794 "honey bee" "not shared"
"1361" 0.877892782325175 "queen" 0.349955008228235 "honey bee" "not shared"
"1362" 2.74773035290767 "queen" 0.523560065446416 "honey bee" "shared"
"1363" 3.43453655126965 "queen" 0.0335623110447145 "honey bee" "not shared"
"1364" 1.79479182593906 "queen" 0.897113233333301 "honey bee" "not shared"
"1365" 2.62391016225837 "queen" 0.3220129197084 "honey bee" "not shared"
"1366" 0.608202017449516 "non-DE" 0.0857965145296134 "honey bee" "not shared"
"1367" 2.60022668349818 "queen" 0.164884592392797 "honey bee" "not shared"
"1368" 2.60022668349818 "queen" 0.164884592392797 "honey bee" "not shared"
"1369" 3.57070280952732 "queen" 0.99836916203097 "honey bee" "not shared"
"1370" 2.28508496996595 "queen" 0.572115231465277 "honey bee" "not shared"
"1371" 1.60895348207437 "queen" 0.418077855397374 "honey bee" "not shared"
"1372" 2.69269861499527 "queen" 0.584955848665774 "honey bee" "not shared"
"1373" 2.88993506980299 "queen" 0.196328541426073 "honey bee" "not shared"
"1374" 0.683107754970421 "non-DE" 0.0489709669206336 "honey bee" "not shared"
"1375" 1.36629878414811 "queen" 0.346203945222584 "honey bee" "not shared"
"1376" 2.67533189042993 "queen" 0.0738907920249899 "honey bee" "not shared"
"1377" 0.573163995170284 "non-DE" 0.204436670527724 "honey bee" "not shared"
"1378" 1.14278325265768 "queen" 0.128566203631924 "honey bee" "not shared"
"1379" 1.49232391048834 "queen" 0.131864681137737 "honey bee" "not shared"
"1380" 1.37899134582795 "queen" 0.319075525280751 "honey bee" "not shared"
"1381" 0.346586329883979 "non-DE" 0.28940457450646 "honey bee" "not shared"
"1382" 1.95980384705723 "non-DE" 0.0603994167367102 "honey bee" "not shared"
"1383" 2.11123181593414 "queen" 0.646198257064063 "honey bee" "shared"
"1384" 0.447444646074283 "non-DE" 0.132470963173719 "honey bee" "not shared"
"1385" 4.48615952219615 "queen" 0.849526814959432 "honey bee" "shared"
"1386" 2.36800009026575 "queen" 0.229513043288635 "honey bee" "not shared"
"1387" 0.965282896052479 "queen" 0.0552267214682347 "honey bee" "shared"
"1388" 2.11240706402344 "queen" 0.206315171354375 "honey bee" "not shared"
"1389" 2.29957886263098 "queen" 0.606188189954895 "honey bee" "not shared"
"1390" 1.24155885709183 "queen" 0.328528867360428 "honey bee" "not shared"
"1391" 1.86578667394739 "queen" 0.734233838502358 "honey bee" "not shared"
"1392" 0.425813375461617 "non-DE" 0.04059732122378 "honey bee" "not shared"
"1393" -3.31006307145727 "non-DE" 0.0188897612619455 "honey bee" "not shared"
"1394" 2.24009657710911 "queen" 0.232875200188834 "honey bee" "not shared"
"1395" 1.31303057893534 "queen" 0.209375347620403 "honey bee" "not shared"
"1396" 1.03653569681922 "queen" 0.372814437280692 "honey bee" "not shared"
"1397" 0.839109484764845 "queen" 0.450348911917523 "honey bee" "not shared"
"1398" 1.54870181622098 "queen" 0.266807030768675 "honey bee" "not shared"
"1399" 1.50186696787644 "queen" 0.624132524243251 "honey bee" "shared"
"1400" 0.778076664859735 "queen" 0.414916995058314 "honey bee" "not shared"
"1401" 1.60742302301564 "queen" 0.142768524645067 "honey bee" "not shared"
"1402" 1.31512950457604 "queen" 0.22309174526795 "honey bee" "not shared"
"1403" 0.990495003679959 "queen" 0.184026420957902 "honey bee" "not shared"
"1404" 1.22326855603109 "queen" 0.121721291458438 "honey bee" "not shared"
"1405" -0.240499425703449 "non-DE" 0.178594569152522 "honey bee" "not shared"
"1406" 0.48175329144932 "non-DE" 0.579854234628335 "honey bee" "shared"
"1407" 1.56746304020925 "queen" 0.0483539871167359 "honey bee" "not shared"
"1408" -1.39048816342653 "worker" 0.0316560444053989 "honey bee" "not shared"
"1409" 0.891363308140001 "queen" 0.183523907558756 "honey bee" "not shared"
"1410" 0.871946576836535 "queen" 0.571107045446746 "honey bee" "not shared"
"1411" 1.56155947207964 "queen" 0.0500721386717133 "honey bee" "not shared"
"1412" 0.60893281747052 "non-DE" 0.144369205071912 "honey bee" "not shared"
"1413" -0.14386283329225 "non-DE" 0.128890959520607 "honey bee" "shared"
"1414" -3.46902394817884 "worker" 0.04141984928249 "honey bee" "not shared"
"1415" 0.856254210710072 "queen" 0.232348377843938 "honey bee" "not shared"
"1416" 3.17433879907514 "queen" 0.861813252861185 "honey bee" "not shared"
"1417" 1.71980131400037 "queen" 0.219971163885692 "honey bee" "not shared"
"1418" 1.36717202687524 "queen" 0.570352149775669 "honey bee" "not shared"
"1419" 3.99487857568157 "queen" 0.974882391880187 "honey bee" "not shared"
"1420" 1.71581046183468 "queen" 0.504993879256874 "honey bee" "not shared"
"1421" 2.59459135286189 "queen" 0.448016603568995 "honey bee" "shared"
"1422" -0.812514154889377 "worker" 0.0214700601046975 "honey bee" "not shared"
"1423" 1.14693967442013 "queen" 0.253103241230185 "honey bee" "not shared"
"1424" 1.10676834544929 "queen" 0.46705208853088 "honey bee" "shared"
"1425" 1.80400507485264 "queen" 0.745643681442808 "honey bee" "not shared"
"1426" 1.20553739651493 "non-DE" 0.161562336782146 "honey bee" "not shared"
"1427" 0.419040524001716 "non-DE" 0.0554585317795396 "honey bee" "not shared"
"1428" 0.682609641013074 "queen" 0.139779068512627 "honey bee" "not shared"
"1429" 1.88923734029004 "queen" 0.748755542171542 "honey bee" "not shared"
"1430" 1.24514864671663 "queen" 0.546487406851446 "honey bee" "shared"
"1431" 6.47660991945295 "queen" 0.684213176481696 "honey bee" "not shared"
"1432" 0.803548539618249 "non-DE" 0.185537053861029 "honey bee" "not shared"
"1433" 3.8895898677231 "queen" 0.330320551170383 "honey bee" "not shared"
"1434" 0.520791923975428 "non-DE" 0.383055063927827 "honey bee" "shared"
"1435" 1.95111636383373 "queen" 1 "honey bee" "not shared"
"1436" -2.95829646871191 "worker" 0.0211941340578602 "honey bee" "not shared"
"1437" -0.304356727274551 "non-DE" 0.0137027210166046 "honey bee" "not shared"
"1438" 2.3927542693226 "queen" 0.146085806527795 "honey bee" "not shared"
"1439" 1.82299276023355 "queen" 0.368634096207111 "honey bee" "not shared"
"1440" 4.48320164458261 "queen" 0.806676493121426 "honey bee" "not shared"
"1441" 1.74996771776394 "queen" 0.594891765724201 "honey bee" "not shared"
"1442" 1.43423475582068 "queen" 0.245925498707681 "honey bee" "not shared"
"1443" 0.412714961731177 "non-DE" 0.159770284424351 "honey bee" "not shared"
"1444" 4.2760106286023 "queen" 0.281393692257768 "honey bee" "not shared"
"1445" 1.12840682296472 "queen" 0.683260090115063 "honey bee" "not shared"
"1446" 1.33334966313613 "queen" 0.394964195045255 "honey bee" "shared"
"1447" 1.33059944879718 "queen" 0.177791094358871 "honey bee" "not shared"
"1448" -2.47640632086343 "worker" 0.0278590768449099 "honey bee" "not shared"
"1449" 6.82407098852609 "queen" 0.670321191938625 "honey bee" "not shared"
"1450" 1.85801336059735 "queen" 0.719317141715262 "honey bee" "not shared"
"1451" 1.410478819869 "queen" 0.114771543779222 "honey bee" "not shared"
"1452" 2.20354679763213 "queen" 0.928610772706818 "honey bee" "not shared"
"1453" -1.02060920184884 "non-DE" 0.0291323577612894 "honey bee" "not shared"
"1454" 2.14627765051961 "queen" 0.56532230507678 "honey bee" "not shared"
"1455" 3.81371615665348 "queen" 0.868555684947098 "honey bee" "shared"
"1456" 2.75822534274657 "queen" 0.921833234106332 "honey bee" "not shared"
"1457" 0.914174441121806 "queen" 0.275153576793606 "honey bee" "not shared"
"1458" 1.41789153537849 "queen" 0.415666076862346 "honey bee" "not shared"
"1459" 1.44715916881745 "queen" 0.380933259137974 "honey bee" "not shared"
"1460" 0.650674153194122 "non-DE" 0.397965843778166 "honey bee" "not shared"
"1461" 1.94945663119267 "queen" 0.0951659613387181 "honey bee" "not shared"
"1462" 2.40435993275825 "queen" 0.717747242922466 "honey bee" "shared"
"1463" 0.937318105062376 "queen" 0.113296699674609 "honey bee" "not shared"
"1464" 1.90787792167514 "queen" 0.297363393686963 "honey bee" "shared"
"1465" -0.713113466203168 "worker" 0.019229458280815 "honey bee" "not shared"
"1466" 0.467575494239876 "non-DE" 0.0620265091120591 "honey bee" "not shared"
"1467" 2.45649777417336 "queen" 0.225619246936327 "honey bee" "not shared"
"1468" 1.3525967218154 "queen" 0.469636042036284 "honey bee" "not shared"
"1469" 1.62785127368786 "queen" 0.149231830172573 "honey bee" "not shared"
"1470" 2.41628778251732 "queen" 0.778899999744659 "honey bee" "not shared"
"1471" 0.0872791250673292 "non-DE" 0.217142029144286 "honey bee" "not shared"
"1472" 1.14242235027313 "queen" 0.560805761425136 "honey bee" "not shared"
"1473" 2.34015025675852 "queen" 0.386653839742776 "honey bee" "shared"
"1474" 1.71801420206802 "queen" 0.355725380233065 "honey bee" "not shared"
"1475" 2.16690316823125 "queen" 0.785270150754437 "honey bee" "not shared"
"1476" 5.26964561628428 "queen" 0.777811370538596 "honey bee" "shared"
"1477" 1.92322722070885 "queen" 0.347797188522099 "honey bee" "not shared"
"1478" -3.17143772830913 "worker" 0.0246966541920249 "honey bee" "not shared"
"1479" 1.16327158532675 "queen" 0.708888374725112 "honey bee" "not shared"
"1480" 1.78840816687535 "queen" 0.524263521417788 "honey bee" "not shared"
"1481" 0.851682550671548 "queen" 0.187957013241231 "honey bee" "not shared"
"1482" 2.85905571556715 "queen" 0.488800423996252 "honey bee" "shared"
"1483" 0.626419836382416 "non-DE" 0.240570797520367 "honey bee" "not shared"
"1484" 2.25233027278808 "queen" 0.800932711337879 "honey bee" "shared"
"1485" 1.77133830740984 "queen" 0.345326697446588 "honey bee" "not shared"
"1486" 1.15809490518835 "queen" 0.386615152848256 "honey bee" "not shared"
"1487" 0.987815716726358 "queen" 0.528884241163091 "honey bee" "not shared"
"1488" 0.882975907638642 "queen" 0.315711994772981 "honey bee" "shared"
"1489" 0.423795223166295 "non-DE" 0.0843511457828825 "honey bee" "not shared"
"1490" 1.06279761017147 "queen" 0.0361963677382247 "honey bee" "not shared"
"1491" 2.21664001092619 "queen" 0.533498747734684 "honey bee" "not shared"
"1492" 1.921697965681 "queen" 0.136038157568567 "honey bee" "not shared"
"1493" 0.686148441955927 "non-DE" 0.241651956134935 "honey bee" "not shared"
"1494" 1.1963386765552 "queen" 0.114946526826268 "honey bee" "not shared"
"1495" 1.41317545625675 "queen" 0.155167211263058 "honey bee" "not shared"
"1496" 1.67435930381774 "queen" 0.847435716559132 "honey bee" "not shared"
"1497" 1.27320800857201 "queen" 0.255531563398706 "honey bee" "not shared"
"1498" 2.67488725469392 "queen" 0.101403220509234 "honey bee" "not shared"
"1499" 1.42007548994695 "queen" 0.0411215705532337 "honey bee" "not shared"
"1500" 1.04292630358656 "non-DE" 0.262291335730176 "honey bee" "not shared"
"1501" 1.44587785920984 "queen" 0.480096115712448 "honey bee" "not shared"
"1502" 1.65633784265841 "queen" 0.202831997818857 "honey bee" "not shared"
"1503" 1.17857289662251 "queen" 0.472179857820308 "honey bee" "not shared"
"1504" 3.51751192920656 "queen" 0.220808911130402 "honey bee" "not shared"
"1505" 1.27456107160403 "queen" 0.535761259174936 "honey bee" "shared"
"1506" 4.50683322530068 "queen" 0.423618098201562 "honey bee" "not shared"
"1507" 0.0336559824395185 "non-DE" 0.0517860433130534 "honey bee" "not shared"
"1508" 0.749434011608274 "non-DE" 0.0262601635730796 "honey bee" "not shared"
"1509" 0.778730762585515 "non-DE" 0.030736820027003 "honey bee" "not shared"
"1510" 1.80626770485188 "queen" 0.480124600735261 "honey bee" "not shared"
"1511" 3.46581756664891 "queen" 0.116468142239966 "honey bee" "not shared"
"1512" 5.45572996905492 "queen" 0.909986625784298 "honey bee" "not shared"
"1513" 1.66916974038831 "queen" 0.185235306647145 "honey bee" "shared"
"1514" 0.955881135438 "queen" 0.180577753190713 "honey bee" "shared"
"1515" -0.962146896597304 "non-DE" 0.0161055901045955 "honey bee" "not shared"
"1516" 0.385219540921394 "non-DE" 0.0667981034814012 "honey bee" "not shared"
"1517" 3.64683118330554 "queen" 0.0379186473660401 "honey bee" "not shared"
"1518" 1.94247065202477 "queen" 0.563007066145904 "honey bee" "shared"
"1519" 2.2996986014947 "queen" 0.428074924668857 "honey bee" "not shared"
"1520" 3.61699716720869 "queen" 0.135978744479556 "honey bee" "not shared"
"1521" -1.47073287022324 "worker" 0.00943288267968828 "honey bee" "not shared"
"1522" 7.40461448145253 "queen" 0.754227773436602 "honey bee" "not shared"
"1523" -1.4771575229668 "worker" 0.0286549031306897 "honey bee" "not shared"
"1524" 0.984800774057666 "queen" 0.487488457012307 "honey bee" "not shared"
"1525" 5.06665021253412 "queen" 0.14894169499467 "honey bee" "not shared"
"1526" 2.96104613834903 "queen" 0.514606210563514 "honey bee" "not shared"
"1527" 1.98680107076597 "queen" 0.378976211001727 "honey bee" "shared"
"1528" 0.490077282305761 "non-DE" 0.0769496000170171 "honey bee" "not shared"
"1529" 0.98399335956608 "queen" 0.194385804233733 "honey bee" "not shared"
"1530" 1.25747553377249 "queen" 0.495109272992263 "honey bee" "not shared"
"1531" 2.91347663014347 "queen" 0.84644614935588 "honey bee" "not shared"
"1532" 2.05365279789819 "queen" 0.862248075776956 "honey bee" "shared"
"1533" 1.34380132008861 "queen" 0.415789861518589 "honey bee" "shared"
"1534" 3.60112096605779 "queen" 0.669039008241327 "honey bee" "not shared"
"1535" -0.810959076793101 "worker" 0.0214947825757813 "honey bee" "not shared"
"1536" -3.61396028443231 "worker" 0.0241197652283568 "honey bee" "not shared"
"1537" -4.44639241176266 "worker" 0.00582855885723435 "honey bee" "not shared"
"1538" 8.99977473398168 "queen" 0.829489170909382 "honey bee" "not shared"
"1539" 1.85470825954493 "queen" 0.606223453883238 "honey bee" "shared"
"1540" 0.945431638055265 "queen" 0.0660947571757052 "honey bee" "not shared"
"1541" 0.65259642796993 "non-DE" 0.219568138387132 "honey bee" "not shared"
"1542" 0.118643511805409 "non-DE" 0.109361210541404 "honey bee" "not shared"
"1543" 2.62524499890149 "queen" 0.711130789785562 "honey bee" "not shared"
"1544" 1.82525276314561 "queen" 0.542878730213371 "honey bee" "not shared"
"1545" 2.79602698951411 "queen" 0.0833544312249002 "honey bee" "not shared"
"1546" 1.46703999217708 "queen" 0.803386215254316 "honey bee" "not shared"
"1547" 0.427161984252228 "non-DE" 0.0508901409836978 "honey bee" "not shared"
"1548" 2.45888276936697 "queen" 0.552763712918146 "honey bee" "shared"
"1549" 0.650305096086468 "non-DE" 0.175945894268004 "honey bee" "not shared"
"1550" 2.20955599599337 "queen" 0.0386518627995051 "honey bee" "not shared"
"1551" 1.61284604138491 "queen" 0.712616587313273 "honey bee" "not shared"
"1552" 3.2786649123441 "queen" 0.558977238106044 "honey bee" "not shared"
"1553" 2.1065646915437 "queen" 0.776237991478493 "honey bee" "not shared"
"1554" -0.795476669036801 "worker" 0.0304993898561897 "honey bee" "not shared"
"1555" 1.86267953928029 "queen" 0.415547173319612 "honey bee" "not shared"
"1556" 2.5330877641529 "queen" 0.537763209345307 "honey bee" "not shared"
"1557" 2.14647026829126 "queen" 0.221064799490952 "honey bee" "shared"
"1558" 1.98705351027807 "queen" 0.0901992634342551 "honey bee" "not shared"
"1559" 1.64645764146589 "queen" 0.101064489864029 "honey bee" "not shared"
"1560" 1.24078294547508 "non-DE" 0.270574814377501 "honey bee" "not shared"
"1561" 1.9107363175949 "queen" 0.0554969663942694 "honey bee" "not shared"
"1562" 0.0657543768563076 "non-DE" 0.108243884124721 "honey bee" "not shared"
"1563" 1.41145721939727 "queen" 0.118190246417067 "honey bee" "not shared"
"1564" -3.11463846514208 "worker" 0.0255673163531849 "honey bee" "shared"
"1565" 1.34014208149431 "queen" 0.320446286476636 "honey bee" "not shared"
"1566" 0 "non-DE" 0.0542503344503431 "honey bee" "not shared"
"1567" 3.54583076133495 "queen" 0.652381958726142 "honey bee" "not shared"
"1568" -1.52651049312167 "non-DE" 0.0146768658060757 "honey bee" "not shared"
"1569" 3.26311391835566 "queen" 0.0686545636969874 "honey bee" "not shared"
"1570" 2.97084381395608 "non-DE" 0.0265444821470768 "honey bee" "not shared"
"1571" 1.79552191246613 "queen" 0.588085893299806 "honey bee" "not shared"
"1572" 1.19409416666922 "queen" 0.2333394391904 "honey bee" "not shared"
"1573" 1.99554812189195 "queen" 0.308408723899521 "honey bee" "not shared"
"1574" 2.62148198732325 "queen" 0.288693517874141 "honey bee" "not shared"
"1575" 2.21425110632321 "queen" 0.423371595314638 "honey bee" "not shared"
"1576" 0.47004361759143 "non-DE" 0.2096926131406 "honey bee" "not shared"
"1577" 1.08311023883439 "queen" 0.120663239375636 "honey bee" "shared"
"1578" 5.53108930258341 "queen" 0.860849955669561 "honey bee" "shared"
"1579" 2.04236036945153 "queen" 0.769700833154118 "honey bee" "not shared"
"1580" 1.36128850575671 "queen" 0.0885382932936458 "honey bee" "not shared"
"1581" 0.855524659427668 "non-DE" 0.0844257742721516 "honey bee" "not shared"
"1582" 0.836914980198876 "queen" 0.0717126697179643 "honey bee" "not shared"
"1583" 1.3588564716149 "queen" 0.551319501521077 "honey bee" "shared"
"1584" 2.13982418523192 "queen" 0.167994749104437 "honey bee" "not shared"
"1585" 0.972883794083509 "queen" 0.0983580613966253 "honey bee" "not shared"
"1586" 1.90094579188298 "queen" 0.291069191481949 "honey bee" "not shared"
"1587" 2.59237353270568 "queen" 0.373448800707547 "honey bee" "not shared"
"1588" 1.51358073487628 "queen" 0.543137629730123 "honey bee" "shared"
"1589" 1.42422276063403 "queen" 0.452400066098955 "honey bee" "not shared"
"1590" -0.753019461603587 "non-DE" 0.0209245953641506 "honey bee" "not shared"
"1591" 1.43577943528728 "queen" 0.164968083620583 "honey bee" "not shared"
"1592" 3.84256935112087 "queen" 0.518744798588305 "honey bee" "not shared"
"1593" 1.23261893678388 "queen" 0.506830980099622 "honey bee" "not shared"
"1594" 0.716356836017975 "queen" 0.319929311859528 "honey bee" "not shared"
"1595" -2.25884348004368 "worker" 0.0306188570057347 "honey bee" "not shared"
"1596" 0.778850004977721 "queen" 0.432499301241786 "honey bee" "not shared"
"1597" 2.60270155775825 "queen" 0.0319155637988489 "honey bee" "not shared"
"1598" 1.63058604917052 "queen" 0.307024991724652 "honey bee" "not shared"
"1599" 1.34785280545603 "queen" 0.226875891200865 "honey bee" "not shared"
"1600" 1.09379125940145 "queen" 0.300892223120696 "honey bee" "not shared"
"1601" 1.35125113741095 "non-DE" 0.0700303284143946 "honey bee" "not shared"
"1602" -0.83251882806568 "worker" 0.00799251664789437 "honey bee" "not shared"
"1603" 1.00405300499334 "queen" 0.260573758721311 "honey bee" "not shared"
"1604" 3.64479722206219 "queen" 0.0920851334785312 "honey bee" "not shared"
"1605" 1.43036209817488 "queen" 0.481348134030279 "honey bee" "not shared"
"1606" 1.45244346365606 "queen" 0.882959580508769 "honey bee" "not shared"
"1607" 1.01078033707688 "queen" 0.295382915448246 "honey bee" "not shared"
"1608" 2.32054999882243 "queen" 0.431498388476454 "honey bee" "not shared"
"1609" 0.914484133556307 "non-DE" 0.528486911521374 "honey bee" "not shared"
"1610" 3.07194018560761 "queen" 0.115631233392382 "honey bee" "not shared"
"1611" 4.45958579372286 "queen" 0.78020004554905 "honey bee" "shared"
"1612" 0.663170925046394 "queen" 0.167724411149165 "honey bee" "not shared"
"1613" 1.51738843751597 "queen" 0.323005725287106 "honey bee" "not shared"
"1614" 1.79073804771507 "queen" 0.584412961200224 "honey bee" "not shared"
"1615" 1.83471697287556 "queen" 0.762675903538731 "honey bee" "not shared"
"1616" 2.43597459377622 "queen" 0.289640481116252 "honey bee" "not shared"
"1617" 7.51961258490737 "queen" 0.479643785783639 "honey bee" "shared"
"1618" 0.846653613525585 "queen" 0.257008039909831 "honey bee" "shared"
"1619" 1.70177537755344 "queen" 0.510530366137365 "honey bee" "not shared"
"1620" 1.59297200561011 "queen" 0.500092680561769 "honey bee" "not shared"
"1621" 2.04994681177711 "queen" 0.628459530281626 "honey bee" "not shared"
"1622" 0.591502242120485 "non-DE" 0.0361955931174427 "honey bee" "not shared"
"1623" 0.871021354868341 "queen" 0.144372045126376 "honey bee" "not shared"
"1624" 4.54558710123703 "queen" 0.767382791187981 "honey bee" "not shared"
"1625" 1.9061382693229 "queen" 0.281944349525824 "honey bee" "not shared"
"1626" -5.52738694643397 "worker" 0.0242030123703978 "honey bee" "not shared"
"1627" 1.36177104813748 "queen" 0.099474055216088 "honey bee" "not shared"
"1628" -1.94829058058889 "worker" 0.00547072707530813 "honey bee" "not shared"
"1629" 2.30998433547266 "queen" 0.792135745475143 "honey bee" "shared"
"1630" 5.81137027650694 "queen" 0.929638493956956 "honey bee" "shared"
"1631" 1.78560758085431 "queen" 0.486808290206105 "honey bee" "not shared"
"1632" 1.72831120149019 "queen" 0.86869093945706 "honey bee" "not shared"
"1633" 8.10599541134642 "queen" 0.398349349636833 "honey bee" "not shared"
"1634" 0.425002243521845 "non-DE" 0.214188203911342 "honey bee" "shared"
"1635" 0.486819886314216 "non-DE" 0.0925748599884031 "honey bee" "not shared"
"1636" 1.4046867710766 "queen" 0.567374581574743 "honey bee" "not shared"
"1637" -0.993971530738889 "worker" 0.0351216986221781 "honey bee" "not shared"
"1638" 1.14719779585224 "queen" 0.108216556983799 "honey bee" "not shared"
"1639" 2.26999964740439 "queen" 0.746632530110105 "honey bee" "not shared"
"1640" 1.39883038567889 "queen" 0.616280035080247 "honey bee" "shared"
"1641" 1.06435511948108 "queen" 0.51421264710606 "honey bee" "not shared"
"1642" -2.94039067676138 "worker" 0.0156926980572754 "honey bee" "not shared"
"1643" 2.91744663398674 "queen" 0.113263817172957 "honey bee" "not shared"
"1644" 1.04393786272694 "queen" 0.264409200708618 "honey bee" "not shared"
"1645" -2.15745780392387 "worker" 0.0282210309720521 "honey bee" "not shared"
"1646" 0.598020848979205 "non-DE" 0.527303444523971 "honey bee" "not shared"
"1647" 2.88087039412665 "queen" 0.615466100294974 "honey bee" "not shared"
"1648" 3.06110653375591 "queen" 0.82670361127036 "honey bee" "shared"
"1649" 0.967486740069397 "queen" 0.175543380242434 "honey bee" "not shared"
"1650" 2.01398964001247 "queen" 0.789740106581959 "honey bee" "shared"
"1651" 1.12120349022276 "queen" 0.24678210586124 "honey bee" "not shared"
"1652" 1.26989227951103 "queen" 0.114265725944159 "honey bee" "not shared"
"1653" 1.92753218032795 "queen" 0.777815495442622 "honey bee" "not shared"
"1654" 0.468768496407085 "non-DE" 0.0780545188159686 "honey bee" "not shared"
"1655" 1.65071986194728 "queen" 0.468785717410809 "honey bee" "not shared"
"1656" 2.82277071733599 "queen" 0.514768094658716 "honey bee" "not shared"
"1657" 6.65470601216805 "queen" 0.864572534268024 "honey bee" "not shared"
"1658" -1.84789921805236 "worker" 0.0272987138394589 "honey bee" "not shared"
"1659" 1.62753852460012 "queen" 0.14657024779447 "honey bee" "not shared"
"1660" 2.30508434057462 "queen" 0.39041160048352 "honey bee" "not shared"
"1661" 1.07743969912372 "queen" 0.151039040892757 "honey bee" "not shared"
"1662" 2.03949246613993 "queen" 0.0630958865712709 "honey bee" "not shared"
"1663" 1.29179723621266 "queen" 0.035536425951378 "honey bee" "not shared"
"1664" 2.61881331946541 "queen" 0.142858994160733 "honey bee" "not shared"
"1665" 2.73309332780984 "queen" 0.76259871460909 "honey bee" "shared"
"1666" 3.81164330731576 "queen" 0.378023490478156 "honey bee" "not shared"
"1667" 1.39233666837953 "queen" 0.266682958941807 "honey bee" "not shared"
"1668" 1.11650704174487 "queen" 0.59398926317257 "honey bee" "not shared"
"1669" 0.554299758807141 "non-DE" 0.364041030763003 "honey bee" "not shared"
"1670" 1.01280896582356 "non-DE" 0.0221873658197577 "honey bee" "not shared"
"1671" 2.30547554890944 "queen" 0.641111782550833 "honey bee" "not shared"
"1672" 0.918915935585859 "queen" 0.25679537645501 "honey bee" "not shared"
"1673" 1.14889649749427 "non-DE" 0.0414580235293314 "honey bee" "not shared"
"1674" 2.68792149211012 "queen" 0.419470514545837 "honey bee" "not shared"
"1675" 1.30071548001719 "queen" 0.053343309761664 "honey bee" "not shared"
"1676" 2.91574296901459 "queen" 0.196979559697659 "honey bee" "not shared"
"1677" -0.759818900708272 "non-DE" 0.00968563554322158 "honey bee" "not shared"
"1678" 4.19547817079042 "queen" 0.0166686125378432 "honey bee" "not shared"
"1679" 2.54499398746099 "queen" 0.236887562701028 "honey bee" "shared"
"1680" 4.04183472143735 "queen" 0.361286801586361 "honey bee" "not shared"
"1681" 2.65917561876793 "queen" 0.319184937894661 "honey bee" "not shared"
"1682" 1.25182267731365 "queen" 0.710994395342027 "honey bee" "not shared"
"1683" 3.58880332842156 "queen" 0.418365299293555 "honey bee" "not shared"
"1684" 0.911590147540652 "queen" 0.163409653395976 "honey bee" "not shared"
"1685" 0.903146602389057 "queen" 0.0509737060869245 "honey bee" "not shared"
"1686" -0.353984275649983 "non-DE" 0.0103646302332758 "honey bee" "not shared"
"1687" 0.954752514503578 "queen" 0.709329322927277 "honey bee" "not shared"
"1688" 0.78306318720916 "queen" 0.0816523013828873 "honey bee" "shared"
"1689" 1.39354476976634 "queen" 0.0684903908942777 "honey bee" "not shared"
"1690" -2.28611836723527 "non-DE" 0.032472030039078 "honey bee" "not shared"
"1691" 1.02947383791835 "queen" 0.168142765216612 "honey bee" "not shared"
"1692" -0.451779313435773 "non-DE" 0.0612712615872533 "honey bee" "not shared"
"1693" 0.497323513237142 "non-DE" 0.0897389441629639 "honey bee" "not shared"
"1694" 1.31073357879468 "queen" 0.726170874480563 "honey bee" "shared"
"1695" 1.25533822308044 "non-DE" 0.0349501164923492 "honey bee" "not shared"
"1696" 0.61959915576162 "non-DE" 0.28452557426617 "honey bee" "not shared"
"1697" 1.79309945875065 "queen" 0.684465786449796 "honey bee" "not shared"
"1698" -5.73886465446676 "worker" 0.0337545443737845 "honey bee" "not shared"
"1699" 0.686581007475365 "non-DE" 0.124940933392923 "honey bee" "shared"
"1700" 1.28328042157898 "queen" 0.486665425771918 "honey bee" "not shared"
"1701" 0.231328706360232 "non-DE" 0.152457386779762 "honey bee" "not shared"
"1702" 0.402179710845804 "non-DE" 0.0782567929312087 "honey bee" "not shared"
"1703" 1.67809060516136 "queen" 0.70147403439098 "honey bee" "not shared"
"1704" 1.10176647087966 "queen" 0.271678092186463 "honey bee" "not shared"
"1705" -1.72095135953075 "non-DE" 0.033706247002201 "honey bee" "not shared"
"1706" 1.36036201878065 "queen" 0.109284349893756 "honey bee" "not shared"
"1707" 2.44365574418387 "queen" 0.590020639304528 "honey bee" "not shared"
"1708" 1.1985369408652 "queen" 0.103004294532969 "honey bee" "not shared"
"1709" -1.16971805420733 "worker" 0.0235379540752406 "honey bee" "not shared"
"1710" 2.81059534013065 "queen" 0.749852063004575 "honey bee" "shared"
"1711" 1.24220579688273 "non-DE" 0.0432003036958938 "honey bee" "not shared"
"1712" 0.0890857338173953 "non-DE" 0.308440465225691 "honey bee" "not shared"
"1713" 2.28861775129813 "queen" 0.897200571726204 "honey bee" "not shared"
"1714" 1.42807178771047 "queen" 0.644085529067882 "honey bee" "shared"
"1715" 3.03255064971503 "queen" 0.413200709339343 "honey bee" "not shared"
"1716" 1.59845830404759 "queen" 0.470536705056846 "honey bee" "not shared"
"1717" 2.76080130449215 "queen" 0.238910392927701 "honey bee" "not shared"
"1718" -2.30160180669759 "worker" 0.0139799473151398 "honey bee" "not shared"
"1719" 1.11172415432673 "queen" 0.214651503499667 "honey bee" "not shared"
"1720" 1.75923679448501 "queen" 0.253345430708701 "honey bee" "not shared"
"1721" 1.39726986131599 "queen" 0.294234501443293 "honey bee" "not shared"
"1722" 1.66685739919078 "queen" 0.432494496018557 "honey bee" "shared"
"1723" 0.947967137499919 "non-DE" 0.224212865740629 "honey bee" "not shared"
"1724" 0.989305351391033 "queen" 0.113953743481424 "honey bee" "not shared"
"1725" 0.832035568296416 "queen" 0.139679207053557 "honey bee" "not shared"
"1726" 1.9218467118059 "queen" 0.120335982891787 "honey bee" "not shared"
"1727" 0.28096180546318 "non-DE" 0.206410767768461 "honey bee" "not shared"
"1728" 2.14164605648071 "queen" 0.693651916827632 "honey bee" "not shared"
"1729" 1.38063274224766 "queen" 0.215869286738592 "honey bee" "shared"
"1730" 1.4565772746643 "queen" 0.0779434901828298 "honey bee" "not shared"
"1731" -3.6966590261138 "worker" 0.0447835969849792 "honey bee" "not shared"
"1732" 1.67643679736604 "queen" 0.160560764719563 "honey bee" "not shared"
"1733" 0.63460670151096 "non-DE" 0.151996792447578 "honey bee" "not shared"
"1734" 1.85942919241228 "queen" 0.676176541599941 "honey bee" "not shared"
"1735" 2.55393976051451 "queen" 0.858915420087685 "honey bee" "not shared"
"1736" 3.28509371401936 "queen" 0.380978545671115 "honey bee" "not shared"
"1737" 1.14574625952354 "queen" 0.415244298295722 "honey bee" "not shared"
"1738" -0.646396136152124 "non-DE" 0.0122672858228102 "honey bee" "shared"
"1739" 1.2219014959117 "queen" 0.114239367275952 "honey bee" "not shared"
"1740" 4.21209039825121 "queen" 0.913546803485405 "honey bee" "shared"
"1741" 2.3972946264163 "queen" 0.67612526357685 "honey bee" "not shared"
"1742" 1.70135484263092 "queen" 0.21636839685096 "honey bee" "shared"
"1743" -4.29988201656487 "worker" 0.0168982412018982 "honey bee" "not shared"
"1744" 1.44441638145401 "queen" 0.114650767777223 "honey bee" "not shared"
"1745" 2.43692305893338 "queen" 0.697062580805098 "honey bee" "not shared"
"1746" 1.81078622669276 "queen" 0.457920215440698 "honey bee" "shared"
"1747" 1.28050721460869 "queen" 0.18205196232552 "honey bee" "not shared"
"1748" 1.45730066992155 "queen" 0.163779193410001 "honey bee" "not shared"
"1749" 1.22769788890561 "queen" 0.350792057436368 "honey bee" "not shared"
"1750" 1.98524339228154 "queen" 0.0576979902645983 "honey bee" "not shared"
"1751" 2.45915122971138 "queen" 0.484916485822716 "honey bee" "not shared"
"1752" 0.291787713268006 "non-DE" 0.0765856328570001 "honey bee" "not shared"
"1753" 0.776918265127926 "queen" 0.495070110903847 "honey bee" "not shared"
"1754" 1.39344027023125 "queen" 0.23359844327623 "honey bee" "not shared"
"1755" 1.1496655092222 "queen" 0.25377541731532 "honey bee" "not shared"
"1756" 2.2908103996977 "queen" 0.02138702990693 "honey bee" "not shared"
"1757" 1.23913345255423 "queen" 0.048903445385551 "honey bee" "not shared"
"1758" 3.747556726544 "queen" 0.0421608121931371 "honey bee" "not shared"
"1759" 0.83359409017498 "queen" 0.271748856798151 "honey bee" "shared"
"1760" 1.74191851014258 "queen" 0.178447519948852 "honey bee" "not shared"
"1761" 0.183181850133375 "non-DE" 0.107475557860079 "honey bee" "not shared"
"1762" 2.23670206696096 "queen" 0.126132111658085 "honey bee" "shared"
"1763" 1.10992152597626 "queen" 0.34495004911833 "honey bee" "not shared"
"1764" 3.74603223461894 "queen" 0.90577649119137 "honey bee" "not shared"
"1765" 2.01352023032186 "queen" 0.121023411929355 "honey bee" "not shared"
"1766" 1.91136516895085 "queen" 0.0591655632521808 "honey bee" "not shared"
"1767" 0.654236045178779 "non-DE" 0.152875255051882 "honey bee" "not shared"
"1768" 1.44909413094827 "queen" 0.416179128093505 "honey bee" "not shared"
"1769" 2.34761837303952 "queen" 0.852679763087578 "honey bee" "shared"
"1770" 1.09649963898599 "queen" 0.280464838723977 "honey bee" "not shared"
"1771" 1.40008749666944 "queen" 0.136679824379441 "honey bee" "shared"
"1772" 1.84554402402477 "queen" 0.662580500679437 "honey bee" "not shared"
"1773" 1.23273983245096 "queen" 0.393655377302172 "honey bee" "not shared"
"1774" 0.2671391009397 "non-DE" 0.225898232557007 "honey bee" "not shared"
"1775" -5.71697419993427 "worker" 0.0125451494335181 "honey bee" "not shared"
"1776" 2.16795428484238 "queen" 0.597018348488692 "honey bee" "not shared"
"1777" 1.28756406080013 "queen" 0.421782125421104 "honey bee" "not shared"
"1778" 1.12368234881548 "queen" 0.122755505739207 "honey bee" "not shared"
"1779" -4.94127026050732 "worker" 0.0184836119595075 "honey bee" "not shared"
"1780" 6.17204173523208 "queen" 0.760043655374808 "honey bee" "not shared"
"1781" 3.89683485460382 "queen" 0.329660534038623 "honey bee" "not shared"
"1782" 0.853021217819164 "queen" 0.179907402264092 "honey bee" "shared"
"1783" 4.27563158781392 "queen" 0.0215757924968516 "honey bee" "not shared"
"1784" 1.40608048318015 "queen" 0.13688374468936 "honey bee" "not shared"
"1785" 0.615438499714324 "queen" 0.583717955760729 "honey bee" "shared"
"1786" 1.10551113915247 "queen" 0.241836252889507 "honey bee" "not shared"
"1787" 2.62234591293859 "queen" 0.661038998168044 "honey bee" "shared"
"1788" 2.9896878519013 "queen" 0.409132858772073 "honey bee" "not shared"
"1789" 1.89990936953363 "queen" 0.158833888825858 "honey bee" "not shared"
"1790" 1.96128728309447 "queen" 0.237702692067042 "honey bee" "not shared"
"1791" 0.707542893620132 "queen" 0.620566306914249 "honey bee" "shared"
"1792" 2.00587751486394 "queen" 0.461527393203722 "honey bee" "not shared"
"1793" 1.82834720955364 "queen" 0.0232183479907802 "honey bee" "not shared"
"1794" 0.992163337202213 "queen" 0.00526615049371984 "honey bee" "not shared"
"1795" -1.5525845003604 "worker" 0.037494756137719 "honey bee" "not shared"
"1796" 1.01506532480056 "queen" 0.227586680549971 "honey bee" "not shared"
"1797" -4.28298523246993 "worker" 0.032579733436059 "honey bee" "not shared"
"1798" 1.04714694868843 "queen" 0.407637993104991 "honey bee" "not shared"
"1799" 0.403057428537149 "non-DE" 0.110766238443965 "honey bee" "not shared"
"1800" 0.403057428537149 "non-DE" 0.110766238443965 "honey bee" "not shared"
"1801" 1.85227032259402 "queen" 0.724670906126513 "honey bee" "not shared"
"1802" -1.71169798433883 "worker" 0.0908232636931382 "honey bee" "not shared"
"1803" 1.81146705001996 "queen" 0.326932442464294 "honey bee" "not shared"
"1804" 3.98096435013306 "queen" 0.327233012605987 "honey bee" "not shared"
"1805" 1.38437536292111 "queen" 0.683098904589634 "honey bee" "not shared"
"1806" -1.92376364970635 "worker" 0.00569413131620442 "honey bee" "not shared"
"1807" 1.06297082792475 "queen" 0.0668946032224262 "honey bee" "shared"
"1808" 1.209578550866 "queen" 0.140042392025464 "honey bee" "not shared"
"1809" 2.33227686685165 "queen" 0.316203511987558 "honey bee" "not shared"
"1810" 5.31243165839636 "queen" 0.530069438393815 "honey bee" "not shared"
"1811" 2.72207340500409 "queen" 0.0607021871644015 "honey bee" "not shared"
"1812" 1.4246549418138 "queen" 0.656584413994636 "honey bee" "not shared"
"1813" 0.372119147543546 "non-DE" 0.210877563488818 "honey bee" "not shared"
"1814" 2.14505018518011 "queen" 0.566325753838901 "honey bee" "not shared"
"1815" 1.72887007122764 "queen" 0.592733600864985 "honey bee" "not shared"
"1816" -3.32373901881732 "worker" 0.0187386734125837 "honey bee" "not shared"
"1817" 0.88277468610272 "queen" 0.119099407586566 "honey bee" "not shared"
"1818" 4.87696339075167 "queen" 0.340818157526501 "honey bee" "not shared"
"1819" 1.28116936295072 "queen" 0.0475758001423091 "honey bee" "not shared"
"1820" 2.01971569628044 "queen" 0.682165230647445 "honey bee" "shared"
"1821" 1.71941640020804 "queen" 0.381946336975036 "honey bee" "not shared"
"1822" 2.01593637732365 "queen" 0.266614384483085 "honey bee" "not shared"
"1823" 0.474411820702435 "non-DE" 0.360659956681716 "honey bee" "not shared"
"1824" -1.12508984381327 "non-DE" 0.0563318784883437 "honey bee" "not shared"
"1825" 2.11203839307955 "queen" 0.505724326909739 "honey bee" "not shared"
"1826" 5.27765309712671 "queen" 0.0382175918492531 "honey bee" "not shared"
"1827" -0.816739158941914 "worker" 0.0124888737832921 "honey bee" "not shared"
"1828" -0.816739158941914 "worker" 0.0124888737832921 "honey bee" "not shared"
"1829" 1.45126807272831 "queen" 0.348976938129674 "honey bee" "not shared"
"1830" 1.958442999717 "queen" 0.714794535665545 "honey bee" "shared"
"1831" 1.25162361502843 "queen" 0.702554657264297 "honey bee" "shared"
"1832" 3.47927793864143 "queen" 0.80679165285855 "honey bee" "shared"
"1833" -2.37444261732548 "worker" 0.0385954961977057 "honey bee" "not shared"
"1834" -1.2757072581357 "worker" 0.0374095106626574 "honey bee" "not shared"
"1835" 2.23989447683689 "queen" 0.492747162907823 "honey bee" "not shared"
"1836" 0.860695757303038 "queen" 0.467934355438584 "honey bee" "not shared"
"1837" 0.620764177193343 "non-DE" 0.272168794945285 "honey bee" "shared"
"1838" 2.53565932555966 "queen" 0.291014311595977 "honey bee" "not shared"
"1839" 2.2196148490573 "queen" 0.185943609442458 "honey bee" "shared"
"1840" 3.31902002215182 "queen" 0.558369711753945 "honey bee" "not shared"
"1841" -3.24073746543023 "worker" 0.0182518541340495 "honey bee" "not shared"
"1842" 4.31987201418189 "queen" 0.875543462544321 "honey bee" "not shared"
"1843" 1.24768736272681 "queen" 0.252880460227945 "honey bee" "not shared"
"1844" 1.93918199954123 "queen" 0.124325466651205 "honey bee" "not shared"
"1845" -4.05151314443005 "worker" 0.0294715778541861 "honey bee" "not shared"
"1846" 1.15413910617033 "queen" 0.0712640552222897 "honey bee" "not shared"
"1847" -0.255828958525188 "non-DE" 0.0320383486505012 "honey bee" "not shared"
"1848" 3.85907822568266 "queen" 0.149702762013304 "honey bee" "shared"
"1849" 4.80841362683709 "queen" 0.912491226509757 "honey bee" "not shared"
"1850" 1.22583641413256 "queen" 0.320628923870486 "honey bee" "not shared"
"1851" 1.96445681304197 "queen" 0.496000583438157 "honey bee" "not shared"
"1852" 1.14562290068353 "queen" 0.629163318223541 "honey bee" "not shared"
"1853" 1.8017972446162 "queen" 0.283902024652896 "honey bee" "not shared"
"1854" 1.17992280960194 "queen" 0.0902733614563444 "honey bee" "not shared"
"1855" -2.27166152472108 "non-DE" 0.03787820972635 "honey bee" "not shared"
"1856" -3.66529979997786 "worker" 0.010266233914105 "honey bee" "not shared"
"1857" 0.048840490898629 "non-DE" 0.0632602924973761 "honey bee" "not shared"
"1858" 1.51150311728211 "queen" 0.613217576623763 "honey bee" "not shared"
"1859" 2.79611436249962 "queen" 0.620907241780985 "honey bee" "shared"
"1860" 0.0182894792904255 "non-DE" 0.0145787309219188 "honey bee" "not shared"
"1861" 1.65972549681881 "queen" 0.183013427297994 "honey bee" "not shared"
"1862" 1.02183323457389 "queen" 0.605690620562343 "honey bee" "shared"
"1863" 0.823605763591022 "queen" 0.0926688972698537 "honey bee" "shared"
"1864" 0.805583977470459 "non-DE" 0.144780631947549 "honey bee" "not shared"
"1865" 2.13721174288962 "queen" 0.44155343887746 "honey bee" "shared"
"1866" 0.944173527565748 "non-DE" 0.250207850691191 "honey bee" "not shared"
"1867" 1.17670468176627 "queen" 0.31502831219555 "honey bee" "not shared"
"1868" 4.95323064808667 "queen" 0.808632552599465 "honey bee" "not shared"
"1869" 1.14035176409901 "queen" 0.351909392386335 "honey bee" "not shared"
"1870" 2.01539795785691 "queen" 0.0136070371192221 "honey bee" "not shared"
"1871" -3.34044631508016 "worker" 0.0103431242657937 "honey bee" "shared"
"1872" 1.72773941070323 "queen" 0.454766508572239 "honey bee" "not shared"
"1873" 0.913910886556852 "queen" 0.154507098441604 "honey bee" "not shared"
"1874" 4.07625870480685 "queen" 0.626906595905686 "honey bee" "shared"
"1875" -2.93024051421587 "worker" 0.0179258520926188 "honey bee" "not shared"
"1876" -2.34716736627248 "worker" 0.0373416905982963 "honey bee" "not shared"
"1877" 2.45590952796347 "queen" 0.792750453612365 "honey bee" "not shared"
"1878" 1.20258102651904 "queen" 0.682845149657157 "honey bee" "not shared"
"1879" 0.612893357967783 "non-DE" 0.540136982868385 "honey bee" "not shared"
"1880" 2.22363738626383 "queen" 0.148498209015138 "honey bee" "not shared"
"1881" 0.303071403043052 "non-DE" 0.0994281044126166 "honey bee" "not shared"
"1882" 2.10049730454777 "queen" 0.362612876831122 "honey bee" "not shared"
"1883" 1.60629495643718 "queen" 0.112439815560219 "honey bee" "not shared"
"1884" 1.12450104870924 "queen" 0.204367301742613 "honey bee" "not shared"
"1885" 0.47687635121087 "non-DE" 0.10694862888285 "honey bee" "not shared"
"1886" 1.15540091381546 "queen" 0.13559090086823 "honey bee" "shared"
"1887" 0.0795805533648264 "non-DE" 0.0155726579250815 "honey bee" "not shared"
"1888" 0.699465348144923 "non-DE" 0.426587040268134 "honey bee" "not shared"
"1889" 0.931697552086688 "non-DE" 0.0319742499759477 "honey bee" "not shared"
"1890" 1.2024298649109 "queen" 0.78557063735648 "honey bee" "not shared"
"1891" 3.13308384022304 "queen" 0.451084449038328 "honey bee" "not shared"
"1892" 0.711921584545854 "queen" 0.018270030298712 "honey bee" "not shared"
"1893" -3.74594524456307 "worker" 0.00480725141361407 "honey bee" "not shared"
"1894" 1.77165404813442 "queen" 0.287978008919309 "honey bee" "not shared"
"1895" 0.909592540772054 "queen" 0.311412111523008 "honey bee" "not shared"
"1896" 0.883796410397494 "queen" 0.295625509803604 "honey bee" "not shared"
"1897" 0.49533675058715 "non-DE" 0.218838855511807 "honey bee" "not shared"
"1898" 1.58123590165215 "queen" 0.420259690254277 "honey bee" "shared"
"1899" -1.65087323756188 "worker" 0.0445473657555457 "honey bee" "not shared"
"1900" 2.97349718017576 "queen" 0.435048098441855 "honey bee" "not shared"
"1901" 2.75622019098779 "queen" 0.661382301181118 "honey bee" "shared"
"1902" 2.14623122489068 "queen" 0.741496729792162 "honey bee" "not shared"
"1903" 1.62093287239561 "queen" 0.289109311564238 "honey bee" "not shared"
"1904" 0 "non-DE" 0.0316507963823263 "honey bee" "not shared"
"1905" 2.26470418613052 "queen" 0.620947956914167 "honey bee" "shared"
"1906" -0.275800720293818 "non-DE" 0.0182169815020785 "honey bee" "not shared"
"1907" 1.58678329949084 "queen" 0.372521415734794 "honey bee" "not shared"
"1908" 1.59753478072107 "queen" 0.240098730006515 "honey bee" "not shared"
"1909" 2.93754033352973 "queen" 0.50399830704493 "honey bee" "not shared"
"1910" 2.67550039619174 "queen" 0.227123114638441 "honey bee" "not shared"
"1911" -1.13701602849838 "non-DE" 0.0234057018808073 "honey bee" "not shared"
"1912" 1.62868407246552 "queen" 0.703716175034033 "honey bee" "shared"
"1913" 3.28819156894164 "queen" 0.696016917178058 "honey bee" "shared"
"1914" 2.61537469214288 "queen" 0.696086781513198 "honey bee" "not shared"
"1915" 1.86222564325851 "queen" 0.549596817438116 "honey bee" "not shared"
"1916" 0.389487377577041 "non-DE" 0.0635664394505862 "honey bee" "not shared"
"1917" 1.24767590851886 "queen" 0.3620534768136 "honey bee" "not shared"
"1918" -2.34860297669402 "worker" 0.0108825287365272 "honey bee" "not shared"
"1919" -4.39192760036784 "worker" 0.0339804834057281 "honey bee" "not shared"
"1920" 3.86848921792694 "queen" 0.848441404851858 "honey bee" "not shared"
"1921" 1.14011846978825 "queen" 0.601916111128111 "honey bee" "not shared"
"1922" 5.42602025065713 "queen" 0.215516308602351 "honey bee" "shared"
"1923" 2.24561523213615 "queen" 0.331615869765459 "honey bee" "not shared"
"1924" 1.86812994758662 "queen" 0.849012492812575 "honey bee" "not shared"
"1925" 0.809874299377477 "non-DE" 0.171206415999418 "honey bee" "not shared"
"1926" 1.25141704236312 "queen" 0.231172321431271 "honey bee" "shared"
"1927" 1.76020535569211 "queen" 0.2735111199893 "honey bee" "shared"
"1928" 0.924226901998914 "non-DE" 0.0152043424388116 "honey bee" "shared"
"1929" 1.30786018253637 "queen" 0.258474461616113 "honey bee" "not shared"
"1930" 2.96791150427537 "queen" 0.456005204059268 "honey bee" "shared"
"1931" 1.54362223138626 "queen" 0.136189607630702 "honey bee" "not shared"
"1932" 1.89814203393669 "queen" 0.491335044919738 "honey bee" "not shared"
"1933" 1.72329817453477 "queen" 0.385529854062437 "honey bee" "shared"
"1934" 0.686941707163916 "non-DE" 0.0162049239152078 "honey bee" "not shared"
"1935" 5.95663959050104 "queen" 0.858955905899369 "honey bee" "not shared"
"1936" 1.8824031489692 "queen" 0.581957859972822 "honey bee" "not shared"
"1937" 1.1641466591433 "queen" 0.268295770272616 "honey bee" "shared"
"1938" 1.06257559442866 "queen" 0.305694697772285 "honey bee" "not shared"
"1939" 1.44353855343908 "queen" 0.10383850819347 "honey bee" "not shared"
"1940" 0.442034826647284 "non-DE" 0.154472068065694 "honey bee" "shared"
"1941" 1.07286999383888 "queen" 0.382828817999431 "honey bee" "shared"
"1942" 0.54473155403906 "non-DE" 0.275201797704229 "honey bee" "not shared"
"1943" 2.32456878126529 "queen" 0.129128338941767 "honey bee" "not shared"
"1944" 1.14603416451015 "queen" 0.141896085966102 "honey bee" "shared"
"1945" 1.44908182409613 "queen" 0.653814002040718 "honey bee" "shared"
"1946" 1.86726186808632 "queen" 0.453659025941491 "honey bee" "not shared"
"1947" 2.47393291817549 "queen" 0.306353117530845 "honey bee" "not shared"
"1948" 4.60606852481564 "queen" 0.715511010179279 "honey bee" "shared"
"1949" 2.20424615348629 "queen" 0.177880782796812 "honey bee" "not shared"
"1950" 1.72776618004472 "queen" 0.42059375383088 "honey bee" "not shared"
"1951" -4.10893245395299 "worker" 0.0650887737055905 "honey bee" "not shared"
"1952" 2.64501089858401 "queen" 0.331355343493876 "honey bee" "shared"
"1953" 2.37172913601583 "queen" 0.331607499843789 "honey bee" "not shared"
"1954" 6.0625879756332 "queen" 0.34963226670158 "honey bee" "not shared"
"1955" 1.56224549837832 "queen" 0.46447689021661 "honey bee" "not shared"
"1956" -6.46295481727109 "worker" 0.0399706676819662 "honey bee" "not shared"
"1957" 1.72072010417877 "queen" 0.62535491922048 "honey bee" "shared"
"1958" 1.09123164078337 "queen" 0.253225718702513 "honey bee" "not shared"
"1959" -2.23688302719061 "non-DE" 0.0359787372654193 "honey bee" "not shared"
"1960" 6.08355259078064 "queen" 0.309856826633397 "honey bee" "not shared"
"1961" 2.68375054976296 "queen" 0.192283425168278 "honey bee" "not shared"
"1962" 3.32759450420742 "queen" 0.137200858504907 "honey bee" "not shared"
"1963" 1.51862380067962 "queen" 0.232310309425048 "honey bee" "shared"
"1964" 0.566310049792955 "non-DE" 0.169077622239129 "honey bee" "shared"
"1965" 1.16167790332513 "queen" 0.39781155438949 "honey bee" "not shared"
"1966" 1.95775442761173 "queen" 0.0967318734085085 "honey bee" "shared"
"1967" 2.36754180623102 "queen" 0.523136048765819 "honey bee" "shared"
"1968" 2.35733381464287 "queen" 0.930898359811976 "honey bee" "not shared"
"1969" 0.269243150644671 "non-DE" 0.102344240286171 "honey bee" "not shared"
"1970" -2.6802828716032 "worker" 0.0559490266492654 "honey bee" "not shared"
"1971" 1.79287499373711 "queen" 0.317234857284185 "honey bee" "not shared"
"1972" 2.62398333642231 "queen" 0.356236115279716 "honey bee" "not shared"
"1973" 0.635549533475805 "non-DE" 0.201848202140317 "honey bee" "not shared"
"1974" 1.18079034922236 "queen" 0.156616325471279 "honey bee" "not shared"
"1975" 0 "non-DE" 0.00983592894007917 "honey bee" "not shared"
"1976" 1.90877573073557 "queen" 0.34638911083784 "honey bee" "not shared"
"1977" 2.98755635476134 "queen" 0.411855270318207 "honey bee" "not shared"
"1978" 4.10237356143238 "queen" 0.398324192428241 "honey bee" "not shared"
"1979" 4.10237356143238 "queen" 0.398324192428241 "honey bee" "not shared"
"1980" 0.226385940939016 "non-DE" 0.0372972252372338 "honey bee" "not shared"
"1981" 1.4757393785592 "queen" 0.169210071665503 "honey bee" "not shared"
"1982" 0.3513072774266 "non-DE" 0.291831563831563 "honey bee" "shared"
"1983" 11.6615806892071 "queen" 0.745554178049395 "honey bee" "not shared"
"1984" 0.418806800357339 "non-DE" 0.0574383854199644 "honey bee" "not shared"
"1985" 1.15392172124795 "queen" 0.507600122048874 "honey bee" "not shared"
"1986" 1.29143509035451 "queen" 0.0382829103606442 "honey bee" "shared"
"1987" 1.36549825621253 "queen" 0.206668022096928 "honey bee" "not shared"
"1988" 1.3839724800447 "queen" 0.405009231796916 "honey bee" "shared"
"1989" 3.94498421221694 "queen" 0.442547981796355 "honey bee" "not shared"
"1990" 1.21132681296545 "queen" 0.105030744193345 "honey bee" "not shared"
"1991" 1.21722444511953 "queen" 0.42999724936349 "honey bee" "not shared"
"1992" 3.47572802248717 "queen" 0.39192859249753 "honey bee" "not shared"
"1993" -2.10639844611616 "worker" 0.0102275050350168 "honey bee" "not shared"
"1994" 0.944186023359342 "queen" 0.218629845971119 "honey bee" "not shared"
"1995" -2.57982722716174 "worker" 0.0343439921448558 "honey bee" "not shared"
"1996" 1.64624113984984 "queen" 0.308379439060366 "honey bee" "not shared"
"1997" 1.60576741956538 "queen" 0.222298130819726 "honey bee" "not shared"
"1998" 0.669489768662351 "non-DE" 0.188770350920387 "honey bee" "not shared"
"1999" 1.16691644909467 "queen" 0.349131320919132 "honey bee" "not shared"
"2000" -4.07021828631017 "worker" 0.0290612934141407 "honey bee" "not shared"
"2001" 3.15470731357135 "queen" 0.177552913856326 "honey bee" "not shared"
"2002" 0.534825819694592 "non-DE" 0.0847855735063433 "honey bee" "not shared"
"2003" 1.18516894518418 "queen" 0.43224590714884 "honey bee" "shared"
"2004" 0.954402091208457 "queen" 0.395705495334684 "honey bee" "not shared"
"2005" 2.24991141159864 "queen" 0.0623995864597213 "honey bee" "shared"
"2006" 5.32579204295183 "queen" 0.1454307562939 "honey bee" "shared"
"2007" 1.96616082687579 "queen" 0.8824590665881 "honey bee" "not shared"
"2008" 6.43005290402846 "queen" 0.832639365097857 "honey bee" "not shared"
"2009" 3.0210766864421 "queen" 0.207634611744806 "honey bee" "not shared"
"2010" -2.44933117347554 "worker" 0.0171625627001926 "honey bee" "not shared"
"2011" 1.47730941237508 "queen" 0.215358689686368 "honey bee" "not shared"
"2012" 3.44739114525801 "queen" 0.756219329410027 "honey bee" "not shared"
"2013" 2.14162662669103 "non-DE" 0.0346411546469385 "honey bee" "not shared"
"2014" 2.65804640260136 "queen" 0.0055832505435057 "honey bee" "not shared"
"2015" 2.52393984248084 "queen" 0.23316306277628 "honey bee" "not shared"
"2016" -3.15867442426862 "non-DE" 0.0341996495337218 "honey bee" "not shared"
"2017" 0.208873926016748 "non-DE" 0.0172900956552272 "honey bee" "not shared"
"2018" 1.16691824755412 "queen" 0.0598841559437534 "honey bee" "not shared"
"2019" 0.7603192233736 "queen" 0.289302032939221 "honey bee" "not shared"
"2020" -2.33981885717241 "non-DE" 0.0627310192575221 "honey bee" "not shared"
"2021" -1.23495644427741 "worker" 0.0185178931568255 "honey bee" "not shared"
"2022" 0.740644387427262 "non-DE" 0.245808399013648 "honey bee" "shared"
"2023" 1.83273993659177 "queen" 0.520395081640142 "honey bee" "shared"
"2024" 0.980190131519601 "queen" 0.152761076759241 "honey bee" "not shared"
"2025" 3.06897228137725 "queen" 0.176074911729028 "honey bee" "not shared"
"2026" 0.701809270300797 "non-DE" 0.0580938753212147 "honey bee" "not shared"
"2027" 1.76368342655172 "queen" 0.523387997244581 "honey bee" "not shared"
"2028" -1.49793814025285 "non-DE" 0.0382669971527987 "honey bee" "not shared"
"2029" 1.81989213027129 "queen" 0.571609728232919 "honey bee" "not shared"
"2030" 1.69987275282157 "queen" 0.101496240142942 "honey bee" "not shared"
"2031" 1.27183469832753 "non-DE" 0.0123647309732662 "honey bee" "not shared"
"2032" 1.04018530645148 "queen" 0.177072062820785 "honey bee" "not shared"
"2033" 2.27724715723896 "queen" 0.11286366386918 "honey bee" "not shared"
"2034" 5.23409426064717 "queen" 0.104200605672353 "honey bee" "not shared"
"2035" 1.68630846523846 "queen" 0.0820878207743355 "honey bee" "not shared"
"2036" -0.362332567781083 "non-DE" 0.0213305542343816 "honey bee" "not shared"
"2037" 1.0861038190144 "queen" 0.622571966099707 "honey bee" "shared"
"2038" 1.93221053505583 "queen" 0.219830997467121 "honey bee" "not shared"
"2039" -1.30658875404344 "worker" 0.0347283776763946 "honey bee" "shared"
"2040" 2.71439353974112 "queen" 0.702030043457052 "honey bee" "shared"
"2041" 1.16652906788326 "queen" 0.11855242576225 "honey bee" "not shared"
"2042" 1.5246049893422 "queen" 0.0652567132441104 "honey bee" "not shared"
"2043" 0.00229154801102366 "non-DE" 0.224385304643914 "honey bee" "not shared"
"2044" 1.65153915579862 "queen" 0.277205433675944 "honey bee" "not shared"
"2045" 4.49817780013281 "queen" 0.757992511307391 "honey bee" "not shared"
"2046" 2.93004435265971 "queen" 0.640415574076884 "honey bee" "not shared"
"2047" -1.21091671626686 "non-DE" 0.0361566062305272 "honey bee" "not shared"
"2048" 3.75700023453574 "queen" 0.0701830701540426 "honey bee" "not shared"
"2049" 1.67950935812316 "queen" 0.408888161711731 "honey bee" "not shared"
"2050" -1.18389888015181 "worker" 0.013794593177708 "honey bee" "not shared"
"2051" 0.58668538985559 "non-DE" 0.0436952480952224 "honey bee" "not shared"
"2052" 3.47564241736643 "queen" 0.863504125381311 "honey bee" "not shared"
"2053" 1.8206511782819 "queen" 0.684275986090569 "honey bee" "not shared"
"2054" 4.38355032717303 "queen" 0.601785568526125 "honey bee" "not shared"
"2055" 1.8108599393145 "queen" 0.508854936001556 "honey bee" "not shared"
"2056" 0.582035813057383 "non-DE" 0.11702196252938 "honey bee" "not shared"
"2057" 2.00827411627151 "queen" 0.170565009414174 "honey bee" "not shared"
"2058" 0.968452029672981 "queen" 0.383619547613558 "honey bee" "not shared"
"2059" 1.38756060655497 "queen" 0.0250577970788258 "honey bee" "not shared"
"2060" -0.900987399692733 "non-DE" 0.017167837825647 "honey bee" "not shared"
"2061" 1.0675047323142 "queen" 0.609653175475958 "honey bee" "not shared"
"2062" 3.85616205098006 "queen" 0.252945074493012 "honey bee" "not shared"
"2063" 6.49867540911407 "queen" 0.644274893778626 "honey bee" "not shared"
"2064" 1.92600269881399 "queen" 0.33144513642689 "honey bee" "not shared"
"2065" 5.74717384267788 "queen" 0.575009787240169 "honey bee" "not shared"
"2066" 0.972697961198658 "queen" 0.0324488149992227 "honey bee" "not shared"
"2067" -2.57458740835033 "worker" 0.0486517709407694 "honey bee" "not shared"
"2068" 1.37687402774227 "queen" 0.502674350168311 "honey bee" "not shared"
"2069" -1.21091671626686 "non-DE" 0.0224147468067954 "honey bee" "not shared"
"2070" 0.992207033332169 "non-DE" 0.114377888592303 "honey bee" "not shared"
"2071" 6.3394211940997 "queen" 0.896761203765657 "honey bee" "not shared"
"2072" 2.69675854080697 "queen" 0.769032078283298 "honey bee" "not shared"
"2073" 0.697340695280658 "non-DE" 0.0273948520606979 "honey bee" "not shared"
"2074" 3.62284703912558 "queen" 0.337203145940682 "honey bee" "not shared"
"2075" -0.0136442666027848 "non-DE" 0.0467599163511419 "honey bee" "not shared"
"2076" 1.55877981937655 "queen" 0.33829576648801 "honey bee" "shared"
"2077" 1.03684926275079 "queen" 0.367892032944405 "honey bee" "not shared"
"2078" -1.11084677853868 "worker" 0.020994674138277 "honey bee" "not shared"
"2079" 0.658280618583174 "non-DE" 0.0344459458676874 "honey bee" "not shared"
"2080" 0.507304883470653 "non-DE" 0.111418915685595 "honey bee" "not shared"
"2081" 5.82850730029845 "queen" 0.874826504590643 "honey bee" "shared"
"2082" 1.75263499863069 "queen" 0.658129730306558 "honey bee" "not shared"
"2083" 2.57964484212939 "queen" 0.543425763464849 "honey bee" "not shared"
"2084" 2.31783713253707 "queen" 0.197047886138925 "honey bee" "not shared"
"2085" -0.762247392432346 "non-DE" 0.0631310870804086 "honey bee" "not shared"
"2086" 1.16831216226355 "queen" 0.370471088752774 "honey bee" "not shared"
"2087" 2.39244443330981 "queen" 0.16500261932781 "honey bee" "not shared"
"2088" -0.391940501495643 "non-DE" 0.0564246205093768 "honey bee" "not shared"
"2089" 2.24793708317367 "queen" 0.0968839220869047 "honey bee" "not shared"
"2090" 2.72668783049567 "queen" 0.667862397448166 "honey bee" "not shared"
"2091" 2.79697819007746 "queen" 0.85420032804472 "honey bee" "not shared"
"2092" 6.30945555601884 "queen" 0.686892663174744 "honey bee" "not shared"
"2093" 1.16367785652452 "queen" 0.298559679840748 "honey bee" "not shared"
"2094" 0 "non-DE" 0.0219810359260791 "honey bee" "not shared"
"2095" 0.337444325995352 "non-DE" 0.15862209869172 "honey bee" "not shared"
"2096" 1.16346628926074 "non-DE" 0.083155268894246 "honey bee" "not shared"
"2097" 0.921881796083775 "queen" 0.285953128262084 "honey bee" "not shared"
"2098" 1.70853637720387 "queen" 0.546170671006079 "honey bee" "not shared"
"2099" 4.19708744591532 "queen" 0.0118219533025305 "honey bee" "not shared"
"2100" 0 "non-DE" 0.0236990490837737 "honey bee" "not shared"
"2101" 0 "non-DE" 0.0261398322210007 "honey bee" "shared"
"2102" 1.32068279640955 "queen" 0.213808447674787 "honey bee" "not shared"
"2103" -1.55278741791054 "non-DE" 0.0271582328474007 "honey bee" "not shared"
"2104" 1.30014110970641 "queen" 0.31127735875555 "honey bee" "not shared"
"2105" 4.47014655959294 "queen" 0.586187043576186 "honey bee" "not shared"
"2106" 0.675367127075079 "non-DE" 0.151438282843317 "honey bee" "not shared"
"2107" 1.54964468748426 "queen" 0.196394912328265 "honey bee" "shared"
"2108" -1.34285655049353 "non-DE" 0.029979873373799 "honey bee" "not shared"
"2109" 0.825029749530174 "queen" 0.254756295282813 "honey bee" "not shared"
"2110" 1.65474272783415 "queen" 0.0721167620490751 "honey bee" "not shared"
"2111" 1.70440543230084 "queen" 0.707176567920582 "honey bee" "not shared"
"2112" 1.18641109129807 "queen" 0.340909101455231 "honey bee" "not shared"
"2113" 1.91136805206163 "queen" 0.479067403312591 "honey bee" "not shared"
"2114" 1.32054674470337 "queen" 0.222250558993302 "honey bee" "not shared"
"2115" 3.09733887663535 "queen" 0.395416887189489 "honey bee" "not shared"
"2116" 0.430714619925089 "non-DE" 0.373819887440935 "honey bee" "not shared"
"2117" 0.737796595420623 "non-DE" 0.0593665357685524 "honey bee" "not shared"
"2118" 1.04930617770146 "queen" 0.183654226178747 "honey bee" "shared"
"2119" 1.65939698305501 "queen" 0.633653307876996 "honey bee" "not shared"
"2120" 3.31394356316519 "queen" 0.193616504446523 "honey bee" "not shared"
"2121" -4.04539064896474 "worker" 0.0414291432363194 "honey bee" "shared"
"2122" 5.92723843303791 "queen" 0.827946183640246 "honey bee" "not shared"
"2123" 5.16351246899249 "queen" 0.63778514641163 "honey bee" "shared"
"2124" 2.0927537977201 "queen" 0.0220496004352998 "honey bee" "shared"
"2125" 6.0691119531259 "queen" 0.672600617550673 "honey bee" "not shared"
"2126" 0.464304562817656 "non-DE" 0.108429340621357 "honey bee" "not shared"
"2127" 1.4290605385074 "queen" 0.212656642284188 "honey bee" "not shared"
"2128" 1.89613511099608 "queen" 0.970249697724758 "honey bee" "not shared"
"2129" 3.10504539082943 "queen" 0.532136694699117 "honey bee" "not shared"
"2130" -0.860590522704389 "non-DE" 0.0391920436809954 "honey bee" "not shared"
"2131" -1.25165500934772 "worker" 0.00791323752167918 "honey bee" "not shared"
"2132" 1.85559633963785 "queen" 0.579659346742951 "honey bee" "not shared"
"2133" -1.34422004365308 "worker" 0.0127714414513062 "honey bee" "not shared"
"2134" 0.781159403632246 "non-DE" 0.433766925078833 "honey bee" "shared"
"2135" 0.289642554323679 "non-DE" 0.0306446094981627 "honey bee" "not shared"
"2136" 2.8296975178878 "queen" 0.290266809324652 "honey bee" "not shared"
"2137" 1.94973025095825 "queen" 0.477885056889948 "honey bee" "not shared"
"2138" 1.28789460155223 "queen" 0.0201839387155819 "honey bee" "not shared"
"2139" 1.20936693568136 "queen" 0.744941442959442 "honey bee" "not shared"
"2140" 2.08400335581402 "queen" 0.506132789135022 "honey bee" "not shared"
"2141" 0.880083612619139 "queen" 0.317871498010507 "honey bee" "not shared"
"2142" 0.295987480291109 "non-DE" 0.0966450425086965 "honey bee" "not shared"
"2143" -1.06013136299173 "non-DE" 0.0210403663113598 "honey bee" "not shared"
"2144" 2.03170243713284 "queen" 0.0595650541742671 "honey bee" "not shared"
"2145" 3.30283797151979 "queen" 0.575709395410286 "honey bee" "not shared"
"2146" -1.76800206544357 "worker" 0.0100096954277326 "honey bee" "not shared"
"2147" 1.26655277356813 "queen" 0.203479309659853 "honey bee" "not shared"
"2148" 2.6471864098199 "queen" 0.794217354220093 "honey bee" "shared"
"2149" -1.60257800692202 "worker" 0.0160603335212075 "honey bee" "not shared"
"2150" 1.54828841108263 "queen" 0.230055774310987 "honey bee" "not shared"
"2151" -1.94747793778696 "non-DE" 0.0265645941196436 "honey bee" "not shared"
"2152" -1.9935197205518 "non-DE" 0.0441993966098696 "honey bee" "not shared"
"2153" 3.65126073521511 "queen" 0.953907272412884 "honey bee" "not shared"
"2154" 2.18818068983902 "queen" 0.724898366463636 "honey bee" "not shared"
"2155" 0.975999221393468 "queen" 0.320274165940893 "honey bee" "not shared"
"2156" 3.91800902504884 "queen" 0.156897436558421 "honey bee" "not shared"
"2157" 0.0201820141352282 "non-DE" 0.146910777905851 "honey bee" "not shared"
"2158" 1.28087188806767 "queen" 0.206746385656351 "honey bee" "not shared"
"2159" 3.95524769180708 "queen" 0.452925942733765 "honey bee" "shared"
"2160" 0.01221451211006 "non-DE" 0.0209152692719186 "honey bee" "shared"
"2161" 1.33350089705786 "queen" 0.803221319164987 "honey bee" "shared"
"2162" 1.21997540610783 "queen" 0.113025848359428 "honey bee" "shared"
"2163" 3.55181628318402 "queen" 0.826876455566051 "honey bee" "not shared"
"2164" 1.76483752731771 "queen" 0.191642362646413 "honey bee" "not shared"
"2165" -1.68996377780194 "non-DE" 0.0129058993004945 "honey bee" "not shared"
"2166" 3.52260863218313 "queen" 0.813454500418319 "honey bee" "not shared"
"2167" 2.77363952699681 "queen" 0.264080251857206 "honey bee" "not shared"
"2168" 7.7460784266093 "queen" 0.637514313400367 "honey bee" "not shared"
"2169" 2.9536164723841 "queen" 0.42016691565175 "honey bee" "not shared"
"2170" 1.257603590028 "non-DE" 0.22048918970932 "honey bee" "not shared"
"2171" 2.12369335964703 "queen" 0.0416076359668729 "honey bee" "not shared"
"2172" 2.12369335964703 "queen" 0.0416076359668729 "honey bee" "not shared"
"2173" 2.64496353066452 "queen" 0.642621120195935 "honey bee" "not shared"
"2174" 1.86697204569362 "queen" 0.00850705532648185 "honey bee" "not shared"
"2175" 1.63263136388601 "queen" 0.118029111204921 "honey bee" "not shared"
"2176" 2.12083922053606 "queen" 0.308446857427082 "honey bee" "not shared"
"2177" 1.48955205274345 "queen" 0.0790748492333694 "honey bee" "not shared"
"2178" -5.22655609496577 "worker" 0.0360337011709079 "honey bee" "not shared"
"2179" 0.129542222003123 "non-DE" 0.31301088187966 "honey bee" "shared"
"2180" 5.90573453003827 "queen" 0.718109736500363 "honey bee" "shared"
