# Supplementary material for: Convergent eusocial evolution is based on a shared reproductive groundplan plus lineage-specific plastic genes
Source: Nat Commun. 2019 Jun 14;10:2651. doi: 10.1038/s41467-019-10546-w (PMC6570765; doi:10.1038/s41467-019-10546-w)
Supplement: Supplementary file 4 — Source Data [file 41467_2019_10546_MOESM4_ESM.zip › SourceData_Fig3a.txt]

"ant_sex_bias" "ant_caste_bias" "abdominal_DEG"
-0.639411257334483 -1.57092755992622 1
-0.520190213012858 -0.542098700397884 NA
-0.274847691584008 -0.714759969535744 1
3.65719361277851 9.87837947802564 NA
0.639339440491756 1.0519342575521 0
0.0335739157403101 -0.352212519375858 1
-2.17834949428768 -1.97050706571294 NA
0.652315257146892 -2.31468978645954 NA
-1.72400790593976 -3.29003708588394 NA
-1.5457518963597e-15 -4.15743160783752 0
-7.12690449106751 1.46092293019032 NA
-0.251852386134288 -0.132478058142629 1
-4.76154380063909 -3.96878445326165 1
1.64178130731625 0.751012537998635 NA
0.345866666822023 0.0992271451188456 NA
-0.391627028508898 0.340581600908931 1
1.26882336895045 0.929508344312339 1
2.41952476400566 1.94737487334062 0
2.21038724407221 2.34099193163633 1
0.965626049247082 0.755855082217472 0
1.13353823333308 -0.329616072818242 1
0.527924885756762 -0.567271154250307 NA
1.40114224570048 1.82462626210751 NA
-0.855482139649223 -0.834723953268838 1
-1.20179456747517 -0.222694357131053 1
0.686861323665917 0.74312506103098 1
1.67003068900064 2.34030770120989 0
1.9592907903518 0.917522864422417 1
-0.20187986819202 0.0344569615981736 1
0.81844747016395 1.3382241681179 NA
-1.44292514215138 -1.02648994740023 NA
2.82795665983794 2.56408863955295 NA
-0.993567193894112 -0.877721841907356 1
0.0291775338418238 -0.543808589338248 NA
-0.52021210972509 -0.542112777737828 NA
0.784095475340431 0.24962104041917 1
-3.04343033877639 -0.981090908485866 NA
-0.382867388903064 -1.03623936124564 0
0.14115460440343 -0.113086279238212 1
-1.50974084268178 -1.16750085525277 0
0.801706722534104 0.74273032938732 NA
1.20354613510518 1.14117572681968 NA
4.26894320725741 4.00033927509303 1
0.1559928316776 -0.156964837787646 0
-0.249726358308577 0.134145237122383 NA
2.52132725778564 2.22541625491529 0
-4.88355689025447 1.71265073400779 1
1.20455535046506 2.28019484845039 0
2.08679272140788 2.60505766578231 0
0.515222956973802 0.7264766728519 1
2.60468535656551 1.72924857903604 0
-1.9259806803076 -1.75067973912898 0
-1.81494003363461 -0.782585254464735 1
-0.509768793728703 -1.31784161145055 0
0.0309176781327628 0.915136452402399 0
0.487449770342957 0.416513834009154 0
1.53353623633304 1.61521022080913 1
-0.27482483579934 -2.80589617005318 NA
-0.19368778928763 0.241820864445178 0
1.92164281338708 2.25439616314089 NA
0.772965710545025 1.55340967155153 1
-1.93771910875938 -0.579493482402785 NA
-9.59150351091351 -2.90751475428071 0
-6.05234266579522 -4.9802101585557 NA
-4.74576171748319 -2.73346310648924 NA
3.71779280188011 -5.49859211500893 NA
-1.09810350784457 -2.28670713022649 NA
1.54189834952901 2.490556861638 1
3.3931593480508 -2.16984105348535 NA
-0.607639015231707 -0.509690430325073 NA
-1.74574005118746 -1.06493000065453 NA
-1.5457518963597e-15 0 NA
-0.198124008976309 -0.579831496458092 1
-1.5457518963597e-15 0 0
-3.83024972686283 -3.61768138710405 0
-3.43894986284321 0 NA
1.35202653364369 -1.71070603563472 NA
-1.5457518963597e-15 0 NA
-0.70310877173949 -0.602687779638677 NA
-1.61918897584517 -0.944317670211899 NA
-1.72649147695663 -0.44740253510429 1
-1.5457518963597e-15 -1.79781475521642 1
1.87817928364468 4.8148159704952 NA
-0.447133417658469 -1.70201901264492 1
4.42975258248671 1.49058125081424 1
-0.51169907784328 4.89692140463701 1
0.47138660909487 0.348912412484901 1
1.54214400379008 1.17958171247698 0
2.77560311708207 -2.9542366713884 0
4.8328632438432 7.06051392436637 NA
0.747941882218836 0.929695312834423 NA
0.406513806181294 0.454507031724208 NA
-6.53431437830048 0 1
2.50202290090666 0.398263956571752 1
-1.19302817471717 -1.08447178447269 1
-0.396771912255441 0.136295784839653 NA
1.71549310391812 2.51948690495739 NA
5.53152383116629 3.12004806498122 1
2.96697025495417 2.18619530217456 1
2.63536508611421 3.35788332105879 1
1.92694593182641 8.92795408670701 0
1.71334861856979 1.6136404623568 NA
-0.810364032557173 -0.735950390725424 NA
-0.756775414444593 -0.760537483651045 NA
-4.46364145809904 -3.72067376730407 1
-0.456591460423524 -0.368938026767614 1
-1.5457518963597e-15 -4.512327019312 NA
-3.02141017079877 -2.7786722131654 1
-1.65057535190127 -0.201894162587269 NA
0.20781310206237 -1.20782522738923 NA
-2.04604375306077 -2.81855869288652 NA
-1.7403557398003 -1.65532262599196 NA
-0.809639680390779 -0.894666746972344 1
1.56745569278974 1.44100189522394 NA
4.43347439704685 4.03435236357712 NA
-1.23896973134135 0.149948505573229 0
3.37258548113012 3.03956822079815 NA
0.332820887399918 0.143451134586435 NA
0.686432416479636 -0.039354965172317 NA
1.47833890503833 1.35009982562166 1
0.0107528582319001 0.519898953442658 1
-1.50670444499373 0.373572939348542 1
3.71983010859271 3.05908885585289 0
-1.73639897172028 0.184158836539237 1
1.44172010620637 -0.551760690495122 1
0.343229761336498 -0.0115238568830099 1
-0.407804165768507 0.206925283981226 0
1.23804136055366 0.56772002203677 1
2.15574325160878 1.93608823314638 0
-0.989407974885884 -0.689129117030582 1
-0.46867751212522 0.676410823571266 0
0.11355541192426 0.756929664817233 1
-0.943591491290763 -0.0394194444979093 NA
1.51073332005431 2.23565122937363 NA
1.51664811513924 0.0041545564785916 1
0.885849617419026 0.327874204683986 1
1.90546144869252 1.67346104416129 1
-1.5457518963597e-15 -4.94218561707002 NA
3.14582458555391 -2.27051952430929 NA
3.1744486479817 -0.744751315391929 NA
1.90841377781144 0.962495751362304 NA
-0.695397974891842 0.0341253968655102 1
-3.48990482575212 -2.93702023926497 NA
1.00680997869559 -4.54549791150697 NA
-0.164863009146531 -1.01234981660698 NA
2.05623794785294 1.5952069617999 NA
1.02011239795993 1.8868861492018 1
-0.237055326115046 0.220903746160983 0
-0.016182498881465 0.171168501858645 1
-1.28835973879934 -8.39525844743705 NA
0.967707087433415 1.79596288967732 0
0.404085475612759 0.701198043448958 1
-0.430015810070634 0.20988701161905 0
-0.412951971956209 0.218881408416913 1
0.216149437639908 0.626103380908488 0
0.283635772470369 0.906394081797829 0
1.84154729019714 1.80965318678891 1
-1.02734330038618 -0.174857309772847 NA
0.598350498143267 1.38283776068646 0
3.80731992364863 4.41207831497203 0
1.78997564128744 0.978682290895392 1
-0.805272541985047 -0.922572599272134 1
-0.366400083056299 -2.73753725318873 NA
-0.412942251100232 3.17864157199411 1
5.35877048904958 4.9728748259377 NA
3.67734944797066 3.03028671188836 0
2.81662362823664 3.31065614918213 NA
-1.76314225983113 3.10782415073611 NA
2.19949858132595 2.83083454530259 0
0.828550466146345 1.11852762332628 1
0.407397688954766 0.934901370259662 1
-0.936714059559579 -1.03243232226806 1
-2.49194167795692 -0.0932342490066922 1
-1.47742191474502 -0.13960803286116 NA
0.69770086097004 1.23362495328193 1
-0.566760020005327 1.54266997269701 NA
-1.5457518963597e-15 0 NA
1.58199148948713 2.54947234134874 NA
-2.9113847389046 -2.06966328339701 0
0.608433399468255 0.586107641632604 1
0.825449050347525 0.750691076980329 NA
-1.62913234177873 -2.90547103202424 NA
1.04271389491293 -1.61927181347898 NA
-0.257772644308628 0.0250611389924628 1
0.340429622221339 1.75625669460315 0
1.2000488620354 1.71798325162289 0
3.42047414351267 4.21503964623548 NA
-3.9553571660699 -5.52711313692099 NA
0.93258459443789 -0.620158971732708 1
-0.0681175854680059 -3.9479859189546 NA
-5.33213145529711 2.9087397512531 1
-4.56889555849976 0 NA
-1.00965554625052 -1.91253027312788 NA
-0.156945598292351 -2.12028782191969 NA
7.18531151961563 6.97891326441187 NA
-2.55325349315945 -0.0543957111876793 NA
0.000351413110789847 0.720221066222403 0
1.37066527369968 1.26820423984791 0
0.212203114533067 -0.701566250548419 1
1.55434273461962 1.73313887801088 NA
0.559462888522734 0.915546330226425 0
2.70820666803252 2.82283961876409 0
0.25882548496382 0.617954180279119 0
1.66891726353823 0.58816257510303 1
-0.0208194075306056 0.117282359493788 1
2.12684034778438 1.77227467177575 1
3.30949226773658 -0.00693355963022326 NA
3.3539830162402 3.00462742767712 0
-1.10082322347368 -0.896715429306766 1
-0.242060490625429 -0.249671798649439 1
-0.643048012837074 0.812884875881366 NA
-2.60203091187309 -2.62323772614308 NA
-0.02899585695371 -0.119804992921742 0
2.25760361291433 1.95624992609282 0
13.6222728130432 8.24627196247791 NA
-6.59329830039357 7.14953933915458 NA
0.83186612406639 0.10581548162411 1
3.77391039789699 1.69572184377308 0
1.26642365989484 0.837508314888808 1
-0.65980446401619 0.218596411375528 NA
0.56005036632338 0.862171026150715 1
-2.60760943836017 -1.08593612320594 NA
0.215589243093724 -1.80468303365869 0
3.42839372452634 6.06216884094936 NA
1.24881201635568 1.00034401253255 0
1.7782974062223 0.467047255156855 1
-0.998436579609904 -0.414574973422237 NA
-1.59992365970211 -0.937708798666348 1
3.74185234935933 3.53023316170074 NA
-0.216852599051108 0.442854503602826 NA
1.88292331345589 1.19852963062651 1
0.639239665580595 1.15714546079211 NA
3.16813178698529 3.05830014251575 1
-0.845924495689036 -0.261176605122594 NA
-1.52474426359758 0.467381476212403 NA
-4.41299015087406 -0.253012717709541 1
3.57446086222537 2.65153999565156 1
-1.5457518963597e-15 0 NA
-1.27682042729851 -0.369090925287873 1
0.41244818384204 -0.590230060450519 NA
0.577802634824945 1.12688325786815 NA
-0.679280108568394 -1.22727976433523 0
-0.738992052599671 1.72730134849678 NA
4.72416250382712 3.13360267434975 1
3.21311149813297 6.24727304053638 NA
-0.89543354910882 0.624589175824192 1
-1.5457518963597e-15 0 NA
2.17113965347501 3.57091692049375 1
1.93658452768355 3.49013433602078 NA
2.25059223644307 -0.136647942797678 1
-2.24204510972868 -0.539951055818453 1
0.267201882679423 -0.215408129399297 1
1.3996100744117 0.882590566665763 1
1.08981087277677 0.722145394242708 1
-2.01029331228452 -2.12138954020142 NA
-6.85178094322672 -4.52618524410841 NA
0.435356313489151 0.707953869635496 0
-0.899968424240989 -0.348477901028598 NA
0.0860970871914927 0.494761022746393 1
-0.574608760043683 -0.572713610907547 1
-0.789145342327001 -0.195452169159389 1
-1.65578650311914 -2.10777247678896 NA
-2.68911402535545 -2.79865875703129 NA
-1.47510660164517 -1.25664334125209 NA
-0.123606334473985 -0.628044047636923 1
-0.715703756252231 4.65073223906488 NA
1.84186704233327 2.50264321809731 1
0.413493437020055 0.343120057222182 1
-1.37913175932318 0.339124788938988 1
3.31178264636104 -2.82222113434508 NA
-0.871554765488988 -0.80670928785033 1
1.17922365895227 1.25303741044038 1
1.01099004959429 3.02985012980309 0
1.82268510739748 1.75865584522617 0
-0.397631849570614 0.0854546085587254 1
0.615911038836147 1.76523828803805 NA
-0.577430666649822 -0.477047533691585 0
-1.98703751454544 -0.952828298803381 1
-2.06470220890557 -1.61432253136784 NA
0.538628171189609 0.279878731785116 NA
-2.24888494401868 -2.41214867466037 NA
1.30778767844323 1.75972536555831 0
-0.182008057374021 0.145490004002795 0
1.04640103480391 0.871218368376514 0
-2.57122671757127 -2.45013636129522 NA
0.218811031267233 0.200319476949161 1
0.353120722147113 0.954792393699788 1
1.63361596655428 0.822330223151672 1
-0.0171537953888227 -1.95847778763655 NA
-1.23204465971238 -0.558376016657875 NA
-0.461001669238117 -0.0786322489935426 NA
-0.900376689504624 -1.52883233446579 NA
0.0407433658473653 -0.308319256899459 NA
0.0289432149090278 0.789056442675675 NA
-0.107162887275958 0.538758395753727 NA
-0.838033594048144 -0.204785700027702 NA
2.20516930922425 2.37737395492839 0
-0.458604112909391 0.160008749564535 NA
1.8394688621948 0.564100715498288 0
0.879924938314033 0.899109136016584 1
-1.39192808270034 -2.20560503678338 NA
-2.9610995407744 0 NA
1.41774033166918 0.530394112826917 1
-0.480220575736863 0.0820643348898455 1
1.22570117832767 1.46323307478628 0
0.108958208828754 -0.139606650518027 1
1.34822181001278 1.98423217365837 0
3.47823648664672 4.7444382037533 0
0.450087876501095 0.314025051696363 1
-2.4831773868507 -2.62762094632598 1
3.38402441382447 3.44697761197289 1
-0.58485282726964 -0.33941504683129 1
1.55072108249199 1.22736086345588 0
2.62793241112373 2.31610481442259 1
4.45858582767092 0.398742723395989 NA
-0.250847062098511 -0.0615171243145964 NA
-0.309887715799658 -0.912473114300914 1
-0.67673729351892 -0.575225306758193 NA
-6.76431577952611 0.645578306119903 0
-2.22226462246487 -0.390425050579403 NA
2.12543685092728 1.33859397149778 1
1.56124124893728 1.83083717708657 0
-0.0639931431542419 0.164906743342362 1
-0.275912182830057 -2.52892848290028 1
1.93749793132966 1.86627962141177 1
1.86158971712033 1.38123511916889 1
-3.54549323130726 0.0367699553746952 1
2.72169992622877 2.98999900222431 0
-1.31624550787229 -5.18666937244364 1
-0.425722983949179 0.175414079518961 1
2.05504228715904 1.86092006740548 NA
0.986514063477094 0.160127920071162 NA
1.37602714112901 1.5937029745691 1
0.905532087223744 1.51092453629672 1
-0.938637184644463 0.2750239121049 1
5.04577302756442 4.10466835403178 0
-0.814548008672745 -1.07265898646665 NA
-1.56236206040059 -0.614348966150086 1
4.75922556655819 7.21190826084705 0
1.75455230521282 2.51454326670227 1
-0.177410711377186 -0.611618105786928 1
-1.93720199000406 0.783055153775621 NA
-1.75511388633787 -2.55595509909033 NA
-0.364884387322941 0.011637604904333 NA
-0.231814936120655 0.063980537601616 0
-0.816094403482723 -1.34468648749421 NA
-1.57798214274619 -2.97259331718486 0
0.504435364834329 0.473890503542623 0
-1.20711407181205 -0.342309329136357 1
3.75574243205195 3.47687110699861 1
4.68215762127007 4.54175419985122 0
0.873845506644948 2.16760404748456 1
1.17257355271946 1.13612432402961 1
-0.124040715979331 0.606337266141501 1
2.36624085659735 1.83473397727526 1
2.76332421261628 1.77488528175909 0
0.935139511415416 1.71078072494473 0
0.879224395195938 2.16005493987006 1
3.24143604743446 2.28240005794827 1
-0.973373836313552 0.107227242329584 1
5.07323511878304 3.07229006578905 0
0.877786900904043 0.966143083877407 NA
-1.81972922677245 -2.41855590695144 NA
-6.15705934144403 -2.37664236927311 1
0.225830740610287 -0.152338739230274 1
0.73656570399239 -1.43909384153919 NA
-0.432961457881282 -2.67758749006558 NA
0.706043830869104 0.320950053962509 NA
1.77368122464221 2.58850982636728 1
3.45420570918318 2.45094983666639 NA
0.446220309932824 0.561397777410458 0
4.63512094278945 -2.10510480572255 1
2.05504228715904 1.86092006740548 NA
1.85526380962978 0.217288499143437 1
0.918097862203685 1.03358617011452 0
0.664583052522616 0.735424312648111 1
-1.5627992217993 -0.866342058795673 1
0.0151843763451053 0.0683820758259108 1
-0.441704503925644 0.706499976203662 1
1.51762814827316 1.40543449986776 0
1.66233454623131 1.5038555705826 1
0.42842341547805 0.957514754627753 1
-3.57142509515489 -2.94625037977083 1
5.2760052642136 8.18443340095853 NA
-0.990521442815747 -0.599122081173985 1
1.91461640579832 2.13466866313633 1
-1.52679817119671 1.70276954127631 0
-0.130196203031917 0.930525227712116 NA
-1.83280332633135 -1.42598656223979 0
-0.504320584444583 2.92376485061321 NA
-0.211786707838108 0.404848749113666 0
-0.464955691480702 -1.0744158700802 0
-0.854793334068209 -2.69789824250956 0
-2.52280702691687 0.357989005193178 NA
1.84153033770095 1.62799906539277 1
0.50284611067735 0.9502306963338 1
0.34487374287662 0.62089455477413 1
-1.36476127302074 -0.592528661736772 1
-1.02388547642743 -2.58661529110953 NA
3.21874078934146 1.69581002137434 1
1.45842648602039 -1.36447989299047 NA
-2.45399839556957 -0.539954925657721 NA
2.6097792657929 2.60186581491385 NA
-0.330778265534265 -1.37377655474375 0
0.440771216260174 0.176894335367627 0
0.825073579860617 1.30059721612036 NA
0.147286400201732 0.136309282210304 1
0.974850772028377 -6.36650036647366 NA
-5.57008851215652 0 0
2.17139573464702 3.30912932121061 0
-1.1577856274517 -0.968527156341204 NA
1.20692924400557 -0.352593506269422 1
-4.29414886508838 -3.0630701065816 NA
-1.40639486456443 -1.31144650485367 1
-2.48125571788148 -1.39813168037186 NA
-0.828941827047295 -0.847485646780315 1
2.97706311590608 2.25250342905322 0
0.428383062149112 0.334706759694617 0
-0.0802401320258243 0.139099038642684 1
-1.09867940134605 -0.0388249963495449 1
4.13125308063078 3.15214413008621 0
-1.34752934066832 -2.74039209702229 NA
-1.56433076211113 4.96862686112167 NA
2.54391473334134 0.709436942984628 NA
-1.69396593170274 -1.22177157239282 1
0.0650554038715136 0.363989136451459 1
-0.440190006802148 -0.337348423148799 NA
1.38599012647375 2.55207691620322 0
3.44931026122271 2.28587807435046 1
-1.5457518963597e-15 -4.35957591408574 1
1.34747697869074 2.01539806580871 1
0.894051174847185 0.506670619609685 1
-1.03399547993078 -0.3246810766193 1
1.20310936538741 1.47513330955603 1
-0.810777486253436 -0.285624979674718 NA
1.41229272695738 1.07731089571904 1
-3.83024972686283 -3.10131212631186 1
-7.07397221326771 -4.07150341826777 1
-0.310895042091362 0.722044661453122 NA
-0.463994489754638 -0.1325942607231 1
-0.503393454709774 0.123374389104236 0
-1.5457518963597e-15 0 1
1.70865818994763 1.5345758158099 0
1.21249418869883 6.88087005035494 NA
-1.33148133621589 -2.92704943917428 NA
-0.179305749010307 -0.426395884183439 NA
0.45380853930483 3.50278079070653 0
-0.969602517580785 -1.07834738120063 NA
1.13136920780935 -1.05155539601837 NA
1.49669699631323 0.579306249719461 1
-0.988398998797068 -0.976619339560572 1
1.87221542256232 1.5650661045278 NA
1.92211864490789 -1.0447223188647 1
3.72767369589818 1.55952320936425 0
-3.2518744433333 0 0
-1.09197531257361 -0.460908754737319 0
-0.0307253783559988 -0.347774826721757 NA
2.29805968224575 1.79699446197215 1
-0.457600002399347 0.113323200615328 1
0.467217686309778 -0.0316321758810469 1
1.50862354150266 1.53685489741815 NA
0.340944336996836 0.754753964974087 1
-1.11474395951963 -0.612874671646597 1
-0.440368739651931 -0.906387434630917 1
-3.1636051552956 -0.0170340092210221 NA
3.74958475097755 4.91366204322895 0
1.65802306934906 1.88736744731506 0
-0.790996085552658 -1.00373937940597 NA
0.648132137321803 -0.306735998184744 NA
4.23507788494519 4.31504411417148 NA
-3.84855004919168 0.493312548968764 NA
-3.50797087383597 -4.14866193503306 NA
-3.11039969403574 -3.74794724395163 NA
0.0573100067690462 0.215422183182723 1
-1.5457518963597e-15 0 1
-0.111464471566933 -1.01762849785544 NA
-3.014934944593 -6.01741064507667 1
0.125723677183062 -0.746647132432664 1
0.36216066823373 -0.748589074340111 NA
0.269488671709677 -0.907266323694117 NA
1.5006519100849 0.845075716995534 1
0.844817347767208 0.499391495338257 1
0.932719466647445 -1.40278353733491 NA
-3.59455418172667 -1.20155519528282 1
-2.54098521270939 -1.91248568425421 NA
-3.51681109503498 4.5957387424618 NA
-5.42609063867053 -4.1984666380989 NA
-1.29019755639553 -1.87833670406414 1
1.77686661061087 1.19229449194048 0
-2.54098521270939 -6.65017120782625 0
3.02786827434394 -2.74781431521176 1
-11.8592836635724 1.32811860510064 NA
1.32990345473552 0.737688992408215 NA
3.16350539984642 3.35900660830598 NA
0.335900865208337 0.00518544971234398 1
-1.519190713234 -1.26377249214733 1
1.17514035664087 1.58854738361009 0
1.57823934208323 1.0857290288337 NA
0.390245807822405 1.03744998197031 0
0.376671079231554 0.321099216122766 1
-0.495478342223446 -0.448708589329673 1
1.35404188173778 1.07673657435481 0
-4.32956243312117 -1.86644327987768 1
1.38747789234146 0.91648172045862 1
-0.695007538708261 -0.339844543715883 NA
-0.464567426828192 -0.101297423752141 0
-0.890699311011154 -1.33202474358418 1
0.80022293710524 0.518418741425041 1
-2.90737952806215 -0.293204425356265 NA
4.99382373836722 4.55617674672682 NA
-4.43255830622322 1.08818509694214 0
1.20678723485149 0.369789654606063 NA
0.631284093972536 -0.31303389685666 0
-0.960835262083582 -0.534450273463075 1
-2.91533038680866 -0.569871011803764 0
1.36337230318931 1.23449639823664 NA
-2.77643197579125 -2.94755255790751 NA
-6.00779945484769 -7.92138274338039 1
-0.949087851581897 -1.55847498342794 NA
-1.76060288427894 -2.41340229414138 NA
-2.06096449752134 -2.7827275138115 NA
-1.5235403162266 -1.57063248765359 NA
-1.23977862156851 0.628916654960346 0
-1.6014769416607 -0.864843513687781 NA
-2.47770663876618 -1.94938779388512 0
-4.05447945293047 -2.60037447442747 NA
-0.0933723722355254 0.153336413173031 1
0.214743576287295 1.4958049608593 NA
-1.96734574581271 -2.16492096384913 NA
-0.98007834362131 0.0864850933651076 NA
2.01771559304281 1.63453712904815 1
-2.00571323123841 -1.78494800884315 1
-2.17303795288479 -1.19711524390574 1
-1.16037558291522 -0.674423093234658 1
-0.988746296195667 -1.37031418491591 1
0.514360581175664 2.70021488678039 1
-0.505358414892887 -0.766015945083837 0
0.150289938781333 -0.25417398547579 1
0.317011293666487 0.117805559964938 0
1.21208936007996 0.530001078340181 0
4.69405793323963 1.11148023453947 0
0.240223435785621 0.145510932767992 1
-0.418141675911118 0.0337741298131466 1
2.56984807714253 2.44364889881238 0
-0.584782999429642 1.11626767143748 1
3.2943993610682 3.78725859079593 0
2.48712069946663 2.18215483920844 0
-2.85775273789214 -2.47855421863819 0
0.953649593534374 1.4934114203943 NA
-0.337818593461966 -1.81883914724759 NA
-1.61713987743436 -1.99211661924071 NA
0.953241174729118 0.905565482922312 NA
0.563236723736308 -0.0281090962098241 NA
0.134429665143624 -0.0229892939938483 1
0.328033166144933 0.119211374013947 NA
-0.156545235952116 -0.293987271250794 1
0.83393259223388 0.903323210907961 1
1.49020087009866 0.252483927539517 0
0.22414857002708 0.549216055769882 0
1.26013980156921 1.53314736706886 0
2.34552684964261 0.978810567169748 1
-3.01621954081813 -1.86021554147594 NA
6.68999931200045 2.12158436752944 1
2.03824462542284 1.93080501764062 0
-2.04633128705265 -1.92481936191913 NA
0.061199406308803 0.875787387565309 NA
0.798599042125023 0.478198891927863 1
1.00735946159034 1.75362590783681 NA
-1.77829977154671 -0.884945445583952 1
-1.28343974018807 -0.469434730654932 1
-1.66739757037263 -1.63565258652519 0
-0.0804700307327148 -1.0867327069235 0
2.16182901572878 1.79013117231333 0
-1.66782320164516 1.56916294089805 0
3.47347241328949 -0.584830475790328 0
-0.85186335188794 0.111194661925525 0
0.206660861940513 0.958094204784698 1
1.41158933760796 0.53582734487517 1
-4.6640185377226 -5.52003695729022 1
-8.22599667442178 -3.31416527897603 NA
1.97173798154436 1.87650592096878 1
0.141917565101738 -0.761891712276668 1
0.633801775854031 0.60051468039977 1
0.251565120690968 0.859559542116509 0
-3.92381390302867 -3.02026737417084 0
-1.76808470367411 -2.29350688430271 0
-1.31290931107337 -1.12887358078615 0
-3.57350116327853 -2.10934334035621 NA
0.182439165268719 0.822076324530933 1
1.92382433689151 0.654748199348466 1
-3.25404296213363 -1.85791539178639 0
-1.5457518963597e-15 -4.46369462826113 NA
1.37543985083497 1.37921753700798 0
1.05104859681303 0.449933476662129 NA
3.70502172672884 3.60092372595297 1
1.34512149079206 1.87399379525652 NA
-3.84460391559136 -1.94825889105596 0
0.222958744315133 0.320328668060526 1
0.738464820844149 3.1274479006288 1
-1.5457518963597e-15 -3.26488749616887 0
1.97912638791873 1.90470465335424 0
0.405276814092147 2.82125008659989 NA
1.54832849889939 1.53753597136166 1
2.87244941152584 4.95582328407635 NA
0.149537760157432 1.34411634927571 1
0.295147664752237 0.887462735702796 1
-2.47399023772762 -1.46379482065278 0
3.27905393899661 2.94671760542236 1
3.55570815953044 1.2854069939624 NA
0.626164362045775 1.71211743213665 NA
3.51996431421613 3.04641077039592 1
-0.433249836935302 -3.4332512621467 NA
1.18743782603365 0.9820935571114 1
1.23771589209917 0.794638463880572 1
0.260444728019376 0.849638763382979 1
0.55844450525508 0.391956625906188 NA
-0.312225791044414 0.543298642323633 NA
-0.110121211107179 -0.321902943971384 NA
-0.924288704890828 -0.598079688228073 NA
0.389958471587913 0.178982113459809 NA
2.19299234982981 -5.54684974054651 NA
1.24630224354974 -0.600375845675249 0
3.24501753842425 1.80336069127184 0
-2.05215541311627 -1.65662975145364 NA
-1.8229239104357 -1.09888691946863 1
-0.42686560845049 -0.805486470220473 1
0.286971505491177 2.81894092099251 1
0.266503629044904 0.515086507251069 1
1.45643040187538 1.32296569653011 NA
-0.547218182251209 -0.11293724997249 1
1.23691641965155 1.19010520573139 1
0.642691109560205 2.51906449555278 1
0.658464022678589 -0.232674809246665 NA
0.0180855479175122 -0.545154093003979 NA
2.69494309874166 1.12652473749083 NA
-0.483937803228899 0.0560487260617547 1
1.08517201236193 1.16024844283194 1
1.70294290098669 0.251762373965037 0
1.27318069935698 0.57308891154515 1
2.68717244065417 0.247859208702451 1
-3.39754786243809 -3.02749179851104 0
0.218223018454559 -0.136022917078334 1
-0.862892780805916 -2.42379265131727 NA
2.25338407491693 1.7279322878493 1
-0.758273503640771 -1.18054242194442 1
-0.561158296708054 -0.153284652139795 0
1.70679585863309 0.636429908752414 0
3.4686645475908 1.59650129957444 1
3.31710054602963 2.81425812649333 0
3.07843164719442 1.35610958772308 0
-1.5457518963597e-15 0 0
2.29683798152724 0.531337332880002 0
3.10491045984617 3.35549310121123 0
0.218500899045955 2.77643093606381 1
1.87781527980636 2.64616673778699 0
-1.5457518963597e-15 0 NA
-1.5457518963597e-15 0 0
-0.286419529052183 -0.278377580682196 1
4.65961364210682 5.81966457464985 NA
0.465253972700188 0.324265471908275 NA
1.49931893180342 2.10862800226856 0
-0.402128815794168 0.689536314003819 NA
-1.01618197357855 -1.13178420596691 1
0.538692574034554 -1.67172036282679 0
0.0952023013592101 -0.925896971493597 1
-0.976492888484874 -1.00835765019161 1
3.62376146733123 2.54011651041521 NA
0.829172863104252 0.535569552132989 1
2.80048862268622 2.29309580192935 1
0.917883872407696 1.58967349146785 1
-1.17699374874725 -1.06770952006168 NA
-0.848525463208732 -0.0345800898748025 1
1.6832987805334 0.0251109767631859 NA
1.21916468892374 1.21682018596684 1
-2.11641299415339 -1.97044120795181 NA
-3.43254368078877 -0.323552248680608 NA
0.817490512926675 -0.889092956951289 NA
-0.429756308775215 0.338161137249702 NA
1.08647219526266 3.04324018501019 0
0.987202484594995 0.269364299469231 1
1.38749635108127 1.47341992389945 1
0.992967152660202 0.183392893867073 0
-0.449777392896561 1.02718796718952 1
-0.322423244850169 -3.34254935998628 NA
-1.5916972006458 -2.8779947747786 NA
1.74718033134601 1.7819351779144 1
-0.429401807597987 -1.2391612456131 0
0.158606098516667 0.406559708562721 1
-3.19001806088818 -3.72058655174778 1
0.0419546129683274 0.12640113195764 1
1.65481507499497 1.50156336246968 1
0.632465390646351 1.23775578978062 1
-1.53774156550414 -2.42011569316217 1
-1.72440797475705 -0.941743358983286 0
-6.06446893763909 -3.04208190082093 NA
1.82839329045111 0.308109427445176 NA
-2.1814999130733 -1.75606850510324 1
3.65846203846571 2.8110417254306 1
5.45126832827604 4.50651519498605 NA
-1.87574861788907 -0.886990192538296 NA
-1.91201544279782 -3.60390451873226 NA
-1.5457518963597e-15 0 1
-0.179790842196186 -0.0365368235818166 0
0.0683249461479941 0.950301461976878 1
1.98152904512265 2.52320736817493 1
-0.334882759700643 0.171942589439933 1
5.06792126746775 4.80476287640419 1
0.477200899197358 0.455959213265482 1
1.53135853277644 -1.40626507474866 NA
-0.103679514302454 0.55772415894197 0
-0.308788363827554 0.594873862173728 NA
2.62973869443346 1.86020394289225 1
1.59986676340457 -0.240797722038609 NA
-1.7116818230418 -3.16918746867511 NA
2.49424910481891 2.81409148888125 1
-1.5457518963597e-15 -4.35818187342575 NA
-1.19663594121336 -2.02670660452256 1
-0.49516923742873 0.228957946397176 1
2.94755684648554 5.70842324804582 0
1.23830813410886 1.22768162460445 NA
-3.57919551013096 -2.13991175419499 NA
2.25364160141257 2.25318580485741 0
-0.415819863244022 -0.262668116698304 1
-0.431863205839204 -0.931750440491504 1
1.10577959799526 0.773093924379673 NA
5.1748289091694 4.79801916555584 NA
-2.08898577516771 -1.06012256573528 NA
1.56062901747547 1.03922694926849 1
0.479053562283368 -1.30908567273307 NA
-11.4886652418399 0 0
0.767760672396257 0.79092991390028 0
-1.10134088473294 -1.25100259643673 1
-1.70983477145723 -2.00201981340701 0
0.83201803020358 1.05876634925735 1
1.12714032886857 0.379492926803306 1
-0.717159271545586 -0.276944411833439 NA
1.08872952388336 0.356001247496062 1
2.28378274981201 0.661416783902994 NA
-0.710264505205326 -0.865711446527752 NA
-1.17949252585626 -1.91016720340335 NA
-2.03004411824333 -0.859897852147718 1
-2.94480925578629 -1.86926084229706 1
-0.57117583366096 -0.484111836474092 NA
7.23075970011105 4.06885325028182 1
-3.19101394244773 -1.59184303396254 NA
-2.58478367197225 -1.75998368880002 NA
-0.00588965235984499 2.08772466387658 1
3.03183745286502 2.60093364945304 0
0.444468952781803 0.173398811271055 1
1.47753168521663 1.11780839774872 1
0.454536140621915 0.514478348637512 0
-1.4716783888357 -0.609516859043574 1
0.0645416742797786 0.150649044819694 0
1.96750718006019 0.963441218274913 1
2.08460417087323 3.81161251802659 NA
-0.181407883847616 0.0397502709737839 1
-0.536914456288608 -2.98800279243366 NA
-0.117350278016526 -0.185937381527503 1
-1.40998442539525 0.00724423878140787 0
-0.498954853744705 -0.324612283810726 0
0.363611649589773 1.41999135045118 0
-3.06158590501565 -0.389731438704345 NA
-0.641570282456265 0.28408290828673 NA
-3.15093440613591 -4.02180768147559 1
-1.11241769856824 -2.95206223240389 1
-2.20749868321408 -3.90081763932829 1
-5.43417883913609 -5.71488747661487 1
-1.5457518963597e-15 0 NA
-1.5457518963597e-15 0 0
-0.335614393612436 0.141604220229174 1
4.6517233257039 1.64371019257492 NA
7.66558550265872 3.51242198119007 1
0.636999142143976 -0.755723888655539 1
2.50434699584794 2.45426100592541 1
8.14685506397311 9.02479654546626 NA
2.48668016934158 0.980324607291869 0
-2.70172600401712 3.11570585286062 NA
0.345547708904917 0.20956332682808 1
-0.717746840091372 0.209286045380294 1
-1.747136250626 -3.54096029401651 NA
-5.15338783509604 -3.34047084872378 NA
-0.111054751705907 -0.497223212847882 1
3.80381825114148 1.81135206818476 1
0.530239279854838 0.999974537871023 0
-0.294403083148353 0.373960638033961 1
0.281484092336754 -0.378826799190285 1
0.954172075066734 0.785423380447183 1
2.3477539650381 3.17462963745266 1
-0.727251143193011 -0.23027515160647 1
0.0589214415532431 1.17485082421543 0
-0.774632125102374 -0.0588766816782518 1
-0.672906508302397 0.691640562791228 0
-2.37814003642521 -0.907057875173885 1
-1.05916406377975 -0.773248219083734 1
2.60145325615551 3.9021002599562 0
3.18671442825877 1.96084862034498 0
-1.5457518963597e-15 0 0
-1.20207123005466 -0.353456473811959 NA
-2.5863303390421 0 1
2.10424504512397 1.57857856181031 NA
7.23216766707826 5.08500016074474 1
-9.89782527006443 -3.40530046688452 1
-0.589385624818555 4.66340179247166 NA
-1.5457518963597e-15 0 1
-1.5457518963597e-15 0 NA
-3.5877482709162 0 0
3.22350190702029 4.03806006458297 NA
-0.653956833943976 -0.52987146354445 1
-0.524306538501204 -0.724942061194123 1
-0.515269799379637 -0.308104576654924 0
0.962383424395819 0.840394329812742 NA
0.822903561491615 0.640285032423055 1
0.739164665843217 1.12771735754961 1
1.19093731657775 0.658273357098104 1
0.335835970821108 -0.278338184277439 1
4.76407268882102 1.83003202789872 1
-6.51192535858953 -2.67726189128622 NA
0.0117746196079736 0.152951161544871 1
-1.07199329592103 -1.21465027360678 NA
0.527237767472954 1.32348112185373 0
-3.6837845171058 -1.45093885902633 1
-0.709964823370365 -0.21306509630662 0
1.33979904133515 0.7565103227672 1
-2.9610995407744 -2.21755861079762 1
-2.59483183050853 -2.28591167097251 1
3.34488777706359 2.70268081938539 NA
-1.19919946932872 -0.614096573029567 1
-0.0279538871556706 -0.191047600364718 NA
-3.07479252776846 -2.44105747709296 NA
2.31761741855848 5.49874881013421 NA
0.333415686185759 -1.36726793008773 NA
-0.370362754795577 -0.243849447162279 1
-0.58072796284136 0.004778788882004 NA
-3.548244047973 -3.10905753076039 NA
3.40846536626323 4.78353038890369 0
3.16085260009183 2.3898860455954 NA
0.104211162741327 0.919193005534607 1
4.06103047282004 -4.11563329454103 1
1.80432987000824 0.724733983650582 1
2.06418517400919 3.2268426487529 1
-0.13907226587088 -0.0187846744943919 NA
2.73456603507594 1.62966835906396 1
-2.5863303390421 -6.69730019579176 1
-1.46014328342794 -2.05421303519933 1
-14.8746731943223 -1.81442589603629 1
0.0715835490916476 -0.293997790005417 1
-3.85393085998386 -2.07145875743395 NA
1.90290438401588 0.689229223293606 NA
-0.303579746337488 -2.43084531869015 NA
-0.752861451940486 -0.591874346632088 NA
-1.49164090662851 -1.41030564073197 1
0.729574514707308 0.844969089662919 1
1.63782834599558 1.53602884437084 1
2.04776782894855 0.944150971816795 0
-2.75780857942314 -2.61766837509632 NA
-0.30406895402456 -0.923821381711413 NA
4.67181351659233 -1.22604790688756 NA
-7.75694691211153 -9.02573190435914 NA
0.158419716069708 0.367705718269299 1
1.47528639528683 0.743286899008238 0
1.75728026620716 1.44998967074574 1
0.47618267599553 0.304172947731013 0
0.939734196468351 2.61160979509396 0
-0.135636090881287 0.509031078413339 NA
0.55349579208035 0.395940570151218 NA
0.0587963085836937 0.240362056394242 0
-1.26016474404352 -0.815774270471199 1
4.659728987139 2.39211675942245 0
-2.56622800402442 -1.50661935233635 0
2.63579995823122 3.40489670065754 0
2.0591327483745 5.04354212361688 0
-0.767628762096378 -0.572429247923725 1
-3.80709322988054 -4.22475702690861 0
1.85877847462802 2.47842648951081 0
0.259655308909638 0.414789612154467 1
-1.06034590020694 -0.327294556035402 1
-1.71168576524987 -0.939842119539745 0
-0.14788834723493 -0.034675524197759 1
-0.154124096251442 -0.404912681636171 0
2.08745290257714 1.67963393904083 1
1.95917458143547 4.27737776260759 0
1.92293624678767 1.02404459401483 0
-0.0821161244385978 -0.00723934902176999 0
-9.94199086641674 0 NA
-1.79409497995896 -1.02155063157008 1
-0.0284341966170111 -0.433910181314705 0
-3.37553352836051 -1.52373470494195 0
-9.38494729410048 0 NA
1.58896672468517 1.59666846472117 NA
-4.13862094848412 -1.34564412689494 1
-1.5457518963597e-15 0 NA
-0.879212950640573 -0.605751588384805 1
0.417048115327002 -0.201792939734879 1
1.33008203329014 0.912025863702716 0
-1.94706355475962 -0.778937528160626 1
0.719120759229519 -0.242870741472912 NA
0.66787130220544 0.627568895591748 1
1.53660897888648 0.0669823521404455 NA
1.57420074474565 1.78523046118119 1
-2.69175086444607 0.615865919580968 1
2.55394078999578 1.10893436318873 1
-1.3057486546402 -1.27404828300694 1
-3.95261974783703 -2.99462712466689 NA
-2.385348255328 2.01118496892477 NA
-2.29784209471856 -2.0103548567433 NA
0.351457684500106 -2.73181680482816 0
0.490601684237937 2.25767640660711 0
2.50234574993295 2.75643980580975 NA
-1.5457518963597e-15 -1.91248568425421 0
-0.436659677446235 -0.218748129686433 NA
-0.375816252064913 -1.04607309036584 1
-2.20274947991493 -1.98402867612956 1
1.63866317513607 0.4664623223505 1
2.56792032054079 1.65403920248429 0
0.638967323234459 0.503048903705799 1
0.136463417636169 1.5606726338027 NA
0.742247042456262 -3.25287950119131 1
-1.5457518963597e-15 0 NA
2.71274181937912 2.33230248856548 NA
0.15108415068247 4.17936141613317 0
0.989443145791786 0.766502729251433 0
-1.26181521547808 -1.83227545653462 NA
-0.964475880648482 -1.52302098848536 NA
-0.37716761021761 0.119993022060573 NA
-2.05451120235491 -3.3109423734611 NA
-0.133605923658803 0.725302325582554 0
1.13933729773628 1.12568602316856 1
1.8725196784255 1.58970468833687 1
-0.130369707934395 0.439070179965478 1
-0.675500493023624 -1.78871332905843 NA
0.0525029897920542 0.772651220398088 1
-0.49679368378249 -0.186588408940485 1
-9.71579550878122 -3.00153129895242 NA
0.959080930874291 0.485386801804919 1
2.47991245299512 1.67363719831835 NA
-3.17898393405087 -4.18065300633563 NA
1.83564997473709 0.728995535983583 1
1.40403372286065 1.42174524221284 1
2.86851799910528 4.28836461613472 0
3.57889826418505 3.85527658153513 0
3.72212736450925 2.46392444797453 1
-1.42066246327807 -2.09515667592616 1
-0.257754135423615 0.127904301627492 0
2.22769403775936 1.83217893409105 1
-0.8477385087235 -0.291376248426573 0
0.403027674568333 1.06543010237852 1
1.11359910818374 3.40412558225278 NA
-1.82402312134348 -1.657519951756 NA
-1.61963491774208 -4.30186660290359 NA
0.363308387779622 0.628868557358244 NA
-0.302482644837858 0.696385157514072 1
4.10214256290427 -0.686860580328149 NA
-0.0457443264125042 0.136286519693961 0
-0.906462459939026 0.254433600528862 1
-1.10700597287674 -0.835624427630465 NA
-0.147488259852115 -1.06969909044086 NA
0.0680825809983824 0.656045671450638 1
1.22636192379842 2.42879491470087 0
1.75752928557448 1.31565131764224 NA
0.5542230932586 -0.490715556560731 NA
1.3615649118983 0.539970689291215 0
1.52773974037199 1.63438943789858 1
0.157562062578974 -2.27101225970707 NA
1.49954013835811 0.937364232575431 0
1.7845436334756 1.0770316902834 1
-0.118298785114893 -0.00247172179062545 1
4.8622625073332 4.67803429208603 NA
2.65268721885017 -4.15311748389326 NA
0.275587314497658 0.315475315700736 1
1.9415598663319 1.82842617027137 0
0.154101395902689 -0.0854436243332307 NA
0.377650902948265 0.380802619398264 1
1.19375273086669 1.12507635255799 1
-0.230154281696646 0.0700421832448557 NA
-0.334390080074551 -0.851766527139318 1
-1.5820926607666 -0.928575368139579 NA
1.91778683476887 1.66729946102119 NA
-0.191088746241199 -0.415601057510964 1
-4.98233644095813 3.74671877652603 NA
4.33006541151595 10.9465718160819 0
-11.8545993126834 -2.35605188112721 0
0.914702788613959 0.364856948968161 0
0.582873896045573 0.529997334329778 1
2.17680606411889 -0.095182639905708 NA
-1.5457518963597e-15 -6.66834065146497 NA
3.15673261451665 2.00233015450592 NA
4.37249588078111 2.56621909937177 NA
0.178067952040877 -0.684155354156417 NA
5.10865472677673 2.08779384679128 NA
-1.3895338523609 -0.0567054075340203 1
-0.118468789114624 -0.262277001450687 1
1.49274199551537 0.700799134393501 1
2.51835098952749 -0.245266208457317 1
-1.19770065557792 1.1085201914165 1
-0.235914152585943 0.540606437947856 1
3.83135528209407 1.34872293447604 0
-0.221624778721757 0.747238114254533 0
1.05756333616468 1.35707646225436 0
3.01815654816703 1.8044676478753 1
2.55931945994379 0.818328168189729 0
-0.927422810142441 -0.393211480628441 1
3.17038793444918 4.24610338016891 1
-0.157731357248215 0.696485914806786 1
0.10878760973005 -0.911891882502843 1
1.38868809337555 0.310971822531638 1
-4.56517504619904 0 1
-0.696041818389745 -1.67184445476219 NA
0.50919422125018 0.645925147354422 NA
-1.03898963843862 0.194906965489068 1
-1.57546974767667 -0.140876882507816 0
3.16727850544539 2.25442206920475 1
-1.41487589319107 -1.05451343056776 1
-0.777670462816186 -2.14759158048943 NA
1.78639457041218 2.53717783414344 0
1.00680997869559 -2.30310154057421 NA
4.44274784905625 2.15964153900542 NA
-1.03723024068521 -0.892305200871769 1
-0.294336058725576 -0.786066885269326 0
-0.8654191394693 0.563702895175815 NA
-0.407018706421497 -0.712213719605886 1
0.249156196983993 0.564716662489599 1
1.20028237113488 0.870077904258518 NA
-0.877598206587881 -0.00778736225374186 1
1.83397768300668 0.550768863097437 NA
6.97890729834971 4.99545113505781 NA
2.48650767221421 1.3534647388943 1
1.10489919146469 0.989673307587502 1
-5.3200139623481 -2.54452853149285 NA
1.20289951480989 1.07967886076836 1
3.27762652053838 2.02204907598542 0
-7.73669223065918 0 0
-1.75544767049556 -0.472395962284998 NA
-5.26211695368539 -0.263046897987381 1
-0.875004995531169 -1.10066838655707 NA
-3.14659806941486 -3.06856544395525 NA
3.9499582880223 1.74453051414577 NA
-0.282151992270892 -0.988855708560766 0
1.85842077775673 -0.00617986384008151 0
2.73271362911444 1.79880641430915 NA
1.72879195279772 1.05581657090127 NA
-0.664516456070371 0.0880287231586956 1
0.295171882258862 -1.19170619866516 NA
0.185914620669213 0.358134640982855 0
-1.22843557046942 -0.844262543939246 1
-0.263459676816355 -0.693349390751382 NA
0.323290768852919 0.208662147196065 1
4.52737530377079 3.49687083963143 1
-1.75252512700934 -1.16596754730963 NA
1.42037997239995 -1.97893994306203 1
-0.994345955302895 -1.2676513231517 NA
1.04116499063574 -0.329436457604308 1
-2.94946488306516 0 NA
0.986425359081051 1.11705943965165 1
0.0247784406833529 1.005347016682 NA
-3.18807121129651 -4.0745792141591 NA
-4.20894760819292 -4.17839596680875 1
-6.58084762426986 -3.21101015060351 1
-0.934238223836332 0.581855082700185 NA
1.76449405130163 1.77065216440066 1
1.01872656881674 0.395436964613063 NA
0.948363168967536 0.709209804247413 1
0.434561427599039 0.295948582902143 1
-6.04710426645638 0 NA
1.39461375226354 2.30457043211705 1
-0.418679208607081 -1.81836259644388 NA
-8.06071420321946 0 NA
-6.62102688025291 0 NA
-0.938712081688757 -0.22466108429679 NA
6.5563487945138 3.54899736593814 0
-1.78948420731856 -0.819905410596497 1
-1.01604873230178 -0.559838319292166 0
2.62355448936388 2.68521973088673 0
0.327741742668206 0.926275074018388 0
-0.854495320122992 -1.00755275722046 1
-0.370020557098932 -0.501240461608297 1
2.684085379826 2.37545134872495 NA
2.87937284974633 2.13816048128484 0
1.30116920153011 2.08937914187984 1
0.0547647677219148 0.66953287029287 0
-1.12894753872361 -0.950501833058747 0
3.8059565579643 4.16884116318482 0
2.1420434738847 1.20975534971789 0
-0.409641016101247 -0.369019461986154 1
0.312890211163683 0.641114053623574 0
-2.35664600418216 -2.19526135343077 0
1.18972318083535 1.52767364496224 NA
-2.16480834230646 -2.38261472486533 0
0.282541416550076 -0.208447509108188 1
5.20005008944303 -0.104395521268083 0
-8.00191269438954 1.72730134849678 1
1.08335352714747 0.872531123424342 0
-2.28200858914024 -2.46451811484709 1
1.11528384323117 0.710875225793456 1
1.59526739730401 2.82442722549188 0
2.81589746762601 2.58238735058359 NA
1.00749315272142 0.808700222223645 0
-0.745260804401586 0.24274170923102 1
-2.08380743330621 0.463070206154271 NA
0.378863296553389 -0.615608381787579 1
0.668847162351341 0.0107074834814591 1
-0.341368331476944 -1.4366389260515 1
3.15479011875229 2.09244133045669 1
-1.18511619794141 -1.98501481748917 NA
-1.28198776644878 -0.36600850459032 1
1.76115728631516 4.53929840838546 0
4.20354826632944 4.95575548800059 NA
-4.61106556634194 -0.726053904590194 1
-2.00892303170888 -1.45140222904254 1
0.13801660300563 0.151306117049635 0
-2.03777903292122 -2.41380656687552 1
-1.46270688630592 -0.409939448909898 1
-0.311644455070357 -0.770136456640098 0
0.741810095482155 1.00078152314567 1
1.12636160341166 1.08956416382276 NA
0.504803737780906 0.572700076098143 1
1.21632712044066 1.3238776268666 1
1.35769523378724 1.17851163345238 1
0.638907579254301 1.09452638010704 NA
-1.50257878994254 -2.13880422423737 1
3.6050183891 1.55148220356026 NA
1.6209178262652 1.02552687438171 NA
1.58748746229522 1.3730543294308 NA
4.47615101179941 5.14731223015606 0
0.610250640038842 0.523329176742085 1
0.774505054030136 2.67165168058224 1
2.88268786245767 1.7927974310296 NA
-1.55892660608251 1.70661424831802 1
2.8163747094018 5.08527259022321 0
2.78879784720239 -1.09300341384948 NA
0.306600867318005 0.423321631575873 0
0.741842516770455 1.92511284921782 1
-0.0439876611543852 0.245587747393459 0
-0.834656640523908 -0.735650068598009 1
-0.413999774234771 -1.43101538730835 0
-1.5457518963597e-15 0 NA
0.953497385046858 0.639410843229837 0
2.814087768752 3.45156344433276 1
-1.31287827403803 -0.235674147395259 NA
1.24994965148373 0.597486635819616 NA
2.32220271092852 2.46270142290005 NA
2.21549065109321 0.758923731153772 1
0.824487877578182 4.6392350956583 NA
-0.892998294174691 -1.92004344260983 NA
-0.245615812819466 1.22443073747439 1
1.90587973611196 -0.426126186270622 1
1.99967527123723 2.04132590198302 0
0.267910500127959 -0.411296985220352 1
1.12872455134252 0.679466926618732 NA
-1.45781216002804 -2.92737999312948 1
0.471461841842262 0.691006753403953 0
-2.56827207600626 -1.76377764691453 NA
2.01116842734392 2.262158474225 NA
-0.905168429264795 1.20036979847627 1
-0.720418638837784 -0.331736704524654 NA
-0.948141667522484 0.346423464476194 NA
-5.91741045151943 -2.98595634668906 1
-1.70326214191016 -1.16414357664636 NA
-4.57245092335199 -1.41276320358094 1
0.44109959939017 -1.43221966885556 NA
-3.1823822156075 2.74703276062816 NA
-1.88775385799207 -1.11455387362865 NA
-1.59632478206786 -0.725713976115325 1
-1.28603294311077 -1.32325120250473 1
-2.92338407196174 -0.405455986755089 NA
1.16584066066989 3.87522822229908 0
1.27859184782432 0.847515067233662 1
-0.781521140416953 -0.605662452280675 NA
1.7421462959822 0.132373714244146 1
2.46647435310398 0.842659197139208 1
1.76606148216718 1.88337659472094 0
-2.95535951046089 -1.74868785648375 1
1.16477133510671 1.34354016242922 1
4.32513897459396 3.64488193996737 0
0.566039298738737 0.513706608022726 0
-0.313747449475161 -1.13327156081487 1
4.12065650641438 -1.31602296861001 1
0.792893821677423 1.02211762809368 0
-0.317144201918759 -2.33008086235388 1
2.68853818032413 0.561025143750509 0
1.36281846658373 2.10319909423325 1
-0.880770109871876 0.0979897038395096 1
-0.402961772614867 0.742929886537578 1
-0.793907863822286 -0.879715643790764 1
1.76518690099132 1.40192807864576 1
-2.09183503122964 -1.37678409216417 NA
2.85454264215865 3.18609290987938 0
-1.55352570493798 -1.12337782542971 1
3.19770364772637 6.5059937714268 NA
-1.52214334259526 -2.20240805734836 1
-0.704947253996817 -0.908051255982743 1
-8.93193275049172 0 0
10.4849858336485 4.86547008986279 NA
-0.175729015102252 -0.176301321735116 1
1.00680997869559 -4.07406747775847 0
-4.28805750894939 0.0666913479735667 1
1.62014658904843 1.10671818625909 1
-4.95500829692662 -5.49879319291804 NA
2.3302338362222 -0.57839577856187 1
0.205889428438113 -1.81708686836699 NA
0.593328347842126 0.390543721926328 1
-0.34815832863562 0.172340022798192 NA
0.762596251210512 0.228827404372515 0
1.37208503391402 0.945211317607763 1
2.99601330917563 2.83061709153872 1
0.572673108388211 0.261644837522382 1
-1.85234091045598 -0.221536330859498 NA
1.90266243376105 2.40616518621432 0
-0.957027042133398 3.63107308566885 1
-0.0168182772635963 -0.087557431376832 NA
1.2820963332396 1.33181771853583 0
2.43403120845053 2.83243754008415 0
1.46960964441822 1.1159549967236 0
-0.0497126521093827 -0.42551205435701 NA
3.90208475718215 2.98269330859523 0
0.826111006382036 0.380074133186785 1
3.59396030176437 3.49410305798109 0
0.302038326086207 0.721300485597912 1
1.25389388170746 1.08359147352766 0
-2.49407152683981 7.55531302298389 0
-2.94946488306516 -4.12796849099455 1
-1.0248565217825 1.43148717819232 1
4.62340680060502 2.74674952366781 0
2.84783016655115 2.61908758712803 0
0.468563073103289 0.628159993966318 0
2.21268029484648 1.17048266301561 1
4.65362184450439 3.11694925697262 1
3.41165572472408 2.36746018404425 1
0.685612253883671 1.21346336731024 1
1.50162621991846 1.40541994549017 1
0.924240326162259 1.19347140199933 0
1.93597054775209 1.8261023268019 NA
1.73834498092256 2.78937326829095 0
1.38434886080377 0.924219663614014 0
1.05186656546348 1.71757902090816 0
0.46391178369933 0.515439360599268 NA
7.25069214065303 1.34957216354128 0
-0.904276975992987 -0.363390923055518 1
-0.508756749575331 -0.103678034282446 1
-1.19278139001535 -1.07965299982833 NA
-1.82199135803672 1.53784753454764 NA
2.71642201277655 2.06127033472724 1
-3.95676463580816 -0.780392377443181 1
0.688647570052478 0.280731787203257 1
-2.30761138159085 2.54867207803864 NA
-2.9073842740874 -2.23839778955936 1
-1.68991593788281 -1.5318030190362 1
1.11928361547981 0.546346537841934 0
-1.36399638718195 -0.531269613484869 1
0.232634863462469 0.617567137549472 1
-1.07113737662074 -3.18423041184566 NA
1.46202183522321 1.46868577862005 1
-1.73247498757283 -0.936581826619736 1
-1.5457518963597e-15 -2.51586316399308 NA
-0.69568307340118 -0.696090973559082 1
0.407010138810608 0.836466765070527 1
5.43491814494235 5.32812296396199 1
1.78382575708281 0.981176263073835 1
-0.380778854074967 -1.17416753972345 NA
3.9810811303961 3.62738486804495 1
2.46203276304925 2.46323782586286 0
-3.66804660174004 -0.086238076925087 NA
7.36126684539211 3.63212519380013 0
3.5051143107864 -0.703651357177142 NA
0.617684666510627 2.64173526462265 NA
1.69753413244221 3.24454789500028 NA
0.473697806628557 0.454391912105839 NA
2.82022101341716 3.17254602763736 NA
-0.713497313540539 -0.294853756037472 1
-0.0269815984727805 -0.166776278985316 1
-0.423175124690357 -0.264414466375264 1
-3.3434310284293 -1.9222810678748 1
0.803742594113287 0.584183698991086 1
2.09012221179909 1.96917940407098 0
-6.11315862983393 0 NA
3.83669798717079 3.38354944774509 0
0.479074406085835 -0.337316948521115 1
-0.025231927534029 -0.0789197277254059 1
-1.86187426757523 1.02311441790823 0
0.131223316700212 -2.19677402510407 0
-0.971504399355886 -1.76810940286668 0
0.54043258354532 -0.879704013960826 NA
0.741067982356499 -0.0363017136445742 1
-0.458460092962292 2.6990000440533 NA
2.06563558200949 0.918493071466076 0
0.92729934525385 1.25228868437682 1
1.69583780999966 1.11474862585023 1
-1.5457518963597e-15 0 0
0.345752693928352 -0.197185909405025 0
-2.32644477781604 -2.6747715675911 0
-0.302884700351374 0.176948189861687 1
-0.523751396068147 -1.39575053061786 1
-0.884016559447365 -0.504286746664673 1
-3.14659641486872 -1.80169113531423 NA
-2.74815406258944 -2.60059075617412 NA
-4.75676743655061 -3.60495968719934 1
7.39273859251121 3.39104811531564 NA
3.62743236857612 1.67061909487397 NA
-1.41123934806169 -3.45157106205712 NA
4.62999472387568 0.230705731011195 NA
0.150712431613733 -2.84893214179286 0
-1.98628614095188 -2.67726189128622 NA
7.44722056450789 7.4577397949306 0
3.33214674204707 2.81468768021112 NA
1.49613462298379 -0.208906975976353 NA
2.17680606411889 -1.51225975915076 1
-3.3905709550685 3.68988699808348 0
-1.02214414824293 -0.920667929086093 NA
-0.690081505121437 0.11056718932955 1
1.04423706660221 0.230725903916247 1
3.37098425727074 3.61928571481549 1
-8.590425061955 0 NA
-0.534866698465384 -0.65827898801605 1
0.165939528833328 1.55584374495883 0
0.449907198398891 -1.44710018729984 NA
5.24267711855159 1.28580227908959 NA
4.48331670698538 2.91198156124279 1
1.28884618183376 1.34051579533435 0
-4.33080417533886 -2.04770350176425 1
-0.571101478702518 -0.656291192905427 NA
-1.06335924981556 -1.28620007387742 1
0.375789201210696 0.932957863938362 1
2.03434493862443 2.80399606934041 1
1.56005987854817 1.27701780568068 1
2.39204838567572 2.32549012799125 1
-2.55096293470973 -0.324892138879308 NA
0.407827158270428 0.507782162239568 1
4.91555700973533 0.277298450909195 1
-1.69361662998221 -1.12642354813794 1
-0.628095579020704 -1.39024493557405 1
1.79680867483274 -2.68865783940205 NA
-1.96704662548027 -3.35745638797436 1
0.179386656807396 -0.215601100604068 0
2.18134665831925 3.20034129952822 NA
1.32015432598452 0.930206174551059 0
1.071085353959 1.02971520311821 NA
1.07026819656028 1.37613302277901 0
2.51059114468577 1.4083139133168 1
2.6802616006625 2.12624504720779 0
0.91605337235249 0.135457217809346 1
0.80839676092178 0.23050022275346 1
0.619823042189934 0.500447742637301 1
-4.19263291094654 -3.58009853923575 1
-5.43729969465797 -4.73922680389774 NA
1.13023323111343 1.64075856075306 NA
-9.48525176130029 -2.47604641913807 NA
-2.20369783930434 -1.85094917920403 NA
-0.429691563704544 -0.406725617138446 NA
0.0626097121323466 0.106220769835869 1
-2.86412750733614 -0.387922703493449 NA
-0.376605761400147 0.265834840568227 1
-1.98628614095188 -4.33091401878731 0
-0.799082540227153 -2.63846340164358 NA
0.205234917696626 -0.209381803451427 NA
0.422902481249012 -0.474714367738045 1
1.34893436304095 -0.618433422387442 NA
-2.6593756389926 -2.21752946537682 NA
0.510767491194562 1.89516808670417 NA
1.89384276445111 0.61765558170121 NA
-3.96736279680646 -2.67652655996727 NA
-6.03154883596188 -8.35428518239769 1
-0.658472139761147 -0.485978630089097 1
-3.78277620898179 -1.2167075215007 1
-0.664663052906016 0.438320173233709 1
-3.31080424140246 -5.86184892404991 NA
-0.205213849550157 -1.12590206234458 NA
1.72844370553734 -0.544922792404417 NA
-2.28168320599171 -1.22958166095382 1
-1.14863375005854 -0.562979905214951 1
1.14468094296137 1.02621586598417 1
-1.20756999256266 -0.590710570290982 0
4.25934892406487 0.647310884079612 NA
1.21343559655109 2.86405032489704 0
1.62292882028094 1.06193002163137 1
-0.888398875686492 -0.694399258594471 0
2.61231674225279 2.52237370696886 1
-2.36739606570648 -1.89957723465118 NA
-2.05959325536335 -6.14452099069538 NA
0.963075109946561 0.382431165528829 1
-3.38556206468925 -3.967414496292 1
-1.46510671546667 -2.82347699641051 NA
-8.01977423050501 0 NA
-0.837417035957786 -0.0987955794478769 0
0.5846869167133 0.855750593239494 NA
1.69077418638193 2.9906954524112 NA
-0.208786882422271 -1.51792884124635 NA
-0.591702722956252 -0.340767949046055 0
0.495087423014244 -0.0765899436114708 NA
-1.78071349413425 0.461140101190905 1
0.971724417753322 0.672062407673726 0
3.58288439684355 6.83419269604617 NA
1.43560850711866 0.10939380001276 0
1.78285203101221 0.497111147201024 1
-1.98628614095188 -2.67726189128622 NA
-4.66965174919655 -5.27510332283199 NA
0.49952329559029 -0.0355837180958748 1
-0.0779412291440253 -1.36511249451264 1
-1.92866766165089 -1.87661086710064 NA
-0.0432782770450396 -0.747212623151501 NA
2.89300604841103 1.38704638288849 1
-0.922135262693213 0.060860819819445 NA
-1.07660010951321 -2.29880730620497 NA
0.46443563021384 1.17046707671818 NA
-6.15392634845976 0.208596473097475 NA
2.3293588783111 -2.12348062592614 NA
0.36126187594086 0.802964268384788 1
-1.83927716610621 -1.31007252402761 0
1.98373372990684 1.47266612913962 0
0.154456326910717 0.198623398911922 0
-2.05526202600646 -3.25802310927818 NA
3.96589446319195 2.55808612804981 0
1.31661435276023 0.826315146192951 1
-2.51049729955759 -0.32777500423307 NA
-1.10827676659222 0.0754199080952378 1
4.27495149065427 6.4472773875505 0
1.99573678647284 0.39510361649412 NA
-1.22622777802409 -0.451465121237802 1
0.360074109413932 0.61458249444596 NA
0.0550196593365809 -1.60402224905811 NA
-0.937669851001163 -1.45139016096475 NA
-0.920436023431583 -1.38023887454372 NA
-3.87984484418501 5.25605200186544 NA
1.56292970355815 1.59644499476253 NA
0.952724327014639 0.694961618945164 0
2.59750336872317 2.13139462978553 1
0.33808398590738 0.170064057223621 0
0.319461013783827 0.26655332272138 0
0.0484714686275608 0.585398646633028 0
2.70586980590165 2.6787914351473 1
-0.295210764170665 0.0851789929351701 NA
0.216446781910165 0.232080423949609 NA
1.40198104525986 3.58710002107885 1
3.73743758250138 -3.20048595663665 NA
-2.81454809488153 1.57857856181031 NA
-3.26937675645569 -3.92541878900053 NA
-1.25864153819859 -1.59515412060445 NA
-1.5457518963597e-15 0 NA
-3.80709322988054 -3.31416527897603 NA
0.161163045193077 0.890045517084896 0
-4.68895598927733 -2.59857166776898 NA
2.6517267987067 1.45093996636072 0
-0.186628748197903 -0.714213146005544 0
2.03387490565102 -0.928391632846829 NA
-0.370861975313585 0.369036823790387 NA
4.9917053828216 -0.685767914958459 NA
-5.65186842351581 -5.17562171966146 NA
-2.22109508508341 -2.15647855031807 NA
-0.121785288558281 -0.201772797399031 1
0.615018224747806 1.96107516598531 0
2.79901448727067 2.86369560560951 0
-0.618669794030884 -0.677158198110506 NA
0.665164278431861 0.895106273584002 1
1.06032615650591 1.2225716801809 0
1.19155962012457 -0.131131152231663 0
6.66051279351638 5.52538085180732 NA
-1.94194899087157 0.257348438901679 0
-1.66643491355963 -0.482101362090648 1
0.369614888330089 0.504816921932636 1
2.06220213693911 2.77212478247254 1
0.155991669288835 -1.20465534380993 0
0.484455665159992 1.321660362756 1
0.963729702511475 -0.433298020817185 1
0.839607451931492 0.201946061854498 1
-0.662905816827124 -0.247473878064867 1
1.16829874798735 1.69337210463743 NA
-1.59795421401921 -0.931570626135438 NA
7.67907007536738 5.3516127725661 NA
2.30232341803829 2.48978413188897 0
0.859881878704763 2.1849534274246 1
0.172561158595206 -0.399014478567385 NA
-2.36100968182953 -4.1032094133518 NA
-1.26643723521108 -0.457199416289287 NA
2.75314427224342 2.44768272679085 NA
4.48595016854538 7.7724059736139 NA
-2.50398127780576 -2.02067294335884 NA
1.14049007507191 0.728463402377148 0
1.42170906309899 1.7197050957148 NA
1.02564909611887 0.976951959664251 0
-0.240474755863961 0.238504798056388 1
-0.14284078548432 0.53621104904343 NA
2.31054234915695 2.28076349117356 NA
3.17336217200041 1.10040777486582 1
-0.0844184954515065 -0.666398401076755 NA
-1.33998361823531 -2.27294594982982 NA
2.43998169393935 0.878401842811513 1
-3.74258032941945 -1.684223103898 NA
1.90563092650959 1.13056603585679 NA
0.509772692645057 0.819285542701151 0
-2.35470821159518 -1.7889304302819 1
1.01077732703907 0.600015387155061 1
0.418631484948973 0.38614347563908 1
0.160558768438918 0.418636311484767 NA
2.11534440332406 2.05744748780187 1
2.06948229008054 1.30942395578276 1
-1.42579455928492 -1.02506816143841 1
-1.24696676353377 -0.817766668842378 1
2.02118174494185 1.08713812286692 1
3.36144253297081 5.19691114706374 0
-0.640652244338847 -0.378301682810081 0
-0.23435805094679 -0.933519649028105 1
0.527131008113573 -0.399700304289594 1
0.154223197182543 0.592060680794512 1
1.5429609431453 2.54959953437157 0
-1.8288608357376 -1.88168259318132 NA
3.04582698778094 2.11356700037359 1
-0.62007429756797 0.433989905410695 1
0.822027241792967 -0.199429799910395 NA
2.02590389641438 0.159853023048961 NA
3.82144213054824 2.41240049196172 0
-3.8110324350915 -3.50276797476095 NA
-1.05782698815378 -0.0927043074677638 0
-5.10694966343245 -5.2800918769847 NA
-1.3329405841806 -2.09806569070203 1
1.44061821998778 1.53904049829695 1
-1.18426399950134 -0.785456846651277 1
1.06588382024614 1.66889435940926 1
-0.432503880247431 0.00124356211201722 1
-0.660059687183618 -1.72438770800383 NA
-1.09486650492036 -1.45888433412411 1
1.62812490700792 -0.27715615282946 0
3.13061565986871 2.82142102592969 0
1.4451454616577 3.16966697678183 1
-1.37928942086538 -2.27246260674268 NA
-4.15523835305054 -2.05320648235865 1
0.478063762094279 0.647919298450208 1
2.72935935857496 4.94959855021073 1
3.01937667592315 2.4636191972211 1
-1.44031418362305 0.920408176241275 0
1.60605467694821 2.01359527653516 0
-2.47887792302955 -2.11665401558312 NA
2.87817050626913 1.83898392927377 1
0.578395795980439 0.511862776314166 1
-0.980281058334208 -0.35337382963798 1
3.29291261457463 5.73740334647773 0
0.475233159826103 -0.0630929646264548 1
-0.521493051957997 -1.82007227928624 NA
-1.79257266251955 -1.76256899622844 NA
0.193221247194163 -0.89979477378057 1
0.55757633811759 0.06277254510416 1
0.372551819755378 1.98510880399861 1
-1.94155876324132 -1.8298674791165 NA
1.2128763683176 1.46620185395885 NA
-0.322344733370129 -1.31304369231204 1
-0.572626512739322 -1.11367929869458 0
0.605702749014346 0.859524977800262 1
-4.54685212822153 -4.71541298096684 1
2.56616769095982 3.58259086446941 1
-0.0516600275225436 -1.1099734894985 0
-0.292562328459396 0.0835775327754911 1
-0.658032863404394 -0.0349914698525477 1
2.17920177709615 -0.32368884757265 1
-1.59367301308628 -3.46490579115411 1
2.08175467726971 5.87121930686222 NA
-2.58011859568389 -1.3948304244687 NA
-2.87466091356149 -2.22345864348087 NA
1.35994617758003 0.600936251399577 1
-3.25716873619622 -3.31955643331714 NA
-1.28837235200035 -1.77053602515773 NA
0.777160546895737 0.479690690148906 1
0.710178469397767 1.08192276184727 0
-1.5457518963597e-15 0 0
-2.10043617081588 -2.94026979108446 1
2.48351430644541 1.34291283674257 NA
-0.759318747418773 0.214423863398559 1
0.920635366071052 0.816777852796472 1
3.32180079180956 0.571012200392499 1
0.09005677421765 -0.584043358568233 NA
2.21179020561616 0.678378646792351 NA
-1.17695082567213 -1.05847701042977 1
-0.0254582554913819 0.771026348236716 0
-2.1474272133145 -1.14511641031907 1
-9.92990587698527 1.21627914371899 NA
-1.83095208923555 3.102113366287 0
-0.847984079761378 0.473224179333203 0
1.24772353614057 1.08777115269902 0
-0.133474145371327 -7.46419478682422 NA
1.69294808234268 -1.50900040656845 NA
1.88471050078594 2.11675504596849 0
1.24908609807286 1.23615333356073 0
2.47922204575145 0.690595994940607 1
-0.520824190471235 -1.16275150527249 0
1.15089765161108 0.327326682072777 1
-1.5457518963597e-15 0 NA
1.00680997869559 -0.775172997424024 1
1.926517297039 0.793589805519703 NA
1.16156804503624 -0.1040915674824 NA
-1.05930882557691 -0.589640824239856 1
-1.49802877323112 -1.40679607772369 1
0.126373153194998 -0.52923076466975 0
3.38287756298366 2.81238937899467 0
-4.59198074862171 -6.79782992431327 NA
-0.739946188347103 -1.52768097100301 NA
1.62442296339798 2.67054203867263 0
-0.544418811414847 -0.0559234406713124 1
-1.5457518963597e-15 0 NA
-6.12183521267177 -5.98401088546287 NA
0.0563313594124428 -0.142716526340137 NA
0.321894638903946 1.57914463064482 0
0.714303214248428 -0.128173582097409 0
-0.2349231845964 -0.640776320639676 0
0.354743490713404 -1.00752501436312 NA
-1.5457518963597e-15 0 NA
-0.171258146705933 1.33424760132957 1
0.111643697372875 0.528850582896005 0
-1.5998054947634 -1.91944245262237 1
0.898005478760174 -0.400381702483606 1
-2.13742097868308 -0.43644219476262 1
-0.867731329735801 -3.74425472773172 NA
-1.5457518963597e-15 -4.13967481733855 NA
-1.22077439684748 2.3021520806353 0
-2.9610995407744 -4.60028577209208 NA
0.411615124976337 0.845572633424045 0
0.487913883649348 1.04536237953749 1
0.337124649739887 0.301130496192229 1
0.719973946103233 1.01250801242481 1
-2.22617780856743 0.43021154517242 1
-0.499104479399524 0.164865207802969 0
-2.79622383957942 -2.78756126314377 NA
-2.90838269423708 1.98007458467075 1
2.2235373186789 2.38620687452175 0
-4.82331743765473 -5.40413735281074 NA
-0.586280938385516 0.541570881972669 1
1.57860268701743 -0.300047832353069 NA
-0.313721053297125 -0.181517411417475 1
-0.983139912765647 -1.34080523288704 NA
-1.24945156492366 0.722321518587609 1
-1.62036418096065 -1.47599056255623 1
-0.764313936153925 1.0347427798529 1
-2.21784410668946 -0.950353809252054 1
0.010812612153799 -2.20714544402447 NA
1.00680997869559 1.02311441790823 1
-0.0852760180459904 -0.755151731116244 1
-0.630779447017363 -3.3409589064077 NA
-0.625359839924048 -2.41431314194755 NA
0.0945403120791948 3.06512803246279 NA
3.36119223654975 1.10653459019699 NA
4.40384989588282 7.52723152805821 NA
2.91671018121848 0.574922883307276 0
4.37216951449949 1.21334538326621 NA
9.01125293454735 2.39179305006158 1
1.44043426841819 1.48082980759092 1
0.702753510968666 0.374751995795226 NA
1.40476069623354 0.780514331156881 NA
-2.62785559906873 -2.07165444531763 NA
1.08861021093469 0.0182827300077517 1
-0.0323030856376157 0.605403774398161 0
0.241317046982983 0.99081078561347 NA
-2.48282647794367 -2.01017870123821 NA
2.38984833500609 1.60265173213408 1
-1.5457518963597e-15 0 NA
2.29780252772339 1.46987893138566 0
-0.542070531989613 0.0671012863032236 1
-1.5457518963597e-15 0 NA
2.07691104485942 1.94141558196159 0
-1.16723619736027 -2.28408078794136 NA
-1.97398979708774 -2.0736025608185 NA
0.331942255317409 0.552181429117986 0
1.79382550345285 4.63973447341497 1
0.0533208672600359 0.881891330102714 1
-1.7530953087828 -3.42826673212337 NA
2.25597972981772 2.57250420335698 1
3.62235470953495 4.33462250263794 1
-1.5457518963597e-15 0 1
-1.20285347658095 -0.0757026607015951 NA
0.804965760851123 0.835243532467805 0
4.91764431836824 0.768382284025926 NA
-3.11732979552418 -2.0033524711477 1
3.01887079222635 -0.872608288910221 1
-1.71719986638888 -1.26790074145433 1
1.08535989357466 1.07825637180037 1
1.90837479890065 1.89232643629813 1
-2.06252349712155 -2.89944651846928 NA
3.84829742018706 5.47985820208439 0
0.812512687866777 -1.90156609325782 1
1.59902563130574 2.161528755203 1
0.215369981949472 -2.81070423256402 NA
-0.482231053656199 1.23939588861957 0
1.34518488806015 1.0046064622793 0
3.08781876840828 2.90432107324454 1
-0.441658917272396 0.730760240506987 NA
2.03990248399679 3.20797449925098 NA
1.40652348562299 1.19526954754111 0
-2.20587554976938 -2.09466856647835 NA
-1.59817727555095 -2.08364641801486 NA
-1.03182325826242 -0.701557694385296 0
0.447574756222456 1.51749672686413 1
0.95767830707936 2.5187776358627 NA
-3.0012930447958 -1.44076628737279 1
2.55974643901473 -1.12163835850786 NA
1.64861895039466 0.902011187922424 1
-1.7451725642596 -2.59321933079499 NA
2.58586594454412 2.54987927592361 0
-0.453560364261713 -0.171710204775329 1
1.65002249931511 1.41188398493799 1
1.052853844682 0.650067658107783 0
-3.73194457713508 -5.92198352136689 NA
-3.10061271078337 -2.67772711905396 0
4.27085559508918 0.90707369215882 0
-0.667896782583713 0.225287568750525 NA
-0.557358796173193 -1.29344466995848 0
4.7844396856973 3.99176104049797 0
1.81664665466208 1.35885594699792 1
1.93077042887624 2.26910205482608 1
-0.0445199443222623 7.6482111871432 NA
-0.344901391493441 0.815564602829088 1
-0.704205601945236 -0.726100949800761 NA
-2.12421981889898 -0.673035525002835 1
1.40854673599349 1.21627914371899 NA
-0.0226504673160881 -0.151619938685417 NA
0.92998208039624 -0.144278772021923 NA
-3.19730904225331 0.96230185849464 NA
-0.870418859471896 -0.757639706765149 NA
-7.27060901385104 -1.60671763703335 NA
-1.5457518963597e-15 0 1
-1.5457518963597e-15 0 1
-8.9914055094459 0 0
5.6819483609517 0.248554286762061 0
8.3309905856567 6.04229926193247 0
1.71895961965203 1.68800236690236 1
3.10535203982591 -0.61331950972488 NA
1.16471978966586 1.56577955406382 NA
1.10906343265825 0.552301606383412 1
-0.527495979902862 -0.595574954165191 1
-2.03715893162529 -2.59286286587268 NA
0.547846598357602 -0.416022421131634 NA
-1.25467574763243 -1.71924136535481 NA
-1.5457518963597e-15 -3.26488749616887 NA
-2.12493432224331 -1.7015359278271 1
-0.962871899090299 -2.12919773514056 NA
0.791924512747188 -0.0981834411993941 0
4.39822817985464 1.5410806907146 1
4.73394279244638 3.21521696176193 0
0.0386986430565 -0.349944027471518 1
-2.56906871489366 -1.58258045782094 NA
0.776329986928688 0.103434174997511 0
1.27189354290593 0.636125137731837 1
-1.05650512308332 -1.48476928422483 1
1.25635066489598 1.17677791983612 1
-1.13011897713885 -1.72171986651007 NA
5.07923819838769 3.20863781569479 0
0.696513149950571 1.8439589497435 NA
0.652834721923384 -0.123332361265671 1
0.616964534612053 0.9312431146951 1
-1.94633602903542 -1.4683111789989 NA
-1.23371575933451 -1.80506447247266 0
0.897257302179058 1.28500551127044 0
0.974313160439379 -1.0452270566037 NA
-0.983362152361549 0.344162325954277 NA
0.427815296091752 0.799940974090124 1
0.790776388626776 2.77904539069776 1
-0.30286387542998 -0.317714333130051 1
1.2505327889518 0.556437959554517 NA
0.799445059230597 0.314044531260453 1
3.11415648111067 1.97346030588473 1
1.1523454744866 0.499135241916325 1
2.88955490870625 4.54179704409965 0
-0.615718641784067 -0.576285293953917 NA
-0.939371510963201 -0.962041146799347 1
0.193898730590831 0.740973075772249 1
-0.110038352963406 -0.344528873241537 1
1.01056080057864 0.523076635431474 1
1.02774917475876 0.469442487039374 NA
2.01804422472974 1.15340058631769 0
0.509585860311329 -0.206706597662718 1
1.53585781247223 0.970837291157478 1
-0.627002587907782 -0.0189232648018452 0
1.00956930156711 0.999256994405569 1
-1.55346544824798 -1.07519751753675 NA
0.422670201712848 3.5506352298634 0
0.667476266570105 0.5451392536912 0
-0.108999421222008 0.394311704804965 NA
-1.34209374746998 -0.559317033995842 1
-1.07157108803198 -0.130066324233742 1
0.0581231207046669 1.03239182531112 1
-5.37709939694869 -1.61120273804269 0
-0.678650405211836 -0.0714750225183721 1
-2.09452514172007 -2.66081064693858 NA
0.107197749511625 -0.12721997188113 1
-0.208928580294658 -0.179933862440016 0
3.1873079865446 -1.5754279503503 NA
7.18938799645929 3.06326847039776 NA
1.14302144516698 -0.106228540604042 1
2.82496558675448 2.08056693907064 0
2.04180176130087 0.830543470488697 NA
2.68738642975313 0.247851579009447 0
1.13881395629653 1.35190071800118 1
-0.604185737491644 -1.49470303227143 1
-9.71405401399678 0 NA
-3.25206375414623 0 0
-12.2873979755153 -2.52744538124173 NA
-0.466522218554563 0.588226878210462 1
-0.78759896257191 -0.651607558489317 NA
-6.79495235064468 1.02311441790823 0
-13.2011969006053 -2.52744538124173 NA
0.017811208517314 -0.697867053767411 NA
-9.49179756636011 0 NA
-4.13481080434338 -2.39468142094006 1
-0.162949180737255 -1.01968664131084 0
6.69912792198503 3.98218509508802 1
-0.225052880013602 -0.865792773129094 1
-0.0981760610847849 0.276067340166571 NA
0.018778743696135 0.238656719110498 1
0.914962828778056 2.32394506270912 1
-0.164543610715894 0.604382329024825 NA
1.08216072550565 0.237344948010715 0
-0.198470313911594 -0.381315590738695 1
-1.12760830967957 -0.433347257025653 1
1.10491267978518 1.31098904633875 1
5.27889614585313 4.82139723763498 1
1.0897307871116 -0.219394000587069 1
3.34320175397405 2.52798289075703 0
3.43975163642754 3.43643627593112 0
0.0233224891382238 1.58552149203066 1
1.00680997869559 -0.791594290038448 0
-0.883746716294073 -0.652417092448181 NA
-0.0557174772095627 -0.271094244620099 NA
-1.72782840926916 -0.718924885366054 0
2.05504228715904 1.86092006740548 NA
3.40043505044728 1.26584286778938 NA
2.5131428586497 2.02841969720318 NA
1.39144885725741 1.56689750893973 1
-1.68360097669668 -2.82664217250171 0
-1.5457518963597e-15 -1.91248568425421 0
1.63796336849324 3.18084258308461 0
4.81992708646182 -10.4489665700183 NA
0.522091594820821 1.02636681376105 1
-0.616076904708294 -1.075299824409 NA
-1.5457518963597e-15 -3.98035393908213 NA
-9.00086425466618 -4.38050877110133 NA
1.62880610232769 1.94507546887459 0
1.94621373852597 1.72453847036234 1
-1.77456850566465 -1.2018841697191 NA
1.28966883355434 1.65017267761104 1
-0.694756939079942 0.271470312130767 0
0.196763803306575 0.0481581247761027 1
0.897300467994353 1.30945072114958 1
0.0415853772076197 1.42556926380158 0
0.535690497157271 0.845643325406933 0
1.21252727084385 1.36587903479372 0
0.981440976802337 0.172656617928758 1
-1.22281023198082 -0.733303109433107 1
-4.5583951819218 -2.14665058022726 NA
-0.258296341781195 0.0595964809972191 1
-3.50622968253151 -1.97151838368988 0
2.54698150837385 2.57700422776298 0
0.392529965889865 0.948134165523193 1
1.3148181748962 1.62848470599894 1
-0.845468021209881 0.208343154492951 1
3.52128864426178 1.97970417093541 NA
-1.13176718634362 -1.12540630813984 1
1.04483193974409 1.41157916600352 1
0.591149726938499 1.87492270529969 0
2.91017086015497 2.21545893574544 1
-0.691568259631923 5.1768210963736 NA
-3.80709322988054 0 1
0.633150165165459 -1.42086326648818 NA
1.1431532392561 -1.42049916331195 NA
-3.49844505369313 -3.6602060347558 NA
-2.65808648414713 -1.79781475521642 NA
-0.381857607815763 0.0729903714198038 0
2.54240140005808 1.9758378613707 0
-1.13889942393651 -0.0280009865326505 0
0.732370756519506 0.661937343948541 1
-0.215858886294144 0.972800460874698 0
0.733519223543373 0.274475763155016 1
-1.80415009457681 -2.00083344251861 NA
-1.02076694228887 -1.27749293701856 NA
-0.394472601742715 0.256537905775094 0
-0.527674050801929 -0.635371141674801 1
-1.07553177065897 -2.35320675079425 1
-0.589808275901586 -2.40619723931381 0
0.972637639952314 0.172834910200415 1
-0.197094713452153 -1.36522224701203 1
2.93783530610226 0.931537840955983 0
2.46805538819983 2.9199824299313 1
-0.315524796751025 -0.765844008865265 1
1.00657789291789 2.32392826652371 0
-2.40376998321829 -2.108156694895 NA
1.16704036309287 0.208583738573997 1
2.29854390250275 3.69275495472522 1
2.0635226407425 1.99516452242127 0
-0.986890398997695 -0.849717238606311 1
1.82746404921573 1.75747906920662 1
-0.861229732983512 -1.10151840846412 NA
0.327614721684433 0.865058958335255 1
4.4587656834502 2.49691631414117 1
-15.8442302526507 -5.38746538335539 NA
-1.5457518963597e-15 0 1
1.23911257995209 1.09699441801012 1
-1.5457518963597e-15 0 NA
1.34755974886531 1.89125127971261 0
1.7560908405618 0.261309479015206 0
0.519740575453977 1.33579924483369 1
0.343805352515414 0.576602818571364 1
1.03853522664266 1.237103258429 1
1.11454613288038 -0.909229476138523 NA
-0.910776132487273 -1.36761556329957 NA
2.8316989869524 2.36298442142213 1
0.109183231425152 2.24241829010484 1
-2.5863303390421 -3.00153129895242 0
1.92591702401884 1.53471059903688 1
0.483863159235041 1.17408076668108 0
3.00449859327795 2.87660490456787 NA
2.33920882772936 2.02656010843854 NA
6.41647106977868 -1.99574594735601 NA
-0.134011649861472 -1.27741639875363 NA
1.79802788695449 1.15331668904072 1
-0.208776574441428 0.707194884807823 0
-0.173475547307551 -0.0158648813239423 NA
1.37446542830224 1.97513053777535 NA
1.3620955144055 2.13432504713124 NA
4.05786075665401 1.33328041496745 1
3.37498250949435 2.64159878165808 NA
0.109507502507166 0.438862679591578 1
2.12646027581962 1.70449640070321 1
0.303470788152302 -0.55829597409337 NA
-0.612736501080845 -0.487814876729528 1
-0.559728755592562 -0.0505070816563052 NA
1.34669120808387 0.962984219252437 1
-0.905800109447922 -0.90042415027374 1
-2.2677057019541 -1.44480124945633 NA
0.535617187681075 0.0834508668220113 1
10.1495526658377 -3.60565499559514 NA
-4.35505377912346 -4.09884395553456 NA
-1.01794554934117 -0.465146251625656 1
0.727862505508303 1.5933082051246 0
-2.62136650081391 -1.37172790145764 NA
0.449980208640181 0.189756119085432 NA
0.674885699610735 0.457050800902531 1
3.05205034652803 2.37399897901522 1
2.64517871324322 0.599988562824805 NA
-1.33602804661142 -0.944284713655387 1
2.04867048231141 1.45500341728245 1
-2.5606779720496 -3.24578817816498 NA
1.97289294136254 2.3286467627585 1
1.05581216637195 0.661248863391604 NA
-2.09820496733552 -1.14348004948442 0
0.333221856345535 -0.91300399809461 1
-0.293113282621438 -0.576500948974633 0
-0.332706071048632 0.34310068307212 1
-0.623092321401937 -0.909798044415102 NA
-1.5457518963597e-15 0 0
-5.08006719120065 -1.38917648492287 NA
-1.19661064172068 -0.794927821916186 1
1.0722108249132 0.62278181592399 0
2.16580560803907 1.96918480074112 NA
-1.1561864078647 -0.741140151929284 0
0.109018454172971 0.222687393080441 1
-1.91379736846299 -1.28421069106377 NA
2.87631441325434 1.65234018300055 NA
-0.986475838381805 -0.33739668067914 1
2.07072712670629 1.00000250462273 0
-0.774919318813184 0.271550850125194 1
-1.22302741738715 -0.974709020635803 NA
1.03989074528499 1.50429754410135 1
0.526098678873549 1.77681421902571 1
-3.60404882585062 -3.22680714682605 NA
-10.0419455230166 0.558732693172884 1
2.21988314811942 1.80407132698154 1
-0.197835413343783 -0.668799610351968 NA
0.541099983903883 -2.65044621513106 NA
1.89582244271108 1.24908411492613 0
-2.834292018621 -0.241359719633636 NA
1.30535038467033 2.48737019245084 0
0.460298433309794 1.0624748722536 1
-4.733984952867 -6.03027212036804 NA
-5.42922892266169 -0.261301984225037 1
2.59707412625147 1.22238703483151 1
-0.353574964090728 -2.22826705836514 NA
0.696244565559887 -0.715232173272376 NA
-0.533398317522385 -1.43009417833582 NA
-0.338443608610211 -1.46069175704313 1
4.42284369477766 0.0536523014345062 1
2.21857095031326 2.26388116339431 1
-11.9191290241854 0.923274692403489 0
-7.24280353924991 2.28540136421702 NA
3.07021463097517 2.59370532606344 1
-0.862412491591014 -0.671006002596456 1
0.467607406952063 0.84565366010876 1
-0.367013447452683 -0.501032959969391 1
1.09246676093064 1.39373717459627 1
2.94845012167987 2.68587645441914 NA
0.196699337259923 -0.141675428337046 1
2.62260859120767 3.85835214751675 0
0.29722469408591 0.124491133545978 1
-1.08540342369037 -0.461222204042226 NA
1.03835141816382 1.30023918726889 NA
1.32003668188544 1.54238212808146 1
1.91983168312905 1.10825802716019 1
3.19469324007064 2.93661672588277 1
0.720996083556117 0.605874893965312 1
0.509888753057977 -0.043231311012374 1
-0.878807300204823 -0.797267617364869 NA
-5.34246819047375 0 NA
-2.9610995407744 -2.75272024719896 NA
-1.5457518963597e-15 -3.13269487516225 NA
-0.455518881802344 1.04217678891005 1
-3.43973061601556 0 NA
1.99241665783903 4.68894309686826 NA
1.3561737853759 -1.35070327582171 NA
-1.29451089560061 -1.68066481625555 1
6.61837999360796 6.51457546581948 0
2.88162483032391 3.27217302951733 0
1.94884467694294 2.32803968267123 1
2.82264243822417 2.79505417821395 0
-0.616836303473528 -0.806591374613167 NA
1.03029729934087 0.417356046288033 1
1.78277425070421 2.76328439069602 1
-0.301026212070047 -0.372015015512947 0
2.20658697942104 1.23899459638038 0
-0.876219447902313 -1.08121910199838 0
1.49328313447042 1.45541539546753 NA
-0.0830725878506134 0.288843142764015 0
-0.685624825110997 -0.609085967906813 NA
-1.80790628544267 -1.08517919171879 NA
-1.51999201554305 -0.72125733240484 1
-0.353608136854801 0.252792470471049 1
-0.643950149555803 -0.416895510050187 1
0.292198763627132 -0.171330151090358 1
0.207758437013308 2.24842944240561 NA
1.24440061037219 1.30148732585693 1
-3.7214758597146 -2.21755861079762 0
-4.1125873497689 -1.61131832112675 NA
-0.0628414834888792 -0.233316247283967 NA
4.14984717724596 4.13046617450818 NA
0.423557957563369 0.508971838565128 NA
3.04096976477788 2.51008767119423 1
1.73028546560715 2.32971369445699 1
1.01099328464259 0.514424662896231 0
-1.1433515745538 -0.496191536681379 0
-4.17167884850066 -3.12199194640484 1
-0.746199879668114 -3.76143538740768 NA
2.20508462276126 2.12168782320257 NA
0.979433961368239 1.00486513019106 0
-0.269714358502328 0.299349769469795 0
-1.21425494564898 -0.732042347182922 1
-0.679362935721444 -0.121858018109195 1
1.40854673599349 -0.600379384119951 NA
-1.00373791671263 -0.238895556206551 NA
-7.08520245048588 -4.94655202509425 1
-0.0680568323863425 -0.198044803020187 1
-0.416777662786154 0.393999657009601 1
0.359556621668414 -2.55032912082115 NA
1.22173848573481 0.712822689132747 NA
-0.576246729782143 0.359700834431451 NA
1.24707894595336 1.05345504029005 1
11.7220192565252 8.7775864336689 NA
0.261442346031005 0.827639307370612 0
2.2945986480618 0.284918674568841 1
1.78787429919123 1.64711259289349 NA
-0.283931847759777 0.324772609366618 NA
-1.73940332227395 -0.13545441762231 0
-3.26937675645569 0 0
-0.391413930509084 -0.619208855668316 1
5.09562164210215 3.4274687637318 NA
-5.1068259138408 -3.62132439876899 1
0.0518176058459994 1.52675956052672 1
0.13035708219861 -0.212530088525752 NA
1.98296749710861 1.70579451371983 0
0.858071689715634 1.30006741799176 1
0.914810234494732 1.71252127073504 NA
0.647579876874978 1.13661201689291 1
1.14229339971459 0.919591908492718 1
1.32116579743555 0.555411923881719 1
0.216554933058231 -1.3423253087934 NA
0.975185916640092 0.479080351148921 1
4.89529574696503 3.58933679676663 0
0.112186441190771 -0.161706391021543 1
-0.533188562438357 -0.268152880081137 NA
0.168227246797062 -0.755256420780093 NA
-0.141920685830943 -9.04657220125931 NA
-0.50327973027186 -1.41453787592727 NA
5.51746653132879 2.53278257952346 1
-1.71245055648313 -1.91422515367487 NA
-3.20987422381157 0 1
-1.77020699341053 -3.09502903299926 NA
12.2500271267775 9.85994901002251 NA
3.11552133150375 2.98192651347978 NA
-0.921867549848515 -2.28714421055694 NA
7.23703148576004 4.48164448777946 NA
5.70773467071372 4.74911401033992 NA
1.84027450881178 2.1055482693914 0
-2.0336832900346 -0.961081327331498 1
1.24957631855484 0.728626305907205 1
1.00003179434447 0.997156736571535 NA
0.948660298693697 0.760287940356961 1
-1.1871153066847 -0.975796679969853 0
1.84207287317931 0.871489058129455 1
2.3431728427739 1.09373358823217 NA
1.83382259131489 -1.99982531303642 NA
-1.5457518963597e-15 -4.45728935362043 NA
1.53135853277644 -0.384278997865502 NA
-5.6582321025067 -1.79781475521642 1
-3.68371600421798 -3.8003208237575 1
3.20916861358931 -0.932693228606253 NA
-0.0614663857263199 0.367393626088568 0
0.520124040512542 0.796260457114231 0
-3.94889094983673 -2.0315617394988 NA
1.15135417177832 -0.0455664656463608 NA
3.06940168497072 -0.128121816391332 1
-2.10793005064843 -1.0601102789287 0
-0.954274660600816 -2.20289956128716 1
4.41107485756332 -2.90608802289137 0
-1.35863176827465 -1.15184951329868 NA
1.70027205736172 0.997755951868341 1
0.116667532718083 0.217209630862932 NA
-1.5457518963597e-15 0 1
0.310009691000434 -0.655979782230101 0
2.47559265736986 2.12586202653297 1
0.281273942678032 1.39841451416126 1
2.2554656893021 0.987011201973751 0
-1.68043374148989 -0.911647976395908 1
0.114302399737809 -3.31567345081411 NA
2.99157906559743 -1.07437139939919 0
-1.86555027360397 -0.905009615332037 NA
-0.603118066206404 -0.586027871736101 0
1.82796873031052 0.277750372182655 1
-1.42631725420053 -0.824782824105094 NA
0.560477161726217 1.97779953712584 0
-0.290111745983397 -1.18202641646961 0
-2.38138933917306 -1.06568522719846 NA
2.74840744765227 2.76747436743142 0
1.7035861479461 1.54666301351148 1
1.25345987415861 -0.424532935021744 1
-0.917388749716257 0.129015696329172 0
0.291991196566051 -0.522680053323364 1
5.02572091299616 6.11460070108466 0
-0.0136189254324937 0.321291199737098 NA
1.88332258304996 2.00643331951578 0
0.94040012829998 1.07176336225473 0
1.05060484551401 -0.375295437910321 0
0.519856043681486 0.969313585547614 1
-1.5457518963597e-15 0 0
-0.815348150828846 1.32766800194469 NA
-0.144032613513288 0.80079793721814 NA
-0.396384671198663 -1.68511641126314 1
6.44306386858884 5.79909602373438 0
-1.22397902970626 -0.41837708908592 1
-1.03539106484875 0.138615583032064 1
0.323985582077303 0.223177794438754 NA
-5.04752801406339 -4.57614642277815 1
-4.88543920816184 -6.11591540583096 0
0.518748379185298 1.96058207944295 NA
0.598361482241689 1.02283279886445 1
0.657268767851166 1.34312143684294 1
0.208078579383846 0.255428307552094 1
1.11560621387232 1.21330374625119 1
3.62950093003657 1.86286581559723 0
1.1372606156378 0.981458083206168 1
1.16015582207837 0.777146139568506 0
-1.49917992527832 -2.63637488331761 1
0.424619420313345 0.502862488232457 1
1.77777535345187 1.39284571345619 0
-2.92628333453216 -0.703073698051134 NA
0.108428821069521 0.735499738930106 NA
2.51089305497349 0.491852353458625 NA
-2.34224303950082 -2.25392725398285 1
3.78350145788616 3.24841527937643 1
0.586253533270978 0.192680311139362 1
0.549627582580251 3.86413582389052 0
0.238870202977355 0.0273535261563562 NA
-1.014079869092 -1.14320165006084 1
1.57310489461456 1.18152673459507 NA
-0.121930630866577 1.66154476070777 1
4.96195921286968 2.87147997040517 1
0.198483392460915 1.74651833550563 0
0.777116003628835 0.265600439004178 NA
-1.24511615691716 -1.17385683379255 NA
-3.87869772810492 -2.19712623234539 NA
0.545881763725107 -0.493279332190915 NA
2.37365898517881 1.49445387509842 1
0.955510668784037 1.02534862010989 0
-1.39206782708272 -0.704079448438902 1
1.76048905877761 0.578652267052824 0
0.264746713603013 0.138688273723061 1
-1.03154239573363 -3.94579126027307 NA
2.20928181276817 1.34806705521217 1
1.90850659503873 1.71847080123612 1
0.808687612472005 0.483357867861049 0
-0.534715046230582 -0.347619243869624 1
-0.659281867868288 0.371525545684698 1
1.53077126450621 0.392854857508631 NA
-7.74570521796658 -3.05909058562763 NA
-0.847220061709634 1.57814074128604 NA
-4.11630014990835 -3.34464309248161 1
-1.05780636164727 -1.00014018878891 1
0.83507773803712 1.21485026531575 0
5.24189953195392 4.88315501080543 0
-0.251914033701567 -0.747186363075224 0
2.48155335176199 3.10444998346658 0
-0.365701194936864 -0.429435600654944 NA
3.25845905396474 -0.732655065473515 1
-1.10130354485416 -0.5438931130795 NA
6.53888221528205 5.31144615665057 NA
1.2797054157446 1.60108586610594 1
0.812971088614293 0.603454116778503 0
-1.45283439685217 -1.83494216077948 NA
0.445497046544735 -0.0950035861888991 1
-0.206511555013266 0.733157173094742 1
-2.95631586968613 2.52609861039323 0
-3.70964003670943 -1.60417280691855 1
1.55435923069849 0.920230467983912 0
0.841702520490625 1.57393422104189 1
0.560433701590341 0.0294701655271453 1
-2.46482488689563 0.227067328617719 1
-0.264611679121157 2.66889208169584 0
-0.0320939406506319 2.32057044061123 0
2.71958944164846 2.04791607568724 NA
1.09831552583236 1.25226334879536 1
-4.28427914151911 2.33216896323442 NA
-0.277358212361674 -1.25130969627315 1
-0.782926369516118 0.937860854657203 0
2.38418280045482 1.87002817698861 1
-0.768899706449306 -0.284785610772562 NA
-0.566761554932526 -1.00155626068509 NA
-1.14268532087147 -0.553176748390427 1
0.18262657373937 -0.511882421749396 1
-1.42722517274407 -0.934083505763897 NA
-2.04298438665685 -1.39429674249643 1
2.17324284522599 3.56492857770111 0
4.22719773026147 -0.0219719235410004 1
-3.03444084731196 -0.410960785362938 1
-1.07679404792778 0.00858034264457594 1
-3.42317576064289 -1.06803475042307 0
0.721782761465139 1.60893683014692 1
2.14311990901579 2.62668077783693 1
-0.848766671569285 -0.559210226271206 1
-0.33745304945516 -0.704824800273207 NA
-0.223486373176282 -0.18198382207803 1
0.695846476810027 0.69712581294357 0
-4.14223651129945 -0.773294230191707 1
0.0709137336638341 -0.920043004331664 0
2.01408249544711 1.638417737459 1
3.74587154256468 0.984796630141643 1
-0.0169622281193877 0.33884630512598 0
3.45171946045731 2.54234441771076 NA
1.11219351938455 1.39600082649372 1
-0.813939372538584 -1.24835477314785 0
0.621478750649001 1.21781730139369 1
1.53772912756991 0.825705633521862 1
0.888200430704737 0.521262575491975 1
1.76037695003534 1.19903722848361 0
1.30984996477659 1.88629665173193 0
0.429453307808473 0.0664500190631074 1
1.00653578272172 0.881878011186593 1
-6.17642504826619 -5.30960760247819 1
-0.775729862395668 -0.539445486566757 1
-1.56798657653785 -0.95612530651023 0
-0.625801535235141 0.871864934947914 NA
-1.46394431246707 -1.33757348171957 0
0.557807694020606 0.71954163262718 1
-0.359074495729995 -0.388046442573818 NA
-0.346991934682163 -0.925874263470585 1
2.12592081493491 3.79835355937134 0
2.58017781279072 0.488091064062384 NA
-1.06853482845416 -0.594915635670831 0
1.18122836278814 1.47763266747371 0
0.0464586705892829 3.08495569542884 NA
1.43401957716805 1.12987557658003 1
0.984474488922737 -0.389298180318553 0
1.4231231814201 -0.956899740402416 0
0.92628690765824 0.0158692438179654 NA
1.67272202883623 1.05658210098077 NA
-0.463557013668686 -0.653031207779325 NA
0.514766035133894 0.372750745865463 1
0.894626751128308 0.863113829517872 1
-0.835945381095083 -1.05269126423783 NA
-1.88302062041554 -0.845295360185659 0
2.42287876092119 4.0766800949553 0
0.503311543299435 1.10569062246676 1
2.17680606411889 -1.24339217411115 NA
-5.93171585455554 -0.719806887023107 0
1.44719040980727 0.654735716093851 NA
0.443394776744184 0.442099641937376 1
0.65143633561682 -0.0266444619337344 1
-2.27046313986249 -1.66148002473254 1
-1.5457518963597e-15 -6.49208716853772 NA
-1.95186087645183 -1.26150259903034 NA
1.18209325517044 1.3100473053741 1
-0.852422703576318 -0.824472774749246 1
5.3085223536435 -0.396552485886413 NA
3.03304731744863 1.25857121261528 0
0.0213610737752841 -0.33839910073335 NA
0.37137694892356 1.33057282568448 1
-5.47259177711537 0 1
-0.759572297568247 -1.22294153773772 1
-1.86702725412311 -2.91991770554815 NA
-3.97425918424754 -4.09223169982697 NA
4.93009400074612 -0.644771651024286 NA
-5.48612503178865 -5.39601229264937 1
-0.818633925468803 -1.00139417074585 1
2.23593237626861 2.10016462209451 NA
-3.20250125749637 -1.70462260699357 1
0.837545467150003 1.13408329827026 1
2.82196242548175 2.42138321712096 1
-1.29499654649535 -1.69775780382627 NA
3.46517913044856 3.72580322669662 1
1.4387976903459 0.305784216189385 NA
-2.9610995407744 -6.33844192937409 1
-0.420480521210282 0.72363596871442 1
-3.25966399343107 -2.31148672904388 NA
0.354866657266224 0.146530867240779 1
-2.62460551667443 -3.90993162366105 NA
0.02661639968403 1.15297642842493 0
-1.60926479981148 -1.48393611107987 1
-0.741974533918279 -0.495841904840205 1
1.00680997869559 -3.15029289929777 1
-3.00591217930942 -2.07672441006299 1
2.59707864686373 -1.86123350346612 0
-2.07462491607867 1.01984454697293 0
3.01975791665853 1.24029694375514 NA
-0.0764326495321355 -0.0879538980141557 1
1.65336297082667 1.84826285541995 0
1.44172200741491 1.60143983290889 1
-0.108691794194902 -3.0173982663343 1
-0.711470156981852 -0.187537119385409 NA
-0.305415062281131 1.49054531510296 0
0.464073735735134 0.0285829777796386 1
1.80876643654196 1.50743962130427 0
0.26466869074818 0.20940270778174 1
0.983658837102389 -0.418644936603862 1
0.889614726221481 0.624135181226265 1
1.54081404251009 1.79971832005466 1
3.3061274522109 3.28020524037864 0
-0.699378839238919 1.15923663973359 NA
2.60203949436793 -2.36437251338956 NA
2.12336269826899 2.23058448711775 1
0.889991367901398 1.19592446023119 1
0.0329357369860808 0.356964793720516 NA
-1.55696454252755 -1.03623773848001 1
0.257218632704468 -0.679837636849921 1
-1.68653154720512 -2.50188627565781 NA
-1.44031151611701 -1.94849821453369 NA
0.761846169224291 -1.23333633745688 NA
-0.829775925987407 -1.27647219109031 NA
0.885312915522646 -1.23216441293342 0
0.00772667807654959 -1.4076485444535 1
2.19591201483206 1.0015088508994 1
-1.5457518963597e-15 0 0
3.15542936846001 1.36208707108265 0
0.505251140019493 0.332482232093852 0
1.66620977989332 1.11503397690945 1
0.278890596829022 0.564605384688927 1
3.86541423421261 2.6257876122927 1
-1.50973411787531 0.905173762562773 0
-2.54098521270939 -5.04957278136723 1
-1.98628614095188 -1.91248568425421 0
-2.01030782785561 -2.07750351109624 NA
1.83585396372353 3.19428551952961 1
1.19925844212077 0.612988294622813 1
3.42664576958298 1.09904051131983 NA
-0.514333779915232 -0.513088364175095 1
-0.727720160985923 1.98007458467075 0
-1.50039699929071 -0.630563093966172 1
1.14277219206214 0.782933370045177 0
2.80895044274719 0.725946900021262 NA
-2.26459909222242 -0.340981574084513 0
-3.10499759354137 -0.84260894940543 0
0.353765629554738 0.725972918984393 1
7.46787174494643 1.67453387928435 1
1.86427147271234 1.34365160222831 NA
1.91569816469703 1.00620392986474 NA
-2.26522487577152 -1.90231469686422 NA
0.0139112044239706 -0.486447126947873 NA
0.753755908967352 2.35869664438372 1
3.04740409700733 2.44921981523425 1
1.10568062461842 0.114259727539724 1
5.67039980786233 3.97504214830427 0
2.98589812229522 2.43333087232347 1
-0.354062083501533 0.435998809400982 NA
-2.21486202916209 -2.59722040008525 0
-1.37420578549391 -1.13575828261141 1
2.36188571062109 3.29616614189252 0
-0.727572723600349 -1.31500528879241 0
0.294909515679443 1.63785304062185 1
0.757935189470396 1.07786900301732 0
1.6300986101373 2.58216334010374 0
-1.1142942989051 -0.238420376871888 0
1.03335353912727 1.2644491952172 1
0.850022129312305 0.411646167407539 0
0.234466546514381 -0.20680116696887 1
-1.87741704878361 -1.14380670326321 1
2.45522591694961 -4.2491930880661 NA
-1.5457518963597e-15 0 NA
1.35887175670419 2.18721563323465 1
2.47710802572412 0.0663661514743582 1
3.63174013564959 0.548239864363395 1
2.17680606411889 2.28540136421702 0
-0.373296410699774 -0.390912299276897 0
0.86984791789394 0.458275038353408 1
-2.44003887819332 -2.08448478943325 NA
0.84705172329603 0.739798958257598 1
-0.594573688892199 -0.488035469710097 1
-0.0604960520152341 -0.0947105560930275 1
1.34312035864122 0.697938630118078 NA
-1.88781281843919 -1.67908274786281 1
-5.11076004683626 2.63857835146706 NA
2.5728994499078 1.82178462082429 1
-1.30394556074186 -0.143820466198538 1
-1.5457518963597e-15 0 0
4.23200603677431 -1.63000771906016 1
0.242131478665964 0.416800467916707 1
-2.62483545954498 -1.73697969892217 NA
-1.47556286613788 -2.29732160312788 1
-0.874827234535533 -0.00129313587593797 1
1.74148008650528 1.18397315265611 1
0.919248241677106 1.4912134124872 0
-1.01358766742368 0.394500911033552 NA
3.07319304189283 3.44355427190257 0
-0.191922546036636 -0.67925756648484 1
-2.04266346954268 -1.24800611959469 NA
-2.12092516275766 -5.12516288211691 0
0.615730516781798 0.551639782024022 NA
1.92229324001913 -0.67485265021538 NA
-1.96598552880272 -2.78926253312887 NA
-0.537986675663174 0.475648829240959 NA
-1.08261281204614 -1.21160762184741 1
-1.06972653622545 -0.776400172424595 0
1.61485316069015 0.834111565097141 NA
-2.43806510156636 -1.59492626480306 0
2.75081220920196 2.89473521704799 0
1.08611072307161 0.656687312621468 0
-2.31359381916082 -2.67529667672474 NA
0.171368114702255 0.859981153333609 1
1.26175412928183 0.896640161993932 1
2.91704389412283 1.43519972944322 NA
-2.34325204451148 -1.33794884085166 1
2.44859704661103 1.1872609803893 1
1.8171565426952 1.37380874350555 NA
1.40711740736793 0.678960228447151 1
-1.78848446653917 -1.1244239816693 1
0.383092882643998 0.447777847545212 0
0.633339733300054 0.927162072928943 1
0.290329767403692 0.540911361263804 1
-1.90884765048006 -2.50325576942716 1
1.26099803925665 0.424513433499521 1
3.68261492877307 2.70071052954076 0
2.19141597744231 0.99629748758449 0
-2.72662653221957 -3.53389262428146 NA
-0.675503923027352 0.0439192743606615 1
-3.46022238129448 -2.38581293639498 NA
-1.23690618021556 -0.350154791049212 1
-8.06561470563552 -3.28991491145961 1
-10.4225553711592 -2.70325062329064 NA
0.169760406040476 0.360720505367522 1
0.19453996984272 -0.110522010084965 1
-0.361830836808842 0.503432499179806 0
0.410783517774389 0.310896677053753 0
-0.0835688993974876 0.766812779944409 0
-0.257055919717042 1.09198754282425 1
4.79214046741922 -0.297320992141301 1
0.859232325906171 1.15565148193235 1
-2.4452918331355 -1.4300768300227 NA
1.21584823401059 3.00980379039075 NA
0.586768851246033 -0.64917313272941 NA
-1.72131351359423 -1.20393359340303 1
-1.16785875145118 -1.1924091271666 1
1.17230796367966 -1.16216254422758 1
-0.0205813795240335 -0.868401394775406 1
0.45428635125789 -0.726291798315337 1
0.3715335039407 0.753553715909918 1
-1.8938215500362 -1.72873087432633 NA
0.508433396388631 -0.0166829744677005 1
4.52076787603373 -1.27678101731478 NA
-2.35232996074868 -1.05226816707488 1
1.56649911733788 0.553900365830229 1
-1.29189465250356 -0.136635716094827 1
0.632947738272475 0.664418007497077 1
4.38422038164742 3.23974582109792 NA
-1.66633939870966 -1.70513220183266 1
3.05684479335086 3.20598712574918 1
-1.09263644253151 -1.03880650433249 NA
2.33581139540453 2.34879141462111 1
0.734931370601042 1.02143521942835 1
-5.96769721836862 -4.31582150218426 NA
0.437008339207125 0.0971702971932368 1
2.03600370017275 4.85487592608316 0
0.689367304885278 0.35009507137871 1
1.88754520247085 7.93651889161262 1
0.235365711737085 0.602354901910754 1
7.28477283128176 2.13362225909819 1
-4.72995024039025 -2.07254392092119 NA
-6.14773202615633 -3.04750900464004 NA
3.78782199293276 0.815859117496195 NA
0.241886954036045 0.720247866869034 1
3.80721114603441 7.82855413041456 0
0.858099935890764 0.420195177294409 NA
2.75102689695097 1.93840422346286 0
-1.24027193851112 -0.543695091842694 1
1.29278612620796 1.15701186802309 1
0.729326924019946 0.587005014782028 1
0.722882661688169 1.63975283583722 1
0.393482363757058 1.01201629749915 NA
0.732677093311473 0.187772712216152 NA
0.0753220434688291 0.0394056170591635 1
0.838115195238353 0.800584364998498 1
-3.68574311060379 -1.5689710324918 1
-0.774599004787781 0.320089654023653 0
-0.997293388746031 0.416348999530506 0
2.645538463498 3.12129544227633 1
-1.21931451038803 -2.45594313533741 1
-0.780317336425867 -0.479898362966273 0
-0.312830201464969 -0.472244821501599 0
6.21605606596268 4.71345639354075 NA
-1.56769896848166 -1.26465286265723 1
1.1798062728239 1.00071983538933 1
2.53020109968684 2.24008289774354 1
0.20646898799423 0.659724622966551 1
-3.1868546627595 -6.10798247563916 NA
3.44441462120556 0.126463609562516 1
-0.342694223395628 -1.80414406940756 NA
-0.254468263460505 -1.90530483659376 1
3.60847706113549 3.19648031473669 0
-2.01529787087487 -1.41757865035852 NA
-0.95674416226518 -2.13195459230421 NA
1.60021057780873 1.32268991754793 0
-6.85288498632906 -2.90575911354517 NA
-1.26559582241619 -2.09458364270034 NA
-1.09554554814889 -0.94388750664215 1
0.611664555977779 0.0138163837230363 NA
-0.821886129803253 -1.18085494275753 0
-1.98628614095188 0 1
0.122959140850537 0.301004931050343 NA
-0.240618039435102 -0.634604062408236 NA
1.05379633038712 1.00661057462422 0
-0.767630806291037 -5.99386921006681 NA
-0.0294954282137446 -0.904101980570786 NA
-7.07655761673651 0 1
1.43724168154706 1.94119943476349 1
1.90807945647555 1.07480188553637 0
3.50691484382288 -0.850366689034452 0
2.06240575476852 0.804847666274869 1
-2.50803418149326 4.12770725800464 1
-3.23228349886517 1.38037753763913 0
-3.0819730456913 -1.47514985154653 NA
5.23540184912066 1.10429809533302 0
-3.12242187258015 -1.63181744729788 1
1.33037174403183 1.03283085867703 1
1.40854673599349 -3.68782039742281 0
0.535946977157787 0.191678108528118 1
-2.47585156802773 -0.660984087877656 1
-3.17665592351183 -1.51571511601902 NA
-8.02402535523811 0 0
-0.595244490814994 -0.659123405769499 1
2.71919710751275 1.79114078728655 1
-1.17279303552356 -0.911094458856152 1
-0.909948259376614 -0.692764791522995 NA
2.93753112315096 2.43710778664654 1
3.32297248533784 2.30628024764225 0
-1.25857517426441 -0.928528143175309 1
0.70601671303232 1.02462690896656 1
-1.31701220471562 3.32858128458702 0
-0.302368892507884 -0.582569797485497 1
-0.454647570366823 0.264536457312931 1
-1.11326034280789 -0.848254104963971 1
-0.226670875733225 0.038091139677824 0
0.191977036042792 -0.00743594085327629 1
-0.608320440311824 -0.371641784870165 NA
2.27123771649222 2.43027064870371 1
-2.20430136107024 -1.1592029714614 NA
-1.0550399292245 -0.844759537477043 1
-0.0561670044935992 -0.75758025870502 NA
2.80895044274719 2.63829624523442 NA
1.97761594753406 2.29928187570343 NA
-0.409606762298509 2.18387897911433 NA
-0.69076098817799 4.06301161973797 NA
4.20499218984119 4.14763418668555 NA
-5.27738685922485 -4.07368306257893 NA
-4.7244304303983 0 NA
-5.14059314683304 -3.57279320235007 NA
-5.35344125764378 0 NA
-1.5457518963597e-15 0 NA
-0.837913085586054 -2.17450776422715 NA
1.23333018249374 1.78973533944101 NA
-0.96622766249928 0.0827348410206671 0
-0.313071862945772 0.484667725897212 1
-0.104897129365157 -1.24445491853834 1
0.149796809421118 0.743324932239833 0
1.0616183317085 2.15542061028088 NA
0.36085506521676 2.73584805774027 0
0.349390257969837 0.439815574767029 0
3.13758391952817 1.87536133580851 0
1.49273217416796 1.26712723567588 0
0.810747408117089 0.858521680936619 1
-0.00219540947236712 -0.0835111264243492 1
2.05582200486717 4.89608469468298 0
-0.661107262502472 -0.178397998339757 1
2.03887103768268 1.58779407164097 1
0.789922424441637 1.25891073330913 1
-0.392576743385663 0.188259451697259 1
-1.64916274013792 -1.53877235563422 0
0.913153291854383 0.963863508946399 1
-0.95524667852255 0.968024586968289 1
1.31063144806362 2.92301911323241 1
1.12453006464162 0.17604449656412 1
2.2324923730004 2.09290192811015 0
-0.666724278504707 -1.7865329524471 1
-2.55580507820927 -3.32058108159252 NA
0.0371930503583416 -0.374054823008938 NA
-2.36102675866873 -1.11552744359391 1
-0.596843744915626 -0.572685133064239 1
1.54766963263806 1.96742011000821 1
1.1085209174793 1.41547793827573 0
-2.91237067152254 0.956996161881636 NA
4.51923878934442 -0.610348969298376 0
-0.91579746524111 -0.112712268889327 1
-0.807739317002702 -0.316242780150071 1
-2.19966313071265 -3.76099663814346 NA
2.5438479353297 2.68033542348108 0
-1.00076647766592 -0.782332423404773 1
4.18743090723285 3.43768217684865 1
-0.109994069280492 -0.216662615024603 NA
-4.55536655498729 0.0275816985443934 0
-0.500278187023281 1.34702844272174 NA
2.69255047024202 2.74415868588065 NA
0.701342659957128 0.202535571821776 0
-2.40850373211383 -0.996718738398041 NA
-3.33211377578319 0.0229319922073011 0
1.37038390487599 1.39211255854456 1
1.43263997126653 0.754392593196229 0
0.377335607499875 0.185391716443475 1
-0.00602512080374117 -0.463911763325513 1
2.98232421953514 2.84792482818747 0
0.25656778840456 1.25826063761067 1
-1.19188804748565 -1.03590044235593 1
0.585830713688635 0.545199854810668 0
0.896743062806607 0.0790341782492301 1
1.03327439578102 2.79836083727857 0
0.659034627075469 0.492994789054968 1
-3.07063029016078 -1.50822644475432 1
2.04766135325684 1.50679994237358 1
-0.0241907586418102 2.29872801580362 1
1.98952143399002 1.67385888354889 1
-1.29418751117068 -2.15570830771962 1
-3.3737543326981 -4.42372034507096 0
-1.67348843987438 -2.88610389059401 NA
-1.38243634081304 -2.87362354861479 NA
-2.63249436850365 -2.36167483403971 NA
0.0790338152449298 0.428518876736716 NA
1.60431814198745 1.11617592862511 0
0.475136411236378 0.556639336461089 1
2.46078557006837 2.38534177187791 0
5.727110033788 6.45504323800345 NA
-0.283118441172695 -0.702938083480314 NA
-2.33945947059256 -2.04440555476703 NA
-0.841582623576015 -0.886408270346455 1
1.34714825247841 1.02762283276324 0
0.387839587011907 0.700407152819045 NA
-0.397071119421606 0.54525348471378 1
-7.16774507128364 -7.01751515089559 NA
-0.805748958466035 -0.641860826934495 1
3.53556892672846 2.42460873648354 1
5.67648526865203 0.633009572723372 NA
-0.215839806284765 0.00246489092517406 0
-1.18093796873747 -0.69813383993826 1
1.36720425096554 0.218242844948792 1
1.29030675292732 0.941862213463777 NA
3.78141499677567 5.11444441942537 0
-1.30355309920607 -0.903394935980709 1
-2.32359121096239 -1.81043420963474 1
-0.0271277666144795 0.125791064988787 1
-1.92700911237052 -0.985783672551164 1
-1.38020718169812 -1.52963792843287 NA
2.38530797456565 2.90400344760406 0
2.71683870693969 3.12496403866288 0
3.69771074548737 4.36823606189795 0
0.874764087805474 0.711549736154202 1
0.875380202786743 0.256703778573053 1
0.733686994701223 -0.263569837794899 1
3.91783101419427 4.13940576591414 1
5.12415834504079 3.7089255438637 NA
-0.730588177177222 -0.928038458204085 1
-0.386091006923241 -0.393231164664536 1
0.867820072159823 -0.0453007505455437 NA
-0.590027287607495 -0.456711722252263 1
-0.49317797856289 -0.555644277921135 1
6.54027402948113 3.4556781762784 1
-0.166294551756444 -3.641379869182 NA
-0.999451439165526 -1.77820960273311 1
-1.45905295395869 -3.34658416258499 NA
2.30819901243588 0.708068669717971 NA
-0.188617272244324 -0.379886450884945 1
1.35018199219585 1.55015453187264 1
3.38873928710863 2.06937015862357 1
1.67276515194666 2.1040765226328 NA
3.42980428853393 3.13190147439517 1
1.45680606903426 2.12189623224139 1
4.27041065005374 2.12420731840943 0
-0.959230414959711 -1.76469659739457 1
-1.56834545299721 1.68889483155934 0
-0.829616617904596 -0.52091107209876 1
0.734728810368408 3.65621920534862 NA
-0.321788940070402 0.694221172881748 0
0.01337260352062 -0.581295161197509 1
1.71583056608249 2.01888723355514 0
1.30649714234644 2.17566260322226 1
0.204417738286894 -1.58852361145071 NA
2.98376749191519 2.07937369975047 1
4.27407622236917 5.08033266695039 1
-2.9610995407744 0 1
-4.59690415288514 -2.38536602157189 NA
-0.0255629636091849 -0.505133601426777 0
0.261506283481405 -0.392732823154281 1
-0.973845561720848 -0.865445164493312 1
-1.61320298223562 -1.32699215707598 1
0.241780036025434 0.0248105954507186 1
-1.04400326385604 -2.26322474983066 0
-1.15767562869396 -1.12299982000865 1
2.53121852937725 2.37178866847189 1
-4.00806469607898 0 0
0.820069087281578 -0.595929825728891 NA
5.42382212433819 0.449225256409172 1
2.71240137706549 2.54368064801943 NA
-1.5867796182845 0.739194322326833 0
1.3222514907599 1.28864673404619 NA
-2.9610995407744 -3.31116058602917 0
0.145337851244355 -1.11172139529573 1
-1.38459467467031 -0.81640113703392 NA
1.67874543686146 3.94385381984258 1
0.539981577557328 -0.296594014208157 1
-1.40423963446297 -0.669398213495455 1
2.53445872683336 4.91833349666699 0
1.53490164662078 0.974843310680665 1
2.85529006759645 3.3011861361083 1
0.381919185686184 0.625462613150876 1
1.91761075327353 -0.024894666728627 1
-1.3363411753027 -1.13359697022407 0
2.96898658238042 5.70655312832491 0
2.8797566720205 2.20248013544992 1
0.445422656269486 -0.0587444896266704 1
1.42503217259904 1.39202115699171 0
-0.683559045083545 -0.0147524121116619 1
0.76436606652913 0.862977887290858 0
0.0963622845642139 0.792038036322575 1
2.6157208378413 1.77317058226697 NA
3.7496216972008 4.60474626537793 1
1.40111514793158 1.1189733161707 1
4.37144594619356 2.40999498997673 1
1.33341897352998 2.4961001523922 0
2.40316766407632 2.66346560651617 1
-0.337939472631513 -1.78977624504759 NA
0.541881880193457 -0.192311953500625 0
-0.67411265295684 -0.423285052545322 NA
0.331764934467185 0.396224701496628 1
0.79500240171523 0.55941154153235 0
1.38265689008348 1.08735475054715 1
3.47313420773566 3.37141303426821 1
-0.851407020118245 -1.05804877844186 0
0.191773750099946 -0.856545152129653 1
-1.16630172848202 0.00131621137621783 0
-4.68086504853932 0 0
-5.33004795512917 -5.27968868927587 1
1.87665560066509 -1.44301044655335 NA
4.91254034659743 2.89436842359477 NA
2.25483297917393 -1.46309759090951 NA
2.97789299019027 2.94406239382838 NA
0.0994153083387774 0.361315416201421 1
1.27081350117218 1.30792701084648 NA
2.37333443248903 2.49065697281003 NA
-0.107969414882568 0.333851862375164 1
-1.30467873842527 -0.300650740291803 0
5.48892620888756 1.2802062503851 0
1.08246640547019 -0.475106015354827 NA
1.56197148242307 -2.97649974097775 0
0.13847371093601 -0.827517581621009 0
0.84591893231559 0.303787649788698 1
-0.248218140612491 -0.478762378643457 1
-2.24379574527175 -1.00573748511268 0
1.74941686626852 1.99773974684722 0
-0.776151059496299 -0.456920961751015 1
-11.270471379677 -1.40781621893295 1
1.62642148944027 0.680920863748524 0
4.04767616526441 2.70033619675078 NA
5.4794079390734 1.72019257668323 0
1.12901252926457 0.826369064923982 1
2.1801069672257 2.2216561883748 1
1.27861020665457 1.01493262959194 1
1.78404471807602 0.748657255105832 0
3.23231599003703 2.64333449328379 1
1.51929706808594 1.12329417067752 NA
-0.725514877985597 -0.996019072108593 NA
0.589971909070645 0.241973194870552 1
-1.37816372568454 0.521639103699531 1
4.99010928031895 2.6509650540918 1
1.28090382361737 1.42745743678597 1
-0.155769138525442 1.08363181532754 1
1.27863016083421 1.77439543929898 1
-0.379917561623236 0.481147738569943 0
-0.373972220295424 -0.470640650880036 1
-2.65211003518311 -3.29251222858903 1
1.56029784339476 1.54353228120818 0
-0.582358814156426 0.589107915073121 0
-0.620137560678957 1.26240081152433 1
-3.16720962176736 -0.350547751619174 NA
1.05837063937905 0.980274935289821 NA
-1.02558474579401 -3.71152339350485 NA
0.827208907137417 0.651024546031082 1
0.631059875198374 2.09687694107002 0
3.69899763995458 -0.488428808904751 NA
-0.69850340870285 -0.055660772041376 0
-0.875734068663696 -0.589426990162245 1
0.457263561410286 0.394716553512466 1
2.67843367697628 3.23560140490367 1
1.29331197566439 1.58394180708814 0
5.59573267756167 2.3528734503448 NA
0.153834903656749 0.589282743072021 1
2.40183881809049 3.17524598177923 0
-1.8757978615587 -1.82714220185405 1
1.11697986763214 1.56426923078547 NA
0.602818920773455 0.514464912167809 NA
0.302070196793483 3.60098336289501 NA
1.08982605183883 1.15969528065509 0
-1.19882755159513 -1.1144065029533 NA
-0.745091086506034 -2.02819816294163 NA
-0.122847922842139 0.769812477166226 NA
0.469723486089547 1.25472792350025 1
-0.75849168699304 -0.0450666219945507 1
4.92849564698823 -1.28684701552184 0
-2.9610995407744 -2.94282433814354 1
-6.27311003912363 0 0
-0.254468263460505 -1.30791699416878 0
-0.221591294750845 -1.06881544436993 1
-1.74394140953534 -0.00177033902793915 1
-0.611022344256582 0.299066098389588 1
-0.472414054008419 0.134359289697208 0
1.52948085720388 1.71257403200691 1
-1.34811964451632 -1.27335498902373 NA
0.241070893554536 0.329238773290514 0
-0.306739407136604 -0.20102873452423 0
0.773428604497386 2.08491780004451 1
2.51319563004169 2.78488254613921 1
1.31557103920871 1.45552312675919 0
0.898246788256031 2.02573020980374 NA
5.10958149552075 4.94908925325735 1
-0.792673443459796 -0.535382090020936 1
-0.521933498256563 -0.951849058309901 1
-3.11229184987178 -2.32885870576022 NA
-3.8433663189468 0 0
0.473401939591421 0.141675815855163 0
2.17440754504635 2.24756527443026 1
-3.44534148459505 -1.87881129828264 0
-0.54900268960648 -0.440415502415806 1
-6.05561821006948 -4.07165745415252 NA
-0.817945929447224 -0.213500232026392 NA
1.7584350568982 2.11587314550763 1
-2.54098521270939 -2.53899197699886 1
1.62572029839073 1.0229719380993 NA
-2.9610995407744 0 0
-0.980661204831208 -0.412640583993612 1
0.455002057530539 1.0783588713559 0
0.0986340830244723 0.772565699242552 0
-1.15259970491157 0.650378950878134 0
2.76341647768489 2.49881621985064 1
0.804842212328573 0.485843804761631 0
1.57027273769218 1.28837364682066 1
-0.969407962062124 0.0220050079429385 1
1.06075597458217 1.285701763333 1
-3.09607051617123 -2.15828728119306 NA
1.40950842448051 0.984851536304792 1
1.00680997869559 -4.43725118760191 NA
-4.02549861850611 -2.57931727881006 1
1.25410462085125 1.15855830988148 1
1.0467433756461 1.35268059620917 NA
-1.56359367374509 -0.532808576936248 0
3.54380427157946 2.95036268884255 0
-0.364182923662375 -0.705677947940288 1
1.35797759441457 1.45575667296911 1
2.01903592879979 2.34582806912133 0
1.0850869675798 0.637342218738457 1
-0.413620550652648 -0.388873146060378 1
0.682670702272027 0.390156930428726 1
1.20844103151696 1.31779249761149 0
-1.16042467087053 -0.29115500767328 0
-0.598012771330606 -0.17023591242909 NA
0.0740148892202835 0.197337891716264 1
-0.153713152790367 -1.97983050985064 1
1.02101281244381 0.819449639391604 NA
1.74682599335993 1.66721025336195 0
2.4788239967071 1.81372005642512 1
6.65254243269604 -1.01099500088071 1
-0.318115713062971 -0.18237246076397 NA
5.58830334541508 8.06098308104388 1
1.87357820347339 1.08421950442446 1
-0.692786701053816 -0.454769244239717 1
8.23290861083971 6.15867150292185 NA
1.12722688165856 -0.214290214521611 NA
1.31957756941173 2.25816469520591 1
-0.0206308819061099 0.550699088141695 0
-0.0648701680892215 0.215097638976949 1
-0.88255114811876 -0.686745352952957 NA
0.741848544187984 0.976313091622403 1
4.69497638056539 3.79456679754363 0
1.12287307734176 1.46969897532331 1
-2.94744636404161 -1.956894255758 NA
-2.82264153881143 -3.47401635573222 1
-1.57938466905396 -1.26369440166961 1
1.36351285449907 0.667762387308512 1
1.3559515105726 1.22757737103298 1
1.50013372783267 1.56235195616299 1
0.668970847991122 0.463280498428867 NA
-0.414637269240163 1.95357784389067 NA
1.13905022762271 0.376504564724636 NA
0.624586757466443 2.60559742799459 NA
0.164527135426955 -1.78221257222057 NA
-0.0690249885227206 -0.191885443919241 1
-0.342862281131927 -1.31531203653718 1
-2.58227066647184 -3.51165475858258 1
-2.68149904565668 -1.60701111634481 1
0.552995152023733 -0.644181462603732 NA
-0.30201280252633 0.184788488462228 0
-1.3715526184193 -0.234671856071353 1
3.56612525322047 3.63358360098814 NA
1.87625994054812 2.46467322674103 1
1.83729095168429 1.52013533790127 0
1.20004434739192 -0.00826391859721295 1
-0.0923687476219482 -0.0843320436088458 1
2.22729347430443 1.03682581445068 0
1.53002983675033 1.31228078838121 1
0.487378757571874 0.799197011037471 NA
4.51278302447203 1.13161699844564 NA
-1.66247599396821 -0.844205473651664 1
2.07402525655889 1.23824319737882 1
2.60576756331111 1.68441789539286 1
1.11312286898306 1.49094873391103 1
4.19313159883243 3.59725430453232 NA
-1.86243793244869 -0.780340663823989 NA
-0.412391529372946 -1.55425442824102 1
0.818868759117913 1.00829480142577 0
-0.747137230693711 -0.00262481457493446 0
2.58858590383602 1.77816513470918 1
1.09837457930668 0.386996731405866 NA
1.77715699422861 2.36982656227113 0
0.26730748926467 0.25813021873375 1
3.11491082102448 4.09882075931843 1
-0.133012257566825 1.47702759988238 0
0.69749799168535 1.57556853691561 1
1.42045856478354 1.36944507895398 1
0.0264741662599564 1.58590674456437 1
3.34091085721393 4.1510826886526 0
-3.03237472008405 1.585734836131 NA
1.66539470848143 2.32001839578301 NA
1.00680997869559 -0.383463949845963 NA
2.55317763076057 1.60110496223751 0
-0.29522604213902 0.21127172890449 1
-0.0623559714853565 0.17405480838452 1
2.80228684888425 0.65918594616322 0
0.642105780407552 1.58881575644102 1
0.0354658796534604 1.39436315855498 0
0.985320671794447 0.687861106542985 1
-0.510240445036156 -0.277078054973727 0
1.23505163403219 1.40243944843793 NA
1.8803582499948 1.74243861795336 1
0.933207783447155 0.714926712571953 0
-3.00215887672298 2.09290192811015 0
1.13584135518162 1.10091793217452 0
-2.99875488259652 -0.683186450638616 NA
1.35312728317134 1.4510977532898 1
4.32447925208654 3.44998112782931 1
-0.135746065287075 0.775337585086805 1
-1.51025658460653 -2.0291921027024 1
-1.10690849076339 -0.284048729621599 1
-0.226104427048562 -1.71864320785322 0
-1.10574258540508 -2.18557244042482 NA
2.54122773273981 2.17599245545948 NA
2.14758950433192 1.58486471046519 1
1.70451348678879 1.54589793341779 0
0.284696003369659 0.451537886384317 0
0.508341961139531 0.366636107163506 1
-0.184924384046059 -0.77338642991835 0
0.173520718894177 -0.0305346540545717 NA
0.190433846442544 -2.49352412791041 NA
-0.627141538524815 -1.20613388114541 NA
-0.498956083442857 -1.26330711219574 NA
-1.29150037284233 -1.18806067848604 1
-3.09418805928133 -2.56326959151859 1
-2.57126946113178 -1.77740033876713 NA
1.1641408305958 1.40183819059016 NA
-2.42205629126842 -1.20692415332624 NA
0.505589293813863 0.372470977629767 0
1.84145839629818 2.19805525304879 NA
3.61074710473059 2.18947174784899 0
2.03774390084865 1.03111983887138 1
2.10355912805571 1.87938084111151 0
-2.11041022485342 -1.24754586923283 NA
-0.723163180518077 -0.0359088169659041 1
-0.861910446651413 -0.0148928528964819 NA
-1.20255886805922 -0.261455563459931 NA
-0.209154521402798 -0.6519832190724 1
-0.309722096602148 1.34580266148942 1
2.82438659592834 1.96094194227575 1
-0.795408400572247 0.276807840895183 0
-1.11114373843872 -0.573367340800432 1
2.4081936839689 1.7198494261257 1
2.28137185148785 1.72115203903375 0
-1.25107623678306 0.00138828941928152 NA
5.8955732958385 3.55161129883053 1
1.66292420734913 0.730496590017248 1
-1.49709801173406 -0.196238164151823 0
-2.03619953607784 -0.442792723085051 1
-0.259118666875075 -0.505440186318508 1
-1.16946866798006 0.0408194902653574 1
2.21411663338033 2.24722134062175 1
0.884711123806511 0.41404941791969 0
2.98714922627425 1.61716499468542 0
1.03924809045653 5.55536912084312 1
0.0508918635990774 0.140678016335102 1
-4.07335018133136 -1.70521858372908 NA
0.588269556395663 0.466911026668371 1
-2.92459538205259 -3.80111546908032 NA
-2.2774504508555 -2.24428435175736 NA
-0.410847701043038 -1.80364524609222 NA
3.66503981124533 -0.499825312514989 NA
-0.214786039987985 -0.474210245510974 NA
1.99752521776083 -3.65465082816935 NA
-1.29738923639392 -2.65490120665822 NA
0.912837006116485 0.864847786025753 NA
1.3147318070022 1.56455757157499 1
0.918342230309356 0.600525245566428 1
1.66237195829558 0.184646847154101 NA
0.271149411932943 -0.239269476693511 1
0.601371383269712 1.29669718874373 0
3.0345116132395 4.32595778357662 1
1.01431805004185 0.531934115464137 1
-3.5720858189594 -1.6248880994833 1
-2.79853245679501 -2.80035079189774 NA
-5.11816540024507 -0.921573683713299 1
-0.478819867826023 0.230536056736183 0
1.04985725251352 1.11259521680193 0
-0.761740369368865 0.585810002394045 1
-2.42201634258649 -2.04338012397823 1
-1.57943247071244 -1.91026711013181 1
0.407196084366345 0.736747100978051 1
1.59280131536122 0.808337646707781 1
-2.68073510479623 -2.28406205607361 NA
-6.64687330924637 0 NA
-10.3238931360063 0 NA
-3.05718600279883 -4.52429322065741 NA
-3.93030703975832 -2.20614663312691 NA
-4.59025265688279 -5.09187939786373 NA
-1.91656623244501 -4.86936660377311 NA
-2.86825140963746 -3.89935927939182 NA
-1.29927335691747 -2.09801899182937 NA
1.56283139930529 2.67996685270262 1
2.43212012038684 1.55162976464828 0
-2.82499789794791 -1.64814468604804 NA
-3.45793546524218 2.11962065085627 0
-8.66445639252863 0 0
-8.35617442526493 -0.814809654245982 NA
2.00448872578894 1.90708370398091 1
2.03019510706085 1.4736318815843 1
-0.771040745815852 -0.454982035026672 0
-0.54660761068229 0.585730233549783 0
-1.29374378134179 -1.87343531705446 0
-0.241642533874613 -1.6776848856569 0
1.60994099548623 1.34380421806559 0
-1.44890578421196 -0.897582381894449 NA
-6.70267160490742 -0.475803019888877 0
1.04067265234855 0.635376980031101 1
0.126572869317367 0.240781555978159 NA
-1.05865564653639 -1.88378944217797 NA
-0.786816200472405 -0.428782653733281 NA
-0.337851977839276 0.0708847043344009 1
-1.4098010844534 -0.763209960802919 1
1.23829484186495 1.37046187489557 1
0.111338018270657 0.00503760200356167 1
0.814745168866362 0.530519088604789 1
-0.875958003421187 -0.945068477263035 1
-0.0561969895903488 0.41810461786552 1
0.714964161283238 -1.39504652778847 NA
0.716545437958042 0.133777874139673 NA
2.81150812782222 -0.86337110480201 NA
0.682780335902062 1.00433519885135 1
0.35303544129069 0.468118118690668 NA
-1.07299085143131 0.334421653890772 NA
1.4073092925701 1.11864763998228 1
2.58040198382866 2.72849100005915 NA
-1.63431905882073 -0.546141057933842 NA
0.97451185472339 1.30070396426148 NA
0.893749461865097 -1.41870582688502 1
-0.867575705100009 -0.873084619974059 0
-0.130493939630014 -0.27790548022129 0
0.166836615262077 0.1658727387676 1
2.49192919949819 2.79836502373913 1
1.00095191740965 0.122986391445049 NA
-0.437448006283679 -0.359226261614515 1
2.14341544643164 -0.0927125880917413 NA
-9.90207674144136 0 NA
1.33602154185863 1.21175602939732 0
1.63346766736227 -3.41008069391378 NA
3.00640907786409 2.51008874975728 0
-1.40649474491819 3.62074660026314 1
-3.18107863188707 -2.01325843649776 NA
-6.22866421518698 -2.14642595275332 1
-0.86640048830421 -0.365675972053242 NA
-3.62311069310184 -3.14600819775065 NA
0.730638005665208 1.52223712954566 NA
-2.75187655373815 -1.55181492421929 NA
3.8183554719038 4.34594164168826 NA
-1.5457518963597e-15 -2.35605188112721 NA
-0.237744848976322 -1.03878765545309 NA
1.77775194233563 0.124930204160575 0
2.3494649085402 3.0099129390076 0
1.60416398976697 1.09864168245851 1
2.6138606544424 2.48944379345667 1
-2.49359524172548 -2.66515986123639 NA
1.49818497959879 1.04290001064745 1
-1.17911098305803 -0.492674151137448 NA
0.728455495012467 2.62620863016931 1
0.680442468972526 1.70109091605227 1
-2.1924284077554 -1.33596901936389 0
2.06666974655593 2.77756239010249 1
0.120155708903325 0.744092141337342 1
1.57453061610798 1.51373461755146 1
-0.0885889865008723 -2.06400924243149 1
2.72905835913043 2.69461897393733 0
-0.418176174593866 -0.812244150216671 NA
-1.10871130282324 -0.263348751808422 NA
0.851058254978102 1.23938371821333 1
-2.06998144462919 0.161311207125336 0
-0.652379503394411 -0.607892501110023 0
2.43279415525622 -0.44481988407178 0
0.483094321961868 -1.1930106607038 1
-1.84568704866924 -1.16756098930264 NA
0.519562255930639 1.20062614915271 NA
-4.06365228116069 -1.79781475521642 0
1.15100884644939 0.431421662631264 1
-0.375205917251671 2.31229012970056 1
-1.17267144630821 -0.94994587232877 NA
0.608350112034506 1.17761000452319 0
1.06126987114348 1.66831800264178 1
-3.42509833692103 -2.96275346151709 1
-2.52760339515849 -4.2852239290366 NA
1.04627549187734 0.857150078183026 0
-1.57435898049872 -0.70597094954798 0
3.76180410121993 7.91496770000972 NA
-0.925587902368218 -0.426181470941521 1
2.40721551389805 2.46142347332585 0
-1.48999743404648 -0.419731189609017 1
2.07171001296891 1.54973518458189 0
0.57310891160997 0.268161538054467 1
4.2848960859506 8.48710954020474 0
3.12634868393611 2.33846391190011 NA
0.783074209475865 0.952972682401446 NA
1.20546298890794 1.37566681514947 1
1.08520676997397 1.30353383147966 1
-0.735777968126857 -0.208158760736176 NA
0.247838300532699 0.157173094102964 1
0.0622983688047393 0.84201567966084 1
-0.816022758454044 -0.65674784895642 NA
-1.62963861411161 1.70170474796281 NA
-1.102039521715 -0.584634254582398 NA
-3.68042240727315 -3.86905597992902 1
-0.174915120749137 0.273802309688113 1
0.519406560280827 0.188552733550094 0
5.9352067684176 4.21112125765373 NA
-0.62027882806924 -0.042578269910297 1
-1.74693858899847 -1.53133915171459 1
2.27334621023593 -0.235046303264783 1
0.940161656117073 -0.00742152085784005 1
-0.303097543432038 -0.730701777830174 1
10.1155151175259 7.01460467263493 NA
2.28586705504958 2.54405652785079 NA
-0.366178171873369 1.78783549892098 1
2.97949356899138 2.83728167297447 0
-0.329158525687091 -0.840822714492225 NA
0.568662209725805 1.23374321618542 NA
0.982108721218831 0.785219095170234 NA
0.853708058396805 1.41780030429545 1
1.43473562297522 0.789413556588191 0
1.29628202681834 0.680673311802785 1
-0.34828053781071 0.331094952669402 0
-0.750010101776004 -0.13687480053232 1
-0.0181522804149126 0.348887691157052 1
-1.927363071183 -2.39974313028151 NA
0.408923148145804 0.169138266038133 NA
-0.872946481334407 -1.22087750436278 1
0.134840374605025 -0.0242790994677821 0
3.71631215715584 1.18974893187001 1
1.58865989878665 1.83284089533958 NA
1.74695674612358 1.70092370225237 1
-0.566285581882537 1.22214483342052 1
-0.387161298689499 -0.346704768965795 1
-0.342647895049533 0.0687825848538672 NA
-1.57350082380751 -0.372896490619277 NA
0.42352209906115 -1.90803606641206 NA
-2.01794022549311 -0.593168913293061 1
-2.09763595752408 -1.103156054376 1
3.06864092470391 -7.18641862054385 NA
1.50390528802657 0.308694948153515 NA
-0.310261053836513 -2.45209752873677 NA
2.7104946993659 -2.39788817359016 0
-0.370419271663857 0.318638512759787 0
2.17307060034102 -1.61368817508667 0
-2.91997700407916 0.0328931415789813 1
-0.567561936897427 2.05542969739858 1
1.25779843712044 0.86409695013785 1
-1.82319035631176 -1.16814527391824 1
0.0511165036891385 0.389259530829681 NA
-1.20681036791206 -1.90961526947911 0
1.79254952462997 2.15072689052175 0
-1.09991396247657 -0.374130213067876 NA
1.4508008505319 -0.407831924385029 1
1.99524339873096 0.62625623616227 0
-0.562031219067096 -1.02384818315476 1
-0.230402567506808 -0.149855687649902 1
1.24057481913665 2.28443781011723 NA
3.70774782714522 2.80252072849814 1
0.727846215992865 0.147546851091587 0
0.687978332351925 -2.29461573369365 0
-1.14446020900826 -1.53748436554993 NA
1.45030956902394 1.68468476279683 1
-1.4971802445626 -1.44107370933811 NA
-1.5457518963597e-15 0 NA
-1.00407651841189 -0.192331166740617 NA
-0.360632372517463 -1.33961970483572 1
0.81638766511405 1.38380122142266 1
0.893974066301206 0.579366969088819 NA
1.05484536887731 1.96123340442105 NA
-0.947239537616354 -1.09046920165099 1
2.51188149442175 -1.15057202900981 1
-1.13124491259147 -0.509418484609416 1
0.184177403547451 -1.19540191353566 NA
3.09605259420739 2.7027221351656 1
-0.378020187305058 0.996664141022173 0
0.967749965839687 1.06634139564862 1
-0.237918523136762 0.173643723906309 1
-2.34545731621958 -3.1341068201654 1
1.66040073024129 0.892292271932134 1
0.464336692777749 0.637881714797261 1
3.16052334670729 3.07207499463826 1
-7.80864764893872 0 NA
-2.59088560681542 -3.3492786078727 NA
-0.557697243909939 -2.12096081976127 NA
1.71716039640145 1.87899670576235 0
0.793291434357898 -0.286511809067146 NA
1.64117869013641 1.62861579577218 NA
-0.699022425860869 -2.21876103035395 NA
-1.44021189102433 -3.28511951110804 NA
-2.9610995407744 -6.23499100374261 NA
-1.5457518963597e-15 -6.11352064925416 NA
-0.651020384112952 1.31544035182141 NA
-7.2488911027656 -2.23230780989601 NA
0.0545083094958406 2.76909007859895 0
-1.859879009044 -3.81274581714121 NA
-2.0072035574848 -2.0942678506687 NA
-2.11993996169454 -1.59548860014692 NA
0.31366281190786 -0.252905655435412 NA
-1.30681011635864 -0.0673174564389857 NA
1.06443074021081 0.50086514811449 1
1.33501335135553 0.107888081431519 NA
0.374309625685251 2.350935988378 0
0.235923706129665 0.118587321108478 1
2.99807116254786 1.9609116321931 NA
1.24601874837423 -0.212545580426297 NA
0.281053197364739 -0.00537214812538692 NA
1.82621429830363 -1.25585190253697 NA
-0.240548010977502 -1.35693592316166 NA
1.84851727090562 0.615640401053036 NA
2.05608542424821 0.499697716631121 0
4.33984121501303 1.81388493613164 NA
2.83590409217339 2.62938261461684 0
-0.54331784285512 -0.0391058348362495 0
2.69778470793096 2.29102344635643 1
-0.210055772850183 -0.611751184487348 1
-1.50984876485824 -0.962542195591146 0
0.261676157372465 0.143929850647993 0
-0.980504680273517 -0.467330660773358 1
-1.30583248144894 1.10428340915493 1
-0.923568165689114 -2.849980034707 1
4.34132777172421 2.95350949826538 0
0.67845290036414 -0.455680375188206 1
0.859792534020617 4.06342715073706 0
2.46784740400023 3.3429556476913 1
0.415040798295678 -0.458721097911986 0
-1.38336380722407 -0.945127161471863 0
-0.190943048368837 -0.560888524814448 1
-1.10132595638567 -1.52984333381854 1
3.77683403208551 3.33114984155371 1
-2.40666650643074 -2.82729751453479 NA
-0.937532669475208 -0.0143003659339271 NA
-1.66614921245641 -2.21800668881139 0
-3.32083393797015 -2.11714843956524 NA
-1.08032171332347 -0.516850821807039 1
5.57590339642975 1.57982759142286 0
-0.284670686820104 0.00962344795899111 NA
-3.65208090844525 -0.811329934084479 1
2.87016969370735 2.23528847459187 1
-0.240486305375508 -1.16559255400312 1
-3.72650413772328 -4.78499216152119 NA
-3.543854607738 -3.47514253317158 NA
-5.03585875001469 -7.374978104803 NA
-0.791934735248403 -0.348915605663851 1
-6.02355496555055 -5.10526018028422 1
-1.5457518963597e-15 0 1
-1.89912357095819 -3.14063233037537 1
-1.39658394908504 -0.499418573817136 NA
1.03981653079582 3.38508528807707 NA
0.791212178161045 0.994593588666686 0
-0.287043619145101 0.199756155736488 1
3.37761842374896 3.3921660438276 0
-0.216149029116693 0.065139721145164 1
2.76751817543524 3.39717234420007 1
-0.164548426816733 0.439403014491322 1
1.10613807386568 0.954689931800517 0
1.59849113470204 2.56527420319571 0
-0.264488585450417 -0.175892771555338 1
-1.04633868315672 -0.59021889554068 1
0.33653196458098 1.37818094064525 NA
1.295970260904 1.06870913619071 1
-0.135862549517108 0.366036653595435 0
1.41099416166422 -1.73836089951104 0
-0.866528734300586 -0.806294902079962 1
1.40891316695567 2.34151091882523 1
0.560716583798083 1.52224176486967 1
-1.09513778672751 -0.852314267523763 1
1.25758371133374 0.726593360029767 NA
1.73219537264818 2.19860207911396 1
1.04754428182848 0.423919518566551 1
-1.69139105590396 -2.42892373041373 NA
0.656350454701596 1.18590752069542 0
0.21362980586219 1.60773298264042 NA
-2.96388437997814 -2.50108050757492 0
0.281811301061959 2.63829624523442 NA
-0.421646229867656 0.227692289364365 NA
1.13522487415887 4.40235552276043 1
-0.879982140314138 -1.21598534236051 NA
0.38963782810437 0.444688789177571 1
-2.87693784899825 -2.22509213816496 1
1.33335765547422 0.698665799297068 1
0.85506052347562 0.489330868945238 1
-0.729359271580919 -0.846745080378038 0
-0.0815861483480359 -0.603208844847526 0
3.4055598235266 2.90029001649205 0
1.5257019312929 1.35802614700454 0
-4.42713268882178 -0.56652194594605 1
-0.841656898238799 0.500322405368625 0
0.896554555726542 0.563464817515822 NA
0.432828424764996 0.517313294296947 1
-0.513819326548612 -1.68605444758243 NA
-0.0236727694670736 -1.45243017779025 NA
-1.53502354579566 -1.7171976939339 1
4.37748534214417 0.639845088739382 NA
3.11215751547319 2.07136076246764 1
0.650534896292036 0.287514141708609 NA
-4.56773196740233 -3.56907064341476 NA
2.22169689362734 3.29416842993117 0
0.13221529718834 0.287779616614641 NA
1.33659770584861 0.172382304495606 NA
-1.98861537856679 -0.0874612469625337 0
3.67371078131729 -0.686252963759187 0
-0.226207635066198 0.456952824117445 1
-5.1007152135375 -5.06605730489923 0
1.00396478435357 4.24444954672548 NA
-0.285367784193402 0.529457373031267 1
-0.0916060143550299 1.46754459573502 1
-0.916224840900366 -0.46362335967852 1
0.741488124041507 0.845314841742214 NA
-0.907513593360068 0.408688091720467 0
0.49090745018462 0.879053732007587 1
0.117772378084106 1.33604428679931 1
0.380640756298702 0.0853922882928307 NA
4.50017055035804 5.0476781245934 NA
2.11067091228708 0.939179897088831 NA
2.47976367803786 1.9485052224892 1
-0.309947878442485 -0.0207506806919142 1
3.1142919034287 4.4242680180946 1
0.65817948203355 0.299698876163813 1
1.0656829605598 -2.66263130258549 NA
2.37250448799912 -0.430439205987434 1
6.04243817280186 3.18148373265822 NA
-2.69006463314414 -0.51945986622633 0
-1.43578014862278 -0.270920489203836 1
-4.6585800708274 2.66207535292571 NA
-1.84621520664981 -1.30846476825359 NA
2.68747309484193 -0.03298659556397 NA
-1.17533173736271 -0.878927910164374 1
1.15065364174098 0.985965219712399 0
0.780738287339461 1.05026298172777 1
1.36777015426416 1.82604416719022 1
-0.520508937331417 -0.718860957064128 0
1.33684076686845 1.19144155269453 1
2.03432459968542 2.30956164439602 0
-0.852984929291824 0.411754585733545 1
-2.11841877142642 -1.27158040145861 NA
-2.06308314478217 -1.44627120414644 NA
-1.65585241740386 -0.909904838448203 1
-0.582562331275582 -0.567071142981891 NA
-2.49614452797772 -1.74473160027906 NA
-0.352607131032455 -0.0682481333993511 1
1.09798381450677 -0.287556268450819 1
-0.0908001961406685 1.02269831509431 1
4.73026403553612 1.62750632548771 NA
0.181417370139029 0.484490365602987 NA
-0.0828115052708753 0.236549369120292 1
-1.611614525321 -0.905595315471732 1
0.14061226620423 1.02557581677092 1
-0.77019268584853 -0.234848604053749 1
-2.05394816416642 -1.75890043225282 1
0.571886403862895 1.84407374998319 NA
-0.901936452530099 -0.450170942303812 1
-0.439321144086666 -1.1741356088905 NA
3.9982040037736 4.77916665875327 1
4.49999301533756 5.05804439349196 NA
2.66147614962863 2.80057337674543 1
-0.258832056228979 0.223900795111906 1
2.51555600502135 1.54384567004582 1
-1.02493806006834 -1.28946353764426 0
-0.264181746820861 -1.01720815803935 NA
2.62231920701826 2.26416126850399 0
-0.363389377006204 -0.149063259186257 1
2.40542224453397 1.83317498895621 1
1.68522274541977 0.672561522653934 1
0.151950517212442 -0.456966601572087 0
2.32284808498953 1.50789799189294 NA
0.887425419107411 -0.0439652225963914 0
-1.69310543221596 -1.17746657798839 NA
0.134560864965793 -1.1271148338813 NA
1.8073192070544 1.36832324254004 0
0.789116749845384 -0.686634717153869 NA
-0.0322157282023064 -1.39932281726172 NA
-1.17758409493071 -0.375688510176658 NA
1.51004807792361 1.79159340540649 1
1.19352162009764 0.760593903913635 1
-1.34398924578211 -1.42458107426318 1
1.17342980409195 3.45084343952862 0
0.442067689955935 -0.805560036437156 1
-0.546144232103473 0.318973755699402 1
0.692299876520159 0.524919676269091 1
0.842627479715071 -1.82472745168564 NA
-0.894609675350069 1.19767368588628 1
-1.34882214620743 -0.855847312827501 1
7.45293260363201 4.30203137326698 1
-0.697345658681517 -1.47618919125135 NA
2.23030757371853 1.66259825388341 NA
6.67356221837654 1.94714366950753 0
-2.02042401148423 -2.0443248263114 1
0.34459155216106 1.09109653187064 0
1.51974840767522 0.989852830414232 0
-1.37465670593403 -0.861652529503293 1
0.254985858667088 0.0178806153844645 0
-0.00628192239635508 0.0302193794572548 1
1.09325676301257 0.619791432624539 0
0.623138508956065 0.504491139906995 NA
-0.375084462433386 4.42999849338305 1
-1.30393144720248 -1.15171528255084 NA
2.17020722925185 1.35245832903274 0
3.2269017081702 2.81067416784287 1
3.14635454371218 2.69702732481003 0
1.38178855067292 0.832499766261798 1
1.43080029580715 1.91412854817558 0
3.1455084589979 1.6576056147183 NA
0.7933045150056 -0.222884363261468 NA
1.28158700224244 1.90225858154916 0
-0.540429628117214 3.22428057163634 NA
2.25845739907054 2.60150137573431 0
2.68900195479149 2.89988497418758 NA
1.71161165025916 2.70703707942168 1
-1.58986062931967 -1.71783969513739 1
2.22963576989111 1.75463154301264 0
0.415040798295678 2.38253866895586 NA
-1.30395161659815 0.228092040903445 1
5.47258913529084 4.4416772955908 1
1.86661348848925 1.51419358247656 1
-3.70382547550754 0 0
-6.04962408160776 0 NA
-1.98078880332178 -1.94685325216538 1
11.1837570768728 -0.932101355264471 NA
0.598933339234901 -3.5986756816348 NA
1.45447374444156 -1.25472452217494 1
0.712372551681752 1.08684958744446 0
1.43063388356553 1.84576594233091 1
1.66936145896855 0.672619215967126 NA
1.04262964227602 1.53067834470511 1
1.60623746754433 5.36576527855121 0
0.356848148379498 0.242746107568697 0
-1.30876343989552 -2.545893553948 NA
-1.5457518963597e-15 -5.64863984817502 1
0.499922706685883 0.220730167546384 NA
2.68582845922718 -0.0543111052179728 NA
-0.320956326612983 0.22496789585705 NA
-0.442664073736059 0.456594827512067 NA
-2.06052218109211 1.11237466376732 NA
-0.231933189953308 0.301773687327742 0
-0.0937104200153313 -0.632039866948958 1
-1.01125875581413 -0.712838077294155 NA
-1.14500296576851 -0.736318761658304 NA
-2.17748694262222 -1.6265672786143 NA
-2.24471464804971 -1.63261547272656 NA
-0.115249970740443 -1.88176106741133 NA
-2.85945967342959 -2.57578088097587 1
-2.64654392627558 -1.76278025197364 NA
-1.13076150410303 -3.87036309334076 NA
-0.337571117999836 0.403724632712227 NA
0.393707066135975 -1.83684282934282 NA
0.207975762726223 0.705951421601737 1
0.942088771859512 0.299458773095858 NA
-0.0498083879778243 0.450012257943267 1
-0.664525071507242 -1.20083691858914 1
1.70067289879018 0.798403478515423 NA
3.83594818935886 3.21011426504897 1
0.798714445507181 0.604294692869072 1
-1.54647724953449 -0.392966948574932 1
2.94574524634614 3.68899563873989 0
-2.57501047126468 -0.836806254108831 NA
4.04110831428518 3.17260986088048 0
-5.73397658878863 -4.10492322019197 NA
-2.39242751351355 -0.680119003051359 0
-1.47918429203483 -0.7671788255341 1
-0.621743242855006 -0.414001089594561 NA
-0.100121881492467 -0.748164869285416 0
0.750836805233999 0.222242987194245 1
0.00835454436391381 1.38601170083537 0
2.66676981938068 2.22734806084987 1
0.32275879061697 1.18305172430035 1
2.32533328760895 1.53733307865041 0
0.415088631646856 0.474074822456102 1
3.09162088344214 3.3264623700068 1
2.32759222522052 1.17826353764238 0
0.641630807354592 1.8854318268729 1
-1.39637958073476 -0.256940330380617 1
1.06567803429046 -0.214345711410466 0
-0.521181200344417 -0.336260461130618 1
0.302220507363416 -1.52736546851341 NA
0.755965009626706 1.09370272265621 1
0.629730429285367 2.06172442765228 0
0.0426896623418496 0.154480852483541 1
0.249517292202809 0.359553753613211 0
-1.28211727367206 -0.823654560517814 0
0.898409331363627 0.600143036177337 1
-1.27527452379244 0.449858616814329 NA
-4.44084889661618 -0.255238099236636 1
0.749374535012769 1.37836151202491 NA
-0.784221959292277 -0.176472728913113 NA
0.626381558769326 0.141856936189361 1
0.509540287530262 0.811201645293172 1
3.17110159878412 3.80520738477489 1
-1.27793700512197 -1.14071251345326 1
-0.0645816581307503 0.544392103074858 1
2.03767875745684 0.139830100576229 NA
-1.38037662459175 -1.67721991182427 NA
-1.2271223270609 -0.83332285869294 1
3.18869262343622 3.42550436630397 NA
-1.62195771087408 1.42030395989011 NA
1.1580377424362 1.14461735330815 1
-0.39599785592061 -0.528953033118603 1
0.350559496279418 0.111841724423874 1
0.604100565082714 0.69165164746179 NA
-0.596721870079125 -0.663399639085425 1
0.605756424831538 0.37813835295284 1
-2.32854638739523 -1.72770948592252 0
0.664599011050757 -2.95233565718666 NA
-0.195431866364657 -0.799013180970321 1
1.63310592544905 0.781975301533533 0
-0.228031777781417 -0.426241205694901 NA
1.30597878907294 1.20162081827219 1
-2.49980721889012 -3.67873051411398 NA
-1.63264796878406 -0.83234776048289 NA
0.197643490119714 -1.36623591949882 NA
7.10408713334262 7.75476420243991 NA
-6.50295019092132 -2.75461534920216 NA
1.13273334655393 -1.16574715865302 NA
0.357593261594696 1.04014496723836 1
-1.70891318132141 -1.19899347649932 NA
-2.9449626656397 -2.16501315193141 NA
2.84806720714387 0.461823545114739 NA
-0.177179467922672 -0.763141323348009 NA
0.184180532522372 -0.452664969344802 1
0.484622654403352 0.763273863479236 1
-2.25669236833259 -0.6873501729687 NA
-0.109548758805926 0.465120823742843 0
-0.0765417340404865 0.514614130780926 0
2.41410698133274 3.46758417934552 0
-2.07876454203977 -1.2926108088681 1
-3.11830953710189 -2.00691420392174 NA
-0.727899272749661 0.0819333602226149 NA
-1.2637945760386 -1.24097555870538 NA
1.89300552804923 2.31172794423477 1
-2.87861157261258 -1.72407654339865 NA
0.994935971651134 1.10976224799451 0
1.08755170401318 2.48209110318189 0
-0.829703880627804 -0.577461828759024 1
1.30032958089024 1.62000500347678 1
1.41544656380505 1.04067889483086 NA
1.85039267804861 1.87882381420847 NA
-0.244316493095347 -0.388339800553911 NA
-0.790560196531257 -0.717717231128764 1
-0.147861939834197 0.920925370132143 1
-0.171852366108774 0.053466382452235 1
-1.07259322596545 -0.572295577731969 0
-1.5457518963597e-15 0 NA
0.321859578665573 0.286119511530802 1
-3.05460968913991 -1.25793853924994 NA
-0.644870213348724 0.33579854619871 1
-0.372694791064144 -0.645502330709248 1
-0.01055700763923 -1.39918025378883 1
-1.39304427163711 -0.856581660979193 1
-0.859040379518909 -0.504185446062798 NA
1.23541683362027 0.741102405748953 1
-0.287020473650594 0.336230412332525 0
1.65609647322329 1.16793691377884 1
1.01659102708282 1.10997694964473 1
-1.6564802508321 -1.38847102856168 1
-0.907938763606151 -0.50509403291442 0
1.50160914168737 1.53384640427513 0
1.55269900446503 1.84834212676995 NA
1.43664558073801 1.30513703154522 1
-0.228514115203778 0.0558366401524836 1
-0.992805215902328 -2.29709637770583 NA
-0.433226382394522 -0.670881955140855 1
-3.46620221480001 -2.22615069234836 NA
4.47634978362595 4.18767626659617 0
0.403687454476477 -0.356297278742729 1
-0.181432907934897 -0.502190383164243 1
-0.84694695898383 -0.22352400935409 1
1.47907867990182 0.137093456020664 1
-0.336756291065998 -0.954433177533853 1
3.19896010780851 2.68707281639816 1
2.29930749281852 2.33808891661563 1
1.24402014495245 1.06440012973315 1
4.65937177689456 1.59098109465691 NA
-0.055181699707381 -0.466311655094174 1
-0.352007351502927 0.0525396297566883 0
0.827253978228765 1.00240198344506 NA
-3.58747932570375 -2.97876187868188 0
-0.990939543746266 -3.09828776437781 1
-0.186025940384544 -0.540917614549176 1
-0.894324816983757 -0.144137744204498 1
-3.08567984084863 -2.47225177043107 NA
0.640873580172796 1.06123519887708 1
-0.960786214767769 -1.17231447561705 1
-1.25389290706414 -2.17697603596217 1
-1.77193475288385 -0.50929822245666 1
-1.31694795390599 0.549804334866345 1
0.0548506865129654 0.0162922603054573 NA
-1.22524648571276 0.519571703248511 1
0.856697042445885 2.43929513905428 0
1.19207840097461 1.8446559793142 0
1.64840662189437 0.999777351386917 0
6.10950378172629 4.87762724091762 0
1.94201036186817 1.42434569379743 0
-4.95376035640234 -0.026466011073037 0
0.383262373222845 -1.400909013026 NA
-0.518825513568318 -0.81287872853213 0
-2.67268079231795 -0.341507289337643 1
-0.011943178676909 -0.4255946950101 NA
-2.14369287978006 -3.7854120277721 NA
-0.549960981999436 -0.931390839988895 0
0.137106293581218 -0.354201418481936 NA
-1.07468645529083 -0.730150302149315 NA
-1.90812974277879 -6.36500028235899 NA
-2.99836153984866 -2.84117234475061 NA
-0.68083591671508 -1.55377259810427 NA
-2.7208510492283 -4.29944319255813 NA
-1.57353337635707 -3.1788046880001 1
3.4742481985346 8.50848800004093 NA
-1.57834583828796 -1.70733358788789 0
-0.663523255477909 0.372985182926064 NA
-0.968167361891272 -1.19626921612729 0
1.30700044445725 -0.757059324066028 NA
10.2009024733316 5.72154644602264 1
3.10423230764372 -2.44989959809686 NA
-1.34800048560194 2.64738198990005 NA
-1.1724299398898 -0.85630602601912 1
-0.524803412902655 0.954879628361207 0
-1.15521041610768 -0.371856983629514 1
2.90055116026488 2.74980064546129 1
-0.222234413213054 0.00819735568859284 1
-2.89241159256312 -2.23492567155758 NA
0.461592808870388 0.581093180781083 0
0.483968775035218 0.940670488889037 0
2.56668337946823 2.38478456102261 1
0.384667329984482 0.188246352914249 1
-1.37787562420769 -0.822451154606294 1
-1.78403085612534 -1.06561246975994 1
6.17909522299412 3.03542774979803 0
0.0489045007078088 0.209506889291307 0
1.54892234998893 1.10987682099717 1
2.5317971995786 1.35305667174868 0
2.22677411620515 1.51498602965366 0
0.700509320050889 -1.38927439992407 0
-0.095232819673785 0.793830816087768 0
-1.21613292329062 -0.604533776800567 NA
-0.127974231229752 -0.00978754831028656 1
-1.60657438084188 0.147521403966242 NA
-3.1868546627595 0 0
-1.22426077074348 -1.51765166891937 0
1.29435944464717 -0.653457777478093 1
1.88824150385332 1.29452803617186 1
-0.371662319320445 -1.24163248126996 NA
-0.25358749881216 -2.18259580957969 NA
0.312469066508153 0.0382861464074991 1
-2.16048426527253 -0.621716279420426 0
-2.17989171620445 -1.88529907199429 1
-3.29657696345101 -1.82057838498793 NA
1.38834292399084 -0.0653490774825701 NA
0.191460505413625 0.243310728041193 1
0.0873726094383272 0.247814850242942 1
3.68656513971393 2.82805397610537 1
-1.67978277013403 -1.46711575868533 0
0.18448427797786 -0.86535432947894 NA
0.618161495252785 -0.261964160383881 NA
-2.94340637203219 -1.42790161616354 NA
-1.5457518963597e-15 -4.15221379405096 NA
-3.46649018641956 -1.13270708502104 NA
0.792935390256122 0.979159341099441 1
-1.12125065205972 -1.3008831125184 NA
-0.0551117655283454 -0.588398715095632 NA
1.6633382251258 1.28424837910878 0
-0.969046658074518 -0.403896416933008 1
-2.39256215136838 -2.0102316334585 1
0.903284970828699 1.67578017289462 0
2.99086789628972 1.759869620519 NA
0.564969429003288 1.02167981972946 1
-0.283789384363937 0.160831933063201 1
-0.00843949479999003 -1.03684110450667 NA
-1.39489384455668 -1.37211817723745 NA
-1.77068472525123 -1.80872456082878 NA
-2.38962959005588 -3.38113336887363 NA
-1.54984026977634 -1.64300383499105 0
1.01627005387507 2.7866675895259 1
-1.73730059120571 -0.85949098896558 NA
2.22814671179401 -3.16386941079777 NA
0.984137048254032 1.6761671669304 NA
-0.637907259103164 0.0722162034189403 1
3.22069320174401 5.35189004069652 NA
-0.293045680508317 -0.0802221625796841 0
-0.261501877819905 -0.675045891389573 1
-1.06135550147997 -0.289320763330678 1
-3.51571295266122 0 0
1.8323294354084 0.5040831263775 NA
-0.946630436337945 -0.667160665338312 1
4.65258989058822 1.57367652518567 NA
-4.54712388550384 -2.84526814764443 0
-2.00920755547199 -2.19789203131638 NA
0.0874356318563689 0.198335089618215 0
-0.060458572868308 0.359716644643209 1
-2.30193507712682 -0.378263910094725 1
0.434499035309509 0.45053847615457 1
0.252637793784484 -0.304159353199792 1
0.0506958711845328 0.64497793890515 1
3.82443032294963 3.69221415612017 0
-2.2893099664344 -1.07737446447609 1
-3.10695590623917 -1.67793773680877 NA
0.150073852880373 0.247409377440084 NA
1.79676694575277 2.45335383347914 0
-0.0752860391070798 0.666071498358134 0
0.736222861813485 0.874878414062873 1
-0.925185223168203 -0.133408991407111 0
1.36821883280012 0.625503214897727 1
-1.83865539942931 -1.19522752818419 NA
0.318882267975803 0.799337916262587 NA
-1.37836818519316 -2.07485140160738 NA
3.31222679737345 4.53749219497524 1
1.53346227758082 1.73458969376694 0
0.388568305796245 1.3339965465851 1
1.15182152312362 1.33368330561458 0
-2.03027472691352 -0.762660720446815 1
1.58108794211819 1.1012003092189 1
-0.512072481422438 -0.0788700733668596 1
1.68382504236565 1.04576717088516 1
2.84898152217231 3.07357992024926 1
0.551493393551392 0.333370250683159 0
0.644515923590223 0.558409037617583 1
-0.757042026513302 0.33424090238265 0
0.470814750120961 0.754021888831493 1
0.382339661797355 0.473257533983538 0
-1.98628614095188 -3.33619159231506 NA
2.10612935398902 3.02733440284496 NA
0.282477071709395 -0.188009653171396 0
8.24032675898403 2.59511364947373 0
-0.814829351475643 1.10883584748372 NA
3.09610279486128 -0.530031812762768 0
-0.409930218793141 0.512516498528986 0
1.69479426292954 1.54090886853883 NA
0.665022159758806 1.86421339701625 1
0.646589338160791 -0.348543779232618 0
-0.325441389004693 0.0781180269410749 1
-1.28097665412006 -4.37438516160686 0
3.28373570529865 2.00565740143407 1
-0.116548947243519 -0.335226784073796 1
-1.44443875984002 -2.10370538515641 1
1.272348816576 1.4369163480353 1
-3.15030552178134 -2.52871827214084 NA
-0.503528658291025 2.40125842901098 0
0.160798931131702 -0.192783445303954 1
1.45704597191934 1.91590510491616 1
-0.125483239116054 0.79188644114162 1
0.4331637141318 0.614769388794942 NA
-3.36586326285466 -4.40609472032389 NA
1.99427421910303 2.36154669085438 1
-1.19116498258789 -0.661876838840363 1
0.675012684862994 1.32963538486072 1
-0.915561472254474 -1.27801817232122 0
0.0051541914410287 -1.37868966525804 1
2.02670485712556 0.954800771426124 0
0.503399564165333 -1.27216057203929 NA
-2.64860551385472 -2.49712878711697 NA
-0.622857258368073 0.126889606232184 1
2.0500109063197 1.46652950828591 1
0.737084313412032 0.793855308432238 NA
-0.885992315378455 -0.778184132323844 1
2.91311522425825 2.41179991464142 0
3.08084869328161 3.07139080883569 0
-1.03202582179671 -1.45908885004097 NA
3.33850593674707 -1.75476453147291 1
-3.17265438183867 -2.03794749927973 1
-7.16665641507006 -1.27932570730434 NA
1.46428164881513 1.55353845097168 1
0.283863312312587 0.0818057780921176 0
-0.756735011992343 -0.211037174056242 0
-0.420871083255448 -0.794301632550478 1
0.712916992275872 0.281260594032835 1
2.3186105189727 -2.2644068001137 NA
0.966302899688032 1.39493257501099 NA
-3.36054728108576 -2.17386551444861 NA
-0.973102839270668 -0.836139442516921 NA
-0.512909137438543 -0.175939280314408 NA
-1.5457518963597e-15 0 1
-1.7114417363231 -0.840173251201935 1
1.46105405161327 -2.05679306300306 NA
-0.17760365993632 0.134656553579371 1
-0.779276007360852 -1.34412750475414 NA
-0.226686825843329 -1.10167828786318 NA
-1.0224495277085 -1.95630596351055 1
2.30247070000658 0.191791174312321 0
-0.889653557979012 -0.427841775580264 1
2.66715081268723 2.27520281707723 0
-3.06534256970609 1.28587037879854 NA
-1.74173121421212 -3.68235246544216 NA
-5.69331437411989 -5.7129611258951 1
-1.22057124741708 -1.23860383125313 1
1.35977818800399 1.07715241143844 0
0.266848665358262 -0.745304889501868 0
-0.26900333560771 -0.0391695588161194 1
2.94392793043129 3.25155913167312 0
0.431493532939573 3.13000496706928 0
1.33771358804148 1.25453067409995 0
-1.60517521650234 -0.674287434155113 1
-1.09982211760563 -1.00364784030524 NA
-2.27824409005571 -3.00616998902169 0
3.31641663479147 1.6039786496601 1
1.79270233388035 1.12550197593687 1
0.788447375805369 0.216257306013839 0
0.0880033015505417 -0.0643328988288796 NA
0.146366105608477 -0.265951405709714 1
2.56516562705502 3.17778393739574 0
-0.12748370859934 -0.721006227746576 NA
1.31399578462174 1.65545890256975 0
-0.777786969936507 -0.593869126213948 1
0.673502660230595 0.0935151940514393 0
1.28804378708772 0.389869873211602 0
0.258246660593698 -0.163211163114639 0
3.04143615220343 3.49617586914586 1
3.63723329862931 3.27921684234431 1
-0.575504909886116 0.509324430181418 1
-0.0277722673415777 -0.139910704560898 NA
1.00112998806833 0.654134092303182 1
-1.66670574655611 -1.42998111558397 NA
-0.1978644710021 -0.357374142616572 1
3.51487627149444 3.78608605970995 0
0.0360229804333905 -0.531482665168462 1
2.96525524666719 1.23507012407615 0
-3.86552016634524 -6.06917170505548 NA
0.641060294264883 0.562103699580983 NA
-3.45280261757131 -2.61695147695326 0
1.40741218046555 1.45923444393177 0
-0.436509039170322 -0.302816270521899 NA
-0.267797507710344 0.316606693243084 NA
-16.9480505160153 -0.639258242271885 NA
1.10452577281432 1.14115966844586 1
2.21353918404248 1.85064794289101 1
0.858271723159073 0.873945648101502 0
-20.2390214445799 -2.49784341637724 NA
-2.39745821082937 -1.65648534765666 1
-1.98628614095188 0 0
-2.01856528922052 -1.49795119742967 1
0.385133340957168 0.928858923832113 0
-1.0052779078267 -0.096596762914929 0
-7.83606319353154 -0.223804157535692 1
2.339882577406 4.55029317944825 0
-0.484787009848815 0.0321834861809739 NA
-1.73772734252093 -2.26629659587345 NA
-4.77469584538729 -1.11858035827928 0
-0.127911980294626 0.080669676588068 1
1.54700609029538 1.39403328852845 NA
-0.230462749715625 0.0592756716675872 1
-3.64045364092416 -1.65464455302606 NA
1.71498747760721 2.26746617837705 1
0.128443656263228 0.424148436616862 1
1.37648108273926 0.813178409875989 NA
-1.1150783126234 -2.43466844956988 NA
-1.61807354038109 -1.95717106432158 1
-1.01583429438766 -2.0425179587405 NA
9.50660434065515 7.47424141299848 1
-0.835490414990646 -0.183842158959182 0
1.21256374757517 1.73401224006079 0
-2.82344410181342 -3.44243971034417 NA
-1.41312226865864 -0.558424868592815 NA
-0.593677342002768 -0.62505825388091 0
-2.48609678577305 -3.14378928646557 NA
-5.53426708937662 0 0
0.684570725411666 0.6798827991757 NA
1.63256778567187 2.01619644852542 0
3.39945164140597 2.58677736029051 0
3.54418490216417 2.99318848413346 1
2.05504228715904 -1.45103794610424 NA
1.00680997869559 -3.67221868249684 NA
3.10542249550329 2.50284698155316 NA
1.5187445697286 1.49465525478866 0
0.546171807835018 2.40176604173561 0
-0.589174785579755 -0.389085720821159 1
-0.646176525605644 -0.434696017031597 0
-3.21325380547133 -1.96196066414199 NA
0.784309528471487 0.851943092072503 0
-0.431584795339621 -0.231539923266085 1
-0.0850569583406872 0.879787988447512 0
-3.47975402499339 0.235504368578463 1
0.51487223314114 0.737685386536206 1
0.392738410104351 1.60374094733477 1
-4.20038157413965 -4.09621509788024 NA
0.535416626041996 -0.463951049454716 0
1.09915951881893 0.455045973001301 1
7.23597558104082 3.26980368439431 1
-2.22278117073429 -0.919564758325628 1
-2.30729598110636 -3.3811879833458 NA
0.937206547531864 0.564736917874089 NA
0.0781563335470619 -0.462542032799786 1
4.90634566851456 0.0246013072744353 NA
-0.469653786332177 -0.0553244963488952 1
-0.618446511132836 0.302321173353375 1
-0.0155901051650508 -2.0370599469799 NA
0.393190333437074 -0.179518763318781 1
-2.3603573154214 -4.43732480070363 NA
0.309940079142193 1.40256926743881 1
4.36022117792454 -0.827841870755626 0
-0.49747024924523 -0.138225266232175 NA
2.83389726293155 2.84520091839539 NA
-0.71140251097117 -1.28554209422385 NA
0.294429137595612 -0.7071550265213 NA
0.706062993237382 1.64890624819383 1
2.28688934312826 2.73626657967187 0
0.755929110314659 0.167089586109759 1
1.81545590844262 4.35082862236378 1
-0.0645461089311906 -0.00638118486168898 1
1.03097929788565 1.11062534422066 0
0.197670461886265 0.661069017903543 1
0.0777879061055013 0.415097160933126 NA
0.719844659660182 -0.223285234207961 0
-1.45410334849926 -2.01396220086743 NA
0.435691840279684 -0.162505174048788 1
0.0688205726984747 -0.402076142898537 1
0.383542355508954 0.114541322815319 1
-1.44116074559356 -2.89411511688293 1
1.96777411079282 2.77243521404181 1
-0.358917790427458 0.492981663919159 1
-0.938220825904463 -0.896399203845716 1
1.23798061074621 -0.411373664331613 NA
1.65525313329949 0.825909554414492 NA
1.69194780364805 2.81172037329025 NA
-0.957007203395289 -0.819678296613168 1
2.03342585836572 1.22078504785573 1
2.17680606411889 -1.06812770563212 0
2.20791021181558 0.456435877457806 NA
1.00680997869559 1.02311441790823 NA
2.38897938006228 2.88703533507928 NA
-0.473527003720571 0.409207881525279 0
2.75744747666275 2.76415757243828 NA
0.503346617762102 1.09150559605498 1
1.40604573985247 1.28507492197382 1
0.869645479573452 1.26652514648726 0
0.932257679123802 1.09452474828664 NA
-2.15716155316531 -1.1290389255051 0
0.444069110302395 1.40976925505263 1
1.91662134372364 1.80903520344247 1
2.85856410062509 1.91974638906201 0
-0.514476823369185 0.345698482315942 1
0.158720368249889 -0.140148789433621 1
-0.331959379791889 -0.795625031841504 1
-1.40839791863776 -1.84992299881894 NA
-1.98652017447387 -2.73919517727932 NA
-1.7263082416856 -2.30563736202539 NA
-1.1613204017044 -2.12309701122388 NA
-0.672594747087302 -1.70390764945766 NA
2.96589445152732 2.29140809804429 1
1.87039764374137 1.47416178044356 0
4.90613652968011 4.93094169439742 1
-2.45063201065558 -2.79602709294442 1
1.00680997869559 -4.52503091434381 1
-7.48734410557623 -6.22317799876841 NA
-9.07136472156892 -5.52347052681892 NA
2.76200762301465 4.21365549008464 1
2.54197168936355 0.0296865468565392 NA
2.51836587071286 0.0643684765544091 1
1.58639212743034 0.243366597192174 1
2.72287694899729 2.51426839007451 1
0.123059648162645 0.769624352096803 1
0.308333155865374 0.523988778555085 1
0.861303877433584 -0.673582746682621 1
1.52880822970643 2.26637333959585 0
0.87584780740919 3.2563422905576 NA
-0.487933359918218 0.306599319645988 NA
1.59013978890386 1.57725882284692 1
1.47272184222833 1.32604425507075 1
0.954972809155591 0.806552077060814 NA
0.755460120837758 0.899305650642003 1
-1.06386869566418 0.0530742119440702 1
0.384778118955079 0.20394927635584 1
0.913702215843678 0.24926875532441 NA
0.437317327688216 0.564877819250493 NA
4.03384974287207 2.63205377580542 1
1.27257841127852 1.55259886351668 1
4.18695634567579 3.05307333099443 1
-0.914161303483773 -0.210322259330631 1
-1.6784524780566 -1.70814980946374 1
0.803894608446776 0.474999522628522 0
-0.28811100840173 -0.266417049315274 0
0.19400175420064 -0.149005365483448 0
0.935973300922466 1.01406535034036 1
0.930512929128818 1.60251848520535 NA
0.287655699947487 -0.144815912982972 0
0.221568650173935 -1.08248622582468 1
0.131363515792827 0.827797984814628 0
0.263904223844075 0.724733118044147 0
4.27653118414975 7.48308448874055 NA
4.79423276854772 1.79396663194306 1
-2.14182614982867 -1.44436302078749 NA
1.76896243014644 1.05397617346204 0
0.12699060562506 0.278857265404509 1
1.30714517161724 0.218959795031274 1
-1.087401145306 -0.842388921255732 1
-0.202500019513276 -0.246735129408844 1
-1.48375983365631 -0.144437098341002 NA
2.24771603899099 2.36046102951529 0
0.508220141397946 0.52920306917861 1
-0.341080378557052 -2.20656327411852 1
0.0720412404325657 -0.0239479975932362 1
-0.0162360948063426 0.418704214447269 1
3.90264523957995 5.15906842646251 NA
0.144613989751959 -1.10264959447318 NA
-0.82005333660364 -0.832575271629072 0
0.263978970331018 -1.10506382406912 NA
-0.0404347889377863 -1.645287302349 NA
-0.112252036226488 -1.2477551370519 NA
4.04832607033846 0.330083378106306 0
2.16155288785058 3.4211182344915 1
-0.118572010085103 -0.23720079288367 1
0.553321455480552 -0.224271425375666 1
0.393753737794321 0.675043680156332 0
-1.4384703401946 -0.847156305473936 1
-0.197027632297268 2.12719336222132 NA
-1.94946723167602 1.02311441790823 1
-0.209121184535712 0.764431562085184 1
-0.148358505078599 -0.101523246475105 1
-0.481110588338002 0.381125386105706 1
1.52768701890228 -3.43539736064567 NA
-0.534026005664453 -1.68219537408968 NA
-3.28292924107531 2.75762586442699 NA
1.32881739999918 1.39716408142225 NA
-5.32977265783725 -4.17954522232761 NA
-14.1623661034828 -3.79340192455355 NA
3.28792679707352 5.62134231146647 NA
-2.4645297373829 -0.762076441897384 1
-6.93511043621011 0 1
-2.07831206774814 -0.184529659199276 1
-1.20186061321549 1.05251143612513 1
-2.26202756129917 -2.0932563074381 1
5.26267919332228 2.2591782953618 0
-0.849005629475799 -1.1845461005078 0
0.729559085008962 0.28799995504867 0
-1.14007324008422 -1.17194382548382 NA
1.66308263291473 2.34370772199818 NA
-0.530947538914885 1.58809819014866 1
3.06272994076774 2.90436171706833 0
-1.72730689815905 -1.23271362041986 0
0.0951008442340219 1.40286066918918 NA
4.13658347871096 5.05751405439781 0
1.30753759749209 1.37882086289891 0
1.0695037667596 0.752100821456765 0
2.38921721565704 1.82573797828751 0
1.72300103337216 1.78778543114322 0
0.30189118202445 -0.2656858569363 1
1.82999792596498 1.52660726794946 1
1.16716630011088 -0.104414249843756 NA
0.329312574884725 1.28566213665807 1
-0.411270893021016 -1.20703496618052 1
-0.0564267505529851 -0.507736243827362 1
-1.14965220217873 -2.24011092325201 0
1.93945361150036 0.931720795327998 1
0.0197857985441223 0.753786113154798 NA
-1.55919128853793 -1.20905987361277 NA
-2.39116227671174 -1.72921700340345 1
0.0907222593882559 -0.528551463918685 1
-2.72888841749608 -0.923514673688363 0
1.50428796632606 0.435830709579692 0
-1.14229612469995 -1.16669282686554 NA
-0.0242210583908506 -0.302889692841999 0
2.25035522543347 2.15404337022063 0
2.17626220516342 2.09902062223148 NA
0.36793710088256 -0.116879580366579 0
-4.0521357617315 -2.28037059852542 0
3.48125720541872 2.71704642598116 0
0.049408257152637 0.506939297325843 1
-1.58942452455998 -0.433836194613878 1
5.51903918766737 1.5854284838304 0
-1.31875283125024 2.57243314311907 1
-2.37348836569142 -0.859528731308089 1
-1.97698760159685 -1.7580585032744 1
4.3228315331331 -0.427438636845191 1
-1.30800186361932 -0.245436594666894 1
2.25445955119199 2.29236113170642 1
1.07927659332367 -0.418396902768525 NA
-0.282503751537225 0.118171234359461 0
1.23138419990165 2.13555344201795 1
1.67023735784051 1.57624655540223 1
-1.32854112290347 -0.746388441559169 1
0.224512885986001 -0.0649910516078399 1
-0.68076537677634 0.898023424216748 0
4.74398517845312 4.22993627042711 NA
0.0146914297133449 0.709700006435398 NA
-0.0105164631896421 0.309880531043888 1
-0.952980721350377 -0.416424560253961 1
-0.673893818773583 -1.46358721747262 1
-0.640998045391888 -1.14309983268697 1
0.833524126420269 2.31827987184605 NA
-0.590319948911156 -0.238148938436785 1
2.25046171120612 0.544581159254437 1
0.143998792118032 2.0945038639452 0
0.342392217171922 0.999774392037302 1
2.87965031194713 1.89973470934209 1
1.27002557719118 1.06486533047687 NA
0.133013996730018 0.496649060824251 1
-4.40814587107813 -0.283648949109568 1
-1.53097868106573 -1.55164113326144 1
3.69259928378812 2.70640780848397 NA
-0.508495050207264 -1.06208406065899 NA
0.269768305528543 -0.14766592373858 1
-0.275656919598641 0.622522927624694 0
0.694098355285715 -1.76468721548276 1
-2.53839679675902 -1.60067479036958 1
-1.28314466872718 0.141235548675917 NA
1.9001908566075 1.08506451105005 1
0.67831409507243 1.14064695871061 NA
-6.95495418130419 5.10368693674747 NA
-0.912059628102727 -1.63128186165043 NA
-4.96377989015801 -2.75284956470683 1
5.21069369949209 5.15376835176354 NA
-0.611781696936716 -2.15130046049527 1
-1.66090652836512 -0.541881709215791 1
-0.227065507222887 -0.259116551579732 0
-2.90083976166289 -0.242788534654005 0
2.89329141024308 1.64576467167998 1
1.13484758337013 -2.14524813625966 NA
-0.659471864254958 -0.823550537793419 NA
-5.37542473148999 -5.14357305298603 1
-4.0697657994854 -5.65445176942156 NA
-0.915324351953686 -1.42567591151489 NA
0.79992779126185 1.0872181675243 1
0.915953426764352 0.0136667255647137 NA
1.07486585029416 1.29296097950436 NA
-3.80709322988054 0 NA
3.65534367283203 -1.07195970180866 0
-6.09657284780983 0 0
-0.0888773391824925 -1.1670235308997 NA
1.70459210720612 -1.87135343573857 NA
-0.959045637088891 1.49573947321272 0
-1.61736658769151 -1.32450804134352 1
1.81099661365191 0.998276455652185 1
-1.05636280921531 -1.48531746115038 0
-0.103844793828708 -1.09159851206082 1
-3.07837294145034 -3.90366811926392 NA
-2.33231101112981 -2.28751301265424 NA
-1.96477983094066 -2.10262877935169 NA
-0.25227149968705 -1.11113837391305 1
1.03495550870548 1.62278312589176 NA
0.30985128122859 0.515922622561902 1
1.76966711290401 1.41002798886178 0
-1.5457518963597e-15 0 NA
-0.881824036239342 -0.317757816359698 1
-2.23163404853506 -1.20933758208694 1
-0.628458654013309 -0.116721090848111 NA
-2.9610995407744 0 0
-1.05890643244969 1.32543419131248 0
-2.05061282709077 1.02742237122022 NA
0.708935200916689 1.50110515359661 1
-0.979006703726008 0.335537965635614 NA
3.94075187245783 0.00425123665579839 NA
0.825495118769272 0.369336137838122 NA
-1.50739614280316 -0.761208395061579 NA
2.80776787882206 2.67877555495076 NA
1.99260699482441 1.29707790522877 NA
0.0272144714941079 -1.62667594932943 NA
-0.00642954252866232 1.20428151915877 NA
0.860701467395157 -0.217398989491993 NA
-2.42774185860858 -2.42747310161812 NA
1.89486625010131 2.08743928488953 1
0.898527517616996 0.578262301162364 1
1.26111904230423 1.43295458358844 1
0.884214155102862 -0.456151648213888 NA
-0.672254818045174 -1.80497736416783 1
2.817618931749 3.55124031877265 1
2.38205628253834 2.00513005140965 NA
-0.662319135297953 0.132335137921417 NA
-0.239112623019396 -0.932107566209499 1
0.695716683873862 0.469870132914914 0
-0.00479718354003455 0.185726267620148 NA
-0.276177312047363 -0.0382188530256285 0
-2.0906362614827 -1.27802826568498 NA
1.13142050965063 0.989033062635149 1
-0.724401834831474 -0.640254194101675 0
1.00680997869559 -2.86821245326607 0
2.09180994117268 1.54501901962924 1
0.273042560469073 0.336384599914875 1
-3.80709322988054 0 1
-1.5457518963597e-15 -4.66138198476972 1
-0.0761335906558296 -0.763091660665242 NA
6.59478892979761 4.52576376982678 1
0.671669709968023 0.8835518005557 1
-0.899403580347052 -0.370062036334543 NA
0.925642226802564 1.56933140946558 0
-1.33707645090697 0.228208445336492 0
-0.368319854528173 -1.0681326281823 NA
-0.955132553826338 0.781494736976604 1
0.058456792895941 0.736660990514453 NA
-1.5704395527536 -0.467013198516524 NA
-0.945000390286258 -0.591447696091557 NA
0.106820562902581 0.468662307837276 1
-0.694095788105904 -0.405236207632587 1
-1.44303938143047 -1.81779629980078 1
2.67162121809067 3.55491158549464 0
0.879878097402332 0.55296653641504 1
-0.405568641260197 0.140148527974865 1
-1.21595269700862 -1.88191682142701 NA
-0.365938017417701 -1.10183714358627 NA
0.0612930871059845 -0.286720464461882 1
4.16266101972651 5.65427471145632 NA
-0.312121522186937 0.775345163380166 1
-1.99404160280317 -2.46689833211006 NA
0.0692500108419507 -0.219751200052468 0
-1.49218358322737 -1.46757810339084 1
-3.15177786188998 -1.37655769437348 1
-1.55233011068343 -0.234143273862581 1
1.18586661451199 0.933806142090208 1
2.7158257698259 1.61429272352925 0
-0.716620452126084 0.150007635043248 1
0.678745960690511 0.591345398771307 0
-0.00837935727563832 -0.473062385104489 1
2.1089225899923 2.47074497198454 1
0.267566679826742 -1.14837738632816 1
-1.55510362969427 -0.0645686291406301 NA
-0.390253692015691 -0.612394796827015 0
0.354076749292174 0.655216428445474 NA
-4.78741389182863 -1.79781475521642 1
1.92720598429911 1.53886827477315 NA
0.745520055198378 0.678001837311501 1
-2.42953520430589 0.0539076023003705 NA
-1.54222195712168 1.53954407663799 NA
-2.03371044700093 -0.662355218017852 1
4.19551827123497 3.71148641397734 NA
-0.115681355993752 0.663915159167644 NA
-0.93146208493228 -0.187714221131601 NA
1.67498773806082 1.05403992354231 1
-0.157978101333648 -1.35929008252902 0
1.04122306478463 -1.01553162545363 1
0.463317999830308 0.750904427981826 0
0.163344106171436 0.0946193840862816 1
0.701571880811621 0.208044354339775 1
2.0720191211177 2.40710700296464 0
0.0557461756084911 0.366380914494807 1
-0.0460547999414257 0.245365201958904 0
-2.28330424435759 1.86092006740548 NA
2.18106390134371 -1.6247748132591 0
0.668952688842073 0.270512102832354 0
-2.04044944501593 -3.29814080170216 0
3.00791361703856 2.55975494685446 0
0.555248604715732 0.631221283427097 1
-0.274292961945061 0.190911336823936 NA
0.421873462382898 0.631679911646795 1
1.21259059514637 3.05737081997672 0
0.0910297691573406 2.37449467632012 1
0.135911177765603 0.0810351816558008 1
0.31980969381647 0.839005820211062 1
-0.469816658221386 0.187084780593645 0
-0.920689212028663 -1.65403525760314 1
-0.563518127333196 2.0768112112976 1
-1.83668143464193 -2.65325011561975 NA
2.24020756514162 -0.535069646311369 NA
0.351703209216778 -0.000456796137807746 NA
-0.903656048082948 -0.26244442121108 NA
1.26230588146208 0.206914569316927 1
0.348080431346615 -0.283533524471083 1
-0.167593614119544 1.3044286191283 0
-2.06941171582411 0.370049380879079 1
1.71697987302308 -0.354925290786858 0
2.42208908752087 -0.663452805083333 NA
-0.0344159737278173 -0.919132268355494 NA
0.580331897167067 -0.288468474676243 NA
1.2507193037654 -1.79513489833555 1
0.180295125197296 0.578191168646985 0
4.5067236043596 1.82804252455046 1
3.06958907539966 1.56076089712875 0
1.56104484984389 2.18697842077101 1
-0.375384381651103 0.179056747075437 1
-0.107737198827016 0.163372315853493 1
0.497410465229971 0.307906562858179 1
-2.25415416647905 -2.30894295292003 1
0.89855214600337 -3.24193461531586 NA
-0.343414144106671 -0.129002491025414 0
0.654341036773503 1.93673518768273 0
-1.5457518963597e-15 -3.31416527897603 0
-1.28882517844671 -0.779173089282252 NA
-1.30088165424528 -0.0286561455042264 1
-2.99176802129355 4.24803249265948 1
0.528255555732788 0.0171287516459954 0
0.453935845000105 0.394987010053057 1
-0.788592921231376 0.214687722859078 NA
1.64006844046871 0.711101738206655 1
-0.773998715500432 0.297288142369678 0
2.86266966326306 2.9257060272312 0
0.533728106174328 -0.131852229841462 1
-4.17130813729183 -1.12758185862981 0
1.7551007706725 0.790954983059183 0
0.162922788268513 0.617346495643238 1
-1.13689773936311 1.34421301995021 1
-0.881134587880419 -0.358513381988987 NA
1.07038495630547 0.57204591690898 1
0.855460984202308 0.24807336223797 1
2.097689446005 1.24196854543603 0
1.21536895607518 1.12935194422717 1
0.22263089956139 0.3421560626087 1
-9.84480453385426 -3.31416527897603 NA
0.102990652252822 1.96361412714716 NA
-7.29419758058897 0 NA
-0.0918420549056803 -0.151246908833626 0
6.16912211337373 5.65315191072275 NA
-1.02951457730226 1.57857856181031 0
-3.7214758597146 -7.37470251797921 NA
0.109542025569853 0.626662512584394 0
-0.0987046759022044 -0.0674741199118773 1
-1.17422967661662 -0.00951150065162872 0
1.42026454733204 1.80088882153259 1
0.516822074631072 0.469134593537701 1
2.27878733648946 1.87912970513791 0
-5.43039631915403 -0.432772641724224 1
1.66798386432702 1.15735164956385 1
0.0752139962924339 0.257151527680836 NA
-0.949543102031116 -0.371129606459542 0
0.780002421337498 -2.16683061537055 NA
1.95487478172073 2.52862334437322 0
2.12563007258099 1.56564419978165 1
0.409249123195998 0.677151469085061 1
-1.24570735111991 0.351161361397215 NA
0.578413921323151 -0.691497449276652 0
-0.438432670367904 -1.35712972157098 NA
2.18838403533991 2.52853482774952 0
0.94978807838175 1.29612660581331 1
-1.7113614620404 -1.05173053887447 1
1.54344176235707 -0.41625960025191 1
-6.52561298721465 -4.78034943789869 1
-1.8863368837024 -1.30044248787941 1
0.400195866780144 0.243336189356799 1
0.499736739809544 1.05557417787493 0
-1.5457518963597e-15 0 NA
0.807269407487135 0.59926202497176 0
-1.68936400142545 -0.262653114174763 NA
-0.132653363495029 0.988942784225736 1
-2.79653015147549 -3.504771290655 NA
0.596828691972951 -0.586925753110428 0
-2.17518163189495 -3.07272951717937 NA
-0.642541486919394 0.350610778991081 NA
-0.0152955666317159 -3.00215885641648 NA
-0.318350090475664 -1.74343483448776 NA
-0.998604119669148 -0.288619913589203 NA
1.11472944765342 1.07246420408968 1
2.20122701641294 2.23664861433169 0
-3.84724231099971 -1.75133282347108 NA
-2.53798529948289 0.255207392252114 1
-1.5457518963597e-15 -4.1711906812191 NA
-2.68065726030372 -1.20176942404683 NA
-1.5457518963597e-15 -5.88313997517664 NA
-4.63940473338101 -0.321840387623415 0
1.45215942284729 2.65210020871565 1
-1.03899744947428 1.56563561691926 1
-0.120148898777022 -0.670929163666402 1
-1.3012874629437 -1.56806535334401 1
0.745588545997242 0.906538272665833 0
-0.518459678296188 0.188197708136126 1
3.40578872718718 0.658172076442595 0
0.48510322614579 1.13028739578496 1
0.0943588538512705 -0.40816323988664 1
7.05682434286951 6.31523163467923 1
-1.98700209363184 -1.90553094094966 1
2.59628205379339 2.67890567576984 0
1.44349145606296 1.60597213699083 1
2.69564143596974 2.60695509551663 0
-0.187975446754105 0.0248454692147912 1
-2.17432990563675 -1.50266261678092 1
-1.47373624308259 -1.79285932308857 NA
0.198309337106417 -0.915992251777274 NA
0.697296911268664 0.352447999949205 1
0.485541395137571 2.08696094481018 0
5.0963566975636 -2.02225197202593 NA
-2.38470452290565 -0.940718083691874 NA
2.74621882343743 4.22087433531763 NA
3.32980903431431 2.94201377551213 NA
2.83497570853785 1.65713907158341 NA
2.22828418940129 2.30043379511855 0
3.43704954980607 2.47175060877519 1
-1.15707229583301 -0.518146946969176 NA
-1.19541435938132 -1.79733583131337 1
3.7584495009313 -0.00128967956227876 1
1.3198845865996 1.89699938944442 0
-0.345386270373085 0.432750389354407 0
-0.22267970012289 -0.568571058168673 1
-2.72575343945373 -3.55075742978339 1
1.36435428458922 1.54574088113171 1
-0.904576272921241 -1.42701240850054 1
-1.76046035301527 0.741185613138257 0
2.18201204544707 5.19440348834285 0
-3.21796419642317 -2.63577241435663 1
-2.53488896380726 -1.34713053541303 1
-1.04940960223156 -1.03886717235317 1
-0.664243877060459 -0.749763226397246 1
-0.167163244291619 -1.60368775074105 NA
4.41832277176942 0.786068249312419 NA
4.22300570379315 2.87509652661332 NA
-1.23047176314553 -0.31005189596163 1
2.34755582555225 -0.329889809522358 NA
2.39070195851307 5.2628327768806 1
-0.464682072599203 -0.0463785089907168 1
3.15034629157394 2.09173296202327 NA
-1.2390560242908 -1.72905938480684 NA
2.87373008878776 0.241748485866372 0
4.47775787408893 2.42728300180613 1
0.846303596940693 0.206067095373319 1
2.5209717059537 1.57881816146365 1
1.45975370470638 0.596574682548287 0
0.4667208908663 0.719658831729706 NA
0.632361893609389 1.68988085435667 0
-0.237049831855616 -0.927157395448414 0
-0.202937154205196 -0.241433451251381 NA
1.39191075150978 1.29711120943377 1
1.18877187000996 1.2493417146001 1
-0.112705314639587 0.444918248981678 1
0.57264691763978 0.786495738307639 1
-0.839702828814937 0.125870567809198 1
-0.463070984658297 0.52079814407377 NA
1.51984609096247 1.10994216162214 0
1.76308320438799 2.69505687294221 1
-1.78351169621302 -1.1495238003136 NA
-1.18661091588489 -0.175066491045544 1
-3.10102681204924 -2.87542613007314 NA
0.511523816782487 0.648521194236154 1
0.502640419382565 2.7068077186938 1
-1.14481531314774 -0.970243716842547 1
1.11114841345254 1.28470441399026 0
-0.583025389098407 -0.100043094452751 NA
-3.46012529755469 -3.22342663141909 1
-1.33108419479748 -0.743754704058073 1
-0.139295020784849 0.140064057651858 1
2.17680606411889 2.28540136421702 NA
-10.5292788237635 0 0
2.14011785224436 0.794465006494515 1
-8.32915340794885 -1.89130045666833 1
-2.58260645334562 -1.80390861057794 1
-0.406978145640043 -0.532883487897125 1
-1.21781235005986 -0.503119831930143 NA
-1.72163350235565 -0.964894231402583 NA
0.152290449845837 -0.138940485793794 0
-0.340232807280936 -2.74357484430127 NA
-4.09543187384257 -1.7601102516113 NA
-1.35194159959468 -0.847270168492786 NA
1.96774973215529 1.26692478057792 NA
1.67255723145142 1.38945617359382 1
-0.0988494006224901 0.294816947628354 1
-0.266568190341295 -0.00863349915023416 1
0.929267989761097 1.43475091095213 NA
0.00731739406960112 -0.0407721789986306 1
1.4824044692886 1.78085403954744 1
1.56698992473611 1.09128362815568 1
2.0345062247789 1.44348381954655 1
2.49351163613958 2.90064527109291 0
3.92260639784289 3.42859011072827 1
0.186969199643564 0.0111169297527037 1
-2.59598419751157 0.38630800874184 NA
2.40987272201566 2.74988111003213 0
0.838596472333371 1.58504609416197 NA
-1.38689204584587 -1.48360127459851 NA
0.234384659425129 0.804810427298791 1
2.49105828436069 2.51778794407151 0
0.856515356406805 0.400195603146706 0
0.584477310679522 -0.831907822492413 1
3.02512791119956 3.27509461772897 0
0.26649553983593 -0.195378734388004 1
2.33339223563786 3.05030655601988 0
-0.553297294109711 -0.145957952132732 NA
-0.64831278194994 0.117825605864932 1
-0.79106747494868 -0.0548925613591365 1
-0.732145384389074 -0.223004044769985 NA
0.726811222488632 0.596582444817524 1
-1.96857719929425 -1.48283519033492 0
-0.286781749641657 0.260150445476712 1
0.778263249070999 0.798791477246069 0
0.707051501568174 1.47498861866386 1
1.44802465573988 0.281734325752385 NA
0.120224090193521 -0.144130806484745 1
-1.78214774678301 0.648861732327783 NA
-4.34464495252275 -2.62556796221648 0
1.02077651165109 1.67950055120517 0
4.31425835066539 6.55537802194253 NA
5.35914042733547 6.39018586954607 1
-1.42514623571917 -1.67115606708666 1
2.10424504512397 -4.14111712649059 1
-0.0771019497392852 -1.35216747548098 NA
3.87616021795909 1.90618767446125 1
5.31528272455014 4.54422267101207 1
-0.705833586625855 -0.598121391643901 0
-1.29689675619857 0.276638553807505 0
-7.14587385117091 0.557023829664646 0
0.0532746581716961 0.483652180912216 NA
-0.336534367977757 -0.126648760500546 1
-0.405512067938918 0.885225794676028 NA
1.60254587731776 1.50122510913446 NA
0.935589059059424 1.23524837232126 0
-1.26084186102862 1.42305470045805 0
-4.25961294228683 -0.195995825202843 0
-1.19877848224352 -0.743586822706394 NA
0.415631524357004 0.170847341416108 1
-7.30075529707964 0 NA
-1.16667708749527 -0.729051666767544 1
0.510568587174163 0.958444305066549 1
-0.705872913071377 -0.158787254663945 1
0.952759483671067 0.816689426545669 NA
1.62352350763908 1.16186087009411 1
1.02207748133059 0.449033059603077 NA
-8.39396597347915 0 NA
-0.059885419855631 0.392152551823357 0
-1.8616014928101 -1.43349066584315 1
0.875597374919509 0.141940376094719 1
0.0831547249996121 -0.0479156512358905 0
0.334574276023438 3.18376275315711 NA
-1.83795819419072 -1.11810173001539 1
-1.61630849341277 -0.361551485034106 0
1.14224415060875 1.59440059287081 1
4.56993546565053 2.18172115212141 1
-0.684638470186137 -0.573624768783524 0
0.386031329443786 1.0576363389725 NA
4.32862179421633 2.06506952529238 1
1.50441561245162 -0.98116359699912 0
7.23561111821286 4.00937322082453 NA
-2.22392536390957 -2.46874654504774 1
-0.371097864147844 -0.1111108399442 0
0.377274447543888 -0.093244385723397 1
-0.194507315185141 -1.26577924249056 NA
-0.543900743099662 -0.493001430122954 1
3.01980681377664 2.85016939672902 NA
0.245751893844132 -0.120029127147697 0
0.319471515980922 0.727837101334318 1
-10.1431849329252 -0.705870968381932 0
-3.11078238063188 -0.601693975106433 0
-1.71354819940007 -1.21825998149839 1
-3.80478261327726 -0.863036226991892 1
-0.996384525596538 -0.0512183858939483 1
3.68943038392344 2.09849052402918 0
-1.5457518963597e-15 -1.81442589603629 1
0.972428551619845 0.842087282862217 0
1.32984874659156 0.333404473846416 0
1.65359998458556 1.4603578110324 0
1.1530227612854 2.52798173133055 0
0.942961942609088 0.960886061853259 1
-0.208100974691401 -0.117434370794117 NA
1.33226953737891 1.31670039463501 0
0.778096178598505 0.887570984135079 0
-0.328690235374166 0.407932398059459 0
1.83681952418938 -0.0241574435999164 1
-0.327508674698172 -1.11046657720351 NA
0.678308869608691 -1.8390998605009 1
1.98534709539057 4.17585974365876 0
0.928487257519407 0.552914776207737 1
0.643893368755849 0.703017878127718 1
2.00394394953083 2.73839552379219 1
1.06394476358925 0.836750630316599 0
-1.04751947699874 -1.19305025352464 1
6.19216151747062 0.330955642420024 0
-0.455152084484439 -0.29335115871973 NA
2.21767774919301 3.06257085715292 NA
5.31226749491731 0.108659664918915 0
-0.0252938672392554 1.07739138107091 0
3.57224895799267 2.32372990241766 1
0.526184764861172 1.12974594446135 0
-1.42389817808115 -0.322420259349958 1
0.324179860299186 -0.968179008551425 NA
-1.0755968042912 -0.692692237071167 NA
-2.3296436745186 -3.21977621396724 NA
0.569546321700549 1.99080957081295 NA
3.84146934434143 2.71373448433838 0
0.868806859386326 2.0008212046682 1
-0.463209980029557 -5.91831094494888 NA
-0.869760967867018 -3.6422836186739 NA
-1.31026046186102 -1.26364427884403 NA
-0.0753990533558806 -0.136104307235904 1
-2.05364121210105 -3.06598874591827 NA
0.64471714452022 0.18288315254821 0
0.665672344349957 0.837284200944145 0
0.37030620539109 0.357183216905919 NA
2.82342315411548 2.00379062870497 1
-1.68344644134174 -0.693343639810424 NA
1.79057972091177 1.20383865719926 1
-0.00388949646281422 0.672200198934554 NA
2.70340471201806 2.27234475539403 0
-2.20625359486518 -1.52772587235305 NA
0.765611638751721 0.890057382177942 1
0.349069854343721 0.510077318277607 1
-2.03122792610729 0.8075898782981 1
2.58859825706287 -0.371556056290787 NA
0.263602504316595 1.53283405951482 1
-6.18712409514943 -1.91248568425421 NA
-1.75390950974393 0.643289896137539 1
-2.71875466179117 -1.81250404968321 0
-0.442361175549906 -0.665015622683548 1
0.0852574433657273 0.209015476740446 1
1.36696989874245 1.11348924502886 1
-0.819275468193533 -0.429890980225082 1
-2.2066307089785 -0.285450214911428 1
-0.433652420994501 -0.970915377892578 NA
-1.43354977307225 -1.11877077462843 1
4.55692149483774 0.359956337918321 NA
2.96223314851103 0.371634975116432 NA
0.00190827521160281 -1.41481210766368 NA
6.07963516415732 2.33760702611022 0
0.0808206780661365 0.861153951040165 NA
0.0215847804697172 0.669767747485131 0
4.10613170263914 1.58438554950213 0
-1.36016505085601 -3.86851008987508 1
5.64888205379651 3.84245743586529 1
-3.11421839898784 -0.0494788631688112 0
2.74510923330403 -0.36956075596295 1
-1.03142965483326 -0.644246065064162 0
-0.351841478202692 0.235621350722889 1
-1.98628614095188 0 NA
-0.995543364967101 -0.908999194339356 1
-2.05912907183689 -0.30394998443294 NA
-1.06378922036096 -1.37190631820169 NA
0.219247071323665 0.787461152171517 1
2.45810041126226 2.39025935807903 1
2.10609492692931 2.41122061138603 1
-2.92768820308318 4.76817813758263 1
2.28990980580092 0.692062934313269 0
0.433631403811944 -1.73734244513606 1
1.22587634819043 1.25484426407172 0
-1.67954412302379 -0.994993949754962 NA
-5.18147018569729 -1.6184116634295 0
-0.910016321353586 -1.3881888218763 1
1.53752997237345 0.489252087134064 1
-2.54098521270939 -2.61544063065537 0
-0.670825729386117 -0.89387324591226 NA
-3.32698466579106 -2.23702476062766 1
-0.429309007784309 -2.34264578079167 NA
-1.42778854457518 -0.0313587100835814 NA
-1.83123754958315 0.92093297859838 0
-5.48561129426912 -1.88314318972366 NA
4.3466707342637 2.78247622193325 1
1.07750562876239 1.80145063007997 1
1.56520326097176 1.38594140561517 0
0.78010513777813 0.0835690582574896 1
0.913848465102283 0.127306987113121 0
0.72957663060534 0.303605114321121 1
4.91236911574644 -0.256354451051976 NA
2.49850663349851 0.907587470333707 NA
3.8736321132771 1.76276784710177 NA
-0.441822121986136 4.26681263636232 1
-1.87641900529599 -2.41827858479854 NA
1.19362711264813 4.56878381226887 0
3.75735667450711 4.00841304306337 1
1.12903526059735 1.2289448429343 1
0.71757329699945 0.829288386876118 1
0.26750566597435 -0.261486521019957 1
1.88154249836466 1.09046719872228 1
1.17302077609727 1.31825800845248 1
-0.553391001931542 0.0312231681401364 1
-0.725706697293413 -0.617550724957451 NA
2.15812546239039 2.50548181860175 0
-0.448418975144903 -1.17859744058142 NA
-1.17676211855689 -0.05148309831176 1
1.44831636030261 0.921298344636677 NA
-2.79773347620413 -1.95582404927123 NA
-3.92762835839946 4.60163386834022 1
3.3395215080099 3.87559097764352 1
0.714032772867559 4.50135722186214 1
-0.266395661941715 0.536308594964566 1
3.28134927349467 1.22125089525174 NA
-4.22145306327873 -4.13131661682274 1
-0.123018254188467 -0.529437577177069 NA
1.49494763049183 1.65089732907488 NA
0.253091472439979 0.671194401164312 NA
1.50452826033499 1.27645991392435 NA
-0.45825877190986 -0.0712767510922624 1
0.244651037193323 0.18126548103314 1
-0.609681561106651 0.255616585803199 1
2.45745241432832 1.52811908772811 0
0.580084232702107 0.227331748931631 NA
-0.0936921279401634 1.18202101133972 1
3.72409061437141 2.13413623787035 0
1.22847331020589 1.18188875808927 1
1.54650112493007 1.62231191942186 NA
10.9222471641701 10.448205893824 NA
-0.944635617728572 -0.15552764683309 1
1.80993049093225 1.50366578174551 0
2.54160450312133 2.2302563628563 1
-3.36482797493939 -3.94197396397677 NA
-0.555067847193658 -0.566486211894622 0
-0.252248427252418 -0.361004397526306 NA
2.65286336664948 2.6208427878648 NA
-2.91018723566794 2.5261434665734 NA
2.2905050721289 2.28294987858951 1
2.20536358764634 2.5359074891665 1
-0.12621843424327 0.493263032908191 0
0.483894899579709 0.409856863386138 1
0.401477962084282 -0.866253062557311 NA
-0.76954093080479 -0.204098133803031 NA
-2.26875314632371 -1.46348070566704 NA
-1.0051518757439 -0.5627379131021 NA
3.73173464325458 4.4012829491072 0
-3.66641368625698 -0.701066417935163 1
1.26685501628603 0.69914528976042 NA
-4.24458810505482 -3.20179029272508 NA
-0.265149781046112 -0.390718237274398 1
-4.73552878018696 0 NA
-1.83657623140522 -1.53645378130498 NA
-0.525383744881265 -0.369223140995284 1
0.919486878801488 -1.09632934417951 NA
-0.501780770700042 -0.867778101080493 NA
-0.630094985245355 0.0335533637523732 1
1.49148475150194 1.52072183972403 1
0.569903784241836 0.617329857317092 0
-6.7518715035909 -4.83516616681002 1
4.02170067223983 0.15967678305163 0
2.09538032978005 1.79748343915666 0
0.102913129303666 0.145402539655383 0
-0.318473953062546 1.13028768779947 1
-1.5457518963597e-15 -7.64986822770484 NA
-2.17557998188705 -1.3905236982665 NA
0.992438895295899 0.829789130125356 0
1.74981117473089 2.02553850304239 NA
2.95355465576823 1.9746786553418 0
-0.142028713027081 -0.264580923913135 1
1.60779898116789 1.62975680824267 1
1.29831287415106 1.22849509543457 1
3.2879015084374 3.26400375960117 0
-0.896873385063781 -0.433052761283498 NA
-2.64364745924264 -1.7876207941007 1
2.43428432216953 0.618582499678595 NA
-5.04416777236746 -5.08580076725906 NA
-0.390636568566849 0.380522781149665 1
-1.1293745180107 -0.530420186934633 1
0.179037846777562 0.168558473618551 0
0.93630624627736 1.74559314471842 1
0.991353034411258 0.636786958097182 1
0.0459310768374579 1.64265602263091 1
-0.505582299922824 -0.35519111940728 NA
1.12904549312307 -0.95476775828791 NA
1.86304078805091 2.66811606497161 0
1.81541429237619 2.06210625743103 0
4.0223852007164 0.79826708137437 1
-2.72895012224342 -1.65866822745927 1
-0.0237221760881694 -0.514982790485168 NA
-1.92458916946368 -2.9639334446146 1
-4.99694682502337 0 NA
-5.44360116683522 -4.36932547348277 0
2.17040151659741 1.47064245429748 0
3.98596050933541 4.45925467514772 0
-0.291626575388449 -0.758223093922694 1
1.38173549521305 1.11430687801563 0
2.51894449997688 1.87272821079282 1
-6.49004425412153 -2.99001122450236 NA
-3.53322098725115 -3.13269487516225 NA
0.34297330449658 0.552195498635696 1
0.84322046479243 1.4440296648434 NA
-0.138476650088924 -0.12484883887505 1
-0.2932024398302 -0.207599487623521 NA
4.49014693645011 3.20768719862536 1
-3.50078255546591 -1.56882719050823 0
3.00575089342948 4.77767396871288 1
4.76055473864852 -0.260795833219503 NA
2.16448862111313 1.57210747101618 0
2.39680909447511 -0.606065912676301 0
-0.408266553767742 0.106158811416765 1
0.278572382431287 -0.0441226473090642 1
0.17122587386859 -0.522158902268889 0
0.427477822625853 0.056603786218976 0
-1.40174383214926 0.589456244331487 NA
-1.16422875049924 -0.327347534478229 NA
-0.970691707125313 -1.90849269135792 0
3.79416206212623 1.96610078734576 NA
-4.94529134064868 -4.75975631875224 NA
3.23746178479145 6.92060765963519 0
-4.08301862481058 0 NA
0.306945788071167 0.511925846093041 1
4.54582335480163 4.46712730378954 NA
-1.5981316150598 -2.41723034366495 1
1.45823705769086 0.488404991840446 0
-1.33731234609827 -0.00457192072207947 NA
0.688951813356601 0.632641154733523 1
-0.284419698254373 -0.578111171770808 1
2.03584234433603 1.93602463550363 1
2.30446663162229 2.96249329845185 1
0.896534281968061 0.528704351444152 1
-0.0202474839510305 -2.35139318188575 NA
-3.11456318361587 -1.99620489411195 0
-0.874695837668999 -0.875388260845276 1
-1.98628614095188 -6.25135853425738 1
-4.91548658943199 -1.07207953787748 0
-1.53823469161454 -2.35181295639964 1
2.43145936852623 1.41022878679231 1
5.46787242838723 6.39518205986748 0
-1.09221087426766 -1.24532098575618 NA
0.281012292422467 1.81384581943891 0
-1.01933985657004 -0.173022696257777 0
2.35583782651398 1.89009901998749 1
-1.5457518963597e-15 0 NA
1.45507500659547 1.46762949776178 1
-1.06597648609082 -0.148883606154188 0
-2.83319938639288 -2.55496234123469 NA
-0.337166263954966 -2.81542530031741 NA
1.40540644565932 0.029203817039535 0
4.16952730356123 4.81194453598771 0
-0.443597128641659 -0.19404741758672 1
-3.56246760305934 -0.666989161088171 1
2.2495767037578 2.87139006050359 0
-1.4511372249522 -0.597705603471522 1
2.79078135612853 2.45884031265516 1
0.316543025071626 0.733503149858527 1
-1.37766690959681 0.336223491721302 0
1.40621696102486 0.876957299561896 0
3.88379070486137 0.443436527050773 0
0.0673080591090635 -3.33844127738987 NA
3.17784703831376 -0.655465633748078 NA
0.174661432764815 0.562049347212595 NA
-0.347769841218801 -1.72387052229857 NA
4.58886944922273 -0.0785790747445765 1
3.58769763567663 -2.67893279471134 NA
-2.0462789535512 0.187535834894003 NA
-1.68621839472383 -2.70938157211534 NA
-1.22932020957937 -0.224239663912287 0
4.54767794884699 -0.615778598959881 NA
6.05030199864015 -1.24681263389326 1
-2.21057849953686 -0.97941830962635 1
1.69523173995969 1.59387688558258 1
-0.279677580558847 -0.46557363351426 1
-6.50606238003484 -3.74208665171975 1
9.46854916966349 5.5716152326238 NA
-0.966770376510359 -0.234808823411256 1
-0.886336296286269 -1.87947373937196 1
4.55401505174388 3.92558933514456 1
-1.28977013789223 -2.20131645714406 1
0.567018489824155 -0.0176934007378464 NA
1.8712945726711 1.70504856391878 NA
-2.0070215573961 -2.3514175502781 1
0.907914781036815 1.11915328215827 NA
3.25141944172257 3.94341838074833 1
-4.15028861519311 -4.47605724021436 NA
5.33353267985116 4.28242203739455 NA
0.447056450179013 0.911157937598219 1
-1.39399568024453 -0.726664488410355 1
4.70694876728592 2.68956612399166 0
0.468988639687672 0.060518513515969 1
0.839673490388789 0.0667330310562982 0
-4.5221622867012 -3.61015235675054 NA
-2.17100635330288 -1.80289245783906 1
-1.78341327827376 -2.67985486893822 NA
-0.163473212018399 0.37098543405984 1
-1.29944869333943 -1.00854877035387 1
1.91247731863086 -0.413327657914072 NA
1.89892370505672 -1.73327074056138 0
-7.19473866393928 -2.53899197699886 1
2.39930189668273 -1.80681682182622 1
0.290164318153187 -0.443541265848181 NA
0.768577390698593 0.305279067313129 0
-6.84322017508192 -5.37340698918955 1
-1.5457518963597e-15 -4.55646628565827 1
2.90375384035044 0.620652512714067 1
1.90295098491081 2.55255505867796 NA
0.717635060583864 -0.10102680102009 NA
-3.97062860649733 -3.95865350324111 1
-0.375674524166161 1.38680482277247 NA
0.722851992054576 0.950245290509937 NA
0.569512758015297 1.5388478845305 1
2.0236182619222 2.28419677932396 1
-0.162568790018514 1.51259853977001 1
2.35327691435708 2.22902076844056 0
-0.392950130275063 1.59760030252316 1
0.862194916856148 1.34964082379615 1
-3.28362626853467 -6.04149844572221 0
0.517741713652539 0.874820536927789 0
0.71855479062047 0.31407785297076 0
1.88543416694874 1.9668905212025 NA
-2.2095458047888 0.0618317020223715 0
-2.10150556571176 -1.18104271065915 1
1.35840507941246 1.39377332234845 NA
-1.5457518963597e-15 0 0
5.30873730926696 9.53131866473148 NA
3.02790951349502 -3.57798403068172 0
-1.5457518963597e-15 -4.55893714754824 1
2.03018595129767 1.08747085578166 1
-1.21952565034521 -1.18061642549225 1
-6.13208449337166 0 0
3.31481394635122 1.03407515427962 1
11.8761165271423 8.13199603935062 NA
2.6165663273546 1.70701053323188 0
-1.98628614095188 -2.30003083782484 NA
2.65860009601116 2.46969965978712 0
-1.80976165041944 -0.576928570678183 NA
-7.88459358563226 0 0
3.2711652486651 3.39085600258906 NA
0.985376098202305 1.44335347272049 1
1.61050186928364 3.76064204706881 NA
-1.44896758095223 -0.645892980043244 NA
-2.54098521270939 -4.64166404590061 NA
0.131763834666261 0.311953627724596 1
-0.868409408523924 0.407989063488247 1
5.91825967613943 1.86996572033557 NA
1.71673688275645 1.66060029573108 1
-4.66546917731714 -2.53899197699886 NA
-1.5457518963597e-15 0 1
1.29616853997127 3.30828095245907 1
-5.27986451227943 -3.16273477878026 0
0.28836335097656 -0.446585743832322 1
-2.76764382498623 -2.39766077345035 NA
-2.9610995407744 -3.83541251822822 1
-1.5457518963597e-15 0 1
6.39360098247957 2.18224715524277 0
0.640174082093459 1.12873898291746 0
0.854590830785717 0.511037177082233 0
0.0546812802300363 0.239124725255455 1
-0.620327069754386 0.270726201100729 1
1.58275181691078 -0.838724156711475 1
0.898844676525371 0.688566092018987 1
-0.484928098463472 -0.442780717499942 1
-2.05982997656752 -1.5575631061694 1
-0.40210663091132 0.0263662777748232 0
-0.666696304746164 -0.127811046117128 1
1.59679910419336 0.953333556479717 1
-0.212531289092264 -0.19631770733201 1
2.37436195494348 -0.578441951690562 NA
-1.64423982242174 -2.05188590077978 NA
2.37484161664353 1.62394523782202 NA
2.20037253646733 2.35613531689318 NA
-0.20150335043385 -0.32522373592102 1
-5.52183505989199 -5.67726035325902 NA
0.845374068553031 0.460063873499476 0
-3.86795893997634 -2.89174620254887 0
-0.245038746659518 -0.766084686885422 1
1.23744382798052 0.956248294198216 NA
-0.658797793232243 -0.587577288505577 1
1.15253709227242 1.32937493650144 1
2.50884091450442 2.07664654625632 1
2.09862720613162 0.860984241709744 NA
-3.28817587282653 -4.18063887379934 1
-3.26937675645569 -3.24727499928411 1
-0.568171493567882 -0.730822213317701 1
-1.40589995279496 -2.97258001830788 1
0.221633621306017 0.740431749990974 1
-1.43793853422307 -1.29764204308377 NA
-1.56014939868869 -2.17615939519535 NA
-0.175122335295885 0.484259416419283 1
0.571779752959 0.374618342121221 0
1.5485761894047 0.744454154669948 1
4.2647180526879 0.409724137748625 NA
-0.612321280048339 -0.213890828397997 0
3.92231635781072 4.5048799491805 1
4.09004049713657 4.80019395916486 0
-0.0813705985953203 0.379070644089972 1
0.168575943876594 0.00653431909186218 0
-0.963040579205611 -0.986418618600129 0
0.544793057507206 -1.10093925599317 1
0.521270048524166 -0.0351438410225196 0
-1.23249071026982 -0.243296690149964 1
-5.06410312330285 1.65496534820929 NA
0.505123385613536 0.908530273163954 0
-2.1394041733556 -1.63681979109749 NA
1.11198317208233 0.806554308182242 0
0.73890164874301 0.709771914591356 1
-1.5457518963597e-15 -2.84095057993157 1
-0.820728561731896 -1.62059835299132 1
-11.7615503825835 -1.87804963221156 NA
2.16692960360072 1.48400660498892 NA
0.888282500211736 0.533850498081976 1
2.42502839580734 3.25850399301807 1
2.14398269163654 1.12502021107691 0
-2.80528978085406 -1.42261854067344 NA
3.97059634290377 3.30143914542645 0
0.253672024750072 0.396218582319331 0
-1.15978398985613 -0.727635273114026 NA
0.431470644850414 0.3778018564845 NA
1.57782693987466 1.15229876204862 1
3.58521576791281 2.44676411690744 1
1.40632741792206 1.0103645527735 NA
-0.522810284815888 0.0753450324281002 NA
-2.44896742875293 -1.57260621757623 1
0.69548504481341 1.11829544993298 0
1.46168683209109 0.755583447299799 0
1.46247992722201 0.507992513855833 1
-1.01811261694149 0.574724255852581 1
6.12066725000079 1.65652722174904 0
-1.77896516583852 0.401466796044121 0
-0.870303517043279 -2.18562143941547 1
2.0622350771399 -3.61805237209556 NA
-3.30458088497325 -3.05696296065724 NA
0.691748000653874 -0.229878017698061 NA
-2.38192439165119 -2.01132803705032 1
-0.510705879459508 1.1962509410325 NA
-1.5457518963597e-15 0 NA
-2.64700582932163 -0.187574551538583 1
-1.64073625516211 -1.95472576961047 NA
-1.00408593985571 -0.44498511286944 NA
0.939695794817434 0.513023868955182 0
0.249915614073497 0.710471175979044 1
1.1493320027574 1.23524171291583 1
-2.01231399056684 -4.56691585274505 NA
3.74181504131589 0.0383638765808888 NA
-0.593302637094053 1.49900947953572 1
-0.353207961636877 -0.0927004299288661 1
2.15930384546036 1.13479609066917 1
1.10463271691442 0.894160991900051 1
-0.959432664204806 -4.05758485414747 NA
2.34953358210281 1.98059655183861 1
-0.67430915382946 -1.2350654710722 1
-3.70316036415463 -1.83099313746622 1
0.63221587746201 0.419988079522947 0
1.22427386703492 0.916770683413383 1
0.308050101195755 -0.0548853626669102 0
-0.208952254235631 0.2771572919633 1
1.18312941451352 1.41797801347672 0
-0.0831294064435565 0.196840840412159 1
0.903129334672664 -0.184255626689635 1
2.71725518985913 2.42539401523149 0
1.92671064835759 1.28811619112297 NA
1.22411524302066 1.5837854118653 0
2.1515877062193 1.52416186420495 0
0.92980888920138 1.00295484328205 1
-2.59002762896223 -2.83083753741279 NA
1.58185753283367 1.14868744762168 NA
0.367214983877932 0.576432250123312 1
-0.190898709353857 -1.55147310643626 NA
-0.190159486260799 -0.550066084100392 1
-0.925052681906934 -1.46717620167422 NA
-2.11708305939507 -1.42732841714239 0
0.740009158721018 0.586130810301489 NA
0.626915399275544 -0.106757756359327 0
3.03023065486334 4.95610365136517 NA
2.0053604192296 2.47596622090475 1
1.09407518264315 0.822461210330777 1
0.709566856723215 0.871163574515529 1
0.917366262024002 -0.0663341671628047 NA
-0.336045636058375 -0.756839202602814 NA
0.943093056798327 0.426936134321013 0
0.840642249163711 0.538011896112596 1
-0.223355848187191 -0.13044392902203 1
1.03315415586609 0.992951202929465 1
-1.34007869550195 -2.10836388373405 NA
2.38545993497681 2.95887799793501 0
-0.0279646686802421 0.412590436684589 0
0.51992192937952 -0.247856154010194 1
0.727542607758929 0.999310513976259 1
3.75652059752232 1.50865005883751 NA
-3.11294174951554 -1.32397710736157 1
-1.5457518963597e-15 -2.30003083782484 0
2.81862019579723 1.32071834517539 0
-1.61070725764615 -0.229490377353156 1
0.647618516679213 -0.298836439713107 1
3.69656990854877 3.57714786530508 1
-1.29784241641253 -1.0717599228788 NA
6.0658861768807 0.0875197535923423 0
3.00997959374561 1.01651080728395 0
3.90767999129512 3.15616503729977 NA
1.71357926056933 1.38375287363854 1
3.65041604598876 2.23407396696226 1
1.19687352652615 1.4948402966586 1
0.235816763692088 1.31375097461763 0
0.85937367058517 0.905307605686917 0
0.713741440824598 0.678099698766691 NA
0.99822728188 0.708597566969879 1
1.57200094560978 1.20150278811152 1
-0.99695172253794 -0.809408211022955 0
-0.149965892645584 1.41282710545324 NA
2.98005211942402 1.92410256041029 1
-1.23581945770364 -0.800006550556858 NA
-2.3269176539108 -3.3107018865748 NA
0.0411270166588491 -0.75336252189168 NA
-2.52895292063527 0.212425030540791 1
-1.75245552866778 -0.683012409052822 NA
-1.78044431359877 -0.474864754368109 NA
0.059453600235431 0.252915352574344 0
-0.210966571522715 -0.542642089739513 1
-0.784385159685383 0.453938727041347 1
3.81151874511077 2.21967242189237 1
-4.76050799120026 -0.277774168167593 1
-0.751131507049431 -0.699815281262701 1
-1.90561076345927 -1.98055073096944 1
-1.97727291115826 -2.06606874149082 1
-4.61397746947795 -1.3346347220529 NA
1.21924069761429 1.52881724208002 1
2.44106047507233 1.75135610415203 0
-0.854045552800413 3.44708521834656 NA
-4.6540519222384 -3.5199018773944 NA
0.703144346454552 -1.25254285823876 NA
1.36798265471205 0.8709554735985 1
2.42574568505302 0.125514778349174 1
-0.470480223171415 -0.436893311303346 1
3.16762324806762 3.09720076481376 1
5.26959358479955 3.10342117435246 NA
1.26647525626335 1.06740016398246 1
0.883164801561745 1.46901511859314 1
1.09326465749099 1.78451491233138 NA
-1.50000339274678 -0.931791768076619 1
0.666064918578083 1.06240731042301 1
3.76476288118387 4.16735030100843 1
-0.151610331721244 -1.05782792329472 0
0.985432409391247 -0.336240597245087 1
0.361184921022915 0.713393831812034 1
-6.41950628455234 -7.55251370040938 1
-2.16042818015755 0.182264756555242 0
-1.86943164548974 -0.982772995444675 1
3.02978939973348 1.71490678640546 1
-2.63551903136882 -1.10851583784538 NA
-0.710913052896631 -1.65428918916439 0
-0.24309556196596 -1.01302562644916 NA
-1.14745327035082 1.18651364735976 0
-0.47508302438775 3.47585893090537 NA
-1.15400822129586 -0.586769846297392 1
-1.08954053254146 -1.41896526470275 1
0.400261139039607 -0.492596231203674 0
0.654611544146167 0.508445763123638 1
0.843681960146707 0.743800490476247 0
-0.475094436108927 -1.14570534941722 NA
0.721388077700918 -0.223934244897732 1
-0.115739231963126 -0.171168097952238 1
-0.039022310418217 0.408589875257837 1
3.04395889667612 2.95804199207236 1
0.455900144567247 0.570747733835101 1
-1.14676225253769 -1.00706657996827 1
2.62008373975319 3.00251163245956 0
-1.5457518963597e-15 0 NA
-1.5457518963597e-15 0 NA
2.90113083809343 5.22053825026532 NA
-0.115753191575467 0.0794779807764236 NA
-1.32717420081979 -2.54302098028828 1
-0.884457900064603 -4.08302481179309 1
3.07504911046804 1.5493048161161 1
-0.252477912182287 -0.0307786486409129 1
-1.08388641163094 -1.11703830154014 0
0.343127644159766 0.806399216123292 NA
-1.33961517766819 -1.36787774694203 0
-1.15934360071346 -0.756223885629537 1
-1.30777453527579 -0.191450722302594 0
-0.304578155570189 -0.568608422437917 NA
1.92331959687404 1.53229782846598 0
1.13098939902033 1.8787405833369 0
3.29722940204598 3.23200379602727 1
4.02259232464095 1.36102435091744 NA
2.72372833392436 -3.0247767942161 NA
0.497385267036811 0.61748577676465 NA
-2.97704032488221 -1.46631400030111 NA
-2.16854215400879 -2.25739863230129 NA
-1.56482354329634 -1.18961452674046 1
-2.20438819028735 0.449696706045925 1
-0.0672563391997423 -0.394501117690186 0
-2.36535513066152 -0.10318238153725 1
7.62623611110483 2.66933252249159 NA
-0.964301826282644 0.908468468231334 0
0.0537001655164635 2.5237314079158 0
0.406033927378834 -0.305718927643433 1
1.79711870117598 0.340102836186761 1
-1.35897242234059 -1.28718125692952 1
-2.10901082780646 -4.67662467955305 NA
-8.02784402438917 -3.85552234569852 NA
0.735229800394652 -3.79666436374166 NA
-3.16068629320303 -4.63267084675612 NA
3.96871825411525 3.38376268900855 0
0.293001556722523 -0.0488516193925928 1
-0.278015801815144 0.576506901892741 1
2.9923147060895 5.88330754324316 1
0.181071354770601 1.27844138785823 0
-0.192661055003218 0.0960078831522115 NA
1.40854673599349 -4.98131015266487 0
0.900300356601148 1.12043410533821 1
1.11127636932121 0.920311489276784 1
0.327120243916141 -0.0831172747085533 1
-1.65101554485399 -1.25368005401514 1
0.847209668586354 0.360009968813442 1
-1.98142490119382 -1.37570415278095 0
-1.04625504436423 -0.630607465466504 1
-1.79520515736106 -1.60848799479628 NA
4.79942365598987 5.40263702276555 NA
2.93727466915141 2.44478346179221 NA
1.85716114284945 2.25075386127076 1
4.90379740561938 3.59267312767376 1
3.30943983705514 3.05895820898805 1
-0.540305824997772 -0.258832137620253 1
-0.053978783298554 -0.386312839950278 1
1.1152400891127 1.03305259296368 NA
0.999949886673919 0.821629365482278 0
1.59285237846758 2.8253190627612 0
-2.9610995407744 -6.5433761964581 NA
1.45325355672632 1.04753450309652 NA
0.901574578005301 0.918581264458396 0
-1.66388560200173 -1.18867128376571 1
1.31728468115118 1.74177193743314 1
2.72374545668791 0.916461191776196 0
0.894435416274533 0.571560230675929 0
0.467044019874065 0.515846734761121 0
0.25062948804676 -0.228829497855323 1
-0.422779701565022 -0.248653522805226 0
-0.48502522454166 1.06220309788865 0
-1.45555231176412 0.0609004558588563 1
0.232198600118075 -0.0413724853733158 1
0.28229713052444 1.66520916854828 0
0.424735851813131 0.327401006408046 1
-1.20770015715739 -0.0317429480178826 0
-0.210433982495157 -0.475729052908213 0
0.411826471486061 0.676310291478472 1
0.717815468379463 0.473575377358582 0
1.70967437089659 2.77711268058318 0
0.382423377203812 2.15614792047075 NA
0.0169024744870871 -1.17672577106206 0
-0.657679173766254 -0.405836176125793 1
-2.35437330599714 -1.07082961845273 1
0.93779406083319 4.32726112964647 0
-4.17958715460412 1.52532770060891 0
5.01696511030265 3.48624572945721 NA
4.26512023803889 2.66008374019141 0
1.76795662520325 1.52301930264129 1
-0.899530913343895 -0.653452496705253 1
2.38104966485335 0.834923091295003 NA
-0.701425601767088 0.276372611942504 1
-0.590159821860065 0.396026450824491 0
-0.79080362622984 -0.258935753617748 1
0.0680170268566704 0.555620976020176 1
-0.865335883785585 -1.06569125351665 1
0.055449408934187 3.30176676513015 NA
2.18421507906642 1.61883759913058 1
2.6557840582446 2.21407546195278 0
0.690751104380753 0.0966980860444681 0
2.3963351858054 5.83593893643409 NA
-0.931350539111872 0.279846473505621 NA
0.345147160828354 0.685712102601365 1
-2.62767217754662 -1.61532104147466 NA
4.03712348410967 5.41667785295745 0
2.36952501402584 1.71247858828914 1
0.963303024611248 1.10129806319493 0
-0.759841063642405 -0.792702806799063 0
-0.672003865737748 -0.568052719787996 1
-0.734594133001638 -0.297330706802399 1
2.71776289625533 2.48357835468071 1
-0.0189867138057819 -0.0507294976260283 1
1.95584396079511 1.25440405968038 0
1.02676002861353 0.43666765277788 1
-1.52602312136972 -1.58390961196106 1
-1.0468455367904 -0.547464358455681 1
0.149387486564052 -0.272422847715735 NA
3.15660331861499 3.36091753446757 1
-0.831905565280911 -0.690376385811657 0
0.46130894681285 0.424817435998588 0
2.52893521518933 2.41327726826042 0
1.29013387199965 1.26534400993465 1
-1.4980030956453 -0.735365801274248 0
-0.952893832535328 -0.209881398648066 1
0.784485078096944 1.84611186803627 NA
-1.70267246953763 -2.05666803548786 1
3.41498121482434 0.603601969461963 NA
-2.06939406715655 -3.42758880948597 1
-2.59738371385526 -0.309011601182596 0
1.03913554199055 1.07400870804859 0
0.382747774682499 1.46484446489086 1
-0.0786524834634974 -0.452318057519971 0
-0.183199458251498 -0.713859571584829 1
0.82984353296362 0.764940303261276 1
0.211016385360537 -0.612624199480332 1
4.18279504323929 6.30696425148957 NA
3.45355126987968 4.95146887841703 0
1.30071884339743 0.602382707090496 1
0.973515140678132 -0.0169573968147089 1
-1.0257883047398 -3.54208576666619 NA
-0.853851117693594 -0.207292978073372 1
-1.3983007740844 -0.796530681663048 NA
-1.89711667293047 -2.05993018846163 1
1.76569517651242 1.62449818664882 1
0.330643162167847 1.71363070314313 0
0.0199120643010512 0.0678214388307108 0
-4.52048876551977 2.03721100373609 NA
2.12380811899537 1.42313680121947 1
4.61713162912234 4.04953886810078 1
-0.0465616656054166 0.0177374790084284 NA
0.24082520910773 1.01765853659878 NA
1.34684464700304 1.4633240373242 NA
1.28864631539079 1.38135343548869 0
1.00800703091954 0.474261002873742 0
0.591395782414839 0.363711240294384 1
2.546855709902 1.9114123884151 0
-3.68791451805662 -3.50989591800729 NA
-1.1486799393402 0.385987634746068 1
-1.46420880029224 -2.79887448505938 NA
1.52655041496557 2.45421678263052 NA
1.22369787017641 0.876460538188392 1
-1.65220128372347 -1.81801359088762 NA
1.12753991722143 -0.543932585842305 NA
1.99827726376444 1.24282335193699 1
3.43595071303985 1.01447365279847 0
-1.47555823074859 -1.39701774287875 0
0.884686579172547 4.19353379075731 0
-5.35016405511553 -0.731148450819682 NA
0.0450406786080504 0.419271851358583 0
-0.950873550407395 -1.20836220893656 NA
10.1992693192954 5.02035850592557 1
-1.4607300827291 -0.93670945067486 1
4.49645236801469 4.321312001898 NA
1.80460591311401 1.05943791448593 0
2.04561905175529 1.9227735991724 1
-4.31767161089858 -5.09020103041041 NA
3.13181255368429 2.843981131303 0
2.88799552891996 0.371811782977225 1
1.57675545906898 1.41856278939068 1
-0.42129771814838 -0.698934376382844 NA
-5.7471260211139 2.17350745763798 NA
-1.05104121362414 -0.581046345684035 1
0.14077541114978 0.353946786435212 NA
1.30149568612699 2.74804786523327 NA
-4.26347069186508 -2.2679637362393 NA
-1.75313042613233 -1.54884810666001 1
-0.0767690026458142 0.284582098679285 1
1.37548768907163 1.12495169490539 NA
0.165872294169649 -0.50193086958562 0
0.0931836423506699 0.384985855630189 NA
-2.51076123635317 -3.64394310193484 0
0.606042550867887 0.547923141924603 1
6.40883320649491 1.56656414463011 NA
1.16502084500282 0.407845358350176 1
-1.69151616784197 -1.49578868011683 1
-0.111923758062816 -0.452673830786762 1
0.182555099778282 -0.0826857613528992 0
-0.13463025909813 -0.255022099735748 1
3.50774953813266 2.86472221728171 1
0.936899564879423 0.630978169824905 1
0.45505414589885 0.080606389455106 1
0.541663967496312 0.236243421281575 0
0.764229042550296 0.436749620396784 1
1.70405216485296 -2.50654657452315 0
-0.0157457153544294 0.586233257738597 1
2.87714043764483 2.58193045414792 1
1.40573819566782 0.48493983907445 NA
-1.2019058639735 -0.95578646892884 0
0.332064857411684 -0.00498716884767379 1
-0.19822869891554 -0.281110963386516 1
-5.53837307640328 -1.2287758208226 0
0.682740878682882 0.962269468953173 1
1.9792352908981 1.88513469438252 0
2.54904657973056 -3.99708163610391 1
-1.5457518963597e-15 0 0
-15.7136160289646 -3.27394457906512 NA
-0.143204036710442 1.6444966426409 NA
-0.113972282625629 0.185692192240202 1
-0.396052702057525 -0.664267734083573 1
-2.3139369873547 -2.2618540978578 NA
-0.685236639756018 0.00889196475554564 0
-2.07092210897188 -1.57910856408518 0
-0.0368360414744321 1.06533649553039 1
-0.798095568439411 -1.86676742040832 NA
-1.51484805871027 -1.7616065318797 1
-1.26626059016725 -0.152863682100634 NA
-0.308651407500069 -0.449029242713117 1
1.20641207099395 -1.02292807691133 NA
-1.29610691350159 -2.38016926277211 1
-2.54623745506318 -0.834747787958928 1
-4.407409810357 0 0
1.61349943617989 4.0342886057014 1
3.56704445444655 3.50278540525709 0
-1.2255376443838 0.058541044562702 NA
1.63842567988966 1.28030666741957 1
-2.28041608739458 -0.855124090085726 1
-0.747765988032047 0.421691295945438 0
1.77843335598328 1.62497903025181 1
-0.351144240306317 -0.921279555888662 NA
0.244632009401796 0.764078220436827 1
-0.0143246934451914 -0.0627863178383272 1
1.1926478348357 -1.38045926466152 NA
0.857919570335646 1.00084534989143 NA
-1.73881367262498 -1.97145520040529 NA
0.317515465231909 -0.201686917719671 0
-1.77917401449417 -0.923814423077624 1
1.4052486470659 0.72780536251316 1
2.98519815069735 1.65458131204854 1
-0.071164576050125 0.488959143763102 1
1.38656827656364 1.7156875892287 0
0.708126438678686 -0.269625166425768 NA
-1.25311725629494 -7.92989898386392 NA
0.473045389242175 1.38626600084192 1
0.528793860197878 0.553596716063863 0
0.0552141060412601 -0.985671131083288 NA
-2.14790398473251 -2.71619865429901 NA
-0.785957696528746 -0.510832412235419 NA
1.02001973997273 0.0596140524237387 0
-2.53342790985783 -1.32975571577474 NA
4.16929139185223 0.692477156442289 NA
-1.67214770072437 -2.49478277798881 1
2.35222261848615 -1.45006346347725 NA
2.38993062788473 2.07090483377787 0
-0.187530351280896 0.0735851064724571 1
4.75137819975751 5.07849953187233 0
-1.11504755844337 -0.687369575529233 NA
1.96233307273465 2.56266506989013 NA
0.83883294813832 0.222991650811699 1
-0.188686293141424 1.03448303743365 1
1.43265748410762 0.331155200090586 NA
-0.872626860988358 -1.06262043194816 NA
-1.37306985655793 -1.76140690208824 1
0.569664734734755 0.109197306408759 1
1.20170297713783 0.503388995334628 0
1.55978889883646 1.04614909472891 0
2.13936254664949 1.77955108334388 1
0.232781111502104 0.151615633141665 0
2.76366307785559 2.62253519008788 0
0.622314922949087 0.556011301180777 1
0.144541700197517 0.159885353079639 0
-0.311937841919402 -0.939720112642719 1
-2.45221461780627 -2.75122013736084 1
-1.5457518963597e-15 -4.38279068015976 NA
0.258166469309514 -3.80423986585701 0
1.21757179999517 0.42702060624007 1
4.09887947563027 3.14758731861935 NA
2.843419426133 1.14357228609387 1
0.605811903851498 0.63978406191542 NA
2.98082786307283 3.22013339833341 0
-6.00906084786906 3.47586930871292 1
1.38032478840885 0.604770292723893 1
1.65155517443037 1.78994657536898 0
0.0473686431163001 -1.29362994002771 0
1.42392451909752 1.05487072496396 NA
0.290990850947971 0.455675971752287 0
0.781556277172871 0.296325199827835 1
-0.910682724251456 -1.05721834176307 1
1.22571598498129 0.819218908017379 0
2.00980268723536 2.21456874794509 0
5.60178486964462 5.64922291693414 NA
-1.19191527264462 -0.36913525164888 0
2.23114926395035 1.72135436419192 1
-0.769703399189515 -0.13645894098369 1
-1.61354882242918 -0.558948736693142 1
-1.01044066778459 -3.13258329827797 NA
-0.927219703222036 -2.42463201598176 1
-1.34582435766107 -0.0223122105335347 NA
-1.35634896592991 -0.430808953408026 0
0.242408749842575 0.738548772645946 0
0.0539838688276282 0.472890774916151 1
-1.10093902892347 -0.12081374949516 1
-1.28414118748935 -1.32520319523183 1
0.920983885824513 0.529519977473032 1
-1.99816287912937 -1.48490782966886 NA
-0.260531061246421 -0.786561290027671 1
5.24765876825623 7.25752195139169 0
3.81549894318266 4.07679364246216 1
-0.606444259067659 -0.476090781555317 1
-0.758399691166099 -1.00088656679055 1
-8.90516270418825 0 0
3.24623292517829 5.1192559292613 1
1.48145470658009 0.470776241798186 1
-2.69489337919939 -1.29555077240306 1
-1.7468043168403 -2.81548290447887 0
2.57598671749113 1.67205824149613 NA
-1.00536797224472 -0.100383473019994 0
0.506419222355924 1.192637792646 1
-0.562353002609745 2.39109275608017 1
2.04153906423441 1.84322972526555 1
-0.932731831885411 -3.69654371892869 NA
-4.02819987716438 -1.17231035261709 NA
-2.37420011535881 1.6800877090959 NA
-1.5457518963597e-15 -1.79781475521642 NA
0.6919501703471 0.49041244309314 NA
-0.0274654511001801 -4.01199051202652 NA
3.89703545160411 -0.104563068499651 NA
1.45269719016708 -0.704338363149238 NA
-0.581277293739913 -0.669433698988759 NA
1.53135853277644 -2.59956708431056 1
-0.876978483463613 -0.71507721647501 NA
2.76084599022542 2.78375911852821 0
-0.246287174692846 0.633147296786878 NA
-0.778281484750026 -2.07220228758325 NA
-0.112100788684567 0.383200659865127 1
-0.265765872574176 1.00789423128882 1
-3.05906041783775 0.189654484205145 0
-0.798424807537441 0.260982149584487 NA
0.967739755368223 0.547189513853918 1
6.72489564844985 7.91284482445349 NA
-2.62804313279131 -2.22623980649579 NA
0.834788404660083 -0.242284787061969 NA
0.575937519291349 -0.341813030465479 0
1.63043744661805 2.21380379387336 NA
2.8897683935681 0.958888477997077 0
-0.205308512264307 -1.22446475967741 NA
-0.415392402808796 -1.4122047771944 0
-4.52726762373294 0 0
0.238226525513314 -0.145505298757059 1
3.13285993424672 3.81659193834152 0
1.63717016746068 0.756679520421901 1
-3.19695955509129 -3.93209598714475 NA
-0.683325927741774 -0.734891313886254 NA
6.47777579835475 2.08364139874428 1
-0.366866763274311 0.825155101946504 NA
3.8698249979893 3.72573826719134 1
3.89302367331338 2.30101617820523 1
-1.70393968686389 -0.709491788453026 NA
-0.499172526148617 -0.274445153475192 1
-0.737311918736435 0.118862659347891 0
1.52016453075821 4.0526713497459 0
0.842159235526502 1.24804163878225 1
6.02723192088156 1.76445214464402 1
3.55758590387371 3.31734256391488 1
3.02677058857955 -0.638041381210037 1
-7.31825251093051 -2.97468468190879 0
-2.83903494019116 -2.53414684677061 0
-0.340181954903078 0.0825256529990291 0
1.19855730468751 1.40548358414525 1
3.40012830164391 2.49269213263326 0
1.8955914683256 0.177381720739866 NA
3.78403047673221 2.40581032373136 0
-0.824183473593325 -0.669799855126865 NA
-0.573275109267847 -1.03379814254693 0
0.0985974192174102 -0.547832372515751 0
0.515764894523974 -0.179944093541321 0
2.06729147151323 2.45082425288495 1
0.154308585127584 -0.0561363557689336 NA
-5.76639935510867 0 NA
3.94281590369995 3.98349919582457 1
-0.292809134087866 -1.84444473516357 NA
1.12697532124133 1.80929829150545 1
1.1963724700994 1.52154404502075 NA
-0.603362803877708 0.0523265663417935 1
-0.866879463703099 -0.778657769872033 NA
-4.30665854013132 -4.96290459939432 NA
-0.688894686055155 2.24768272031675 1
0.173652107142907 0.263820152781444 NA
0.139418016569828 -0.520416606419212 NA
-1.92719255156555 -1.16572582914676 1
1.56065828185345 1.30643774004614 0
0.753795621603919 1.08079164136717 1
6.91784432881201 5.19868163872174 NA
-0.390882482164505 -1.79267505019732 NA
-3.2051420263255 -1.66797368697661 NA
0.142310719985621 0.11863953248211 1
1.78080131126638 3.52699576521798 0
0.657090716280583 0.880611719925728 NA
-5.4758616968912 -5.14728595312913 NA
2.5491559730123 3.46049821117493 0
-0.342910198522009 0.615552390348512 NA
-3.85832945046373 1.70498811135785 1
0.0725665815903082 0.209652010559125 1
1.27023571561347 1.73200674931989 1
-0.662632030151853 -0.936863555746702 1
1.24916388533003 1.05306681424044 1
-1.08599715373347 -1.78480599093986 1
-1.23234276008063 -1.29872025214495 1
0.601561857737659 0.304452166227471 0
1.77792437574618 1.42587441037136 1
1.62683742418299 1.309380672026 1
-3.47674778034225 -1.68825571939773 1
-2.15302331206253 -2.36105593506259 1
3.5698206174559 2.0674869023081 0
-0.0753718128731127 -0.277444069978133 0
-1.30240888968158 -0.930980345627371 0
2.26056567845995 3.6382745054898 0
1.70177607752758 2.46229623365756 NA
5.96550816377686 -3.07960701069285 NA
0.171921541045792 -0.131378308787153 1
-0.116816365043959 -0.06034834493387 1
0.303274988554433 0.256718570841492 1
0.65692445894779 -0.833686012442457 0
2.61301262653577 1.93363278634196 1
0.770545495004391 0.939718711354996 1
0.994739565111817 0.917343171036536 0
2.5458995149356 1.44895553827716 1
-6.59561233741376 -4.42059101825344 0
1.71614078530304 0.919287401464384 NA
0.0672450008544101 -1.93360244526699 NA
3.40947949927257 0.971167013670325 NA
3.00924101261687 2.27699099750574 1
-1.59607799951169 -0.959465181336077 NA
-4.02533905018177 -4.10298364167798 NA
-0.525123765857109 2.9971357786975 1
-3.09652816160956 -2.82903677291127 1
1.34399188965849 1.5979608360047 1
-3.46252694905323 -3.98965828079514 NA
-1.39169504100445 -0.836323359443284 1
0.878897131022857 0.554560628598631 1
0.320847578476377 0.412490061555642 0
-0.427629803371751 0.283437797938465 NA
-0.271196629100384 -0.129465561587626 NA
-0.543609113441689 0.2280291711282 NA
1.25452131633706 4.89607303526384 0
-6.24612901682675 0 NA
-1.5457518963597e-15 -3.16273477878026 0
0.614609527606706 -1.37029684641177 NA
-1.5457518963597e-15 0 NA
-0.657635319308961 -2.15123072519806 1
1.07116565216184 1.16346714151224 0
-1.5457518963597e-15 -2.90712798301375 1
-0.0153693137194439 -0.764712603380125 NA
-0.541270157957892 1.02731282879196 NA
-4.20530388196158 -2.40945886791805 NA
1.0728863441277 1.26052587087349 0
-0.416059830938958 -0.708960985032799 1
0.680004010669918 2.08695895735533 1
-0.0192216986118635 1.20392174510377 0
2.54404096500506 2.38406368567338 1
1.11471217685937 0.917430058496027 1
-1.5457518963597e-15 0 NA
0.634164495167305 -0.0267993110370117 NA
2.12321976492973 1.65482202258601 NA
0.600613196882214 2.03652860924918 NA
-1.61604314986762 -0.533985937254394 0
0.30337931588103 -0.476615942863414 1
-0.673500866364428 -1.13942081735872 NA
1.23875310953588 0.821763539932676 1
-3.29437786509238 -0.583968913989884 1
-4.9824247150892 -4.4358171471708 1
3.34584545033147 5.07784198084052 0
3.21851765138886 3.47583350630017 0
-1.78771339838284 -2.49527637549677 1
-1.83738637572344 -0.549323701395358 1
1.29866848299278 0.949950103409161 NA
-2.78764893989753 -1.0547595011544 1
-3.91936244574281 -4.44200721410599 NA
-3.80018486549862 -3.7706778120538 1
-2.20157908683933 -1.62785763147995 0
-1.89695659569125 -1.96249450128549 1
-2.35382042303995 -2.28170223878733 NA
2.31042170920688 3.36271001683916 1
1.15983763386939 0.55572702475244 0
0.54565957330289 1.80719742784959 0
-4.36241520658461 -1.48714241540353 1
-0.210301296222108 -1.56114973009985 1
-0.0635901209715879 0.459538056022539 NA
-1.33202508483996 -1.20024695504741 1
-3.07558340989236 -2.31954586186927 1
-0.0741908889041872 -0.184599687351453 0
2.03804520823052 1.93464730778978 1
-0.7757667776077 -0.343522476400657 1
2.92052798448904 2.75735683764845 NA
1.19444223158067 2.06905593547289 1
-0.273320846860512 -1.17869407025226 NA
1.37515557964651 1.26906324745998 0
-0.588820887929738 -0.466185083472102 0
-0.243527378886456 -1.3587875015187 NA
3.30432382978759 -0.488310358972254 NA
0.653028165389141 -1.00636722580067 1
1.49485666658008 -0.941049903684352 1
3.4182184534358 1.29989161388949 NA
1.97937612691012 1.50461030903922 1
-1.03586682244028 -0.382535066343277 1
1.47571138045942 0.779389463125215 NA
0.33309935831956 -1.03420262940401 1
1.08128292258316 0.497582415693774 1
-0.381359699857117 -0.0697958022410384 1
-1.48145137167987 -0.881492666666801 0
0.821048193266002 0.486068621253735 NA
1.91688453924156 1.53823865480318 NA
-1.07776822103495 -2.58983215241919 1
-1.5457518963597e-15 0 NA
-3.17450558318119 -2.00775550400052 NA
-4.16340034650428 -3.25095600561399 1
0.225689340826281 0.386075308474978 0
-4.35176415372852 -2.80670851637396 1
-3.80709322988054 -5.4440674816235 1
-1.39078880511642 -0.573809959054058 1
-0.386935970547619 0.258203310503801 1
1.81752628922766 1.97114299467161 1
-1.97543391025767 -3.46199992221118 NA
0.121254530965438 0.148944895750068 0
0.706762821100929 1.2023071377798 1
0.0581134937645379 -0.343078046724684 NA
0.471357938516747 0.431969950225861 1
-0.371090025147528 -0.478948163328118 NA
-1.51288297549807 -2.83907580688818 NA
-2.12743865165001 -2.30654893396341 NA
2.28611109411781 0.778693640955522 1
6.67151860233056 2.79273946023116 NA
1.24616857013994 -0.476467719200207 1
0.421146988490828 0.730395449977103 1
2.26993498825618 1.12116960180389 0
0.0107764978196675 0.038085028623624 1
-3.25336441893386 -2.41559907120272 0
-1.82186771238232 -2.80302877693807 NA
0.906805691597586 -0.808158476584293 1
0.66798193967632 0.239130656003791 0
-3.31052279618933 -3.09288664963927 NA
0.688585718043985 -0.447006430953419 1
4.01130786937189 0.352693662567164 NA
-0.804322936407439 -0.473809168353454 NA
-1.89307372277641 -2.30232367916028 NA
0.875705344784374 0.594682168853787 0
-0.741527842855263 -0.887773576966398 1
1.01775981670653 -0.817955680542939 0
-3.97756847086261 -3.10005072132825 NA
-0.143936983476828 -1.26251464878646 NA
-3.28325759796455 -3.33700728035439 NA
0.0472090107698153 0.0803094891790726 0
1.63678320391254 0.179582027439555 1
-5.35012956638188 -2.83818351905523 NA
0.61753961875825 0.410036160564427 1
2.13133628094651 3.3016420225966 1
-1.04586768970619 -0.463140790710104 0
-0.0493881605062739 0.0818136256004024 1
1.77294883284061 2.17551708154927 1
0.616789992405676 0.143022819171789 1
-0.154836169190143 0.225216265087983 1
0.84078765658732 1.2338711354507 1
0.250437051112973 0.195566341947604 1
0.0295820246586403 -0.273424184849721 1
0.9159042661592 0.633623961034416 1
0.0393417838055189 4.01156338811597 0
-0.235212901591761 -0.241133706756846 1
2.9950277869438 2.53199035734705 1
-1.91683327883939 -0.00966769991846635 NA
1.8702777944958 0.190175641516714 1
-0.0187627678409729 0.577244599950061 NA
-1.012390827376 -0.19023095624411 NA
-2.12246855333771 -2.4873993988594 NA
4.71508782636948 8.56134800237406 NA
-2.79955935773468 -2.57322762884484 1
-1.05999886758635 -2.22798844643309 NA
-1.5457518963597e-15 -1.81442589603629 NA
-0.0345367862105581 1.60136343757129 NA
2.80541547581778 2.15729725633624 NA
-0.603823697642146 3.29729291395351 NA
0.569243220621188 -1.33395637899359 1
2.2130847770287 0.505692807162035 NA
-0.717389612455756 0.365018640703815 NA
1.26468763729194 0.240065315820373 0
1.99384384122937 0.707975545542201 0
2.26936148449516 1.9239042593559 NA
1.23161350838392 1.11566974122228 1
-0.0418157493008839 -0.0277980726243613 0
0.902731080873292 0.824672591252647 1
-1.52086232574156 -0.695941748056273 1
-0.568933302072042 0.207512788446704 0
-1.83670690729364 -1.02715788498289 1
1.59774863394053 1.64420657827188 1
2.28853889352656 2.25351617205987 1
4.88975605435671 0.688647839170573 NA
-1.12983345208391 -0.485503901273817 1
1.15221336049623 0.786261626681535 0
-1.16884184474438 -1.5001783763286 1
6.42301474896534 6.24284494526964 NA
-0.950654824685779 -1.16688999600156 NA
1.07863166824694 1.15771851694 1
-2.13027448705617 -1.72219517138776 1
-1.76946305532485 -0.783397882208717 1
-4.30019567085844 -2.07394120159361 1
-2.2268991086351 -1.13280616951638 1
-0.701475068219958 0.510083649483614 1
2.1129529608225 5.3384476064647 1
-0.810614307151782 -0.704904504623217 NA
-0.386927833621675 -0.263414266707244 1
2.12847172710978 1.80739704830407 1
-1.78152614980222 2.13203925632572 0
-2.08346091781416 -0.399099433313176 NA
0.754718871895569 1.6749876301445 1
-0.41614703864844 0.572680587230293 NA
0.498840031191721 1.41649055305533 1
-0.674221573911021 -0.796204309502266 1
-0.484547890243637 -0.756394691376226 1
10.0999102553692 5.7536872496645 1
-1.1982042540768 1.66968365357605 1
-0.227845245083582 0.277595821437463 1
0.481045014428832 0.793145255520318 1
-1.51965425794553 -1.28250317708543 NA
-2.21407511976407 -3.44691355939687 NA
2.10424504512397 1.57857856181031 NA
1.03732024566919 1.22307542800348 NA
-1.5457518963597e-15 0 NA
1.3041038130602 -1.05597315831216 NA
-0.384921466408485 -1.4014393368026 1
-1.08446970971738 -1.30940463624226 NA
-0.769019716135543 -1.44749011722153 1
-3.80426103046629 -2.21996212429306 1
3.17126714172576 1.33919863883301 0
-4.6125733891143 -1.79692267850693 1
-10.105956007025 -2.35605188112721 0
-2.80326449022425 -2.14398286694927 1
-0.878691892859341 -0.772291989838445 0
-0.676498118197492 -1.11505143017662 1
-0.284224133604805 -0.484421974014541 1
0.231746395223269 0.163996631134992 1
1.48550002693064 1.49623382310173 NA
-0.374000649837559 0.802578154329524 0
-0.0695681049586577 -0.590090776591568 NA
2.2659168097885 1.69791929065236 NA
-0.327061531186787 1.92204166749565 1
-6.38448294138453 -3.95403742784764 NA
1.57284680714359 2.86074108412164 1
1.25198399057325 2.34039837610833 1
2.174782410249 2.69678257106136 NA
-0.432678692067202 -4.96502434350953 1
0.286794004152811 0.36768573363881 1
1.93852052288832 1.76306992222123 1
0.66060832327382 -1.36756570532172 1
-3.01486533356981 -1.73819995905361 1
0.29920968023178 -0.102105480366346 0
1.22370793347702 3.3911043456713 NA
0.670153114252708 1.52067618665919 1
-0.500291272799807 -0.33038636815019 1
-0.490310305122381 -0.0257763468147768 NA
-0.624002763362372 0.135822875384193 0
0.321019367602197 2.75726687214478 1
-0.840349031953379 -0.564340500075791 1
0.170937447417695 0.0898582722031979 NA
-2.19705738960496 -0.847084371693632 NA
2.78193428203154 -0.96001280214098 0
-3.1799683632816 -1.20568577748799 NA
-1.84707130224121 -2.12905789988271 NA
8.38349672357776 4.63174330804118 0
-0.412027566931364 0.118394287211861 1
-0.484254622998375 1.02131587215802 NA
1.53749382130849 1.56497171406546 0
5.73429171693037 1.03516700513099 NA
-1.80219025548632 -0.0535067750444019 NA
2.40890028572272 2.44026668581777 1
-1.81492795443799 -1.18452419132505 NA
-1.57571712935857 -1.17417357381352 1
-1.15604365914604 -1.15877959754832 1
0.947190209626863 1.17836450814129 0
-2.19820896995866 -1.79216746826668 NA
1.85670626690589 0.23852579101644 1
-1.58460691543152 -0.270877254331402 NA
5.46202030468111 1.6424672576148 0
-0.0132769258494503 1.01921681470381 1
-1.45840982498639 -0.849575932396498 NA
0.25356820931339 -0.636005221147598 1
1.63516363273248 1.06123447821406 1
0.551861161643842 0.256057357631264 1
1.03380480856119 1.29910858805385 1
-0.323439678102869 -0.419324954194336 1
-0.581437015034609 0.13572818094761 1
1.43066152505638 0.858148738199708 1
2.66047064419638 1.32726031798844 0
1.27148983076941 -0.222786533775681 1
0.335922012972984 0.166906255036578 NA
1.8689376434545 1.01716606337017 1
3.03821282864979 2.42406168816785 0
0.79779281233783 0.515983639865137 1
6.8756118102316 4.98421068251671 1
-1.3778758062081 -1.03876690281766 1
2.49021324372726 2.08866179621566 0
-0.260176395262759 -0.457676106845437 1
2.29428826845787 1.28791633846641 NA
-0.168996785049364 -1.04314688994703 1
1.27191170923316 0.546660422786078 0
-1.42292446949072 -1.26545232466936 1
-0.35649762035457 0.635385785905121 1
-2.36908620164496 -0.193326601999223 1
1.75604999235999 4.12258712535671 1
-0.412232652410878 0.26934066169838 1
1.15232532965449 1.10151430200192 1
-0.439993130304719 -0.926410412401572 NA
-0.612686060271334 -0.410079042506248 1
0.0213726530535464 -0.777165101177146 0
2.33615688443844 1.93247467470128 0
1.6706399076383 1.34254261124435 1
3.44985373911221 2.83275139466835 0
0.0731578938761299 -0.286425895113793 NA
-0.403684393967067 -0.00326020380411179 0
-0.941195511997771 0.0300067864943448 1
-1.06088392274606 1.02366675008693 1
1.97615155802556 0.921409266741643 1
-0.363003461123534 -0.279046898032497 1
-1.5457518963597e-15 0 NA
-1.70816102163098 -0.419289860717411 0
0.16907421020983 1.14870922613512 1
2.5266647227259 2.45133443308751 0
-1.88463227987136 -0.905398036957375 1
0.627754984357227 0.845872053869145 1
0.340357483247205 0.781835056482262 NA
0.297311577082454 -0.943867575280799 0
-3.73131251861281 -0.65995463317554 NA
-1.04546929701928 0.321554960716219 1
-8.82634165538768 0 NA
-0.846027362283478 -1.35691380027086 1
3.99956750649796 3.73477753434911 1
0.462474790458838 0.195484875941601 NA
-0.623183133007858 -0.871930007160675 NA
2.18905682355544 3.07229843759489 0
-0.350424861236764 -0.429898675813443 0
2.23289877824411 2.29731568266179 0
1.73816383374491 1.4118462772002 0
-0.0246224878609299 -1.38975715851357 NA
-0.142275989422657 -0.62453138657189 1
-0.396182736467965 -0.555336990900154 1
-0.770476962944205 -0.249732715836867 NA
0.427173968478355 -0.106465139531668 1
-2.45754145972057 -2.69587569159974 1
1.61455575866311 0.814381854347243 1
1.46069237880869 1.79290098895275 1
-2.05183465225665 -2.75890949469678 NA
-2.31266637171775 -2.93408395682425 NA
-0.32181483708245 -0.259362775124028 NA
-0.126894141382104 -0.436723211267717 NA
0.0502118245276942 -0.16295434833487 0
-2.07460706409125 -0.0704915720893795 0
-0.513034759803615 -0.22032218705682 NA
0.553363131675172 0.548289510248809 NA
2.65361072613624 3.16208683138445 0
3.02913404472833 3.95069167203983 1
-0.571465961437948 0.572845993054935 NA
-1.53923929442662 -1.05109598206659 1
0.0217567436591837 -0.949496722277315 NA
0.0513482240565677 -0.319919819570276 1
0.540421453629252 0.402213597018251 NA
-1.93986753024745 -3.75531796863961 NA
-0.0255858582692006 -0.239148905752067 1
3.95188774425093 3.1121939742627 1
0.0992006155759935 1.74468782109406 0
-2.77490427127717 -4.5551759619738 1
1.89971830737139 0.583321446295892 1
1.67463542879458 -0.623804609038732 NA
-5.93859700724845 -6.9583528215031 1
7.27860315592629 5.85972040500238 NA
4.0971887688862 3.60786456590033 0
-1.43782373028153 -0.310965508833932 NA
0.333728703505338 0.765748445560971 NA
2.9907194183602 2.86327773767107 1
-0.852365666592097 -2.15907628129025 NA
0.106934223629162 -1.9376643892998 NA
-0.312335844722649 -0.0747857209503196 0
-0.0988118846086193 -1.00629394306532 NA
-3.7632912358278 -2.86940152130581 1
-0.584580701890008 -0.575269406415949 1
-3.76877531245313 -4.12019125473234 NA
0.502861520803499 -0.760431273867636 NA
0.488774947144657 0.370641342393148 0
1.07398255417977 1.5030125163665 0
0.298543118661748 0.434328658409181 0
-1.08489019201231 -1.48311967396905 NA
2.24910873128136 0.0093129814153205 1
0.310637261188373 0.105758994459213 0
-0.774363314682815 0.437872997406077 NA
-0.339940815490727 -0.176014928320031 1
3.71398861830186 3.08574785757228 1
3.73630398424151 1.79973329545656 1
0.256945620644254 1.06406189308106 NA
4.54261200819435 2.64314391588514 1
-4.24286581500588 -0.807296458114161 1
1.24900217945544 1.47180123591429 NA
-0.0135784457112168 0.159556600929804 1
-1.04655626767478 -2.24379322371963 NA
-0.00324017471935348 0.106510519150783 1
-0.966909221043894 -0.229297402546204 1
0.208223843819518 0.389754667338906 1
-1.5469653237653 -0.199860883720232 NA
1.65625015362687 1.24243239058941 0
-1.75811102517769 -2.61484330599839 NA
-4.58228529443521 0.078059436928983 1
-2.06948294724626 -0.5688844042831 NA
-1.00681170648193 -1.70228616183385 NA
-3.05988363489711 -1.22807840251421 1
-3.2994498018667 -2.98336847531703 1
0.982846408851352 2.94616000570436 1
1.85149217108586 0.696351717551267 NA
-0.252811675236117 -3.45138146147127 NA
-1.32553274163559 -0.278223737874072 1
1.99404026971523 2.28985590234318 1
0.784175193487797 0.813780639666387 0
0.228217664168763 0.212497148307486 NA
1.50099223900721 2.61388701360319 0
-0.0546189480840097 -0.425634847033563 NA
-0.588645993158135 -0.0945150274295578 0
-2.54351183843439 -2.02742346418527 NA
-0.455682681089271 -4.52378854582831 NA
2.22780850218524 1.84324727951645 NA
-0.158178700221681 0.313329483191309 1
1.50066070478769 1.53754649876256 NA
-1.15517574814382 -2.9090075363949 NA
-10.7571216266033 0 NA
-0.837674314920527 -0.95743169058974 0
-0.0703198924522054 -0.279047637013769 NA
-0.572925699682076 -1.45310806103115 1
-2.41327084353363 -0.844723391109863 1
2.48756289581395 1.47029702317462 1
3.95263451001845 3.36658265974828 0
1.03731575203726 1.00709122854583 NA
0.0527842519334123 0.189404668999761 0
-2.09949465640141 -1.91808076087017 NA
2.63754043142343 1.32197003391845 1
1.41877345766205 1.55351565595922 1
-1.49322080925667 -1.70713230755346 NA
-2.7198208706535 -0.994830702529611 1
3.61333818644817 1.07451625836133 1
-1.66050656440161 -2.01578100697096 NA
-1.64685331177724 -2.85575672650096 NA
2.81679780824764 2.05485826220404 NA
0.580183261740993 0.568677355859178 1
-0.0967102706195244 -0.151208423582657 NA
0.514740192028975 0.482311732568408 0
1.77653930831895 4.18434798645408 1
2.25294868036772 0.965923588568661 NA
-1.58964877467714 -0.197053378320233 NA
-0.185998398797371 -1.77152576491888 NA
0.869620520581392 1.62455976472089 0
-0.935769531631848 1.86092006740548 NA
0.0161929737630948 1.4844853824098 1
-0.264162393162116 0.665162788584321 1
0.0277763806674987 0.323526481761955 0
2.07877811336408 1.55829102112466 1
0.522914457012881 -0.641199048771403 0
-0.495241498543036 -0.161066408133267 1
0.307758776800886 0.413328929397957 1
0.764440065487578 1.21904984552015 1
0.99140980877622 0.804373294489473 1
-2.74639005915025 0.226352375317521 NA
2.68210333697441 1.9888829072532 1
1.9732877014407 2.02499844920175 0
0.226050182039286 -3.8103094173986 NA
1.98207667203962 1.56137257699152 0
-1.78302521697502 -0.943013929845331 1
-0.58480055976179 -0.561277443369416 NA
1.5668095758107 1.30169726138888 1
5.76659778905813 4.4937316161849 0
-2.28257766413254 -1.46205119100697 0
1.74788187387618 1.31244375221941 NA
-0.785620550397059 5.07195541871343 NA
1.38521278531423 1.71997696117549 0
1.13427529864565 0.713607675248012 0
-0.329726577051139 -0.641720779846463 1
-3.49498888015852 -4.32778448390785 NA
-0.46208123919386 -0.775030661669785 1
-1.80593839131972 -1.16848306715031 1
-0.57070397685766 -0.357481119867581 1
-1.83604179054055 -1.17848209873325 1
0.978003342471996 0.416017431840164 1
2.97058587590501 4.43454310532924 1
1.3251346537183 0.988790663040166 1
0.797051676261018 0.609555879231888 1
-0.690071863394542 -0.0672871524234245 0
4.76383522834192 3.22472255012666 1
-2.271640059768 -1.53944103583965 NA
2.41490661111467 3.29154209438755 0
1.84758387972402 0.262108958148422 1
0.958649737530907 0.411649562078019 NA
-0.632030049682122 2.23723602095902 0
-0.0655573022062691 1.12837703751186 1
-2.7888527677611 -1.31262620166705 NA
0.904361076780114 0.53623983927595 0
1.14211995551216 0.91289406493943 0
-0.955476109417831 -0.501727068615229 0
-0.719722677126939 0.286010001124628 1
0.0568745881045497 1.7085083344426 1
-2.55015564960079 -1.1914159010248 1
1.78311100480376 1.1918378198707 1
0.675098568453733 0.356648802335166 1
-1.5457518963597e-15 0 NA
-0.831667801816171 -0.709850452967962 NA
-0.475450264131222 1.11639932613135 NA
-1.19947173993716 -0.844409401750328 NA
-0.019575851949389 -0.25499901980312 NA
-0.50609669298096 -0.571673804740262 1
1.64602504902619 0.381418846042408 NA
-0.731916803259069 2.24796189171806 NA
1.27362555239316 0.634949047620898 1
-4.77257506269842 -2.70522895764624 0
3.46092255283073 1.942897486057 NA
0.933561843137258 1.78746383595843 NA
-2.71958111967385 -2.17779619634182 1
-2.24726510097398 -2.85332834336513 NA
0.704725413510286 0.811054311047436 1
-1.08191312598618 -1.28682850630414 NA
-0.92683206011763 2.85027850858956 NA
-2.16855304055052 -0.699827781827856 1
-2.30938847548546 -2.46427778919118 1
-1.24139295174119 -0.697707074593345 0
-7.48599206375368 4.7684818451345 0
0.914634321026935 -1.49510216984587 1
0.170182853409227 0.145391550734439 NA
-2.84529398690004 -2.43530782376996 1
-0.10747508175704 -0.262057536169828 1
0.955507043578439 -0.131310953351093 1
1.92503147973845 1.60786777410937 1
-1.46866584769644 -0.363524040011581 1
0.280496622523652 0.730779162718755 1
1.91230511002437 1.78566247537434 0
2.23608667434539 2.92609733862287 0
0.550610153972041 0.238058974269286 1
-1.42350391562012 -1.8991968393661 NA
-1.75741258770559 -0.0437401342029762 1
-1.13425106087557 -0.0995301528506355 1
0.74881351404507 -1.10588244157973 1
2.29619656207889 1.65343338717233 0
0.0811835292850985 0.438711703695265 1
5.65784526341226 1.8495535238265 1
2.00639356103547 1.46677584224777 1
1.00749950835969 -0.178040590560112 0
-0.616951480276947 -0.591946962095077 1
-3.0069066934839 -3.35155390652253 NA
-0.216529210461789 -0.395763911132551 0
-0.214942426226948 -0.382046761944516 1
0.148482478075204 1.30714156579799 0
-0.423251176992596 0.22996619651256 0
-0.0506699806371989 0.0202884716243935 1
0.241360813446287 0.432453691703813 0
-0.921529103985084 -0.210361764393429 0
-0.361783807034089 -3.17406660725721 1
2.44489211049293 2.91102134676824 0
-1.36999008154532 0.191684340537961 NA
0.168097549362833 -0.0923889748090232 NA
-1.29801714922876 -1.23650760063189 1
-1.03379968130638 -1.53469203611282 0
2.99344173808748 3.61469242599386 0
4.53989299016362 3.36647438689151 1
2.16600681275456 1.69709196754504 1
-1.15578865732264 0.29934374963825 NA
0.941198243199686 0.891041369825977 NA
-1.89098329653449 -2.43417930388605 NA
4.51725715212903 1.49542717951857 NA
6.84501820363487 4.2956593095534 0
3.36138890238797 3.18374059899956 1
-1.19822019363453 -2.81698674325158 1
-0.794554078994005 -1.42433410290116 1
0.585261567190219 0.599564506012801 0
0.912362194047656 0.867103159463108 0
1.28583546025031 1.19297172698856 1
-0.303064708087196 -0.0645105613202331 1
2.14444157217432 2.06404836230519 1
0.807437713076663 1.28005557691935 1
0.254333104870438 2.16992227751377 1
2.34492586309431 1.83964699786844 1
0.553676064506193 -0.438780765336506 NA
-0.325822224594834 -2.17781194927521 NA
-1.06068419786217 -0.0720312914484854 0
-5.17554771489517 -4.37212303896595 NA
-1.05709380521156 -0.938611571207633 0
1.25415410261736 1.2295243045036 1
1.38191196923089 0.91662954401352 1
1.92848571359009 2.44046266157128 1
3.22288688008864 0.823411246672267 1
2.22956960233874 2.426114439825 0
2.29244437846817 1.86958177563878 0
-0.321761830695492 -1.49656047586632 1
0.121438255967534 0.184300331148631 1
2.1840456062374 1.35898101823274 0
-0.726314638984568 -0.330372939230665 1
-0.95025128513249 -2.86256350273074 NA
-0.500640816646993 -2.57469201437114 NA
0.267394659255719 1.67600168486125 NA
1.94094653097602 1.29910227525849 1
1.89369359025122 2.25225361796848 1
0.626308574064018 -0.227335827344164 NA
1.47510101485068 1.49023549002117 NA
1.89397849712563 0.86967774227084 1
-3.96413026207932 0.70209801425036 1
1.52873772841173 1.12479306263205 NA
0.0785681733862955 -0.767299396507309 NA
1.18007254199515 1.29773614941137 NA
-2.92135901821916 -3.83920566409104 1
-1.318834415039 -2.12202658805845 0
-4.03911123517218 -2.51220894012936 0
-5.86803819067657 -6.51013333469617 0
-0.0790244462193187 0.26480687528899 NA
-0.61124845127717 -0.887706801710858 NA
2.52343853579858 0.391043822389197 NA
-4.8529415211476 -3.37532240347589 1
-4.21279723954734 -0.395860967620748 NA
0.139086142634474 0.939178856705734 0
-0.430935685550873 0.0946468051076622 NA
-0.725514895433476 -0.494387830703834 NA
-1.13196755853709 -0.779994357657885 0
-0.716303716790007 0.469189387072966 NA
-0.249555738924512 0.882731084024698 NA
0.34424531518992 1.16363605203417 1
-2.03456021425528 -1.386970047487 1
4.10860106923804 -3.15038951946173 NA
-0.893498275432839 -0.0885924637329115 0
0.23861351364201 -0.192937651449603 1
-0.592620057482701 -0.696687524659101 1
-0.00410504217479161 2.11394053782012 1
2.17664445595403 2.06261876520848 1
0.964341297367194 1.92250846050209 0
-11.8136423437326 1.98007458467075 0
-10.2508328597346 3.22419570458027 0
-1.72918809591911 -2.76241618440133 1
-1.45482402752133 -0.728156123183396 1
0.477274904377383 0.345596833073966 0
-0.0998490040668319 -1.03033773397903 1
-2.62948598678423 -2.73385154958411 1
-1.18489162155825 -0.74729063482141 1
2.16297153410844 1.54577057603194 0
-1.48010711227016 -2.31379749454795 1
0.969409531502691 0.654218503344644 1
-2.64101925810326 -1.8844423296388 1
-0.230197469975511 -0.470676730532064 0
0.769281290764697 0.55936032798833 1
-0.562371945598578 -3.89414890334712 NA
-0.0941151216683083 -0.983557209807732 NA
4.2862033920074 0.827321836504694 1
1.82849616696521 0.594631371443581 1
1.0932413852965 0.200228986374852 0
0.217420652153964 0.288838654188699 1
-2.38062572824203 -1.42189743927068 1
2.41402958395093 1.76000415276439 1
0.00186083297774816 -1.48552424634148 1
-1.6109131734695 -1.65415667154248 NA
2.60724148239616 2.46421043411305 1
4.21638714968917 2.84738407064045 1
2.14623134446655 1.5258871493517 1
-0.175803222372661 0.0128975046215301 1
3.58066359603123 0.536358048241478 NA
0.370199862840601 -0.0256240376987795 0
2.67188789508152 3.1607412899418 1
0.298320622895756 0.872925156847692 1
-1.54244908330621 -1.13181160601353 1
-0.698103024367977 0.049267886445352 0
0.61511410255694 0.103064657393476 1
-4.44411052285854 -2.79169725083659 NA
-0.229601861773543 -0.512454045598139 0
2.42199124572366 2.12851575734682 1
-1.74520853660166 -0.451672189588224 1
-0.978599336455377 -1.007557091087 0
0.565218582937762 0.488870670850937 1
-3.75579200231369 -2.76752083211835 1
0.973944516776827 0.274109091140995 1
0.685976889810004 0.125559527199569 NA
0.812056007397088 0.435554090499637 1
-0.318329417864174 1.52485354339141 1
-1.03196272697028 -1.58479881673815 NA
-1.28098083936083 -2.18646792390831 NA
3.7007843049956 1.30774181788382 0
1.74685676710139 1.46315599147168 1
-0.80373640232291 -0.0340974018816143 1
5.02291872143809 2.73351014042705 NA
-8.49256698363236 0 NA
1.89246549318742 2.3334792888369 NA
4.18113747931743 0.82978297979878 1
-2.43013200566985 -2.74202761759327 NA
3.13641751880302 3.13474013662227 NA
-8.75520378679815 -3.54550653024778 NA
1.17966169288647 1.3462681748234 1
2.47938617063905 1.88475703000145 0
2.99507997641033 2.44820860749838 1
-1.67042204351076 -1.04473884679982 0
-2.01049898172445 -1.59918188476285 NA
-0.675185900833834 -0.469747709633311 1
2.36001815244579 1.91680671043761 NA
2.38678487480152 2.75577299629833 0
1.71245897786602 1.87115641136347 1
0.882704892849405 1.28430579638572 1
-1.47592251468556 -1.22340300704589 1
-0.753012030061129 -0.489590585027306 NA
-1.53471309364964 -0.59222420490932 1
1.95813010725475 1.30451907376584 0
3.85920960476829 1.40627139926967 0
1.95471741161918 -0.372870002730638 NA
-0.883658894917053 -1.45858168124266 1
0.844387171420587 -0.116588295921849 0
-0.400937677196927 -0.777269151226454 NA
-0.615493576631174 -1.1736942294282 NA
-1.99387103346713 -2.35784007260932 NA
-2.13941569705776 -1.20891562309989 0
-7.9691133645885 -3.76686665183458 1
-1.95554781753553 -6.19053016433698 NA
-2.07260107228854 -0.66882070422506 NA
-3.2732637644342 -2.60330439353067 NA
-3.91171764149178 0 NA
-1.22556868989731 -1.70158852229768 NA
0.583069160732169 -0.014510337805105 0
-0.634194521741573 -0.790134368954668 NA
-0.724756721693904 -1.94458338718544 NA
-1.08963036108556 0.669547705692266 1
0.288605458963278 -0.0594226474384669 NA
-0.105817576831166 0.707969296025304 1
-1.10756081903556 -1.00719638394922 NA
0.761660088628788 0.62219318477325 0
-1.89038098018587 -0.900591589123426 0
-0.168896933383783 0.412222405691042 0
2.94345061533228 1.75180938479987 0
1.38806274237866 0.839818577175465 1
2.47402399224752 2.15655064877828 NA
1.84003001637402 1.88730925915269 NA
-0.30226580107828 0.12704121426458 1
5.17869257639798 4.72658087806505 NA
-0.63361692367391 -1.17401508177559 NA
0.883551466974274 1.24222580689375 1
2.05504228715904 -2.27329850551415 NA
-1.5457518963597e-15 -5.26607944281864 NA
-0.244958384349932 0.388408048734578 0
0.704301090343239 0.901961304295124 1
0.38290539311552 -0.209789070740657 0
0.993603141177084 2.10551809930935 NA
4.12230851033037 2.89025200472794 1
-0.566821315807497 -0.599962045281616 NA
2.60836395363514 2.2891508963086 1
0.103911901822411 -1.00965638910984 1
2.12538341627946 -1.96845569024373 NA
-0.132405640938446 -1.80725993610342 1
-1.5457518963597e-15 -4.11647855535413 0
-2.20634650699354 -1.59045189814127 0
0.108423740122499 0.654869453633378 1
-3.68755090906602 -2.67263557704678 1
-1.95525116416205 -1.773455333216 NA
1.2997534401336 1.27983053260339 0
0.611388261608657 0.589680520542145 1
-3.17720552855205 -0.102897347707482 NA
2.08748278097782 2.33938106936894 1
1.28231032272494 1.2547649771299 0
0.445257222284107 0.571807021247394 NA
-0.319356549799958 -0.708234845424063 0
1.37956117424351 0.227007095006987 1
0.756860072415589 0.675078614017734 0
1.32946946130693 1.2633605025057 0
3.01888993992933 1.95596559524679 1
-0.211112782639231 -0.283386267739515 0
1.16576122122243 0.447016079003138 1
0.622279537865191 -0.195094467978959 0
0.959419047392177 0.892698188561275 NA
1.72565061731323 2.50165807718856 1
-2.94110346397039 -2.89765872895932 0
-4.56964926294776 -4.16410113613133 NA
0.522388303854351 1.57126128002967 1
-1.51045814444465 -2.17868153648931 1
2.66635381280788 1.97124281644701 1
1.04845726330882 -0.189891802353901 NA
2.67537033225708 2.43071339738836 NA
-0.934328582839896 -1.14757055808342 1
-0.369226445955135 -0.21206119181484 1
-1.29494761356952 -0.913298647540173 NA
-0.741092143225923 -1.30902632569271 NA
7.17064837411208 5.29329818159261 0
-2.02256160075223 -1.90298537698001 NA
-2.23418777653878 -2.05013079921205 1
0.512139495509534 0.921268861827373 1
-0.158619410208585 -2.55475850125529 NA
-1.03129716440185 1.02311441790823 NA
-0.13387782179777 0.0211911035656589 0
-2.21959561576293 -1.36375884281573 0
-1.5457518963597e-15 -1.79781475521642 NA
-0.548027880883278 -0.812193607923024 0
-4.59198074862171 0 NA
-0.292531738421175 0.167198871269345 NA
-1.19122395865926 -0.387392802091133 NA
-0.750936842075002 -0.233299280101832 1
0.424650962872809 -1.83782065525924 1
1.36622278302785 1.77909531894074 0
0.49765408097873 0.545147831215463 0
2.28514446870994 2.10340342017545 0
-1.33924021743369 -0.890908420820074 0
-1.53924790625695 -1.3416691526468 1
-0.647298693341708 -0.903252496177514 NA
-0.910566400123267 -1.61584440388786 1
-1.30429074680135 -0.627235593312854 1
-4.06935090070141 -1.79781475521642 NA
-2.86358579291684 1.02311441790823 NA
1.97693330608344 1.10533390772953 1
1.59093165216481 -0.0316532970918653 NA
2.38495787854785 1.89110857973517 0
1.13791611531734 0.527825263452873 NA
0.938108514580786 1.04378578535948 NA
-0.122590655756403 -1.00411043343764 1
0.551230444752678 -1.32750912165434 1
-1.17859425197293 -1.86745499834684 NA
1.19351390658531 0.328169781366949 NA
-0.492831346331223 -0.755759501248772 0
1.78184110692709 -1.02395883454188 NA
1.26160674779287 0.991453680803903 NA
0.175089334295631 0.660781596086377 0
-6.04189506144926 -2.21755861079762 0
-1.5457518963597e-15 -3.3576594058553 NA
-0.00419285550876347 0.0903334719864681 1
-0.623911139290964 -0.380114977512608 NA
0.355802236931762 1.32454016721 0
-0.040405674504097 -0.10453911685272 NA
0.646271283062402 0.773760392360276 0
3.38513377555335 1.98630797590571 1
0.969977527319882 0.107825457504275 0
-1.33582800878907 -0.807517490615257 1
-2.25081575934402 -1.67287947797181 NA
-1.5457518963597e-15 -3.34349105368082 1
-2.0501381407724 0.356524261399573 NA
-3.61348043059123 -2.62185496328805 NA
-4.28462001410527 -2.37495155012757 NA
-5.46898745436345 -5.07393227305613 NA
6.09412782546453 1.90701138892864 NA
-2.16455468728275 -2.2885347324401 NA
-1.2685449955043 -1.36490084031695 NA
1.70453567499042 1.63334155497625 1
0.870115390851754 0.0309121886369591 NA
0.0119468285769273 -0.858241215182493 1
0.427324427763137 4.34190291636331 0
4.04136253953728 1.93591221937183 1
8.19563983587646 2.31424488715663 0
-2.01315305143635 -2.184446277947 0
-0.72528633102342 -0.936044456559952 1
0.909055498832892 0.524829011170515 1
-0.0158136372831881 0.173557434294624 1
1.59798600899967 2.39135777289194 0
-1.10383255620057 -0.971362341424264 1
0.513485622260424 0.399281427223639 NA
3.98171635885747 1.724775041936 1
4.41920342652194 0.932775985988766 1
-0.65513441193674 -0.513373943217042 1
-1.060427568724 -0.228241126244566 NA
-1.47583606169628 -0.171529490334821 NA
-1.91260585405244 -1.77990844039306 1
5.3674141469235 4.86947858154283 NA
-3.01047172714496 -2.23566621157815 0
1.1014346941142 1.57440387573943 0
-0.280261545799181 -0.120980972534743 1
0.373421692480917 0.173901964276476 NA
-1.81740453354545 -1.7409148759337 NA
-1.4680539472996 -0.475615694185354 1
1.3738395044987 1.20480559487348 1
0.919505671929406 2.26997952015622 NA
-1.48062919122775 -1.12084779230897 1
1.23833111876327 1.13238161534174 1
10.2934398497143 9.13082200894978 NA
-3.27915982368504 3.75371232641766 0
1.5791515832497 1.05418291127752 0
-4.66546917731714 -5.07423176837116 0
-1.5457518963597e-15 0 0
1.30263806251723 -1.27077269062177 0
-1.0619492991058 0.914375171561854 1
-1.18809250079194 2.11319470476998 1
0.674006123480031 -2.21554978452505 1
2.19860419484219 1.21665450945054 1
0.931140256182789 0.496466599007325 0
2.11353538204754 1.96273937053584 0
-0.328868473155516 -0.364327966617366 1
-0.907014677319405 -0.752135847009708 NA
0.924318400757914 1.50645600790423 1
-0.9532756183957 -0.517854353158767 1
2.10819109874908 3.36402332208661 0
6.36808742568702 3.59674728092668 1
-0.549587454336194 0.175803741940154 0
5.2412473524701 -1.3371236821933 NA
-2.48140903671645 -2.42991891635842 0
-7.10387074945843 0 NA
0.967554369309512 4.59622912506019 1
-9.0662525327002 0 NA
-5.6648131261582 -6.72601086966995 NA
0.389725693355974 0.273205108827819 1
-4.58493942515771 -2.5378817860422 0
-2.55354372027367 0.00275199739421643 1
-2.54098521270939 0 1
-1.68814723179576 -1.17259265485232 1
0.82278149039606 3.64301146890893 0
0.413772450225529 -0.371191842891716 NA
1.2815777205046 1.22769119984997 1
2.68882418296869 1.95659656658436 1
3.02390694229275 2.37908650251889 NA
3.10411512340596 3.46916275358561 NA
-0.691278804946928 -0.473973186235235 1
-0.0840699837747089 0.246679917987296 1
-0.0466469515799412 -0.0382611155334645 1
-0.385180830657607 -0.436349713065227 1
-4.30943460281212 0 NA
4.38604043139457 4.29161741824299 NA
1.4351392006117 1.61167029221127 0
-1.09586426698207 -1.86627196843646 NA
0.76047708315109 0.592141238890822 NA
0.576955268968386 0.944980415635982 NA
-0.165019388910181 -0.53231699383596 1
-1.13895372596798 -1.59249339859029 NA
0.493393927073955 0.747786413417256 0
1.1118334536698 1.28061833484772 0
-0.951317835487173 -0.677606767110521 1
-0.65469608851854 -1.68238166498312 1
-0.0284943712747467 0.530548557892068 1
1.07653932494105 0.84928189457992 1
3.41423115991867 2.05491636020069 0
0.252271088455701 2.11562295133347 1
-1.85919357032561 -0.338381493901899 1
3.56886186311008 0.8609553406472 0
0.174914379187504 0.765672149931657 0
-1.18569988750954 0.0276487493757355 1
-0.70340680289556 -4.77780359889257 NA
0.456235613668107 -0.510750614837386 1
-0.509345197281997 -0.222806760358427 1
-6.79875357062255 2.98728185885501 0
-7.81279084433724 0 1
0.983747819675795 0.532029351468725 1
3.50579343204625 3.95469787881415 0
-0.225581650194899 -0.0300862766378594 0
3.02957674999091 2.58853472400207 NA
3.68295815933222 3.10003084787452 NA
0.711518808027656 1.45449182056313 1
-1.9280225527158 -0.982815102689024 NA
2.72915543356409 1.93040527105905 1
-0.0229570369223933 0.436636455313069 0
0.522063643224664 0.488191115097276 1
0.182206968025965 0.188695421543834 1
-0.903587602889996 -1.27872150644093 0
0.597265307059761 0.5239932062982 NA
4.11547048635159 4.45102962430939 NA
-2.01647385265179 -2.32549328299586 NA
-0.262658999662065 -1.01892381016346 1
0.200702206348608 -0.469644633959392 1
3.03081405391582 -2.29897171999295 NA
0.227165207612761 0.655108247421119 0
0.295617857631911 -0.352668555631568 1
1.13715742871575 1.98984289120079 0
-0.461911211742626 0.475478766815048 NA
0.340761101212218 -1.67785889128591 1
0.0123492287082561 -0.548819181023848 0
0.432123667452025 -0.555694697698174 1
1.72994589929212 1.77215097674453 NA
0.503033198729578 0.462518335625644 NA
-0.561228230586585 -2.17573277465456 NA
2.48255135469189 2.02343414434935 1
-2.77761948910637 -3.77337484749329 NA
-1.5457518963597e-15 0 0
-3.17166400728712 -1.73036110363123 0
-6.01715335204648 0 1
-1.5457518963597e-15 0 0
-1.5457518963597e-15 0 NA
-1.5457518963597e-15 0 NA
-1.5457518963597e-15 0 NA
-1.5457518963597e-15 0 0
-2.62322704433623 -2.90665306148296 NA
-0.532874000505537 -1.30515288437332 0
-6.12836942524392 -5.10337739378159 NA
2.27823312709635 -0.400875919421699 NA
-1.87286894686658 -2.58578623721088 NA
-3.02911347670443 -3.74503347122159 NA
-1.5457518963597e-15 -3.59916843866053 NA
1.1210334954265 1.13184918753767 1
3.05335897988161 2.7653863478563 NA
9.24708392081178 6.98262497946163 NA
0.350843271402433 0.345065521179983 0
-1.98237536909772 -1.8416309997757 NA
-0.0159940712218507 0.45992837294166 0
0.105278679117117 0.71866529858211 NA
0.886072808826461 0.598047583564378 NA
-1.67254720993078 -1.63536583633148 0
1.32112165533693 3.6029266830574 NA
-0.504577256080848 -0.470067990122396 NA
-1.74101875904256 -1.24598368684178 NA
-1.59122160689488 -1.70070727461595 1
1.69512055236541 0.805552847520104 NA
-0.765801606761882 -1.67270388002911 1
0.575942500381716 -0.122872380509787 NA
3.96898035156509 0.421761103475271 0
4.21182802648521 -8.77314812394071 NA
-1.55191866181075 0.482530371740801 0
0.0479671399736372 1.95415506460665 1
-2.04586265417401 -1.09582341367292 1
4.83609851550619 -6.49277410392603 NA
4.50531300344239 2.3390757605275 NA
2.29002965414463 2.76336807248668 1
6.78430034362297 5.49929067410898 NA
1.36596215615164 0.820041727552735 NA
1.22126037959105 0.720705069044357 1
-0.326091511630259 -1.18328691937968 1
0.833442661948369 -0.513915237609468 1
4.31572840972275 2.64616000810712 1
0.547891005624935 1.67803812552205 1
1.14062036206754 0.598459143649256 1
-2.93971349688536 -1.74618900712893 0
-1.76600047056986 0.0320355646667646 1
-2.68140557674554 -1.12251486887573 NA
-2.89351852903399 0.175601058091334 NA
-3.33543723590503 -2.31349306239764 1
4.09789437416153 4.13288196005712 0
-1.05284982430979 0.28003428913144 1
-0.207764584935968 0.195007798226271 1
1.17156683749679 0.839429465850725 1
-2.83509683660787 -1.87015655344807 1
5.17531981408833 4.00974259274133 NA
1.72735841486975 1.53861162266261 1
1.92503596111318 1.95152365299295 NA
-0.826232078740486 -0.523069145252476 0
-0.185830866361942 0.566032157238391 1
-0.22652547270324 -0.495628383586533 1
-1.5457518963597e-15 -4.7476020669291 NA
-1.58405387018223 -0.855817821961479 1
2.61314708155068 2.44095086035866 1
-1.61837439999974 -0.444999617856179 NA
1.68742997733254 0.735077580563951 0
3.79709221803108 2.96859837545934 1
0.230273783156242 -0.382847050724412 1
-4.8999520830398 -0.775172997424024 1
-2.73304574378794 -1.34635706974262 NA
0.752534793570815 1.93905577588683 1
2.39466355595134 1.93396378833288 NA
1.66717828776915 1.82443362319811 0
-0.0390437737880003 -0.0665920991595784 1
0.434824283241074 -0.142321961282616 NA
0.510123390662528 0.223940390381695 1
1.16134519828445 0.783613190641286 NA
-1.56003873377552 -0.487827939308116 NA
-1.11029276390914 0.290673096184636 1
-0.800578099248979 -0.119122509929052 1
0.770593836409108 -1.57047462480328 NA
-6.09278874943047 0 0
0.105966288799638 0.847200304529815 1
0.0453629137848345 0.228955370973785 1
1.23156685372587 0.492878253379069 1
0.604228929187192 1.54853394925978 1
2.41692225606971 1.32205752933473 0
1.29342258683295 1.99633069135574 1
0.0374349275900669 0.957373063100553 1
-0.699887168630185 -2.69646521696579 NA
3.76651164237082 2.93977471841657 1
-2.9610995407744 -3.47514253317158 NA
0.265240371519071 2.91918962843748 NA
1.16190973999258 2.61744942493482 0
1.46105725407722 2.91413722684134 1
0.933597096033613 -0.532872894335699 NA
-0.232023912955071 -1.55442064060105 NA
0.467012355028685 -0.891275525618206 NA
1.38110596571516 0.850038375903497 1
-3.80709322988054 -4.59229373292472 NA
2.53232772283576 2.23810613847143 1
0.25184757818935 1.34866473476966 NA
-1.25882090118981 -1.55531102739104 NA
0.727454059775806 0.815701015844672 1
5.02934593614654 7.96245705141668 NA
0.330689419182725 -2.08233465184224 NA
-0.149016842963845 2.24083356398867 1
-7.27371991376807 -3.00153129895242 NA
-0.913093004980528 -0.8383273328852 0
0.892732083129358 0.30647594024581 1
-1.54268226944517 -0.465520748352783 1
2.43696309626216 2.83677743275192 1
-0.0166698349342505 -0.296694232389733 NA
1.09984679549166 -0.463205502260451 NA
-1.5457518963597e-15 -5.61311991159757 NA
4.27850528779779 3.00784726811884 1
-1.02468991695818 -0.65376229232137 1
-0.238803338257885 2.45202691567689 NA
-1.01787454366127 1.26993690485178 0
2.03898238220146 1.69218101814075 1
0.813929629628055 0.621579817748983 0
-0.734205689092673 0.079078953356195 NA
-0.18609155538953 0.130184631867591 NA
0.546832181890383 0.792383405229147 NA
-0.412327041810396 -0.592384284373675 NA
-2.93970868993254 -2.54577765232286 0
0.558093703151837 -1.00714197837556 1
-4.14253675998236 -3.38835679248185 1
1.35839318712682 1.92856198569557 0
2.99110221421784 2.44339610533114 1
-2.31071537611421 -1.30585746076585 1
2.85573333585004 2.86522540508666 NA
7.04420883298221 4.8661765890119 0
0.482526992986377 -0.905300306319176 1
0.244472120126557 -0.0875690548299812 1
-0.898406744553368 -1.2010004443114 1
-0.396334866559586 0.101225442563948 1
-1.79184892105019 -0.843729068237531 NA
0.841454822424217 0.311111113095773 0
0.580412411860853 0.499095319775992 1
-0.00923721843460338 -0.790298718491234 NA
-0.514420391858288 -0.618182094235646 1
-1.86872591610975 -1.50501146662128 1
-1.16425709199686 0.195090050056683 NA
-0.216381506564665 0.623629686034226 0
2.69457037564204 2.23288616930805 1
-4.64937853116025 0 NA
-1.12333162199757 -0.781268174642286 NA
-2.13373009685054 -3.3494743090624 NA
0.0879059162766314 0.0412393319958416 0
-1.5457518963597e-15 0 NA
1.34956816450245 2.02891254887987 1
0.239614162306351 -1.5422937417543 1
-0.0126693135720664 -0.515337323176853 1
-1.79344629638638 -1.79173458459271 NA
0.420432067889369 0.758886827178851 1
3.24328099302423 2.33059405481272 1
-2.64173316644171 -0.963251232976868 1
1.55227331138081 1.94115384525741 0
2.82597931393959 2.63423256227753 0
0.319120887522825 0.1783467402701 1
2.40941165949994 6.64073313689259 0
2.6496991662642 1.45294379705877 0
-0.859115376946024 -0.859198070290144 1
2.05091082414482 2.02448381408308 0
-1.03425984605174 -1.30102121322814 NA
2.16632777641624 1.79689372709824 0
-0.731732067495541 -1.8878048353189 NA
0.114858184026556 -0.294490472034066 NA
-1.88162849529355 -0.647341600893069 0
0.551594617471561 -2.19632259389503 0
0.00712409900062405 -1.55257722533218 NA
0.940647838021517 2.20185491280183 1
-1.00799883632441 -2.08848792749706 1
0.621242602324048 0.789108413191117 1
-0.940868053929761 -0.700388276061651 NA
-0.0521667434819122 0.0468222227114495 NA
-0.0907898152228295 -1.6551974823618 NA
-3.49928455647125 -3.72802910593174 1
10.4396570547184 8.14697390258926 NA
-3.51211691964506 -3.41003521215528 0
-1.5563118039436 -2.17570934937341 1
0.471949376596205 -1.07525944992647 1
1.73202404834031 1.42234859128358 NA
1.06480816858841 0.990252515232942 1
2.47558465005636 2.73115354742119 0
-1.63751941944363 -1.43278191645779 1
-1.5457518963597e-15 0 NA
-3.18228747248586 -1.80466248181565 NA
-2.17621195634753 -1.01589752087466 NA
2.37157956460137 -2.28696883790121 NA
-0.43342318365336 0.128793737034721 1
-1.98839025021698 -1.48634241370165 NA
-3.12572874253415 -1.74431024108275 1
0.959763384483827 0.750571355075169 0
4.11547193292507 5.10816184690847 1
0.265074007023989 -0.152717777957346 NA
0.369049905683113 0.186241147170099 0
-3.12227408238017 -3.58736801018798 NA
0.52341336914838 -0.0669814690263055 NA
-0.222014901299927 0.189744225218364 1
0.667344615054504 0.422677455347718 1
1.40879121889258 0.861707603096231 1
-0.388596612161449 3.08694079539243 NA
3.79427799198556 3.29052577124368 0
-2.11240853398481 -2.98649278696918 NA
-3.54974471522462 -3.401592713408 NA
-1.11499268058148 -2.21008030719473 1
2.35820403510788 2.6837289359733 0
1.58460818463007 2.26599426628428 0
0.923756322975652 1.82457880067812 0
-0.660284353698355 -0.512054283616916 NA
-0.0100833775801957 -0.615337604400143 NA
2.66496780471662 1.04267360019463 0
-8.00182599027235 -1.81442589603629 NA
-2.1403882767691 0.287889930119077 NA
-4.7436584272412 5.72313733603657 NA
0.394716023464984 -1.09032247990588 1
-2.6125004473351 0.790448765850375 1
1.81398804699087 2.73604198659776 1
2.40506805309638 2.23892572419261 1
-0.0088498119615208 0.106966752282964 1
1.66044581496978 -1.30465526038325 NA
-1.05206385993714 -1.19264115317773 0
-0.167892839002885 -0.945632767035243 1
1.70507872784739 1.54364867898791 1
-0.413156248839197 -2.03949039072453 NA
-1.89075452935364 -2.04716167092933 1
-0.848273875421617 -1.04104814157761 NA
-2.0183719634771 -1.85279402579384 0
1.0515782826508 1.20735520360091 0
-1.09939304656062 0.125752734521884 NA
-1.23262131805622 -1.49995602930569 1
0.355830236452533 0.792677865318159 0
1.43115273694915 0.789841734782833 NA
-4.19111043907619 -2.53899197699886 NA
3.25823685312856 0.80224380026125 NA
-3.83024972686283 0 1
1.00380511916378 0.855593365566708 1
0.010320100086521 0.285225642727973 NA
-0.992935685384686 0.887651000344807 0
-0.586571050397218 0.0919023731651653 1
-3.05740222716082 -0.614740876936682 NA
1.54440434193237 0.944602275941477 NA
-2.94946488306516 -5.62740054429391 NA
1.63108042480512 0.774092659961102 0
-0.804580588539394 -0.591726621157763 1
-0.359929764633665 -0.886586960377484 NA
-0.547915776652422 0.578420854085837 1
3.78396044183082 -1.46473433429591 NA
-2.07377178009985 -1.27472165524979 1
-3.38110376147584 -1.97731179222834 NA
1.40854673599349 1.21627914371899 0
3.87601263576911 3.51714394864501 0
-0.707828034570723 -1.02822559975856 NA
-1.5457518963597e-15 0 0
-0.192202596590638 -1.26263722083369 NA
-1.61473296945769 -4.65075462775646 1
-1.5457518963597e-15 -5.17009318981836 0
-3.47087235025458 -3.35845232807831 1
-4.55302146604333 -1.32427974195772 1
-1.1028234837079 -3.27134665893692 1
1.45756291827851 1.35141628665554 NA
-1.10061301713424 -1.08922896975521 1
-3.09269071897501 -1.38684737413072 NA
2.49594959336336 1.63811803940651 NA
3.50720955843679 1.43345524444195 1
2.01660991655777 0.916491610840014 NA
-0.334507756124063 -0.31845631396932 1
8.00374205710955 4.87815606758142 1
1.29129953102524 1.20799196614889 1
1.79420414041772 2.10997972651217 1
-2.66362965522434 1.18566495677555 0
0.578041843776031 -1.07203906576777 0
-2.4108030025685 -1.40413698313459 1
-1.61924605140969 -2.12356604789246 1
-1.29111655878605 -0.724657700696265 1
-1.36898790434312 -0.671869808816908 1
2.09156638499092 1.63484281872459 NA
-1.97454841229873 -0.585452801268726 0
0.672096149924832 1.34525999387852 NA
2.0645380140324 2.4182132897225 1
-2.8120783242165 -2.21355096007803 NA
1.17724536886698 3.67555733618741 0
0.754960211039926 1.03276963597511 0
3.02663389714466 2.8369182280106 NA
-0.84590997421798 -0.72260502867654 1
0.896273343132792 -0.514178497275026 0
-0.108902472238531 0.120305585532282 1
1.61682498823799 2.30790687681916 0
4.40262102074383 1.50834485837591 1
-0.147625343131103 0.351078167486579 1
-1.62246355687114 0.539103594269069 0
-0.936127748956532 -1.58045682306783 1
-4.35730021868212 0.503308372978711 NA
-2.70423712482288 0.204058395686858 1
1.70794237249562 1.88571588846611 NA
-0.434994743252383 -0.11971107236658 NA
-0.120537125288258 -0.175080210611417 1
2.37004125408422 1.77377922671428 1
-0.552186259682582 1.58063693262379 0
-1.357606106624 -0.831946731061053 1
1.13172468514761 0.715718634441818 1
2.16353282819378 2.50133279414604 0
5.23770731290007 5.36005196333223 1
-0.364647212545212 0.562106514885173 1
0.510162683417911 0.328830458652529 NA
0.0558222067232126 0.0893723807542547 1
1.18563429801304 1.09513998962175 1
0.275125780908511 -1.22285448696449 1
-0.248928752494622 -0.916487860290562 1
1.72048067526055 1.95144933189755 1
1.83164272570858 4.65124837690041 0
-0.323382793979267 0.686819948188356 1
-0.192838200081731 -0.0735185008531434 1
-1.97261459624717 3.82021877281258 NA
7.28847208744165 6.77666239681736 NA
1.57420093416432 0.158725055737021 0
-0.557190521410624 -0.276399625501739 1
-1.86800807427157 -1.07457883386742 0
-1.23481573080962 -0.981473382290419 1
1.70789239784918 1.74648447282173 1
-1.09039225309642 -0.983691457227501 1
2.27501365212179 1.00485459824563 0
-0.4471739185929 5.95586707087543 0
0.952548859520278 2.48558306058511 1
-6.29961463810171 1.49078242964736 0
1.56982813016442 3.75945067296181 NA
-0.250765879515867 -0.822185573181118 0
4.28872276903425 3.188017640849 1
-1.20298274221935 -0.974560209938721 1
1.95439258905832 2.65849705288882 0
-1.57397346871488 -0.546334008678507 0
0.241146393175593 -3.4514825352099 NA
0.522109528751379 0.27957885582012 NA
1.01053325403388 1.35493504213589 0
-0.268342770579674 -1.79285620250779 NA
3.43227621168025 0.334410349812969 1
0.411147473635689 -3.80208089847081 NA
3.81273502280666 5.13041010248206 0
0.370880630922858 0.313484533586929 1
2.15825746230247 -0.215047417354935 1
-0.638828910605034 -0.183466598592221 0
-0.214012500952859 -2.96500212341406 1
1.53098957113005 1.81842177324159 1
1.89825833192904 1.37131460958955 1
0.432809246868354 1.54561302014577 NA
1.74159238660431 2.1515777201603 0
-0.427094226507368 -0.124683330542005 1
3.21146819235028 0.702190324754922 NA
0.32366580032389 0.856835865067456 0
0.949374055343859 1.1508865878354 1
-0.705550172510656 -0.872200387697088 NA
1.32893875124309 1.42708456624428 1
-4.98485138173418 1.20469308608322 0
4.5962018433076 5.14406141634397 NA
-1.5060320133525 -0.304664084579422 1
4.40971730444289 -0.314744568721693 0
-3.59386603911974 -4.3006196729293 NA
1.88564358533612 2.03719816538692 1
-2.26396709374475 0.463367703892245 NA
-4.96063385770032 -3.20050404508329 NA
2.34798460091488 2.58182590148108 NA
-3.54519207006209 -3.16244467289263 NA
3.76404103560603 3.08221715299219 1
0.057262567496175 0.450309748696337 0
1.24694936897501 -1.451228961948 0
5.05737894305644 2.12227465435292 0
-0.296089838895705 0.321696097217422 0
-3.8005026372528 1.7912156541955 1
1.52981963443874 1.50631536885031 1
-0.23777621936339 0.747354681642513 1
4.21509336106007 0.487170957578709 NA
1.23921885014432 0.100936801650893 1
-0.0334532982194946 0.416550985077294 1
0.327445055002065 0.502522213726047 NA
-0.377618107894214 -0.0801610349676979 0
-1.16110623879165 -0.864018715343558 1
-1.19816427883192 -2.65250045207053 NA
1.98226442745532 0.945481363630011 1
1.58984340733933 -0.219143703755618 1
-5.24386559605848 2.52623872883776 0
1.24334489199974 0.679342255383381 1
2.46015165415469 3.16847659134146 1
0.831439276871241 0.859509605096275 1
0.789864865528068 1.1560516006183 1
1.09400089273948 0.260492908941138 0
1.40854673599349 1.21627914371899 0
2.81278173408723 2.99848919236618 1
-2.64796590438952 -1.70059555764189 1
-0.150993136713752 1.25945029772998 1
0.133041590240944 -0.391646342853019 1
-1.70210377987475 -1.11875999463816 NA
0.742034302773592 -0.723258776438185 0
1.07313881136547 0.707962112588669 NA
2.31211678056094 1.97950808500455 0
-0.593087715968756 0.499571098241649 1
-0.274128247123347 0.185042140182545 1
-2.00694608871428 0.758657208428819 1
-0.257932174647325 -0.026564085266363 1
0.329279918796746 0.832040720348803 1
0.212777372119741 1.27267894213331 1
1.56308502298734 2.80985164552968 1
-0.224084837715208 -0.8864352455181 NA
-4.51449611353431 0.282759377349659 0
-1.91751978169914 -1.45009682058255 1
0.340516087722062 -0.864627008559753 NA
-5.64867994577451 -3.16634093511522 NA
4.36694416924681 2.46429731325168 0
-0.156507721509402 -0.445119771810265 NA
-0.20105613623215 0.0916555451889777 1
0.0036490462518405 -0.317780195001041 0
-2.32408137049432 -2.42868089516899 NA
0.0351971670510351 1.01588530127057 NA
1.06527022726387 0.0460120447550549 NA
2.19211854603287 0.346828358108495 0
0.244437646300686 -1.08762751246122 NA
-0.687371480854044 -0.311723041775453 1
0.772739389563583 0.934762096753122 1
2.1027887895856 0.989141622718323 1
-0.369593661317755 -1.09458732084564 NA
-0.388994439973497 -0.161363674841739 0
0.0724113534263831 0.828230054383957 NA
2.66576983308394 2.63529798311165 NA
-0.705210461187609 -1.56172341713453 NA
-4.88911562854591 0.830719730497964 0
1.47627620969744 -1.4027321674283 1
-1.92559553133303 -3.02409972874402 NA
0.716762107484495 1.04152423643787 1
-1.15654622690642 -2.07419617963177 NA
0.0205477082336871 0.166217055345964 1
0.383510768369297 0.0370915868971113 1
0.779938906113849 -1.03108626178127 NA
-1.02043264784403 -0.228372236057095 1
-1.5457518963597e-15 -3.00153129895242 1
-0.319579689065004 -0.822767644415132 1
2.10424504512397 -0.243005292946495 1
0.578805878417376 0.387781798352219 1
-2.21572896616272 -1.9477680365877 NA
-0.18626038312314 -0.405450234759005 NA
1.76864228174078 0.913824056496459 1
2.06434365154303 2.5185129388008 1
0.745120244374186 1.28856020987627 1
0.288331991241728 0.182730364564394 1
-0.198395992842555 0.879065177983581 0
2.04848498321322 1.62156398110193 1
1.05452338682231 0.648482297983753 1
-3.1868546627595 -4.45574956970879 NA
-0.539612232465828 -0.230545372187426 0
-0.245399814151611 0.0411587860373844 1
1.65309713305187 2.3121503769779 1
-1.07741330374839 -0.765323002787484 0
-3.21120142147826 -1.71531860619923 NA
-1.45620217284388 -3.74915164221915 1
2.53909587547629 3.22489015055363 NA
7.23575943149141 3.79003300897926 0
3.29771921107632 2.79647254619708 1
0.738421914677185 0.0324835185267527 NA
1.76351214641794 -0.178315224574486 NA
-0.513246555345945 1.74889312777136 1
-0.152938192872521 -0.156017323446475 NA
-6.27578287597219 -5.53205235337892 NA
0.994052366363628 -0.0358099148540022 NA
1.798426803528 2.0130862098148 NA
-3.69434400123485 -1.51523212027206 NA
2.44569291701266 3.95548378138906 0
3.93215200320985 2.92958595944551 0
1.96498835281869 1.37171846473906 0
3.38840177310799 1.83082301471037 1
6.17788024368652 3.85997741275057 NA
-1.56287739798216 -0.907697197141525 1
-2.57112299740365 -0.801075871407371 1
1.98935849305024 2.03658502671101 0
-1.14840540800945 -0.353765448735141 NA
-1.5457518963597e-15 0 1
2.68678566057238 1.1072175405501 0
-4.8127787806158 -3.10260906215855 0
-3.68846880980369 -2.76747033442014 1
2.18328732181875 2.80382013054234 0
0.726550910197675 0.2193127679593 1
2.25230611001955 2.78940541308956 NA
-0.311894984288019 -0.103378473827452 1
0.0999942444126671 0.292442433985248 1
0.274922210634567 0.326241847219088 1
0.695112567395836 -0.0165325926075509 1
1.16511028756207 0.840740182614411 1
-1.5457518963597e-15 0 NA
-0.913702880992386 -1.55048689105357 1
-1.85820393351778 0.369011864497018 0
-2.9610995407744 -3.5199018773944 NA
-0.759135779209847 1.21627914371899 NA
2.53276922789624 1.77544719094149 1
1.84062328660447 1.92387989856365 1
-1.78538251898379 3.6311951214938 1
-2.14447858044771 -1.4032209690845 1
-2.10251099081191 1.6013496851387 0
3.09866810340985 2.56519447139127 1
1.81680572326927 2.42367280797456 0
0.406119061826101 0.331166626029933 1
1.5226699123585 1.94969736264125 0
0.780541425887747 0.00811460195761992 NA
-0.442770157629545 -0.308302542260572 NA
-0.432391553121866 0.308761168081034 NA
0.471103215194436 1.52476252223209 NA
-1.88285058694022 -3.42955367648789 NA
-3.21165240306724 -3.81933909223163 NA
-4.50479689104047 0.630959555664675 1
-0.922553027076928 -1.01515071980298 NA
-1.25625102800974 -0.964137314326161 NA
1.40279811825812 1.36085550350215 1
-0.668646252930147 -2.77286050241705 NA
3.84927157104948 2.58847478885152 NA
-4.07156856254969 -2.10081212558427 1
1.56643720634985 0.577428729705746 1
-0.215808554329055 -0.186540695930176 1
0.490716067298075 1.24550873259965 NA
-0.774125276244161 -0.639086427919442 NA
0.194495743191615 0.775451856382519 NA
0.656965079896338 3.33220776114993 0
1.95883016271989 0.895688297083657 1
0.392743113026139 -0.815613532213342 NA
-0.779377269486771 -0.313859964149196 1
0.438556612944855 -0.897209555141779 NA
-1.02661040882753 1.59382252083087 NA
-0.149069348528649 -0.0827005678463048 NA
-0.905553367857766 -1.25184929494723 NA
-1.29781099772756 4.76693706314901 NA
1.47901037642449 -0.0239403558196624 NA
-3.80709322988054 -4.33113326359448 NA
2.15378109404509 2.04541138054847 0
-1.12538664356269 -1.75114236107168 1
-1.67453437524916 -2.21934201334817 NA
-0.608664791190229 -2.67937289420999 NA
2.36902261516414 0.815087276908341 NA
-3.83876501286385 -2.32632128302161 NA
-0.167361841996231 -0.4836805932205 1
3.21273415136322 2.09014455849294 0
-0.920871549867192 -1.05803187429812 1
5.61647159656642 3.44430698813368 NA
-2.06568567456194 -0.489420840110691 0
-0.183998176377715 0.250156733811515 NA
0.36904389720244 0.520326828477926 0
-0.933346112309844 -0.571868096795388 NA
1.85409096193002 1.4132585820314 1
2.79839352814091 2.41777437114466 1
0.14290779892611 0.257100876435493 1
0.218347158410371 0.826603841483616 0
-1.44273535104911 -1.81375474480416 1
-12.7087805244082 0 NA
-1.11721133734143 1.34264704109386 NA
2.02878651854678 1.03070757958514 0
-0.377576268969316 -1.37150693956046 NA
-0.414496471555924 -0.167634151872781 1
1.82595453625475 0.476457057314118 NA
-1.61302473519888 -0.552504047289206 1
2.57425146152546 3.01698975277758 1
2.11012382329799 2.05786214117452 NA
-0.878466974657271 -0.180890066787713 0
-4.81043363791466 0 1
-4.84359524419996 -4.01316805537025 NA
-2.6346626618816 -0.568066649663965 1
-0.561296173665899 0.809753538241857 1
5.12225011276282 1.24230940190612 1
5.83234979605785 5.43480949804684 NA
-1.09204203639409 -0.654001612382402 NA
2.9519859210179 1.11920717327717 1
0.607184679255874 -0.522018381260674 NA
-2.66322397895636 -2.90059996702254 NA
4.47077196834088 4.63080211200407 1
1.84323753756212 -1.71793162628866 1
4.43643217761901 3.81176948776756 0
-3.77394378845496 -1.81442589603629 1
-5.33971481420387 -4.86441801048461 0
-0.70119898651237 -0.65323604129535 1
-1.45500811536948 -0.612978040107025 0
1.88742676756246 2.11206073533701 1
-0.527497544784387 -0.86972249550374 1
2.93051837209752 3.1635289585057 1
2.52782062166952 7.10478514124753 NA
5.09613345608027 2.66217931559675 NA
1.40854673599349 -3.57743691335218 NA
-4.68072451691028 -4.58898392403704 NA
-0.808377608758498 -0.375521272642318 NA
-0.559105773000558 -0.404656483085722 1
2.6230574177173 0.41609185263103 0
-0.39974382552136 -0.92427219312535 1
-1.60209372916975 -0.292898200973248 1
0.340075795515136 0.0109596077603889 1
2.44914254920629 2.96463089528472 1
2.24124972684223 1.75798050302673 0
0.14243698518078 0.969309933847801 0
1.5919393458186 0.781298837730572 0
1.37019271113083 3.30705182773623 0
0.264984038977369 0.294743937285799 1
-1.10529782301563 -0.871162119245424 NA
-1.09135366710904 -1.50068345297808 NA
3.01887079222635 -2.87345371877749 1
-1.86222540195036 -4.36777744296126 NA
-1.96181492625613 0.181143751215298 NA
0.573367037620703 1.2827255557333 NA
3.35335765360568 2.50378514830389 1
1.77203154971301 0.484201324589015 NA
-0.347937647570809 1.46555125131245 1
-2.97282626208949 -3.70391000729424 0
0.639763471518301 0.232789583094169 0
-0.990661593524975 -0.866285419844873 1
-0.518767070303123 0.51491977836723 1
-0.23097833482598 -0.939518278196127 1
1.17753541566677 0.469593899165989 1
-0.232822634934687 -0.489119795377839 0
0.50533515573682 1.18280583935757 1
-0.298851817245477 0.0544258500226558 1
-2.14562175781644 -0.633209451534831 NA
-0.970121953543776 -0.163987077512456 1
0.691192896691383 -0.452302731984874 1
0.163223864736338 -0.0555941103194339 0
-0.882770573316162 -0.635985236065809 NA
6.00058804991766 3.92794241989014 1
2.37404823028493 2.45826068699787 NA
1.08129887311814 0.800023473762831 0
1.10171771064604 0.961948513638749 NA
-0.271677597276455 1.37150311032111 1
1.70113489811148 1.48517781324069 NA
0.569138958295685 0.528097788603128 NA
2.52437857446624 2.00141582508716 1
3.69634770346772 3.818963697865 NA
-0.375310756223399 -0.558576798387056 1
0.484927788627362 -0.16383537766259 1
-0.379648408301855 -3.7193335082288 NA
1.2538598047089 1.06570410554517 1
2.7515478713662 3.78251871848187 1
-5.03601945885784 -4.94969155348726 NA
3.43256704352794 -3.07390429963466 NA
3.67978307896421 4.01556406336936 NA
-2.0587407191925 -0.440428172405932 1
1.57457565809285 2.29641956873997 NA
-5.71317808395892 -4.4814027954424 NA
-1.21513997678171 -0.579887906505959 0
-3.03128360953882 -0.138004609767606 NA
-0.0928180594131286 -0.731636054595946 NA
1.94574417468527 1.54988171215128 1
5.20829925226776 5.44685781790966 NA
4.73007241412133 3.55413116748874 0
-0.578472530900808 -2.40556222101225 NA
1.91264439919688 1.36817096130649 1
6.28036002001361 2.62902588660318 0
-0.179300668633601 2.01056593135774 NA
0.627997003818611 0.778854476187809 1
2.33358674185022 2.06719815305016 1
2.68898906945958 4.14652376844515 1
0.924875211118143 0.416519115870116 NA
4.12365863532072 2.57953556363702 NA
-0.0204534454045208 0.670675879834225 1
4.25669224574609 4.35317306943834 NA
-0.595869500418946 -0.43534676921599 1
0.284742298460338 0.593288222506072 NA
-1.47087641084205 -0.0137277889531701 0
-1.29101917457 1.43268612464202 1
-2.33133959831433 -0.92862717327347 NA
-7.10283721391623 4.5547664468057 1
-0.360030828281736 -0.307214117929267 NA
-0.311812936688518 -0.521013415579573 1
-2.20894270442548 -1.85359544303833 NA
0.00656521171488621 0.202559416955504 1
-1.1216394633069 -0.508560932306416 0
0.505830143917796 1.0045000913768 1
0.853689582652346 0.833736711229423 NA
3.33596022043864 -2.36804885450293 NA
2.37180414272939 2.52681484646441 1
-4.64677445513535 -3.79851033995007 NA
0.253605273369717 0.0161987393166414 NA
0.683031838716303 -0.441774095629068 1
-2.57769267673864 -0.593302678613166 1
0.759244869976654 1.87194187849615 0
-1.29824314337194 -1.6919614405552 1
2.43761212998838 5.3150543367851 NA
0.527853044912456 0.51292547905318 1
-0.346654758307049 -0.472341461248093 1
0.55924438582188 0.936502578176622 NA
2.23124610501545 1.82840575587229 NA
-0.411035264559812 -0.514771420348638 0
1.5713732869067 0.653863123015779 1
0.392360544204321 0.640080903779095 1
0.559538509144412 0.972699724505111 1
0.194598609613101 0.298008300699129 1
2.16636775261073 4.35541898524137 1
0.70828225886009 0.752013309094841 1
-0.070699215288997 -0.415844381942208 1
0.321104934628471 0.300262173833836 0
-0.442688973600712 0.41770443054197 0
-0.205240318746908 0.295563965188006 0
-2.8223212855211 -2.65703969673466 1
3.87530445213855 3.10272293388637 0
2.37762979736971 2.84155595034456 0
2.24718655161335 3.66182911411092 1
-2.70244951625569 3.11570585286062 NA
-1.5457518963597e-15 0 1
0.8488932747934 -0.409534605855161 1
-0.242221381004831 0.0824231213383747 NA
2.85522039588818 2.01317129876423 1
-0.243044770317993 -0.154792130925626 NA
0.67170393840961 0.75888323184318 1
0.993616142080263 0.831726966089378 NA
3.70735387411762 3.67875303883483 0
1.55046091613603 1.26192052547039 NA
-0.0141398851633272 -0.505731237175687 0
-1.60312231452617 -0.767279493598128 1
0.840995829466518 3.65981205761166 0
-1.16253438817032 -1.70382982432997 NA
7.22399121602289 4.70553687183722 0
-1.35635500691366 -0.81105698473761 1
2.69126817448828 1.47167368650958 1
-2.18467408278461 -1.42248389836927 1
-2.37290711634575 -2.148334258932 1
-3.35349177009637 -0.83430575642177 1
-0.322018029245636 -0.367583921381435 NA
0.250678635249523 -0.0197952488632966 1
0.74088050821747 1.63375204149717 0
-4.35070459249079 -1.48895398623997 NA
0.0144130424018395 -0.00860309820583203 1
2.4572925080283 0.343636343016733 1
0.719122090334272 1.49966391321397 1
-1.82276820928691 0.736630527159038 NA
0.688816878516768 0.710859779576185 1
0.760631476096122 0.625227610897623 1
-1.5457518963597e-15 -4.408002366296 0
-2.2114601022955 -2.10141781412803 0
-3.72004393719255 -3.79335482848876 NA
-1.47991958808805 -3.19617168365494 1
3.94599866736864 5.20569894117765 0
-1.22545669237009 -2.32965412063743 NA
-0.231666959800593 -1.31503101621039 NA
0.298943207223956 -1.27457870616129 NA
-1.80147415427352 0.415205203771459 0
2.03241817820975 2.24110569453111 NA
-4.02547167667533 -1.19597090412551 0
-0.276900160846912 -0.307922051000384 NA
4.66188106707302 1.52384279535855 NA
-1.24604154405268 -1.45272249398317 NA
0.157860826042329 -0.352095084413133 1
2.61320533678967 1.53815134844002 0
0.432183345427764 -0.0298310323499453 1
-1.04495527969146 -0.326528997393058 NA
-5.13497759525042 -1.15395762713738 NA
0.461429281517066 0.363461046073288 NA
-0.311284154472986 0.106940014721715 NA
-5.94534542465187 0 NA
-1.42691911255034 -0.588585509590063 NA
0.351095713090927 -0.138711713398532 1
0.0334482798247581 -0.38217401838597 NA
0.177674802239584 -0.579980069358704 NA
1.53750140114989 2.28290840451677 0
0.207220627593342 -0.0923235545221137 NA
-0.0933471291283489 1.14271543559041 NA
1.25060395447685 -2.89004809284395 NA
-2.13113698704254 -0.671084381586772 NA
-1.37422932076108 -0.749663974367215 NA
3.965225093185 -4.77986334565215 NA
-1.63143346309406 -0.794200892612346 1
1.96677381837301 1.58310701796674 0
2.73193919951932 2.14532577202817 0
-2.69473374252049 1.16449600651917 1
9.93893135222115 3.65441264407934 0
1.50191529213876 2.01207322544318 1
1.84888869111359 1.80259896262939 0
4.09962397002056 0.294185550074505 0
0.214968978098058 -2.28142644656968 1
-1.55919946686918 1.26059199662772 0
-0.879397994301087 -0.971060654834521 1
1.3453074924966 0.723464279761162 1
-6.93015653096678 -4.37041489848302 1
4.1775902146714 1.3067127587437 1
0.78247080617818 0.531748491658562 1
-3.99152422835242 -3.65636263596345 NA
-1.43224673367465 -1.39548017083723 NA
-1.00867328246542 -1.4622738771755 0
0.0991654287616495 -0.502688889179779 1
-1.82086837720107 -1.11812396338714 1
-0.908298887782313 -1.31446991889862 NA
-1.20127372516069 0.0613291259748195 NA
2.08115972818705 0.684881823186897 1
2.95727343627446 2.78764750554222 1
-1.68250125906049 -1.93594565252853 1
-3.04595688188535 -1.98578645055375 1
2.83646618730986 1.37534430592498 NA
-0.642164792641994 -0.640519473665135 NA
1.08931770914395 -0.371339846942312 1
3.04825063684182 2.13567046599576 0
0.0293374051122249 0.105336051196779 1
0.77356944344551 1.8931125081679 0
1.64124425072087 0.742820127205809 NA
0.766087038300571 0.796571166935502 0
0.989380399189915 -0.130229518473398 NA
0.998238751617269 -0.822801825908286 NA
0.917231062788889 -0.0546746832054826 NA
-2.35377761305961 1.84826673996011 NA
-3.04193286655021 2.05537700415074 1
0.998205407212409 0.613177749180302 1
-0.308944011221184 -0.00471747755079132 1
2.7446947982825 1.76128729825116 0
3.05763551492655 1.98521681680765 1
1.30675179782486 3.51163118107516 1
-1.17962518866215 -1.11295335679895 NA
-2.05772248049025 -1.77480746957131 1
-1.67727275247383 -0.498041701035639 1
-0.575882279116291 -0.392503109576173 0
1.67675740139516 4.56857832602365 1
-1.42358990622879 1.67717099483349 0
-2.1115789213915 -0.777194393875903 1
-0.0595197291299061 0.760905987074817 NA
-2.03680861576687 1.75132903340165 1
0.632819140264132 0.164557398520412 0
1.40854673599349 -0.600379384119951 1
-0.967070361850017 -1.18563135157929 1
1.21667371589218 1.28852947103348 NA
-2.73566264163722 -1.55137728110026 1
-0.685759358677464 -0.759137483418921 0
-0.13542174250827 -0.358956616987434 1
0.835771085775817 0.625936699326873 1
1.40854673599349 -3.18879641332037 NA
-0.249695874211597 -2.17260212359609 NA
-0.0811492174468219 -0.0470560712843884 0
-1.07992634166772 -1.11006964790044 1
-0.0454368297240845 0.37757441194319 1
4.76298917697982 0.389169556398611 NA
0.761874337270053 2.02515993815475 0
0.968232706294264 4.06105220605768 0
2.05300492332779 -0.633179934770894 NA
-0.62407304426796 -0.314675528003315 1
0.135379978526242 2.42935432573925 NA
1.14470860184239 1.79322099905419 0
0.402096376085206 1.85264555538397 0
-4.14249811505328 -2.95075159566444 1
-3.42956448364083 -1.66828737512648 0
-3.10934392083351 -2.11760629390868 1
1.26299798043064 0.357936943909923 0
5.03423257028751 -3.0509527829793 NA
1.6506940020839 1.53583457749318 1
-0.397041644403371 -0.272243528764538 NA
-1.22394746420017 1.0411818624734 1
2.07797685629848 1.58644541845407 0
-0.565323302680303 0.0159384070683428 NA
1.99775946128634 2.47881613216929 NA
-3.30776575852044 -0.852492120576104 1
1.44779899602464 1.31502818093991 NA
1.42503685133082 0.726197453023179 1
0.998754754764624 -0.53924097012947 NA
-1.5205036664318 -1.74373945699084 NA
2.21910156295927 2.59620980429854 NA
0.800794003857118 1.22686497425731 1
0.887151001900301 0.535542524577833 NA
0.284582228849662 0.418413522583373 0
1.71195754867679 2.36769463392817 1
-0.722975578166008 -0.754027143427136 1
2.69660304500765 2.83229215260292 1
-1.28759534485192 -0.536353652508763 1
1.55627631250625 1.29472938036066 NA
1.97077671443845 1.98320544460756 NA
-6.24881467877896 -2.84158922382543 1
2.27010123911523 -0.236750502251539 1
-3.10883146473254 -0.328568518567644 0
-2.54098521270939 -2.51586316399308 NA
-3.09268970817969 -3.22520094269739 NA
3.45715246332896 0.507183547767844 NA
-0.630313567708448 -0.0826364218596104 1
0.437621787131118 0.325418348437395 0
-1.60176149356624 -1.71467898426393 NA
-0.928746197731041 -3.8793411979671 1
-0.043126643109795 0.147566546971752 NA
-1.24280391688713 -1.18905033698716 1
0.454855666428736 -0.741890866201395 1
4.32018755256453 2.74466217410464 0
-1.22804850847315 -4.84921720375242 NA
-1.31664280951006 -1.20411536206884 NA
2.90267904022465 3.94990636469402 1
-1.2228891414233 -0.0326269706161112 1
3.69158338314885 3.55975612880802 0
-2.55701591468754 -2.42258874097717 0
-1.5457518963597e-15 0 1
-2.87235992199828 -1.75393812162045 1
1.34588089707256 0.189743159970001 NA
-0.332823628345287 0.245510342733155 1
-0.0626399452367192 0.0120569627959438 1
2.07014510349354 2.26867895212128 1
-0.255540960747651 -0.869792030883583 1
3.8295885435369 -0.475103613157618 1
-2.97458378635848 -4.13257810768687 NA
0.684532249591082 0.824446618053732 0
-0.488475595402653 -1.44441323631427 1
2.00349279208481 1.75035287413473 1
-1.98777226296304 -0.866069579218548 0
1.18685035848782 0.422968576042295 1
0.975059025738665 -0.358650011537034 0
1.37842422922294 0.377774334111013 1
0.753533022958474 0.799278362012116 0
4.66432150417724 2.22047913984237 0
2.75356461429562 1.80726765131684 1
0.736536830782485 0.795437230049649 1
-1.20194323523502 -0.384844900838191 1
-2.16323836219985 -1.4309247562672 1
1.33070174789297 1.52431500267406 1
4.50808366862081 4.42454293323441 NA
-0.93747861752575 0.661862086826727 1
0.00326668493871281 0.718483890112844 0
0.728254221398718 0.00278178966594048 1
-1.5457518963597e-15 -2.35605188112721 1
-0.808740374815594 -0.61736190518113 0
-1.0105440751731 -0.905582072961731 1
-3.42638388402869 5.29293247327107 1
-1.21954454101393 -2.01387646658565 1
2.34149093508276 0.622614430065001 0
2.38893350274788 -0.25436903793592 NA
-0.346044264487594 -0.139221613937251 0
1.58409400925023 1.52164289671785 1
0.133887876083959 -0.148121957688513 1
1.91136601871421 3.29804530826336 0
0.231621790921656 0.107417285703046 1
1.95512383508432 1.73316203408281 0
-1.40516418695158 -0.890674758107706 1
3.29692362093207 1.11230294406571 0
-0.235124430626866 -0.573348677315561 1
2.81317541369769 1.52999354049126 1
-0.502529409291086 0.348899506767909 NA
0.2091337319916 0.154463519785357 1
3.14919288485039 3.38287335265532 0
-0.756491035390767 -0.438825337721879 NA
-0.590165468247245 -1.15268328733874 1
2.55194913786317 2.83865395583007 1
1.27484235423696 2.59440166981498 0
-0.895718389219394 -0.403515685932972 NA
-1.76421929289358 1.11802020368822 NA
0.43640071696743 0.443053681899305 1
-0.230553939030476 4.25762893190729 0
1.00680997869559 1.02311441790823 NA
-7.28450033804468 -6.08484023259963 0
0.641319783716198 0.126047385711385 NA
-0.164346051173552 -0.354262293069222 0
0.860792394920944 1.23751775934531 0
3.61395062053868 4.23058783863203 NA
0.206307305562984 1.35292420926348 1
-0.0955085083517899 -1.33639688489756 1
-0.18645117382579 0.054749130975686 1
-3.99709166598673 2.90580413969613 NA
-8.8344293125478 -2.53899197699886 1
-15.3445907723126 -4.75742712396899 1
4.56265573212789 3.88836508639649 0
1.1237801623369 3.87696794547916 0
-1.85016331382386 -0.0676523059600081 0
3.03602658116253 2.89328057201075 1
0.860834711994897 1.12252799384592 1
1.27134250935421 0.755800171266393 1
0.696815657594863 -0.289586605253707 NA
0.160912076857017 -0.349320061029124 NA
-2.52597786563639 0.674649900349524 NA
1.11711061460625 1.15086003166429 1
0.899296669411663 0.83435145662768 1
0.488234106386083 1.07703278514548 1
-0.673414304628081 -0.912343182730582 1
2.13779988954161 1.66633545460116 0
0.932118293035961 1.90221499981814 1
0.823014628754516 0.174781833873207 1
-0.440260613116088 0.0778080309420936 1
3.82414337358911 1.25716720531823 1
4.24049563291154 3.25688292837003 0
1.59452130932894 1.50754001920537 1
0.0130852150345644 -2.31524320575548 NA
1.01646117680755 1.33020609346386 NA
-0.817295661014123 -0.604059961804931 1
-2.81837923824934 -2.16280451099313 NA
-0.309894447278875 -0.436375899840652 1
-0.0802844907638142 -0.18740330316329 1
-1.61406508174539 -1.31951725505025 NA
-1.56170994256003 -1.24147501976806 0
5.91939209847626 5.7635698808506 NA
2.52422130979111 3.17125695205461 0
3.09433245213792 3.04815978836176 NA
4.32714765169152 2.88691741726183 0
1.94481336948845 1.7193156297145 0
0.181302130577892 -0.381440730646163 1
-3.74807715579782 -3.27543024926236 1
1.99381044636679 1.70888209580793 0
3.33799028285635 1.93645343242049 NA
2.97098932561191 3.39022868366541 1
2.41700661958016 1.47461260008554 NA
1.31824612047176 2.07950616551409 NA
-1.5457518963597e-15 0 NA
-4.30943460281212 -2.35605188112721 NA
1.12901139975111 1.43369411251383 1
-3.22889665494375 -2.54797119681346 NA
0.279138752785047 1.12479356245863 NA
-0.379648408301855 0.206104413690073 1
0.584317696903155 0.860865885895824 1
-4.30943460281212 0 1
-1.67790288551399 -2.78948209417237 NA
-2.47723523100044 1.02311441790823 NA
-4.30943460281212 -1.91248568425421 1
-3.37739731534978 -4.399697424194 NA
-5.75718739664137 -5.42382172523934 NA
-0.920532681543799 -0.626271943235627 NA
1.47183995497036 1.30375890136916 0
0.81069935883675 0.346306745699816 1
6.3806601897591 3.56161509947213 1
1.99495242056902 2.94197000161082 1
1.57147263430404 0.812156586257217 1
-2.75955091625414 1.21627914371899 NA
-0.0389281425669474 1.51802588892046 0
-0.267528537630929 -0.634778292956228 NA
-6.58805208159022 -4.74524112306425 1
-0.386208007335594 -0.163900045451769 NA
-1.01115933109817 -0.551071020361229 1
-1.36833645205533 -0.0390386286566355 1
-0.0671109904193756 0.757237863457661 1
-2.14976000728773 -3.21150801072343 0
-1.04663681185654 -0.47370892980562 1
0.258762751428176 -1.46978539024045 1
1.6444292616274 1.92619626195206 1
1.559360902551 2.44126589862275 0
1.84880790433358 2.12629215518158 1
0.214274711072268 0.331673521899617 1
-2.85056167438261 -3.09573410139061 1
-0.207119126561433 -0.261541078829033 1
0.153750089829054 -0.23098399723666 0
-0.749168836363676 -0.500020103373834 0
-2.53682049994137 -1.41542748427135 1
1.54520977328488 1.46199792642793 NA
-0.514198125179656 -0.629954795743377 NA
0.486273395268224 0.341053340739944 1
0.907809615771062 1.48656309404799 NA
-1.36088352764058 -0.372122266088323 1
-1.34958973039164 -0.956041794006597 NA
1.02649197684033 2.08848789922204 NA
2.61285160875884 1.64949457364233 1
-0.586024074543745 0.278077966202067 1
0.617359935515401 2.28737160544145 1
0.434003115062011 0.597014757198671 0
1.01750750354443 1.20408503241238 1
2.43036071941161 1.93894613107984 1
0.90387355854482 0.820165502944967 1
-2.2917495944488 -0.734521396636001 NA
1.11970888605734 0.0940236092927648 NA
0.385883700874317 0.0709679272116214 1
1.90062425395055 0.885592827611725 0
-1.05289685100194 3.92303368293945 0
-0.335883651373623 -0.999123434775237 1
-0.726685146896148 0.0825771598387969 1
3.6075679093287 2.43954446797068 0
2.30478064828671 1.64375317280911 1
0.22530553964643 0.423889050230361 1
-0.756982198828653 -0.633242150660538 0
0.559904517704106 -0.0372683271201958 1
-0.431302306235436 0.175729177111019 0
-1.80311658117245 -2.10732475173739 NA
-2.44115639021864 2.22581709049509 0
0.60097609118767 -0.0337765518233616 1
0.43385797702707 0.157665626593496 0
-2.77585125024416 -1.66678358267202 1
-1.12942100855536 -0.793207629859714 1
-1.98628614095188 -5.53942817499538 NA
5.46472243490661 1.018584103472 0
0.931894108211246 0.0547983173019033 0
3.0937624053806 1.27803181485134 NA
0.761746881678003 -0.554572467086348 NA
-0.883919352018275 -0.644350856105164 NA
0.560501067340588 0.62700874028685 0
3.2961372909043 4.57732162625031 NA
-3.31560457666897 -2.24957899763983 1
2.04311790735772 2.28383293776286 0
5.04280870350753 4.68990485266658 0
-1.93913986292592 -1.02408583419225 1
-1.16777942160745 -0.589043246263546 0
-2.259019722351 -1.69067897993678 1
1.90191519168702 -1.88363221783392 1
0.173287019154566 -0.291558796022012 1
-8.28239855445512 -2.57054498110874 0
-1.22091981131867 -1.13406050848059 1
0.91814949872262 1.22885939752498 1
2.35715680450031 4.18449890432675 1
1.74773866189241 1.37604027550831 NA
0.48279741480777 0.514774001194609 1
5.97842814196577 2.69359925543348 1
2.64819529808962 2.80869631072166 NA
-6.48027065242558 -2.05960382689056 NA
0.965391239565288 1.68477392754811 1
-0.759082461232945 0.277426426434423 NA
2.05059962820809 4.39144906118273 1
0.749984295175666 1.29941640843493 NA
3.61331198413688 -2.54044196757466 0
-1.17755733312894 -0.648879645301061 NA
0.0174438950338693 0.260711756732077 NA
0.233717923891169 0.358303967699094 0
1.60975782170034 1.07600702485604 1
1.94394867776175 1.78197028565113 1
1.26819191032064 1.6921635278811 0
-1.15279542085199 -0.558850581266558 NA
-0.636976789429726 -0.389020550286631 0
-2.96071550033385 -2.13512981660599 NA
11.5870057243242 9.3330921055385 NA
0.722641996296987 0.731545116388982 1
-1.01987910965175 -1.45010852640349 0
-2.52678398975167 -1.70944864603133 1
-2.39981170839065 -1.25474247034373 1
-0.40057655050443 -0.987032044776358 0
0.17833777880552 -1.08271120823992 NA
0.739229335996134 1.05800727257206 0
0.483338068701722 1.22507223523914 1
-0.450185859076908 -1.02286186839247 1
1.49094058228979 1.64562589558309 1
-2.17840082465447 1.9126322252061 1
-0.805626212752025 -0.557735666055987 1
0.325568303220402 4.06962596846336 NA
-1.5457518963597e-15 0 NA
0.171627025080092 0.0872858396865577 1
1.26897461058556 0.336909744085527 1
1.23782218347888 0.291508526510834 1
2.46042893228643 -5.2647326266462 NA
1.24979548452775 2.19527287123247 1
2.99838064732215 1.68490149893468 1
-0.695318158052243 -0.0939142945704932 1
-1.47563115123344 -0.987682223869625 1
4.15997170944672 3.69074527143002 1
-1.89261303531198 -2.41879506167634 NA
-1.1308876336531 -0.21608838455202 0
-6.29140991866289 2.69196810282283 NA
-1.0547963208463 0.829302143718794 1
5.50606415669911 5.82498825496927 NA
0.248768098107175 0.902188217474582 NA
-0.996583911482054 -0.182767787758904 0
-1.32930763014389 -0.338397164141497 1
-0.694044667579761 0.0448362863871767 NA
-0.1687999728646 0.242336346525381 1
-0.370991958706705 -0.00140557089534198 1
4.89750373608255 4.09575234273853 0
2.04005191617698 1.31125162662324 1
4.64793469753574 2.25448904131679 NA
1.86742049945952 1.30078761236229 1
-1.6068318653642 -1.04150028304904 NA
-1.46898145906196 -0.664243551727164 NA
-2.14616405712613 -4.7679163302291 1
0.0925406465938242 1.65360141787177 1
2.22907491818655 1.82261121731212 1
0.992862706772828 1.39150322931234 1
2.08919180040089 4.95603033939284 NA
0.28067531721503 0.762933645825299 1
-1.13487035732401 -0.924538901736217 1
-1.98345286596972 -1.31436301726929 1
2.52977152468249 0.519166161179229 NA
-0.999114247563212 1.39708420522184 NA
-1.62419346153715 -0.776193088190217 NA
-1.4525397567442 -2.15941743759782 1
-2.81793160942963 -2.10531376450167 1
-2.45550084164313 -2.53220491005154 NA
-1.85670317739428 -0.942045934056576 NA
-0.310530501568784 0.242801174446892 0
-0.988931177446844 -0.456330396215958 1
-1.00553229587644 0.554536491621039 NA
-1.56668485034452 -0.99097743071807 1
-1.05814994237401 -0.132846098560474 NA
-0.72844384147255 1.3888311026327 NA
-1.89114999519499 -2.27262602205048 NA
0.10079807152966 0.742273821974803 0
-0.16618040902635 0.617388254054393 0
-0.302600480294327 0.135837879356985 1
0.307795792935871 0.600445459380255 1
-0.93508327598231 -0.959812116143727 NA
2.10424504512397 1.57857856181031 0
-0.0609071773498529 -0.311998571916354 0
0.711746384991972 0.959030726632479 1
3.23912357897237 1.00902207857233 0
5.390607563844 4.91116796675575 NA
-0.326604044787598 -0.333320999107741 0
-3.54255782800059 -2.7580977468756 NA
-0.183856550480077 -0.3324238565517 1
1.48041213188884 -0.278114061994816 1
-0.0526852290817475 -0.850426676113042 NA
2.16356887994252 1.96106201669903 1
3.35431098141122 2.17368169117669 1
1.11681691888736 1.31344155855853 NA
1.07955481783293 1.39582877472787 1
2.30739737840336 1.87650067589312 0
-1.12269122420838 -0.0284221264767095 0
2.21510537441742 0.805754969872559 1
1.29429711012553 2.02192762744523 0
0.824607959502447 1.33739188082624 1
-0.95662159712919 -0.251011380086447 NA
0.413665395280815 -0.959615399487829 NA
-1.5457518963597e-15 -6.7332625326897 1
3.44488234127813 7.10141174759156 1
3.29923336977356 2.06658705053959 0
-0.140764425182617 -0.49485472230553 1
-0.348386191300574 -0.300048442075187 1
1.78123762796219 2.8189009257812 0
-0.0613517479493121 0.561579605131903 1
-1.29935824020022 1.476068095459 1
2.26126892266411 0.116988769053979 0
-2.94594685153471 -3.84867902200138 0
0.0329727276116525 0.677934381294661 0
-0.62702504981582 -0.690483378369505 NA
-0.156943416046352 -0.235323906485022 0
9.25689993237353 3.59291417048848 NA
-1.10621376717984 -0.337319979480197 1
-6.29762228715125 -4.57683488674529 NA
-1.35843472312945 -0.664443878094737 1
-1.90231408888294 -0.827356450792101 0
-1.2937247131024 -1.47520649705406 0
-0.921137352746066 -0.475833999069849 NA
0.699657163344501 1.76492425774724 0
-0.0782117482226821 0.664035614364309 1
-2.41603941216529 -2.42528869441825 NA
-1.16191811500302 -0.93918836062317 0
-1.15385966286243 -1.14224917071693 NA
-0.882368082025361 -0.613619571389792 1
-0.425941762266345 -0.924266259716025 1
-4.81867152291683 -3.48465247300692 NA
0.281976470900731 0.069636204375457 1
1.45085825576775 1.54629132075925 1
-6.09699863836895 -4.46543316143547 0
2.57744487070322 2.33061996999376 1
-1.5457518963597e-15 0 1
-1.5457518963597e-15 0 0
-1.80336215435467 -1.68064385559187 1
2.48525485979916 -2.2824760352387 1
-1.35984537896015 -2.29966585877784 NA
0.34981487674362 -0.846157198121722 1
-0.572131342529153 -0.986691006722793 NA
-0.745558649693763 0.0171784466685405 1
-0.277935706798054 0.250096621899578 0
0.337194105845611 -2.16467425608295 NA
2.1555828085831 2.52713936003078 1
1.49737682461945 1.01512976700622 0
4.2328671504742 -7.16360619287382 NA
4.1698325116721 4.44993923689145 1
0.234368185276959 -1.65996182511794 NA
0.121613292059144 1.29226429302 0
0.377841876601992 -0.366437546173278 1
-1.77262552489079 -0.83824806560476 1
1.54225442559486 0.515121811390508 0
-5.44114869814164 -3.55492479941124 1
2.21333396909161 3.31641367178673 1
0.471376440881215 -0.44457032141094 0
1.19991281431036 2.92434152459392 1
0.659159867734571 0.900738741044076 0
1.19286282678103 0.680750600890075 NA
1.08068117425089 1.54245441958394 0
0.51564096956599 0.533683617040168 1
-2.62887377271919 -1.36109595688584 NA
1.09906489970689 0.559535291730079 1
0.93566171076458 -0.499025593606957 0
-3.26765607074621 -1.00857973217377 NA
-3.66035393142213 -2.1532679566282 1
2.57948395536677 3.15258950592955 1
1.05303725744378 0.594888675466463 1
1.46753846560956 1.04637108342668 1
-0.177079139121374 -0.283976143288727 1
0.388717888036832 0.436578490915091 1
-1.39378335821862 3.29729291395351 0
0.762157463194477 0.217787372434874 NA
1.11599196125898 1.23382439771635 1
-0.545842542464433 -0.28441917543785 1
-0.569387874233483 0.45736382986912 1
-1.25685511401753 -1.79331116719886 1
-1.41978316061943 -1.3655736024806 NA
-0.778125739673802 -2.16652035266298 NA
0.50577389262256 0.125647415096051 1
-1.70296036016481 0.514758695961947 1
-1.21838015180882 -1.38964244627225 1
-1.97924219513952 -1.26402969313716 NA
-1.20647896621118 -4.15585557990114 NA
-0.257908889624837 -1.08451319836362 1
-1.2082868622018 2.05791409331125 NA
-3.80709322988054 0 NA
1.34054585503371 1.9484383299297 1
-0.582383427911306 -0.714231323372212 0
1.12987777259358 0.52774584195606 0
0.215736551682783 -0.502880093461836 NA
-0.467462467311458 -0.316954690420653 1
2.33693785128894 -2.20894150356964 NA
9.06696460539953 7.27125589904063 NA
0.241106052006936 0.771240964313281 1
-1.01657544290242 -1.19298267681384 NA
-1.34349640051804 -1.38643481644963 1
-5.05390306884887 -4.111296680787 1
-0.940738682927822 -4.62095175198026 NA
2.55757313297613 1.60650355576459 0
1.73460195140263 3.16917093761466 NA
2.38766513103225 2.98185112630613 1
-3.84392399466272 -3.36259747085199 NA
2.17680606411889 0.481055737671671 0
-1.5457518963597e-15 0 NA
-1.75621159363802 -0.764201831577494 NA
3.68574598360548 0.841241063795531 0
6.11567077438801 3.8633792235469 0
-1.6910529633756 -0.296304589646682 1
-0.718806042625687 -1.09311238607223 0
6.85603426533404 6.97345473460557 NA
0.700040274269746 -1.50187477275758 NA
0.732814009444056 -0.930127021674922 1
1.3369548222519 0.794280849068362 1
-0.646345263388698 -0.624481903226372 0
1.74448364100725 1.84369914399724 NA
-0.299301000978321 4.05443204267462 0
0.361708488057172 2.27631496311746 NA
0.558770455562281 0.974382716367223 1
2.68737918493423 1.47671551899881 1
-1.02112685981796 -0.104059720864251 1
-0.258803096822068 -0.0466302794336538 0
-3.26937675645569 0 NA
2.95874462165686 2.34923806555768 1
0.226630035432318 0.80437785593826 1
-1.64346086864118 -0.828564388568951 1
-1.97818675191948 -1.42143332655672 1
1.51198678737508 -1.44680629780247 0
-2.9610995407744 -3.13269487516225 NA
-0.031761436423877 -0.336211156915414 0
-0.230195749820441 -0.904163171381238 0
2.20038084837334 0.91380856515059 NA
-5.00461343617579 -0.584707907639235 0
2.68427554767914 2.42274164176645 1
2.00764607472273 2.29685678436057 NA
1.00183162398331 -0.630330635474055 NA
-1.39697247396811 0.838756328149948 0
-0.465013787087584 -1.07221347301075 NA
1.66280515843678 1.14141911945674 1
1.56171295725417 0.0610706399930348 0
-1.41557563773106 -0.477439390200891 0
0.622775364274426 0.318778847551907 1
-0.187233486879269 -0.111109500247287 1
-0.471350879438863 -1.16895918031436 0
-0.699564097074388 0.692000595858294 1
1.55890778809222 2.02373893061742 1
1.48474310910676 0.464399623756643 1
1.40854673599349 1.21627914371899 1
-0.718836779078409 -0.00326285186544297 1
-1.17745807264613 -1.90437791234843 1
2.32054525014259 2.2605223744802 NA
1.3574629814436 2.24896691028657 NA
0.397935034533413 2.12435135798192 0
1.73543197791057 0.965720302958153 1
2.61046651963752 2.63251957055857 0
0.337837217849756 0.670037367189171 1
-0.49473973421134 -1.86279683560568 1
1.13131464195072 0.991822260405227 0
3.04234906308053 4.70774064711493 0
-2.62267376032546 -2.20200765590837 1
1.6938917511613 0.314867662874342 0
0.637707146372482 -0.207811903574244 1
-0.166388205506609 -0.83540356057916 0
2.10362736518151 2.3290343028113 1
-3.09743701354355 -1.3369491957923 0
-0.845695375177488 -0.364511720756463 0
0.773643226015989 0.535387752356748 1
0.910050326247054 1.00236225038933 0
-0.284962220106753 0.294676972386934 1
1.48966653790196 1.10107649686011 NA
-0.244887645719472 0.227692400988701 1
0.657344943501251 1.1103926011393 1
-0.349458643491246 -0.181770983595782 0
-0.543919051103341 -0.123310827666237 NA
0.20702555496977 4.03968801711607 NA
0.784229163546327 2.39349963193284 1
-0.557597286673545 -0.340272442258806 0
0.392442178222525 1.46651584577362 NA
-0.17149496866007 -0.056890907897685 NA
-0.694515782390749 -0.117155821711785 0
0.0183735349280982 0.11037658101882 1
-0.136649115620391 0.601574597244904 NA
-1.5457518963597e-15 -3.31416527897603 NA
1.87022823067853 1.95767222332345 0
-0.725833150624438 -0.245129000873368 NA
-0.656960264985035 -0.495031260004397 NA
0.100429807643945 0.231013541644306 1
-0.132423998815151 0.288405099564265 NA
3.95229230756339 -1.68646305156477 NA
1.78026865916457 2.42018328778772 0
-1.07617962267852 -0.693317740613137 1
-1.0143078746499 -0.0647432573995939 NA
2.44546323148134 0.887708427689705 0
-0.019260302043483 -0.0696147855454813 1
-0.0229185060236141 -2.31099791593463 0
-0.883520858104199 -0.297760798494849 NA
1.85799967012627 1.08185446881171 1
0.0992939886676234 0.585430002209469 0
-1.5770811722108 -1.82529117648727 NA
-4.23827149361981 -1.72774855188318 1
2.87377952285788 0.308443316075495 0
-1.55554000658312 -1.16159996858716 1
1.26957768401894 3.2749097457613 NA
-0.456781622358053 -1.75802491410562 NA
-2.24093026389219 -0.850908819848053 1
-4.27289326294417 -0.452706050972198 1
0.6504981746677 4.90291345733208 0
3.67035321099914 2.56582872360874 NA
-0.359239300128682 0.756773091872147 0
-0.822635425511821 -1.27951175786205 NA
2.98289414056971 -1.91693860800328 NA
-1.73980621429441 -3.28408872321309 1
0.288877997921678 0.791148398068737 1
10.7841721211462 6.87057311926492 NA
4.55725770038609 -0.287776118783485 1
0.977326156538774 0.909666476616673 1
1.67301136262585 1.13750589822388 1
1.32052230946938 1.6349842588156 1
0.428586737492131 -2.09090255335489 NA
0.889046466089818 -1.13150530298196 NA
-0.0219103433100121 0.34153499153771 NA
-0.531566516840271 0.52796594203548 1
3.21285651819492 -3.32786085135978 NA
-0.0314331948169792 -0.150515245180937 1
-0.0932841696857447 -0.171372640501629 1
0.0769379192590281 0.270841556711406 1
0.0790943673690391 0.566702704987984 NA
3.33171897809805 1.74287952642635 1
1.25129522688466 0.68072098442107 1
0.0602637494753348 -0.376369520246108 1
-1.3694435117513 2.0005799291872 NA
2.91526043294833 0.0816995333417683 NA
5.04943455590115 6.14223245438752 NA
-1.79157530882281 2.5059923006824 0
-1.30382377457023 -0.393931587267433 1
-2.07007738783631 -1.16039347646202 0
-0.564155242188222 0.235372790077053 0
-0.376814600059093 0.0275481640035313 0
0.239202189578422 0.280221870372957 1
-1.52428895668106 -0.0733643097235011 NA
0.166453544379695 -0.445506745476265 0
1.67561366709805 2.58324778524159 1
0.634320250109544 0.881556133620537 0
0.941444058511082 1.16375475488141 1
-0.914775204711442 -1.16358350943226 NA
2.38534490363743 1.91852557838979 NA
-0.107864584202884 -0.000667959704080316 1
0.23398540892407 -1.11419046570172 NA
-4.93259104235238 -2.41170844224299 NA
-4.13918667104934 0.481064376865569 NA
-1.75479516884967 -0.753919453374255 NA
0.240710824993293 -3.6956667884518 NA
1.24535804148362 2.52468103463258 0
0.5415307541101 0.534593295931182 0
1.00025247949611 1.26597643023103 1
1.99915984021172 2.02220513696116 0
2.42640761080467 1.14848054231565 0
-1.59863803333398 -2.01254950686376 0
2.8996035261562 3.11292084677785 1
-1.23467234981972 0.771773479549813 1
0.558891794180722 0.556075453236102 1
-0.576334227960161 -2.03243696333439 NA
-1.64320321678887 -1.88925658411047 NA
2.65929297476835 2.73136661057592 1
1.68250572579953 -0.754385040704942 NA
-1.23840720613291 -3.25186072067151 NA
0.646164575698222 0.725860990763653 0
0.649641568985167 0.138742097898303 1
1.54240816894796 3.30845284768352 NA
0.871871028451854 0.542270827141319 0
-1.50603095205038 -3.63152964658435 1
0.229179195750701 0.622119895383093 0
0.0595348915139236 -0.0627840223925795 1
-0.0762980937486574 -4.76815621234271 1
-0.834093052871116 0.694304301954058 1
4.21160718451104 0.694346966043102 1
3.54105314423194 2.73747148160629 1
-0.913536140984497 0.640915142981467 1
-1.83221854662493 -2.17183673395733 1
-0.0465146546160104 -0.232094677943458 1
-3.01127459566402 -1.08572451067145 0
-3.00432495371424 -3.11565025195735 NA
-1.29232734470341 -0.627419512029136 1
-3.16737114867581 -1.70746789035251 NA
-0.236485079350599 -1.38740099956665 NA
-0.476625502185763 -1.78081365593136 NA
2.78171298783862 3.9835671954511 NA
-1.46225273950399 -0.223124086694429 0
-0.259995248507094 -0.0396500260219543 1
-1.48530832816188 -1.8025840282446 1
-0.0730824800317526 0.52088273482215 NA
-4.1256425720548 -0.473429479076588 NA
1.57101637353781 0.97875795446978 0
2.42203243554984 0.801491013627145 1
-1.72811901119778 -2.44049493456229 NA
0.440579386511764 1.84260471096463 1
-3.87216167530531 -3.21709572923257 1
2.48525485979916 2.3021520806353 0
-1.37062988803273 -1.12310384462056 NA
-0.203040376517436 1.044270380241 0
-0.937175944590003 -2.12009341382079 1
-0.972703225269962 -0.893138362533924 1
2.89259976622593 1.50274730376249 1
0.050616712580484 0.668613324177562 0
-3.61196405516553 -0.240733802994526 0
-7.42387157359512 -4.61176979664811 0
0.790562325475988 0.737274439634584 0
1.00150260784707 1.70200514337746 1
0.991362969286369 1.09677467346581 1
1.2861328000056 2.10646010742962 NA
-1.03129716440185 -3.80720810215277 0
-4.37749256697675 0.531135202403967 1
-1.72308527671852 -1.50352346687862 0
-5.87189712329145 -1.30530695274893 0
-2.85745853406254 -1.79877703579512 0
-0.344112698538501 -0.582758335963971 0
-0.281474983065055 -0.465526418397849 1
1.72766788912407 1.50912535393697 1
-1.16172436546281 -1.29984557377041 1
-2.70428969146872 -2.25347982855498 NA
1.23519799444356 1.40793392731592 0
-0.657119246534819 0.462888109517587 0
0.364155939107622 0.5383752949414 1
0.0801426897118819 -0.0579848522240229 1
-5.58370951654987 -1.94868712416278 0
-0.8860016404114 -2.52013601123136 0
4.08754284036461 5.58452945915657 1
-0.692901893268937 -0.975764920495451 1
1.55976168014943 1.26239230819936 0
0.0956523294648851 2.64670377512521 1
0.117293815441749 -0.487569858657488 NA
1.90202200652374 1.21757931135664 1
-2.5863303390421 0 0
0.162206958734416 0.155087881555351 0
-2.01927530432399 -0.340962660780603 0
0.31436560071026 0.214099145105739 1
-0.0787907598047058 0.0674345732536446 0
8.00265708012035 2.74689899852483 1
-0.521201089755433 0.0675761160207135 NA
0.964151865912577 2.47141941787202 0
-0.802851331597203 -0.798655307073725 1
1.06139543617276 0.515790155122503 1
1.45023696937103 1.13598537797754 0
0.272637220203748 4.0637854330354 NA
-1.00762630710259 -0.704108044528879 NA
-1.5457518963597e-15 0 1
0.49912910051207 1.33442761062199 0
0.965709314281387 -1.99404888323252 0
-0.0484253905889612 -0.225163754523354 NA
-1.45690274046096 -0.872730773539835 1
-0.548253675210327 -1.36741598530276 NA
-2.3719173946535 -1.30477571165103 NA
-0.753056506169923 -1.28950144572115 NA
1.55117377507368 0.515934768833034 NA
2.57382747832197 2.7474954551917 0
-1.37527297467214 -4.14465325262729 1
1.19133819966429 0.379103650532393 1
5.34289709286076 3.36249289046283 0
-1.83325973617127 -1.06733097445403 0
1.8119129699507 1.81153031784333 1
-0.319329025447996 -0.496451489889578 NA
-2.30177270012178 -1.09656659612675 NA
0.5193174889821 0.79329564924292 0
2.26733795173012 2.4065690907866 1
0.760456457692811 -0.568635528865125 NA
0.35753790447568 -1.64205794948389 NA
1.47979572613511 3.99982274937146 NA
-0.071751158478088 0.782828177244544 1
-2.36807869585173 -0.438309589351288 0
-0.682401361271806 1.08427765217423 1
0.601048811978881 -0.00464354219549421 1
2.82940410770125 3.1553810426538 0
3.49234394202999 2.62296398252986 1
-0.728093091627498 0.846856636659567 1
0.148569392395364 0.446576538594944 0
1.67246150468784 1.34974843014098 0
2.41884081088722 4.31204342947007 0
-3.29155607505675 -1.94456596840339 1
1.65348564232652 1.58630270065526 1
1.40854673599349 -1.30231770275753 NA
-4.41161779660498 -2.06648086144801 1
-0.0330825203573408 -0.243344301968926 0
0.582642394263679 0.458137207484782 1
-0.377077443229637 1.24213895948668 1
0.803103598686359 1.12617234504149 1
1.01757493901903 -1.05207857278276 1
9.1010944144897 5.49601705524288 0
0.860401249292502 0.661680949425319 1
-0.315131786622893 0.275966513059 1
1.52743208446011 -0.37006960323293 1
0.854869812898728 1.38384140924687 NA
0.393808742132904 0.0432893962654105 1
-7.13341888362238 -5.43032465283091 0
-0.502610225629992 3.83146104912813 0
1.0377548651893 -6.99123718494084 NA
0.384041097019111 -1.94050658021142 1
-2.95671615472447 -0.406528664887115 1
-5.82080590327876 -2.05343657565156 1
0.243622226923944 0.846616749245994 1
-0.612183581013347 0.436480391500081 1
-0.698027210798064 -0.972291929589778 0
-2.32114377438626 -1.40205950951985 NA
0.607736548540013 -1.2428129955222 0
0.826182766259267 -2.418883212498 NA
-0.162383130114716 0.139349228667593 1
-0.0402915028313897 0.00220011545541799 0
0.420475427324101 0.813628979321091 1
-1.47755508477286 -0.0287058981218506 NA
0.113582176596908 -0.168302849248698 NA
-1.27420421853402 -0.507514058719074 NA
-0.13265073646142 -0.293528617347896 1
2.94081551648402 2.59589826865734 0
4.40826441414121 -0.17217479901854 1
6.21349338036567 6.3679439286249 NA
0.103930034613334 -1.60143141318728 1
0.0165799052346273 -0.618652001565941 NA
-0.0017895966186855 -0.148047053765224 0
3.11803511660391 1.30821028127205 0
-1.21712221190252 -0.411149059798336 1
3.94252679888516 1.4221351796123 1
-0.613112092353613 -0.118344326039183 1
1.18667324322008 1.00045437322335 1
2.3770850892485 2.11082004251824 0
1.49397926018992 0.689747813322874 1
1.17640205600621 1.71551907622989 0
-0.820505031256232 -0.000711757272082858 1
-0.148449559528949 0.893318994000945 1
6.0665613184419 4.88756818125026 0
1.38248014044164 1.29596426719937 NA
0.800472297629408 1.04688503741153 NA
-0.745933423705368 -0.123867624188497 NA
0.538598013356484 -0.990640749936557 1
-0.702234548644462 -2.63498153268753 NA
-2.00522618184754 -3.57523781130951 NA
0.978963354003975 0.713795365703121 NA
-2.56463484510041 -1.32746271445158 1
-3.62375171092085 -3.24024924660699 1
0.659422917969514 -0.241134404595358 NA
1.28432626736535 0.877161148196716 1
5.04412941234506 3.6480569727897 1
2.18043095370849 1.31299752269984 NA
-3.16314716944835 -0.554634085257297 0
-0.522132983359932 0.437749437939935 1
0.757828488916351 0.811680471995935 1
0.510067816991051 0.239836658777047 0
1.8593455159612 1.05837725878426 0
0.142525673213015 -0.969038653683458 1
-1.2810799526848 -0.588340060861663 1
0.52551612839843 1.07226974760406 1
-1.86759759130642 -1.19911247454633 1
2.17405992889806 2.27228575945005 0
-0.451620065657167 0.56504752725172 0
2.16438181101599 0.717103676165061 0
-1.2834617819985 -1.56270347547376 1
-2.49116814686028 -1.21241594467212 NA
-0.791633273842706 -0.664389203333142 NA
0.0625547070024079 1.2120544214159 NA
1.94636259434882 0.966742403290774 1
2.71794575930819 -1.03550203022253 NA
2.93251808811031 2.02820900713646 1
-4.05190736320998 -3.52116299506673 NA
-0.0842565257642785 -0.49542065173643 NA
-7.76300463064516 0.714158013850751 0
-4.13604631011996 -1.087530069112 NA
-2.22165113817697 -0.00055067534001562 NA
-3.13677988395982 -1.02633745251947 1
-5.45608359269428 -1.73692761460136 1
-7.18962913528438 -1.0055052913693 NA
0.297767000689856 -0.0120888247579192 0
1.41855910667481 1.7915470117273 NA
2.96965734960718 3.11016585593526 0
-0.270835338479416 -0.223584666071388 1
0.576453395971078 0.67688832359589 0
-0.89164899526185 -0.761076527643866 1
3.47976909898336 2.16609872643481 1
-3.47874886614646 4.93624345271191 0
-0.184752302732325 -0.306648545522447 0
-1.5457518963597e-15 -4.5589002623387 1
3.06496347222389 -0.480216231177093 1
-0.130486472200907 0.213709850451135 0
-0.58255883557297 -0.317335844437069 NA
0.9011737368522 0.959870784984098 0
1.96173505234449 3.25066748498277 1
-0.988658874637265 -0.466725219987705 1
1.59215268072373 1.42841266195172 1
-2.66581780383283 -1.09271575938978 1
1.0268650292905 3.42100091704043 1
5.52963713904553 2.88663830749415 NA
0.0251709334358628 0.770061918640267 1
-4.407409810357 -2.30003083782484 NA
3.64048993679011 -1.02950362539257 1
0.216500923904054 -0.388734790935569 1
0.914397240734625 0.444499403181141 0
-1.15821280559811 -1.28306187401801 1
2.02760721422087 2.92400012061038 1
1.45552778712665 1.82169606627302 0
-0.941169239155337 -0.0916077556905322 1
0.489598611146208 0.472816230832841 1
-0.706826793068948 0.53579691426801 NA
-0.140401330611251 0.262324760623352 NA
-1.03753538145909 -0.474454652598512 NA
-6.73399337402376 -2.5109503019079 NA
-1.50322402077289 -1.26643435445454 NA
1.21347457760679 1.17694201155386 1
-3.37661776759236 -0.171032420616039 1
0.594561229491673 2.52772275594681 1
0.717915176449252 0.000147297329766098 1
-1.61347666932319 -1.72672955064914 0
-7.12277080991037 -3.42966297604023 NA
2.45927738710626 3.43298355628293 1
-2.25533428108997 -3.49682462224163 1
0.505114800717443 1.16984845566115 0
-0.7048569514164 -0.666503868239587 1
3.74020811402062 3.96294969793163 NA
0.0384342758076932 0.800687181889386 1
1.25009187938343 -0.135203023113931 NA
-0.830706207492073 0.149019397869144 0
-0.709150037078583 -1.22973679689373 1
1.28538092543084 1.06189884897425 0
-2.77488398046944 -1.89347686936689 1
2.84815281987935 3.03880987439606 0
1.11953647082553 0.405136858997315 0
-3.65536882064165 -6.53662991894675 NA
-0.594853431537728 0.306503305043109 1
2.84220200134273 2.99696748925052 NA
2.66014183948659 3.0808120831514 0
-0.60661999087016 -0.139441643024896 NA
-0.813715472779303 -0.784294166412288 1
-4.908437265169 0 NA
-4.74877860456456 -1.89665754690779 NA
-2.9610995407744 -3.02824677900088 0
-0.0838678915110559 -0.190422280506343 1
-1.15700771308665 -0.786431768731689 0
-4.62286976120303 -5.24514733529712 NA
-4.76195638472971 -3.86685630318208 NA
-2.87246647712897 -0.977716563653935 1
-0.195246847179971 -0.429578006574221 1
-0.800342264504805 -0.552932021225382 0
-1.42293914464713 -3.36840369944839 1
-0.590064422820157 -0.191117438740753 1
1.39048384160205 2.34741639201038 0
0.14145624712919 0.0478883541978483 1
-0.488447373398317 -0.449433274905418 NA
0.98489774523522 0.0610642996532381 0
-1.37609818524859 -0.892346792825924 1
-7.83830606417591 -4.95806043214037 NA
1.43784286458793 1.57859021870707 1
-2.67277425757784 -1.75866692374629 1
-0.147902846248949 -0.795936128987098 1
0.115682417687956 0.378634371257032 1
0.23839872574368 0.964432300389762 0
-0.578716654214766 0.307223538312336 0
3.37911310824677 4.20726667873439 NA
2.14253421167686 1.51217855645547 1
1.1418942776863 1.13713073872609 0
-1.923771391664 -2.02528934412853 NA
-7.29441227090446 0 NA
-8.66272028006616 -5.05392600636305 NA
1.75613280975525 0.252455496229448 1
-1.45414947857466 -1.17696876891264 NA
2.21855111593411 2.40149580146942 1
-1.45905295395869 -1.87866045468298 1
-0.253034846460595 4.14764328568221 0
2.72970073708025 3.21836794189075 1
-0.136447045755725 0.280177712876202 1
-2.24553868174271 -2.98672055362823 1
8.74110271349618 11.1009649925266 NA
2.55128238474371 0.302145713348876 NA
-1.62134240598434 -1.49728717263983 NA
-3.82767431461558 -3.75066007608997 NA
1.51652044497192 1.4147744734474 0
5.35397854694215 4.08616527946777 NA
1.86992507431847 1.53090614256869 0
3.55700105133808 -0.873992362949651 NA
1.00680997869559 1.02311441790823 NA
1.72346380957867 2.56515217637181 0
0.645879744011414 0.652737342874579 1
-0.660650094557416 -0.555729899246792 1
-0.99851573257727 -0.884713971225182 1
-0.243571421366828 0.215188366231364 1
2.31609966254328 -1.11391680971877 1
0.71921749311159 1.26344357950444 1
0.983143293404487 1.51485367538544 1
1.22501531473828 -0.87715412084623 1
2.80895044274719 -0.74890193410462 1
0.814559488090559 0.906875228630242 1
2.59531452284241 1.24442389288811 0
1.81528532398845 2.76252268069897 0
-2.32163440209177 -1.61599599725346 NA
2.55271025738217 6.23273037384805 0
0.222114287357579 0.401820532777619 NA
-1.02615827332506 -0.210279237157101 1
-1.27075657339886 -1.46598028205344 1
2.13829197063639 2.29984449036174 0
0.683336304769902 0.735960155902188 1
2.66469196278081 3.15614744148275 1
0.218508413247964 0.808060679321661 0
-0.88301265700973 -0.291150899587328 NA
1.47619143650638 -0.345500651866572 1
0.141466121949456 0.404207381388347 1
-2.03215522102218 -1.02740753256016 1
-0.422512746403356 -0.699291218358441 0
0.697875460150888 1.17567598395748 1
1.86543494952259 1.06398361982906 1
-2.83414336537092 -2.3683304955175 1
1.02894664205212 0.963530093799608 1
1.39850685743803 1.551340043994 1
-1.01526948009432 -1.73937384656193 0
-0.275025180011804 -0.294117676549163 1
6.6090879648011 2.44997458446369 NA
-4.67241489108239 -2.74279198783882 NA
-3.49641305839997 -4.34127609842399 0
2.24009270453595 1.21029664917868 1
0.0406945001400243 0.622208131624998 1
5.89164794755893 5.36357170477349 0
-1.00044549351561 -0.573012297909762 NA
1.32498148137921 1.03602678391687 NA
1.13222890416715 0.951889251209235 1
-0.999148699365107 -0.256006464113381 1
-6.26796781365309 -2.9537306306082 NA
-5.67935870142085 -3.34349105368082 NA
0.988969368365935 0.93493077704624 1
0.363571026699773 1.32487043009448 0
1.90029915458034 1.70310234479581 1
1.40372113588677 3.96312924068087 1
1.55865633678701 1.7225569905624 0
0.876372334689328 0.919362093203398 0
2.72978899346855 2.44052055090608 0
-1.34332355054806 0.261379675047334 1
0.451692821749145 0.705954337189683 NA
2.4574919823493 2.54350770932438 NA
2.92953042972647 5.97747059019754 NA
1.33224494955597 0.506914678391376 1
-0.27290281927209 0.0548584880065186 1
-1.11241769856824 -2.12897484406478 0
8.98457135945232 8.32690912390437 NA
-4.84723123828537 -3.82389405738607 1
-1.98628614095188 -2.30003083782484 0
-2.5863303390421 0 1
-1.5457518963597e-15 0 0
-7.19560508614972 -3.11107055987213 1
-3.3673735189259 -3.27006721660617 1
-3.86850240866747 0 0
-3.57344555576593 -2.99660489304992 1
-7.2414121158347 -5.68548402687265 0
0.194642700582742 -0.205393812942035 1
1.68489761264218 4.41636855162474 1
1.59708309244472 2.1231796836011 1
1.1227793778508 -1.81057749234941 0
1.20172409365069 0.36972924794568 NA
3.1009575589078 2.81080643957458 NA
-0.260057463504804 -0.15709298161691 NA
0.0571549261991132 -0.0822752682189409 1
3.84608230004658 1.68120283548938 1
7.42864884778048 5.12690298275114 NA
-1.64359733965886 4.54228860657917 0
0.199716382221225 0.0885028713667914 NA
-0.647855748211117 -0.399608583314682 1
-0.70212632248958 0.0580804328210305 0
-0.287233658234378 0.356069511923567 1
-2.55034292042267 -1.42309224710126 NA
-1.06558774589437 -0.410909005058831 1
1.10708063160068 -0.0220033821923017 1
0.484657396807853 0.96161179296185 1
-4.16483511029176 -3.23569914213434 1
0.217745705956736 -1.05408732500583 1
-1.35928469404837 -1.51178178136455 1
-0.442121299926959 -0.403687185586358 1
0.0880489734471271 0.408708497307029 1
0.124009226645741 0.891287801956571 0
-0.131663473520353 -0.303462283512755 1
-1.59285718504143 -0.964104288020036 1
0.79122530902565 1.88164264973265 NA
1.67589472774442 -0.978783762515814 NA
0.706232392655569 0.276183664929401 1
1.24248215860348 1.26080370963606 1
1.42852755138058 2.80580592756923 0
-2.57976688199373 -1.79479620744269 NA
-1.20958548647565 1.10727354018672 NA
-6.08776936823579 -2.48869714907802 NA
-2.52994248691781 -7.0169582658411 NA
-1.24434579812805 -0.876082025157789 1
2.03995602840072 4.65787656092482 0
-3.84460708249063 -2.83166843900443 NA
-2.52443929142614 -1.34644371953113 NA
-1.04619374239472 -1.12166195156181 NA
-5.71863247470003 -3.34923914661486 NA
-5.85758068526929 -3.47474964878473 NA
-2.14205151208029 -2.41820618968903 NA
1.19622391035913 1.44254201181992 0
3.76967280317606 2.34046481936023 0
-1.93733998450345 0.335826726609978 0
-3.58071153532073 -3.79593278924513 0
-6.05243319703581 -0.849511123924689 NA
1.77003468651879 1.41833100873957 0
0.308756626724672 0.882061260565282 0
-0.785667176374703 0.255541429912497 NA
-0.637512413278711 -1.00170035106091 1
0.47825030106325 0.960155724387229 1
-2.78087160522577 -3.54585431019427 NA
-3.09921229008623 -1.25572539833497 1
0.118477251463283 -0.469990120247386 0
-0.827124022888029 4.47885590650379 1
-0.689186710195102 1.0678373259831 0
2.79937886279469 1.96363595821435 0
1.32730587942738 1.49633313329787 NA
4.26007857442419 5.05808899957165 1
2.99259904979473 4.31234569854589 0
3.49130944746068 3.25000904101523 1
5.65296543921585 3.5293192101669 NA
0.232966607915854 -0.129866958583889 NA
-0.945168055489319 -0.698458989213948 NA
10.1785017940634 8.86167000853961 1
-3.30106444039309 -0.811141939439127 NA
1.28233550966236 2.15083210655557 1
-3.42596306752516 -0.955961331096392 0
-1.19090421840372 -0.991465502181779 1
-0.436935682255765 -0.677719461103973 0
-1.4048808917273 -1.43797546732906 1
-0.302880528995479 -0.436205094476402 1
1.0696360083615 0.0763776125016816 1
-0.18247037443063 -0.539384831620313 1
-4.57333770060391 -3.3586440437426 1
-1.09862438520966 -1.46837891262015 NA
2.85675124462221 1.90664948873743 NA
-1.1156054005354 -1.27572498006011 1
6.54081092518949 4.67408606641225 NA
-0.254230380628017 0.168241729066591 0
2.73208364202805 2.0780521847424 1
2.93528535546951 1.80515272664609 1
0.95299778762192 1.41155162340832 0
-0.290409407589481 -0.279053644267436 NA
2.92952978128948 0.707967940600721 NA
5.04261824137118 4.6241623197577 0
4.71777875289471 3.00032704126787 NA
2.66167565304582 2.87737626924045 1
-0.466851336518116 -0.127487397392247 1
0.742505639907317 1.29330986803221 NA
0.929351233684658 1.11511386075038 1
-1.31034417154183 -0.774573236873564 NA
-2.93181003451527 -4.32378131847258 0
0.622703251395706 0.615321000231999 NA
-0.318402134581349 0.67037144143383 NA
0.59364462945762 0.640469406952859 NA
-0.710211828104931 0.025307565509362 0
-6.62385309680692 1.42169689010771 1
1.23352362445742 -0.938106537589656 NA
-0.735234655687278 -0.582905902262155 NA
-1.20363848744404 -1.47720040329307 NA
1.87758169189903 2.66583347178058 NA
3.77974582591026 2.14956408673481 1
1.4776161414961 1.14917008144637 1
2.1150935854664 1.50036692387079 0
1.20397760600749 2.73120808604676 1
1.95850051937689 1.19876697003509 NA
3.90242819413723 3.97208628714759 NA
-0.0188000979196026 0.392222907940968 1
-3.94155316560214 -2.33311476172923 NA
3.0441176821143 1.36515130525179 1
-3.67155166672787 -2.23394936201806 NA
0.479756398079358 0.0622184223528099 0
-4.46178816844572 -4.67737520376888 NA
-1.73607614297421 -7.2078391706584 NA
-5.67819735103643 -3.9764206823692 NA
-6.33745531575567 -2.89669622324858 NA
2.54761191538973 1.47715874988662 1
-0.603246636237283 0.930497099731932 1
0.972582055381258 0.945312035464228 0
2.73682608212764 1.3107911123828 1
0.687731413329363 0.490060959351409 NA
0.103874155273618 0.0562749442324255 1
-1.12937955688466 -1.63804211017891 0
2.6750148620152 2.38484107715041 0
-1.85350447766141 -1.34535937501752 1
-0.812702464160251 -0.545721008211095 1
0.218601138260579 1.25547492249284 NA
1.62241842237194 1.35227593858374 0
1.549506919506 1.67628926328438 1
-1.91454602790293 -0.95378606034797 NA
2.35339397364598 0.019918878692971 0
-2.67308808081317 -0.68912404805895 NA
-1.02487503450064 -0.336762009465163 NA
0.137630995409272 0.773258792302243 1
1.0116527171186 0.899286521957424 NA
1.15185677197059 2.07377676381984 NA
0.884234918317897 1.03709323549006 0
2.03886628676981 2.49011637327767 NA
-2.05549101851162 -3.98460995045053 NA
-3.91592093212305 1.74032589184063 0
-5.81787397708127 2.0327723408245 0
0.0497977706259984 0.582525649174211 1
0.254060846295072 -0.253009192625316 0
2.51904011978962 -1.1225497274942 0
2.30009353051177 1.81879951078566 NA
-0.470849122730743 0.587360166427652 1
-9.05308408804611 0 0
1.64001658870851 1.68515566345498 1
1.59069251472749 0.87743327065229 0
3.50615254372925 2.26868146257062 NA
5.43477356609314 1.47208257779769 NA
14.5212452677293 9.41632808649033 NA
1.27033621170834 1.85789742287069 0
1.32696399672528 1.19953845130259 0
-0.544601915391512 0.279560006875734 1
-1.5457518963597e-15 -4.45728864886858 0
0.55901589077655 2.8142772741448 0
4.76422327061448 4.89980745618314 0
1.73449460061228 2.63627515226324 NA
3.07037374476563 2.49909122535021 0
-2.44025989136392 -0.31800935650017 NA
-0.524911956635561 -0.369156179620801 1
-1.5457518963597e-15 0 NA
-0.912164853431648 -1.88230741734139 NA
-1.27113784152833 3.35553379627613 0
1.3987706689585 1.51303154726424 1
-2.56268965130339 -1.13184026169103 0
-3.72487541292661 -2.25180335813389 0
2.72723755404911 0.950935189151495 1
1.01507275086242 -0.0424642692705578 1
0.877710470156288 2.69393817130793 1
-0.823670908412688 -0.278086594111593 1
0.491134064406069 0.334642532254922 1
1.54303519243503 1.95317800431207 0
-1.51291416434981 -3.27872741382289 1
0.190903409200107 -1.03370607621596 NA
3.28520317051884 3.00687617814521 1
-1.42195703361184 -0.937684939161536 0
-1.5457518963597e-15 0 1
1.02331470036562 0.207310396490637 NA
1.59488279200169 2.02878552935402 1
4.2398868010148 2.04144263905954 1
2.02191534487271 0.885540734349045 1
-1.44593451889446 -1.52056983958109 0
0.170837816499722 0.230624015850691 1
0.614620073047933 1.31114353529903 0
1.81559992037082 2.27191629438762 1
-0.851391409300405 -0.969172545097536 1
-0.695331128684666 -0.156396496653629 1
-2.09190140007967 -0.571717938852596 NA
-0.32282896560539 -1.30535645729617 NA
1.43752463653557 0.967954769683386 1
0.938245735327207 1.22104257955848 0
1.32196216079979 1.03724886653681 0
0.0755359495164982 0.281574608770444 1
0.248916101119692 0.690688884115937 NA
-3.11600695626247 -0.0493971115501726 NA
-1.83000290632391 -2.62082165921971 NA
-1.5457518963597e-15 -4.13659421673049 NA
0.808045954122273 2.04657635987917 1
-1.39442667036767 -2.56389876323092 NA
-2.04465076218883 -1.74308852364678 0
6.22347960132873 8.60986300515971 NA
-0.521323559376365 -0.126070939314235 NA
2.4688814960482 1.50662131725885 0
1.50655882984186 1.80492727301567 0
0.951503253887679 1.0804644253272 0
-0.345395893419321 -0.580778902607963 1
-0.0374283608931571 -0.43172639633673 1
1.81348932728446 1.82003532721968 NA
-0.321169660420744 0.197506974894444 0
0.42707518513915 0.514481109937307 NA
-0.717078718504948 -0.584678540714628 1
2.01907024581236 1.35793665739871 1
0.166613318868578 1.98996640622436 1
1.25395185531879 1.55854785286208 0
-9.29594945888654 -2.53899197699886 1
-0.731486455089432 -0.401939789727856 NA
0.319910829085806 0.712462949574363 1
0.568159533240403 -0.986667996924321 NA
-0.18725307732439 0.396356322224294 1
0.216502695427641 0.356228690808481 1
-3.33020032577857 -1.74468016890853 0
0.572608840382111 1.12279622155906 NA
-0.233184858037284 -0.286343034198812 1
-2.89865708796208 -3.71184486933019 1
1.74429287346451 1.29210568902125 1
2.333829812215 2.71700544270339 0
1.23179708634858 1.28086539006405 1
-1.01790650160039 -0.0655174436952877 1
0.01552215557536 0.821786902579118 1
-0.0837770261870341 0.183101546428942 1
4.03199336118743 2.06303504385717 0
4.69084359768074 2.92083177417894 1
2.32352227792014 1.45861588275809 1
2.22103306147532 1.1224265313094 1
0.805314002720065 1.20415532295642 0
0.993011528158669 0.596154516085976 1
4.08674802965091 2.70648566047417 1
1.18207143765932 1.9382619142273 1
-0.0811905301734525 -0.0171452080517695 1
1.00680997869559 -0.775172997424024 0
-1.57287465659054 -2.4397506181769 NA
-3.02049827187515 -2.86670515771551 NA
-1.2847512888501 -2.00008712098466 NA
0.518505006072891 0.761781695554436 1
-0.318898646944373 -0.144578541420272 1
1.5343906293332 2.05807428083397 0
0.417868710780436 0.0494482206435143 1
-0.599985423593326 0.0650802269820573 1
-0.130446950674579 -0.535674820501828 0
-2.04782850538478 -1.34531031843483 1
-1.57324579959873 -0.544530028276621 1
0.379475433617876 0.402063561262498 1
-0.892780630389697 -1.02074490890495 1
-9.17259413757463 0 NA
-5.54328430642 -3.25474617583042 1
-0.689074408921983 0.342701035356496 1
1.2510966615631 1.58538453719155 1
0.515881543216637 0.704782907610607 0
-1.63086529784559 -0.6109202361275 NA
1.19608822253168 0.102362658725738 1
1.96519702022855 2.39276682301412 1
-8.62839327826314 -4.77374116933088 NA
-1.8028894937506 -1.15520490657121 0
-2.39583270672918 -1.0231887684225 1
0.794888488065753 0.890782172666559 1
3.96613007754822 2.70260114550167 NA
-1.04880241059318 -1.2839254946058 1
-4.61475461524777 -3.11964255417485 1
0.665089676313526 0.621608046086479 1
4.26249443889839 0.806349649418104 1
-1.09829081864745 -0.258304406639691 1
4.25312517495635 6.59939904677945 NA
-7.62615836232473 -4.6683089747832 NA
1.40854673599349 1.21627914371899 NA
1.82955966495453 2.77425661742644 0
-0.138217046364167 -0.517881313647947 NA
0.188554556970059 0.374762750420123 1
-0.85589521884056 -0.0871686609344547 0
-1.25550160698508 -0.61745594019613 1
-1.85013361812012 -1.09178997428714 1
2.31410508283326 1.05874507469371 1
1.96721135031011 -1.05804446908683 0
3.17394391336465 2.50474417853401 0
2.98264788104161 -1.23910404848294 1
-3.08866033156573 -0.583967361038865 1
3.49090235792802 4.2626715894996 0
-0.79581768178661 -0.776711245706418 0
-4.03044432136866 -2.71776081025948 1
-0.18772158924105 -0.83611457453443 1
1.19101654778866 1.41239291883518 0
-0.642920260285164 -0.988643327873905 NA
2.1867915574458 2.03056486857047 1
-0.733620217870183 0.154658342928598 NA
2.3192399703877 1.81673639008964 1
2.52303691592207 1.84052106730684 NA
0.972970573886719 0.910131342252211 NA
0.398439395515376 0.388701325125583 0
-2.21781498219953 -1.55010967192943 1
1.51793600220698 0.805699478292723 NA
-0.0921422153943321 0.298968513687392 1
1.05740728458451 3.19131392931662 NA
0.170591328483629 -0.528892081392684 0
0.747696889412225 0.933604682871558 0
-4.99981666307347 -0.404858918726594 NA
-0.200381954260103 -1.24799960920781 1
0.851849470004337 -0.770617605983193 NA
0.0748479174069755 -0.223885550010369 1
-0.616182010982547 -0.155228042693653 0
2.91941540676969 2.85599382653846 1
-0.955859764969529 -0.490171526173564 1
-0.708394554145842 -0.142756758563768 1
-0.944319057855604 -0.591542212105574 1
-1.11087148372421 -0.903951199068511 NA
0.571485938532994 0.0485664957684339 NA
-1.55088553194051 -2.59291889327411 NA
2.02241518578099 2.10816040307797 0
0.265888558944245 -1.03031178388936 1
-4.84750259578088 -4.29109898471529 1
-7.98631737940693 3.78610052981332 0
-7.51030776353553 -0.214636852108907 NA
2.96059902875583 2.29562985796004 1
2.91671018121848 -2.87703358350585 0
4.77439602077206 0.95302279996332 1
-0.917134713816541 -0.868291948186038 NA
-0.0449454518314344 2.46854826536811 1
-3.39439036928539 -0.665402882697718 1
-3.92355032720705 -1.28121602653633 1
-0.827283091887123 -2.37038131482945 0
0.763879793655925 0.0760496722711682 1
-0.548443838902608 -1.0357007149598 1
1.20802682538492 0.822395352948854 1
1.71887906121252 1.6793429997299 1
0.210417658578713 -0.190367290959666 0
-1.42393428799944 -1.60189572083574 0
0.52067506871003 1.8484497734687 1
-0.612579328706846 -0.379904305475417 1
-0.98035784167427 -0.51907948055263 NA
3.63540891067721 1.2631100092418 0
1.90132152267241 -0.351331260683593 1
-0.437734044443876 0.705824181191939 1
-1.16651209305686 0.340010600222898 1
4.10871527119247 0.747023151232683 0
3.19673494580093 3.06073944646286 1
0.173316504160391 -0.377514611204296 1
-4.57974060602671 -5.57658260634459 NA
1.81456637108723 2.13365010360286 NA
0.897892738306231 0.251499424261629 1
-2.79061303339641 -1.06121626742358 1
-0.268090424606808 -0.096307858105096 0
-1.19259913636386 -1.89269615470098 NA
1.11645487632209 0.42166941778873 NA
-0.243126101031727 -2.42099406303805 0
-0.956414563404737 -1.52540799306341 NA
1.3618462659213 0.944440241597779 1
1.23184311258769 0.531629732930406 0
-1.30990065998523 0.198639849047872 1
0.383394879987903 1.39053011588708 0
-0.107649531839661 0.991789664919332 1
-1.92235838173523 -2.86415574383449 NA
-0.576790785151647 -0.626782174497469 1
-0.737202568430135 -0.372091368412985 1
1.09988398753121 0.59505822316393 0
3.55534854074463 0.238543549926922 0
-0.68811019387625 -0.943152379706679 1
1.72363681588055 1.01990981253926 NA
3.22752410055115 3.83378656946745 0
-1.80314229947566 -0.69917989783757 NA
3.32081002252411 2.93452407042357 1
1.6781957677725 1.32943300262735 1
1.58871096832209 1.40155281512482 1
1.94214462475825 1.40276422427736 1
-1.5111650809818 -0.793225484077442 1
-0.8131601451781 -0.456823519608192 0
1.71423608018344 1.10902133355775 NA
0.165280890202982 0.319970784641694 1
-1.01051140324242 -0.609220579456456 1
1.14639469162189 0.885303245787884 1
-0.682923986084312 -0.22055477925101 0
1.43149624957904 0.967680177998294 0
0.0737841450215454 0.242142128109307 1
2.2324923730004 -3.45136329410811 0
2.40378194484102 0.379726732410835 1
5.18710620999446 4.38261873938531 NA
0.123177246565572 -0.111555801732118 1
3.04240249452489 2.70872048803245 0
0.58566807307888 0.758931981373422 NA
-1.9500915232575 -1.60592580359013 NA
-0.455423392020489 -0.104961698588581 1
-1.23303529730862 -1.12379186444656 1
-0.782691926336992 -0.181940735016362 NA
-7.57495785822956 2.91771808469426 NA
-1.45022712455299 -0.869977831736583 1
1.02537508184087 0.674762857842271 NA
1.53135853277644 -3.41333111298764 NA
-5.00639754214851 -4.44450995568103 1
-0.682389188658675 0.737894357810055 1
1.40854673599349 -5.59242389927412 NA
0.432499339139682 0.228291877242784 1
-3.22332950742942 -5.27370944077154 NA
-2.15577939318809 -0.640815111945103 NA
0.357155204103155 0.274808114289605 0
-4.34501089630086 2.56757883115227 0
0.182549283522288 0.671500142103867 1
3.3556478190565 0.932236978384927 0
3.81720599558868 3.03133971680469 1
0.714878489474115 0.366835468243619 1
0.892069303423456 0.512553183668225 1
4.72230557431359 2.93663265560365 1
3.06271879605451 3.43080760264431 1
0.347095106936872 -2.63564351521317 NA
-0.581930844759864 -0.690909062649503 1
0.622417815164059 0.237205038249021 NA
1.13808757459851 -1.35256612636604 0
0.0852433972684035 -0.0974091237437049 1
0.527033154652066 0.700294600484104 NA
0.121255768496982 0.120637544325456 0
4.14562588893958 1.85222252602718 1
1.83077159237525 1.05338568026337 0
2.35537130382122 2.02074330956875 1
1.61581311085087 2.9085910036618 0
1.95959550698789 1.92686773125432 1
0.3230360912018 -0.0118955243291262 1
-1.11750367614412 -0.156883501568964 1
0.225256564843106 0.0968693136169869 1
1.52469937941726 0.917457683974188 1
-0.739412128159504 -0.205731461021486 1
2.31949229500802 2.11498191108604 NA
3.92983875843647 1.45119577150751 NA
-0.402435188805713 -1.7088660679593 NA
-2.16361317789197 -1.38606426318559 0
6.47369870778615 7.58382839791351 1
0.822823888458047 -0.545064083584503 0
3.59447030514699 3.36544071628485 0
1.56179139495565 4.32965966606116 1
2.46564734023329 1.16388667456407 1
-0.76660437133617 -0.675766176983751 NA
-2.48805577031275 -2.24445492066712 1
-0.296434972430506 -1.41922024587022 NA
-5.38244298363984 0.349432124815975 1
-1.01434412171504 -0.800154941785022 NA
3.00276262169248 0.835129192872925 0
-5.4119461336828 -1.56477958155924 NA
5.41665748047502 2.54414393496013 NA
0.510665105310321 0.0632423950344665 1
3.24604267061889 3.08507156849263 1
1.13462545710168 1.23405934044978 1
2.10424504512397 1.57857856181031 NA
2.11457221057927 1.0079823703937 1
0.913666241770047 1.09966987400144 NA
2.55138735422027 3.25126574939386 0
2.05459832680476 2.00987929598748 1
1.04395468634326 0.593977584164839 1
3.26242535136999 2.21831672046395 1
-4.66546917731714 0 0
2.48525485979916 -1.02045093911531 NA
-4.30943460281212 -2.53899197699886 1
-1.69409386155329 -1.7014460647972 1
1.44348010762558 1.24732723834936 0
-1.13862293297572 -0.957189345456091 1
0.335362004456115 0.280361799991156 1
-2.85247944104936 -1.73398489000958 1
-1.27908760767868 -0.23469838877115 1
-2.2609661141038 -1.74440432530022 1
-2.00278102419492 -1.90961255607239 1
0.0948567627071384 0.85636921873169 0
-0.92832911542258 -1.18935770109423 1
-1.5457518963597e-15 0 NA
1.66885419764443 1.59267826263028 1
-1.5457518963597e-15 0 NA
-1.48257965656371 -1.8742052667896 NA
-2.9334945699114 -1.82423627026016 1
-4.17167884850066 -3.31416527897603 NA
-2.5863303390421 -1.91248568425421 1
-1.33980640677123 -2.20073445858961 NA
1.8743916748931 6.69860639720345 NA
-0.20962610195376 3.18375969688667 1
-2.96803458483861 -2.14857996793682 1
0.687673084565489 -0.337409176705831 1
-0.552277779681956 -0.315296947509546 1
4.00474192093957 -0.278949310671421 NA
-0.957940334252027 -1.10198224733797 1
2.00794337430953 1.97386087678712 1
-0.837502227462871 -0.31160162602947 1
-1.80681918763058 -0.976547843575281 1
2.36899643766796 1.82204860353329 0
-1.39557335983126 2.18760006247398 0
0.0344728964913155 0.48555380700814 1
-0.42011639392226 -0.142301426787588 1
-0.0824124594290442 0.556246539144902 NA
0.787567473909003 0.955081839873172 1
2.87904656993628 1.19742325380051 1
2.35958344728834 1.40578431387154 NA
-1.1802331100969 -0.886479404208593 NA
0.270388718392053 -0.0491143523222763 0
0.571168118776327 2.40558630443215 1
7.45166954307643 5.56584632783651 1
-5.47326357232784 -5.22647180684086 0
0.096633515560846 0.315077102624479 1
-0.294130367012273 0.725859387081871 NA
-1.5457518963597e-15 0 NA
-7.35186368858463 0.414991244851973 NA
0.569573303612221 0.40852496679784 NA
-6.79751813433621 -4.53603224824693 0
0.943153803565341 0.307944192494809 1
1.14056565172615 1.4118458049018 1
1.5560834218597 1.34742495757906 1
-0.972739941244192 -1.3009622924476 1
-1.78598542644898 -1.71331220693518 1
2.09832055668339 1.85089027831887 1
-1.52608490439947 -1.45540056834794 NA
0.515327478116976 0.0406416037229407 NA
2.54363257115826 -2.82082263663183 1
-1.56685196159944 -1.72054746289477 NA
-1.5457518963597e-15 -1.81442589603629 1
-0.549347978837052 1.87860012858121 0
-3.52151214791667 2.38190956551874 0
10.7660582532178 6.71286160178541 NA
-5.91946916417196 -5.42458918616954 1
-5.88741374181363 -4.4096667173326 NA
1.65888817158974 1.68601890066389 0
0.446564514600318 -0.249480602557436 NA
-2.24139136689648 -5.23985149259328 0
0.425428300484477 0.0478923702299984 1
2.28308458010561 2.04594602097912 NA
-3.68755147075894 -4.9520157347543 NA
-6.31558840587416 -4.83385194887726 1
-2.24333367268247 -1.94540365965502 NA
-3.62535309724403 -2.8816866378403 NA
-1.36224790233792 -2.15531877587454 1
-1.38072607135843 -4.54724364418802 NA
3.90795114173823 1.68960704540018 NA
4.56365623825373 3.29579191474433 NA
1.18465963480684 1.0022693139021 NA
8.10261960332651 5.19767129556772 NA
-2.21955594182395 -3.13568272260678 0
-7.35817066079655 -5.95695918796592 1
4.39615278520419 4.28738871563324 NA
-7.82423829649657 -7.63875395556474 1
-9.61340883507181 -1.91248568425421 1
8.25026962012261 0.984742936480162 0
0.170599614366008 0.571769984609637 0
-0.919235278541609 -0.519883817347345 1
-0.357043431705355 -0.63998553742978 1
3.82568867521507 1.53653519572737 NA
-2.35046814136219 -1.31574255434871 NA
-1.9055429234063 -1.4077830569502 1
-0.425847371941718 -0.102836818748668 0
-1.11016026516813 -1.3701607381183 0
0.243123069360762 1.28126164513907 1
0.247853494323364 -0.333300225737786 0
1.07304619169736 3.50279780494714 1
2.79561257088938 2.65934932220852 0
-0.371764427172415 1.3579788903066 1
4.36445042385723 2.2705502256422 1
1.05269541368159 0.624228859135069 1
0.598700469264475 0.545518028443634 1
1.59169373760924 1.56863396657807 0
-0.509574510797137 -0.660258477685141 1
5.12446024762724 2.5213900215989 1
-0.704116787764487 -2.90368472667137 0
-0.0490990453739629 -0.288387948306405 1
-1.61806086577552 -0.695702595329539 0
0.639584022536801 0.66645550783731 1
-0.00936639737603839 -0.449298749620819 1
1.10090173465146 0.680310521632366 1
-8.9262940254596 1.98007458467075 NA
-7.43924832967906 -0.280723966415419 NA
-0.127631738825382 0.81026055043594 0
0.909377538063647 0.00386400762812493 1
-1.79433212131264 -1.27971548194392 1
-0.121616079906081 -1.51677842946045 0
2.91671018121848 -1.13719404148007 1
-1.4092982450116 -1.48560383243162 NA
1.69865097562152 2.39477749280783 0
0.964116348975162 0.656024109267671 1
0.899121353140868 1.71658929436854 1
0.254396193571592 -0.0456445131656031 0
-3.37812560948399 -1.98354490139657 NA
1.02764883182247 0.836859300096946 NA
-1.22766791388183 -0.299806724444254 1
1.94687103169915 1.45013640362565 1
0.73374910616936 2.01230778723943 0
-2.30637573948654 -1.32055854302296 1
-2.41930231896482 -2.58658278807025 1
2.00987721937735 1.74632557182151 1
-0.869936460870153 -0.0490337063026497 1
-0.797808127186671 -1.23402606790249 1
-1.5457518963597e-15 0 1
2.78212626873008 4.07878853723511 0
2.19249204957573 0.761398971386418 1
-0.761188652886338 -0.219578982192187 1
1.8611010773838 -1.41582954022646 1
-3.66568899577388 -2.88654389785851 NA
2.85679613166896 4.08780716620187 NA
0.314507388953266 0.15373038429403 NA
0.574761761244785 0.830048663504644 1
2.21880484355369 1.84864485502197 1
-0.654115557472622 -0.0311105896369785 1
-1.92473625496994 -0.806636940022811 1
3.47557031058478 3.53477224044716 NA
-1.10981304999793 -0.989876667654133 1
-0.0329739891695942 -0.0425107235732995 1
0.971361729167684 0.811141144422465 1
0.454026447470791 1.27577620873284 NA
1.01867522857549 0.595084835415319 NA
-0.00643953020191612 0.653784134678683 0
-0.131345983931368 -0.058652460378638 1
-6.6854732497759 -0.710816245503346 NA
-2.62468804859809 -0.536621016918948 0
5.83759622391389 -1.29412885326975 1
-1.17702302999324 -0.661984737970838 NA
1.24260789520264 0.865758471330126 1
2.33271000307079 2.26309671553291 NA
-1.33309649411264 -0.399085689115391 NA
1.43721471730168 1.61404602483237 1
1.88699740579845 1.50270694335813 0
-1.56930847454326 -2.01456395687582 1
0.66444028222516 0.699783184338261 NA
2.56995625695076 3.71277972709046 0
0.128992872554936 1.10961281166783 1
0.115121223181119 0.12228725317487 1
0.633541471660125 0.000208680456952654 NA
1.22294951835884 0.457416809208627 NA
-2.94158364944007 -2.8499157156215 1
0.271924019894566 2.02248806488851 0
1.87929040170622 1.33388845192388 1
1.59941201988179 1.31954037751987 NA
2.4609581886104 1.86125628789714 NA
2.27603906515197 2.60095804829756 1
-0.934327864729191 -1.03040893281758 NA
2.3099272721407 1.74936757030187 1
1.29814072735027 0.559641625654839 1
0.439752554578922 0.305313204626834 1
-1.43265046581714 -1.03145812427446 1
-8.39466498381457 0 NA
-2.14510968158893 -0.33006007970673 1
-2.29658560073951 -2.9859386866528 NA
2.68393757244133 3.69260532054118 0
2.29651069697323 1.77887958959401 1
-2.01303483047695 -1.83832760639195 1
-1.69352594015985 -0.630272712919699 NA
0.532944307228684 0.161596883625847 1
-0.587286741722124 -0.771799708898743 1
0.628189378766569 2.42172282452321 0
-1.76228436962303 -0.821721714208992 1
-2.55058738452157 -0.392588805208536 0
2.08098659261227 1.31443064323496 NA
1.02623411689392 1.6329392674987 NA
1.40063433355906 -1.08446791493938 0
1.0270421237573 2.139292044157 0
0.0782678993438537 -0.584858571939808 1
0.78168223453285 2.08290770922658 1
1.83997467926848 1.54638741657962 0
1.07650650746597 0.846245767396444 0
5.11024143709064 5.38887380612137 NA
-1.03350883862544 -1.34659858315635 NA
-0.120222764528725 -1.87612796220647 1
2.11757068057947 1.52555862176349 1
-1.23871596630698 0.77563492247938 1
2.50487876450229 0.870127436262224 0
0.344591284469839 0.568367677014566 0
-0.474247809592484 0.0825330625112292 1
-1.5457518963597e-15 0 0
-2.88297778129554 -1.25565065333724 1
-2.29876962558997 -3.11158259154394 0
-1.5457518963597e-15 0 1
2.21803753083956 2.21010189729366 1
-0.478131199376847 -0.346767668721436 0
-1.5457518963597e-15 0 0
-0.24271537380987 -1.9573415238608 1
-0.0537349261538888 0.815350188055447 1
-4.09657965529477 -1.63946942248861 NA
-2.54098521270939 0 0
-1.57680762272094 -0.22845343906841 1
-1.72472539176032 -0.505125485583036 1
-1.5457518963597e-15 -4.80809369769464 1
-1.02930251379734 -2.68698966594368 NA
-1.06043296481034 -2.7267222151416 NA
0.113175464642627 -2.52910132080702 NA
-1.33237440733738 -0.520155175556789 1
-4.48831624475311 -4.64535100831208 NA
-4.03454046606286 -1.01288077700707 1
0.959915890468403 0.358217261333883 1
1.75356652661471 1.01929778635403 1
-0.11803553885906 -0.976372257857621 1
1.84138810415706 1.76862177673104 1
4.09949930061865 3.2166101313037 1
2.652096903793 5.3360303266494 NA
-3.32673284751823 -2.43481332419863 NA
0.395650327320982 -0.871529225938701 1
-1.5457518963597e-15 -5.12123131925321 NA
9.65651461079648 2.88070288690565 1
-0.419885123282866 -0.196760581644965 1
3.30954922928265 2.70678263164807 NA
-1.72419142117 5.08649918289256 0
3.29859498807811 4.24173430376048 0
-1.5457518963597e-15 0 1
-2.9610995407744 -2.30003083782484 1
3.33121613804104 2.70928929977971 1
-0.784173995248946 -2.02456570577331 1
-3.68306069664482 -1.70015232267073 1
2.16453151186517 2.1979517567977 1
-0.788527102066783 -0.991382613137745 0
-0.48639793084987 0.0782413456141345 1
-0.143863619256536 0.548723661529384 0
0.0303257591839501 -0.552646230922481 NA
5.08463937510252 4.58443982889446 NA
0.937450913552868 1.51944372979977 NA
3.83684642082267 -1.48454946475556 NA
0.723992426694707 0.694869969731219 1
7.49864805485335 -1.27707773216353 NA
0.88540857466536 0.617532936414405 1
-1.29965125802194 -1.25364895990592 1
-1.42850728855536 -0.735538396024266 NA
-1.01082004711945 -0.67476457841976 1
1.90191519168702 1.72730134849678 NA
0.802745535507795 0.738351742087138 1
1.50044179931576 1.92014715320517 NA
-3.78175221830959 -5.22558434692215 1
-0.0303138870523444 0.473667411910295 0
0.152603263619692 0.438464445183668 1
0.297630051374183 0.385821057692178 0
-0.0418937831907567 0.914905154845586 1
-0.158620526649717 0.78393531945371 NA
-0.320504766724114 -0.464617114679297 1
-0.262567128037004 -0.124209946502148 NA
0.341372158817194 0.23277158800575 0
1.48088783166143 1.23113307442715 1
-0.0927096447060963 0.506947189099573 0
-2.77645953142829 -0.819557261609422 1
1.94513114897169 0.155103127527848 NA
0.453894884742357 0.988941507807778 NA
0.854633902506227 1.03095850165992 1
1.79560614485594 1.95736983678627 NA
-0.649875367488163 -1.14817753163767 NA
7.6381225769438 -1.37581311739449 1
-2.29276470587346 -2.18089672127309 1
-3.31768588152281 -2.10576208122131 NA
-1.5457518963597e-15 0 0
1.96466184877258 2.64596291871543 NA
-0.605697165063393 -0.503259275223884 NA
-1.61422803561259 -0.986496416973871 NA
-1.78241235732202 3.85980590774162 0
1.57326676039012 1.12134386137537 0
-0.179374604176311 0.441750799258812 NA
1.93899547669633 2.40505788409831 0
0.394673919542124 0.930518562536269 1
-0.627362899667633 -0.215159334348685 0
-1.93705653499536 -8.39799185955944 NA
0.576930359898484 -0.152189273718686 1
1.33764275026139 1.00580967830334 1
3.86479054437195 2.58993858655906 0
3.28100742438846 -1.77679751631113 NA
1.38344046138928 1.3389751344926 NA
-1.07292468056269 -0.451007811218565 0
0.264815987944805 0.442348050809992 NA
1.41841392489441 0.625313428540058 NA
1.73211845223007 2.32487211199378 NA
0.524700716536927 0.251456786837105 1
-0.134375492741954 0.374593736436945 1
0.777545737565132 0.855039351434594 1
-0.138919075415525 0.367944652083572 1
0.0645709023693753 0.491255806663633 1
3.5259790519217 2.43688295582491 1
-2.69390388211395 -1.48714410118333 1
-7.1198573661391 -5.29739068365759 0
-1.25098044133202 0.766200261031115 NA
-0.0546255468215937 0.28799960976911 1
0.382180443025735 0.148565063102742 NA
2.02455103565214 2.83367256973282 0
0.829639039566923 -0.0202975458486567 NA
-1.63847151924179 -0.805267243798377 1
-1.3733107377496 -2.53009527020571 1
-1.54119639457183 -0.235679239819529 1
-4.26661075547715 -1.61930141613101 NA
-1.6358727539929 -2.4662739608053 NA
0.591209923535366 0.250270666160626 1
-2.18927149094278 -1.23193880475666 1
1.16034773595464 1.05100484025402 1
2.80895044274719 2.63829624523442 1
0.565471603222925 -5.32222516599613 NA
-2.13470180346291 -4.60755196787236 NA
-4.14971373821612 0.671108701785726 1
-3.80709322988054 -9.27438869236062 NA
-1.33061960882726 -1.37747380519291 1
-0.576652940524915 -0.624120575825595 1
1.72192778716963 1.05805828314697 1
-0.349238636321148 0.698678978031857 NA
0.57905977560369 -0.33485224815475 NA
0.265572118130523 0.164189222987549 1
1.57657555501794 1.4749174006158 0
1.60151810767509 0.871509942702649 NA
-2.54098521270939 0 1
-5.00902781371932 -1.82675433201683 0
-0.413509489974254 0.573079908236275 NA
-2.27916123261593 -3.53561711588197 1
0.609448538095499 1.30047495108561 1
-0.167938505364478 0.213181508414118 NA
1.28124747383579 2.16489600987247 0
0.410298725747009 0.370624925482899 NA
1.5899764058131 -0.0273773537138182 1
-0.381950676446814 0.0229249120767907 1
-0.525115919957551 1.09492480621986 NA
1.26085788022906 1.31093467564239 0
-0.0997200172285131 0.26165656357128 1
1.42592866090002 0.990518439750343 1
0.0630346266554593 0.220628823121552 1
0.601283638881708 0.597155243968043 0
0.975773482820517 0.922161435267556 NA
-0.484976778985889 2.27281027450085 1
-1.07029845498189 0.435123221612333 1
-1.04083930687235 -0.978328168784258 NA
-0.817796067095326 -0.771457114095801 1
1.67192457243481 1.74778745015853 NA
0.652583375174909 0.619625260707304 NA
-0.129159534652071 0.194545158444103 NA
-0.0285689883074701 -0.7535157791139 NA
-1.12478125325617 -1.24734163744818 1
-1.04026690158102 -2.93631247474864 NA
1.91490620533073 0.667080174641756 0
0.258168592496029 0.398067868250928 1
2.5701993879653 2.47190475168971 NA
1.18510247093356 0.587669864642236 1
-3.4361560814944 3.63262714457609 1
-1.5457518963597e-15 0 NA
-2.0743124161164 -3.94428649349176 1
-1.41170253011214 -0.778000274620317 1
1.22612254451569 1.24464237956987 NA
-0.0575976995841532 -2.20213309395229 NA
-1.66152303975455 -1.88901392345547 NA
0.765166342487956 1.66937038869142 1
-3.19900392088989 -3.34421159044613 1
2.06723458905728 2.34096504339477 1
0.561407897643189 0.574334631347611 1
-1.50511421906987 -1.69775598174143 NA
-1.23182422444187 -0.34381248828405 NA
0.498206002478924 0.835731818315489 0
-3.65368988822875 -2.37210892547602 NA
-1.41037932993217 -0.459772200853843 1
-0.187365900861565 -0.315142622021531 NA
0.787747739767777 0.771304393103395 1
0.34898268533734 0.614975557392968 0
2.96987323637898 3.3650333103168 1
0.131623156433742 -0.404409885690219 1
0.68548654917892 0.516639656332094 1
-0.0257465778834519 -0.133262096854926 1
0.502467910848656 0.617815196879456 1
-0.396717167387432 0.069239872361635 0
5.04352980560174 4.31314203295591 1
2.14850487731411 2.30762219928756 1
-3.011045534066 -0.865375820244464 NA
0.160819526987067 1.16239054429157 1
1.95771277773535 4.96544022626376 NA
0.738766906139047 0.471479176463466 1
0.952504495371237 4.52706489420517 NA
-0.598821232842426 -0.718600996196365 NA
0.580912827775422 1.09009705232265 NA
-1.08873861564027 -0.572034003015608 0
0.128858115448017 -0.275580029001768 1
-1.72023179666575 -1.74170613258924 NA
-1.75787617526502 -1.10727626799913 1
-2.89737554452825 1.43534972235949 NA
0.624181290242565 0.392608909844231 1
-1.83470465490188 -0.659410463364647 NA
-0.0799643729046476 -0.43543692483706 NA
0.0781726247791036 1.04236399410695 1
1.36821789539975 1.10788630483776 1
0.942036032053799 0.924458977747438 0
-1.76473753998009 -1.70629361528419 1
2.47166463405751 1.67215236071406 1
-0.811781940624172 -0.734952589021418 1
-0.28719622929081 1.3710273929163 0
0.939888128683091 2.42014705967665 0
2.40378194484102 -0.0827029882019936 1
0.571542362917651 2.13411668777491 1
0.506370647864172 0.822160391296623 0
-0.884935556844795 -0.346404434946466 1
0.486537149328071 0.408701860171107 1
3.86101923294102 3.47699961064982 1
5.54379172949064 4.08428365489626 1
0.570497334582708 0.845791497663967 NA
1.7445123325819 1.67556434647783 0
6.49186954831298 4.09479669576452 1
1.3123972222516 1.41765344643231 1
1.13796912621759 0.334966222548677 1
3.15793220202349 3.27460945869547 1
0.649943496877113 0.0494012403257857 1
1.54967057097523 1.61178122878571 0
-1.90077381625117 -1.66470969701151 NA
-1.80031221299444 -1.88507735085851 NA
-1.93811588061917 -0.994869981920363 1
-0.466565167160443 1.0761112549785 0
-2.09588441873211 -1.75747086370164 NA
-0.683661101990036 0.203046101362428 0
-1.4521174290838 -1.32994908178308 NA
-1.76673741901418 1.56582201768248 0
-1.06283394862106 -0.437021709149018 0
2.05350378615823 -1.05834185165867 NA
2.10424504512397 -1.70043244194857 0
5.87023579462396 0.18325632021591 0
2.42496488440312 2.90381097691743 1
-6.34723190249472 -4.70203077723161 0
-6.64333755046488 -5.92609461970437 0
-1.70981269199791 -0.149280813146093 1
-0.28162520211289 -0.0655646793721355 1
3.23932160510936 1.4219637073614 0
-2.30440182676522 0.11140751453755 1
1.68429082667962 -4.23096087512692 NA
-1.91717593479463 -1.96293846642172 NA
-0.346688302982712 -1.83271698894645 1
1.95972894814236 1.78940972992032 NA
3.31787803083437 2.96970396667682 0
1.72565857653091 1.55963066621679 1
0.133364686760864 -0.188987916240881 1
-0.527545357691852 0.0299238626230962 1
1.06905695112272 1.96689604163657 NA
1.38235143469543 1.59167650359481 NA
-0.522134109715077 -0.988685831562399 NA
0.661310477251417 -0.190494623191945 0
1.05416646923059 -0.139987124481021 0
0.260662078006849 0.452029987926799 0
-0.161982636523997 -0.620401490349116 1
-0.922651104217503 -0.974517925453112 1
-0.156110818261105 -1.16173380515705 1
1.47070663886738 1.92389031595854 NA
2.39602811669251 -0.595374603883501 NA
-0.724146099073342 0.094224256547919 NA
2.06935931338587 0.0412540395487416 1
-1.5457518963597e-15 -2.30003083782484 NA
-0.703383534305177 -0.79788323771008 NA
0.274955915732514 0.353016038683686 1
-1.6312224159709 -0.571734211256078 NA
4.26435729053733 6.57976508042352 NA
-1.5457518963597e-15 0 0
0.746472186548152 0.720596469981037 1
0.916529815875015 -0.168218875789735 0
-1.09371293978967 -0.779974677396469 NA
-5.79613831647487 -2.2760252113722 0
1.89469398238501 2.19561126920961 1
-0.439451228653478 -0.274149306451285 NA
3.28100742438846 -2.79107711246792 1
-3.47511509119639 -0.275849440597278 1
-2.334206772545 0.330567621807782 NA
0.0441827016591657 0.192146306565195 NA
2.54723125420205 6.19420641576281 NA
0.430432283887366 0.128191871966324 NA
0.136158032117974 -0.0195935955777023 0
0.821922134854561 1.82002479804639 NA
3.11308058682294 0.274338230953727 NA
-1.04732139277215 0.0668122603616887 1
0.741075638717707 0.714556883237149 NA
-0.991661565713481 0.218037295754375 0
1.45698016661887 2.9855927902497 0
-0.742637665100151 -0.429543643207963 0
-0.730243296101951 -0.142263045142419 0
1.00107203608618 0.125888810840215 NA
-0.202047986032224 -0.723598456150858 NA
2.18139245489256 1.4660317189932 1
-6.07376184558182 -5.29226273179569 NA
-0.0193568182413413 0.454270822611434 1
-0.579993783770774 -0.956155665601002 1
-1.87661839263135 -0.633787705491938 1
0.676058372163716 0.937452918860803 0
1.70962273752518 0.752747919958036 0
2.79037426701558 2.36431943545875 1
0.277720074673417 0.43026258664611 NA
0.360072448013994 0.765561124218193 0
0.595151918726932 2.46401968271327 0
1.87897597353604 1.54009244474273 0
2.47414607165975 0.747265481330447 NA
2.15187749153372 1.15969254030414 1
-1.25621119447888 -0.972986960902453 1
0.303386095156494 0.487165679027726 0
-0.505881872885482 -0.0603899746149999 1
-2.48265560408818 -2.67515347870977 0
1.4470514024568 1.43921052798606 0
1.34695896702227 -1.08031614328293 0
0.663184710919185 1.39631814180015 1
0.0360952036256419 0.278678326916368 1
0.856779901636915 0.423014194481838 1
-1.76781859743942 -1.75631300770615 1
0.475150903227078 1.75013828958819 1
1.2195618702638 0.392046734145326 1
3.84776268337227 0.899175060373163 0
0.876467223536438 0.686411643919167 1
0.174035024718835 0.46839692349237 1
3.55085888073797 2.42514052255294 0
-0.567189586187107 -0.254464164381909 NA
-1.01424047579253 -0.119445875740899 NA
-0.363574304226521 0.209442151828409 1
-2.30113033039103 -3.63756173000811 NA
1.67340264282781 0.921022589987205 NA
-0.767595679904938 -0.654926727075684 NA
0.41383794420892 0.774951092801889 1
2.04805323092898 2.1657874037537 0
0.912578187901997 1.03254264868376 1
0.504450684400608 -0.0493718133897189 1
1.17582829412094 0.314199132975812 0
2.96397313655353 0.710073614504035 0
1.24632063027768 1.26078458330108 0
0.682435417333195 0.706605022916632 1
1.86842962879244 -0.177969803917796 0
-0.555843788690483 -1.5009631601102 1
-4.54242674747374 1.02311441790823 1
-0.300693870939092 0.205011836766533 1
-0.52712221300148 -0.778559748471906 1
0.317864562592026 -0.667733837744628 1
-0.416243653914104 0.475734424996868 0
-1.69447867123473 -2.18031443508365 1
-2.05113583702256 -1.19868794782823 1
-2.28195531366397 -2.30515016419912 1
1.62207245731441 1.62070954745733 1
-1.57244580335333 -2.01890922224095 NA
-1.58557519406816 -0.076481996934289 NA
-0.727003273763268 0.160808734264157 1
2.57195310563719 2.8295981759947 1
-1.8669082191971 1.26406928311366 0
-1.5457518963597e-15 -5.13370977554145 NA
-1.01885890225044 -0.923623805382415 1
0.632628781584962 1.28821227806153 1
0.180286519038742 0.999959229398193 0
-1.07581706865677 -2.42548137815051 NA
1.39376530669916 1.1087841600532 0
-0.915336735411758 -0.535558915732549 1
-0.68751909242599 -0.723707661224063 0
-0.397635433606335 -0.214555749850994 1
-0.794864539496816 -1.90702571513758 NA
0.0623438415499219 0.269604789516654 NA
0.453975921927847 -0.476644250030878 NA
0.949764995906382 0.988141275791539 0
-1.95861570993811 -2.10007973198251 NA
1.29899663563139 0.692573798301371 0
-1.66339115203142 -2.35303808248558 0
0.700644058862943 -0.199462917305709 NA
2.92352843476632 2.21135142714708 1
-1.21470419217802 -1.59597519358875 NA
1.2830532164975 1.70024899246035 NA
1.37430640554037 1.42643105988545 1
2.1389363310747 0.628700006200356 0
5.48317462320627 4.19293639058285 0
0.081784913287837 0.182630718346304 1
-3.86784038292822 0.0790905355588212 0
0.775418196153944 1.07804851551451 1
0.0502512704135282 -0.403501250390481 1
3.75448973490574 3.85037917276922 0
-1.27102152262696 -0.0439383463148303 1
0.000326879766907824 -0.119893612603751 NA
2.03923232749019 1.56730820692262 0
3.79083276207484 4.33132696066405 NA
-0.995826828237892 -0.800933032259103 1
0.40044856533088 1.02099376841456 1
-0.106226350899327 0.111793091040583 1
2.20749675024844 2.09534852524438 0
0.079716702885838 0.801675075896605 NA
0.707317662290167 0.883975082349473 NA
-1.37070856555922 -1.31464434584697 1
0.430264125444217 0.237625209585779 1
0.342442487168628 0.7979813347722 0
1.98740037784386 2.1244078304869 1
-3.55311055332088 -3.54824103564481 NA
-3.80709322988054 -2.3355527101861 1
-9.05849362625828 -3.23891102291344 NA
-0.414589853175654 0.252204767757525 0
-1.23477672216954 -0.576316273162825 0
-0.569998304525871 -0.296605767078901 1
-0.621010940738513 0.511578045537827 1
-1.03957118102914 -0.992295215333058 NA
-2.46160021467242 -1.15337350680437 NA
-2.6805469319026 -1.74742067140605 1
-0.36126359953133 -0.445146880822192 0
3.0650139700397 2.05412403159041 NA
-1.42635058053038 -0.580203288795695 1
0.050523852613153 -0.168561525279278 0
-0.376332799373607 -0.719202546453463 1
1.66618433470692 1.41129191696766 0
1.1005778743211 0.559245416605935 0
-0.27291308374609 0.0523973453711485 NA
-0.200125693497816 0.476783467729724 1
0.791095082659922 0.607863987788038 1
3.0293466804185 2.52709237667533 NA
3.63624156411905 2.94814743296075 0
-0.81823094426745 -0.055179216722562 1
1.01004109824713 0.37797937596961 0
0.323398942850983 0.537194089617838 0
1.39106945980881 1.14647724150886 1
0.679983500554214 1.07212417309555 NA
7.11118719528366 2.52656879753288 1
-1.17044277849529 1.45963765744987 0
1.08859843039178 1.29710623202272 1
0.460666557887353 0.728443702447076 0
-0.107722834430686 1.18317557818043 1
-3.72152780188742 2.09554611220033 0
-1.87755485511741 -0.367363282419801 1
-0.519030174770721 -0.0612925615233489 1
3.39597430391187 4.12943751148649 0
-0.738992052599671 -4.25756872601615 0
3.21285651819492 -0.940217692554918 0
0.469078609736967 0.795198593485409 NA
-0.131281657610001 0.601373522008694 0
-1.00897886107428 -2.15045667897834 1
2.57682163101699 0.64457501536101 1
2.27349884054718 1.60163850551238 NA
0.861837486249781 2.17807388937582 1
-0.750709787703591 -0.658384342158094 1
0.229027149432817 -0.125079946803757 NA
4.10054369692275 -0.0529291610223218 NA
0.357298977200902 -0.334884346131892 0
0.698606164351688 0.508880529402797 NA
-3.44064304297508 0 1
1.93370783808499 2.57518981478904 1
1.464817027404 0.338867827061159 0
0.733182498760059 -0.0919749059532933 0
-0.15696744290981 0.465982489829771 NA
-0.829147591001015 -0.741213868800873 NA
-0.682907180696721 -0.228846607031921 1
-0.441152499964827 -0.1782192491844 1
0.180970860764533 0.167361357951224 1
-0.263170166633168 -0.41616804785821 1
-3.47696849973126 -4.49333157582511 NA
-1.5457518963597e-15 -5.67692449072169 0
-3.40921601603478 -3.78584957217259 NA
-0.547626918315817 -1.01393897121408 NA
0.887589035670071 1.63875667484655 1
1.5463839948731 1.09482606460279 1
0.628278372480531 1.1331509761334 1
3.32438660945507 3.37057691164047 NA
-8.85537343509139 -5.55085564340254 NA
-3.91196281939063 0 0
-5.77941114198721 -1.46561345773423 1
-0.888290410672574 -1.29391328359569 1
-8.66720767924521 0 0
0.653119729163798 0.911971504800412 NA
-2.54282787326386 -1.10148836318818 NA
0.60437610042436 0.995868005063302 NA
0.256725205451817 -0.54018970609865 1
0.0385442737051995 0.525905562678223 0
-3.79107708641788 -1.97790705882325 NA
0.710404580819283 -2.6545948009097 NA
3.25740514458149 0.938602041331228 NA
-0.241062411473767 -6.51694364666798 1
0.585588406248727 -3.47427042039927 NA
-0.257238687595579 0.011244389014942 NA
4.87736512696766 5.44257426871444 1
-11.431815727047 -3.04740407428578 1
0.12020821330485 -1.65331289114372 NA
-0.289892849761505 -0.0124553866408326 0
0.792067921719956 0.563733713102055 1
3.01240830074576 2.80752509373511 1
1.34353939908775 3.62703272307686 NA
-6.81081347680864 0.405129767579444 NA
0.518993301210919 0.170818281034635 NA
-2.54098521270939 -3.57296835850231 1
-0.746705799062162 -0.243571069930213 1
-1.41648112743235 -1.04345110751887 1
-3.16081275544502 -0.95122742448702 0
0.579542042126847 -1.36264441853472 0
-8.88338533500623 -3.31416527897603 0
2.10515797666873 2.0021085082537 0
-1.5444908380839 2.55586266350951 NA
5.5756394753882 5.05116449507762 NA
-0.61147267836317 1.585734836131 1
0.495675999162413 5.77286022681156 0
-9.76925504955723 0 NA
-0.346925437934733 -1.83234632917263 NA
-0.907683736499796 -0.69869056146596 1
1.95607266080192 1.80685731390363 1
0.990725871141182 1.15046780477509 1
5.42888812128757 4.07590126202216 1
-0.685784745489283 -1.77410430288407 NA
6.1264452428499 1.6781661510854 0
0.402112478167511 0.995494764999178 1
2.74072167331601 3.69524673789179 1
0.683639542337805 1.31518769913115 1
2.84007469046955 0.636201842880031 1
2.97722519166077 3.40114951731145 0
0.942128716121194 3.5408486224325 0
-1.96016336096379 -1.20270077554141 1
-0.29285413382944 -0.850523492986291 NA
1.79461060463552 2.17972302359209 0
-1.20736611962426 0.473712286997534 1
2.89680042933385 3.58537754355234 0
0.369912104425645 0.977746591049468 1
1.97542740279424 0.302469357747124 NA
-2.86602555040028 -1.62308560190693 1
-2.54098521270939 0 1
-2.21047187262281 -0.000688166569436405 1
3.31805624568197 2.03568882923457 NA
1.15750196602259 0.68164018785062 1
-0.9010833287605 -2.11668777713717 NA
-0.684735956799178 -0.219684609902995 1
-0.445633129403722 -0.290004443865418 NA
1.81764722253444 0.564633339725958 0
0.534249322228173 1.35726014212232 NA
-1.58221857725476 -1.21430091768007 1
2.91477120322771 1.69726643686588 1
-0.817041244309897 -0.516385126012874 0
-1.83776602831355 -3.07116267062021 0
-0.126917492609729 0.644761928615273 1
2.10954465003619 2.59905241779138 NA
0.8025931387493 -0.167610033985136 1
1.93060235320007 2.79041189579988 1
0.379945758731356 1.97441699297639 0
0.469948624471439 -0.231530433280608 1
1.40854673599349 -1.38296076531211 1
-0.0225269260667435 0.184316060985322 1
-0.26000359580846 -0.495024603589906 1
1.13439882094742 0.795933929769415 NA
2.54153998321342 2.36554556330309 NA
0.536346069356297 0.282346875443184 0
0.798770276026282 0.203378641332467 1
-0.872167196097809 -1.34937276625873 NA
-2.40277142040047 4.32436126013759 0
0.430535284296205 0.295317249741513 1
2.03297437154503 1.88299545011079 1
2.01555661818771 1.3651684672278 NA
-6.29326895191499 0 0
-0.0419413867259685 0.202088428634948 1
-3.72356071252972 -0.826306101239267 1
0.421706705503356 -0.871839656238112 NA
-5.87143885540775 -5.01124608037381 0
-0.233035896669973 0.750000493547421 0
-1.11592041240633 -0.719894168445517 0
-5.99362082433916 0 1
1.83854296331598 2.11099744234999 NA
-0.6575015659038 0.155424256440034 1
1.08160239782798 0.640679934296525 1
2.49257191910861 -1.09016785106393 1
-0.442168762077691 -0.695394257464447 NA
-1.16938811859018 -1.60166801673693 0
0.873250085461703 0.337681147158123 0
0.184761135576799 0.419545725408005 1
2.33800548546629 2.36315990712555 0
5.52434123169838 5.33684599699425 0
-1.33558336165386 -0.884419163348047 1
-0.523437988685074 0.48573083613424 0
0.968189917611017 0.654324681707344 1
-0.17920959660287 0.799825250210715 0
1.54764529337619 1.27931557747521 0
3.03966281647289 1.30737735319686 1
0.535620931322782 0.447839807800728 NA
-5.7661273736971 -4.11633787078622 1
-0.722591102799128 -3.00592771220813 NA
0.0781481069494429 0.640913906721641 NA
-8.46954988159058 0 NA
-3.89921920494485 -3.97387409236187 1
0.441750496926466 2.32722111893892 1
0.254647347798217 -0.864893566317643 0
-1.5457518963597e-15 0 NA
-0.452927686609756 -0.521442962148374 1
-3.56669333210647 -2.51531327397156 1
3.33565361590265 1.99617358933686 NA
-0.153281084861854 -0.0624520040440814 1
-0.859740064614583 -1.46306907612502 1
-2.99253066101939 -1.31536383150385 1
-0.154310195124292 3.96119451367808 1
-1.76451478013695 -1.76090828794239 NA
1.53135853277644 -0.230879143548922 0
0.455004586315797 -0.799575278117528 NA
0.0259804869139892 0.34707148127268 1
-0.235380885975209 -1.46260447371844 NA
3.42664576958298 -1.9030952875384 0
-1.5987084218451 -0.442024549736113 0
1.14366974689108 0.952862908796921 1
-0.261837129998288 -1.42948716055036 NA
-4.37053163023563 -2.64649008264989 NA
-1.37131651667995 -1.64610537597146 NA
-0.918472195973685 -0.477855741381124 0
-2.22743863302304 -1.27719394830675 0
-1.89740302536566 -2.21150428438396 0
0.0638989704029901 1.41113099761061 1
-4.72218759378176 -4.46727211268042 NA
0.129967966289192 1.49965495367881 1
0.853478484836574 0.579388369519099 1
0.0386026687404692 0.664900648638342 1
-0.984847822039225 -0.425869877850521 0
-1.5457518963597e-15 -3.35546443906191 NA
5.15589789069687 0.305543398834476 NA
4.78446517630628 2.36152176066314 1
1.5531347388012 3.24941909205039 1
0.992635155946077 1.03023156139592 1
2.57188457623408 1.83361359169495 0
2.29241151451867 -0.672599684019767 NA
1.21133657662993 0.91084266523942 1
-0.73488300263828 -0.639483318787447 1
-0.961992670362438 0.442936783839925 0
-1.25434811018939 -0.841328712595593 1
-3.29690900711101 -1.69567375685465 NA
-0.314034133460558 0.0222831243709421 0
-0.975465431900403 -0.383932492540105 0
-2.46310775739058 -2.06904400205033 1
-0.544311814068257 1.03167879758396 0
-0.0181333926776757 -0.680239724853066 0
0.989498656516206 1.09808934603117 NA
-1.0773416704645 -2.36938896068007 NA
-0.543226125306283 -0.418532470655806 NA
-2.6392749314636 -2.11615332112188 NA
0.0896773739335732 0.697309557544211 1
-0.655068592706984 -0.527106523414638 NA
0.196723514566663 0.111878045381039 1
0.371121074880646 0.58410599773669 1
1.1374199271013 -0.00415706359768029 NA
6.23916843924722 7.26460275773082 1
8.16506213146955 7.82275639529413 0
1.68237669786611 2.10385477632099 NA
0.188459167369785 -0.626483132100491 0
2.43369716446106 2.85604843858107 0
0.665506173267662 0.938506590415145 1
1.53294986873035 0.813458658308808 0
1.7146271811866 1.26474286918724 1
0.313093275940598 0.423940388216573 0
0.882980786915741 1.51335440161066 1
-0.498268632050285 -1.11273016119745 1
0.0811259542035661 0.406238712102916 NA
-0.791679506297571 -0.814969386539635 NA
1.78476796363009 1.13500339808085 NA
-1.36647234982634 -0.861742255387309 1
1.57551000975257 1.36365005847076 1
0.741378590848418 0.961810695595693 0
0.380025086475886 0.598063416680262 NA
-0.500206339788802 -0.474851963390092 0
2.39972895342114 0.538661675615722 1
2.46150027601394 4.54150995733323 1
1.28508549327877 0.92687461373178 1
-1.01274550822798 -1.48738673187109 1
0.57555326708846 1.45075208582618 0
1.53346920756279 1.52338711353245 0
-1.57600588544766 -0.643317924859624 1
-0.467957761807046 -0.459993616461315 0
1.40270770254142 0.67865360310541 1
-0.824047929079074 -0.630274835569153 1
0.817552919416892 0.657247286591414 NA
1.00221904384448 0.84306905416935 NA
-9.70554989436144 -3.7554418948437 NA
-0.814600184878108 -0.935384348030872 NA
-2.87936913558732 -2.09123899892524 NA
-1.22166625591249 -0.792365014699335 NA
2.50468878862351 3.33177277183167 0
-0.583899062877196 0.173083451551241 NA
0.853744681963216 0.127352549213653 0
2.64894196571423 3.2722068330825 0
0.338544760690282 -0.147680543680233 0
1.18676908408077 0.647360044934478 1
-2.76986387834436 -1.25002758672373 NA
-2.9610995407744 0 NA
-2.91987213632676 -0.394542565200188 NA
1.6061182157626 0.380116958793196 1
-2.04227290355145 -0.294114949403009 0
0.280137889234333 0.202327668542131 1
-1.5457518963597e-15 0 0
0.284152478291189 -0.156557807911978 1
1.52250676667116 1.0381459252212 0
-0.24856049926962 0.600935588524077 NA
2.88709976506431 1.74338776379275 0
-1.65890445069995 -1.08276721035778 0
-3.18929502660844 3.64579410386607 0
1.1065677966724 1.02764719628135 1
-0.656391217732417 -0.510769570023189 1
-0.242950549681617 -0.53620011405222 1
0.931868368158861 1.1899921672207 1
-5.94970169648321 -2.21755861079762 NA
-2.1116583909012 -2.71672609707602 0
1.78826801500456 2.33679891768891 0
-0.397726933778157 -0.48957477264774 NA
1.80276131696523 1.00741949830726 NA
0.498047901112277 0.52334204556342 1
-1.5457518963597e-15 -2.93248674260205 NA
-1.54430519587943 -1.13674677836479 1
-0.325821325853886 1.07919532788152 NA
2.11378871571545 1.63735293880828 0
-2.35346787611189 -1.21075089761233 1
0.0704309747955082 0.0484280091069661 1
-1.12831152746389 -1.38101152148939 1
-1.02802766867695 -0.717791951718906 1
2.74126144977882 2.86531941656605 1
1.91221555539003 1.5578665011087 0
-0.463823200154545 0.267672523500786 1
4.47490015141765 2.78549365173169 NA
-0.225870917191265 -0.166021918638828 NA
1.21078273662234 1.22598509855166 NA
1.4063973225065 -0.742915796696659 NA
0.691771255060471 0.909779612108623 0
-1.90511772774868 -1.54099776357225 1
0.785009327654342 0.657268150937531 1
0.306401551810989 0.00314923613049126 1
-0.145134136504138 0.041609274955294 0
-0.0873060651657275 -0.0702715950756516 NA
-1.29031981126639 -1.92818922619759 NA
-0.630502943023218 0.779526641700773 NA
0.678581449729927 2.50156455133714 NA
-0.217664480140258 -0.472089232229339 1
-4.13642707007028 -4.07488232029375 NA
-2.47470742103426 0.243012114602782 NA
2.24045082616034 2.17270122417295 1
7.58993513449871 2.30739441083372 NA
-7.07917417196805 -2.53899197699886 NA
0.133450776555502 0.281478387791892 NA
-4.62188688897405 -4.95480827352704 NA
0.99616850843805 1.51125757295647 NA
-5.35029069904033 1.25086523442204 0
0.201063174903775 -0.931892016265639 NA
-0.06652722137334 -1.03792456856998 NA
1.76190621967169 2.7398999556724 0
5.74423540131489 4.67575604007649 0
5.32668536079557 0.50707638473474 0
-0.985558138858868 -0.805348983725386 NA
-0.291192305186721 0.000831587553918199 0
-0.642150945254815 -0.310548867578048 1
1.11527236141211 0.142158136083069 1
-0.305200652325301 -1.60039105562786 1
-0.136970673481517 0.95048730142157 1
-0.602451877417784 -0.474755992693452 1
-3.81092278711733 1.21627914371899 NA
-0.0873964244386387 -0.0169227217058491 1
0.765043586993109 1.59925973955334 1
-0.228490607713908 0.0603630968506008 1
-0.588760571106998 0.0255616013048684 NA
3.81671374123082 8.58682172935756 0
-0.29694008801764 0.0897980984018916 1
0.0135502194937189 0.703216446576881 1
-1.5457518963597e-15 0 0
4.21701925347055 4.46804917499071 NA
-1.30130152325935 -0.476307042165077 1
0.438997472894991 0.28068837613938 1
0.473476103610645 -0.161830536822524 NA
2.27936996283166 1.58000458554353 NA
-3.0149103260984 -1.32483669500488 NA
-3.16669309748482 -1.92111280756408 1
1.86473505850029 1.37079181260128 1
1.55764885983846 1.30998858732515 NA
0.538280337668465 0.904998125620294 NA
0.813814243525505 0.508002106510374 1
-1.57841087629473 -2.0077598905231 1
-0.325749131555805 -1.70809512293871 NA
2.34018287067538 1.07493934846549 NA
0.368233302714681 -0.278934945228434 0
0.768210973710966 1.43789079181326 1
2.4016452575088 0.961494554093271 1
-3.87833671924743 -4.3849428350908 1
-0.166502007824087 -0.570698580467048 NA
1.12423756974241 0.127450068105247 NA
1.19920305666211 1.03443231056983 NA
1.09788932124142 0.867239553857243 NA
1.95835435645087 1.80425320323495 0
0.766650483733506 1.13579042266288 NA
-0.365513909742385 2.66014681571242 0
0.743455457477469 0.661211959207609 1
0.155367498814087 0.337894546889995 1
-0.366271109281642 0.0295312436695873 1
-1.73980621429441 -2.7213566696458 NA
1.14472458777766 0.344450812886682 1
2.94114267853263 -0.593127870511422 NA
3.02913561176162 0.81994138647542 0
2.6535174296493 2.36438427610726 NA
-2.04815091156518 -2.09099070217818 NA
-0.346261690991596 -0.175352051751777 0
3.26136497016142 0.023597388970546 NA
-3.91666696277111 -1.53559015516406 1
-2.99002786856404 -3.56734732691734 NA
0.909314407763718 0.517979292339792 NA
2.42706311225054 2.233515795637 0
-0.144105943834157 0.0958506727913236 1
0.489077747220764 0.582890950626627 1
-3.35638107720795 0.355200026536475 1
-2.25046839423818 -1.32977123881419 0
-0.936827066183247 -0.249418990343425 1
-0.673974599619135 -1.15432029466769 1
-2.74917261167829 -1.78778571955057 1
-4.44999331030133 -3.54047418498911 1
4.69004491295245 3.14497584807257 1
3.01016389492541 2.13883251044427 0
-1.31052906025336 -1.57376861894431 1
2.61951037261691 2.33817441722458 1
0.199004598699704 -0.0625265781149256 1
0.0979352777310037 0.571104172540277 0
-0.0331981304652723 -0.190896385752245 1
1.15278778524501 -0.477035538991491 NA
-0.717779853421539 0.092734812587665 1
0.56691332998778 0.955337506377684 1
0.290577621954294 0.846741591752323 1
-0.189876468789237 0.328891581165062 1
-1.5457518963597e-15 0 NA
2.15058613678896 -0.00741706710036913 1
-0.975597283836448 -0.518798854337735 0
-0.88121308055981 -2.0312201240379 0
3.06984015964298 2.92895388679242 NA
-1.53099158612174 0.0320188026765979 1
2.31730576367316 2.73035501262307 NA
-1.95555103242819 -1.27646279023631 NA
0.116916957056962 -0.272741024922656 NA
2.96631286289741 6.85368646653352 NA
0.952423682795099 1.14809677259439 0
-0.564006063509873 -0.586865410406225 1
-3.52877523645237 -1.24160173751303 NA
3.49213915172267 2.69202068975992 1
-0.389853627492366 -0.0519325440930318 1
-0.221980920271227 0.0873091541404844 1
1.28423566535698 1.04557784418706 0
0.78841649467531 1.01315515013144 0
-2.75738028404388 -2.77912037822467 NA
-1.5457518963597e-15 0 0
1.09553059152077 -1.00803964428385 NA
-0.280599872783077 -0.990212083321068 0
-0.0654818117791694 -1.70477524221801 NA
-3.07818967045598 -2.13158780037107 NA
-2.05599431140816 -1.42570584949964 NA
-3.27511874855543 -2.750750483789 NA
-1.77096473079851 -2.10720575898791 NA
0.373285179148105 0.499777550185349 0
-1.97206451181616 1.18764188219368 0
-0.278111865601907 -0.937390052623936 0
1.46051848916188 -2.45432638246518 NA
1.79797007547351 1.40166458513497 NA
2.34950439153995 2.31104902871793 NA
0.958821380302195 0.876798966023644 NA
-0.353706969423334 0.0981078390821971 0
0.476374245502425 0.521103164204151 1
-1.5457518963597e-15 0 0
0.78594395344504 1.39646672552141 1
5.85816682019393 4.45410467905705 1
1.20541089123288 0.909161625971645 NA
-2.41144663117083 -3.35544899100882 1
2.28355297033986 2.04556108279895 0
-1.38742919057922 -0.38921060032639 NA
0.818506346639863 0.557906872536731 1
1.04111908517261 0.340083172110202 NA
2.91671018121848 -1.54371877592537 NA
3.80214017990599 5.98759175287793 NA
0.39148737016145 1.2885744408618 1
-2.94946488306516 -4.07135859584752 1
-3.10165541746772 -1.40251274279992 NA
0.0862816109365233 3.49384971264659 1
2.61516039859403 1.49248454389607 NA
-0.568459408350109 0.444397159424945 0
-6.64405917592612 0 0
-1.56631596769692 -1.05607234364893 1
-5.16732275142843 0 NA
-2.62705881090364 -3.76728056464589 1
1.3667671932645 1.11470305476895 1
-1.5457518963597e-15 0 0
-4.66129265730332 -5.14093192414089 NA
1.60938300349351 1.90899435521634 0
2.55425797509427 -1.22830895763423 NA
-5.42220796802039 -5.22296118389792 1
0.711501614119395 0.818971614966606 1
0.132437025296715 -0.694549694609788 NA
-0.674269737042181 -1.06461406470825 NA
-5.53192665848628 -1.309077936584 1
-2.16013615381976 -0.50774419918096 1
-1.3686665040341 -2.17172544306015 1
-0.278480807634714 0.225659876682997 0
3.3339306330184 3.14003893141182 0
5.54590005597645 3.7626794162967 1
-9.89533820230871 -4.95743552380509 1
-0.715700878647184 0.532336274498061 1
-0.885278747642285 -0.850650801528588 1
0.479594591190188 -1.10502734041512 1
2.51241539591511 4.49329928770029 0
-2.57577105716899 -1.26282189790831 NA
2.78261383394963 2.91158727820288 1
0.275992289919612 0.553544028637775 1
-4.37632364677996 -2.60357380681703 1
0.706643577398442 0.409686920884645 1
0.608411243010297 -0.0479789633985051 1
-1.5457518963597e-15 0 NA
1.57922544411787 1.40011606083366 0
2.21048425314015 1.6312581444866 0
-1.00097303383523 -0.583609829159975 1
-4.57075524911194 -0.646482975492192 0
-2.48947047546617 -4.5175776940961 1
1.78492564350667 0.633364174660055 NA
-1.44826561926694 3.87633434518208 NA
-1.71344095823485 -2.02419659864726 1
0.595381264176871 0.27308787080934 1
0.253015029555589 -0.773969879961259 NA
-0.075562532883559 1.42661310788151 NA
-0.914331557440745 -1.38771498700094 0
-5.04695619676785 6.02258427985929 1
1.13428419812697 2.28998722468646 1
2.61126064539924 0.922236091593708 NA
-2.78476480037571 0.108099339379619 NA
-1.60415747092943 -1.86620919265806 1
1.65335658526033 1.12287314962293 1
1.10263254076299 2.39519688103538 0
5.38160758886252 2.20978738121099 1
0.954876233697139 -0.38735538850438 1
-0.0717439401646906 -0.733221663424668 NA
-0.257254386556427 -0.187001281475424 0
-0.110266901034127 -0.271548072867478 1
-1.78323725101121 -2.08850046269322 1
1.79862702840657 0.839343838445221 0
0.230324360528516 0.527092003187941 1
-1.5457518963597e-15 -3.05616754043787 1
-2.66090255238192 -1.02252277928479 1
-2.73315316560912 -1.12958827318751 1
3.54728930357291 4.39053757249013 0
2.95975794838679 0.696777915260581 0
0.155608668803734 0.840504419758315 0
-0.119202326637435 2.44184193310064 0
1.86260600543194 1.11169841513497 1
0.967898517325108 -2.9435179429202 1
-1.01899624397948 -0.871609175518783 0
0.603032576275884 0.630398445645244 1
-0.48522777036741 -0.76114771994128 0
1.9845236644802 0.906870234524778 1
-2.81450157804781 -1.88976681119486 NA
-2.97396240924258 1.79172203477567 NA
1.46208347608823 -2.66149953364055 1
1.04681349333235 1.71492355336334 1
-1.40190892483715 -0.740801005345611 1
1.00448243891679 1.67976536606445 NA
3.87833003005542 4.89676027387598 NA
-1.70791907633751 -0.487643581551235 1
1.87149253689513 1.50040633116655 NA
2.59124608305995 2.16854752502512 NA
1.7692462272052 1.61944684523874 1
-4.08432720369222 -4.88892786033267 1
5.05210801730375 8.9182241750493 NA
-1.71849331701036 -0.19638491661588 NA
8.60960998909015 8.22421928268924 NA
4.15873952864494 4.7029269536494 NA
-1.71013449623279 -4.37757210607518 NA
-2.81580256766587 -4.97529050778209 NA
2.20663040517649 1.39823110300362 1
-1.06089691746878 -0.46215197599309 1
0.297659555549317 -0.114602652972711 NA
1.42511714675263 1.88001186339583 0
0.84541494557219 0.702641441029981 NA
0.172900583376732 -0.818717579230479 NA
-0.598247277572792 1.77955339136946 0
-3.55787576729988 -3.32920668208776 NA
-0.396995189554208 0.226392880232561 NA
-0.706211330080256 -0.487467045522961 1
0.153149652099965 -0.252256809550016 NA
7.20801704898122 6.89765336277239 0
0.708640417966721 0.483566122539025 NA
0.931848793353154 0.0543856312979078 0
-2.90289383784837 -1.68212606516033 0
1.59812383154686 -0.282373177687845 1
-6.80395537192307 -6.42272690403423 NA
-0.8262891279636 -1.19753557497025 NA
3.82850654066259 1.40833681869084 NA
-2.54365033411424 -1.9522842937269 NA
3.00256444675385 3.04710947569057 0
-0.571824218003484 -1.86749835332954 1
-1.13369214340573 -0.18171385373775 1
-0.576187996870064 0.177268071076643 NA
0.714483908418562 -0.00423001986916905 NA
-0.228693555335203 0.260395973010678 NA
-2.2723537797289 -1.03293649655333 0
-0.481819684138751 -1.48008075840465 NA
2.40231778599893 4.18036945639118 0
5.79496298849615 5.31051863134962 0
1.79207751099412 1.76996362988579 1
-1.32130133973723 -2.42277980387774 1
1.20559337686 0.223344078907585 1
-1.17762553550294 -1.90821241800468 1
4.02463646891772 2.43458327465504 1
4.79839035367678 0.960388812894725 NA
2.71738001808196 0.612607090062836 1
0.111219631425306 0.0984017883079459 1
0.617979163010101 0.392908954894146 0
0.41546386955507 1.5406628454722 0
-0.456380121280272 0.122134069644411 0
-1.97357420339609 5.37100244068582 1
-0.603666966947402 -0.21594440749171 1
4.47178464681728 2.64844560050219 NA
-1.07778199392507 -1.37464561810377 NA
-1.00354501894271 3.43623839578599 NA
1.47823725391672 -1.61872370418609 NA
0.186091701245303 0.354305781929399 1
4.00217202116937 3.18294514376831 1
-7.34749747861485 -5.83776421531718 NA
0.182315677362565 -0.293419889277306 0
0.215026955788776 -0.0437266210162187 1
-3.34146537824585 -4.3543721832398 NA
-1.9841566187641 -0.4913437230108 0
-3.70382547550754 0 1
-5.6338742198179 0 0
-0.74581416875511 -0.653342204043194 NA
-0.23369411793078 -0.598703630440029 1
2.50925417100043 2.5256184395815 0
-0.170927643595387 -0.0477925198796898 1
1.02395989609239 -0.257858900720513 0
1.50866377294401 1.26832094705259 1
0.0705893295426566 0.289912356821731 1
0.0440855546787487 0.720837934676493 1
1.51970667851515 2.06960202723835 1
-0.542933703850743 -0.315042354051459 1
1.17636742919578 1.19602421733837 1
-1.44073276316778 -0.627879068449905 NA
-0.310279315852755 -0.519781893434007 1
-0.401295813932682 -2.04419578396705 1
-0.552505531645644 -0.718167433508327 0
-0.186739917962245 -0.986378001448858 NA
0.755209299221081 -1.07562273375119 0
3.04339261538783 4.14453762013037 0
1.74660313602828 1.09862396071505 1
3.98578429959447 1.74367723527241 1
-4.01281351606244 0 1
-1.5457518963597e-15 0 0
1.00680997869559 1.02311441790823 NA
-0.543598596359909 0.282152000462111 NA
2.14345655809642 1.06343186084413 1
1.08750189310835 1.01316764316544 NA
-1.95306888003807 -1.33481865356765 1
1.17992305562138 1.32710905293173 1
1.45126599293297 0.521836122357038 0
-0.570858402253316 -0.197075986639726 1
0.0761296185006711 -0.94676668196689 1
1.26007890661815 0.371430052358979 1
0.858391268614226 0.243950001475485 0
-0.50739398465508 0.582229361231045 0
-0.746011494364713 -2.20665521802822 0
-1.5457518963597e-15 -3.3576594058553 0
1.03707941556073 1.70944723103628 1
0.289534933425951 -0.349524742767798 NA
-1.08350903112021 -1.16214235294613 NA
-1.5457518963597e-15 0 NA
2.17680606411889 2.28540136421702 1
-7.87718060716256 -3.24470185180063 NA
-0.731862442809509 2.90583174615157 NA
-3.67178088374294 -5.54908376108839 NA
-1.98628614095188 -3.03861204754842 NA
-0.111122322272966 1.30786532311881 0
1.30138799312742 1.45068165302878 0
0.331813777764646 0.243096751458294 0
0.252513519300345 -0.796681845246088 1
2.62657049206743 -1.56868974297933 1
-0.817623597373198 0.203919173937257 1
-2.7535319472314 -0.565015589483294 1
1.94084963669595 1.62964080313866 1
1.75046251837584 1.57379911123865 1
-0.674481128319844 -4.18772170434551 0
0.999357524394669 1.08128372837612 1
3.74053304771238 3.04063290226646 0
-0.91170171675107 0.0791432142626298 1
-2.36335437902621 3.17947314381683 NA
-0.685190722185078 -0.784422794494511 1
3.25922288052745 4.83252121825979 0
5.7755289252187 6.31974432026282 NA
-0.442214374633484 1.74178300620501 0
-1.11493684526813 -0.894099162394382 1
-1.60936282512961 -3.39351668057544 NA
-1.5457518963597e-15 -4.15206628795336 0
4.83801379710904 1.20390990308949 0
0.330401409560682 1.04414129861781 1
3.28597625007255 1.23255953016421 1
0.766732917394448 -0.286521411404056 1
-1.72073132626675 -0.284919337726212 0
-0.235519939278016 -0.822067026832531 1
-1.32352513165874 -0.935481645392938 NA
-0.755125147305111 -0.221546869999223 1
2.0500210183865 2.1946152698458 1
3.05986267262536 4.19751397407935 NA
0.539803406874822 0.968021522044669 1
-0.233036016207572 0.698468824158569 0
2.05266241254614 3.86484049599463 0
1.53424197965041 0.541694701886422 NA
-0.87100369601538 -2.63436159165378 1
-4.41178268753968 -0.139464061960195 NA
-1.15017797465391 -0.314687539274735 NA
-0.107145176158005 0.00118599796027518 1
-0.72300083712124 -2.12025222149188 NA
-1.30073502648737 -2.33543758521767 NA
0.803122974697695 -1.69573952078811 1
1.60775179727254 1.8766015689001 1
0.561748566247349 -0.37674068264044 NA
-0.0714030915462146 0.0437303702334428 1
-3.83804111589205 -2.58797239401797 NA
-3.67020513641223 -2.78457536139715 1
0.590145512526815 -1.03127315621995 1
2.58160794302024 1.74729476032718 NA
-0.592515448205255 -1.01728772061165 0
-0.496024996059539 -2.46405462104903 1
0.125744788695304 -0.703172299500183 1
1.67094586891664 1.3869356732584 0
-1.24184313227184 -0.2395022703665 0
0.60847342387602 0.407599377307686 0
0.565620132723129 -0.205126702487581 0
-2.29508239428142 -1.70025548638821 1
1.22510925752685 0.0671549714413347 NA
0.0344393645526378 0.520253837647975 NA
-1.24731926807607 0.52754929137143 NA
-0.347452068463555 -0.364141137267606 1
4.00225621512924 3.46306267759479 NA
-0.701709686926634 0.418273432806726 1
-0.693735630557077 -0.355850272261575 0
4.46542051087092 5.12627580097726 1
1.9904580200611 0.584185502009289 1
5.33550217990617 3.44188486222799 0
1.90702982316099 0.873748753710742 NA
-0.213924215008026 -1.36373184461043 NA
-1.36226336884853 -1.52769378783872 NA
2.31862427158194 1.76114762934375 1
-1.89375218973475 -1.47754426958972 1
-0.898760224772969 -0.83191375962097 1
-0.142934683421627 0.813615100194525 NA
2.94894367996501 4.17169738647012 1
-4.56376997345626 -2.35598804493927 NA
-1.26144415597998 -2.49017543342052 1
-0.29219740681486 0.379001819762181 0
1.86722735305878 1.32748163596598 1
1.89794951797064 2.96078067903208 0
3.36731064412305 1.76556388306309 0
8.03432155575167 1.93575022394698 1
2.6434107505843 5.01329807234313 0
-1.44769247552734 -1.40342087946209 NA
0.930719437529081 -2.33446668739445 1
0.753483893538267 1.33130832277496 0
-0.208161823382648 0.314099330731923 1
-0.0472211990984759 0.216818110184238 NA
-0.225625473155253 -0.656052171613983 1
0.018878666575131 0.340349157700339 1
1.82355548158213 1.33267316793066 0
-1.529440304659 -0.110537665542893 NA
-2.27101577490404 -2.58570018283558 NA
-1.5457518963597e-15 0 NA
0.663819762530022 0.709950283775854 1
2.87672757110604 2.47578202128551 1
-0.273365790677694 -2.11524310879464 NA
-0.384522563937652 0.311482245534412 NA
1.35150954067368 1.77143121066168 0
1.48064262000718 1.10566201335301 1
-0.0486509374880766 0.235232266997149 1
0.502042639387881 0.3703535412834 NA
1.59542766572121 0.290894337852492 NA
-7.20813555287962 5.38023324713639 NA
-0.463232008871846 -0.141752817775561 NA
0.0237971467025086 0.672936064110532 NA
-4.86182985748839 -7.97239604752604 NA
1.8918581455048 -0.355891956058014 NA
1.89618542736494 2.01405250220875 NA
-4.78407259744395 -4.18655656284714 NA
5.39470121172705 4.5414137893325 NA
-1.42974615333458 -2.26741648969881 NA
1.25667617624448 1.21276905630759 1
1.67229658429613 1.72921782280068 0
1.85045436976132 3.14607075710043 0
-1.78118972356057 -0.960668608531747 1
0.825265389986761 0.55990732101167 1
0.313889142597971 0.617131444985902 0
0.774144380254528 2.13228180912614 1
-4.28825344078444 0 NA
-1.53527588147837 -0.837798498733542 NA
0.556452308088694 1.01575403145341 1
-8.35019114570401 -8.63316460334176 NA
2.32300670315188 1.1476073746122 1
3.62903375484161 4.48246780492097 0
2.99325679873242 1.58835886307918 0
0.785888345476454 1.85896203177914 NA
0.973443390808097 1.21853876053907 1
0.00447634235944358 -0.169934348303033 1
1.65785963785053 1.79495438851983 0
-0.119093466910249 0.0238712562728986 0
-0.0147479802389609 -0.220027233477087 NA
-1.98334244498622 -3.33742041853557 1
8.62776711652922 8.55613021617461 NA
2.23426010937778 1.50114059710037 NA
2.83151715808011 2.91117920105973 NA
-0.421706866283705 0.0536843878835364 1
2.4025738176083 2.07709301753054 1
1.04319217022351 0.764264111790829 1
-0.693013873422039 -0.998092794775189 NA
-0.530806600829851 -3.51358331781956 NA
-0.532036584381892 -2.46813046365609 NA
-0.4389852520546 0.0073531328050087 1
-2.27776023123797 -7.16744047604356 NA
-1.5457518963597e-15 -1.91248568425421 NA
-1.92368821251298 0.854391117925236 1
-1.5457518963597e-15 0 NA
-0.682808676129169 -0.294427185754036 1
-1.73034525234441 -2.42736843747566 1
1.11086171346138 0.878848016018673 0
0.280411038277392 0.100553815635741 1
0.645665640791707 0.0574816999461205 NA
-1.06837468110739 -0.878685845531135 NA
-13.3470773644087 0 0
-5.68708053672147 0.463367703892245 0
-2.82262014199028 -1.49848130974948 NA
1.08361242197273 1.31864800885756 1
-1.5457518963597e-15 -1.91248568425421 NA
2.38331620418763 2.48163535151466 1
-0.0207225533610288 0.214578724987104 0
-1.14762099295523 -0.635953677447932 NA
-0.178036537262459 0.0609278945856444 0
-1.68603183356618 -1.36721530354675 NA
-1.73980667187354 -1.17599031730712 NA
-2.87889129904315 -2.24080936748855 NA
-1.59104229791406 -0.285151710695895 1
3.95720690405014 2.96845786391963 0
0.477118985770988 1.04853341599312 1
-0.0557922331693891 0.294097177777756 NA
3.17804239226513 4.06259572080859 1
2.75429658280599 4.97371779295597 0
-3.80709322988054 0 NA
0.89220725219066 0.844676745100186 NA
-1.60523792129323 -0.704534601107673 1
0.822638325881749 -0.460386269230169 NA
0.497857583366564 0.389095763626377 1
-1.9592027334635 0.667890375050249 1
1.00902060955615 0.502919699699186 0
2.32733059472905 2.56504705051906 1
-0.285880547141183 -1.15084083521675 NA
2.20051728176197 2.93479952273186 0
-0.387022498762422 0.0581737557937224 1
5.42473126870828 2.15525111410702 0
1.68324182898327 3.27240400226485 0
-3.53270927557709 -2.44908835612028 NA
-1.57728029316648 -0.481505040274023 1
-1.24771540652483 -2.46548425160515 NA
-0.262376414792093 -0.463453928771259 NA
0.104757463892021 -0.383091927055728 1
-0.161355879113096 -0.30101169509763 1
-1.49794698367028 -1.37631412372837 NA
-1.63132776500951 -0.0277169710490933 NA
-5.39470071317372 -2.23679268477558 NA
-1.5457518963597e-15 -2.52744538124173 1
2.16680996496539 1.43016936140365 1
0.312757741803162 0.10310790250963 NA
1.4802363833993 1.25394101382509 1
0.849713552767911 -1.27017896179164 1
-1.5457518963597e-15 0 NA
-1.17972185390638 0.195087143586886 NA
-1.02272186024595 5.70573207296478 1
3.3360925214526 3.83055274583025 NA
-0.694093170040394 -0.643861831709354 NA
-2.83212798872858 -3.25440435783526 NA
0.674109830058268 0.448289899269007 1
-0.0531402964927254 1.51409771527414 0
0.71438721132778 0.495129101322981 1
0.813451369100785 0.0561991219551702 NA
0.780596593386069 -0.446959005731127 NA
3.07666962341478 2.105587701724 NA
-1.81763082830289 -2.34742531305666 NA
2.20108443680568 1.55933963531134 NA
5.26400749646473 5.13729874892754 1
1.91653184597866 1.79310881405383 1
0.815976363134063 0.842526234653386 1
3.79147963572427 2.68732402178786 NA
0.340554895882178 1.26852068879152 NA
-4.78783791269847 -6.13225569939986 NA
0.241507258379187 0.212855447668106 1
1.13196483685849 1.10413419951478 1
-0.0780709537624102 -0.694817470335542 1
1.96698916217666 1.66383857078097 NA
-1.67558378391612 -0.09408135421746 NA
0.348989681807558 0.740990697147082 NA
-1.34170037970437 -1.35285171267441 NA
-0.805047254804639 -0.723702012605105 NA
0.900669953236414 0.988179844191678 1
2.9722237306534 1.7984850641371 0
1.82487026239824 1.78823898783116 1
-1.68075119824371 1.60220847500019 1
-0.17122074686264 -0.97960736699678 1
0.0811759944417341 -0.936977319153347 0
-0.770025878027445 -1.0258146166031 0
-1.21339515077254 -1.31457155087172 NA
0.932156258968695 -0.299508961553363 1
0.423869532301497 0.284677764009228 1
2.22442065315243 1.19969932252831 1
-0.84947302673586 -0.719483276069421 NA
0.872734277134618 1.08681145318867 NA
-1.08024911291437 -0.346764150827356 1
-0.103905642474357 -1.03587186035246 NA
0.283566310741486 -0.727137918912762 NA
-1.64080731281793 -2.18406736120891 NA
-0.448670905591113 -1.13775422023886 NA
2.87450882460577 2.46242141366361 NA
1.00680997869559 -2.64334751988996 NA
-1.57721037649017 1.13458932836896 NA
2.36602525462138 1.47267089654694 1
-1.48034279781374 -1.20723782476334 1
-2.22109589118134 -1.56713606132879 NA
2.38341428757295 1.31268909205793 1
-3.27290823859569 -3.0740659290113 NA
-1.54082332032072 -2.53015418343693 NA
1.24645457386681 1.61223003737969 0
-0.604109395949422 -0.70985733559586 1
0.499826178057724 -0.214087472338084 NA
-0.495424321865944 -1.3687135343392 NA
-0.19983095345363 -1.15627319242517 NA
-3.20073466629711 -1.18856732476269 NA
3.46595387736073 4.93879567401747 1
-3.01825913307568 -1.53526630664803 NA
-2.54098521270939 -2.21755861079762 NA
1.39555215112832 -0.118008261081842 NA
-3.09436840333582 -0.583968913989884 0
-9.27847774106381 0 NA
-2.32108221475994 -0.0715557960657978 NA
-0.317812191702448 2.73533234048022 NA
-0.719444560923162 0.0771584435373349 1
0.00663487376233763 -0.485571843714543 NA
-0.180900470014382 -0.66863194261917 1
-0.357925444188226 -0.579990190045588 NA
-8.9518011581173 0 NA
-7.70733512220936 -2.24305780799111 NA
1.45547186679109 1.57535550967082 1
2.36629199191378 2.04183628589181 1
-0.567373962811453 0.122337041636256 1
0.838794760752971 0.504425130876984 0
-1.7709955357609 -1.3986348893356 0
-2.52341513228257 -1.44789843168057 1
0.951768156805215 1.57145528753179 1
1.72785698913835 1.80621654964499 0
-1.13266834900682 0.453390637427327 NA
-0.667769091365719 0.553940819010916 1
5.59579600191971 -1.24640287764294 1
-0.00400992633592671 -0.268693780003345 1
-0.688848189452333 0.570685537402048 1
-2.96512007572308 1.81263675600458 0
2.2490130862735 2.57410114770162 0
-0.0124975816222278 -1.71194814824816 NA
-1.58446596738568 -1.08104601542658 1
-0.310134681271711 0.158950664395065 0
-5.54624963853211 -2.65729870110985 NA
-4.87325066246142 0 0
1.12734008167505 1.26725714769064 1
0.891511988145297 1.05210951748151 NA
1.8037028274485 2.03257995931376 NA
2.92888042103887 2.77134173946131 1
2.5289778913267 0.330469155142865 NA
1.29438337420994 0.829473508106337 1
-4.67096329437443 -1.18755636713009 1
-7.28134300902247 0 1
2.48395270265432 2.40074995713157 NA
-1.57876819399048 -2.31774876378836 NA
-0.568321153094731 -1.50834737853904 NA
0.0793137626159995 -2.68173086772827 NA
0.182139841148736 -0.513712111108834 NA
0.907041255437626 0.929445744801204 NA
0.788571451701556 1.15918694772446 0
2.14708557862966 2.93083568984815 0
-0.149895058111248 -0.0893025325471248 NA
1.67454526123459 1.84473563564884 0
4.44720236214762 3.3029715870917 0
-0.200371590373587 0.263384371112183 NA
-13.306382810533 -2.85298301217472 0
3.18409941985674 3.80062105018093 1
0.398167978056504 -0.898737021054835 NA
-0.452734971845462 0.634403648036 0
-3.17473912277812 -5.12238758094286 NA
1.27104261327334 0.460980831877824 NA
-0.921843926885283 -0.421501272295248 0
1.07420587457219 0.655230110491811 1
-0.27497497619259 -0.127699182402388 1
-0.643484775734092 -0.448809420882892 1
0.242513926277873 0.383644878866499 0
1.93829989917866 2.53367081962946 1
-2.99867136205339 -2.29792558349252 NA
3.06448701700975 3.37171894274807 1
-4.83659432392159 -6.12259601546839 NA
-1.14099975551259 -1.29112709555232 1
0.751855894514294 0.640415889027956 1
-2.5416922995702 1.17332972831457 NA
-0.85420491184769 -0.74846002486231 NA
0.0467092261867921 0.742888458589144 1
-1.5457518963597e-15 -1.81442589603629 0
-2.21389678050999 -3.3292629874089 NA
-1.32316328106293 1.19558260734158 NA
-0.0809637739298344 1.10565299318044 0
0.173020033359889 -0.124451555108783 NA
1.0804340195737 0.455401442304838 0
-3.28678222636445 -2.50450505803431 NA
0.756367314054068 0.973853049086582 1
-0.447273049413307 -0.683704211721731 0
-0.894820626366709 0.269478963748391 0
-0.928736433655662 0.0183917230137077 0
0.705856298718626 0.810101553733067 NA
2.30569508924072 1.78578597386094 1
-3.078510672782 3.35539849457152 NA
2.3308596810116 2.52622776197617 1
-5.02334029684309 -1.66670012366943 NA
-0.641960668212948 -1.03226919238994 1
-0.539617446536141 0.0851020830217298 NA
-0.0971395294852398 0.943749955256159 0
1.06733523837023 0.194687266756985 0
-0.392898373514156 0.286834388174811 0
2.13495893798791 2.130163159568 1
0.343606469585191 2.26102136296463 1
2.24780324419937 1.51358614255792 NA
-1.94084992519271 -1.74992658761299 NA
-1.02241896358854 -0.396708227923755 NA
-1.15736899080017 -0.256589554380852 1
-1.09498677390611 -1.19095045270871 NA
-0.603926322811711 -0.532889779427883 1
10.9773793832257 8.77095389636095 NA
0.369823308074105 1.52763214599638 NA
0.819303625519526 0.301126396958492 NA
-10.2982231659068 0 NA
-2.9610995407744 0 0
2.48891846734071 2.30593906266996 NA
0.185109098987269 0.328316361773869 NA
-1.37817238873348 -0.891988456116419 0
-0.900979343796407 2.0908739603588 0
-0.18633414327277 0.496740563057964 NA
2.64859326497807 1.39571676610006 0
-1.11454188683861 -3.32187268402384 NA
1.40160627572266 0.683057038558017 1
-2.26945489685066 -2.78086891481389 NA
1.11942063627827 3.54038234837149 0
3.16388147743273 0.433254938660255 NA
2.99725822746849 2.26990231097424 NA
-0.410731086172036 -1.06531208934851 NA
1.39549267207995 -1.42660399502623 NA
0.35425026768219 0.47590790809013 1
-1.22972568215449 -0.130079952757923 NA
4.54121408625738 4.19848687222606 1
-2.5863303390421 0 0
0.117845497334094 -0.0635171037496011 NA
3.58022829277771 3.28074460508387 NA
-1.49447144196181 -0.269503465089525 NA
7.53204921886826 3.55557220672406 NA
0.403611718930159 -0.324048097312168 NA
-0.0405033488836598 -0.36979716193535 0
-1.50104284135103 1.8286888934706 NA
-0.233805630688384 1.06040665530378 0
-3.94059297639007 -0.357938195903487 NA
0.644040946167428 -0.0179985334455807 NA
-1.2307648742244 -0.896393950086299 NA
-0.907764390149028 -0.193382878414197 1
-2.03671119020473 5.42705146115698 NA
1.50960335453217 1.96056138666897 1
-2.32681779124347 -0.787016439947413 1
2.81575336121511 4.25840308549487 0
-2.68716636357635 1.21627914371899 0
-1.27292763685133 -1.47557981765684 1
-2.31836517750416 -1.42620054885531 1
1.16013409136767 0.308960181559299 1
-0.239765823397871 0.871294877346284 NA
-4.70553386689628 -3.92596926236543 0
0.847122936683089 0.595810161328921 NA
1.80389111660854 1.03399009102304 1
-0.109820447195204 4.57547207782411 NA
-3.50417875735572 -1.11801960861736 NA
0.819461728074403 -1.57213239009462 NA
-1.83912802075996 -0.716628108237407 1
2.39888422527189 1.55293888897687 0
-0.350725960631048 0.970696493219208 1
-0.614764345044109 -3.21219569123881 NA
0.755474101310971 0.271911374181711 1
-1.38491594036926 -1.55071129009302 0
-0.361188027103623 -0.517772664923737 0
5.87633158986083 2.25493376369124 NA
0.562885081981896 0.563124573260598 NA
0.0427037865031367 -0.897311007307181 1
0.61810317245356 -0.476589092440432 1
-2.1610845748029 -1.82821775689541 0
-0.214644708136179 -0.251232800163977 1
-0.64364001392678 0.8661552792137 1
2.70965569070283 1.90665790337801 1
-1.49628485626957 -1.74636031747802 NA
-2.13061705289305 -0.211676432427108 1
-2.03105637991761 -1.87165898370747 0
0.257129977089029 -0.0843389441939932 NA
-4.17829023207901 0 NA
1.04152812416444 1.35960635097585 1
-1.2736394466273 0.774978063003769 0
4.50015804897195 4.70964768967511 NA
5.90336862253044 8.35729628295124 NA
4.12510848062742 7.61649988308353 NA
1.63946087596349 2.14542188005689 1
0.759912068727484 0.721810506538088 1
-0.751135760308757 -0.77183087708981 0
1.81486083738245 0.0155042288475122 0
2.50372237787556 3.16128345003605 NA
2.62616278240286 2.50920481779925 0
1.47638145094952 -1.7115671651313 NA
-0.617491944934359 0.105531352779649 NA
-0.332283506551531 0.563730149087523 1
0.845855592562747 1.25306032694492 1
-2.62902578311154 -1.27843598566102 1
3.5121937492622 2.78639007688365 0
1.1038680684887 0.810587710421042 1
3.5156397487516 3.78608731152015 0
0.0282774917009963 0.987474744957414 NA
0.450643872277411 0.253504580531758 1
-1.21134241606233 -0.491865199205566 1
-1.5457518963597e-15 -5.97307218724374 NA
0.116647704212197 2.19292255907817 0
1.0413022213035 2.5175225487756 NA
0.452463496054136 0.38188263950998 1
2.33435696267299 1.79402456252145 1
-6.33684300263756 0 0
-1.12961265107719 2.40233750743179 0
-2.76935359142814 -0.882481197000065 NA
7.30928004111867 3.8971017983014 NA
1.35046601788779 1.66567048275449 NA
3.08517541826623 1.40876953740422 0
-0.241810512657046 0.937848549037586 0
-0.181115826676384 -0.0724408130633348 NA
1.36932543643193 1.21941045698769 NA
-4.49535782810715 -2.63301767632973 NA
-2.80449194495103 -2.03016686141076 1
4.80385229841629 4.69937298630173 NA
-1.17513959717553 0.68122233664074 NA
0.0632904261133627 0.480789436788672 1
1.47273005228552 0.694042494248511 0
0.181848598393119 0.130379650024259 1
-4.71111861754623 -4.81878479952411 1
-3.50195354027931 -0.54238569246147 0
-1.21633377500412 -2.02328531307096 1
2.09356953694964 1.75911738038276 NA
1.70631040122327 0.436062517901857 1
0.629183938440632 0.770747907564473 1
-2.58479645267114 -1.76529073883272 NA
-2.63306331127746 -1.44859814856766 NA
-2.61931117242728 -1.3508569405662 1
1.32224484580339 -1.59118547894113 NA
-2.80513468803117 -2.08732980835076 NA
-2.31275242582563 -2.79475368599435 NA
0.408867816210204 -0.413071662352734 NA
-0.803592722682152 1.38914184876854 NA
2.4189519767005 1.79660949247707 1
1.14147816683855 1.17387864214872 1
-2.41293323130608 -0.899393768868087 NA
1.62156823443635 1.35153690717802 1
-1.0162054601841 -0.874942444949465 0
-0.932848940543074 1.55073769314579 0
0.979073524220723 0.683431133359532 1
-2.89767442069823 -3.92452000134309 NA
-2.9610995407744 -2.35605188112721 0
4.67016763579381 2.60051043919076 0
7.73143535429707 1.7820153178508 NA
0.788159946296576 0.614097177865716 0
1.0136042223202 0.178267041855265 1
0.911072848344852 -0.184527901173962 NA
2.47812491404093 2.33391846841924 1
-5.72768576713871 -4.91227353775363 1
-4.34798031493577 -3.53078390380972 0
0.0935588786617278 0.447984991729412 NA
1.61076280029929 2.67138198423095 1
-1.69695450782579 -1.00196188321801 1
3.79636992214096 -0.868730182703658 1
11.4206660003503 7.70207580992485 0
-1.5457518963597e-15 0 0
1.84215911974306 0.480892843847486 NA
3.77541934060686 3.60846043352954 NA
-0.422603295704883 -0.217700240330421 1
-0.449807861964234 -0.474469749225849 0
0.564395840220176 0.231495602802897 1
0.560598451663643 0.781629541727625 1
-1.64471312720209 1.84521588729258 0
1.29230432437772 1.05799101102433 1
0.661041403053713 -0.447488381396749 0
-1.5457518963597e-15 -3.60594279719576 NA
1.01751812213128 0.563920836757746 1
2.7932438116883 0.870843474860453 0
0.846587237918265 0.763895238582839 NA
-1.36641280008785 -1.51504423303698 NA
0.125205800033097 -0.637148903727254 1
-0.251291207265665 0.439008124940888 NA
-0.0986294626341675 -0.39212418289494 1
0.577580260644041 0.106790991315993 1
-0.824880228182116 -0.589152187910326 NA
0.251786066703271 0.233353185802603 1
-5.37311950694121 0.321825297737902 NA
-1.78019875833689 -2.30325415503208 NA
2.14832094245603 2.56126818386224 NA
4.59853546258096 4.26605857207102 NA
-1.73008487732539 -1.38160007820055 0
0.813481628358275 0.852320055103068 1
-3.1868546627595 0 1
-1.54947738367254 -0.364562963104633 1
2.79129673469294 4.03839724619223 NA
-0.531031183534127 -0.0762094099385646 NA
0.218020556424895 -1.70480500903516 NA
-0.552277115441174 -0.293376537419359 NA
2.51766137597768 3.334639763816 NA
-5.01107664287421 -5.61767411166937 NA
-1.04522601688649 -1.17155633486265 NA
[truncated: 7,156 more chars]
