# Supplementary material for: Convergent eusocial evolution is based on a shared reproductive groundplan plus lineage-specific plastic genes
Source: Nat Commun. 2019 Jun 14;10:2651. doi: 10.1038/s41467-019-10546-w (PMC6570765; doi:10.1038/s41467-019-10546-w)
Supplement: Supplementary file 4 — Source Data [file 41467_2019_10546_MOESM4_ESM.zip › SourceData_Fig3b.txt]

"bee_sex_bias" "bee_caste_bias" "abdominal_DEG"
2.50726413470002 3.24334181285003 0
1.0407399795714 0.916006963335403 0
-0.564211345309944 3.03875679576516 NA
2.21670390931626 -1.27830764163081 NA
2.43873706011495 0.0315617052956246 0
-0.404930174730517 0.544876799196715 0
4.39759464071211 3.65741190107696 NA
-7.11987186745311 -1.28809116876005 NA
-0.868510617879409 0.083086778115051 NA
2.48754707701341 3.13897635979012 1
-4.56931096746209 -2.33796311753343 1
-5.21409305635856 -2.80795368601652 NA
1.82286423873571 -0.494522561817699 1
-4.59741244029237e-17 -1.29958912212945 0
-0.862600733006565 0.240460420258586 0
-2.17210938052068 -1.92660490197201 NA
-0.527086118393236 -0.796032526533394 1
-0.327127784185511 1.1986101247507 1
5.01029492842183 -5.18721592647143 NA
-6.72550499546565 -6.6712007308731 NA
-5.99390963734287 -8.50444951946318 NA
-4.59741244029237e-17 -1.29958912212945 0
5.06193062977942 1.17568656565267 NA
-1.32502684039403 -3.1434006205875 1
-2.39984007357312 -1.78669427901426 1
-0.288067429647559 -0.230378600014129 NA
-1.17377911119147 -1.21106082828935 NA
-0.567600387640763 -1.12929341250452 0
3.37268789930187 3.49173442111422 1
-0.71208001992305 -1.0325944979243 1
-2.25914953629046 -2.22395794585311 1
1.54358166903235 2.10604592973256 1
0.649432548813179 2.35829972627941 NA
1.50003036688411 1.64384729298792 1
-3.86563776838817 -4.48887684881317 1
-0.35471149051103 0.448437435114337 1
2.38565323736194 2.20161672252669 0
-2.94006180490552 -2.86239837512675 1
2.37893854700959 2.09873931661633 1
0.60300827447893 1.28299613237998 NA
4.55403843629778 4.43467162764093 NA
-0.402960261491318 0.0235016389222838 1
-0.0815065459920106 1.83621985693487 NA
-0.79679623579018 -1.1712349511816 NA
0.493920860856863 0.242140336513782 1
1.08946955596143 1.21414371498454 1
0.00158542168530448 1.23792340787721 0
-0.154053812185729 -0.760067834117224 1
-0.0846463305097864 0.0201043349025704 0
0.656952983196105 -0.0295352957954742 NA
0.720336898093567 -0.44818648587424 1
-0.379537170890939 -1.87343040155211 1
1.72171307064921 -0.69225001026716 0
-2.70262678110375 -2.17110037574459 NA
-2.95824789355119 0.475312682500205 1
-2.22186778559865 -2.1428575036323 NA
1.47249917825749 1.59984272667194 1
-3.42187005926321 -4.95312559719749 NA
0.77897539165363 -0.181932478862063 NA
3.76800482119324 3.39636096628913 NA
-2.17705508333702 -2.14153523719513 1
-4.59741244029237e-17 0 1
-4.59741244029237e-17 -6.22040454769478 1
-4.59741244029237e-17 -1.56364728103501 NA
-9.93467999113194 -10.1921760417662 0
-2.33884755256937 -1.55278741791054 NA
3.28856622319304 -1.2067984595946 NA
-5.0652032563982 -8.75361709726217 1
-4.95421731114632 -3.36458941088326 0
7.85744104424301 7.06718920141375 NA
1.16505441020815 -0.122646959967398 NA
-1.87105506299364 -0.605122042664085 NA
-5.93239118285913 -6.85141507816505 1
-5.8126920507536 -3.38847580300728 0
-2.17998139283664 -2.70080867323381 1
-0.990656700522693 -1.89541021019688 1
1.35617665747409 2.17881936865395 1
-1.43479504837512 -4.19792458871468 1
-1.82512316174414 -0.793457098556304 NA
0.500062927717124 -2.85189380375836 NA
-3.34252946420831 -3.16502481512693 1
-2.94877048261453 -3.69585919920523 1
-0.562998616250412 -1.05337135244297 NA
4.64138062264058 4.11479066760494 1
0.0934650398029456 0.391149651045745 1
1.44404200233315 0.646134033192222 1
3.93388919756108 3.43543534148024 0
5.96628100146221 -2.61490031437062 1
-6.77224085606206 -4.16418251546295 NA
-4.22671979411582 -2.09621778355284 NA
-0.329852785464834 -0.732641514496126 1
-5.00753350218115 -2.92949559892701 NA
0.174635576937466 -0.579097756071709 0
4.64266894703231 0.513413934085727 NA
-0.631111043433099 -0.444629645100083 1
-0.698040674161958 -1.94120246160709 NA
-0.878729177856796 -0.907931591607873 0
4.58245126384205 2.38947201103831 1
3.05937168203162 3.62334133572368 NA
-1.34300551634834 0.316327575929005 1
1.06799104970753 6.09802549162099 1
4.40617554537685 0.993711254078379 0
-0.135014433834795 0.872042118658212 0
-3.03483757628231 -2.47711436934831 NA
1.86556128135105 0.93403691198816 0
-1.2134062297177 -0.43542684503252 1
-6.4844817253139 -4.62110471055735 1
-0.0943550216955928 0.361028656704168 1
0.136847313062385 0.997029164772283 1
-2.82825830107003 -0.603758173222923 0
0.723520069032406 0.630949335906473 1
-1.50098797439255 -1.90260917393338 NA
1.03507506832106 0.391224595934726 1
0.844889305079997 1.26989734771791 1
-0.425845230953146 -0.402142196286543 1
1.9684883273882 0.350229202530404 1
2.59086192017053 3.17400588422927 1
2.19195552785926 -0.220750909998857 1
-3.63308154846365 -3.76059244830753 1
1.81454646053937 1.32032571105331 NA
7.80663560883248 6.83659804397769 0
-0.450401595732709 -1.51869596967027 0
-0.51562522974198 -1.8266330818585 NA
2.1101541302964 1.33434749981774 0
-2.47011369506434 -1.8982442791053 NA
-2.76179623858341 -2.22477603235343 NA
-4.59741244029237e-17 0 NA
-4.59741244029237e-17 0 NA
-1.77842575623946 -0.50811664092201 0
-1.45641474550821 -0.336809823991908 1
1.26286041531466 1.43073677237714 0
-2.64325597325135 -3.212450292495 1
-5.53288958800431 -1.47158668092926 NA
-3.31817994183319 -3.59431291029658 1
-1.63283073265619 -3.14650963894127 0
-3.01579522686671 -1.67187084161371 NA
-0.986268695477688 -1.36802340986972 1
-4.18419631153218 -1.99195947843491 1
-5.04171958550544 -3.51810466546596 NA
-1.17327538703081 -1.51311785800201 NA
-0.196274445918883 0.840126590011123 0
-4.59741244029237e-17 -3.1406622014881 0
-0.371737208125174 0.14222233993492 0
-1.71234368790405 -2.44615620974411 1
-0.660202986361509 -0.956254437373626 NA
-1.84950535626192 2.10566080344482 NA
-1.37453031233449 -2.39547133223881 1
-4.94116974532088 0 1
-1.77728192711729 -0.159654750941565 1
1.37619799692545 1.93942476744245 NA
0.643038163985367 -0.343786324703693 1
-2.31527258325641 -0.0886738005090582 1
-2.80642289594356 -6.46313545717478 1
-0.559134671650258 -1.41039075496815 NA
0.759194314192412 0.568499643471994 NA
1.02105671684124 0.940104880570045 NA
1.56984729116385 -3.49834712966767 0
-1.03441484244328 -0.745751380172626 1
-0.223483567876043 -0.650196420449423 1
-1.45518053460327 -0.651536543627117 NA
0.0568056636743804 0.240517522355214 1
1.34288190369766 2.22353992842139 NA
0.304596170516334 0.194334778830397 0
-0.390482452822097 -0.938320439720701 0
-0.601847768230561 -0.546472589389645 1
1.87743055221252 1.91073452031338 1
1.29338441591527 0.837428840786497 1
0.554394173469288 1.01446495324014 NA
-3.04210981866817 -2.60140556594279 NA
-0.307064480180428 -1.11981960886441 NA
-0.371737096215282 0.142222098356749 1
-1.53172884436842 0 NA
-0.50161784226632 -0.127645206932866 NA
6.1953667130205 4.55726121069902 0
-0.380120652101844 0.962462467151925 NA
-3.70319197569928 -2.71989095150697 NA
-3.09356363182841 -1.9902641450922 1
1.47575261141216 0.832543563965585 0
-0.227709195150283 -2.33897594710348 0
2.63324531058065 4.46608871200582 0
1.18851311272104 0.510399971735294 NA
-1.07911701192287 2.37534568403899 0
-1.03887832645498 -1.70519039322405 NA
-2.72586599676719 -0.67930664997929 1
-4.38330784943252 4.79707812623778 NA
3.7066200932376 3.26788130387133 1
-1.02659821056003 -0.583153286052599 1
0.0328168962951132 1.21548450920085 NA
-0.28306353048881 -1.49791106746164 1
2.19579492591283 2.6918051996996 0
3.29179909968611 3.01735623276602 0
4.68498510812739 4.21733307084739 NA
-0.682826055292605 -1.11375055310529 1
-0.952262388938099 -1.97292979360922 1
1.19608744439351 2.70092791997926 1
-0.285144680035424 -0.106814475491344 NA
3.05686348538099 3.49789764596431 NA
0.01714196140501 0.514942677219207 1
4.11495757993909 2.27112463271134 NA
-2.24604009672929 -3.0003506074638 1
-2.18281640645655 -1.27721505186766 NA
-0.0238272498322042 -0.514706782767296 NA
-4.59741244029237e-17 0 NA
-1.2570738245617 -0.318211644450373 1
0.905203369805317 1.69469841668895 NA
-0.320653793984518 -0.200406938270437 NA
2.04274314814521 1.81861888709753 0
-1.03601491319094 -1.26235384055558 1
-0.0838898068414083 0.305904840449838 1
6.7678106841551 1.67982249615897 1
0.684515071207893 0.320570176336684 0
-0.995959209048569 -0.925881480055025 1
-0.669330914091998 -0.686463389209868 1
-3.78364283620249 -4.3350962482946 0
-2.88897124136934 -2.30074390948143 NA
7.85901868195326 4.37417946661667 NA
-4.91982579691056 -2.5996746540408 NA
-1.06094882123876 -1.2892946830474 1
1.68233630883174 2.40844963527075 1
-1.85726544283228 -1.69839800639326 NA
1.42416309622076 2.78299389383805 0
0.846092725320725 -0.610978479304099 0
2.50823323374699 2.31618655860593 0
0.501310187311102 1.08541851524056 0
4.95846357919522 1.30603541168163 1
-1.01295728174913 -0.543530468575081 NA
0.292266769125021 0.0322236297766186 1
1.18861736586533 1.60340536027398 NA
1.03613931149737 -1.14351033672736 NA
-1.15970450077405 0.391245640788775 0
-1.89786231733135 -4.43031025770802 NA
1.26417705248406 0.627733477690433 1
-1.46509563859399 -2.2648189813971 NA
1.38170251843813 0.736996341889443 NA
0.794764182415277 0.353164333281354 1
5.01354347036732 5.18966598023809 0
2.90782632351236 4.85715527489715 NA
-0.811983390124577 -0.340106867620942 0
-0.678986897133612 -0.81325020020889 NA
-1.75617411938136 0.187665557223435 NA
-6.4976415565732 -4.55763098502776 NA
2.37427175068907 1.31800496203094 NA
-0.734763362349168 -0.854124656693604 1
0.573004382797321 1.05161825542672 1
2.22485511820558 4.98580392657542 0
1.89544718276117 2.2215094873558 1
-5.19256101551216 -2.02520714134042 1
2.91240772576058 2.80484443378109 1
-2.98796402213052 -1.37161888914774 NA
-1.00938812603336 -0.286349687782386 0
-4.06910714780444 -2.04090672968419 NA
-1.95291014615696 -0.916189635440213 NA
-4.59741244029237e-17 -1.29958912212945 1
2.79135203937692 3.57647132806265 NA
-4.59741244029237e-17 0 1
-0.0702004573478892 -1.02940192097412 1
-1.90031008999249 -0.556586705954118 0
7.78981741837109 5.76387250317662 0
-1.04703625670188 -0.894487713795957 NA
-2.34747969803425 -1.50416212009055 NA
-1.77701467230264 -4.21152410006641 NA
-1.06308954998279 0.238004415897747 NA
1.21391433517915 1.03055094840283 NA
3.59816510578984 3.09771307037705 1
-2.17209676701523 -3.99821206305758 0
2.43401426031207 2.34911582662391 1
1.19501427162516 1.44701366498583 1
-0.609172193354214 -1.12309558215654 0
3.10638252201106 6.55863222756374 NA
-4.59741244029237e-17 -3.1021414490055 0
1.65302311223142 1.82215615812786 1
1.53457710590522 1.3288407217932 1
-0.303821936097638 -0.0236563566281174 NA
-4.59741244029237e-17 -1.94337091213499 1
0.574110868411099 0.141773041758168 NA
-1.96059313966596 -1.67672568784557 1
-0.790886920121055 0.18189918290652 NA
2.52128232269844 2.86298409157801 0
0.775152310574904 0.58144021838833 0
-1.14174260199104 -0.759874654524784 NA
-0.0877434112342435 -0.347378944783293 1
-1.00750915886683 -2.76336350043707 1
0.693595254486672 0.641022280060636 1
-2.4751877154288 -2.6970991473012 1
-5.10200437938734 -5.90968266965558 NA
-1.32703039841685 1.2288803575264 NA
7.6737219514037 3.5713866864708 NA
-0.679978680812103 -1.73750053484212 1
-1.53408198416184 -0.884117100888373 NA
0.70404809796616 -2.9448892301832 NA
0.792496431140929 0.31676633021179 1
-5.6319701294167 -3.62248331859823 NA
7.97346739696298 2.60261470817109 NA
-1.75776775578678 -2.48901926640985 NA
2.71584203704465 1.32006963208899 1
0.300513917426771 -2.58784219319244 0
4.89734088249795 5.57481188952521 1
0.804055440819011 1.29684526456842 1
12.6101003635347 10.0427580886651 0
-0.697297802065341 0.14297927676366 1
0.252712421518261 1.14271923568608 NA
-1.99770561916968 -1.18082426273988 NA
0.884306042543184 1.59420728912497 NA
5.20474398306 5.54295882626869 NA
0.344446288246449 1.16126653635493 NA
-0.752413266277017 -1.16103291226136 1
-2.04517481499192 -2.92212873684577 0
-2.19330341041148 -0.640576185660874 1
-9.35921373199064 -7.84189086199251 0
-0.4503597098983 -0.775219887129246 1
-0.705456675241863 2.12959299845032 NA
0.110138204557667 -0.82427431741587 0
-0.298425945279148 2.17938095031952 NA
-0.285625918583105 0.130570145648808 1
3.99200109902769 4.41639473622121 NA
1.08577477921553 2.31498808715912 NA
-2.13701250154438 -2.80969207143956 1
-2.35437986084429 -2.12324773356142 NA
4.01114306813458 3.3326596544137 NA
-10.7666719052417 -2.96945021266847 0
1.22759230711018 1.08624970420303 0
-1.29148159446641 -2.47321963015789 1
-0.933887891092441 -0.922596003784871 NA
-0.0606097009222581 0.275027543584581 NA
2.62740781579398 6.49272130698997 1
-1.08452163446609 -0.894436941209179 1
0.173815245314709 -0.437800531418874 1
-3.84255456370028 -3.3220623725121 NA
0.978421017784439 1.59811411724537 1
2.44002082908549 1.98550265023241 1
3.60749931346152 1.30249377926978 NA
1.25830914740825 1.97740588703621 NA
0.954220850330582 1.49985052608236 0
0.836775570079137 0.953036838488575 0
-3.09947027295678 -1.0774440476826 0
1.26471329480854 0.725379009574156 1
-1.90848819231714 -1.91420653246367 1
2.96473866106874 4.53947912799273 NA
-1.52512563707642 -1.55674531628124 0
3.7453602800499 2.84735180032113 0
-0.57453716639089 -1.47150218912397 NA
-0.292307419580534 0.301365270277085 1
1.05931855559383 3.99934827403639 0
-0.910529871319295 -1.39863727373974 NA
-1.89214435602503 -1.18225220864572 1
1.14198605223786 4.1864889107809 1
-0.496116688063783 -1.63772251210992 1
-0.894037364682161 -0.392125119967288 NA
-0.631726073872501 -0.197994297626358 0
-1.82093661170484 -1.994181132492 NA
0.183495551227736 0.799838337601845 1
5.28432661797066 0.140499333616835 NA
4.28386418543125 3.41077380214808 1
0.307369650119915 -1.23957402458309 0
-2.92875452994296 1.80342178314275 0
0.804349192264417 1.67376699983898 1
2.307506864634 1.99268324039075 1
0.260312619869578 0.954285209666255 NA
4.7931538716841 -4.45835555696245 NA
-2.14391458071604 -1.00886615130796 NA
-4.55299802749567 -3.31870182655327 NA
-0.768985070342443 0.90510948990513 NA
-0.943387344014274 -1.24424466493694 1
-0.0546682475304909 -0.362040309801489 1
-3.10201145751915 -0.0721304829828347 NA
-2.99519072084797 -3.18348342322325 1
1.06321532288984 1.66771360757259 NA
-3.07693829464239 -3.27868193292359 NA
1.19504871522218 1.25112060756202 1
1.19800532023301 1.44814322184529 1
0.716135553010571 2.1617631320136 0
-0.451259786323802 -1.1512810741573 1
2.38414333265916 2.6928018065563 0
0.184566354825537 -0.430264775191032 1
-2.6003616262784 -2.83941858125654 NA
-1.51012528140347 -1.74681475414761 NA
9.86489402711466 6.26370056777597 NA
-2.32772257930832 -0.268426888024252 NA
-7.54474559719423 -2.72387776266653 NA
2.32475201443272 2.97467941764235 0
8.99413247750066 6.96383413233027 NA
-0.205256975695615 -0.560260884092299 NA
-1.97032790193643 -0.31177384451499 0
-0.141355801264537 0.315423377540979 NA
1.44270402569018 1.33450411311752 1
-3.07652669668365 -3.93469450580379 0
0.221369877745745 1.12038155027737 0
-1.26456528262362 -0.264522665651034 0
-0.24729372239736 -0.0943937963690699 0
2.52465576254019 2.41172469277688 NA
0.423068436392496 0.55160611753725 1
-0.492858349154572 -0.65935362133891 1
0.0357697916665106 0.216373474944049 0
0.182606455093896 0.23704920667136 NA
-2.284811892934 -0.885505931235373 NA
1.43344622622415 -2.05744265882147 NA
1.90273368659961 2.21840392568995 0
-2.93959831493894 -2.84319203063928 NA
2.64862660991784 1.44982410468936 1
2.90855338234225 -0.453312677690343 0
3.42246030472832 4.09500117524044 1
2.36847874379548 0.186127263590927 1
-3.34678376967304 -2.41774758508668 NA
-3.72565975636675 -2.74131360459463 NA
0.993838291291117 -2.76831138485716 NA
0.93351118431024 1.34982061962044 0
-2.44128016931771 -3.2618400259702 NA
-0.297678924720466 -1.19183896630522 1
2.55903799442594 1.10086887276559 1
-6.58808197671951 0.405588720557739 1
-0.858332989513346 -1.60233360823353 NA
0.164058420663449 -0.856283583005944 1
4.01291271861512 0.564045943769482 NA
0.64054640455919 0.413933917452742 1
4.26527155530634 1.78829649032969 NA
1.71840345868688 0.687335599812437 NA
0.945321817905531 2.20096966837847 NA
0.563299369435342 0.782038147284029 1
-2.42246281431281 2.90585782732039 1
-0.0655401909596707 -0.634092342734081 NA
-0.574243799306633 -0.390518702654995 0
-0.40464812104033 -1.14458174819426 NA
6.28790755475776 6.06541008533271 NA
-2.88579462100914 -2.05744728200463 NA
-5.07013125174142 1.59984272667194 NA
-0.54993402014686 -1.90549343635081 1
-0.0706165729734345 -0.427014668561697 0
-0.225567540814088 -0.628858445888041 0
-0.102673419677402 -0.374783278072089 0
1.61851118135881 6.10662208562702 NA
-0.165362545105374 1.4818509449883 1
-0.203414219226592 0.419459115747054 NA
1.29993152217005 -0.580467758673524 0
0.253238462409173 0.31542126217525 1
4.0533995138913 0.331082031521817 1
5.09992365167571 9.05752445363359 NA
0.20082477235661 -0.481360155223782 0
3.71746896089948 1.63264684321416 NA
0.937631480842634 -0.900701160974253 NA
-0.107771083500675 -0.637202329286324 0
9.0950612722249 8.46923749899961 NA
4.31733086851528 4.20925492054617 0
0.999579117432472 0.294429100836327 0
0.378756342556653 -0.486701796681733 1
1.99836650274521 7.08141276116508 NA
-2.27168818381023 -1.41187429048805 NA
-4.07897435772876 -1.85689741163967 NA
-0.934701913535272 -0.101364570144515 0
0.475567080547579 0.293397640653486 NA
-2.91688234433926 -1.3954801509234 1
1.28721156222176 -1.04599763814554 NA
0.561940717166187 -0.282714511329263 NA
-1.97016334076059 -0.614264353893514 NA
0.772992930123527 0.813097830574157 0
-0.468052637228075 -0.527609141241448 NA
-1.26879850419716 0.51945811508614 NA
-4.59741244029237e-17 -1.21091671626686 NA
-0.787396798858145 -0.64209985093744 1
1.83247655468297 1.84279462454798 0
-0.278447293984937 -1.17292010541079 1
0.0547207418363221 -0.199054701025998 0
-2.06517807520293 -2.2586834457445 NA
2.73788473465942 2.75992676094784 1
-0.899303781356193 -0.787504847859963 NA
1.45265011865166 0.264337547285716 NA
0.131031243854138 1.63688956155143 0
1.04086417914298 0.594850020551322 1
0.268810473183827 0.0622438908567647 1
0.144117339380447 -0.00530631718582006 NA
3.88125537451359 4.01771698351196 1
0.136491196132173 1.09022602610681 NA
1.25358343853637 3.8416943141303 NA
4.42645614342117 2.52913460358983 NA
-1.64419502424554 -1.85955206152193 NA
-0.495370120836507 -1.14722082941724 1
-1.0533690618816 -1.94899821444498 NA
-0.515930735930221 -0.338715185268817 NA
-0.105468536389213 -0.710831578731159 0
1.68743705266215 1.48351876918949 NA
0.923256453267891 0.366045111252401 1
1.82333324973442 0.78379774331074 NA
1.11374205493902 0.766716160763595 NA
-0.913724398487212 -0.960127620450255 1
1.78769288642496 0.898820142044526 NA
-9.4213089770901 -3.17348455590394 1
0.12382482135027 -0.342379625976129 0
-5.026796337091 -2.70329608218562 NA
-0.808327805441701 -1.04652006817549 NA
1.29231158896247 1.47143319014614 0
2.98624532446698 2.42337419640225 0
0.560124285960253 -1.14858720114419 NA
-1.26160631499623 0.283012243332116 NA
2.3711821543333 5.39841197112993 NA
3.92794053758085 3.83545018565092 0
4.80834014608933 5.19165858415971 NA
-4.50433723101506 -2.24390838087825 NA
0.880973939568967 0.454376713134292 NA
6.2109396702734 8.80171403886409 NA
0.450027289914424 1.625646645675 NA
-2.53671015732696 -1.70864612063955 NA
3.32471658079894 2.43095879140813 NA
-1.44075784820433 -0.973542191843417 1
-4.63268448809599 -3.15247726450657 0
-11.5536514150754 -1.33167912630764 NA
1.36458694152068 0.651811521822874 0
0.81309224576434 1.10963198331668 1
1.47725504602553 1.43479213229629 NA
-0.173197490423661 0.125525048203367 0
-3.09150818146527 -0.81656244511549 NA
-0.0461937671393553 0.219287462491718 NA
-0.818674654431484 -0.912068480915144 NA
0.536502518858347 0.195145643644673 0
-3.27923537450516 -0.0283267292556799 NA
-2.00828421081498 -1.57694884976104 1
-2.52734005281846 -0.845207251556856 NA
-0.0321364394205812 0.510419957854626 NA
0.825028218065155 1.45996782489131 NA
-1.20319498779871 -2.31092297211619 1
-0.984355783570779 -1.6507463481366 0
-0.354007951178656 0.537016119337073 NA
-1.44606818991069 -2.45327536173571 0
-3.0066110575602 -4.66922946270932 0
-0.741076930025731 -0.31473046970171 NA
-2.69375862829108 -2.51001475013602 0
-0.359260450218407 -0.482875789415346 0
-1.59477124407091 1.31893640467521 1
1.98525163500535 3.68020144155416 0
-0.0651054029209088 0.387159371639262 NA
1.22870422250945 -0.183177968926222 1
3.28937342427323 1.90415719184649 NA
-0.263322362687073 -0.383999610502256 NA
3.56908978964538 4.91901465596885 NA
4.67262886660033 3.05457214748553 0
-0.168870188027516 -0.127541836748572 NA
0.586085068655696 0.775005759757118 1
1.74465372762092 1.82474820865204 1
1.76017864129216 -0.277303941319416 NA
2.22506987182823 1.48788203984381 1
0.807101529899838 0.0365253799086556 1
2.47637983936108 -10.2661242794568 NA
-1.10750635084253 -1.79247552359928 1
5.09186536294272 3.4215262544679 NA
1.19010490458498 1.6508363250094 NA
-0.408577783494391 -0.101440001619831 0
1.37642423850474 0.630484218922928 1
2.83151941247543 6.3763592188755 0
-0.885043088629986 -1.59903184088921 NA
1.19457018934563 1.16148372092494 0
1.86626507656088 2.40389631788899 NA
1.94354634428623 2.1344329090515 0
0.430404019344524 0.400093415321461 0
-6.25484805319217 -0.722700275642775 0
3.28670686241066 -3.70672480992588 NA
0.249618672389503 -0.299644939373873 NA
-2.2835392011978 -0.0846193405708446 NA
0.315921065758762 0.610187772063785 NA
-0.735244007000098 1.46412541453614 0
7.35659570450563 7.2066672513003 NA
-8.60040980121993 -1.97482292392675 NA
0.975876919923821 0.712406086584593 NA
-0.447582783376141 1.63122364981056 NA
0.430420897388705 0.846894975292039 1
0.400182394137245 2.4519453723744 NA
0.982603449331819 1.41243308907839 0
0.329092300812375 -0.371349070595097 1
0.549995344987981 0.0994044856497158 NA
0.623012364162444 -0.144451554608803 NA
3.1003986159817 4.9608752523469 NA
-4.07847761162682 -1.26559728770857 1
4.21203221874852 5.82555365441842 NA
1.54092920481508 1.44255888596578 0
6.02734600062945 4.06412166001614 0
2.1401827193856 1.74414849256449 NA
6.16839076472398 3.83788673887262 NA
5.13975727476713 1.90335255103965 0
-0.610804330894445 0.766675960563238 NA
-3.08073849629676 -1.95943579990137 NA
2.86579928739577 7.26301017904101 NA
-3.06130350541023 -1.76687011880024 NA
-0.286814750664045 -0.820676143374539 NA
-2.01461807375626 0.78273370358535 0
3.43455957818919 2.05701977470848 NA
1.37823898278361 1.02722610898136 1
0.803277899468342 0.793838104113608 1
-0.819637258613226 -1.08528458592013 NA
-1.97783565075073 -2.41096072993496 NA
-0.757434765804949 -0.78329527393329 NA
-2.23630454136391 -3.99380914282806 1
-0.989616443422825 -1.11283187328512 1
4.60550189123503 5.11906214500809 1
2.00877296993846 2.30935731342525 1
0.453836164330148 0.706309730701937 1
8.52614892907954 3.8805656700672 NA
1.17038748533452 1.5892690106777 1
1.04947577536522 0.609521062477064 1
0.182947437562885 -0.237649978628568 1
-2.8008599509414 -2.8884006530747 1
-1.19809454604613 -0.865350921123912 1
-0.757796300711159 -1.73326489028352 NA
-0.117702384355485 1.65963283722857 NA
-2.19094660769943 -1.40767150346608 1
0.0538314800721056 -0.412770733026415 1
-0.264092607874665 -2.42066714879733 0
9.55223224170786 8.15151050383258 0
-4.49158346239879 -3.20827273774578 0
1.67847095126555 1.37353202961913 NA
0.0620387214618643 -0.074576332156888 NA
-0.368690636493443 -0.65095092992612 0
-2.84797354656276 -2.39759704192754 1
0.200667801376235 -1.64509883781607 0
1.25925739616742 -0.244092880280146 0
3.56183019205542 4.88346734579005 1
1.95036935056419 2.16969039991924 1
-5.06043308853733 -2.18674635647487 NA
-2.23444481836327 3.71248014870176 NA
0.717198281678267 0.407417775007917 0
-0.568833890762572 -3.14791035003892 NA
0.662742138293717 -0.306526848304019 0
4.58541517731781 5.21611607845928 1
1.24363774971191 1.2531667101779 1
-0.780115239621485 2.75590425107314 NA
-1.66656819930437 -1.48053290289452 NA
0.109081040566917 -0.899673423477059 0
-1.83757168092709 -1.82052157190961 0
-4.034676326866 -3.63912233806163 1
-4.59741244029237e-17 0 NA
0.66896008462813 0.927361260034532 1
-2.5632681246138 3.54534652640649 NA
-1.00720726055816 -1.98080966441194 0
2.14110004660715 -0.430789394285219 NA
-4.89129343712732 -4.47006552502281 NA
0.620196094705285 0.364151209272712 1
5.50388655124859 9.19614696536915 0
-1.32721076414223 -1.11940010345095 1
2.8709621282304 3.37534233176533 0
-1.01647125789104 -0.915273036051671 NA
-0.375887476670108 -1.30394240420584 1
-1.38120875186495 0.259580597953281 1
1.1517705413528 1.30657140003704 1
-10.4947240600607 0 NA
-0.343476596637317 -1.3457252600439 0
0.249709661817439 0.13612516057904 1
1.8021243552909 1.95841411425905 0
-0.508558400753435 0.228502791036216 1
-0.691828055090557 -0.36491786040387 NA
0.462989648574341 0.224798852411808 0
0.0214239027928977 -0.946685120681188 0
-0.132256190396573 -0.578011313004588 NA
-0.525527314617779 1.8070532499062 1
-0.752282482488526 -0.392450687845751 NA
2.92964446029661 5.93581807236039 0
-2.40147763810454 -1.8246663380207 1
-2.93732455750487 1.6398798047203 NA
-1.69340674258355 -0.0828129457045684 1
6.31028749072879 7.33366156488572 0
2.22539868528075 1.73271928652515 NA
1.59633731301841 1.56360865023739 1
-3.45615555179337 -3.78013525442653 1
-1.41229845951998 -0.095657284403922 NA
0.465894445026082 -0.175126313682253 1
-4.11802000483572 -4.27272540161152 NA
-0.802221826614597 -0.277419561862585 NA
-4.88593691640994 0.0945167297517521 0
-0.318927885895953 -0.755456053431799 NA
4.88736502215971 4.559388007444 NA
4.90402278499001 4.11337442000353 NA
1.24971348857652 3.94757424873932 NA
-1.4360919471443 -2.69381188198112 0
-2.87036763265344 -0.486958245754384 NA
-1.41207341924814 -0.565504586987617 NA
-1.06209479441799 -0.42276658721502 NA
2.42574132605132 2.04989046563787 NA
-2.01615510491605 -0.022164122601926 NA
1.05107917693168 1.51584892703705 1
-0.406755792650965 1.81238067483547 NA
-1.42527918662667 -1.1673896592778 1
-1.58893185464342 -1.2287754238388 NA
1.85173960399661 2.1832187460708 0
-5.93683862550998 -5.30096143726166 0
14.4621225396889 9.19776407603153 NA
2.30989449516083 2.78554293457868 NA
0.230182411105745 2.62655029667283 NA
-2.04247988248332 -1.7911617449808 NA
-1.07281395020127 -0.62572188833211 0
1.62717494280029 0.848864661924362 0
1.84802054199295 2.52039725214888 0
-0.0145121793541156 0.166833817426833 NA
-1.5499948544866 -2.27598520845621 1
3.99931935016198 -1.80379765374739 NA
0.0502393978987979 -0.170486859870159 0
1.71871632584804 1.36156170147043 0
-5.93580982127865 -4.71944166845334 1
-4.59741244029237e-17 0 1
-1.85005685684582 1.38434713308153 NA
2.5242511703711 2.05480386186091 NA
0.588171247478949 -0.119738978997963 0
-2.06720590428063 -0.569405370311248 NA
-2.48817383672161 -3.48968196940297 NA
-1.32502684039403 0 0
0.13970698638514 0.436013881847569 1
-4.44915179723884 -3.49445626485542 NA
-4.35081329560707 -5.31459455472817 0
0.00542811348782052 0.133093086730524 1
4.39283559434903 4.48896589833416 NA
3.8858368299935 1.11165681720107 1
-5.40565583135988 -3.46498536708774 NA
-3.4050348604598 2.02959171379681 NA
0.24547731380508 0.547204340937289 1
0.223048037525539 0.621596641955005 NA
2.1503038715092 -0.0416068764306852 NA
5.95890953186251 5.0992383464721 NA
0.986587340104591 1.25650446396654 1
-2.92859904074558 -2.72245699571695 NA
-4.01544428649927 -6.2591800337989 0
4.9761153798209 3.89996356510162 1
0.384573754080967 0.736361899217472 1
1.30500919832592 2.69871124351276 NA
0.372843389368495 0.159173510396202 1
-0.572462542260938 -2.99333436319413 1
3.94184262202873 4.13807656381799 0
-1.34999140336783 -2.47983866227786 NA
1.30366703631676 0.92112517298661 1
-1.27085197051887 -0.79141055025778 0
-0.191038853167272 -0.0107763968834951 0
-0.292331404670562 -0.253899565901722 1
12.0750865569344 9.49015289222497 NA
0.758718079395967 -1.62210623938643 NA
-1.18427089050595 -2.99605746499814 NA
6.08111863459825 7.53953754044303 NA
-0.099233691602921 -0.268266263503386 0
-2.90099545278197 -2.32954546311431 NA
10.0825687385694 6.7256557078683 0
-1.42049499723682 -2.00830195346473 1
3.74257668263757 2.65090176944511 1
-5.20348088094751 2.08231250326666 1
-0.898624774987911 -2.78265967428324 NA
-0.284304919948263 -1.65515735417651 NA
-2.9884989495288 -3.67603777221712 NA
1.89401581820043 5.40632789480647 NA
-2.54859760441203 -2.8140152762062 NA
-0.588218239924187 -0.432373129216257 0
2.11593993352465 1.5472255255419 1
-4.31021476015837 -7.55738757985143 NA
3.51812038777708 3.54015755478601 1
12.2666652747399 4.83711500627744 NA
-0.926911398101666 0.0525037489847563 NA
0.669856145261956 -2.8637759726982 1
1.45370490564137 0.262991465505771 0
-0.445172041485093 -0.560188997239055 NA
1.36836744624056 -0.461786820421578 NA
-0.776872427430297 -0.767290960826761 1
3.32235800059887 3.16790881738344 1
-0.208722697595055 -0.21974525521191 1
-2.90100656153848 0.00990740858865403 NA
5.45582865434285 3.50709763210951 1
0.79905100654701 0.167410915930356 1
-0.0605650440757352 0.954824864126995 NA
-0.030277627211748 0.461391117529535 NA
3.78439473795385 2.89474283297907 1
1.50512029356571 1.58520771532287 0
5.54827163030994 -1.36369524180005 NA
1.79768836594139 0.985069293039742 NA
-2.7654288265491 1.3203144969919 NA
2.123715618794 3.2610320141553 1
-0.512564978603767 -0.551243350281608 NA
-3.17910587025264 -0.632413521220032 0
7.44359479150778 8.40270977019717 NA
6.63648902737424 3.51173483208812 1
-1.25486162390364 -2.64710468036091 1
-1.93950663945984 -0.530905312553481 NA
1.10596430241329 0.647159931535886 NA
-0.979826008049044 -0.537917049972963 NA
1.12588746753384 1.44975186777676 0
-0.313595351227291 -0.339088436056501 0
0.0220007458579463 0.77614363211556 1
0.115211366187613 1.68522273503828 0
-2.09927115018958 0 0
-0.928393382417867 5.57777797419533 NA
-0.856312782045514 1.70101296057932 NA
2.30191729659412 2.88156691460837 NA
6.26902699149986 1.03096839968319 NA
0.679757935826748 0.93812026935506 NA
1.04812299410129 0.645736566924712 NA
1.12498496898623 0.862243307095881 NA
2.68382325060737 1.87381601557164 0
4.71987969633427 6.24148241228463 1
0.339585116327267 -0.0586368074661072 0
-2.41727891132861 -1.33167912630764 0
-0.617156297555034 -0.617380961055087 NA
0.685549106096558 1.56194637877633 NA
0.0969911558163979 -0.743591779623124 1
1.15767779609924 1.00350351031157 1
-0.369934746235629 -1.28351338710081 1
3.57671552618975 6.82129222227551 NA
0.598754709070401 0.0181050923107887 1
-0.426803924879503 2.22491155761621 NA
1.93279678930842 1.17144316830965 1
2.40026905661339 1.19975891875484 NA
1.23228123379118 2.60992612009186 0
-0.828192814306731 -0.493557410565467 NA
0.0998451652001328 -0.164586868875194 1
0.0195439423808978 -0.665172115420043 NA
2.34003705603603 3.36665029229769 NA
3.81714284882776 3.79541982164021 NA
-1.30639670752189 -0.409637206647968 NA
0.447498005118328 0.910075736336457 1
-3.82278108633359 -4.83567059370238 0
-1.36927263942145 -1.23455283017018 NA
-1.53607780989878 -1.58044256891841 0
-1.27392772558211 -0.925341814330157 1
-1.55064375564803 -1.63290643520562 0
-4.03281267467036 -7.43397686721193 1
0.019916835612297 0.489106747613356 0
0.374604650058003 0.597178840200796 NA
-4.59741244029237e-17 0 NA
-2.27580587046866 -1.27175625973902 0
-1.68116095951688 0.805080264912389 NA
-1.7227289354563 -1.39247745004889 1
-2.51380614812041 -1.76373450323691 NA
0.127911637749855 -1.0633938695422 1
-2.02137865626794 -0.439734479160854 0
-2.10954729775263 -1.56465172101752 1
1.97873739495116 1.61328427947957 1
-1.95487319188244 -2.59325107792794 1
-2.6218953304729 -1.57962281876181 0
0.0785094764331766 -1.53148532295732 1
0.0839628199716272 0.173576495376224 1
0.677906856341459 -0.00526888678524253 0
2.08169138122457 2.28757803756057 NA
0.022354300794316 -1.32505358137045 0
-7.50321203958134 -1.80164972939638 1
0.0139048331584509 0.418013962497129 1
-1.62025162527603 -0.194371885026976 0
0.0497939548697487 -0.222952830536246 1
-0.639841108775948 -0.617184373894794 0
-1.19983861331727 -2.32986472118602 NA
-2.57353409443179 0.813012697679785 0
-0.867656564613643 -4.78021096483483 NA
0.00122937577435104 -0.234984888552401 0
-2.74803886367924 -2.39629960455167 NA
-6.64781757454677 -1.89555687492225 0
7.68387718222684 6.27214711158748 1
1.64029871883313 2.64553330329419 NA
1.09245003369195 0.56870329599927 0
1.47186192784534 1.94738808838752 0
1.33105425456227 3.6049849943083 1
-1.90754619867869 -1.52651957148794 1
1.49046400729974 1.84587282536716 1
3.09642201009061 2.48293266690712 NA
-0.88972635541708 -0.0394702697606102 1
0.191356485163963 0.78969549886959 NA
-0.830667010364233 -1.04957435697042 NA
1.98418945339668 1.31457721410761 0
-0.0805987454399429 0.19916860029156 NA
1.52471904233519 1.46790392116383 NA
2.806331801104 3.66062315018297 1
0.00954848711613932 -1.2272160797945 0
3.68710420389899 0.0630012277803973 1
-4.59741244029237e-17 0 NA
0.184013402157607 0.828079917440982 NA
-2.75095829659367 -2.12336129636074 NA
0.241123649564959 -0.383355617288822 NA
-0.0332118427996152 -0.355554553698408 0
-0.141719116208484 -0.745642509574218 NA
-2.03532383831434 -1.91605138122835 NA
0.561111241223321 -0.28552633996616 NA
-0.566193306185478 -0.60708463261898 NA
-1.63753413287968 -0.966730445516154 NA
-1.10663254111278 -2.40088038099129 NA
-2.71096174101981 -1.04535178618077 0
-1.15901342732973 0.685533405125656 0
-0.957028745548374 -0.495498907650176 NA
-0.116665646308193 0.0766743019230238 1
1.14365278891772 -0.00347388175152818 1
-1.05291197368458 -1.07946417530609 1
0.902126638957237 1.24797027403393 0
3.76603177202801 4.74729522457053 NA
-0.792499162328757 -0.908787948890772 0
1.9039399065217 2.43453082745151 0
-3.2078438847431 -5.11023225034288 1
-1.61333170053145 -0.98935148655449 NA
-0.393736826724276 -0.512976033218217 1
-0.932272710496537 -1.25851918524973 NA
-0.259510446224743 -0.135715896310867 NA
0.420111503198907 0.0602496845223584 NA
1.85476771133994 3.46553003925464 NA
-0.997595404896328 -1.54882985115207 1
-2.09845510221011 -3.34337252949892 NA
4.17741644664376 2.17309012282401 NA
-2.81448245839328 -3.56960430286158 1
-4.19488016764725 0.794195460943715 NA
0.283572158863545 0.144137310079885 0
5.38415701404235 7.12460776964519 NA
1.36544713125279 2.16676730231687 1
0.0952598353163165 -1.05681405059816 NA
-0.875842958285632 1.85386048947976 0
-3.34726151896882 -1.01263797771859 1
4.7637401654249 2.9528504511788 0
2.09399437105799 1.61961325521093 0
-1.61423799359813 -0.810274861010146 1
0.117117295054231 -0.6275844464433 1
1.99119791438588 3.03101145736885 NA
6.45878483891116 10.356865896029 NA
-2.07796706091235 -1.32613451818955 NA
-2.9081896134559 -1.75504592804258 0
-0.279875518575756 1.50428277920955 1
0.583281549196564 1.6385739494621 NA
-0.648115394078794 -0.814118494969297 0
0.0801712045030373 -0.0306250385204438 1
5.43616906488101 2.28468499541779 NA
0.92149819570503 1.60548801586244 NA
5.46681513530522 0.85278793359136 NA
-0.697373890750323 -0.752111687399803 0
0.264049838434981 -0.348582374881696 1
-0.120155973284568 -1.38519559195568 1
0.766491008316493 -0.163389875906008 1
1.19126610712738 1.62056612666591 NA
2.80387166971772 3.99546618649247 1
11.718325223673 7.82766601579901 NA
-1.845236284449 -1.16889142232417 NA
3.11902784793227 1.61077397242554 NA
9.05180773807629 3.85536663546461 NA
-0.663835408128496 -1.72555174823151 0
-4.32869817700804 1.59984272667194 0
-1.58748630118875 -1.40875897084835 1
-4.9320423763013 -1.23801759468404 NA
-1.12955355613345 0.259646123318163 1
0.920872847918806 0.586267595683768 0
-0.24694312698537 -0.697151630956315 1
-0.626060791118677 -1.5147588136183 NA
-2.79598741956809 -2.10290888926424 NA
8.92625749404608 8.74454046263729 NA
0.463880771191245 0.768705959000696 1
3.15542194687418 3.34018511980809 NA
-2.19258037587322 -1.33127991250598 NA
-1.6487246798269 -1.01309192220581 NA
-1.57639405272642 -1.28369870117623 NA
4.02775636840856 5.96255775027424 NA
-3.09353574429113 -3.05919046383898 1
0.537379812547758 -0.317714243617312 1
-3.93885918065731 -4.6727787352282 1
-0.189057105830658 -1.550048359222 NA
3.04382008777966 2.42300176188226 1
-0.475547743303221 -0.895864914149467 1
1.92027743727567 1.33724480430393 0
-0.578084022188308 -0.742335149635148 1
1.57962803489894 1.67696316341277 0
-1.89499704402096 0.141080761394404 0
-0.106003492908855 -0.39309057995229 1
0.142140213811801 0.784715989979646 0
-6.07883189405508 -1.33167912630764 NA
-0.306988992201979 0.3451507884276 1
0.651392160158249 0.621820646530692 NA
-2.015679644732 -2.07430317065754 NA
10.2881781712048 12.3105001234212 NA
-2.89896007476101 -3.95000611849825 1
3.56935214540966 0.917510545357431 1
-1.47522470081083 -1.84993182115952 0
2.06995687279302 0.911242310276578 NA
-1.36521310804841 0 1
0.339088964004336 -0.136786755190716 0
-0.75481559893389 -0.891708775094517 NA
-2.94091381599128 -5.82434135202457 NA
-0.387187547221881 -0.908508271579379 0
-1.82264803307588 1.79246050577464 NA
-3.92651370967286 -2.05329267505602 NA
0.931889555943265 -0.956673798013643 NA
-3.18846941603966 -2.36052092213455 NA
-1.20865178282866 -1.1024061381617 0
-5.50230426075956 -3.30067484944055 NA
3.57488779394219 4.19365615929611 0
1.45410262653417 0.710541226253913 NA
0.923822994641781 0.711888236473776 NA
-0.595577155348811 -0.38672673115453 NA
-2.03264370780603 -3.04154626948444 0
0.0445770512049225 -1.13168166164117 0
0.41962202546871 1.17280623387038 NA
-4.34198971613232 -2.98982048917263 NA
1.6138671878592 0.749377118704051 0
1.68479622890554 2.46626258886333 NA
-0.785198738138374 -1.19557030662045 1
2.88981920148404 1.47549277975743 1
0.120501840597726 0.349324440690255 1
-6.52352833019778 -2.73114311122563 NA
-1.63718036033986 -0.900668112802428 1
-0.423401805338015 -2.41134656220967 0
2.21089245725296 7.36012485330474 NA
-1.72117530059248 -1.04388258769507 0
0.261605247051961 -0.649889652954815 NA
0.0485413682442061 0.0662675079022679 0
3.296638871066 3.73298558409496 NA
1.84537191763362 2.34270467886407 NA
3.6857873334252 3.55288966509252 NA
1.67471063481668 1.2639457135791 1
3.28782922067182 -3.05145310678197 1
-0.203719779126036 -0.110988025530174 0
-4.84337123863296 -3.59045175435922 1
-4.11136552780832 -2.62680265143877 NA
0.280164958128058 0.275165762759169 1
-2.26085062490404 -1.34146702447034 NA
0.805832340704476 0.234529459749178 1
0.0729981425926143 -0.681843114491986 1
4.55145633303247 3.89474020681869 1
-2.29648542482172 -4.64483250899924 NA
-2.37866025938263 4.86772130643437 NA
-1.99093542800792 -1.17477779709177 NA
-0.842063438568635 -3.11463806891923 1
1.30349007527309 1.59306444099342 1
1.24976916883723 0.288977628540781 NA
-0.0267529827758659 0.531833271823236 1
1.01711038639962 2.14714506100709 NA
-0.70740752308005 -0.948269335843541 1
3.68977708599854 3.30886435805512 NA
1.34214237749267 -0.933522598220085 1
3.32588578199924 3.00809498267588 NA
2.61555211645672 0.985335224149564 NA
8.50092061854103 3.77378334979934 NA
3.80773109120888 3.29966490266176 1
0.768499351069618 3.6229229966761 NA
1.1998669656834 1.10741940196021 1
1.47655309357543 -1.00143551306344 NA
0.297816820135631 -0.14214156863681 0
0.308257498001153 1.57478629891428 NA
7.49860292552166 5.61660071779706 NA
0.350309259213157 0.57245053902477 1
8.86098356671166 6.10278127810659 NA
0.318407280108951 0.388840823232753 0
6.00909536059641 3.82412983652477 0
4.70652261394043 6.43691041523361 NA
0.420651698122247 0.288082804069916 1
-3.64610042313647 1.65339071160917 NA
-3.93948930699782 -3.48520989528529 1
-4.59741244029237e-17 0 0
0.479925125807191 0.374678451115925 0
3.98825243959212 3.45917124812798 0
1.24339145355963 0.856329171744259 1
5.0769915909293 4.79771361021076 NA
0.960154930389117 0.785574245854779 0
4.40856233099525 -0.177303165187675 0
-1.36178019307196 -0.293410038580415 NA
-1.26681758589341 -1.30883629186469 NA
-0.175724258878672 0.0818721080964518 1
-0.309502154974413 -0.142807274053727 0
2.84166648226098 2.22470044302584 NA
-4.1612919810618 -3.81452687115201 NA
2.3307767148115 0.402203386738404 1
-1.44615293561716 -1.42066076325133 1
5.91432576596495 2.47934708883762 NA
-11.5728581662979 -1.60189231845054 NA
-0.957915983093379 -3.21187228637023 NA
-4.72418349331532 -1.34005120439713 0
2.84622423539666 0.0977901395763715 NA
3.50561287063887 5.63461211423135 NA
-1.94450184931287 -3.87771950054076 1
0.242554160056648 -0.354894221397143 0
1.06889488376685 1.39955590184591 NA
0.366617603002687 0.069659685411898 NA
-2.29222091586976 -0.951257392313172 NA
0.685930923772621 3.26608958546517 NA
0.0576901541845217 0.2062307493484 0
1.50114519773795 0.678837132894551 0
0.170157362225584 -2.50211360799538 NA
1.61277729174952 1.42518294677617 0
0.357244594383002 -0.826712395745234 NA
1.63290235217597 0.456631165815057 0
-2.73746901717164 -1.62307010182969 NA
-1.0391114533762 -0.888641639427446 NA
-3.16584189925791 -2.83744075901878 1
0.165058051017833 0.712296093495479 0
-3.2697701367911 -0.765087485832117 1
1.65927893145315 -2.44348469749172 NA
-1.93441656087508 -0.830433998676553 NA
1.60793354965634 0.574184815732272 0
-3.95605278067018 1.92931244002533 NA
-6.25080217956942 -3.20419729738679 0
-4.59741244029237e-17 -6.12061947964758 0
4.75502410465138 3.97022993906434 NA
1.1891808882536 0.380703598815659 0
2.29305862018096 5.46070230522599 0
4.24516116626149 2.70763387407378 NA
-1.50574401588065 2.6918051996996 NA
7.89205836597638 7.42079691800301 NA
-0.105734404517519 -0.494772331681677 NA
-1.72961713009731 -1.62815639041899 0
-0.984732603824222 -0.667945153301131 NA
0.36327884430161 0.685273545230909 0
-2.67014523340464 2.45659989461245 NA
3.23975542653112 2.66846889232726 NA
0.508628359102305 -0.52545810093273 NA
-3.93877975934351 -1.55917050072821 NA
0.0491285576039529 0.798588668352613 0
0.759197409594108 -0.239168115364571 1
-2.16915883737857 -2.6900056047857 1
0.732398100777389 0.676097580936393 1
1.8776108405713 2.60807758656456 1
5.24104098368066 4.59460746427498 1
1.76112182328156 -2.50000716872832 0
-1.99921275278221 -2.97287041598027 1
2.38870041094507 1.7694290893663 0
-1.24308370006698 -1.05875585549018 NA
-1.16742670811046 -0.123878598338685 NA
-2.8431026963803 -1.70189332636073 NA
4.65041778116612 2.9462011204433 NA
-0.750284090318271 -0.274625192884457 NA
-2.76145550697238 0 NA
2.79995706872235 -1.66402750170196 NA
1.71529797637891 1.92049425190357 0
-8.58945427269414 -9.12546494993685 1
-1.06810153062109 -1.1305029807168 1
-4.96364784136282 -4.19712015193558 1
-2.19021434688333 -1.29820344197355 NA
3.22580097904786 2.68884901824675 1
1.65941577841867 1.87060470469661 0
-2.75509784582618 -1.80450758059633 NA
0.30755339186552 -5.01075024552381 NA
-0.361809173141873 0.600162358176343 NA
0.356892067755306 0.661140646553891 NA
0.0665883456804756 -0.138333055918278 0
-4.01902271581019 -3.02631210793306 NA
1.71733583578815 0.570317199456605 1
-0.580556058228963 -0.415576533112588 0
-0.105821310049777 0.0728464166947749 NA
-2.25503222323249 -1.41724545665082 NA
0.613297630213015 0.499670434455568 0
-1.98168786877472 -0.446996532556838 0
-4.59741244029237e-17 0 NA
1.84362544356011 2.38191170028016 1
-0.0719706133510825 2.80717071282125 NA
-1.98488572214615 -2.31949144502764 0
0.166511472626184 0.0962556343270661 1
-0.24697845255555 -1.21165523502152 0
-0.137799348004218 -0.966844733810013 NA
-3.53343396401755 -0.951045690529969 NA
0.655104366556976 3.52806070715232 NA
-0.595851411047844 -0.327069238431339 1
-7.68602364408664 -6.70985141580385 NA
-0.588229667080067 -0.757978258224936 NA
-0.108895937332148 0.0562449459959151 0
1.00527993052459 1.00504318068324 NA
-1.16106346942723 -2.01882285557617 0
-1.70901665874485 0.139105619059992 NA
-0.458300263420251 0.328217669450564 NA
-1.11584750836447 -1.578920474652 0
-4.22720331391817 -2.55315665872338 NA
1.37417923943523 1.58716687438235 NA
1.88731349877217 1.89838963066384 NA
-2.52618359724623 -2.25397488532938 0
-0.15844473897078 -0.88548043241645 1
1.75943356774753 3.69873974314879 1
0.550040258860583 0.495258675751695 0
-1.08845857328694 -1.07100403099403 1
-2.02525324139474 0.122310974951585 NA
-0.684757407399034 -0.161811888906513 0
2.15328098167614 1.77585128822272 0
-5.27219133652844 -4.25826558874977 0
1.55820719522617 2.42440224840246 0
1.30983662267749 2.118559982946 NA
1.47725804490422 2.4349594445958 NA
-0.127046600620898 0.505426914854624 1
1.64051880063677 1.03491171832052 1
0.269836214488406 -0.703111060493799 1
3.75488429849658 2.87109259089437 1
-0.58291892184218 -0.388627613829299 1
-0.118790725909769 -0.4361113673495 1
0.508902921910454 3.84101911191483 NA
-0.333863481920455 0.763410602756303 1
2.51871557078548 1.59200131980096 NA
1.8681479744188 1.72133543387679 0
-1.09732091777896 -1.90527334965754 NA
-4.59741244029237e-17 0 1
13.8193168608676 11.2032448157804 NA
-3.70070849759384 -1.9902641450922 NA
0.987564664664366 1.01524359835134 1
-1.35274489908261 -0.053337777269532 0
-0.94657166088011 -1.83092818668632 NA
0.0581359632257977 0.192738239038515 1
-2.01466948548499 -3.1217336235937 1
9.7269355268682 4.59831868936837 NA
7.97638106305416 7.54433509465015 NA
2.26098566047573 3.33846009924683 NA
-0.949180767895463 -1.53694028586579 0
7.81368704302695 8.35757344138523 NA
-3.17634067935885 -2.01070054855419 NA
-3.87226061841406 -0.717216343783738 1
2.09028192373935 2.4961156992068 NA
2.5778387745264 6.56915643394529 0
3.58037505387369 5.55042361557534 NA
4.07112891451614 3.16398275447394 1
6.69914172541093 4.614894853555 NA
1.20836645213288 3.17267361908996 0
2.69863866553807 1.0603834459782 NA
1.59242898216861 2.17032708973297 0
1.12751725031481 1.92876370402156 0
1.84045301697758 2.44802698327751 0
-0.887329483922524 -0.702079210067692 NA
4.08097874984865 -0.717645753917136 1
6.39852292821774 3.40907515989491 NA
-2.25397386398545 -1.19017971741923 NA
1.71509899574816 1.46218676934587 NA
-2.89754918579312 -2.05195490271803 1
-1.26834748104862 0.41727894350431 1
2.2590376679045 5.37142246242888 NA
3.15945181254879 2.48807651532574 1
-1.09767122716657 -3.2677496345123 NA
-2.492199464049 -6.37904151600246 1
-4.13018149638939 -1.44654807217127 NA
-0.38232371073179 -0.434613902927293 NA
-4.46478983879505 -1.16967307673982 NA
-2.39820073795094 -3.55591977045536 1
0.362139464059717 1.11224467494869 NA
-1.44941528825229 -0.944322229449768 NA
7.66569275234694 7.13403253624159 NA
0.35404456402416 0.0193910864922378 0
-1.00964925454673 -0.803289310722328 1
-1.02825206512891 -0.809480362596167 NA
-0.831908832477949 0.67195425308838 NA
1.35293284222405 1.1272491025166 NA
-5.79573572504786 -2.11324124537102 0
0.461565734105157 -0.330433240106908 1
3.04157811469341 2.53955957835746 0
0.252470332391606 0.414394835419021 1
-3.72362812874273 -3.38939907518241 0
4.5706222354731 3.74685278385073 0
-0.260269382005631 0.450158683447884 0
-2.72840379914555 -2.99491387419198 NA
4.64234192164256 5.01353993632218 NA
9.69207203247665 9.13709635669883 NA
-0.943548601651437 -2.3689354232908 1
0.0259780980536988 1.36595412189604 NA
-0.619470583263647 1.31115976625134 NA
-1.17612212878567 -1.2513572214653 NA
-3.97832673284221 -1.08127488940076 NA
-3.4701340831343 0.241469346619178 0
-3.24795495351166 -2.34984205904706 1
-0.111312881156233 -0.161331378050546 0
-1.35743813605153 -1.49575524571486 1
4.82432512124656 3.11385894296353 NA
-3.33965224222136 -2.15946801834975 0
0.332665259686538 2.70387588207863 0
0.22723412479013 -0.255831836569214 1
1.60470755787878 1.58652835477618 1
-1.29487991178026 1.72580182375775 NA
1.44206641240159 1.47190886095912 NA
-4.66504673409228 -4.63339366769542 0
1.60632015253169 1.93035815945072 0
4.63151422537253 6.46000449698587 NA
-0.149487770036922 0.240631984262723 NA
-0.901717479199595 -1.43701375858466 NA
-0.327226884377568 -0.196747007217547 NA
-0.673998537348667 -0.931102283843178 0
-3.11116354329488 -2.80156851100965 NA
0.711467523446065 0.120862270239788 0
-0.327084943608699 -0.596010983739497 0
0.423290210611251 0.553867856179535 1
-1.20142024806589 -0.542402605643186 NA
-2.04359685923757 -0.417863821688258 NA
3.35960337526699 2.50420153429586 1
1.65037138335785 1.58083081449731 1
1.44136414252031 0.965266001839984 1
-0.628285096301771 -3.14232736696195 NA
-2.61225691744777 -0.377632391455206 NA
0.0572406621654078 0.660611062884684 NA
-1.13870053858686 -0.0354686345971078 0
1.49778272091058 2.06323418115436 0
0.352747896510411 0.806484091036476 1
-0.482329826932518 -1.33596978297733 1
3.07031559703451 3.4941893110712 0
-2.38432462519588 -1.38642814286758 NA
0.590358856054011 0.253189491701687 0
-1.9152331949492 -2.28953873418114 1
-0.14409498610147 -0.131619161064686 0
0.0899662713334534 -0.802014939089823 1
1.64735751436885 2.05547051494971 1
0.421165237638322 0.0651484173470248 0
3.21739228150039 2.41317349214728 NA
4.23648530307073 4.90020995497235 NA
-1.12390636870588 -1.49900587882914 1
0.336083538412767 -0.453615850522617 1
-1.13921150934448 -1.04484731630964 NA
0.494639551220288 -0.104755357654754 1
3.2213232431034 0.972765022056928 NA
-0.982610563926968 0.119015938253834 1
-1.43390081157807 -1.29217863991296 0
0.901216797829046 1.13211645697046 1
3.86742171808204 3.45472087389569 NA
5.53975450580171 5.0725974632052 1
0.698022781206476 1.47746705262961 NA
-1.04510987456447 -1.21986502790813 NA
-0.29296262747497 -0.92638425204101 0
-0.702545707193474 -0.809836630862814 1
5.7216271360405 3.86835116342213 NA
1.94075320804876 2.02012836289087 1
-0.111333574785963 1.43572830852393 NA
-1.82538745496481 -0.367798753388052 NA
-0.745627165742673 -0.089996516497463 0
0.445098874996836 0.902982675583518 1
-2.94626946100588 -2.04424456164304 NA
1.72011425895706 1.47109249480263 0
5.02974158338936 2.64092936507722 1
0.732984485385397 0.058059471165808 0
-1.40375386840336 -0.927404077652866 0
-3.06205091928225 -1.057124079916 NA
5.62440467979592 4.91914580051512 NA
1.98412392231806 7.57310246311509 NA
-2.2079349460183 -1.78266898742799 1
-5.07463696279646 -3.51607081502704 NA
-1.95899760105208 -1.49232513603999 NA
0.846944113113312 -1.45195085330561 0
-1.53180535770451 -0.786439710414709 1
2.82790552973831 1.89869123725916 NA
4.00965020615247 1.57413825129339 NA
-14.0312929163826 -3.00543816932936 NA
0.932575737033341 1.6577358072199 0
-0.177301343000959 -0.712135950752051 1
4.39196881582531 2.81708212838422 NA
13.6641922208697 9.91151272203381 NA
-4.27686419288024 -1.42173803389782 NA
4.03454291902495 4.5143864345648 NA
0.0117458480904276 -2.10922024722538 0
-2.00690790487859 -0.947037138453719 1
-0.326597103342574 1.93997873379475 NA
1.67523807539355 -2.72262711902478 NA
0.86815310495864 0.361336281053543 NA
-0.617371876241599 -0.692147895742456 NA
-3.46257788967133 0.32620293951126 NA
-0.564484682259433 -0.343308702128633 0
0.202855122242022 -0.0973858662964495 1
-2.71325480889681 -3.66727840834447 1
-2.42303416088226 -1.86869830520033 NA
-4.63731199123028 1.43922105195482 1
2.38783317935568 1.73391698555216 NA
-1.54862512637171 -2.80126443795457 NA
0.485516567094878 0.714005564281205 NA
-3.1350952541914 -1.8785522211849 NA
-2.27243607872078 -2.64150047642333 NA
8.30723947572635 7.77473649436712 NA
-2.40350423809726 -1.93204502332749 0
1.14927263562354 1.84024103937367 1
-0.618902438432791 0.199178089112023 1
0.136279889424991 0.387380821636048 NA
2.19751831061638 2.50350583690104 NA
1.05982687747178 6.03410174260727 NA
3.91607629397126 -0.703853165009421 NA
-1.01506453218058 0.0423689515701551 0
-0.166116229767376 -0.554439793789385 NA
-0.278921806760088 -0.266428361928699 0
2.86348749606329 2.52915622507107 NA
-0.0981709738034904 0.647040856253806 NA
1.67771860752083 1.02118423743406 1
4.17991158697729 5.51973180321795 1
1.11898547982805 1.04486400802809 0
-0.369673113548841 1.05322425410596 0
-3.08976027282605 -1.99182798915712 1
-1.73115933980278 -1.22156439705421 NA
5.59674523338089 8.94103096460478 NA
-2.34689526562285 -4.2354901084448 NA
0.323063790882053 -2.57772080895405 NA
-0.137266071567641 -0.779824588821391 NA
2.30469005877114 1.5479981937433 1
0.989213961556111 1.12164601747802 1
3.21840124491547 3.51327837516666 0
2.34641022185956 2.48634947531759 NA
-2.47588319159938 -3.17051627210166 NA
3.27249029895942 2.70323051447152 NA
0.485851697028141 -1.4104351564593 NA
-0.703289722237745 -0.667186610561953 1
2.2261007233726 5.58169141721532 NA
-2.56884429206278 -0.658608287684556 0
-2.17358490667091 0.622518548599647 0
-0.643440827522457 0.0153519969492984 1
1.32747731048505 1.44249965804453 1
2.01545367777532 1.07415005758839 1
1.06333927192681 2.09210904540354 1
4.19405013819042 6.28501756121002 NA
0.265741319010183 1.10841558327203 NA
-3.23429478384049 -2.24436775351071 1
6.55565647258048 7.66498102070408 NA
0.602802578873375 -0.67768249470964 0
-2.10594243529991 1.38217542633645 NA
-0.581670114023896 -0.628557577549152 0
10.2919572188478 11.1793642404529 NA
3.30751899278752 2.50612584795983 1
3.35201858762704 5.23319291366053 NA
1.95221970473361 3.84218865884845 0
-1.89341340445502 -3.465599115339 1
-0.566496639562037 0.747710387130993 NA
-0.132616824420965 0.272251726021219 1
-0.80162894149429 0.837377729521015 NA
-2.04938113946002 -1.03499358756473 NA
2.03528336411488 2.51871124696826 NA
4.40842968521708 5.96962803551342 NA
-0.844636108130652 -1.83104806421151 NA
4.43531977477203 2.60701422873739 NA
0.0773986028124594 0.93951132317653 NA
-1.49939695928909 -0.06853271705732 0
2.6763867019043 4.85857942500907 1
9.17284080089152 8.48269627532011 NA
-0.0928470943842209 -0.561292000410064 0
0.976494531322374 0.778505366189517 1
-2.41727891132861 0 0
-0.436590838633967 -0.846793285392425 0
0.934419731565032 0.605288391307541 0
4.70727568835198 5.00229747939607 NA
0.277106407204375 0.37855702175596 1
-0.43234514877209 -1.01940269563296 1
2.10306039556834 0.510882224434762 1
0.825093853017207 1.69861359617767 NA
0.99909869380593 1.50414428760417 NA
-2.21005296995767 -1.73431584371127 NA
-2.4317821977586 -0.190979868355962 NA
-0.416585670606079 -0.157576156156113 0
1.55703079195812 0.487531384667942 1
4.90050168160834 4.17908344152019 NA
-2.80339221145462 4.09883504270864 0
-3.71128419506361 1.74135725286182 NA
-1.48249283587666 -0.633606264945928 0
1.94684343336358 0.198256087700379 1
2.03250407881685 2.18715776340631 0
-2.44872675546398 -2.54964285336331 0
2.29199196637126 3.42718005642247 NA
-0.139594356834775 -0.389071300277225 1
-1.08597843889813 -1.44568355129009 NA
-1.29129993994261 -1.41292971805847 NA
0.202394065913848 0.352502126188136 1
0.894435705278794 1.17090028506275 0
0.210522347094009 -0.830588583918973 1
0.759464406813835 -1.84539065836615 NA
0.938371941026904 -0.142378025854739 1
-0.577677203271964 -5.08702279054386 NA
1.46181224521487 1.84016068631652 NA
1.05692500805649 0.993545903121163 1
-1.41449231518142 -1.10683241365779 NA
4.75577253225532 3.74168720598076 NA
2.24719411464237 -0.571150844842591 NA
1.9188430224756 1.22388896607615 0
-1.52768132479141 -1.77260928827171 1
1.63026696789361 1.7628464539519 NA
-0.210879314525081 -0.691619798800483 1
13.2305527475998 10.1980840065068 NA
5.85728328968627 7.77182242112416 NA
0.970929314631492 1.25909205000927 1
-6.11983799712899 -3.4450321369811 1
1.47295750632053 0.67307997396149 0
0.160908364282851 -0.784539983171124 1
-1.31975194228854 0 0
3.50208751079661 3.47087486601106 1
2.04909835238508 3.53411293239728 NA
-2.17209676701523 -2.90358726921069 NA
-0.534275990383504 0.662475078418677 NA
1.2305772319695 2.65171525634806 0
-0.0236143721910686 4.03263127573647 NA
-0.445869749895548 -0.193035201758867 NA
0.390516303722864 0.27940813816478 NA
0.372196626685254 -0.0817214443235015 NA
-0.510452796945399 -0.197135210283737 NA
2.86311310242108 2.42791721610425 NA
-5.40845282245516 -4.98749551112572 1
-2.74284152872328 -1.53947171834718 1
1.16843871388483 0.777661949696955 NA
-0.184673775916873 -0.328150825933506 NA
-8.09756710465425 -3.13507552001596 0
2.04526255384215 2.48367176830343 NA
4.27009269686595 5.37358047261276 NA
0.439437510714641 0.630659010108403 NA
-2.96691341108762 1.0815164796582 1
-1.09741900933439 -1.81492271193684 NA
-0.163943554039188 -0.462787053920255 0
2.89033723092073 1.95876825762196 1
-0.933043546841417 0.0585944209829619 NA
0.261577724073371 1.20822894566149 0
0.861967386035695 1.86099448093399 1
0.845921519440687 4.82420050344504 0
-0.269439635416787 -0.5485667325975 NA
1.33827119711827 -1.68438290698961 NA
-2.5142787007565 -1.61408211650309 0
5.29379795947749 3.5805278922986 NA
0.234854967180827 -0.146893925935146 1
-0.761518236812203 -3.60751380552681 NA
-0.84308819711719 -1.38188935161579 0
0.727342740077523 0.542200844821972 0
0.170375302770324 0.709267653013036 1
5.51359132071595 8.23899158860953 NA
-2.97612533264317 -1.28171764167019 0
-5.60566992382491 -1.77115241685847 NA
-0.400913909493854 0.506126083395472 0
-1.23346642349239 -0.745938033121446 1
4.05428974139202 4.99552644149896 0
8.53885018723037 5.33014925645724 NA
-1.02229784491382 -0.0303839132063725 NA
1.14722739411471 0.340204141917039 1
-1.44290736931159 -1.45221824935109 0
1.07983123150562 1.8136619079355 1
-5.86627000947543 -3.93432697248626 NA
1.46151768455479 0.54486281787979 NA
-1.94408294414525 -0.73576864223826 1
1.04767544733605 0.238233741537134 NA
2.76912278589851 3.01285627814966 NA
-2.00485854934926 0.485046565985949 NA
0.775829131314598 -1.25502844351831 NA
-7.2560042972922 -1.33167912630764 0
1.68008617479686 1.86667339518719 NA
-4.15519531906293 -2.76449716772085 NA
-1.374134863857 0.106230095821701 NA
-4.87761982710592 -3.97310018414432 0
-1.61597258937271 0.938923871996037 NA
1.31888495487438 3.58793898000995 NA
-0.0295036530233975 -0.919254137030038 1
-4.59741244029237e-17 -5.41598108142566 NA
4.85412471160257 5.18582592062856 1
1.4518558208554 2.18744455402826 1
-0.658412641034592 -1.26924373132873 0
-1.70713056253095 -2.63177530749883 1
0.608824559782035 3.12365434470583 NA
0.582285461809316 -0.508975496983603 NA
0.308335297864133 0.365221379452867 0
0.676373411343564 1.36528574969598 1
1.8469859666404 2.80642855637244 0
-1.17083333526404 -1.00736228264782 1
0.0630417199170379 1.16107188073242 1
2.25197625248082 2.90585782732039 NA
0.566316647132619 -0.0237368204879788 1
-5.59247795041045 -1.52499785520244 NA
1.97485676163774 2.58304571797205 1
-3.94009615638221 -3.00823453779402 1
9.01641036670013 6.67705176684357 0
0.129151186487284 4.04932131444306 1
-0.702463375904283 -0.570813327980761 0
-0.923416596352608 -2.13365881409447 0
-3.01987380278581 -2.33371374376589 NA
0.711129560220998 -0.362985429050051 1
5.02193573831364 4.85759982991599 1
7.30903817978237 4.72319012900928 0
0.023568690112344 2.24248469676239 NA
-3.60722869946729 -0.560650853596732 1
-2.43836480970516 -3.63075077206303 1
0.447665468423699 1.92629900426725 1
-2.27551203717286 -3.32512924212343 0
-0.24534083632796 -1.19577219761833 0
0.398473702558225 -0.37471259032234 0
1.598218212366 1.24956158955456 0
-3.11859981140581 -1.9829267388177 1
1.05723918997317 3.22151549119772 NA
2.43573385238731 1.314677490599 0
3.37402290000421 1.59451248690449 1
-3.32158768788945 -3.23760140955067 0
3.17149094934655 3.06683691657663 1
4.02922091862169 3.55778148785221 NA
-0.337540304830895 0.63672405754933 1
1.77164154757371 0.816524262039261 1
6.64388612521675 4.3825163012758 NA
3.1176266422727 3.24083628475007 NA
-0.0576625885137493 -0.602719411090518 0
0.55496947140088 0.967316811166272 NA
1.36914314275047 1.13094685361771 NA
-0.472488772533944 -0.826949725311304 0
-2.92215438409122 -2.22287520315792 1
-5.32687722005957 0 NA
4.01178295498092 3.77582750306869 0
-5.12371477775282 -4.00560586885886 1
-1.75793170852589 -0.203221272719002 NA
4.82609203670136 5.30636881403755 NA
-8.55418447043517 -6.43588549261248 0
6.38574709329835 6.72776701005358 0
0.574689304997779 3.78132016362779 NA
-0.424955441459713 -1.57908216913132 1
-1.19878487598427 -2.39130868477458 NA
15.7325256717008 10.5072416916771 NA
0.0747274379888862 -0.155413503181272 NA
-0.327484545419524 -0.196562406684742 NA
-0.153748186677799 -0.0399628677359859 NA
4.48604031242788 5.58151147585581 NA
0.910089197294619 1.65260060401161 0
-4.45497183894433 1.94808047951197 NA
1.06929821219708 0.541345148408638 1
-5.71855258135691 -6.42333887137159 0
-0.192791127014044 -1.9357131630931 1
1.30676689785808 1.58989956582269 0
4.57733513400698 2.29496781366877 NA
0.205175785031751 -0.27296361516447 1
-1.51539803221511 -1.08221755298742 1
-1.07883918954433 0.412648396235977 NA
-1.46048819247784 -0.352543168701259 NA
1.2851489276296 0.593990217482186 NA
-1.03642226349969 -2.6466928960377 0
0.941113091633725 1.18750416528268 NA
1.36334354135827 1.32354489613928 NA
5.36542179417333 5.45786774015896 NA
1.86468462514408 1.12187987507119 1
-0.0289851413494742 0.135600966224864 1
-7.32085869580446 -6.0181594270346 NA
-0.657790424847271 -0.700585837358622 1
-1.89378792742375 -1.90584993671764 NA
-0.719907880482034 -0.992843348985376 NA
3.83637559810108 4.09532904155821 NA
2.53436338424821 4.69744808008482 NA
1.40277006477089 1.23081800015599 NA
-0.414034895620374 -0.738804905628271 0
1.88844360849658 0.818985061472634 NA
1.35441892460203 1.41721871152859 NA
2.14606926760007 -0.621475521642874 NA
-0.782813789787388 -1.24537882531846 1
0.332734148866019 -1.40482993296639 0
4.21381653463159 4.58229936190515 NA
-3.70399295848977 -1.37620720141542 NA
1.6112720474886 -6.30346880064263 NA
-0.819828441572385 -0.700617076655283 1
0.488534408968591 0.573741038811817 0
3.22827735836181 1.31116673997661 NA
0.464289099395187 1.33846283612279 NA
1.73440035418606 1.01852220038301 0
-2.34301428478609 -4.4237028482951 NA
0.235922883346924 -0.287890152370207 0
2.08875740493115 1.26427503643464 1
-0.984820688519117 -2.0969807679481 1
0.354877634199957 0.102256218925371 1
-0.624849976285897 -1.39062690495605 0
4.70410573713025 1.87528377335147 0
0.722433654941575 2.63192091332409 1
-0.885088902432738 -1.40432013541815 1
17.661178004834 12.0882351778605 NA
1.90321006342654 1.63548520975139 1
-1.52570622156227 -1.39211287954569 1
-0.0925167601869489 -0.672432190140591 1
-4.20340362025943 -6.39664411110155 1
-3.86707840780743 -2.32295427207582 NA
0.0779448606172807 -4.23233849936701 0
1.85919559995899 1.5449923812043 1
0.26995769980156 0.641416249035094 1
-1.78556024252198 -1.05878949778072 1
0.900493010937017 0.509543661717551 1
-2.65849688772661 -2.27683201880781 0
-2.41745725704052 -3.80614159005462 NA
0.90738309310053 0.308854995625739 1
-0.785988499426768 -1.7196734816203 1
-1.90036126844104 -2.79641736263548 1
-0.486967688050461 -0.858200443261033 1
0.913143006493034 -0.629160149562852 NA
1.08890055613757 -0.711907519772614 1
-0.694675151811231 -0.507345412519222 0
-0.656003595330668 2.25135089235651 NA
1.94593245440184 3.44069108805016 0
0.752967129801837 0.140103254853242 NA
-5.92498297475701 -1.39899432726691 1
-1.79232215376296 -0.0385200136794715 1
1.33573639767992 4.0906651609795 NA
-3.03569796014476 -3.91081745083069 1
5.4546358465984 0.938419015249098 NA
0.98312276736764 1.12218085338874 NA
0.334854449633664 -0.174248720968413 0
-0.979146810435972 -1.65411987924711 1
-2.61833591630243 3.80132890210124 NA
-0.799843366239224 -1.02132788132574 NA
10.9703215291124 8.27201651096328 1
-1.97859047583914 -2.27700973821617 NA
10.9098307933838 5.85970668624177 0
-2.15726032773053 -0.897702547941189 NA
6.03787179348756 1.73795049680048 NA
-3.22771420656159 -2.5406844355605 NA
-0.256496114935124 0.496378285605918 NA
5.16715725035828 3.97060313798651 0
0.717854249136456 0.884709119744484 1
-5.64062916637872 -3.44964198428 1
-0.485997989791014 0.848866550473599 0
0.307086218907598 0.622294449839054 0
-1.37369198258614 -1.32752326193871 1
-3.12305555155489 6.07821006216753 0
-1.14572558911142 -1.82059698215243 NA
-0.291265479328874 -0.524908374254427 1
1.86533840476424 0.871540954022185 NA
0.881834651576072 -0.295851575609809 0
-0.92047416472678 -0.259441295590347 1
-0.572966555974373 3.5604863807201 NA
2.05257930720989 -0.250703333198842 0
1.89656500467105 1.54954839990525 1
0.794620494363958 0.516986272315463 0
-0.835621865743355 -0.553407547460071 1
-2.49344808865605 0.67941386758569 NA
-1.84110466492235 -0.796103677584036 0
-3.3304065341793 -1.80058086395433 NA
-1.8677773818944 -0.732810422806955 1
-1.29184569458718 -1.52136024306698 NA
2.09607509979108 3.30774927081606 0
0.0801432722360374 0.204731726470595 0
0.963006633655118 1.08250909325637 1
7.59419815025121 7.27811088048377 NA
-2.06760957250464 -0.596581036911657 NA
-4.59741244029237e-17 0 0
0.400036148279615 -0.214954388192663 1
1.00799470441302 1.4199101163135 NA
8.74539959303019 8.25336728808111 0
2.50918557800076 4.12773243519797 0
-7.26163602572699 -5.3708498537521 1
5.63659586646706 0.643655796265393 NA
3.91404495648628 -0.0968771865335591 NA
-1.00875835381212 -0.98030902787432 NA
-0.552907431786956 -1.10642928924271 0
-0.224088412170239 -0.177403694938313 NA
-0.276153494490801 -0.684346816109601 NA
-4.09285105364163 -3.89496733235905 NA
-2.55270799214463 -1.92372914488744 NA
1.25051290663115 1.7063073572073 0
1.85109198308911 0.649239954105834 NA
0.669436963580418 5.63185041397963 NA
2.425249682843 0.43889233799463 NA
-2.7039610370154 -0.822253913034647 NA
-0.985319853968628 -0.00760575357268072 NA
0.608840260751885 0.957561529506185 1
-3.1949917446414 -2.25853147034634 NA
-6.10371259906562 -2.69020856373521 NA
3.66651887380653 3.67408452592866 NA
2.76127522004148 2.5073829494371 NA
3.29893044607386 -1.30808720810778 0
2.94818275157318 0.953840651564268 NA
-1.93580268433604 -1.54710260327936 NA
-2.23828011108956 -2.5570125173917 NA
0.914493399047305 3.52255986891329 NA
-0.0557277953502358 0.609806497442308 NA
-2.1384751448753 -0.492063180815647 NA
-6.63794379731829 -4.89770797411576 NA
-2.73042805524426 -1.55527215647243 NA
-3.70436375548306 1.80734950521126 NA
-4.21904042846101 -4.70585584121991 NA
-6.38774920236979 -3.24350996737136 NA
-0.648987812397791 -1.11798291994948 NA
-0.679008870805849 -1.27402298687445 NA
3.77417905920508 6.13584747965043 NA
5.00927466105471 3.85132838545577 NA
1.31307783634422 0.931581376283829 NA
1.63689901464334 0.759074942315345 NA
0.772435063559112 -0.17509069402599 NA
-5.0895232735314 -1.53150897606182 1
0.478355071760819 0.402074432028841 NA
-3.97245807252626 -2.28098946048148 0
0.809356516737215 3.11412045264242 NA
-5.16917714944796 -3.88425192839581 0
0.614266383173777 0.675389453345041 NA
-4.10718621941075 0 NA
-1.83147953235113 -0.504615358038172 NA
2.7341654468477 1.20186802147488 NA
-1.69031921885894 -2.3527769644096 NA
-3.70098361921232 -2.07562449412686 0
4.54834444902846 2.98650022196995 NA
-4.59741244029237e-17 0 0
-3.368343100636 0.393521645468929 NA
5.16231559160387 4.42689398845432 NA
2.73043571581928 3.98957952540897 NA
4.48806051658772 0.583868655846369 NA
-2.55198296812722 -4.46775256472577 NA
1.64338962589522 1.07869047109423 NA
1.78056340603622 1.51417420368784 NA
0.853932853643568 0.711153715264574 1
0.897573293508087 1.39562224984821 NA
0.00979604191516687 -0.790987844484259 NA
-0.545481714713835 0.358538433539674 NA
0.308863361419796 2.85519637360484 NA
-0.711524843435514 0.692050332346306 NA
0.256705417882945 0.0268270244381329 NA
7.46448078302851 4.90326722781553 NA
-1.27176937967802 -0.896128807609745 NA
0.860943452910339 1.53141357260446 NA
3.28856622319304 0.329059240340964 NA
-3.68610955655662 1.33013485151127 NA
-6.97748631473812 -4.84173786245927 NA
-1.84475917638888 -0.822280955892799 NA
-2.00735517210953 -2.03920120134213 0
-1.08022511826218 -1.39506283486422 NA
1.5556993249216 0.781729084640963 NA
0.0578631387262588 0.702904308779443 NA
1.5530913493894 1.59629036804997 0
-6.72356925645529 -3.07334606083436 NA
-1.01306191815504 -1.63304202588205 NA
2.5277729649946 2.10877980551976 1
0.764114099087703 0.0436831279837763 0
-8.25694992606086 -5.7104313537375 NA
-0.688513004060001 4.38085442299547 NA
-1.93461430110622 -1.95293104132067 1
1.54769086554926 4.28306688827539 NA
1.71149242428156 -1.29113778746152 NA
-4.13711428543248 1.01334012411568 NA
-1.8529010426157 0 0
-0.60419873764574 -0.371312948438953 NA
-1.33839993199522 -1.73672364705063 0
0.467330367932207 0.0869925651353722 0
2.73807928229305 3.20223191888558 NA
-0.799544516059921 -1.19404168128771 1
0.329696661464476 -1.63399156444863 NA
0.673314069643083 -0.58486529187255 1
-1.15149664464295 -2.11629113685255 NA
-3.01846332754739 -0.625715618204028 1
-1.2219311913241 -0.729463578657192 NA
-1.44767296536486 -1.70333792527055 NA
-0.0862243203912403 0.636911839802475 NA
-5.34803118821455 -4.3174475641602 NA
3.69877432094126 2.96895488505845 NA
-4.61352211612845 2.45647724472095 NA
5.35216722553943 3.06384935524456 NA
1.88293422365595 -2.27264345454025 NA
-0.96063359578032 -1.58327133381132 1
-1.30549478396733 -1.13380514772077 NA
-1.42691093594683 -1.69717007175016 NA
-0.0837131890091342 -0.595319771437657 NA
0.241370371213714 0.154211463314372 NA
-3.21068156346545 -4.71253549986575 NA
-0.00414221896866779 2.35140626660772 0
3.52505215723871 0.618133177858231 0
-1.30528402459111 0.044913717976614 NA
-0.17303588396793 -0.00653831898405268 0
-4.76684551900685 -1.49391183720442 NA
-1.75917634071227 -0.597347052210382 NA
-2.22566401061192 0.333226072720206 NA
-1.02491678325487 2.40784110527012 NA
-0.0548368296025209 -0.013943244951281 NA
1.15994920463207 0.480054297519433 NA
1.49277381209649 -1.67158467827518 NA
-5.41132971125323 -2.28858906546519 NA
-0.0940637757760541 -1.006815690763 0
-4.59741244029237e-17 -1.21091671626686 NA
2.23066175806933 2.0482042662814 NA
-0.0161411602775616 -0.362959473583473 1
-1.54218659054914 2.09593912432835 NA
0.137496485426168 -0.486741676837621 NA
-1.76104016571509 -1.33115557613137 NA
-1.83052192686207 -0.923045953076097 NA
1.25142846929853 2.33368545846414 NA
-0.38401027058657 -1.46146400527671 NA
0.574942731643899 -1.70986567321988 NA
-1.28746895942449 -0.208350935528142 NA
-2.90116895610292 -3.41538843848594 0
-1.36521310804841 -3.16167948476775 NA
-2.73750183445831 -3.10350491518471 NA
-4.82223196020308 -2.65344512789898 NA
-1.89608748097336 -1.61767584522162 0
-1.38673489478574 -1.08635598104687 NA
-2.04370996604842 1.57452561442781 NA
4.7494248893853 2.83493304143583 NA
0.407687783610278 -0.931792476028425 NA
-0.680428769425995 -0.830127840588258 NA
1.08891372322232 1.14287798906287 NA
4.35678155672311 4.20239706178508 NA
-2.06824198645418 1.41564228030013 NA
-2.25001919969097 -1.84088556319933 NA
-1.90728481143189 -0.693063100322813 NA
-2.76142064287223 2.96699685521755 NA
-2.77517378469034 -3.02889779614178 NA
-0.782343189180591 -0.207178360321846 NA
-5.6295584267448 -1.94774460701509 NA
-2.95362955505248 -1.05336437522967 NA
0.622940626876415 0.607157520795529 NA
3.49486322905702 -2.30439114423862 NA
-4.59741244029237e-17 0 NA
-3.41238200177657 -2.18727362467363 NA
-3.24506563391224 -2.21663846228626 1
-4.59741244029237e-17 -3.40005841380024 0
-3.1198998698023 1.33443790185853 NA
-0.863617239761321 -0.959998408406827 1
6.32963767699416 5.37270435662142 NA
0.396647495267884 -0.516600415734564 NA
-0.213319407824146 -1.71985170505911 NA
-1.06619538543259 0.347754207852004 NA
-5.62599900641347 -3.61236984258505 NA
0.254801729575873 -2.9364113019062 0
-0.343496903258452 -0.877207448872338 NA
-2.57629693384828 -2.96488685360268 NA
-0.932714927076711 -1.83021632227747 NA
2.87960143234594 2.63045082290503 0
1.06286152078968 2.75012008825739 NA
0.613510821124877 0.252034491366906 0
0.753111016433692 0.940960110602652 NA
-4.23665656225161 -2.34015403597892 NA
1.07790517753977 1.47254663580215 NA
-1.55882540744491 -3.27237775968277 1
5.16404421772444 3.68668620930146 1
-1.21336720526639 -1.1046966361486 NA
0.464325940056313 0.818182154581897 1
3.87974111335135 -1.41160599986494 NA
2.27950046701154 2.3953317839068 NA
2.19459705215902 3.55747347515825 NA
-2.38530780886144 0.497708084314537 NA
-0.390767501580751 1.44161620416615 NA
0.350066102645512 -0.465404307129857 NA
0.419104484638108 -2.21303865027875 NA
-0.578672668937703 0.299990850358621 NA
0.631723124784007 -0.397014310723824 NA
-2.66777830923985 0.353560912121664 NA
-0.681475323208825 -0.651436551671026 NA
-1.22631738979136 2.13443291730566 NA
-1.48854377839044 -1.88770311148792 NA
0.0708330065935589 -0.0305355213562346 NA
1.47249917825749 -1.92568454730687 NA
2.30081706212194 1.06768830389697 0
-0.943363370999116 -1.75558920541955 1
0.0314084650983524 -0.206810963054158 0
-0.645244617708857 -0.764110321709688 NA
4.94654961898328 0.164966659805936 NA
4.28431767359915 3.68238485072285 NA
-2.23753229538719 0.847903891287165 NA
-5.16327488474067 -3.09033181728549 NA
7.75125802921915 1.25139878881685 NA
-1.25920310822174 -0.476662298357872 NA
-4.59741244029237e-17 0 NA
-0.157523209018614 -0.426032937106735 1
-0.872412116905056 -0.163178272709386 NA
2.02120526083278 2.18891349891161 NA
-0.360622273737006 -0.431648146572085 NA
2.34079646787571 2.32449880811032 NA
-0.617129626615008 -0.678173442545046 NA
-1.31975194228854 0 NA
3.32624048049822 -0.725500879598246 NA
1.48586974692169 -2.37539081140374 NA
2.26500040346055 0.763626398833219 NA
0.743373407178156 0.832263263717929 NA
-2.57628722328345 -0.721358151417872 NA
-2.75010346656402 -2.62293418359855 NA
-2.6620402989868 -3.07813719528663 NA
-1.04737254086226 -1.55486557412524 NA
-1.17124618136188 -1.03357779340859 1
9.19732181307905 10.2452613706175 NA
0.0429035946482505 0.41589394747668 NA
-0.49122778911803 0.340153455296691 NA
0.821388188047344 1.05297952674006 1
1.90094289136788 2.79410695406833 1
-2.11216602976613 0.0177772063802074 NA
-3.22946990321463 -2.29054255800421 NA
-0.453474212221812 -1.42188332572179 NA
-4.1959275925771 -2.10898141971402 NA
1.75639759202311 3.10504035239817 NA
1.02294592594285 0.543718117711024 1
-3.23725514947052 -3.42027780167819 1
-5.23650699518867 -2.98061116869226 NA
-2.69655852577831 -1.78088786779403 NA
4.21870098618307 1.15360366114838 NA
-0.464274380384867 -0.57407642165168 NA
-2.83331670512193 -0.501663083894648 NA
0.207127540087526 -0.779542043619002 NA
-1.33311207520357 -0.428308618257411 0
-1.41921294772482 -0.265466178152057 NA
1.42202749364564 -1.51564682244701 NA
4.87579490034874 -0.345075190078845 NA
-0.594158368612598 -1.92965726997778 NA
0.65346711438985 0.695355834704634 0
-5.64197414251101 -3.31116927578117 NA
-4.00116576149211 -3.93174459644434 NA
-3.3628722273434 -1.42139673211141 NA
0.400594600653269 -0.126428788885871 NA
5.12523961008593 1.31042939249255 NA
-1.8529010426157 -3.49044209345495 NA
-1.32502684039403 -3.38603790781698 NA
4.99675175378904 2.06309017176154 NA
-1.61219886464804 -0.428174952108225 NA
-3.08926386683187 -4.63796083729272 1
-3.08139650237448 2.6918051996996 NA
2.00816001179156 1.57275082347997 NA
0.588417783235975 3.40697415367386 NA
-4.32828713659163 -2.63085825290548 NA
-4.24419880358265 2.2215094873558 0
4.48852817235811 2.93227141853972 NA
2.10017245198308 1.94865056935966 NA
0.363667522484388 0.703918122258721 NA
1.47249917825749 1.59984272667194 NA
-1.45415606359648 -1.9114687238119 0
-3.16919997138925 -1.13884652882493 0
4.61032694089174 2.49644815052367 NA
2.20519676315154 0.523373833099934 1
-1.1975144656513 -0.433949293737071 1
0.737634243991695 0.127267724382431 0
2.60285814185226 -0.925553300799497 NA
-2.41727891132861 0 0
-1.60455967488416 0.766505068839304 0
1.26067575684102 0.424053210294705 NA
-2.21111226074544 -1.98162534428869 NA
-1.40518722538263 -0.351470547708403 NA
1.72658393872076 1.88907045982853 0
-0.330372263573104 2.59573749020692 NA
8.48830361491127 4.17911006669529 NA
-0.512808898513631 -2.18001775910731 NA
-1.82266259764289 2.53540401187654 NA
1.37998122924507 2.48343753714318 NA
-0.958182212905996 -2.49302889785627 NA
-1.67529821418418 -0.376193094748994 NA
-4.42558791404271 -2.22023638976127 NA
4.52354527122749 2.17894166764828 1
0.329254793347159 -1.83630464254806 NA
-3.5548273931995 0 0
1.28397684717225 -0.263556820974263 1
1.02486891043479 -0.618206334285361 NA
-2.48808420866177 -0.78681004502945 NA
0.92439217443869 0.236255683834595 NA
-1.70652582923765 -1.7861846230739 NA
-2.63457507447264 -1.68350871205298 NA
-3.04025852455893 -1.8197856652604 NA
-6.61700403703949 -5.47128578661512 NA
-6.83348842412545 -5.64942214409663 NA
-6.50041120278891 -6.94943953735504 NA
-0.134957124401112 -0.674114586358798 NA
-0.0478786816106848 0.207384710523832 NA
-1.2755593072599 -1.19011138914021 NA
-1.89125663148349 2.96646116864417 NA
-4.80557524663503 -1.42756466085584 NA
-4.59741244029237e-17 0 NA
1.48586974692169 -0.867812845422463 NA
-2.32379581236815 -2.21532787701981 NA
-3.55768320853185 -2.83933642362475 NA
-0.559389806466877 -1.58676402525921 1
2.13591928033913 3.00008964008858 NA
1.14118190377651 0.751635939119412 1
0.678096376924821 0.168611241349701 NA
-1.42842861463965 -1.65443622813175 NA
1.63173178094823 0.915406473045193 0
-0.514507631049013 -2.94148466585527 NA
-3.17849027247365 -1.72354940899694 NA
-0.805643512105952 -0.181813183495994 NA
-3.88085294107098 -2.16887318445514 0
-1.08934944519283 -1.25715850024792 1
1.25419972238518 -0.119471243997796 NA
-1.15382306497247 6.32236487637217 0
-3.76282215897452 -4.06790293957932 NA
4.06450625370979 0.144844231278117 NA
-2.7974360390886 -2.44217575910353 NA
-3.80148368088039 -7.37527025784301 NA
-1.97992629065361 -0.5374059710955 NA
1.13782064826176 3.81903817972497 NA
-1.62703631754992 -0.0645724625113507 NA
-4.49353927258329 -1.94337091213499 1
0.0526563852040125 -0.453354362906944 0
-8.98670137457931 0 0
0.231929331474224 3.97245126198189 NA
7.89856125989147 4.66177111906917 0
-4.59741244029237e-17 -1.56364728103501 NA
-6.09313325705756 -3.67708266723307 NA
-0.404190424993356 -0.569757722672719 NA
0.182973007895031 2.37458287787082 NA
6.20372508398589 5.43625678261288 NA
-0.646378158896383 0.399218426493895 NA
-0.936245994739996 -0.190603780843511 NA
2.6318151029745 4.7363205776635 NA
-0.995119047837805 -1.54003962613153 NA
4.5806118534831 4.79431895173091 NA
-0.328365353171704 -1.21922096779475 1
2.07331116226389 4.80738045500238 NA
1.89717692624324 -0.819063667520594 NA
-2.05266449742692 -2.26543075821742 NA
0.153354307684951 -0.538605314308583 NA
-6.90478068913143 -1.87824802706147 1
0.442910134225442 1.55254198699227 NA
0.496644437926015 0.838201827942182 0
-4.59741244029237e-17 -1.94337091213499 NA
-3.88823900049518 -0.550714852863139 NA
-3.14384552463383 -3.19600489061445 NA
0.933483653484514 3.25991472362955 0
1.96949955166381 2.84105556795366 0
6.71460048044375 4.02697320638628 NA
-0.209739782079171 -1.24912948560388 NA
0.243512418101688 0.250368690558527 1
-5.47149814010925 -3.71120020009641 NA
-2.51420687025118 -2.20266754551163 NA
-0.472169189242714 -0.973853084146088 1
3.01689100908638 0.528421026625376 NA
2.85147997902783 4.18654110271855 NA
-4.83366693630335 -2.58531655626314 NA
-0.139557525783769 0.41003235532239 NA
-0.812700711490498 -1.33336880635672 NA
1.19109727507063 0.824761409762734 1
-0.6155080164806 0.521970321390293 NA
-1.22791434321778 -2.21196578022601 1
0.109604524754875 -2.00540841835279 NA
-0.811530108338206 0.637054910061833 NA
2.02190690179235 -1.42760026592523 NA
-0.235262159083733 0.111983440003784 NA
0.394044953707131 0.332218081372575 NA
0.823802830662923 1.0090305635087 NA
0.361865776902483 -0.149921688943505 1
-5.50604435083206 -3.04809918431512 NA
3.03915129861244 3.95948676010213 NA
-5.73315617570038 0 NA
1.5386267141599 2.23538787485611 NA
-0.390960689667379 -0.0117473991069805 NA
-5.17568233809284 -4.70057865177462 NA
0.664702390495419 0.644507507962374 NA
0.229094723875032 -2.20166553002958 NA
-2.67130765191362 -2.57673138631403 1
2.61690745636244 1.77345894371615 NA
-3.90789786521103 -4.02870202622352 NA
-4.02854426182912 -2.24231602797913 NA
2.00897278335495 2.44568466214206 NA
0.38613761645615 -0.797929144917491 NA
-0.258227862441894 -0.694139851206959 NA
-1.81249974048531 -1.65303056323846 NA
1.11133679353215 1.14011909687705 NA
-0.500765717284667 -1.12556232588171 NA
-0.142368809513065 -0.440884467444291 1
-0.0429649639023138 0.239495348005983 NA
-2.17209676701523 0 NA
4.84303861165561 5.67948720332528 NA
-0.802619269821072 -0.859187944333346 NA
-4.75714162433151 -6.9715140183293 NA
-6.96518082726018 -5.36722051335614 NA
-0.331729152346665 -2.51401752137193 NA
-0.785210526798529 -0.704875435110113 1
5.07674302983779 5.51993264926096 NA
-0.857436855279122 -0.788427953748676 NA
0.389385325642309 -0.147233822596914 NA
-2.54950995081143 -3.36703808010704 1
0.537639587394905 0.40002463620203 NA
6.61140022766967 4.05453984758331 NA
1.88077575612141 1.43444569389841 NA
-2.97145540887828 -1.786908241016 1
3.91403329982538 4.17938805424766 NA
0.580660858941076 0.215049518577567 NA
-4.03666135836683 -3.65497208013576 NA
-0.0557081659047841 1.45954553355276 NA
-3.46144637929669 -2.7292838853566 NA
-1.68851664871944 -0.276598054502864 NA
-1.69883047231754 -2.16163195676745 NA
-1.54885378892446 1.68934547080449 0
3.31483825350621 -0.560537879373014 NA
0.740597320702053 0.128485847772619 NA
-0.287905956407891 0.492372781948153 NA
-0.579034031291409 -0.975720616727271 NA
-3.87049864242635 -1.04279056703987 NA
-3.43048414028922 -3.13285900871662 NA
-1.08033334757885 0.471193991642945 NA
6.33685719972518 7.33641283464353 NA
-1.82193796996128 -0.659240392067159 NA
-0.0842762270594341 -0.492916249373703 1
4.05349264359652 -0.0781168027520439 NA
-0.0664828612411736 0.245549195155419 NA
-1.14262706096629 -1.25207488155429 1
-1.12171298781937 -0.470875124395749 NA
-1.0442521320548 -1.56731756847465 NA
-1.39367033313881 -1.03833996750861 NA
-4.59741244029237e-17 -2.97775233601027 NA
-1.49669698179985 -0.949340394467853 NA
0.664419306178588 0.477952712218269 NA
-4.19099178503651 -2.05387110202142 NA
0.273247989651045 0.666667147747479 NA
0.229479460294806 3.63883888968705 1
-0.983272733727836 -2.14716580760569 NA
2.69299699323233 -0.0853061859529383 NA
-1.60461700623023 0 NA
0.565649702311769 0.981871220580534 NA
-1.71207410074192 -0.337085395801413 NA
-0.00682777082945777 1.12579896910139 NA
0.590406832116017 0.242632447836745 1
-1.39599342068204 -0.609125596377355 NA
2.40051319127218 2.18043570235527 0
-4.59741244029237e-17 -4.03913619992392 0
-2.92651018388686 -2.5595659823771 NA
11.4047960265488 10.8646265625068 NA
-1.16551986235811 -1.08860945967006 NA
-0.0319445556174992 -2.45848443398312 0
-0.426318177458664 -0.0315625620386758 NA
-1.92887442881651 -3.29266885919938 1
9.96793827345631 9.47184672745341 NA
1.54074076087081 2.28429554543503 NA
2.67219867153489 3.32469041894202 NA
1.87820944714593 1.476388759127 NA
-1.81986345727373 -1.93988031786292 NA
-1.6146927869091 -1.97978612157664 NA
1.11667290697277 0.89839884774476 1
5.26558047574851 -0.684879508547924 NA
2.30742370938539 1.0783946805983 NA
-3.42192800989415 0.412678835990616 NA
-2.88942806866192 -4.21389753029952 NA
-3.17587607708697 1.51256125055837 NA
1.05751450313607 1.35957774644809 1
-5.94565840658019 -6.20899642705357 1
1.11222521506498 -0.369236633296867 NA
3.35755114076521 4.01293343009906 NA
-1.18033541701604 -1.54112689078616 1
-0.524202723955626 0.502768069243773 1
3.33088529341839 -1.04235059081381 NA
-1.38100384529942 1.31974411924659 NA
-4.59741244029237e-17 0 0
-3.7410291641999 -1.22863945461148 NA
2.75505157019863 3.60337433839165 NA
-2.33841931414996 -1.40221916032039 NA
-3.21343677601724 -2.02095400639374 NA
11.8390748045801 11.2843461762172 NA
3.74891729699338 -1.15261780384917 NA
-1.97445062425165 -1.12843253752461 NA
0.119171194332218 -1.26381636587779 NA
7.11033405166219 6.72275516348653 NA
1.29879053846797 0.634225068918634 NA
4.19170960362897 -2.97964019673799 NA
3.5318826579938 4.65155774165899 NA
-4.59741244029237e-17 -1.56364728103501 NA
-0.35557514616388 -0.747758465340769 0
0.269961709095008 0.553370223027932 NA
-1.65033644624204 -2.03111776326131 NA
-1.66705081853023 -1.31458693973878 NA
0.899897772349625 0.534777333874506 NA
-1.76003161607362 -1.46115616680396 NA
-4.59741244029237e-17 0 NA
1.67269251356895 1.82719378935468 0
0.943266640163942 2.26019004394586 NA
-2.17209676701523 -3.24692587534158 NA
-0.250843597508819 0.251751718787676 0
0.38734072559417 1.24441176698381 NA
-3.56730613057287 -4.8002901512273 NA
-4.59741244029237e-17 -1.79155848940511 NA
-1.54350098865478 -2.27812183259108 NA
-3.86574565934147 2.14226315011364 NA
-1.74016415047991 -0.814108423220996 NA
-1.32502684039403 0 0
2.03119077084119 5.67521978590991 NA
-1.03726355012111 -0.117643659334464 NA
0.471023151056499 -0.388706996411659 1
-0.257738290361014 3.69392668737175 NA
-4.59741244029237e-17 0 0
1.53409050064993 2.8484534190773 NA
-1.70016537142878 0.825323979901941 0
-2.25936621924486 -1.08455570794882 NA
4.52202717645909 1.29463266447217 NA
0.525472455334565 -0.609616079828614 NA
0.124536435123513 0.380699035836344 NA
-4.68056967975851 -5.6182180039585 NA
-0.613918430312998 2.55420685517133 NA
-0.700026345855205 -0.871989617151366 NA
2.4431677389563 2.58024249273026 NA
-0.472493168550097 -0.992228077660726 1
-5.64669021432219 0 NA
1.94684343336358 -0.261638514006984 NA
1.31210746575031 0.838405461455218 NA
-4.48172165810468 -3.9719640436423 1
0.423333669186564 -2.43290318715865 NA
5.13699031776479 -1.15561328111559 1
0.607052547787979 -1.98193121028239 NA
0.0858433842150868 0.36822878149922 1
2.06640315621096 1.59615172027237 NA
-3.13207905779567 2.26186472119048 1
0.575533312563299 0.377099613534003 NA
2.41598208915646 2.75241129926713 NA
-5.9035017220755 -2.53662866192841 NA
-2.05798957883867 -1.7828772279847 NA
-1.00701487555265 0.540686707148233 NA
0.301536401909684 0.705739800795413 NA
0.810829859953987 0.0781329952070269 NA
5.28023401061006 1.60265463874324 NA
2.20674541779517 -0.941169489146636 NA
1.03770341544034 1.70032349732599 NA
1.48586974692169 1.6468228023692 NA
0.41741295131162 1.77042205594067 NA
-3.68103064298337 0.247680908409255 NA
2.92544889634404 3.616720885175 NA
0.899455193629544 -0.265847599168982 NA
2.51720637546147 4.12806282742706 NA
-4.41196569020379 -5.96301470228305 1
-4.72689610451036 -3.3336451501511 NA
-5.73233206562803 -5.40040942725182 NA
7.12233358312917 3.67348366888498 NA
-1.51389350808545 -0.882231806984991 NA
0.666459988063931 1.27477427866317 NA
15.3554104120973 9.10629338505672 NA
-0.354890947274944 1.51026790891411 NA
7.72409045789074 7.28473373988277 NA
-1.8572089332787 2.79231674001019 NA
4.34453215128958 5.28941629591124 NA
-0.303508943270816 1.43113197155334 NA
-2.59512964421504 -2.88856967069373 1
-0.527257134503651 -0.634014190319834 NA
0.103394202995807 0.55505915507213 1
-4.72626994505565 -3.32401503454301 NA
-2.86217696917676 -2.55645326480432 NA
-0.213029084935129 0.230259928775003 NA
-1.98782225929148 -1.35630034302811 NA
1.59068013146283 1.74199820760678 NA
-0.8288571616685 -1.34303519525393 1
-0.169615169222545 2.58779713893694 NA
0.644930302801241 3.53102665408064 NA
2.79755748772324 2.88866959685665 NA
-1.01223656749991 1.82921131705454 NA
-1.39014382600658 -1.3786024376424 NA
1.63717065620299 3.07031217093252 NA
-0.142691590208473 0.0422606211220731 NA
1.04674089211569 2.66584515951692 NA
-5.57912822632703 -6.3144974861478 NA
0.591209859318475 -1.68668218098332 NA
-4.32384998672451 -3.69751346383907 NA
-3.31257028003806 -3.517841664161 NA
3.13142233679822 1.19124934467098 1
-2.25983754963255 -3.20306327971312 NA
0.524484067863795 0.275485250007272 1
-0.0525044291424813 -0.470733498209504 1
1.08113208795595 -0.0460232944040379 NA
2.75324094301953 2.9006627250326 NA
2.8661607619235 1.69062878974338 1
-2.07988692199846 -6.57530775722837 NA
-0.907464372880915 -1.8930452844375 NA
1.9800853648838 -0.256854983013481 0
-4.16204362229096 -2.73092209217822 NA
0.859644876506616 -0.796285519542152 1
8.07858440544605 3.24805385427691 NA
-3.15923171422165 -2.50694750725747 NA
-0.56658313948801 -0.060486997324339 NA
1.07077779275564 3.53024747306412 NA
0.645116453356531 1.43511915171014 NA
4.52834175201739 -0.0712188880015026 NA
0.837558563253866 3.61694615013335 0
-0.986187936302264 -1.62957446010283 NA
0.119518171046097 0.0916729258594961 NA
-0.446963324302924 -0.730817887693195 NA
-0.256645360189901 -1.24487585832411 1
4.24509486739685 3.18059198979609 0
0.738316193421568 2.19550868778853 NA
-0.961160056229024 1.90691207941609 NA
-2.98346301969494 -5.07607658172726 0
-2.41486678421133 -4.19337162292066 NA
-1.64278253775874 -0.670779121357145 NA
-5.57071684624833 -6.04174447021662 NA
4.49198122674686 2.93192387901001 NA
-4.59741244029237e-17 -1.9902641450922 0
-1.00958772745191 -0.102939872103587 NA
8.15312109912651 6.35694044549731 NA
-1.17601252812319 0.0587852003164059 NA
-1.31975194228854 0 NA
-4.6326493422669 -3.97946734658534 0
-4.59741244029237e-17 -3.30298113814056 NA
-0.347131574161863 -0.71873485343376 1
-0.217543421666745 -0.233188209433682 NA
3.98920438353165 4.10372443108407 NA
-5.44491309963824 -3.44744971209688 NA
-2.55806355991855 -0.569742911036622 NA
-2.52633863177488 -2.44836722537914 NA
0.334132341469025 0.0153166620364683 NA
-1.79461210966119 -2.95956984424707 NA
0.882709346714118 0.201908734282574 NA
9.66178070689795 4.94364429924581 1
-3.42004857787226 3.27615015705102 NA
5.64401626585252 4.17707807307126 NA
-8.50857466682938 -4.98798373472611 NA
0.493029573538823 -0.198733620917663 NA
-0.7078369346177 -0.864904206042297 NA
-0.429294230719342 3.0336058179708 NA
-0.191700244556508 0.298502848798856 NA
0.0653526824867941 1.34096474039877 0
-3.24096806739205 -3.92498521833697 NA
3.82676952987343 2.81963549722521 NA
-7.78044953302367 -4.13064395622879 NA
-1.00725605291115 -0.944507234154065 1
-0.406908061357916 1.8816755763084 NA
-3.01432033604488 -2.89952353205791 NA
1.74404807741496 -1.0825732836645 NA
3.12667936088824 2.56042521118817 NA
-1.85989968254433 -0.0921886345391048 NA
4.86267521741015 1.95674057470447 NA
-1.06492386903626 -1.40391482359782 NA
-4.75746218624487 -1.21091671626686 NA
-0.647843583143178 -0.348704784862318 NA
1.32635676933096 0.429999829132367 NA
-0.702371366228692 -1.74824528729221 0
0.532775904773458 -0.812182296685259 0
0.679048677214918 2.80249350992175 NA
-1.64275541440928 -3.44154258083209 NA
-3.16934510723885 -3.40578602431026 NA
-1.43914144167594 1.54895006517757 NA
-9.24704821898415 -4.52707883509802 NA
0.966791421282924 -0.383194723099195 NA
-3.44171097039942 -1.5044563217324 0
7.82398271602686 5.4445186329332 NA
0.57123094306703 0.683999227240487 NA
2.2236605953202 3.97399855650611 NA
0.789903721580804 2.16034895308304 NA
-1.77480175135165 -0.64921565937737 0
3.27877563707734 -2.75951343341647 0
3.39628717938663 2.52221028108959 NA
1.57660735827426 1.0934964785939 0
-2.50139075958532 -2.01623465462854 NA
-1.68373187035446 -0.943267388755343 1
-0.562868876551497 0.608344740527084 NA
-3.93492960766811 0.995337578888032 NA
4.34187085772443 3.12394731376441 NA
-1.44392659270653 -1.99043686670491 0
-0.922100773797023 -0.744890580559042 NA
-0.789570630411581 -1.51675623545914 1
-1.28677353621374 -1.12097464449056 NA
-3.69503209374925 -4.93922531515015 NA
0.77185250700965 -0.167561822706194 1
2.19579492591283 -0.191041729639479 NA
-1.88330889600713 0.49527067006886 1
-0.0101791854008778 -0.0920503741002082 NA
-1.10091065936875 0.626621998501432 NA
0.792253996644365 -0.161338862600036 0
-5.08895179157936 -2.56709017951145 NA
-0.874127448144263 -1.18855336512745 1
-0.418211157158267 -1.77330595570081 NA
-1.82656406760444 -0.816573016502928 0
-5.82984680760751 -3.17630395406135 NA
1.79891265476401 0.752022015966721 NA
1.5245603315986 0.933999314852829 NA
-2.29592973384364 -2.80397319590197 NA
-4.45613342536328 -1.77854633210412 NA
2.54661937035131 2.01679687241548 NA
-0.765913928843519 -1.57307890353447 0
-1.28926808209694 2.09906844591868 NA
-2.88101871488083 -2.94792207872867 NA
-5.06691726270843 -7.00824517887857 0
0.317667676871272 0.762286226126916 NA
-5.13598598053568 -4.56385419034266 NA
4.7736446311373 1.91644950981545 NA
0.00914322027735948 -1.86963485673369 NA
1.89544718276117 -2.12527031348294 NA
-3.85991940370562 -4.50241455797854 NA
-2.59832912261033 -0.148744623267504 NA
-3.63961809673074 -7.8463974109511 NA
0.0707558017010848 1.51025216381856 0
-1.30946436468482 -0.485292296149473 NA
-2.81622296078859 -2.78062339558743 NA
-1.01999659107628 -2.79334149457527 1
2.5362093499545 4.40910152701963 NA
-1.63502952120523 -1.2942613127802 NA
3.17020625949083 1.7265232261107 NA
-5.58014671914489 -4.61493296148897 NA
0.832700347388017 -0.0712369354259738 1
-1.32011353707832 -2.39935299767905 NA
-1.57130011543533 -2.32048879136984 1
-0.702005672475257 1.25073067416985 NA
2.9586645385897 6.45556287978901 NA
-1.74413267449706 0.118803242946342 NA
0.391133106277843 -3.70349087841928 NA
0.864183491992791 1.05386328239927 NA
5.5485706822744 5.54104348576969 NA
-1.42739779317195 0.877968250705536 NA
-2.01710668023942 -2.36203982495352 NA
-0.707331941834312 -0.566910487916315 NA
1.02577807749303 0.551856993976965 1
3.41963603224192 3.843898327652 0
-1.08140064751664 -1.10067816742866 1
-1.64118024489861 0.0202137324948204 NA
-4.00841795390157 -5.03470482637063 NA
-0.771773437801494 -1.55765696178012 1
0.345955757042985 1.48891383328813 NA
-7.33932483046683 0 NA
-0.415634830764285 -4.50192850633477 0
-0.419439619186167 -1.62179679369913 NA
2.44120217499228 3.26747877776729 NA
0.181531710694509 0.319781998553748 1
-1.32715618556098 -0.820310922779621 1
-0.199146426683974 -2.20087755526009 NA
0.913000272085827 0.0739580727633463 1
-9.82292864118118 -7.65177656496768 NA
-6.4377289056615 -1.74330062721109 NA
-0.90253270219595 0.25378633297155 NA
1.73978942145509 2.90957472858505 NA
-0.287325369514759 2.70536011813571 NA
-0.044689576609181 -0.020336996475113 0
0.565660944080987 -1.56339295298776 NA
-0.855902637342539 -0.987413989378983 NA
-5.39720924988025 -2.84846586320986 NA
-0.311592684098606 0.46041151662807 NA
1.4503665838747 0.918516015847021 NA
1.33570735376154 1.83357700983672 NA
-2.12999684486214 2.73907219539376 NA
2.58369814264491 2.07008530038069 NA
0.150076907496065 1.59984272667194 NA
-2.15047227837308 -1.86578566015156 NA
-3.41389975133196 -1.91887597127021 NA
-0.360441332171611 -1.10729076111289 NA
-4.17862092034082 -3.02167930927671 NA
3.37972639470392 4.77371650325666 NA
3.62124311422853 4.75948385408331 NA
-2.38023954619643 -2.69949484873718 1
-0.292058722482911 0.122145095575692 1
2.59342361551015 1.20466760243363 NA
2.19579492591283 2.6918051996996 NA
-0.614183002274153 -0.789287055362331 1
-1.83908468854028 -2.10466176641828 NA
-0.71136626529187 -0.697246710655901 NA
4.01790219860884 2.56912426884474 NA
2.33216488959337 2.90358756124644 NA
-2.02373797845831 -1.82851988431363 NA
-2.5655436327235 -3.40994889769527 1
-0.59340955158876 1.33699960914618 NA
2.76797458934506 0.71381846527792 1
-0.156561448234069 -0.11228670006256 NA
-2.26577835065304 0.382052735877171 NA
-0.149225339632961 -0.259854854611303 NA
-4.1331271139764 -0.983376446733745 NA
0.473318681896415 3.60473539509448 NA
-0.615967209829844 -2.28116595606423 NA
0.801111465803402 1.44168721161941 NA
-4.52145363696073 -2.54407826398125 NA
-7.05275021054115 -6.41272813371014 NA
-0.618109715970429 -3.04476066205994 NA
-5.16432378606196 -4.23318852646319 NA
-1.02735170565603 -0.973037486674718 NA
1.1485411204975 0.964814489524665 0
-0.886179067367806 -1.01768924110165 NA
-1.25882467597538 -1.66729142340297 1
1.29778155917019 3.01079767601524 NA
-9.15583357794826 -4.16872116136611 NA
2.06078061406966 0.812345537902045 0
-1.96388109713118 -1.4149291235516 NA
2.51920674226304 3.37365034977462 NA
0.354160291354134 0.365253473944619 NA
-4.59741244029237e-17 0 NA
-0.342712768117877 0.966612485655629 NA
1.12678352293737 0.918057824787562 1
-0.52940942297354 1.35804903205839 NA
-0.596768065660808 -0.370080427908354 0
-1.37706407499772 -2.15540561686503 NA
2.11263227635595 4.36990990576298 NA
0.36535048021863 0.780725664034611 NA
-4.05521637911863 -5.35680831492935 0
-1.79775802777728 -1.90365422895781 NA
-1.32502684039403 0 NA
-2.45464302840294 -1.55915755685794 NA
-3.59241591561372 -3.28740232743162 NA
0.00883389177738455 2.14959579572015 NA
7.14090478987094 0.754301564284615 NA
-1.13047583409427 2.38689719402319 1
-4.59741244029237e-17 -6.25148727711166 NA
-0.42797444225341 1.67118694994228 NA
0.388977661468559 -0.880717156792217 NA
-4.7304827640388 -6.06648349657866 NA
-1.85258279339418 -2.49088098479228 NA
-0.224166586782874 -0.00941110578186562 0
-1.77185875572302 -2.06317678926919 NA
0.21682602554115 -0.0963987427473962 NA
1.24770736336122 0.0975506780072641 1
-0.196944328858131 0.359773315832992 NA
-4.59741244029237e-17 -4.09560551719912 0
-1.04039539724348 -1.52555719131253 NA
-3.86467179345147 -3.76982098955424 NA
2.0969488520901 1.21260968427918 0
-4.90808861721955 -1.86606679194768 NA
-5.12220741540493 -4.2827745608054 NA
-0.178832557080567 -0.444349587097041 1
-4.0432972356142 -0.179629017168151 NA
-4.10671497767689 -2.97520322847279 NA
-1.1542280688809 -3.01693899886909 0
-4.59741244029237e-17 0 NA
-1.84732085535081 -0.299819362809674 NA
-0.518989257422371 0.923709552552463 1
-7.49966468878967 -4.02731336387226 NA
-0.995853431839853 0.986961071270601 NA
-0.349492856960573 -2.04134018565744 NA
-1.88517256315142 -0.0673816067982933 NA
-3.98023133642478 -3.36844418674547 NA
-2.68741131792349 -5.25908605688351 0
1.90908637603905 1.7397938624026 NA
-0.746302523472199 -1.39689220795402 NA
-2.8783956381102 0 NA
2.26283887050799 2.26594141399132 NA
-3.8446201300055 -5.54049207849984 NA
1.07835934597356 1.39709346024065 1
0.189359462113583 -1.82889031293433 NA
-2.36151583330191 -2.50334393821649 NA
-0.974117989609553 -0.583853192385515 NA
-2.38994222015673 -1.24313889970332 NA
-4.59741244029237e-17 0 1
1.47249917825749 1.59984272667194 NA
4.89803787232982 3.38530202189351 NA
2.82585030250868 2.76406127310464 NA
-4.59741244029237e-17 0 1
-1.07843395630571 0.326472101603204 NA
-3.94911872598742 -2.59572107250483 NA
-2.57160407710778 -3.27677833970599 NA
-0.172984629240942 -0.591317818664763 NA
3.99045294750637 3.42342826194721 NA
-3.4102935320909 -1.91761510967559 NA
1.68179752928018 3.66770991034906 NA
-4.2284211775853 -4.8382772990622 1
-4.59497619647039 -0.808858921606542 NA
-0.261293372019777 -0.105420573405298 1
0.234715311064874 0.932301984107503 NA
-2.19906544994214 0 NA
-0.255286529094009 2.89512602279791 NA
0.72369074662131 1.74720899668413 NA
-1.11121128201632 0.311473823109628 NA
-3.10317103267912 -4.098967839038 NA
-0.200732058424163 -0.756869230972412 NA
-3.51007129707074 -2.76255347445916 NA
-2.52146969566 -1.30572918166884 NA
-5.25731606363444 -1.94006378763372 NA
-1.60629349761292 -2.04672945107067 0
2.50823323374699 -1.35247707138872 0
7.54722271556789 7.01223660624177 NA
-2.31451902330382 1.76660341863511 NA
0.77775396757509 -0.0841008215280907 NA
1.52837269132818 -1.36484450757416 NA
-1.27523299254743 -0.728410975792221 NA
0.108858507111295 -0.267427790675811 NA
-2.12371066804149 -1.95517900305909 NA
-2.33287625653981 0 NA
-0.255789027573987 -2.2190696218542 NA
1.24646968383881 -0.0369251039772618 NA
2.74547819929763 5.25946889417039 NA
0.344555359946073 3.01675012710389 NA
-1.34932060557071 -2.56563660843056 1
-1.07831293232619 -0.125601237959598 NA
-0.284547847980414 -2.45117829735402 NA
0.49064006293172 -0.035597939712741 1
1.91225716508272 1.31974936687002 NA
-3.8237537466128 -1.08228236890559 NA
0.290870027829204 -0.157829776796255 NA
-0.547887405192465 -0.103305530468486 NA
0.838069203304752 0.159006797793632 NA
0.544972386942075 0.00741705814183315 1
-0.841983894490729 -1.17838570933216 1
-4.39888922545443 -1.22138571905557 NA
-4.48796577692396 -2.62788374275383 1
0.671228921146558 2.34249441543454 NA
-0.713038339060123 -0.592332867759659 NA
-6.96225219989319 -5.53168529656567 NA
-3.82590232210952 -1.06580517637628 NA
5.12661411562065 4.02497733573469 0
-1.88087000549748 -2.61924628555911 NA
-4.59741244029237e-17 -1.38163130050965 NA
0.824024210148165 0.576412959058697 0
-1.36521310804841 -3.28287294125647 0
-2.48157347776872 -2.49721137646974 1
-4.26819699109216 -1.26319789679318 NA
-2.82797753287703 0.843485352292288 NA
-1.95838528404263 -2.1775707069572 1
0.918329812987833 0.797651454000233 NA
9.48287280347499 6.22137245639196 NA
-0.590291390821786 -0.344510554712641 1
-2.0605615548597 0.0536799421204392 NA
2.99870274902747 -0.807608356890373 NA
2.61527237210862 3.33646595606579 NA
-0.350021228988052 -0.698842768305898 1
-4.59741244029237e-17 -3.20223761508468 NA
0.667934194491246 2.14447309815157 NA
-1.47660335703318 1.30204975081046 NA
-0.268128249584829 1.04581166220029 NA
-0.159899373973698 -1.10912572767267 1
0.32944007318535 -0.243690897017625 0
2.71525784318087 4.25925591653634 1
-0.0981372149081423 0.811324450632713 NA
-2.44231620011274 -1.66719727160342 NA
8.6532912532994 5.14414276395396 NA
0.239828189252187 2.2215094873558 0
-4.08425588723174 -2.76597534857206 NA
-10.0810775359311 -4.45232144612597 NA
-4.08554055369056 1.6468228023692 NA
-0.363564434534915 -0.610955354042915 NA
-1.99038229206139 -0.871571421705593 NA
-5.07263708009129 -3.07879058006738 NA
-1.70135178057632 -2.03097030314498 NA
-0.0494362610002854 0.638646682453153 NA
-3.29528879376706 -2.86360713502193 NA
-2.76257055941894 -2.59596817563166 NA
-1.09050499005085 1.4396568618589 NA
2.50869175290723 2.88372805024017 1
-0.328719763493533 -1.06022645934924 NA
-5.82418596568669 -5.39399195132214 NA
-1.00527729073994 -0.922619259118919 NA
-4.4591823313822 0.173369726583299 NA
-4.72631576949802 -2.9737531836645 NA
8.85620838455661 4.05951379145483 NA
7.30572841588295 7.17895185515915 NA
0.0053652775898462 0.44081006823126 NA
-3.95438157120262 -4.33550576672459 NA
-0.152723110994874 -1.99245342108553 1
-0.883302790722877 -0.543243511831013 NA
-1.03870683052796 2.55817939729021 NA
-0.291590767422369 -0.404885014963058 1
2.87935886304434 3.83141323353803 NA
-5.12790277983958 -1.61542725160024 NA
-4.59741244029237e-17 0 0
4.67157222815189 6.23073287013485 NA
-2.90322613157536 -1.57036850108429 NA
2.13076787489093 2.88886800459911 NA
-0.516341825618272 -1.93613698529629 1
-0.403498877763125 0.052246257990524 NA
-3.76271039069085 -4.30043741364501 NA
2.27650935148226 0.448997971098139 NA
0.480883393433063 2.2044489077812 NA
-0.855941545254207 -1.23343752317741 1
1.79941701298832 1.13066374546117 NA
-2.54381423293723 -0.766432280385189 NA
-3.59522202788809 -2.88000432127016 NA
-4.59741244029237e-17 -2.37650061586029 NA
2.19579492591283 2.6918051996996 NA
0.692163017129949 -2.4783604741778 NA
1.70163944129414 1.37742208258944 NA
-1.85800899366966 -2.5730982606258 NA
2.85700400374428 0.586170281948125 NA
-0.229183921175387 -1.54031726546066 NA
-0.918012253732695 2.2215094873558 1
3.37800773209187 2.98715069395602 NA
-2.23975291942023 -1.25477643244882 NA
-7.22429962386006 0 NA
0.984426927709246 0.680658078230424 0
-3.2735666781257 -1.1205480699408 NA
-0.194095612556277 -1.10665008953392 NA
1.67155173795411 1.12546027675704 NA
-0.316679104783887 2.00272695939358 NA
-0.437642722909757 -0.623751048726748 1
1.79593294488934 3.16500293822525 NA
-3.37571947094003 -2.08492851902225 NA
-4.59741244029237e-17 0 NA
-2.07878072755151 -1.25390768419094 NA
-0.377890711718947 -0.798506359916714 NA
-3.87677760727103 -2.70588171292965 NA
0.283357464499593 -0.480330554520516 NA
-1.83367116084268 -2.08653171063457 NA
1.31916849595827 5.32539285508616 NA
-1.1520480730777 2.4033429625729 NA
-1.10292534385344 0.469928053971833 NA
-1.1032439026575 -2.15084539608813 NA
-4.56275532908322 -2.6274256931137 NA
-2.52039855467399 1.51256125055837 NA
-1.97320233502745 -0.44160871338479 NA
-2.03024981585284 -2.20330737064788 0
-0.325696188221585 -1.1117104023818 NA
-4.28145350428255 -2.89996306343902 NA
-0.799954045660834 0.715061513966133 NA
7.88525079789533 4.19514368730245 0
-1.36521310804841 -2.33981885717241 NA
-0.0748334992546589 -0.224302328415805 NA
0.664931309147257 1.51232868588508 NA
6.0517549676497 1.30224619443216 NA
-4.35960691585333 -4.29167929249764 NA
-4.59741244029237e-17 0 NA
0.407848882677802 -0.641145431930773 NA
0.856801974778572 -0.527576763530327 NA
1.90916994844759 1.82517255427869 1
0.2875598557731 0.873432148787721 1
-2.38484565062624 -2.11930021472339 0
-1.04480868281383 1.2204176958801 NA
-1.41664933342167 -1.24493391657907 1
-3.01932814094637 -0.868493827363115 NA
0.238777008426018 -0.55451075518223 NA
-1.0176653774328 0.187142945573786 NA
7.92308708816331 5.93443485496269 NA
-4.74408271632956 -1.60058684624887 NA
-0.154484153991373 1.60030831801218 NA
-1.33850344006782 0.999839539298924 NA
-2.55122081553016 -2.08036079751047 NA
-0.544631447833659 1.51723820810689 NA
6.93810779229522 2.08131732005772 NA
-0.229341451523752 -1.32247013730919 0
-3.38691881703365 -1.55278741791054 NA
3.51975515421828 0.108027935614353 NA
-0.010558177950586 -0.162205146210264 1
4.10977476054811 2.26403314077078 1
-1.72763962612011 -2.72994609394815 0
9.77856760646209 9.221962571346 NA
-3.0066110575602 0 NA
-0.90312291999909 -1.2463817673204 NA
-1.53608686115321 5.31472941371657 NA
-8.76330423645628 -3.27665155977484 NA
-0.45538276062383 -0.746607676112309 NA
2.53018307642368 4.95654681123352 NA
-0.0843592976578085 1.6890972278059 NA
-0.10880541868669 -0.477055409720614 NA
-4.59741244029237e-17 0 NA
-2.85429783524693 0.0712343025406783 0
1.49353052301172 2.0020132113439 1
-1.92211134625332 -1.58157513918448 0
0.0331513712152287 0.369687570985883 NA
-0.63467217927447 -0.848971764519244 1
2.87840183949308 1.93788938811289 NA
-4.59741244029237e-17 -6.44509121984942 NA
-3.2792768045408 -4.45456255132431 NA
-1.69960183740984 0.166611958846633 NA
0.377482467688649 0.229115826744995 1
-0.424546923842218 -0.934453491875518 NA
0.482863219004709 -0.154100723156659 1
-2.30855504129994 -1.55278741791054 NA
-2.64807636952571 -1.14987185640698 NA
4.24957556704796 2.88591341263675 NA
-1.37806246449503 -0.259706065416791 NA
0.258097122996623 1.78238618634755 NA
-2.2248825049618 1.6468228023692 NA
0.871226368981228 0.232675074710772 NA
1.36927662928277 1.8986800870694 1
-4.90491612082624 -1.13731297920436 NA
-0.269311702882789 -0.0800005712155199 NA
1.83471312015454 1.5398549488393 NA
0.804158117474713 2.3898080660022 NA
-1.31975194228854 0 NA
-2.26354809653147 -0.328264368137403 NA
-1.31975905303475 -2.14493247638377 NA
-2.92960820833817 -2.57954137545632 NA
4.22183040872177 1.1361821483775 NA
-1.76401588962421 -0.104616222703202 NA
-0.351789914895469 2.75248999756444 NA
-1.92890702747785 -1.53551390042868 NA
-1.88330456570796 -1.85920435704343 0
0.597383376604347 -0.0407915351651606 NA
2.21599601781803 0.548731106723504 NA
-2.22846238748007 -1.42431225320574 1
4.9826094196683 0.418253366995341 NA
0.0057687414014923 0.393021088677773 NA
-7.78435733543815 -6.79385601071064 NA
1.97460538376945 0.663226256469259 NA
-5.12754587733254 0 NA
-0.107435853076543 0.398378847173152 1
-4.59741244029237e-17 0 NA
3.64101210407953 2.56423480095758 NA
-2.29369483502612 -1.22512449047975 NA
-4.63664497088932 -5.07192676764889 NA
-0.419773304778377 -1.7033086726983 NA
-1.91504289818147 -1.50389954454223 NA
0.742278948371659 -0.0853267557639545 NA
1.44807291247117 -1.65713686533456 NA
0.710540805033665 0.64654837532933 1
-2.38372808182644 -0.237393387127639 NA
2.53657929800905 1.29789315423762 0
-3.43591859796548 -3.40316666486284 NA
-1.74819561118488 -2.94435356719924 NA
-3.88868787432676 -5.40847370144799 0
-2.00510716279875 2.3590744866851 NA
-4.04589840637664 -3.39467694358969 NA
2.49133222166821 0.88016443941362 NA
-6.35318015996233 -4.25140416778682 NA
0.301373364421318 -2.017444016118 NA
-0.31027340010579 -0.610110701661775 0
0.644338339377515 0.763158285887927 0
-0.733661475087651 -0.537675945770313 0
0.47598099433657 -0.648807466912713 1
0.823110643858797 0.367536731525513 1
-4.59741244029237e-17 -5.22320621210097 NA
2.57268696573969 -0.204998791640638 NA
1.60584318682353 0.998905713520785 0
-1.31975194228854 0 NA
-0.218254904512085 -0.628689444374377 NA
1.09205252056382 2.64151944358248 NA
5.21946006441015 3.29689692655496 NA
-0.0903579384165455 -0.05956415077991 NA
-4.4266670592956 -4.57372582898207 1
-4.75870999404758 -2.36478286570442 0
-1.68896144999531 0 NA
0.666032927935447 -2.73543465387321 NA
-0.947105877637971 -0.916040652669642 NA
-0.365320961347962 -0.934919085442416 1
5.89889830293809 1.9766242422866 NA
-4.59741244029237e-17 0 0
-4.93231176748929 -2.78358537306558 NA
-1.3536730304055 -0.932630828790657 NA
-6.89799962168579 -2.16740835747556 NA
-3.55064094635041 -4.87735999014418 NA
0.658813406038735 0.267003179371414 1
-0.543179651370354 -1.78410507853031 NA
1.52631983299456 -1.03972591142513 1
0.814525238813624 -0.113214987861371 NA
1.41379999084316 -0.138697229723382 NA
-1.26192162559897 -2.21267543324367 NA
0.234075424346727 -0.740792118307623 NA
1.51330053053997 -0.214934615192793 NA
-1.32502684039403 -1.9902641450922 NA
-0.458487576601261 -0.17998188642341 NA
2.02635450659005 0.108485384680147 NA
-5.53371150723888 -1.33167912630764 1
0.711014731050242 0.307353977360766 NA
-1.42846909454454 -0.304084464929883 NA
-1.01718067892209 0.355014741413205 NA
0.132013149715682 -1.14969965189394 1
9.80933127553504 5.22499919497858 NA
0.572734878400285 4.06850514789486 NA
-1.25096901915834 -0.796940946400236 NA
-0.634655007246401 -1.20132862682482 0
0.10374809585218 -0.969978198508958 NA
-2.1735436142024 -3.55343268232524 NA
1.28819794303967 -0.831519240119608 NA
1.14573357624146 1.06731432135939 NA
-0.870827773526519 -0.14482465465435 NA
-1.0067285366567 1.34962218871505 NA
-4.4426618221976 -4.01556821171948 NA
-8.09406644639498 -3.30383177412213 0
-0.282063516387056 0.778555359528044 NA
-3.31345673812169 -3.01016012161195 1
2.70351094834249 1.53813008831719 NA
0.561890768675446 0.671217733316109 0
9.27547255469554 5.02274207738172 NA
3.35378882610336 4.76895638926823 NA
1.47249917825749 -1.37076375513361 NA
-2.17209676701523 -4.48491199307902 NA
10.084719807379 11.177824856452 NA
1.99317779234515 2.38709949590776 0
3.14747468536368 2.13209619707666 NA
-2.26231283557601 -1.04362708736909 NA
-6.28221509179673 -5.15034115636266 0
0.582492609375457 0.21102906136083 1
3.96199430210168 2.48070194061557 NA
2.14015046440741 0.611798454865121 NA
-1.74979244174724 -1.34308790619912 NA
6.83220133649408 5.38354698348296 NA
-2.12955006962051 0.650556426872239 NA
2.57133576549877 1.72991823216818 NA
0.0499273689925836 -0.161690595792482 NA
-0.948091796961984 -3.04012255426701 NA
-2.50264680443931 -1.46588808334067 NA
3.6489360629742 5.13955366060187 NA
-2.28075046070894 -2.1355782703253 NA
0.47530616933131 0.531485321403887 1
-1.0967332430975 -3.42908371542 NA
-0.0693979926160933 -1.11633727562802 1
0.409647267713846 -0.551827646749902 NA
-5.37820766560091 -3.82214923761523 NA
-5.27006933702328 -1.03765513087737 NA
7.02746532017286 3.96510428347418 NA
-0.458368048328025 0.129776828238754 NA
-0.0943798755272911 0.324958181520993 NA
-0.0444385463415441 -1.5534611825707 NA
-1.70677245296786 -1.25335054821488 NA
0.110774611018077 0.907847722771479 NA
-0.381213452407112 -0.596584053959616 1
1.39354868952625 0.367168166536957 NA
1.1566371905575 3.40442087508119 NA
-3.11759811150702 -2.37145078217005 NA
0.758472299724734 2.91835430231707 NA
1.35691904279809 2.04293162896537 NA
-0.918270063742382 -0.126485473418598 1
1.31018000391039 2.62483162708865 NA
0.0673757366277743 2.07967509236112 NA
-1.16297125002415 0.246837110895824 NA
-5.35657161542263 -0.906565016619238 NA
6.87681719858032 6.09212321139595 0
-2.10650372517242 -1.74034828521659 NA
-3.64004055961984 1.19226060679857 NA
2.04640044259608 4.05330671883489 NA
0.335418404369533 1.39172382060539 NA
-4.59741244029237e-17 -3.88842719001814 NA
-0.941272480687151 -0.323627335243131 1
9.41926105234278 8.86830300908923 1
-1.46305920616608 -2.3710004613325 0
-2.19397751454429 -0.871987298085095 NA
0.111000750885234 -0.839205863871018 1
0.955460982294995 1.36874288762248 NA
1.01418067411398 1.19933689889415 1
1.9157652143029 0.573341642300308 NA
-2.38033132253727 -1.35421859660896 NA
-3.59076605164302 -6.27881320290294 NA
-1.28839467934018 -1.31346120249787 1
1.65410600879118 5.82073913813102 NA
4.05706854442758 1.73806572082872 NA
-2.31387663624337 -1.34592288588233 NA
-0.878340170415449 1.59984272667194 NA
-4.59741244029237e-17 0 1
-1.21584799500947 -0.446450553399186 NA
-2.31022454643966 -2.19106844084732 0
-1.416954377381 -3.53864066091776 0
0.888728701287834 0.401742271377602 NA
-1.89926683394701 -1.75754309219697 NA
2.46068854569525 4.65308009665361 NA
-4.93294550248298 -3.02334950846775 NA
0.360229609222919 1.11748968402585 NA
3.01022707304264 2.8687527650265 NA
5.34015857257734 6.43638878890037 NA
-4.59741244029237e-17 0 NA
0.584950650522037 2.08414001537616 NA
1.45700876301844 -0.245127846107638 1
8.72490531549845 8.16765060543044 NA
-3.33204290569987 -2.76694639712118 NA
-1.03732096364867 -0.719667613097508 NA
-3.32971978049979 -1.75730326699812 NA
1.97836689044053 5.09049863820088 NA
0.472636869585388 0.403054349343118 NA
1.44158123979286 1.77662048605575 0
7.62065809716977 5.53786288719611 NA
-3.52071053682553 -2.42830255623949 1
-0.992164997401569 -1.0520180015825 NA
1.76635792888391 1.19584623136738 1
0.731089238191775 0.745026300895305 1
-2.76532694777207 -2.27934099384992 NA
-3.61013614869723 -1.40219897991379 NA
-1.36521310804841 0 NA
6.15430267921245 2.49369265515914 NA
-1.65843265052936 -2.61284606907686 1
-3.16844292207494 -1.42154152871024 NA
-1.52300511844422 2.54241276489299 0
3.44926240056619 1.20324388532707 NA
0.134635577484167 -0.316635993311378 1
-3.77080857975741 1.88600367859438 NA
2.89525512865447 1.71774679729965 NA
6.9136862234382 6.39572714763925 0
-3.94888963090684 -3.51509255559947 0
0.719836127419831 -0.250455113920347 1
0.19503311601539 -0.873275130310231 NA
-14.9381496696515 -3.81686619097898 NA
1.75400305257414 3.09418211594429 NA
3.31765831969369 1.91030011485779 NA
-3.84575716501417 -1.12892292871733 NA
2.28426948121925 1.65655286875794 1
-2.64987402650937 -1.89783831627315 NA
-0.740876997614862 -1.02526521218812 1
1.23292816873122 -1.34110193613666 1
4.96822030646718 0.646217214919774 NA
-6.21583265994491 0 NA
0.147854820231467 -4.77385638713032 NA
-2.99745709747691 0.71468382241298 NA
1.3745577076573 0.868070266863407 NA
-0.712344720896431 -1.32689740595611 1
1.57930692299728 2.99655567308392 NA
-1.92671186385061 -0.384866807013415 NA
-5.76896443293693 -5.09293650531055 NA
-1.55010671281739 -2.02304465415712 NA
3.5217686234144 4.42477320379098 NA
-1.10010943034471 -0.957263829309928 1
-0.79149396495199 0.0182494311821361 NA
-3.88808726117971 -1.4338698777142 NA
-1.17125761771474 0.140525612085346 NA
-1.57698506479494 -0.591420797067864 NA
-0.281252441995579 -0.429785464311452 NA
0.18559628460615 1.01829461607583 1
1.95355174235368 1.56514015098525 NA
-0.837127603475603 -2.5959150681364 NA
-1.94542285134943 -2.88901657430304 NA
-4.53679136700291 -2.23123094130198 NA
0.617467051531334 -2.13127057022114 NA
-0.483510955793412 -0.657452896431515 NA
5.87031393114013 2.28577609927193 NA
-3.69908500475948 0.133445634197867 NA
-2.22172073239036 -1.43465549459232 NA
-6.77533849524632 -4.17675642365204 NA
2.47083816029725 -0.213621874045158 NA
-0.591628412027673 1.66081917174199 NA
-1.40204484262375 -0.0466213895543821 NA
0.653089682722923 0.22431268107212 NA
0.476864944336365 0.132743050896281 0
-1.31975194228854 -3.34847607926873 NA
-1.03037818460018 0.119251900748156 NA
0.0452815453304127 0.122875254232943 0
-6.26889503999019 -4.65879022912253 NA
1.13100887116185 0.601660066012097 0
5.04850615875679 0.955272379509295 NA
-2.48206726194556 -2.34092564696628 1
0.238007186005738 -0.299594452452856 1
-1.19821490450933 -1.95748754657477 NA
3.34289965422465 0.585595538300525 NA
5.54216286266044 3.03087689403207 NA
-3.09593007193255 -0.783438030716171 NA
-2.77743167747868 -1.00945253015185 NA
-2.67136854989143 -1.21667340849551 NA
-0.0133984336192104 -0.599604916870221 1
-1.18889759861466 -0.168487819708114 0
-0.773689241912096 -0.72286443980955 1
-2.51799827630219 -2.24702689813474 NA
-2.22187483983237 -3.2325976606445 NA
1.93130144949661 1.00677113229439 NA
-1.85811414818109 1.5252198599327 NA
-4.59741244029237e-17 -2.85128720308052 NA
2.86487566762752 4.03617035453804 NA
-5.0336685639877 -0.444851963990456 NA
3.16166425623978 3.49704337209549 NA
1.1812608007889 0.593234509814062 1
2.32553566452318 -0.272092605991981 0
-0.586777550824958 -1.09696329584694 NA
0.36274872034441 0.330236662092598 NA
-1.23471594921058 0.937403361203419 0
-1.02296140031026 -0.887969723585066 1
-0.353364929377084 -0.350470971751065 NA
2.69554801362981 2.06096136838885 NA
-4.99865711447068 -3.29222675613965 0
0.813097615703651 0.816017883464271 1
-3.42253873726742 -2.43839926152705 NA
-1.75638726696363 -0.615748395279756 0
3.89711083532246 3.55513326189172 NA
-1.56164705274959 -2.95896349053067 NA
0.733223015599989 1.42327419518292 NA
1.35157321849571 0.679665906180763 NA
0.136444011100993 1.59984272667194 NA
0.00723493579688158 -0.021903931273205 NA
-3.82053698522447 -3.68030053431232 NA
-0.0663955902099755 0.0310047131952686 NA
-1.95275284680078 -0.675092608583095 NA
-2.20044429922638 -2.60261850909608 NA
3.68722015718585 -0.511879505460556 NA
0.281551475466965 -0.557784768878276 1
6.92676824183406 4.93712370159311 NA
-6.58556953712557 -7.50399309514509 NA
-1.32897693901296 -0.499677682339963 NA
4.60876928922061 3.16161461962705 NA
5.7442018305542 1.56283929457794 NA
1.38438959719086 -0.110953601588455 0
-2.1496030658334 -2.12623167430442 NA
-4.34947165034053 0 NA
3.90156166399826 2.19673168657188 NA
1.04479333332915 0.134376770090972 1
-3.52552646561424 2.14857565533257 NA
0.162420948993484 1.61213428999273 NA
-0.511160007807487 -0.317452267613964 0
5.03405338995275 4.98415822341784 NA
2.75038914262915 1.23510301175244 NA
-2.63841353317707 -0.203365635686523 NA
-1.22494429882496 -1.1451028752739 NA
-6.3196235669859 -4.11489181822607 NA
1.72394679220276 1.12060174669453 NA
0.709662691450856 -0.934360422451103 1
-0.206640791868733 3.19518987204697 NA
-4.43383765057446 -1.79578229149129 NA
-0.514001285921504 -0.875889821623483 NA
0.0479585008367153 -0.163441955842841 0
3.30801704970003 2.57828974411711 NA
-4.59741244029237e-17 0 NA
0.57838699820648 1.93407327065076 NA
-5.25341314007255 -4.75445296270108 NA
-3.48668137479667 -4.59435701592137 1
1.57966989498078 -0.376085870014302 NA
-1.44171163550579 -0.200604869002005 NA
-0.624586026509006 -0.222432576645351 NA
-0.681815937962709 -2.23427311289402 NA
-0.156488854175135 0.802160916339907 NA
-4.59741244029237e-17 -5.01704253732202 0
0.971196871125649 0.869195003147002 NA
-3.38547939964851 -2.39230324355334 NA
2.21728722564333 -0.0437203733046218 NA
0.493371913975705 -0.890113310729679 NA
-3.88055554896606 -1.37656467548705 NA
-1.09250001954425 -1.67673418077951 NA
-3.73818097446998 -1.43256358772164 NA
2.56491100821858 0.65645230052011 NA
2.37932131993632 1.51311266318684 NA
-1.62213799621674 -0.430245726947604 NA
-5.48740013803713 -7.41884352390361 0
0.17623489511797 4.66397020604215 0
8.76411499514185 2.6665017730568 NA
-5.31928032137031 -4.39553847017241 NA
-3.49461967977926 -2.46668717952699 NA
7.53130099901898 2.39458735072335 NA
2.32440144370496 1.21155099974374 NA
0.747624488167866 -0.0568536732261645 1
1.70968205407492 1.8590209727898 NA
5.34779971971558 5.70485311897903 1
8.3127527197061 5.89512786003005 NA
-2.77824247850477 -1.92596752318247 NA
-2.12381839787988 -2.93678768095864 NA
-2.87359648471455 -3.35923357208 NA
-1.31975194228854 0 NA
-0.125438130987446 -0.646602757166723 NA
-4.80545463044523 -2.13274340496187 NA
-4.09891957403011 -2.85128720308052 NA
-4.27185328155243 -5.13571218392025 NA
1.42202749364564 0.299990850358621 NA
-2.05586222016063 -1.23169741413447 NA
2.76648304300975 1.94429848731285 NA
0.659176929372846 -0.0730089253208537 NA
-0.883109236593123 -1.1761703782332 0
-2.48879495655632 -3.04156066245102 NA
0.042582303271199 -1.48970587136938 NA
0.940345798807166 2.10678258593889 NA
-1.74765339247856 -1.14504647651387 NA
1.1789940037657 1.66982464545544 1
-0.57979378230873 -1.55955767577163 NA
3.13474530896483 1.9603943804154 NA
-4.05390269215533 -1.37690325337946 NA
-0.194649940932265 -0.267396286494589 1
-0.2075060439925 0.724789902596661 NA
3.52693892328146 2.47478220390483 NA
-4.52426614798775 -5.21081835056095 NA
-0.592050359841967 1.19895647252069 NA
-2.18079597118417 -0.0334345708145336 NA
-6.02563545766932 0 NA
-1.02865734669508 -1.59902487229632 NA
0.780402605217909 1.01093936681895 1
2.14699964000492 2.58385548328821 NA
-1.84083061110287 -1.69599677543708 NA
2.08271102564276 2.9394218420424 NA
2.72134408974265 2.55088967496522 1
1.0977271283398 1.65827892665599 0
3.53307139815583 4.53178431426978 NA
1.00425449189638 0.621197424808372 1
0.499506869379441 0.0766348156181562 NA
0.908909133505062 -0.0239554889713481 0
1.95719028810984 1.99258880627778 1
-2.59351199935006 1.08765592852472 NA
1.9729994521456 -1.6599024637206 NA
0.369536915713395 0.349432614332563 1
-1.2544163652416 -1.51928801025912 NA
-4.59741244029237e-17 -4.01005083342056 0
1.22050990206067 1.41340933575383 NA
-1.63819234121192 -1.52928153042283 0
0.177962663286332 -1.75923387752474 NA
2.41663679443672 2.63639506082741 NA
5.55592461842106 1.96570079421611 NA
0.349500422550614 0.281436840021463 NA
-2.92844185572414 1.37156730118209 NA
1.71235714436026 0.919185473445234 NA
1.21708353749112 2.85751237043539 NA
-0.987190973566488 -0.745005833808797 1
0.55613206001592 0.296049165032518 1
-2.07988692199846 -3.14861667097197 0
-1.70018619855462 -1.77525912870329 NA
2.40956324936706 3.0499869784832 1
-3.59382305819795 -5.66031642763363 0
-1.01373003522704 -0.600608363938481 NA
-6.85432867423268 -1.33167912630764 NA
-0.0562213901555709 1.01415070004227 NA
-2.70045368730637 -1.73236515383927 NA
-1.18884206003631 -1.26050999399769 NA
-1.2247741818999 -3.55634709208014 NA
-9.02451400195892 -5.89728913297987 NA
3.82759693381659 3.89180394632453 0
5.36799869244747 0.878362582200508 NA
-6.96107867963151 -4.71728169658268 NA
2.2681445095331 3.68019979384846 NA
1.87428403209112 3.46696871865862 NA
4.63659406976991 4.31904966852053 NA
-5.05752381446101 -4.98964287643205 NA
-2.02219316945787 -0.934766404631576 NA
-0.45656174212812 -0.0265312589786472 NA
3.31863579170029 -0.514210782552044 NA
2.08004726439607 2.37834283250371 NA
4.81061607292599 2.03797540911333 NA
1.47249917825749 1.59984272667194 NA
-2.22847312142586 -0.202653445241509 NA
-5.65066490065537 -1.53664812930224 NA
0.993924374115605 1.84385687769846 NA
0.464155477893094 -0.356594342696521 NA
-0.680841552766117 0.827548380273818 NA
-5.9203812862332 0 NA
-4.36765103141897 -2.78549403330981 NA
0.612028943549144 -0.801555250725017 NA
0.553791020979363 1.52182524178839 NA
1.00641955067485 1.45495035928961 NA
0.527656198585829 -0.564071837318963 NA
-0.280783107218775 -0.768418736883472 NA
-1.60208027781186 -1.73039792060773 0
4.34776007127774 2.96908414556054 NA
0.274823975859833 -0.720517971167933 NA
-0.0517668543129388 -0.526768955787468 NA
1.70555467806437 0.65905799162073 NA
-3.81820002911127 -5.86516063688733 NA
-1.48231109478205 -0.00916151267768549 NA
-0.188625329134718 -0.00107629774080006 NA
0.000188117764740307 1.18370080177431 NA
-0.713205115193852 0.622249049579055 NA
0.100846275537932 0.170974772440439 NA
2.1152105156503 3.229168754713 NA
1.38651268232769 1.98729021769289 NA
7.12842079007742 4.99265931308239 NA
5.31170154645628 3.76154068309859 NA
-2.42806519102579 -2.12816358839611 NA
-3.14688551711897 -1.24460453557023 NA
-4.12095609451966 0.470775105468332 NA
-2.5369348556772 -4.78032087798442 NA
-0.265814840945604 1.29451021657694 NA
1.41742382985005 0.265072140925271 NA
-0.770502748792418 -1.15265293513707 NA
0.709059746158736 -1.18564258726298 NA
-1.20986347724662 -0.922842666342427 NA
-0.442431734726817 0.52473047393536 NA
1.42630960319149 -0.013186838163697 NA
-5.15303215015948 -5.37767583166679 NA
3.22153509701823 0.4463733084892 NA
4.43914866742507 3.73226575124574 NA
1.32109154953022 2.14430545048861 NA
-0.204582206443802 -0.846079850847741 NA
-0.653208992278587 -0.264661528624818 NA
-2.99572019827905 -0.912363202271968 NA
-6.47323305546498 -1.56364728103501 NA
-1.84329898518615 0.14308412873054 NA
-3.24374099790275 -1.92017296339188 NA
0.312962783158787 0.957962257397894 1
6.13765087102635 5.54454224148852 NA
-1.47165861252552 -0.592333483414981 NA
-1.25996610204227 -2.81432391847974 NA
-6.35477231854549 -3.61047010322741 NA
-2.0866616372524 0.369288758549076 NA
-1.72686874221409 -1.25747378371747 NA
-4.59741244029237e-17 0 NA
-1.02373475314193 -0.535448546104636 NA
0.803415555997537 0.171627001059307 NA
-2.67073863048783 -1.30591691013768 NA
-1.17983973536017 -1.63071432075815 NA
1.12335861221204 -2.04736201413066 NA
-3.20710013866576 -3.88556493293727 NA
-3.22152528408894 -5.27400944934852 NA
-1.20312765190142 -1.24414562106119 NA
1.68226444566236 1.26908750509916 NA
-1.32502684039403 -5.39802174766731 NA
-6.52326648234359 -4.87789987116863 NA
1.39432889355848 0.257548530239118 NA
4.49556598416226 4.38708632245254 NA
-3.59433128347767 0 NA
0.837431941272046 -0.324326963264194 NA
-2.04374023869531 -0.0968929497078994 NA
-4.55895978390357 -0.906060467170715 NA
-1.32502684039403 0 NA
-2.2829821610575 -1.12990402863456 NA
-0.366334456694441 0.333464496048658 NA
0.111206819458995 -2.75210074904455 NA
-1.6007206959509 2.52759983087311 NA
2.94522962627607 1.3238917262981 NA
1.19295293004979 0.352998829258558 NA
-1.03081294488157 -5.02173535687705 NA
-3.14422046358479 -3.08463909165067 NA
-3.14765167792457 -1.15052597059001 NA
5.87883456415309 5.60441137918935 NA
1.45219200715008 0.559707159161022 NA
-0.0507800679117605 0.179662768636763 NA
-3.56620749627118 -4.40643581416705 NA
-0.521824233164363 -2.4530617488286 NA
7.77958361675216 5.94494257790211 NA
0.27939474957064 -0.47278744215835 NA
-0.326451709886533 0.336812166213997 NA
1.90785638161723 1.64282667557377 NA
-0.546140193003168 -0.019085182214802 1
-1.79389637971448 0 NA
1.08028088259459 0.458010330056066 NA
-0.281431563937453 -0.568130229741698 NA
-0.333871324240464 -0.706217735702353 NA
3.95358729955498 2.72714832469186 NA
-0.219236295762762 0.148723473305151 NA
1.08392075649211 0.414055229219471 NA
-1.01946634991586 -0.709957189068981 NA
-2.55215085629405 -1.87654703013248 0
-1.2561898419026 -0.0469690534129304 NA
-1.15663129053561 -2.39378243272468 NA
0.588395335636936 2.03207241563834 NA
-1.30754889302866 -0.627873018776502 NA
-4.23445591041969 -2.04117054506513 NA
-0.614799845314373 -0.374174063124729 1
-0.193807865708587 -0.0905928340588058 NA
-0.282416679661696 -2.28843257720589 NA
0.220273440423942 1.97244908098952 NA
0.825029282596776 0.916135013578033 NA
5.02827061860894 3.1314118821249 NA
-3.76195419924588 -2.70449132080762 NA
-1.92471168693613 -2.00122488166151 NA
5.32310075992185 0.751698298312487 NA
-4.59741244029237e-17 0 NA
-2.16783389092274 -1.45275511296996 NA
-3.8274440643052 1.34763040827091 NA
-3.15418295052375 -2.42737902484292 NA
-1.84109988754809 -1.31926588088666 NA
-1.68048817388769 -4.5721877876757 NA
3.37759376542855 3.4019492655394 1
-3.19153061051039 -0.639524725920368 NA
-4.0677816638463 -4.21194432407352 NA
-0.467626162358693 1.88442830299744 NA
-1.33761036864323 -2.43219227030426 NA
-0.784205964233145 -1.85358140981128 NA
-2.06422352577518 -0.428515327125812 NA
0.00152385087060289 -0.406085052003053 1
-0.381988524413384 -0.884593831686671 NA
-3.4112174049506 -2.62308009772642 NA
-0.768928011242851 -2.08593819004434 NA
2.18223083878595 2.10401649761017 NA
-2.47610194120999 -1.25620820339987 NA
-1.41370214529637 0.17277138980497 NA
-2.62994464037674 0.68483983910039 NA
-0.691714383287156 0.540501266852227 NA
-0.399941869202432 -1.60248705507218 NA
1.25904632248486 -0.501407366550397 NA
-3.47953164439671 -4.4102495027055 NA
-0.671662093773958 -0.550583677177028 NA
0.0304246116291177 -0.784392739136321 NA
0.193913188449106 -0.664223568556963 NA
13.3276603645775 9.27910184544027 NA
-4.59741244029237e-17 -2.33981885717241 NA
-0.887093164453068 0.554066000420473 NA
-1.19101616027168 -2.38565482975301 NA
-5.37023121665889 -3.30776448164895 NA
0.964843014459004 1.31839089917644 NA
-0.34465136774013 -1.08448278674774 NA
-0.729162628601161 -0.155544255646878 NA
-0.0159526077537818 1.75963968972884 NA
-1.65371469941328 -2.35973379849402 NA
8.26691146153653 11.8719437494596 NA
-3.66027420394871 -1.51094280487887 NA
-2.14879623673279 -1.18742073753943 0
-3.28851875618627 -2.68982978104887 NA
-0.0298586964019516 1.2072002999334 NA
0.63965386925005 -0.162714375127354 NA
-0.352143214308699 -0.0255326932170955 NA
-1.25089282210715 -0.616561337558356 NA
0.531546395787385 -0.479047433319033 NA
-0.926955883332147 -2.73615155133585 NA
-3.12085852329469 -3.84602089902613 NA
-2.11499864793603 -1.44322414696561 NA
2.50217475057085 4.80898945354153 NA
0.0396669975682855 -0.205025908118329 NA
0.143653036616743 1.27168919561713 NA
-5.79365589516265 -4.23349070898997 NA
-0.531052181189758 -0.852283062165207 NA
-0.600721743532522 0.0449601627068663 NA
3.17542847402351 3.34813715311129 NA
0.213178982918771 1.03506844480705 NA
-2.13758198252133 -0.768729722532923 NA
-2.73247185385227 -1.69111984441844 NA
-1.28059507955685 5.25276660552856 NA
0.135898180854986 7.84408658064291 NA
1.64029565979828 1.97229865450378 NA
-1.36532258799201 0.032413436646863 NA
-2.31904892313032 -1.61963260560486 NA
5.76051494262389 2.94513213058959 NA
-2.60011633452573 -2.47676461050686 NA
-6.22932770496943 -5.76121871573135 NA
2.75478132134545 1.90463017755839 NA
0.281367123449311 1.23501597802492 0
-0.45865149477335 -0.957434050849872 NA
0.740791809741498 0.134829007839859 1
0.575953541367245 0.809297665678017 NA
1.17169668071427 -0.0267586401274701 NA
7.30746578134979 6.18621310918944 NA
-0.579768165864674 -1.19628631507978 NA
2.27762367917792 3.82777055185777 NA
-0.269826422539285 -2.72697814202136 NA
-0.840791488877396 -1.47128419221658 NA
-5.51936249527931 -5.17509653950473 NA
1.42202749364564 -0.823500120002774 NA
0.280524653026561 -1.06162893266633 NA
1.18883589476102 0.89482412877883 NA
0.63751609570377 0.28178501318324 NA
0.221648647338351 -1.91408162879561 1
3.28810070857529 1.63916548992341 NA
-1.50717359844415 -1.9712292990854 NA
2.04240149316511 2.37404667484374 NA
-4.59741244029237e-17 -4.77724637252344 NA
-2.75208677286522 -0.0701615295017934 NA
0.532846419645396 0.0522555891980052 0
-1.76167801778007 -1.40585073886847 NA
0.735010682370374 2.25000169690614 NA
5.95000534754794 0.350083000379178 NA
-4.59741244029237e-17 0 0
-2.96344672992907 -2.00621414390508 NA
-1.21575501751807 -0.984458095041333 NA
-0.670423886022032 -0.0724487802131465 NA
1.99442460378302 -0.516264291119228 NA
2.88833650978203 -0.820661654726466 NA
-0.248585002806391 0.58564643808151 NA
-2.64043717835868 1.79716868210781 NA
3.68638246842474 1.36009880199369 NA
-1.23163183352631 -2.1434790853233 NA
-1.42366806893959 -2.69535146129119 NA
0.308339543204128 -0.576477793725858 NA
0.216451974217427 -0.365131902064636 NA
-0.311864263240223 -0.331931684116854 NA
0.726538247918822 1.26926578153876 NA
5.52397591216597 5.46683371202795 NA
-4.96613300082578 -2.71983363553737 NA
1.4272107176737 0.750295247363666 NA
-2.17209676701523 -3.87203306428135 NA
-2.36005446561045 -0.708967115802625 NA
-0.765326107881879 2.13824442541872 NA
2.45034340964658 1.57570060975349 NA
-0.629466984094012 -1.0974365339331 NA
-4.59741244029237e-17 -3.78059465447298 NA
-2.10113471596717 -0.354596901952072 NA
2.09614675123522 3.87800534403661 NA
0.125390898384004 0.268513030893135 NA
-4.59741244029237e-17 -3.41865565361882 NA
-1.63375440077623 2.49055059483359 NA
-2.23998491069558 -3.01460659740449 NA
2.07937752780524 1.6898140053558 NA
2.13108922222335 1.27648735127215 NA
1.19686673143666 -0.20252986400364 NA
-0.576475447100608 2.71957814127637 NA
-2.90490310566585 -1.81492493889015 NA
-0.688671317955662 -1.85596782297742 NA
4.75721963901344 4.58662606533221 NA
-5.38875555232117 -2.632333727294 NA
-2.26954126627185 -1.67940969985957 NA
-3.78880888404493 1.79617869670121 NA
-3.25221150841748 -2.39800309521182 NA
5.6095319926633 5.28652650248241 NA
-2.45753946661547 -3.01030962686203 NA
2.67219509866447 -1.06425492998337 NA
-0.899024387571519 -0.181262775204285 NA
-0.202775954055613 -2.60068089990736 NA
-0.823159099826296 -2.40224003754748 NA
-0.384958619432339 -0.261442988891411 NA
-1.97014181720174 -2.22606685870753 NA
1.60560713545757 0.358074651638117 NA
2.5550146929488 1.77645752925847 NA
1.1860394719651 0.0330192073927374 NA
0.375314932416154 0.408792428529688 NA
-0.0488840961616526 1.87888362622056 NA
1.46336568311937 -1.76852320566978 NA
0.684869176031336 -0.530799263126904 NA
4.45544458673835 2.41005538438416 NA
1.21670453356376 7.33510288583294 NA
1.12507233058675 -0.552885418786694 NA
0.213393650564258 -0.459883126996956 NA
-2.94516782331286 -3.52339494179784 NA
0.64703812426414 3.04486177459658 NA
-0.754191720625903 -0.465450024270132 0
-0.551460835182594 -0.897837793830179 NA
-7.08472750893505 -8.47072099012847 NA
-3.09602627663234 -2.69203521120002 NA
2.50144315495685 2.10129041529698 NA
-1.83339042211199 2.25704002666378 NA
-0.889418345397064 -2.26003993538996 NA
4.09672422147359 3.89024964957499 NA
2.08273876458923 1.52449844774771 NA
0.253325592172744 1.21955746987567 NA
1.46040103346895 -1.20659674973033 NA
-1.38252872715943 -0.999004788109906 NA
1.2284998511321 0.488012587418224 NA
-1.22267708470252 1.34045203123776 NA
-1.44941329731092 -2.76513472567793 NA
4.30295610278768 2.43488186047693 NA
-4.59741244029237e-17 0 NA
7.99310732991642 3.53053388197104 NA
3.2483564538112 2.29842201256964 NA
2.25911394818418 1.078943061653 NA
-2.25181545431565 -1.33266300535489 NA
5.3437116895504 -0.773840320028954 NA
-0.303792897644593 -1.42835547314833 NA
3.19335196526488 2.67288054116006 NA
-1.31975194228854 -3.20833815580179 NA
0.528330201974665 2.44336324910802 NA
-5.34491499117734 -4.43337184452848 NA
-4.59741244029237e-17 -2.35416836137775 NA
2.14824388119413 0.365366523224072 NA
1.41235420071525 1.5683964291431 NA
-2.30855504129994 -2.52439547465971 NA
-0.457099241279125 0.376581304213457 NA
-4.44411040842393 0.59529587207211 NA
-2.98167212812289 -3.61597528851656 0
-0.883469123697133 -1.38404198382436 NA
-0.918672724518811 -2.43685669464842 NA
-2.60685529930324 1.09304761642792 NA
-3.75036422977065 -2.54217705010101 NA
1.54381682912233 0.838361836324287 NA
1.45333291146401 0.475428834118197 NA
1.66459828202215 1.86883410120297 NA
-2.40772052299697 -2.04217508244769 NA
1.42040428313107 1.29894892861599 NA
1.54003180120765 1.05771325882794 NA
-1.6523057284193 -0.719033755756532 NA
-1.78140815408782 -0.890816723163952 NA
1.42670801027891 3.48652179914271 NA
-0.957187446289854 -0.830464565654992 NA
-2.74706959957053 -0.569824179385892 NA
-2.196098649473 -1.58963915611523 NA
-1.74788979708193 -1.8160506600079 NA
0.151531433067971 1.85579474896698 NA
-1.61803169886303 -2.37669748145092 NA
2.48570062835348 1.44562918112876 NA
0.915991423970821 3.31274532970529 NA
-0.602244564112102 3.22484745729202 NA
-3.66231038156988 -0.823500120002774 NA
1.80966845956207 0.400704678960773 NA
1.42202749364564 -2.10791128685894 NA
0.939825265012134 2.92090295401646 NA
3.17356428980393 1.88907324551031 NA
3.92716241610466 -0.368996627921136 NA
0.648417698951439 -1.52706728812982 NA
1.41567259529092 0.372284890505794 NA
1.14257765032168 0.431766308357386 NA
2.95614515249235 1.73399081770744 NA
0.263354272178149 -0.29779644027539 NA
1.01155575333004 -1.00429121758764 NA
-2.65641032785361 -4.88710349931619 NA
-0.675075261456385 4.26946351931254 NA
-2.12046562510692 -0.581552115380836 NA
-3.07563527150731 -0.192732832299887 NA
2.49175949836068 0.994123894346747 NA
-1.23771363099984 -1.18781125754898 NA
5.76622462430088 -0.0769674928869761 NA
-4.95418820432606 -3.80560338491922 NA
0.552897453011408 -0.236131305971281 NA
-3.43108931767513 0 NA
-3.5647202946068 -4.59549447243433 NA
-1.96459806779732 -0.695611311231744 NA
1.22113596740161 0.609482331602438 0
6.65702219346029 6.72930903514024 NA
-5.61220895743192 -6.26696068751273 NA
0.473030511013791 0.657793397851573 NA
-2.43761983771096 -1.3056298309205 NA
-4.59741244029237e-17 -2.92019413304959 NA
-1.00094399268039 -3.25149592175828 NA
-1.38510913043594 -1.10806774572401 NA
5.09684608614471 -0.38571506123647 NA
-2.90361999346944 -2.55652151401827 NA
-2.17209676701523 -4.39493058060988 NA
2.43836476025674 -1.17543264241802 NA
3.84554526684431 1.68659555668851 NA
2.40550645369005 -0.151029283851981 NA
6.67683978573792 9.07714903829323 NA
-1.23028898467898 -1.68195760643928 NA
8.28877011570075 7.1938774027831 NA
10.0052586223392 9.54039666646826 NA
-0.510853873638199 -1.17950137673529 NA
-2.5431002184129 -1.60066731490989 NA
-4.29598282390497 -3.16609783285947 NA
4.45823950332775 0.730472511444623 NA
8.69003067832744 6.83506063079478 NA
-0.771917097283768 -2.03922690003958 NA
-1.4481908728846 -1.22174981409938 NA
-0.339254393875034 0.908515927707012 NA
-2.07296867820012 -2.24242628471047 NA
-6.42065269458189 -6.33874618366614 NA
-5.25847917172966 -4.12552813661468 NA
-1.32502684039403 0 NA
-2.71891187235258 -2.80818052230488 NA
-3.43111691192292 0 NA
-1.59307981295053 -0.0722802122850033 NA
2.62776322458119 4.29632573820402 NA
-3.33643498354158 -3.28429684595685 NA
-1.07650911913781 -2.08793827949508 NA
2.13052626039884 -0.663609223604113 NA
-2.3493728146191 -2.77726645825681 NA
8.54108311024187 8.02321886901822 NA
3.66557111595391 3.70025193064101 NA
5.98734680622316 7.71749139648182 NA
-4.59741244029237e-17 -5.78177311280729 NA
1.79016028020734 -0.883685860700854 NA
1.27758549390458 -2.4758059357172 NA
0.730430400542301 -0.0296702839282003 NA
-1.00343211083798 -0.555283666922287 NA
-3.60818883752185 -1.33958866846662 NA
-2.91667990871765 -3.12449646930216 NA
-2.59314303186299 -2.52517976882631 NA
-0.357678688408189 -1.15730892063812 NA
1.0552451819878 4.44952293175914 NA
-2.24646378786334 -1.73145832724434 NA
-0.993943975579936 3.28304055360334 NA
0.590993890283294 0.0369079480296011 0
-0.617982988921125 -1.86103745680963 0
-3.38836119374929 -0.764210484146451 NA
-3.5989023793507 -2.86777579113758 NA
-2.56570491275217 -1.41060893348414 NA
-2.43664551904844 -1.80408759509262 NA
-1.31995244549008 0.481170890517195 NA
-0.351531696426766 0.998329956283113 NA
-4.71806240389411 -2.55069484872221 0
-1.80357499605094 -0.761058287414064 NA
0.0947328306833963 -1.60868580936191 NA
-2.53458413962603 -3.80383308905854 NA
2.3250149805194 3.08785113338459 NA
2.73280632229279 2.38424372610837 NA
-1.06590695981208 0.108300385074443 NA
-6.2610514839364 0 NA
-1.47820978477594 -2.64570127140895 NA
-1.00067926195058 -3.91912383891831 NA
0.362464683096929 1.15205220736502 NA
-4.59741244029237e-17 -1.79155848940511 NA
1.99030206273427 4.68734564348201 NA
-0.0510358852935278 0.151462265250123 NA
-1.69475055921004 -1.65329668838865 NA
0.43413596781615 -0.239810845467601 NA
-0.737911974024264 -0.581035587391501 NA
-1.52004677944701 -0.590103078922699 NA
-5.91763171263328 -3.62646646949176 NA
-6.1118303381939 -3.95313469311122 NA
3.21117521022845 2.15855046078172 NA
0.982377041722111 -0.164614405470254 NA
-0.54363086428002 -2.13845162207636 NA
0.878663990456059 -0.478837847968733 NA
1.48586974692169 1.6468228023692 NA
-1.84139430336276 -2.15168472067124 NA
-1.79776278173711 -1.71438166564505 NA
2.11895253786569 0.217614897020048 NA
-2.80135084958634 -3.43295156724471 NA
0.763900942166322 0.245667598400458 1
3.24876206682017 5.18805009190869 NA
-2.9370358815898 -3.5009731875804 NA
2.57752483484001 2.27289636582518 1
-2.15120350555418 -2.20944570243864 NA
-3.35298786924353 -1.61195042432745 NA
5.61495164258731 -0.40908512791312 NA
-1.51279434035813 -2.28972171697902 NA
-0.152939924112763 1.59984272667194 NA
0.155784292063429 0.3451020204187 NA
1.50402798482884 0.878057941889175 NA
2.85142041273453 2.66930106763883 NA
1.49839885389508 2.53872183712963 NA
-5.37636983425793 -1.79155848940511 NA
-1.36521310804841 0 NA
-0.328904915237318 -1.90590610312542 NA
-0.211451051433801 0.855166579040573 NA
2.65006335711004 4.25999321278577 NA
4.25352736500798 3.50529737081375 NA
-6.34151679498418 -5.29798047401299 NA
2.19579492591283 -0.191017297629451 NA
-1.15285467113324 -2.80931564512384 NA
1.82535382007939 6.07394802844016 NA
-2.50554691115939 0.601706299810269 NA
0.477744900557446 -0.245544828652008 NA
-0.456855618777658 0.102980363657507 NA
0.129112099464258 -0.0939886008847629 NA
1.13483562603808 0.667520077717601 NA
-2.9429283693182 0.0658340363930255 NA
-0.7473989613654 -1.64779774444316 NA
-1.03781455001509 -0.868482446769948 1
-3.05019163416589 -1.90146935923485 NA
-2.02220939240007 0.961814974737288 NA
1.00480624775976 0.967313846251263 1
1.15752230994036 0.136338833225772 NA
-0.407441210282139 -1.39608723220015 1
1.37833820997408 2.09152615772375 NA
-2.76309661040788 -2.57673138631403 NA
-1.75939076166412 -0.220028639919267 NA
2.37491854793954 3.24520315677781 NA
-0.115603437683565 -0.174975495037831 NA
0.619643771772191 0.578043315204618 1
-4.59741244029237e-17 -3.40936146053477 NA
-1.60285985518304 -1.52662467262687 NA
1.22577342242179 1.69865791876271 1
-1.05268081250113 3.4756917037507 NA
2.14084112945648 2.68535862868857 NA
-9.36801037667493 5.1260193697301 1
10.0743431854678 9.53739171712295 NA
0.0557054259737749 2.78023786916783 NA
-1.78054989982833 -2.43219227030426 NA
-3.65166645374931 -3.01833300490408 NA
-2.24979338606636 0.80327096233547 NA
-0.474770132734676 0.332362969912429 NA
-5.20076847456865 -2.97653612794272 NA
-2.30699334831254 -2.72477840275783 NA
-1.98484388518214 -2.94195899040541 NA
-2.52803571260284 -3.92500164555728 NA
0.944674332103311 0.0172485769165057 1
0.476942173165365 0.0325513735227993 NA
-2.76952963207179 -1.28028699509026 NA
-0.924644613468633 0.854285650650945 NA
-2.35216880341772 -3.31413026825853 NA
1.2051552705884 -1.33505228664576 NA
-1.86071215673246 -3.53087376964433 NA
0.802259084009722 0.378464486671163 NA
-2.37995098070881 0.94272935282272 NA
-0.138674569506832 0.359457145185735 NA
0.474028353164469 0.983766998766675 NA
1.04707086239607 0.769856868062181 NA
-3.5362009992157 -4.7523002269583 NA
-1.23869974300128 -1.47796011434463 1
-0.537233692441167 -2.31065351446043 NA
0.437777660590289 1.82238228847973 NA
-3.39669420369826 -3.57751719583639 NA
5.12388944198682 4.61346685337588 NA
4.57546446197989 5.72480819248615 NA
-1.59703920563509 1.34819458915817 NA
-0.230643940391601 0.603271495366122 NA
-2.04188111307194 2.12905209879282 NA
-5.14693761372058 -3.8909782170817 NA
0.0809286246833575 -0.0122656928359573 1
-4.2935344236789 -2.32687546430151 1
0.731332470404637 0.69262879272178 NA
-2.89983786869656 -2.22477603235343 NA
1.62963255650761 1.82852061248262 1
1.51394283926498 2.55504710561964 NA
-0.341418673279453 -0.747443540979656 NA
-4.59741244029237e-17 0 NA
0.177799698907837 0.168389243427846 NA
0.113008704053054 -0.627099348285025 NA
-2.68741131792349 -3.53428967699665 0
-4.43851181130617 -1.25488063087589 NA
-0.918252930441595 -0.496310184467059 NA
-0.234028332228542 -0.956419576710776 0
0.621445535639897 0.43690226335413 1
7.52955108252775 2.02035971799429 NA
-3.01742699353735 -2.66425354813052 NA
2.76868229748038 3.59591867984433 NA
0.390967597919144 1.73142711186422 NA
-4.99144506582658 -7.14270849583507 NA
-6.62923277743139 -5.34955627919223 NA
-2.29587339585273 -2.27045672479747 NA
0.917351166956285 1.9539845762416 1
-1.58005384558967 -1.27060175618569 0
-0.990918570306644 -1.11781454666478 NA
-1.66609057244879 -1.47226374916977 NA
0.442860431929167 -0.10949159497544 NA
1.55481880597934 -0.764955485612476 NA
-0.495047527114622 0.237225665698386 NA
-2.13360546338386 -1.80226333547089 NA
-0.31124492818414 -0.865593692977556 NA
-0.187458630309188 1.20631768187218 NA
-1.9365724828797 -1.54109091528606 NA
-0.923499624667691 -1.0109782182896 NA
5.42124079575862 5.63298845013043 NA
8.62464152994568 3.58508833807293 NA
0.742450382633691 1.54391822639039 NA
-1.75093100947586 -1.84256448582551 NA
1.37746803384241 2.84739413533869 NA
0.831771051073699 -0.280226930034161 NA
1.25416826405641 0.478592547962607 NA
2.9628588029975 0.686793031766187 NA
-1.54879674789586 -0.44378166878047 NA
2.90447866483031 2.93149519040466 NA
1.73316199043217 0.50433623266677 NA
10.0787529632073 7.56836385761306 1
-4.4854149540337 -0.628391409195037 NA
-0.932030614041655 1.11519414870875 0
4.66218302395254 6.38643513005769 NA
-0.924511519656392 -0.549659808679212 NA
-2.05402642436876 -0.0219109954034227 NA
2.16058504087695 3.03007072572237 NA
-0.0529935561868468 1.61885255803254 NA
-4.60247825917366 -2.89412861122252 NA
-4.051878194639 -0.939905854739206 NA
-4.952811112748 -1.85228246453049 NA
0.0381117220498784 -0.429572127462681 1
-1.5074935893695 0.807876060839775 NA
-5.84015504333856 -3.5144112098238 NA
-1.77843807239857 -3.05948841090711 NA
3.87853455402736 -1.79929659869357 NA
-0.0899756734623258 -0.494672972912542 NA
-1.4410583049049 -0.94393619100179 NA
2.30540498366329 1.34479232292685 NA
3.05460666861486 3.43905325246965 NA
-0.93082400010651 0.476207109762599 NA
-0.0714899187920722 -0.717977337703251 NA
-4.59741244029237e-17 -3.05864671592298 NA
0.602453517964156 0.478730258699566 NA
2.2934145151682 2.73226394704209 NA
2.05253083321802 1.592217729917 NA
-0.932209631912196 -1.60658223961984 NA
1.10791684263215 0.245436968577078 NA
-1.98044424967448 -1.27682309438025 NA
-2.34238943210546 -2.76561867296033 NA
-0.154290279292729 1.01615193140606 NA
1.89444259253855 1.95678214406646 NA
-1.20506338187856 -1.67213244069414 0
-0.927069319744259 -0.928658004838859 NA
-3.15836923061524 -1.31406331608643 NA
-0.465185148861268 -3.50863454644843 NA
-4.57853497865213 -5.26315484236824 NA
0.278800365545549 -1.37828791092901 NA
-0.870462303034189 0.35450490527913 NA
-0.214130471237569 0.620843155847262 NA
3.90628380468294 3.10314782376897 NA
-2.39046757784454 0.458189754621319 NA
-1.17821993046456 3.3246847095445 NA
0.039843825311247 0.924113823814067 NA
-8.33571346222094 -5.55464264017418 NA
2.67071481759532 3.32469110637236 NA
-4.96261295713571 -0.534757455784754 NA
0.369690725589635 0.70173772991888 NA
-4.66355646553601 -1.21812198551345 0
-1.77887557074137 0.846060484835029 NA
4.16281748591444 -0.696543997729092 NA
-1.5431580171425 -2.12640397787668 NA
5.56304962801486 5.66322989441591 NA
-1.51051735125822 -0.670314600157113 NA
-2.17804627935306 0.910105973984031 NA
-1.0739702888299 0.147113437577473 NA
1.93497546765909 0.267533013478653 NA
-6.89271956992708 -5.6499590379568 NA
-3.39547178696679 0.906534499838925 NA
-4.11136690383552 -2.14634723430087 NA
5.27317580730575 6.89347146055505 NA
-1.38472599949048 -2.08635270449182 NA
5.66252349847087 6.41306160567855 NA
-3.68895576656103 0 NA
-3.23286640236608 -1.61367968140254 NA
2.10271735574651 -0.63838036689943 NA
3.47383415455277 -0.565879709987291 0
-0.50842245232857 -0.127487266409786 NA
-0.835917670672686 -0.346219208494047 NA
-5.11767457259534 -2.93132474966692 NA
0.884049757550802 1.86472588215662 NA
-4.70990189492429 -4.50310115771459 NA
-3.01967462492525 -2.22936565020958 NA
-4.72030532644179 -3.55952183479098 NA
-0.221737373619881 -0.592165340364716 1
1.65601822789923 3.83826236794877 NA
1.96449297362819 1.21305795989234 NA
0.290151871612838 3.99797001385924 NA
-1.16783496491118 -0.49510913517608 NA
-3.44999624064515 -0.773506007198747 NA
2.83584610547583 2.4110986699871 NA
2.38138048003131 -1.42374252025156 NA
-1.55758969657376 -0.714477923084028 NA
-3.74802914229202 -1.89580602241497 NA
0.731384802264746 1.6326294298238 NA
-4.59741244029237e-17 0 NA
-0.237421782475939 0.117771925347505 NA
-2.04267775334692 -3.01701378596754 NA
-4.76884348098566 -3.59990315029767 NA
-3.60118365315496 -3.99160667980533 1
2.05340694140736 3.75625764459716 NA
-1.63789621093371 -1.22642675632008 NA
0.530956301400636 -0.37354461456857 1
-2.20154557479817 -1.52022107037862 NA
3.45093042483266 0.460299630696714 NA
0.21841680105018 -1.61269492069691 NA
-0.284634392203056 1.13571001914156 NA
-0.0494759019878698 -2.20058785942051 NA
-0.870792721490201 -1.63865620499324 0
0.901419548425704 4.64897185945997 NA
1.08363678735607 0.755841205809311 NA
-6.29444900782746 -3.43719482678015 NA
-0.0875711113186871 0.689474694061032 NA
2.48686265596415 2.90918521312487 NA
-4.42141178993826 -3.41981367319252 NA
-3.26107219532009 -2.0105615998964 NA
-6.08939067158155 -2.8308879993966 NA
1.86448489499185 1.50072217137142 NA
0.0601134322144158 0.226303368151152 NA
-0.454129785776878 2.20223428239673 NA
1.61138317369395 5.10761554646285 NA
1.27965409339436 6.87703038142563 NA
-2.61826943574979 -2.66892813537523 NA
-3.20418868767048 -1.19460537947388 NA
-2.21071171595978 -1.0216370639319 NA
2.6797096309971 4.11942511246009 NA
1.2336224329799 0.387176533767355 NA
-5.69990551728977 -3.53546067031141 NA
-4.59741244029237e-17 -2.41919442185919 NA
-2.25720974564494 -1.14860243632847 0
2.52819634056154 2.16152479842945 NA
-0.77282385633688 -2.52654241308386 NA
5.50451942466338 0.451362344434556 NA
-4.50580203966865 -2.76276835682443 NA
0.967659985721984 -1.90825736120356 NA
0.405002366748959 0.180490646334407 1
0.0928933587343252 -0.217859117753252 NA
10.9043042582864 6.99152073318133 NA
0.515311739828908 -1.14475187029785 NA
-4.90628313286514 0.771052301820934 NA
-4.59741244029237e-17 0 NA
0.373479930359769 -0.672748897407402 NA
3.08762519007911 0.96137093703489 NA
-6.4933727881443 -4.2448856100468 NA
-0.541946450135809 -0.0254918249609434 NA
3.30283605074851 2.13735133185328 NA
0.0900315010502748 -0.780071380096355 NA
1.75450052745485 -0.199775410606384 NA
-1.39520339118588 -0.774386885541616 NA
-0.548382851999675 -0.826352852680934 1
-1.22234495965572 0.127613310518946 NA
-0.857548320380882 -1.45090879901905 NA
-1.359227671893 -3.38855572266846 0
1.76728396127337 1.44310090314391 NA
-1.99762731648443 -4.4990778220596 NA
2.11218475696127 1.25304278702055 NA
-0.694470436057358 -1.76011944771356 1
-0.215017249043994 0.684205109661951 0
-4.59741244029237e-17 -2.22477603235343 NA
-2.17209676701523 0 NA
1.47249917825749 0.26693691072668 NA
-5.77223309121546 -6.07564987389525 NA
0.0999021609461419 0.645162956115797 NA
2.77768643648597 2.24786666069806 NA
3.62521054444654 2.96933593839521 NA
1.80900685391518 2.43737504762578 NA
-2.55317338879613 -4.78665103652837 NA
-0.607371033959957 -0.294611295814786 NA
-1.52165738520293 -1.52852123777414 1
-6.87759447944027 -3.7340030952805 NA
0.111419385698058 0.114955231607605 NA
-0.337825261305401 -1.45840756396579 NA
-6.12143888210818 -4.49612393065899 NA
-0.456610525909953 -1.93657232780145 NA
-1.81461083544739 -3.11306352575281 NA
-0.888749815727101 0.421077339875798 NA
-1.73269205503663 -4.93591478727323 NA
-7.25734451511167 -6.38007816208068 NA
-0.0418962856909039 -0.362671202229924 1
-4.59741244029237e-17 -2.76597534857206 NA
-1.33057023901619 0.147298542074775 NA
-0.810404152840544 -0.709616018056849 NA
-0.619988397015211 -0.350086071503708 NA
-2.95845732094353 0.25830568299957 1
-1.09093155172093 -0.902881431255203 NA
0.594230883426837 0.693657328148235 NA
-3.87739403692404 -2.85033870348541 NA
-2.92711935777037 3.35408723149081 1
0.873149436347685 0.586116812610312 NA
-0.504335676712269 -0.475111835166738 NA
-5.81283443583797 0 NA
-0.362240440240219 -0.0202193845755753 NA
-2.41727891132861 -2.85128720308052 NA
10.1359368935258 10.7661841054119 NA
-3.49692184011817 -4.09621224989195 NA
-2.20157795594569 -2.99469909291532 NA
-1.16305098619296 -0.310847852451932 NA
3.01253405305231 4.49637040180677 NA
5.01554422436612 3.86774948382728 NA
-3.57987438615108 -2.12584428408813 NA
-2.72929293131553 -1.72211998889824 NA
-1.72878519378678 -1.38402723644073 NA
-1.233391743877 -0.896083620721565 NA
3.76602976365373 1.09868277299111 NA
-5.84311012034447 0 NA
-1.59994073680848 -0.738767368197619 NA
-0.764619301722548 0.640950491351065 NA
-4.59741244029237e-17 -2.7410393045562 NA
0.998021301956887 0.784550141271726 NA
-1.82764015844602 -3.15414386623799 NA
-1.50939738946303 -0.106260870731205 NA
-0.395966210054747 -0.704198497518633 NA
-3.80899706260008 -4.08294287944211 NA
-0.754669783823729 -3.98157704814325 NA
-3.10818789513996 -1.84756818146493 NA
-3.05649103233297 -5.96795239539788 NA
-0.347088378740321 3.7631566148011 NA
-4.13134411422702 -5.45808182203459 NA
-0.407109580848036 0.0409139877219201 NA
-3.39864439736556 -5.277977590314 NA
0.454407268297084 2.43144968940499 NA
3.99224253217256 1.47715798870938 NA
0.192423615745519 1.20343909918977 NA
1.12256066867656 0.62288808555769 NA
0.700847206972031 0.318063590913089 1
1.58132297352367 -0.406474945856521 NA
2.00623534463407 -1.99484484701299 NA
-0.646404654074942 -1.22005519902316 NA
7.53222464376846 4.39182106383482 NA
-1.15648876505709 -3.47454009115396 NA
-0.359173344397771 -0.383441622950578 NA
0.936591618018706 -0.484423677741476 1
0.139030502794264 -0.884836816160876 NA
-6.16720539767518 -6.3987407737889 NA
-2.09096414416782 2.76530953166623 NA
-4.59741244029237e-17 -1.79155848940511 0
0.469822851902715 0.0223729597322312 NA
3.85160794406798 0.358159597534322 NA
-2.41727891132861 -5.54956093620808 1
1.35674838991015 1.76173796038428 NA
-2.96823376641641 -1.8370587091083 NA
-6.89768728391516 -6.48074533399093 NA
-4.6719450649169 -0.832764966452627 NA
0.440230503524679 2.19319308844531 NA
0.571531871809093 0.544431652621804 NA
-0.482866982263418 -3.63490534783179 NA
-0.621931198089881 -0.176992225113365 NA
0.156317211740632 2.4813977040326 NA
0.15638177969522 1.24961841072152 0
-4.41751060568933 -0.817764494822986 NA
-0.538993046093383 -2.08350733909839 NA
-0.57103546138895 -0.836519126807694 NA
-2.74532203326642 1.0066555965434 NA
-0.201644778368935 0.00185567014333645 NA
-0.381816234865329 -0.831859319215513 0
-1.28894692758394 -0.497615928069741 NA
-5.13943615230665 -4.27928859921753 NA
-4.59741244029237e-17 -2.22477603235343 NA
4.12601578493867 -1.18518694493337 NA
-0.366788507873686 -0.475681293429372 NA
0.680144673634438 0.687224239326032 NA
-3.91253807349255 -4.28547100402168 NA
5.89296316744985 2.29557150269728 NA
-0.943977820553828 1.93516528893697 NA
-3.59480021699578 -3.84787999869741 NA
-0.829713728740444 -1.3400350170165 NA
-0.583584007190822 -1.53532254814366 NA
-9.5687789798262 -8.00007422142964 NA
7.62899098023598 3.39015085500927 NA
2.93894114715832 2.28527943653407 NA
-5.02038764039327 -3.9173598799294 NA
-2.90524563470392 0.861163088300091 NA
0.197094810833986 -0.591044195877175 0
1.25193647857372 1.49698409564566 NA
1.89544718276117 2.2215094873558 NA
-3.13875812897116 -3.11836751331256 NA
-3.48501938433187 -3.00147704835559 NA
-3.47174416817423 -2.31880804327864 NA
-1.00328496403077 -1.64368986151988 0
-4.59741244029237e-17 0 NA
-4.86708332469022 -1.78149577670915 1
-0.559999913537666 -3.28180777143498 NA
-2.80629078049615 -0.044097528754563 NA
0.378200786844708 3.45249655440397 NA
6.25416787664532 6.4372422182871 0
2.61172125812409 3.41986564435053 NA
5.28585008488834 -0.901480485770968 NA
-4.59741244029237e-17 0 NA
-1.06192778405549 -0.967649995206737 1
0.818939677000397 1.40861391436146 NA
-2.51124579365074 1.20151856606511 NA
-0.718116761646302 2.92394838449044 NA
2.23501355210026 4.62293772624813 NA
-4.59741244029237e-17 -1.55278741791054 NA
-4.59741244029237e-17 -1.20740820564711 NA
-1.18261917515266 -0.706914249565395 NA
0.703117390204806 1.94612080413714 NA
-5.33010419273543 -2.71205304186817 NA
-2.18111056791809 -2.57094075837999 NA
-0.715244319611863 -1.10102938862338 0
0.147115925427903 0.320147775127743 NA
-5.87970835917647 -2.3153647619788 NA
0.668864222555402 5.27053711476978 NA
-0.836866165997112 -1.58774044040814 NA
2.02749980703938 1.94653318277703 NA
-1.27634320181299 -0.754224302139336 NA
5.76489586652804 4.02683638764286 NA
-2.20196466160147 -1.51802350825894 NA
-0.841600901554114 -0.705391947173159 1
-1.70668817054623 -1.313841610642 NA
-2.49429512133571 -2.64435459307949 NA
-0.833969092728981 1.12565680996152 NA
-3.97116935334819 -3.40388393440218 NA
-4.00183236183759 -6.64842174117468 NA
1.52813821046711 -0.170536811997194 0
-2.74525227947582 -1.27901779926717 NA
4.68091327610222 4.14993470062192 NA
-1.87507065513245 -1.42177402464725 NA
-2.53560725023234 -0.258519606708614 NA
2.05004783607476 1.25208443762437 NA
-1.70774955351031 -0.187881303322777 NA
6.59675265265485 9.01224775958855 NA
1.60692408369009 -3.76667419290243 NA
0.398956270894313 -0.956337415887819 NA
5.32588372746867 4.45806530468654 NA
1.35574498953073 -0.693092025939907 NA
-0.633598594539511 1.57811747369803 NA
1.42874687594414 0.986654990746375 NA
2.69879247709424 1.91929432197061 NA
2.15912642275926 1.17887640558435 NA
2.33557974766644 2.2927006846551 NA
-3.99370150962216 -4.5458494827328 NA
0.98654668712911 1.48164721290535 NA
1.40089478459187 0.635445992203925 NA
1.7335559033401 3.75652225237305 NA
-5.67050698824529 -4.11824282714448 NA
4.16578806046408 1.43582534902996 NA
-4.80609776172344 0.449541606162868 NA
1.15769710776307 3.10905101349222 NA
-4.59741244029237e-17 0 0
-4.91448688041139 0 NA
0.5104263268923 0.0165082643527273 1
-7.35573448621277 -6.68240892415027 NA
1.05707180667999 1.41542953344654 NA
0.650115353741585 1.31027214958292 NA
2.93733444112755 -2.44649294279935 NA
-1.34166510758686 -2.60507114269705 NA
-4.59741244029237e-17 -3.21970062296224 NA
0.560712601112328 1.55759957553116 NA
-2.78760367724837 -0.68770650261856 NA
-1.81620145607307 -1.6989872359081 NA
-1.50943740746935 0.940822929509288 NA
-2.0667001702742 3.9357649308443 NA
-0.630863401885685 -0.814730295310998 1
-0.147062676314138 -0.0291886980253803 NA
-1.08287374501171 -1.38254159991398 NA
-3.49270083529297 -3.17871556228875 NA
-1.05030941696319 -2.4983725082484 NA
-2.88079965628331 -1.1747090982809 NA
2.10044203435485 3.30956904784536 NA
3.68475258160954 1.53380109427479 NA
-2.37577265271781 -0.839561949333156 NA
-3.27835897526269 -2.99680164005888 NA
3.27008355294215 0.691057978788593 NA
-1.67259773512985 -2.43863867508081 1
-2.21473940244803 -0.184193550216111 NA
-0.545715285439636 0.4137386006678 NA
-4.59741244029237e-17 0 NA
0.352918203237054 -1.23206030581463 NA
7.38551231500617 7.22094119267094 NA
-0.75661667142453 -1.90170662500682 NA
3.678309701766 1.36841243687258 NA
-1.53974710007891 -2.1318371714868 NA
3.36551966415181 -0.944482533355682 NA
0.395517224671364 0.113298078726231 NA
-2.9413423600289 -4.22732024734439 NA
11.5238123827055 10.9780484566236 NA
1.22201716832133 -1.85099652744109 NA
-2.60447825936 -1.35665089667909 NA
1.64980326318902 3.8849988609514 NA
-0.257083981416538 -1.4325464640781 NA
-0.659200850073546 -0.792049624626983 NA
1.47249917825749 0.386361977258309 NA
4.72134632895959 5.71326036903765 NA
1.58469428483757 1.09947785177504 NA
0.78191517521421 1.33235739604202 NA
-2.33287625653981 0 NA
1.18264968260987 3.21743693987981 NA
0.858602536711313 0.135248885335291 NA
0.570978472634024 0.309565776361688 NA
0.347159646930794 0.144860177373259 NA
-2.11548741016591 -1.36071611703966 NA
1.59931077384026 0.813446273803921 NA
3.06818190378233 -1.65707042357325 NA
-1.0690420161916 -0.366569182885212 1
1.04025601737222 -0.0612434687452659 NA
6.78421062193715 3.20850796222412 NA
-1.79389637971448 0 NA
-2.3055320111736 -2.21216900240286 NA
-1.33723487013656 -1.46274971056643 NA
-2.00956860499067 -1.71127542197533 NA
-3.97297633261349 -2.39457513765213 NA
-0.878037476663132 -1.09399783693588 NA
-0.412566770185496 1.86989716727765 NA
2.13872267758148 0.558241902649503 NA
2.7168387595015 2.24204526270963 NA
-2.53241685971035 -4.00225240647954 NA
-0.161724389562677 -0.370491936185914 NA
0.733977275697468 0.078893813630829 NA
1.58304059969357 -1.6472914944133 NA
0.949130134121832 -0.222293197531842 NA
-3.38342503310498 0 NA
-0.303883896180919 -1.72175143652879 NA
0.439014901501818 1.41051448499417 NA
0.969502797180714 2.46715334723371 NA
1.12976342860653 0.0554582998322684 NA
-2.95952952736639 3.84275717179181 NA
0.248375153680479 0.774237121504056 NA
-0.309557897419536 -0.33806025293441 NA
-0.672162140792746 -1.24228115557861 NA
0.848767870100947 -1.93750107571455 NA
1.0476402768008 2.52665927995422 NA
1.88043258712284 1.04429376288911 NA
1.43293293916482 1.12348110299245 1
-2.00092447415797 0.454471334556956 NA
3.10121070418883 2.35423126603474 NA
-1.78054989982833 -3.30294171639451 NA
2.28187676131765 1.18792084001732 NA
-0.870738785589618 0.160315819051307 NA
-0.6413333231728 0.123735439624015 NA
-0.609579228407483 -3.07144358969288 NA
-0.356758975499559 -0.924752045253593 0
7.01102625140141 5.70040408798154 NA
-2.59120286655356 -5.73117911191708 NA
-1.71008480741851 -1.49936102856845 NA
-1.02390246818021 -2.33526403954905 NA
-3.02113565961232 -3.14793233907647 NA
3.15233917677461 5.08366252991606 NA
-0.83371688302386 -1.13939052306198 NA
0.941641050568114 0.646943545619534 0
-2.24221377316998 -2.19171215484577 NA
-1.76239294827215 -2.68021234542182 NA
-1.70132485049801 2.54964579879637 NA
-2.28410409920732 -3.32895395763666 NA
2.15655840740174 -0.357837548903771 NA
-1.46395798508921 -1.13802652282611 NA
1.41830019757337 1.73656055128307 NA
-5.32455482741403 -2.94548921874918 NA
-0.370745456321194 0.513500118793972 NA
-0.773821204123439 -0.109787556151589 NA
-1.45943050676769 -0.678200335590701 NA
5.35214139553304 6.04789490645065 1
0.617419823960993 0.991103838822909 NA
-3.05603369681393 -3.53806263128817 NA
-1.80493558335385 -1.55571171072666 NA
-3.44560906968452 -6.01492205044682 NA
-2.09927115018958 -4.4214626303761 NA
-5.27892107623297 -3.98279474294134 NA
-1.79384704532245 -2.08704220242718 NA
0.0246675815744022 -0.713015941643923 NA
-3.56306275020108 -4.12837447583202 NA
-6.29868727285728 -5.75217426988398 NA
-3.81048131334677 -2.9623324533103 NA
3.43021188193904 0.730769945189886 NA
0.509462320695089 -0.560587236559699 1
-0.69954645105992 -1.63950272424928 NA
-0.318809642584789 -0.588447848110433 NA
-1.41886521536109 -1.48291465152048 NA
-3.4028418498829 -0.810922443346804 NA
0.622624566345462 -0.202392853575447 NA
-5.8677457402323 -4.98352253907252 NA
-1.88144116521741 -1.40248696934374 NA
-3.23096619557452 -2.94877159562801 NA
-2.0809324093936 -1.8064354984145 NA
0.967784886818764 -0.905812808654885 NA
-4.59741244029237e-17 0 0
-3.50385669391718 -5.75980656082177 NA
3.61113300044526 -1.10307615908042 NA
-0.445369405931073 0.526054980301014 NA
2.95981767101639 2.61136436893078 NA
-1.10484983887592 -3.32615767867173 NA
2.19316753279549 -0.568634572309639 NA
0.295385589476236 0.261351475964666 NA
-2.31970778469231 -2.03210653625768 NA
-0.884651809038705 -1.03384553770782 NA
-0.711422764565331 -1.4721342177499 NA
-3.29898612445884 -1.23845398191131 NA
-4.13564733114953 -3.94806355804843 NA
-3.26916917815526 -0.304729745839056 NA
-0.119655617748333 0.22091570225421 NA
-1.16569046629411 -0.469893855772551 NA
0.784242547286141 -0.0898090638969772 NA
-4.57084238572231 -0.341555012460986 NA
-2.50658481684676 -3.47480352093951 NA
-1.95366655149195 -0.648512531620724 NA
-0.21610456885077 1.13030193550057 NA
-3.62626819626683 -2.08003087891667 NA
-1.89596196620173 -0.855218171527035 NA
0.525847165932663 -0.345442123935781 NA
-1.51722061734156 -1.08364259638065 NA
0.870019415817628 0.226806695876787 NA
-2.22159652588669 1.2978728663671 NA
-4.75201122678943 -2.37650061586029 NA
-0.782340099076656 -0.0854500708023604 NA
0.405301584926792 -0.379426572817993 NA
0.174037696130443 0.227295783169088 NA
-8.27654918420005 -6.29174114790928 NA
6.45839895992354 6.04683408768075 NA
-0.134539108271809 0.367158488761165 NA
1.24824056973926 1.26223448210871 NA
0.136672242561694 0.195824179793102 NA
0.0511727075162664 1.34337377311709 NA
-1.70748255780816 -0.184271351497907 NA
-1.40835705421368 -0.301332471752004 NA
-0.496546581138344 -0.593226484467414 NA
-4.86917788419033 -5.30488191308954 NA
-3.14396752356003 -1.62577180065016 NA
-4.59741244029237e-17 -2.32295427207582 NA
-3.39816319689448 0 NA
-0.352230493853009 -1.30434471114875 NA
1.67749438646171 1.14469229427949 1
-0.961449734566558 -3.49828916218456 NA
3.93472672500512 2.79451879767172 NA
-0.614880205681259 -1.17991225428216 NA
-2.88182764060914 -1.47428024649328 NA
-3.62557983545614 -2.53483425173213 NA
1.66509648837682 2.19300095360552 NA
5.15450498884257 2.41405341035964 NA
-2.07580861555363 0.45965709102045 NA
-0.637849911135101 -1.9144521350983 NA
-5.6664892657381 -3.09536676771231 0
-1.27502866936874 -2.73578668588347 NA
1.50034545173042 1.44188234371604 1
-2.06325082036702 -2.38272564978091 NA
-0.679214443724266 -3.4347860195947 NA
3.50900304642398 -4.20949796098378 NA
0.289271101243155 2.1617553472926 NA
-2.6875776245082 -2.46511781072659 NA
-7.5040844781372 -4.42196919395547 NA
1.49099078271744 0.312448326478952 NA
-2.48463937958752 -1.11406985019209 NA
-0.790961664176556 1.11108524437977 NA
-1.39288288038742 -0.619400267400309 NA
-3.1730744070542 -0.0889054019942969 NA
-1.32502684039403 0 NA
1.45714612311275 1.62005675520628 NA
-1.41642252638343 -1.93993659837383 NA
0.0730264879955827 1.34170926119035 NA
-4.2228739635982 -0.208928329348432 NA
2.29771278423987 4.99600674068134 NA
-0.815117483311035 2.38597855124698 NA
1.63266653427631 2.68080273458389 NA
4.50111440576468 5.97218693111636 NA
-0.0363428250218473 -0.256713082221994 NA
-3.12591610738491 -1.79821258967043 NA
-3.1039757802045 -2.22108716771494 NA
0.267612982180326 1.65584176693393 NA
8.22715223915527 7.83348874059982 NA
-1.51123985397325 -0.469505540306845 NA
-1.63139022623114 -2.69763372428507 NA
0.718587194391462 0.262289305122141 1
-0.492444179715404 -1.47813530440529 1
3.30219544245944 1.83641550838875 NA
-1.01631443211836 -2.17054833422755 NA
-0.817871774564988 -1.1618944687892 0
-0.796558483653302 -0.746578934053432 1
0.69056139644961 -3.09633390522458 NA
-1.37670937674907 -1.31789711606969 1
5.41086142859383 1.28634864389183 NA
0.994224999240797 1.08923144817696 0
1.79548204785565 -1.24540900546438 0
4.08677240458682 3.01943927987711 NA
-1.67311608235857 -0.0168160343102617 0
6.14867000232073 -1.12024549107314 NA
3.42887170276328 -1.17210569293905 NA
6.79558553040376 -1.00227020508208 NA
-3.46320500879437 -2.78510974493776 1
-5.84348363885749 -7.73796952269111 1
-2.10423505335899 -2.71033700650903 1
5.35060575185381 0.925720064957726 1
0.173098355659827 0.0727346568031831 0
1.67001424125811 1.71664908106814 1
-0.101332719154615 0.800685103780673 1
-1.2226779143504 -0.170058657173269 1
0.455334360641846 1.40731035699535 0
0.59236221735349 0.208596690953016 1
-0.881729075063793 -0.655216005054239 1
-0.596647810291589 -0.900341783267913 1
-2.12444784490532 -1.99905080048623 1
-2.1098677627098 -0.932098053333135 0
-0.541487506922097 0.436774622632942 0
1.23811066502092 0.814869171775823 NA
-1.01078173937626 -0.377303302771396 0
-1.71586000799669 -1.6636174646065 0
0.473803382264596 -0.0531602757302685 1
-0.898559335098659 -1.90435544902798 1
-0.27710185088765 0.283716922230568 1
-0.619915996224419 -1.58780454785674 0
0.275552342047816 0.937104353799742 1
0.345462088549298 0.957350038187998 1
-3.76045263099062 -3.82558196428109 0
1.14956633541642 1.28515537224177 NA
-4.18137136046555 -5.55094808494139 0
-0.0429648069129221 -0.579871707026952 0
0.653407918123505 0.74193124459779 0
-1.68994568803947 -2.08891168108823 0
1.35985859487479 1.61854768364012 NA
-0.129391986999605 0.841851948522075 1
-2.65660084156262 -2.40966798319282 0
-0.182031884339075 -0.348676686367004 1
0.674533599837623 0.74550009597604 NA
-4.59741244029237e-17 0 1
1.01816257061664 1.63377203329106 0
1.47499274387055 3.13268173936923 1
0.384646905832155 0.259482241620026 1
-1.18813564300599 -0.640684737201006 1
0.259350671896955 0.642774596099547 1
-1.82650493905921 -0.50736090859326 1
0.900533889783745 1.18206964879134 1
-4.03750631803385 -3.22277593066514 NA
-1.64642054502403 -1.34367095886121 NA
-0.263876653235177 0.599729400865616 1
-0.0979762068049618 1.3124141580412 1
-0.435877572039768 -0.0956554997695555 0
-0.276543235447957 -0.34277688654946 1
0.0754507076802214 -0.266372157947804 1
0.690552067384764 0.390033209436514 1
-0.81219949980606 -0.0298026393652405 1
-0.0673935354022547 0.273878376026574 1
1.11231037244589 1.81134101204042 0
0.635711737445956 0.956828321647527 1
0.106848169059425 0.272029287153462 1
-1.65803560011266 -0.451209588392266 NA
3.85633182543733 2.92903451664771 0
0.0954554385153378 0.622835081200883 1
-2.10937006673971 0.162000909607955 0
-0.0829632241032734 0.445208453739826 NA
1.3932056054644 1.59258427142484 1
0.395650896128798 -0.10806237433426 1
0.193204962244365 0.45922771501337 NA
0.299532263356546 1.47842139401858 NA
-0.0418729259925722 -0.541758484696474 1
3.50781301185311 2.79917093269549 1
0.884798208779726 0.460798826874868 1
0.387422449014702 -0.559022563948048 0
0.362324681875019 2.96863997692161 1
-2.50187419910019 -2.07964930695051 NA
0.768573581184893 0.37542940755851 1
0.33967159936222 0.835970490471661 1
1.28373928065944 -0.357437595819529 1
1.81228040539801 -0.828257708031359 NA
-4.48419328279013 -4.40276437907271 1
-0.589417680618966 -0.666127123630943 1
1.69066923129142 0.772381375410045 1
-0.651668445315854 0.95530169460871 1
-0.295322648150299 -0.145764162433686 1
1.06682008418936 0.969000359497842 NA
0.140732637945574 0.929750453091 1
0.279733457604963 0.903672400284186 1
2.05820490716213 2.25246187727878 0
3.03448036329127 6.19635882674995 0
-1.69935249320156 -0.883023963294358 NA
0.818074762352783 0.338603313851874 1
-0.0566199252757024 -0.238057474375313 1
0.651393322332361 1.19665914713494 1
-0.468285061438284 0.0695288207734547 NA
-0.565107464305988 -1.25042520473531 0
-0.57577683059617 0.986972425271282 1
0.042644034346642 0.344294389190333 1
0.162394961616851 -0.180701660462978 1
5.24795688513994 1.70044501565253 1
-0.328225330075656 -4.37811166455137 1
-2.3591944377213 -2.50514393293824 1
0.253059500791363 -0.459210172458268 1
2.41811787036875 2.49233827647491 1
0.189478257058686 -0.329016061002353 NA
0.553280428501454 1.19823969716606 0
-1.72257051051584 -1.01557225844894 0
0.373906981042724 -1.29188157245053 1
0.00828229078112762 0.75008131503559 1
1.01771685964716 0.30934921071782 NA
1.32533606102759 1.81170901030367 0
-1.00307430784692 -0.366474507732556 1
3.36136752623221 2.33795898902205 0
1.78326284175366 0.952016089706598 1
1.01412334110388 0.244133334343928 1
-4.30179367331172 -2.02896006296252 NA
0.591992647288418 0.0107404654421845 0
3.25200124638212 3.84286950008524 1
0.244098938283514 0.374289524770783 1
-0.843235861190485 -0.738798963792387 1
-3.41453606249567 -0.814473529603359 NA
-3.26626957294094 -2.80861527277658 NA
-0.0864375891334316 0.72012870744388 0
0.941138753009601 0.587992652609649 1
-0.996981577360017 -1.25650963216807 1
-1.63622231656601 -1.84999564046904 1
-1.74711800243922 -0.906049079368854 1
0.367599182425357 2.02410935672084 1
1.52559448282145 1.35414272314456 1
-0.872970739715915 -3.55731663333402 0
-0.41544869151662 -0.728576247655204 1
0.038635574674332 0.515389456240054 0
0.854573740201401 1.65618314739279 1
0.259234534657123 0.229110054910716 0
1.34293399985321 0.801560949893256 1
-1.07287486082177 -1.39029581423766 NA
-0.188683071726534 0.241147116968736 1
0.47211834463295 -0.375876934409215 0
-2.35569957770399 -2.35418809361636 1
-0.970599752451922 -0.574926436142321 1
3.19526412566227 5.12686553733548 1
0.0259520919294298 0.603055872499216 1
-2.18319976287204 -2.00746652771175 0
2.84655235228965 4.64484320846561 1
-5.04473335138952 -5.01944135268925 NA
-3.1906955519196 -3.33595977596751 NA
5.04797302137451 1.39503538983896 0
-2.3416748626321 -2.4720051933966 1
0.382030407407179 0.655314862693929 0
0.890469263597152 1.50010412100007 1
-0.369272789123229 -0.627224425843142 1
-2.75694740484907 -2.38540965222112 1
1.75851241763973 1.99286875447996 0
0.672632790024762 0.279989373881787 1
-0.621252373411627 0.290313491822155 1
-1.13347579713853 -2.1985499953564 1
2.48709018845292 3.20244632958493 1
-2.84410430165593 0.452181837402637 0
-2.59544961492115 -1.37997740107568 1
-0.0393468690135642 -0.280761634420665 1
0.536741275065607 1.23593233128887 1
-0.330247863340692 -0.622416255205212 1
-1.2325986485683 -1.81704519624083 0
1.17125391726513 0.982183223377112 0
0.472707529662596 2.33539821042872 1
1.43597562212216 1.65598484862034 1
-1.86793013140317 -1.42900972732054 0
-1.12952589712759 -0.938732264828241 0
-0.437011489634753 -0.261784604324766 1
-0.508491535584312 -0.372310313712101 1
-0.241662626282356 0.177730187047969 0
-2.18289530707094 -0.688151303148679 1
-0.856335595666591 -0.964712035215395 1
2.08389584222301 4.66147060205704 1
0.445001200676996 -0.076588673587611 0
1.83782135236314 1.31333720772867 NA
0.312916722352616 -0.351094900989906 1
0.10912772194499 -0.692181783674754 1
-1.93787570134541 0.0881378788698718 1
-1.57092581680295 -1.54919204908411 1
1.27291445978163 1.21293410045763 1
-0.134620062601985 -0.018030897320003 1
0.820662068608668 1.49662130293098 1
0.812548245388874 0.867106085779614 1
-0.216270144663251 -0.557358773502705 1
1.77001272026116 1.45463705739226 0
-1.35872766654241 -1.08807193097007 0
-1.14766656343866 -0.904594809785557 NA
-2.67825652550776 -2.47353647014573 1
-1.73026501528481 -1.48494248145322 0
-2.79361873322541 -2.42001801649706 1
1.77591679706967 -1.48268858318603 1
-1.45307390416441 0.745060021522218 1
2.8374795397017 1.14437483701893 1
1.48889030997669 1.16004000643999 1
2.15017097829751 1.88847679309525 1
-0.387414844795656 0.432510606373318 1
-1.35598189539441 -0.165206514618145 0
0.0560243235034209 0.943524158138343 0
-0.16250774666611 -0.324795079767261 0
0.459564564449952 0.48136920568851 0
-0.301100655540196 -1.64871528592736 1
-0.880629645757159 -2.25914988949316 1
0.827769163488379 0.959313384830159 0
-0.958169129259928 -1.16930236807667 1
0.80962627218858 1.71223733477506 0
-2.68300397300417 -2.50757733140647 1
-2.61632396734863 -1.28171298534705 0
0.91024708136674 1.3400346049917 0
-2.46244482437965 -0.274783292874824 1
-3.54580947799277 -3.29386513708578 NA
2.8832760593259 2.19870828207193 1
0.122658281829785 -0.669851471248595 NA
-0.937798372307908 -0.826723889743846 1
1.12536295210629 1.02721511236092 1
-1.79259280686519 -1.64975396889636 0
-1.17189875175752 -1.227117763103 1
0.239278938444805 -0.230003462936779 1
-0.25344303542557 0.170395211461123 0
2.10365820190471 1.66479758558331 1
0.0193034528855645 0.433244962950003 1
-0.0150156558812464 0.527464651451601 0
-1.38551019650049 -0.235628617876811 0
0.905567635831934 2.55753075239605 1
-0.68652853751504 -0.498896620178153 1
-1.45900393286449 -0.545103626235437 0
1.33267582775817 1.30304315714885 1
-1.2717988532383 0.245145924215138 NA
0.1831121546683 0.888821577043954 0
0.50378871950187 0.574782913089495 0
0.227765355949366 0.369456103220072 0
-0.805257042590037 -0.211280450517486 1
-2.63024694359473 -2.75249247629911 1
-0.402367849161673 0.990271400237178 NA
5.25933794432646 6.45994839144268 1
-6.21200943410527 -4.27844119740858 1
-0.0800017374138822 -0.0469284055782747 1
-1.52707035015313 2.01511209836569 1
-1.18009255904397 -1.49393407072971 1
-1.752861480191 -1.51840715255451 1
-0.235005782469405 -0.127268436898183 0
2.50780810821066 -0.2127152755705 NA
0.473975769837416 0.51932767090158 0
-0.414910765431197 -0.4132850046573 0
-0.806964997363953 -5.70068144588099 NA
-0.178058140563574 0.136225052689196 1
-1.71904000046634 -1.63442245515633 1
1.23946283600783 0.877659831957847 1
-1.48969106082195 -0.989562211631266 0
-1.30640768327048 -0.517908620456197 1
-0.200561742407746 1.93960931178153 1
0.236765626203779 0.437345525105642 1
0.394964984359218 -0.219195145278582 1
-3.34410853699037 -2.4214264636781 1
-0.461757317537102 -0.174074358185865 1
-0.300389119123243 -0.729131699042681 0
0.746017140495892 0.894707847671286 0
1.87568252065491 1.54911261941026 NA
0.195158778295819 1.01411297612621 NA
0.640581451530173 1.19683083684608 1
1.92434459406148 2.2450903548224 1
0.210532363603413 0.238450636222307 1
-0.198560582817011 -0.0332956051571274 1
-3.09597750780393 -3.41823998759373 NA
0.20392572685915 0.00411437305758979 1
-1.20364420491913 -2.00127029578919 1
-1.27162945059635 1.41625197956861 0
-3.3332983669593 1.90171274910516 0
-1.51227126775572 -0.714582135729739 1
-0.997113373784778 -0.138887013571702 0
0.391682006072573 0.234590569023613 1
0.34997547535095 1.23987038167291 1
-1.15586270466001 -0.0196923049261975 1
0.110694957145811 -0.0234937261983731 1
0.115706932887769 0.712140883808679 0
-0.0480077747785408 0.460009882494212 0
-1.12953065761832 1.0473553255123 0
0.651714393373585 0.703186844290908 0
-0.0184528003045142 0.260259613306863 0
5.05620774517457 3.38242588517102 1
-1.81267570379618 -1.0913498817805 1
-2.04672613235707 -1.76123504691712 0
0.327794790482968 0.659896616405329 1
-1.49315921837327 -0.224298256606895 1
0.7886906053299 2.00303205381133 1
0.743139909240706 0.28584413557263 1
1.42716095292877 1.78400655597714 1
-1.39969575319388 0.543249174698238 0
0.501874336597487 0.0465702322341284 1
0.0414796452238994 0.740571552714123 0
-0.726807832718089 -0.891840948633184 1
-0.730087686361552 -0.368793756485308 1
-2.75405775569995 -0.918943177942761 1
2.54153604614674 -0.247264184361884 0
-1.50490374752436 -0.565332718699754 0
-2.19010161723585 -2.61993071593401 1
1.84659827625931 1.62563617625701 1
2.15509967829125 3.19155395728348 NA
0.249815423160937 0.0452161168071562 1
-0.242136137861606 0.301636535001059 0
-0.566342463816354 -0.688637622698015 0
-3.73870547786913 -2.17382318314265 0
-1.5171498524923 -2.63448903473276 NA
-1.39337674895537 -1.33678904749936 NA
-3.25366323080322 -2.0831029229612 1
0.601454939199007 1.34202591469738 1
1.24825958456028 1.75838804787054 0
1.96782546783419 1.68380191327756 1
1.22845118437129 1.2749519779688 0
1.43906343722839 1.17646424408526 0
0.83847399682196 1.38072771684902 0
0.694369402687832 -0.0238175216568503 1
0.276507836290535 -0.082835082275945 1
1.02083620233473 0.936396770722735 0
3.29125046091259 2.39967276812479 1
1.71562791020291 1.24504844585377 NA
0.823722633308632 1.06771624930657 NA
-0.720455999196838 -0.92564634759279 1
-0.800352143375386 -1.02750301320793 1
1.38583523621832 1.69975224546756 1
0.813027552996427 1.13632324235926 1
1.75761662539119 1.01651301614267 0
3.027700823731 3.32660511907604 0
-1.05553992251767 -0.781956082197501 NA
-3.79862517157509 -0.788479131884695 1
2.4964973545316 2.79262225436221 1
0.928044668816629 1.36383510845063 0
-1.24870485370533 -0.741065931178444 1
-2.31467591161225 -0.88374917727368 NA
-0.425391826360914 0.00394632973751924 1
-1.1318376554208 -0.850203922031429 1
0.719286086332844 0.391884893530224 0
-4.86076622700983 -3.06505874349587 1
-1.43953854601747 -1.92547468016598 1
-0.29147548833939 -0.977741896576197 0
-1.75898300770263 -1.06193361835849 0
1.6290982548218 1.88062603270041 0
-0.801898544286427 -0.340551780596402 NA
0.795774428660869 1.40724395541821 1
-0.544293042954875 -1.12295438351552 1
0.0838113036315646 0.631985798385909 0
1.18951671970593 1.46925679989036 0
1.61558467699735 2.72078834365278 1
2.25420761432244 3.30460394865328 0
-0.458223839128285 -0.201768663267243 1
-0.790783059299079 -0.687737431440791 NA
-2.17301575026048 -0.588142366839962 0
2.1899668377201 2.42874979428208 0
1.44180029132269 1.46350616315871 1
1.40403000195345 1.63530754519091 0
-0.412800175717999 -0.200001657331322 1
-3.38771818539649 -1.14958645558505 0
-0.702530211280818 -0.0775623138327301 1
-0.219962292425577 -0.238255850909257 1
1.05604315263894 0.444512655886459 NA
0.346349511699794 0.371467258551884 NA
-1.20306188914477 -1.5833767908768 1
-1.2287966158234 -0.339962193902905 NA
-3.47446182891993 -2.00358658508405 NA
-2.41727891132861 -3.77725704511179 1
-0.578780030917376 -1.38808185694611 1
0.748885853246467 1.07115609596442 0
-2.265528188856 -1.32588641959937 1
1.28575307957151 1.9292333283042 1
0.957861045419747 0.877236178941492 0
-0.393739877780963 -0.172457882856632 0
-4.9760372663172 -4.55269577441372 1
0.872206454842956 0.498704246173663 1
-2.62927545490267 -2.06625802709546 1
1.55269844400893 2.03517689496267 0
-2.02203293869951 -0.762852154491878 0
1.82489211975521 -1.06201908968587 0
6.96308821395118 1.68105060646678 NA
-1.97511509858739 -1.71641729321801 1
-2.40026499685576 -2.71831467203258 1
-0.447786356068725 0.978219280645341 1
-1.36539170916725 -1.1157458466067 1
-0.461610705665879 -0.944856705556292 1
3.05864514798602 3.96814484975377 1
0.744027274134977 1.00551441345694 NA
0.226646076350118 -0.0974383807928589 0
0.164519363195338 -0.845296065985112 1
-0.369183748172443 -0.17870223591962 0
1.05810196314693 1.15999023921942 1
0.918935879285584 1.26119948702566 NA
-0.917371977151001 -0.388572610910666 1
-2.88503350017343 -1.46217776021602 0
-1.84612439218731 -0.664882324011759 1
-4.91480142042711 -1.4030287858971 1
-0.688304805018176 -0.159553587246978 NA
0.436235971605514 0.639273071397332 0
0.983339382789129 0.877892782325175 1
1.9947472971147 2.95733722705363 1
-2.11740991594685 -1.61965657697706 0
-1.17406640920942 -1.89293187823533 1
2.48227538524909 2.74773035290767 1
0.0605120938486511 0.15672312201541 1
2.56767235498367 3.43453655126965 1
2.08736856307254 1.79479182593906 NA
-1.76298713921143 -1.88107623204221 0
-0.349411186231276 -0.884113645506101 NA
1.90651291825083 2.8013694088547 1
-0.264416363349919 -0.193598925567235 1
-0.116844205202581 0.435105934507655 1
-2.03819021043077 -1.84392158447429 0
0.852172697993036 0.683539698497684 0
-1.503977439061 -1.94365651739212 1
-0.552613419714901 -0.835751268646291 NA
-0.501068883674068 -0.588059799130354 1
1.36630122513418 6.79472437632352 0
-2.03855611892825 -1.47362491787092 1
-0.657264034637036 -0.780527266251265 1
0.606353413955988 0.987087207352484 0
1.6589916937544 1.81482062127803 1
-1.9365042891065 -2.81947054042969 1
2.97876966047316 2.62391016225837 NA
0.266705070098757 0.111913542710319 1
-0.608926541087201 -0.899278936322526 1
-2.78562321245217 -1.85593366088554 1
-0.00451691806582956 0.608202017449516 1
-1.19143051290383 -2.06267627713296 1
1.04954597061807 2.60022668349818 1
-1.23334739475904 -1.18142843221272 1
-2.27892130302104 -1.51897250037748 1
-0.125717175692813 0.890295456438977 0
-3.72122170855881 -3.52412521370741 0
-0.091301458933454 0.246676105563776 1
2.87805935611267 1.0384216193598 1
-0.40863600710899 -1.85219110418152 NA
-1.54079914019356 0.369445524102823 0
0.590192331021661 0.497129753969477 NA
0.419432134834382 0.258688255593588 1
0.460666342354705 0.452431210295927 1
4.22316005984422 3.57070280952732 NA
1.91668385685079 2.28508496996595 1
-0.270763629190543 -0.40092819098371 1
1.67262200672163 0.421082754790874 1
2.7801962926219 3.06699551455986 0
0.403441119434365 0.033316114396479 0
-1.16972259715705 -0.434492819450601 1
0.735057203255165 1.23098863815273 0
-0.70540688500791 -0.680769923189775 0
-4.33942424264913 -1.88645091555792 0
-1.53806575887276 0.692919243244262 0
-0.139593224232707 -0.912851488809363 1
1.40864053520687 1.60895348207437 1
0.258206170942212 1.05806924435822 1
0.0649749936798369 2.43954583381091 0
-0.790206427552737 -0.692110405296427 1
-4.59741244029237e-17 0 1
0.00289139484044168 0.629022829298256 1
2.86372636542148 2.83302252257204 1
-1.80726119232569 -0.479734766172438 1
-2.89512387737076 -3.02587924648301 1
-2.15201002151885 -1.35783863244827 0
-1.66625941467416 -2.18321093575383 1
-0.520425130777531 -0.255076885046205 1
-4.74424232164201 -7.11922726471621 1
3.01638595844202 2.69269861499527 0
-1.60732241727079 -1.13209901532473 1
-1.44186918667817 -0.961114273381002 0
-2.32580743206095 -2.73161640583596 NA
3.15644186798376 3.08344996847021 0
2.33035956868924 -0.307802062941754 0
2.35701886499669 1.6819608521956 NA
-0.943631306758006 -1.78828234918308 1
0.834496107983973 0.474339271584325 1
0.0170764185129496 0.467141796645576 0
0.357889641339531 -0.0781967582765242 1
1.55686396883492 0.832536129075994 1
0.957490037941586 2.88993506980299 0
0.369040905565396 -0.0563262597379966 1
0.565015773496537 0.525260073872264 1
-0.563946433238827 -0.47284654110554 0
-2.12056280864734 -1.86486522411985 NA
-1.25932717413763 -0.820190140658302 1
-0.837556658175173 -0.68927733370851 0
0.670324714502574 -0.0778200948882166 1
1.65543931996706 0.728945903760468 1
0.999217345347488 0.614190418395785 1
-0.0959039870378912 -1.47783691106872 1
-1.27811746809496 -1.00576376016003 NA
-0.17490270057005 0.71987358644719 1
-2.99915128259553 -3.17026844942406 1
-0.359036880753698 0.475966637810059 0
-1.91345997354224 -1.15424875778069 1
-0.304607516413722 -0.244180644864156 0
-2.57654576554805 -2.44023845286155 1
-1.00509820521613 -1.662773957899 NA
-4.42285372129747 -1.86142903099541 1
-4.1543333877548 -2.14043333021628 1
-2.46611376469979 -2.67273296758921 NA
0.194131835022729 0.683107754970421 0
1.72981343237158 2.50654309559989 1
-0.579333997203441 -0.400554571993673 1
-0.410258169865747 -1.58833694216441 0
-0.371113445350911 -0.896936797014442 1
-0.3793818687385 -0.722445102030256 1
2.53982390322603 4.28307205095731 0
-0.0362045335915644 -0.715992382351831 1
-1.1955311708081 -0.710022985679945 1
0.695530343474082 0.0354349647463292 0
2.878622791079 1.29628853958342 1
1.21501953565647 1.36629878414811 1
-1.27971720804816 -0.164838126833738 1
-1.92381900021881 -2.22585246899487 1
-4.53291249642498 -3.38093459141903 0
5.90979826235623 6.41248031049929 0
1.14121161773438 2.67533189042993 1
-2.92167012422359 -2.6971027344776 NA
-0.0460544168536573 -0.167071848820063 1
-2.0514196728525 -2.32011025392788 0
-1.47164485875557 -1.38879623605363 0
0.33015201463455 0.573163995170284 1
5.4285468714389 6.22459156418647 NA
1.47624308363213 1.24415770448064 1
0.130166181304997 0.0898630139050603 1
0.536481834322576 0.34543569119215 1
-1.31975194228854 -3.03283928400509 1
-1.55060243994972 -1.05880407362424 1
-0.629198076437767 -1.10027993861027 1
1.23062066789545 1.01780758098164 1
-1.22394315798158 -1.09583823882738 0
-0.823284450155243 -0.602399720475052 0
-1.09871797441608 -0.704327567202138 1
-2.9286602227992 -3.48498286801995 1
-0.37603803015104 -0.826551860321347 1
2.0985940230069 1.14278325265768 0
0.566023201425267 0.07099458450126 1
-1.49315700850973 -1.90196926505819 1
1.69789976597713 1.14120385889393 0
-0.600003598108455 -0.639468081155472 1
-0.198691816069275 -0.179648067832893 0
-0.484397674600097 -0.370525061855184 NA
-1.13457274646652 -1.34838329893468 1
0.921534369139912 3.2334504388969 1
1.84772585115844 1.49232391048834 1
-0.509670505212293 -0.486593114068398 0
-0.238266372844281 -0.790418141121773 1
0.138851265637389 0.281578568478981 0
-0.393070122080464 0.102807188143485 0
-1.6035006171038 -0.674174212878966 1
1.36861698587144 1.37899134582795 1
-1.63680045771111 -1.17946174707273 1
0.444254180318768 -0.517223955540122 0
-0.737542075289029 -0.621086102112393 1
1.15718006713078 0.361420198582072 NA
0.85242914097993 1.37348852671197 0
-5.85295984784548 -2.33787487654588 NA
0.463553146761633 -2.04568590339707 1
0.189595849073115 -0.129684941595414 1
-3.35906381966154 -4.16272445255896 NA
-0.430527982843377 -0.900094592238715 1
-0.833910158281259 -0.923177729691289 1
0.49158918800105 0.0718410167566897 1
-0.17893370202424 0.0497277880888316 0
0.751639299865997 0.346586329883979 1
0.43297661340854 0.773350767603994 0
-1.18262891365016 -1.09747714432991 1
1.47409947864598 1.43070586423553 1
-0.0034690411973987 -0.452759995540463 0
-0.176977967456092 1.95980384705723 1
-0.980162982020434 -1.3887382450597 1
-1.15653990511594 -0.853052760343136 0
1.77691975124539 2.11123181593414 0
1.18009447689498 0.447444646074283 0
-1.64454627299426 -0.209158109101496 NA
1.60523010277136 1.66730885251221 0
-2.69044693402814 -1.58420551156308 1
0.609992399002262 -0.544637442454491 0
-2.21889222828485 -3.10178470743176 0
0.886743858451541 0.26944252525227 NA
-2.58451600902131 -2.50533835031407 1
4.43220687152367 4.48615952219615 1
1.57951449379259 2.40058217068056 1
0.363586057974666 -1.81858261024702 0
-0.948441020242206 0.536483125777141 0
2.78708629273114 2.91048307213362 1
-0.0708419547638583 0.547577137236946 1
-1.20454900692046 -1.29177401605479 0
0.329641469430381 -0.043773246201265 NA
-1.24655347769694 -1.48753564652081 1
0.0877128908506297 0.104980461710469 0
0.909859897729578 1.5575837370077 0
0.226398308362726 0.17536840661602 NA
2.88298412184506 2.36800009026575 0
-2.4143673116866 -2.02711528866176 1
1.09595845591407 0.965282896052479 0
1.13591471722868 2.11240706402344 1
0.877392673973559 1.2492603998306 0
-0.482985036197388 -1.05812013105893 0
1.18683312367089 0.859544616226739 1
-0.433117552044094 0.23414426414361 0
0.196960926567486 0.700760600885944 1
1.20073915209857 2.29957886263098 0
-2.04259735518049 -0.859306156065935 0
-1.69974503840358 -1.84639734748382 0
-0.808927448046197 0.388463670441761 0
-1.1455792154968 -0.930688834206737 1
0.0934615574795478 1.24155885709183 0
1.29859963417636 0.39369091616431 1
-0.283969983617439 -0.269311406460965 1
-2.24811609467094 -1.75119804628517 NA
0.869874393753379 1.09360972455469 0
-0.042026189771642 -0.0734257105978063 0
0.0172314149353131 1.99463723518442 1
-4.24089243010048 -0.966845059431546 NA
-3.4553148058203 -2.37622036835399 1
-0.702480795643982 -0.163742317819705 1
1.01158224880654 0.69739716185296 1
-1.08391919665353 -0.731152709298275 1
1.56372665121244 3.00061371104718 0
5.39270795588622 1.61620371005889 NA
-1.63968462103639 -1.42356717416521 0
-0.455298985016362 -0.972834336165055 1
-0.0590519859864756 -0.933562726557772 1
1.49569771783484 1.17923868880062 1
0.694346780061158 0.641864938934775 NA
1.66308814386579 1.86578667394739 0
-0.270100483512842 -0.219488253791664 1
-0.300988452899367 -0.910316580908142 0
-0.582689049668158 -1.02206918187148 1
2.19218203318531 1.38948001077573 1
-1.24782153397215 -1.21921242099146 1
-0.627512438679856 -0.762493425561523 1
-2.15540386635828 -1.45707774386767 NA
-0.886077340531673 0.425813375461617 NA
-0.883094472378637 -0.601745991020675 1
-0.658928141008044 -0.529185127866572 1
0.953218910437257 1.11577223413592 1
-0.416460313784798 -0.603747289263872 0
0.789188928727511 0.567962609154365 1
0.989340872929974 0.609912562085497 0
0.527871531603531 0.381201328335805 1
-3.53710544027388 -3.1022326523902 1
-1.61348408600076 -2.44516601000619 1
-0.928010767937365 0.645751427610341 0
-2.46295687588381 -1.92069240480509 1
-2.30855504129994 -3.31006307145727 0
-0.866624147144519 -0.508398886339536 0
-0.257170010605759 -0.0600811401425367 0
-0.602647219880957 -1.97198325591157 0
-0.881720759595814 -1.09052407153767 1
-0.989044712514125 -1.5195260246541 1
0.0870340183968999 0.0109627775856383 1
-0.945617782313026 -0.0941455779560439 1
1.57135053683643 1.78065249932477 1
0.55045961971666 0.277206762486535 0
2.55277250986983 -0.964428312486419 1
-0.658269726339072 -0.852492278396649 1
0.713533130153071 0.980436077578221 1
0.322796116157929 -0.446365504258669 0
-0.132810996186614 0.552141080636641 1
0.0889857329116425 -0.71813139716733 0
-1.37361214441337 -2.17029782959306 1
-0.676963647482314 -0.248012502898928 1
-0.156782576177564 -0.493201002284191 0
2.08752309633512 2.24009657710911 0
0.187063667164282 0.546970493513683 1
0.47382312318082 0.0731228076939485 1
1.05695109849693 0.112988968636105 1
-2.71912182975268 -2.93423790091306 1
-1.8512309212915 -1.71145292082054 0
-0.914408783839716 -0.278781231821307 0
2.02777447892733 3.67254669152616 1
-4.52781450345927 0.270326420885741 0
0.722625106368836 1.31303057893534 1
0.0533364553157718 0.917203758430914 0
1.07840945710456 0.760487730687343 0
-0.596847750296012 -0.815713718220384 1
-0.0881959583374398 0.0136522999096839 1
0.480264875627 1.03653569681922 1
-0.542145252703481 1.01167578359965 1
0.303643023249426 0.854716295130637 0
-1.59817149083859 -2.05922612976477 NA
0.474360146022172 0.839109484764845 0
0.643876422200495 1.54870181622098 0
-2.61052693537302 -1.20338396182159 NA
0.323215985998164 0.35144936371663 0
0.524273088098576 0.611695331465036 1
-0.061306761773866 -0.861718346396001 1
-0.909105803793596 -1.46035656882879 1
-2.81250989539969 -0.813333043196954 1
-0.232318292785463 0.151231662752404 1
-1.29764210356011 -1.26957265983258 0
1.20352999509991 1.63158699856067 1
1.09230264884581 1.50186696787644 1
0.223782661607912 0.926450392201135 1
-0.841222406501802 0.807123101969949 0
-0.111939049459255 0.244740185008589 NA
-0.299418002212785 -0.11653257164558 NA
0.732022543791186 0.778076664859735 NA
-0.400853308095677 -2.00884560691012 1
1.19843878097246 1.60742302301564 0
0.620611701336733 1.05499348508704 1
-0.185331688514156 0.0567888524140434 0
1.08520943449149 0.705969143571328 0
-2.9867253339504 -2.69629846399659 1
1.28706468120293 1.12370666223933 1
-5.31474780552032 -3.08258061639287 NA
0.578161854333169 0.000624888435547908 1
1.3833557628289 1.53289950797589 1
-0.580435684472814 -0.431236505219514 NA
-0.212240077574105 -0.344234204479535 1
-0.341585640024542 -0.79010351926206 0
-0.327624650131244 -0.545443896764119 1
0.331311717997706 -0.0944393488751999 1
0.793462052335572 -0.0469542247269548 1
0.528615758727034 1.10850669250969 1
0.947648125291195 1.31512950457604 NA
-0.099054830935962 -0.391405247829639 0
-0.301734963953285 -0.748272519099039 1
0.00758681930539787 0.592101680262315 0
-0.461198592527513 -0.643055880883751 0
1.07460133617886 0.990495003679959 1
0.0398985209426202 0.911412855734858 0
0.397377028734377 -0.0713834558056375 0
-3.08558763867945 -1.91421563451439 1
0.593985622510452 -0.271756901198524 NA
0.909979768533313 1.22326855603109 0
0.511715435705638 0.509859006409907 1
-0.844405773362969 -0.544946183842979 1
0.490411583741934 0.781240956188588 1
1.99824999799303 2.28186297450874 1
-0.766602969996811 -0.482755597142303 1
-0.160851919509352 0.206355204655829 1
1.29698144989471 -0.240499425703449 0
1.34907482936054 0.597409795875697 1
-0.665388946644046 -0.506897835298041 1
0.468501933900334 0.548502215876778 1
-1.76632043652501 -3.34301634516016 0
1.37908280280386 0.419741105444292 1
0.30037418145247 0.313899010131223 1
1.08793914514291 0.819762702388557 1
-0.444560173675436 -0.727801959960052 0
-1.11847411513949 -0.422877967382805 1
-2.00639247359614 -1.9625658597886 1
1.23926890144886 0.48175329144932 1
0.842465139505192 1.23805494224337 0
0.308921946426035 1.00521859326539 0
0.0319749689522721 0.676234267919422 1
1.39826787153782 1.56746304020925 1
2.43231912589408 1.79493933302394 1
-1.88348264197344 -1.07190148212353 0
1.39634394644488 1.10041795474703 1
0.484881268066059 0.492466937759223 1
-1.06457248843569 -0.788565816320878 1
1.50607364245066 2.34103347099003 1
-0.40138362351952 0.137942127297922 1
-1.19936744917096 -1.57202748591442 1
-0.59529491921494 -0.812022949470006 0
-5.97361260394402 -1.49536761376555 0
0.98798938775669 1.24423028127232 0
-0.648429293030907 -0.591185521500373 1
1.17150141121351 0.678833308862673 1
-0.00245015145835235 0.24030015725268 1
0.98873701786173 1.12473622852667 1
0.365915617135265 0.599414017357352 NA
-0.287628620602789 -0.307006202268819 NA
-1.96614333856814 -1.27600289167462 0
-0.714812174453801 -1.39048816342653 1
0.742276303893595 0.891363308140001 0
0.144711394506672 0.481344864264657 0
-0.370334808996771 -0.758674804509973 1
-1.09226312946771 -1.54334198107813 NA
-1.3882098081165 -1.97068950266092 1
-0.87163099519824 -0.621765663576141 0
0.743069263717058 0.871946576836535 1
0.00230395428012048 -0.174090390650071 0
-2.09697405637819 -3.56402682357655 1
2.00675413104423 2.33316287754332 0
-0.360153132989396 0.323251555378792 1
0.122773634283685 -0.100008879588294 1
-0.012496925238293 0.554290427459929 0
0.3883762455718 0.525539077586653 1
-0.440607469838593 -0.130935088165142 1
1.466691970715 0.991432295940607 0
1.30132764829035 0.847884656832442 1
0.512206617073623 0.81284093380507 1
-0.708431242576664 0.072520277418064 1
1.94565029048576 2.48796719236842 1
-1.98002633533151 -1.57052730653885 1
-0.524686961823192 1.02687645977849 1
-2.09064056697389 -1.96869873027179 1
-1.21922125508102 -1.1644949909174 1
-1.05001481108362 -0.155441976676266 1
-0.586878370223575 0.59836040896821 1
-2.57686774697687 -2.27421775554166 1
-0.554493507818225 1.01892453179208 1
-0.679015879225022 -1.09844222018736 1
0.886917164418351 0.618939571607781 0
0.78301273572223 1.56155947207964 0
-6.26286973668734 -4.42833652137499 0
-0.30566849526972 -0.218829655484889 1
-0.774693559971486 -1.03134961224736 1
-1.75455212178762 -1.24367406561118 1
0.0370835774840099 0.105398953439235 0
0.687953218694859 0.68919449972512 1
-0.0875872321163326 0.5567388322757 1
1.31658221434283 0.370135631728714 1
0.0983699396035739 0.60893281747052 0
0.587500382083784 0.575764342337696 0
0.913054886073444 0.483907960603952 1
0.108564202426412 -0.125419960304553 0
0.803800004252905 0.738231477300727 1
0.0825978305709887 1.31993448029912 0
-0.288569949561918 -0.413351890631906 NA
0.469917692089406 0.190903665244283 0
0.275281851274496 -0.0414660914670819 0
0.452954967324384 -0.14386283329225 1
-1.21320001246524 0.10646377476117 0
0.30497930822501 -0.447949698873041 1
-0.750856016258775 -0.838624987668444 1
-5.03113062991346 -3.46902394817884 1
0.60970336043183 0.856254210710072 1
0.253308348018118 0.245290988823393 0
0.823825628602903 0.454763627506776 0
1.07921763378319 1.00150581144237 1
0.53181291357577 0.575582822581125 1
0.601253442642078 1.51428225016104 0
1.97191728253508 1.86789037873053 1
-0.0729051323229808 -0.424659495335713 1
-0.0084912948018994 -0.110727083182773 1
0.190607872833595 0.411429284319668 1
-0.223420607518433 0.177732223141595 1
3.23486902842269 2.16897015623608 0
4.18176651200623 3.17433879907514 1
3.10749561585389 2.63638921793476 1
-2.45255990911143 -2.15237273426076 1
-0.48584484816296 -0.450202544899912 1
4.28074682349413 4.76268743646336 1
-0.215655407224756 -0.249747985365215 0
2.07757729155962 2.3865410250921 1
0.512423483156506 1.71980131400037 0
-0.457394033891243 -1.45922479681088 1
-0.926623440512189 -0.805683778077876 1
-0.694219086427236 -0.494264969001817 0
0.866185521031742 0.736680585559642 1
-0.627701315976852 -0.598472032680485 1
-0.507082249059703 -0.486659115530922 1
-0.889228566641406 -0.128249174724706 1
-0.344442251967764 0.221191029393476 0
0.625248894698565 -0.336246050575557 1
-2.46762377504567 -0.963277456813687 1
-2.77337071039054 -1.96575256383899 0
-0.105764737281664 -0.588736914734777 1
2.53083545412052 0.891550026215789 1
0.971963040507501 1.36717202687524 1
1.27615395838952 1.87207841493713 1
0.0625700454673561 0.308532518061198 0
-2.44197589987292 -1.0727668494058 1
1.04369313648308 1.01050544277679 1
1.1114099239562 1.04843021586002 0
1.54335253478449 0.883088800620229 1
-1.36867164408059 0.34415480217846 NA
-1.25075121747362 1.03404656071829 1
-0.501342434165658 -0.734562074868948 1
3.7243440260294 3.99487857568157 0
-0.0978614024711062 -0.819982698688216 0
-0.0849808201410981 0.205807597160765 1
-0.238778288144215 -0.721462049393781 0
0.562953225385699 0.5634904382969 1
0.682634678924915 0.302336270242458 1
0.286727924699981 0.227126851947821 NA
1.1435486407221 1.45806711968589 1
-1.50799429147233 -0.870717126704993 1
1.14915043949331 1.71581046183468 1
0.47091116752163 0.601500277946371 0
-0.928977948655456 -0.360225461671644 NA
-0.827600351267179 -1.31140524948092 1
0.738262443629392 0.498617035176254 1
1.45713819857939 2.59459135286189 0
4.70504605272447 2.76708599705148 1
-0.778700761933176 -0.812514154889377 1
-1.53945695016098 -1.79912981627503 1
0.792011408074321 1.14693967442013 0
2.4676326846094 1.10676834544929 1
2.4713685921629 2.00175000802462 1
0.46027709111227 0.503947894120429 0
1.69301507985023 1.80400507485264 NA
0.535466980174371 -0.127672853056575 0
0.720555906749587 1.20553739651493 NA
0.312087304626426 0.0903004109770574 1
-0.433369953156463 -0.117699483047544 1
-1.10340770121346 -1.18027247091878 1
-0.765551511811285 0.666402780432134 1
-4.37849729427427 -4.48156894459281 1
0.263204861138427 0.419040524001716 0
-0.203487323196253 0.0424897865524498 1
-1.17186554196532 -0.889136459821584 0
-1.70198792724466 -2.31957800796435 1
-1.48373665698852 -0.754359461284849 1
-0.353764509145444 -0.670821409469844 NA
0.819101436060304 0.682609641013074 1
1.34798617672865 1.88923734029004 NA
-0.0611608853085712 -0.263806207314222 1
-1.79029279781758 -0.949766543861925 0
0.374146166071598 -0.0416515785680996 1
0.964719229079214 0.275871148151782 NA
-0.831210291789408 -0.303860436101167 1
-1.61765612932686 -1.5283088582702 1
0.30204787524675 0.462598259495766 1
-0.477480778594473 -0.204502926025064 1
-0.638931905542815 -0.0536492921355768 0
0.912037166806406 0.898929773615755 0
-0.141494614452947 0.843236213104435 0
1.24680562427587 0.968152147823782 1
-8.10572102464392 -6.38101568551882 NA
0.426005848321197 0.69935289313154 1
1.22158296271265 1.24514864671663 0
1.6151848601319 1.31042623781552 0
-0.324606710708488 0.900694368790779 NA
0.359687707405228 -0.00430723758489567 0
-0.205341879721123 -0.130235123100966 0
0.00841051614004982 -0.246611378377763 0
0.0725957885840112 -0.00149222707548377 1
0.578367659607125 0.16328441826145 1
-1.88748048085928 0.846914016275506 1
-0.423520788030574 0.250444899641065 1
0.808084625500191 1.46883339611477 0
5.35489962344014 6.47660991945295 NA
2.33688331011422 1.88993470230723 0
0.122817968082547 1.43793617755176 0
0.72815165161665 0.599625083835055 1
-0.674761090732403 -0.119078514158435 1
-0.616919905548162 -0.490553075137676 NA
0.979454908541953 2.23991085982793 1
1.24566744555273 1.1103864995753 1
-0.542653073179956 -0.270628293259507 0
-0.16251417755678 -0.490840722301271 1
3.29930307214539 2.13658687521874 NA
0.752955936136784 0.803548539618249 1
0.153267505016089 0.404982168836623 1
-0.111877081657553 2.56015101697524 0
-0.394994562537541 -0.508592417686247 0
-0.408729885036688 -0.229997269942106 0
-0.144234994930312 0.26621899720505 1
0.192096442743336 -0.459628182460484 0
-0.254325425049255 -0.57663957305387 1
-0.386856866691808 -1.1471090208889 1
-1.00980424148386 -0.982607723800161 0
0.347557982104432 -0.0842874347458789 1
4.37954936570293 3.8895898677231 1
0.142874784308097 0.921787774811634 0
1.13712854766374 0.520791923975428 0
-0.337890538743232 0.0544724927531484 NA
-4.2499338630924 -3.38575420451602 NA
-1.3176091947799 -2.33920719146619 1
1.16303183118202 0.493311364960389 0
-1.07888766475835 -1.08835117843037 1
-5.16405712265156 -4.16687403911728 NA
-2.72893266445067 -1.33928001708388 0
-1.78245652988971 -1.60950400565275 1
-0.658502777785691 -0.44903980571901 NA
1.79727458933649 1.95111636383373 1
-0.079109689048168 -2.57099614496426 1
0.279770379051309 -0.0116891791670401 1
1.45200129632502 1.54152316598425 1
-0.195111456002514 -0.643218811530977 0
-0.495897456217234 -1.18084009714479 1
-0.460392741307523 -0.449695323408172 0
-1.2017257152454 -0.640985180709411 NA
0.0137065160627452 -0.144891824172701 1
-4.08225328186601 -2.95829646871191 1
-0.15070562709689 -0.102119941266986 0
-0.602027348645795 0.00650093934667575 0
-0.725012303359709 -0.304356727274551 NA
-5.54767907826434 -5.14945105806652 NA
-1.20342593790289 0.77868654728862 NA
-4.59741244029237e-17 0 NA
1.87189399919449 2.55711419067135 0
-0.868921063704745 0.0144402138060101 0
-1.99577463128076 -1.97065413374036 0
1.22621735369373 0.322129874707527 1
-1.78977832993813 -3.03526328073888 1
-0.307257171436109 0.317074650036697 0
0.50989828376292 1.40877576384761 0
0.410844458723648 0.369569650564567 1
0.528896190923609 0.955630768580991 1
-0.332157825327012 0.374707044027293 1
0.490495199534074 -0.211902206519199 1
1.80630334815215 0.600200550392345 NA
0.277904769617008 0.723280995874425 1
-2.85755276617896 -1.47140303403447 1
-1.13140330931783 0.205731542269647 1
-1.63355370598556 -1.92813764994784 0
1.01774144977863 0.976231140110217 1
-2.43892886655496 -0.858309279305784 NA
1.17646052152284 1.21950242258384 1
0.75255218819837 0.799086736928715 1
-0.683351169622576 -0.891981891712404 1
1.12635753204753 -0.242356693023154 NA
1.87341362897282 2.11369111775671 0
1.09833108561059 2.3927542693226 NA
-0.752515264998571 -1.75112203456028 0
-0.505391621497725 0.151077731230304 1
-1.19564624995015 -0.958213981065012 1
-1.38375619064881 -1.56398163734611 1
1.29177864169868 1.82299276023355 0
0.366049309812395 0.914554695965259 1
0.710420892128441 1.28443968253328 1
1.17688984688634 0.96369723984531 0
-0.568196648973661 -0.483675954272543 1
-1.1152303177397 -0.683751696010088 NA
1.28636151760649 2.8875081300244 1
-6.00141169754488 -4.93522729634411 1
-0.906346944796435 0.42161139993584 1
4.15630713612076 4.48320164458261 0
-1.80229862986463 -1.07402444207138 1
0.308453172256962 0.850571926148035 0
0.998607787700579 1.49625752723602 0
1.25022962653247 0.530934078638323 0
-1.9862532239394 -1.12276617663855 1
-0.75081794275102 -0.259386121845898 1
-1.42152543377246 -1.17905661957167 1
-1.63770674581891 -1.33626706649438 NA
0.951411134803278 0.614573337507879 0
-1.31160998680222 -0.123558499796902 1
0.270075372988929 0.159804284363784 0
1.36237740537381 0.684343101730004 NA
-1.75471839745877 -0.530758696751655 1
-0.454475278651015 -0.0659952485643362 0
-0.224688134390126 2.12938368140357 0
0.0485598499188285 0.284506484338136 1
-0.0904923256777259 -0.391703378865116 1
1.1706636975752 3.1138150727036 NA
-1.77466729414058 -1.9916725191416 NA
-1.85656014840556 -2.29932546226334 NA
-0.356720984489822 3.3146606864594 0
0.76531350416613 0.247530050733703 NA
-0.45447712177765 -0.133531421826818 1
-0.301048161615603 0.253187087850026 0
-3.22855476917285 -4.11001460809261 NA
1.9129045833933 1.74996771776394 1
1.42824310791029 1.43423475582068 1
-1.59851559199044 -1.6648823445521 NA
-1.86607225965722 -1.81124723414795 1
0.424125204868616 0.152521869704752 1
-0.564487014560313 0.20853157351755 NA
0.447367321798479 0.412714961731177 1
0.497147346826571 0.958302098900286 1
2.00647738198775 4.2760106286023 1
1.77415642529081 0.849785501895596 1
0.770037830798557 1.12840682296472 1
1.56571252022626 1.33334966313613 1
2.40367475595592 2.67879175085276 1
0.925340133862591 1.04992535836206 1
1.95273850478882 0.342411404274591 0
-0.435117040326589 -1.62767847986466 1
-1.2077238742897 -1.56003993990531 1
1.95702207981476 -1.76695651621829 NA
-0.615512234285684 -0.211322123641599 NA
-0.0626187662145138 0.103335406835284 0
1.2745496767387 0.318919218947759 1
-3.51991562844874 -3.59772071164228 NA
-2.03725383665712 -1.22753810423404 1
1.52659629353459 1.33059944879718 0
-0.712441231939836 -0.664450879385879 1
-0.785011963750385 -0.855397341590262 0
-0.383918068639648 0.0563047760050995 1
-2.0839296378345 -2.47640632086343 NA
-1.05456615351443 0.150695467662225 0
-0.875983411501281 -0.38617859939732 0
-0.651230387759886 -0.35887880396855 1
-0.782412465482259 -0.816728451764466 1
1.47680475722088 1.41361788446582 0
-0.771313685417063 -0.893700267349951 1
-0.866127455574895 -0.928062142125954 1
9.47124618014948 6.82407098852609 0
-0.749185184264506 0.935141604323477 1
0.224212387521479 -0.185559335570877 1
-0.410063850266821 -0.263286235387497 1
-2.67231038443913 0 0
-8.22175029521845 -4.78298058084364 0
-1.62762557579285 -1.23951944993396 1
0.915435415730978 0.814790233091605 NA
3.68007306628222 2.09053890875894 1
2.53580615962271 2.86757811209264 1
-0.801903315089686 0.0232672376445743 1
-2.18980675054934 -1.1639196716153 1
0.143694192366977 2.6204497849691 NA
-5.49317011808992 -2.02407239804597 0
1.85810968069181 1.85801336059735 1
-0.222348823397349 -0.306957841369617 1
0.0977882285095727 -0.583276857476441 1
0.220161564395726 0.882139216969259 0
-2.27984840105181 -1.66494847844828 1
0.0862242987503115 0.0111435349920101 0
-0.311734029647763 -0.172308355340654 1
-0.22500814954838 0.106295731880783 1
0.345075386408831 0.753307962926173 1
1.36884684718764 1.410478819869 1
2.46521495209914 1.29945145255935 1
0.760608360298884 -0.0683071690417158 1
-0.731258684418079 -0.0179819230321278 1
-5.16898806183621 -3.67455828183508 NA
1.97710910486061 1.88015610569984 1
-1.65158502746343 1.75090964082552 NA
0.907014224287099 0.455175441955922 0
-0.161092146315927 -0.210313479779044 1
-0.875244113923787 -1.66227736645201 1
-0.39409318106894 -1.29775089791606 1
4.88897722473198 1.95579233210808 NA
-0.524500613056053 -0.590779452011625 0
2.29105940283164 2.20354679763213 1
-2.35495718393796 0.460848665769176 1
-2.20744005825521 -2.13841382266335 1
0.893981645810431 0.937134678117736 1
0.146651668058905 -1.02060920184884 NA
-1.78054989982833 -1.56364728103501 1
0.544686761578838 -0.288291416471254 1
1.55923601047865 0.599728251078941 1
-0.0543977905573632 0.131999586499313 0
-5.86001330059204 -2.88123444461238 0
2.02253739817635 2.14627765051961 1
2.53306823760663 3.81371615665348 1
-0.395481227252575 -0.471627205172714 0
0.472976744772882 -0.212145394526483 1
0.710840632343272 0.0945188467454266 1
-4.5229746139048 -1.84559775203927 1
1.31402924637897 4.37514757640809 NA
1.08278265718579 1.22810294040181 0
2.85869842388179 2.903268372902 0
-2.66317604930123 -2.02937611781882 1
-0.425549282604455 -0.53940198945427 1
-1.90235157683087 -1.66435862630604 1
2.2117354299098 2.7005289411396 0
-0.137025802772705 -0.386991425293031 NA
0.613758404756985 -0.353597661828996 0
2.0578776841145 2.75822534274657 0
-0.260523205792372 -0.313859263531445 0
0.809335983885623 -0.0653642815312751 1
1.15552221803706 0.969756696152381 NA
-0.247552911954051 -1.13958201482543 0
-3.17621255015286 -3.89867118189447 0
1.16250465666566 0.836009224138763 1
-0.626494388961331 -0.0460062221287934 1
-0.690466649555605 0.0148180005951732 NA
0.365366044361214 0.77891890633871 1
-0.740403024534686 -1.07072203020104 1
-0.423491084563139 0.770134983817011 1
-2.60315364164784 -0.315933143570528 0
-0.134114151124677 -0.447774714113116 NA
0.501773965507058 0.309569358901477 0
-0.298804907638109 -0.267741020089989 1
-6.31377543754827 -4.35358315840941 1
-1.13575806607826 -0.778696472253139 0
0.817286540276372 1.01288573373101 1
-0.968802994371894 -1.25968813543355 1
-0.102052127802937 0.335992950122227 0
3.66141135472703 2.65952339604963 1
-0.0526624488833627 0.0548807962174437 0
1.40264484079253 1.23436661321455 NA
1.49252941276525 0.914174441121806 1
-0.367946807252815 0.688157659531658 0
1.39138516661693 1.41789153537849 1
0.651291239907588 0.891131295059897 0
-0.694620156977343 0.39160670436069 NA
-1.70509523477701 -0.653858304730865 0
-0.792923075696294 -1.04376922775635 0
0.516527245136807 1.44715916881745 1
0.404967741197754 0.650674153194122 NA
0.845700908918557 1.94945663119267 0
0.418864347802586 0.809145933554677 1
-0.699694927944486 -1.11249629430088 1
-0.372649810611457 0.55610925970532 1
-1.50446576376289 -1.36093542016191 0
0.031078715118044 -0.134763807037086 1
0.0446283032739873 -0.466838819414909 0
-0.60142452943757 -0.74508028025426 1
-0.187446771541443 0.843209421084293 1
-0.827245222609334 0.119085620249206 1
2.48401328838987 2.40435993275825 1
-0.550334327593878 0.598425006358738 1
-0.141369791892847 -0.240304798320336 1
0.252183113353616 -0.319142244451537 1
1.44124346265403 -0.308493939296858 NA
-1.05183203482823 -1.61861378680369 1
-1.74358891860844 -2.19714115293355 0
-2.08171409475997 -1.84591346474923 1
0.840839388103631 1.16163362501354 0
-0.166484678532318 -0.801715236737333 1
0.563974191787665 0.937318105062376 1
0.173305082965797 0.114749756227659 1
0.481559186818577 -0.291566284531141 1
2.06468114882046 1.89332851411923 1
-0.498697551470591 -0.563059733463423 0
-0.89215347744065 -0.207262259235222 1
0.26231681979863 -0.288612807770395 1
1.65196031542504 1.90787792167514 0
-1.84161627284026 -3.03787682970021 0
-0.336972272557327 -0.651155208322407 0
-1.66832121746042 -1.46579313874556 1
-0.199014359080866 -0.713113466203168 1
-1.17577073720706 -1.48635966473522 1
1.42968822170891 0.467575494239876 1
-2.7983524722412 -2.89552837292576 1
1.7591922992627 0.641226517057914 1
1.55890961739192 2.45649777417336 1
-0.073778402009851 0.30778573820522 0
1.79090597661773 0.950557429453272 1
0.746115743992796 0.416732063234555 1
-1.06969398867399 -0.270128390012936 1
0.260575554116373 0.457845969444783 0
1.23761488764125 0.901603153027664 1
2.44058719642981 1.3525967218154 1
-2.81351186227444 -3.68659713287417 0
-0.563245236006302 -1.11459893514317 0
0.9429086327065 1.62785127368786 0
-5.54727626524274 -3.51376103821102 0
0.263315216735917 0.537344014673002 NA
0.37621483958864 -0.0954219088495096 0
-4.29084304140534 -1.76055571875564 1
-1.18111149225427 -1.42834013985341 1
0.192976349048605 -0.286294827471826 1
3.37786832858321 1.87424068150835 0
0.496892127512111 -0.66556258441118 1
5.901326906816 3.809415151122 0
-2.76281097480618 2.03859049510124 NA
1.77342853119246 2.41628778251732 1
0.986528748093097 0.0872791250673292 1
0.367204183455469 1.0375277607257 0
-1.12236794961729 -1.72833058791269 NA
-0.28742749567941 0.226247931786041 1
1.26226385957697 0.999874896095758 1
0.583235042445171 1.87156643997424 1
1.17888206552678 1.14242235027313 0
1.33808902079425 1.45935559063182 0
1.92452104828907 2.34015025675852 1
0.623933260141076 1.54637948146274 1
0.84218651162433 1.71801420206802 1
-0.682332938734115 -0.390507284077748 NA
1.50094210728987 2.16690316823125 0
0.789594731018691 -1.6753271066374 0
-1.95861451539882 0.542609663012131 1
-2.68728508935931 -2.44928884667689 1
-2.60836018007641 1.08461421368174 1
-0.933331184925314 -1.08179009643863 1
1.66786610847869 0.405907339210051 1
5.43962745079406 5.26964561628428 0
0.514086964979969 0.142785873290667 1
-1.91852977042116 -0.867819727114438 0
-2.01709104686223 -1.83219146799953 1
-5.74822348992636 -5.82194358324648 1
-0.764091087566768 -1.11979243405656 0
-1.72730730351415 -2.1121530677073 NA
1.58502845910805 0.684179251487794 NA
0.253660148420514 -0.11469533582308 1
-0.146211899929831 0.0542359918951528 1
0.121064718998447 0.0752173859518227 0
1.49151462514602 1.92322722070885 1
1.77587577256822 1.51790208304028 1
-2.18766411713844 -2.22087203080173 NA
-0.711223793966577 -0.962558135120404 NA
1.0632488401782 1.20668076566382 0
-3.32316410129171 -3.5808628338741 0
-0.240188234790909 -0.0477474926629668 0
1.43364415955616 2.42827987611317 0
-0.0764289670649913 -1.61557144530142 1
-2.23768477019407 -3.17143772830913 1
-1.89003746940013 -1.40301708361875 1
2.16593547313259 2.32972349913965 1
-1.20529278842621 -0.846067166825088 NA
0.802075498081758 1.35485890600917 1
0.942153005896722 1.16327158532675 0
1.42630106979063 0.719985187955087 0
1.24699804052481 1.78840816687535 1
-2.01512816628957 -0.785865342122212 0
-5.75593252053045 -3.97881755621334 0
-1.52155334577166 -1.6743922425409 1
0.805003453511284 1.2423411972734 NA
-1.04222117563488 -0.514605619330897 1
0.424074986879721 0.851682550671548 0
2.22963132556296 2.89926476150369 0
6.30842995850015 0.512825988782402 1
-1.00801882820382 -0.259669519646742 NA
0.325340666624067 0.439487338373498 1
0.0482606701688743 -0.211053016062551 NA
0.475780375081388 -0.379589349004233 0
1.62643765656652 1.51811517891008 0
-5.45083616858828 -3.67988936127342 NA
0.449855997378933 0.00751653153709278 1
-0.753005065853476 0.129742060619668 0
3.38481810909009 2.85905571556715 0
-0.722285683520482 -0.573524488743347 0
-1.36805300420881 -0.728025313247012 0
-0.63542844648373 -0.433741348953773 0
0.403020326970106 0.626419836382416 0
-0.193554910624366 -0.245128034346192 NA
-3.59600069147175 -2.19989274127424 1
-0.0100293537785134 0.695574867131041 0
3.42060728506522 3.13477816717017 1
0.024579990871675 -0.244969949615058 1
1.45287300440977 0.47086164972078 1
-0.763041561538933 -0.303782505829429 1
2.12541722277871 2.25233027278808 1
-0.818039005935318 -0.635145297106147 1
0.818338174284894 1.1078920311206 1
0.844356308509371 0.590804174572442 1
-2.1737543877737 -1.3738836920389 1
1.43293946408112 1.77133830740984 0
-0.858226486293561 -1.27238420117597 NA
-0.0280247053112212 -0.4059137767522 1
0.968466890438752 1.15809490518835 0
-4.96718140265296 -3.04501037547928 NA
0.185037437839495 0.973676774686687 1
0.670112445996347 0.987815716726358 1
0.165310156866299 1.0433409697745 0
-0.986784843623704 -1.08704872638644 1
0.124753119615241 -0.131107777912674 0
0.500045371499464 -0.0987532333790988 1
-0.367102021109834 -0.645422331681923 1
0.47733803485338 0.406227415887669 0
-0.0382403298295489 -0.508652697537272 1
0.187714718907075 -0.271100013432888 0
-0.320684247162356 -0.385428203274133 1
1.2339679950957 0.579611734276537 NA
0.328099744755489 0.0205506205219441 1
1.02381335804357 0.882975907638642 1
-0.700716315286174 -1.09819406306004 1
-0.965594946999608 -1.26381769390322 1
-0.476794580832257 -0.0470246680100343 1
-1.01107331370782 -0.683478741982232 0
-1.91341940000273 -0.159791641225641 1
0.212239063460984 0.423795223166295 0
4.24643230720154 4.05099400057504 NA
0.585373312847874 0.319939968653166 NA
5.08441237641472 5.15452619181414 NA
1.12141265704907 0.467840954090083 NA
-1.58220988741712 -2.37229900626651 NA
-4.05720128907003 -3.52200576310161 1
-1.25700114584496 -1.9450037135399 NA
0.730323748366097 1.10181720709722 NA
-0.277969875178203 -0.281348440789563 1
-1.29503261448556 -1.18207747977174 NA
2.70836815643103 2.36735084311827 1
0.0631220677568016 0.0832019350786976 1
0.405926145104768 -0.305486173412035 1
-0.996377861743243 -1.01102613259326 0
-2.89968120946625 -1.77909209842486 1
-1.63260746701204 -2.00732657010018 1
-0.653375133613985 -0.774180705548137 1
-0.819052086321444 0.261130861434793 1
-1.27717337939708 -0.0991591641720697 1
-0.45325690784305 -0.809848869756335 1
-0.0142843223487648 0.509583159246536 1
-0.686983889947735 -1.28561011160933 0
1.13984849785292 1.06279761017147 NA
1.87265319108477 2.04967098664344 0
1.47330933601475 2.37441711817036 1
-0.85177879418349 -0.938062829075165 1
1.19556722129187 1.04123403942177 0
-2.00829264050806 -1.47425779907786 0
0.0845244712250418 -0.271252687090945 1
1.47793738395192 1.18231902432907 0
-0.371009803535442 0.704542967122638 1
1.04243337902798 1.22741011945441 0
1.44003096370734 1.1564855612375 1
0.971520242929322 0.946183971852648 1
0.221415179603861 0.775107892926651 0
-0.000317644181948466 -0.611478630389481 1
1.02784502281106 0.315521369703086 0
-5.11447375679497 0 0
-3.21829785468817 -0.915116002855259 1
0.582497437475367 0.0506098754662922 0
-0.654965481008563 -0.0908801717060408 0
-1.13733575917278 -1.47070692722037 1
0.767686222394639 1.62651162262272 0
-3.20244503845239 -1.15988913499633 NA
-1.6212341886617 -1.34319702508365 0
1.81001640043617 2.22289942650223 1
0.57012084539404 -0.535974057327562 1
2.10901636837871 1.73243143808129 NA
-0.357626372036084 0.305707003329909 0
-0.708882806978293 -1.07487138100528 0
-0.337526287399402 0.742587138194316 1
-0.969831625243892 -1.39269103937633 1
-0.568692860303213 0.0136277728489506 1
-1.70899989933972 -0.979408994153054 1
-1.22241880768678 0.386361977258309 1
-1.57366172825855 0.0296614979880379 0
-1.51904504019134 -1.6251688626744 0
2.7860832090807 2.3199585242536 1
-0.466793979674413 1.53823318662267 1
1.67047091940369 1.49196269483983 0
0.55046040653246 0.872234908442753 1
0.459295559099555 0.1032234228996 NA
-0.0436605157881665 0.358012651976293 1
2.36433831141763 2.23062921820265 1
-2.41522182996079 -3.17782054035344 0
-0.00600674633089431 -0.578147536495214 0
-1.01286508052923 -1.94532149983611 1
1.16519684934836 2.47283866150406 0
-0.0474925898936957 0.126639434807251 0
2.10586091970846 2.21664001092619 1
1.13707789336813 0.98086226717689 1
0.0620551300185779 1.97730284387618 NA
-2.55809408054531 -1.65531162949973 0
0.860383683087233 1.10799700231498 1
0.124287049900365 0.583948165187573 1
0.87349510296224 1.01322145243859 1
2.1657684560002 2.00368521682018 0
-1.45231588658039 -2.5435696239805 1
-0.456582313956283 1.07472342092216 NA
-1.93299176546403 -0.431752153371501 1
-0.543018936811607 -0.132614882538954 1
2.60634367846549 2.54208578511399 1
-0.66233722103408 -0.191382243190901 NA
-1.60209416169004 -2.17552394320835 1
0.802662602869429 0.377870286616795 0
2.96198079201917 2.40836448661275 0
-1.56895534442251 -1.45719583284143 1
-1.30117981639387 -1.26728458449441 0
-2.38080136433299 -1.25094722610266 1
-0.899777939614847 -0.715216834677604 NA
0.78097119626046 1.21151367825437 0
-1.84490903391405 1.68739177179383 1
-1.91312947601972 -1.444489071162 1
2.02740473157415 1.921697965681 1
-0.174556057242145 -1.15847324571398 1
0.762576609561082 0.686148441955927 0
0.555793015338642 1.1963386765552 0
0.648378672327436 0.485710142225369 1
-0.629742511446934 -1.59422028737703 0
1.18619807942796 1.41317545625675 NA
-1.87502824031637 -1.05930697666449 1
-0.0859122982567732 -0.413297516146203 1
-0.00154668178947734 -0.591681890436646 1
1.52437534019306 1.67435930381774 0
0.683180163666353 -0.446965369652637 1
0.556439955891333 -0.288452253654348 0
1.36991985653042 1.27320800857201 1
2.61361522598713 2.67488725469392 0
0.508946497348262 0.534868845220888 0
-1.90100763829986 -2.81963556769746 1
1.27128785773204 1.79787788137036 0
-0.426603913191574 -1.21275101151815 NA
-0.044718963538408 -0.545099366334702 1
-1.07126719154683 -1.38289112689059 1
-0.231905955294316 0.422234183714568 1
-0.104461479978486 -0.151261912775285 0
0.146705335984631 0.564784009349738 NA
-1.05881479051531 -0.0893810327106679 1
1.39725731615406 0.15162465246214 0
-1.98012614039779 0.805810723877513 0
-2.7766829121772 -1.74972629306175 0
-1.07158892450056 -1.34617567330646 0
-1.49942698197085 -1.71567616341223 0
0.619450597954527 -0.407638161095811 1
0.0474891064502775 0.308039223480411 0
1.95229418074203 2.67635504492914 1
-0.812395074503403 -0.482416460743243 1
0.851794693727588 1.42007548994695 0
1.95458776307923 1.66663987974009 0
0.686197920835193 1.04292630358656 0
-0.805972492338755 -1.61717495281752 0
0.224641828333596 -0.118895231567261 1
0.428548945684545 1.50214600840769 0
1.06635314362245 1.44587785920984 1
-1.35590311663332 -0.641671959457499 1
-0.175939773425574 0.879626343580973 NA
0.528695497388264 0.494286678649043 0
1.08024318473925 1.65633784265841 1
1.23003207992092 1.17857289662251 NA
3.89267423228515 3.51751192920656 1
-3.71481739321494 -1.55240994837135 0
-1.75356981881886 -2.87741913533496 0
4.47088790305457 2.81460974034481 1
0.809867845382248 0.159141384770457 1
-2.05755157545627 -3.54802448521172 1
-0.719066501751928 -0.601949603178358 0
-2.32299096296803 -1.02883033429039 1
1.92778785270485 2.42306940987707 NA
1.14209268028445 0.748352370829595 1
1.57192915989638 0.594507705246448 1
-3.03107668231814 -1.91945660494181 1
-4.59741244029237e-17 -2.71989095150697 0
0.627661710472777 0.804243936211452 0
0.126418269875023 -0.310366300925023 1
-0.510450481587939 -0.415936290132181 NA
-0.338302483858262 -0.209753314433646 0
-0.553498852657636 -0.785465277202545 1
1.77298095528967 1.0419740420321 1
-2.92814417575919 -2.58305664580396 0
0.880177507792055 1.27456107160403 1
2.10101799716042 2.45298378051672 1
0.204964475666789 0.354820764546537 0
3.21108235207032 2.79278185684212 1
6.12064140501353 4.50683322530068 0
3.62022689627694 0.726729811276686 1
1.56601242449215 1.2978925606112 0
4.5887872364085 3.51949463683551 0
0.754101874229223 -2.50970494294135 1
0.639321075381261 -0.179063760287283 1
1.41320114826023 1.97106869286544 0
1.90583133851217 2.03539915891048 1
0.60157876883498 2.08778351867475 0
-2.00233875076625 -1.52455620579074 0
2.42385310602237 3.04486177459658 NA
0.686710539946819 -0.343640475695554 NA
0.45214658560262 0.043376948759392 1
2.57837487184183 1.84955908233316 1
-0.606805803824163 -0.120043905893576 0
-0.176752614582115 0.0336559824395185 1
2.10830128836952 3.45540729003495 1
0.626548911726415 0.891471138278444 0
-1.6743625359978 -1.04859755093681 0
0.359122462651032 -0.476927825676313 1
-2.34005078961099 -1.11403158203204 0
2.09960621055212 2.23602275132464 1
-0.88225324901725 0.155263855149819 1
0.961652402916232 0.749434011608274 1
-0.549829811383543 -0.407148139589059 1
0.680444940010804 0.778730762585515 0
-0.107021934267279 0.425508255485871 1
1.51219318643964 2.45314044667589 1
0.615299625345886 -1.73428361868475 0
-1.13808111497395 -1.98693198829022 1
-0.0641449964439929 -0.0529757202152957 1
-2.30855504129994 0 1
3.04510685091586 2.22870018608583 1
1.12210686322936 1.17028072562442 1
-3.90836056368344 -1.10649061764713 0
0.305708305280382 -0.0960103812494542 1
6.47052578285766 2.24333906881848 1
-3.695547124055 -2.64395711594167 NA
-1.24338960496092 1.91432239601988 0
-0.466717170905667 -0.38001685658345 1
0.500646934897071 -0.0269873967551798 0
1.3101528459846 0.410297171572919 NA
1.28340648130955 -0.44606593308102 0
-7.28245438267531 -1.55278741791054 NA
3.13920955379673 5.55295098042779 NA
-0.991556016156788 -1.1726351830157 NA
-0.309835713378144 0.564094075686713 1
-4.88049313081881 -3.68290503774852 1
-0.72293241792717 -2.33462576829809 1
-0.665307612323801 -0.0789310823360063 1
0.144028095316928 -0.238124759154443 1
0.188286409147243 0.180664552077811 1
4.88136520775862 4.17746447417104 0
-2.88239548630051 -3.89107257804831 NA
1.85533275094313 1.80626770485188 0
1.3683440340276 0.571419080172384 1
0.856482990932257 1.3509426881714 0
-0.495619993215965 -0.154737308658408 1
0.915699621217184 2.34746028995657 1
-6.45480686982395 -2.85128720308052 NA
3.48609168722232 3.46581756664891 0
5.82907456581751 5.45572996905492 1
1.18856003088447 1.66916974038831 1
1.70496153949941 3.06304049410384 0
0.170991968565631 -0.30904768771509 1
-2.31076030134613 0.389751580544248 0
1.07831674105683 0.955881135438 0
0.20451560761341 -0.299925922197825 1
-0.954734871345444 -0.893534081646058 0
0.741534785921646 0.860023380579325 1
-5.09745968897184 -2.67697652852584 1
-0.789450301844193 -1.11879273262832 1
-0.617726421130454 -1.64547486685878 1
-0.552092235990506 -1.33330660243943 0
-2.30596724230171 -1.14602275569108 1
1.02908642693263 1.10498513724184 0
-3.58147262462577 -0.962146896597304 1
-0.981990574772239 -0.463041063871205 1
-2.05282744357142 -2.16444471397161 1
-3.13710192870842 -3.1666369441858 1
-0.821371421184832 -1.55650446158448 1
1.49346470804735 -0.241449943905402 1
-2.89678637234747 -1.85758851876975 0
-2.96531394015613 -1.32450747393734 1
0.745412786010609 0.285228811542081 1
-0.156434703067144 -0.292424614551306 0
0.289403845819109 0.630299665042426 1
1.01011167886725 0.919071891392615 0
0.526549420375366 1.01056344704996 1
3.93751294256441 4.40695825547596 1
-2.04344836151218 -1.25485065100612 1
-2.04185672004131 -0.898350235105885 1
-0.681840445871543 -1.50259133760188 1
-4.59741244029237e-17 0 1
-0.33149869051895 0.201612639469568 0
0.0399568979302392 -0.725465192680777 1
-1.19886378676134 -1.02837815393308 0
0.507950054849676 -3.79172191993642 NA
2.04994899499328 0.778346800403682 0
3.00612249425373 3.8295978436622 0
4.58075512210134 1.54483586010739 0
1.09558847290531 0.461967287877318 0
-1.69307347343061 -1.31877504852846 1
0.0642955289388261 -0.659981513029665 0
3.42806168514773 1.35692668344021 1
-0.288076351346514 -0.398585285216509 NA
-0.348663405707105 0.920109038924958 0
0.56506532718076 0.283448916421927 1
0.256476424837804 0.381488944754984 0
-0.509806210577771 0.393540893141433 1
3.33716526268728 2.64578013673994 1
4.48766334466374 0.497101794125147 1
-0.19893375495 0.509996699282579 1
-2.67137241003538 -2.05785417309949 NA
0.331026379814058 0.385219540921394 1
-0.215104600043736 0.130944164876679 1
1.74190735464151 1.20871017333379 1
0.123740639759146 0.313457801172077 1
1.49200239306593 0.821643566355963 0
-0.158089267077969 -0.263671478818069 NA
-0.847832996472796 -1.47708788783554 0
-0.889543513116592 -0.805128197831873 1
3.31595487842593 3.64683118330554 NA
1.96586959358338 1.94247065202477 0
1.2693109674393 0.664942095872092 NA
-1.21431706769637 -1.18377834317432 1
-2.11555657044583 -1.79668435593823 NA
1.11414605620977 0.515742203414 NA
-1.2731605125554 -1.59330593844981 1
-0.0598567135030988 0.555641323100051 1
-0.635404183007241 -1.33472424928348 NA
0.853883761878672 0.817532414974356 1
0.544840465999858 0.660070275738386 1
-0.509869393699803 -0.700834676361444 1
-3.1807831968598 -0.847258094490617 NA
-2.51569896467849 -1.94174638352509 NA
-0.417628589556198 -0.442538068935838 0
-2.7433111007912 -0.520883533128425 NA
0.930119755532353 0.525310533180698 1
1.26169575305393 1.19760520005912 NA
2.18960580369727 5.37101025467886 1
0.200363324366047 0.0578085971341294 1
1.41164403989946 2.05927897197321 0
0.17321189168835 0.420590135174522 1
1.01226291672487 0.0304768561938789 1
-0.62026279795479 -1.29275638079887 NA
-2.61406717668381 -1.41157561025167 1
7.49442977028098 3.45325601254687 1
-1.89847598735177 -1.12989952737969 1
-2.43855066346191 -2.00102314862575 1
-1.14100237245401 -0.0338013446707005 0
2.10842572395286 2.2996986014947 1
3.88423334978326 3.61699716720869 1
0.540688674110114 0.634399913550045 0
-0.282809707225683 -1.15598776272084 1
2.22154602399903 1.98438751775582 1
0.698179821204512 0.516226802042813 0
3.12306899958619 5.22366852479967 0
2.54252612734196 1.04508481584778 1
1.51627327328833 1.26127225705323 1
0.667103047482223 0.222723477561098 1
-0.0243169456652512 0.497984220148811 0
-1.02545168724914 -1.47073287022324 0
0.739178979679414 0.402709540709317 1
0.0184685548895685 -0.513441012157131 0
-2.2298320286294 -2.38190381674603 1
7.5298571106767 7.40461448145253 1
2.48101726831245 1.8690365098073 NA
-1.35886805926233 -1.4771575229668 1
-0.0591586517992658 0.0565125283986257 0
1.63718001764527 2.55531330144737 0
-0.80497463857996 -1.10801212267744 1
2.57526552819269 1.25349178591012 1
0.558104718476501 0.713274056078204 1
-0.207855536284668 -0.480284705232557 1
-3.80987658143349 -3.93133183789482 1
1.91217194517709 0.747549727834127 1
-1.81584690617018 -1.83642019329145 0
-0.187934005263274 0.140862366613569 1
-0.852119147587085 -0.757210363902225 1
-0.69983836049012 -0.527631776084337 1
0.334214532875055 3.45898301374475 NA
1.81537866251592 2.79106534562308 0
-0.943454804494428 -0.42355150266552 1
0.653951681270251 0.984800774057666 1
-0.518937720926597 -0.415287631502212 1
2.41527254511731 2.35467902067408 NA
-2.72435284773641 -3.09945087963343 1
1.26763500941344 2.28695834661094 0
0.369149513445703 0.0282926676250967 1
1.04804757453704 -1.68427617907527 NA
-1.92933576066107 -2.65921534685215 NA
-2.52552832655623 -0.272377550546983 1
-0.225159201137878 0.660229831889932 1
-0.634044044929107 -1.05524293363452 1
-3.4361994702906 -2.72614742572311 0
4.5233250620211 5.06665021253412 NA
-0.780599465521019 -0.320256963729063 1
1.16415124774431 1.91689232411904 NA
-6.93002183497646 -3.13482522960478 1
2.97410724909341 3.69362945941749 NA
0.494662253444686 1.13272651553153 0
5.98738472754668 1.31217974335396 1
-2.17209676701523 0 0
-0.615679193402977 -0.999159395349687 NA
1.65057497710975 1.32623916409828 0
2.10826079813636 4.40215698653335 0
1.37591195167355 0.87989199630124 0
-3.135886586966 -1.40782370765881 0
-0.833482090234711 -1.02882566972635 1
9.21852248018067 4.48499162453614 0
0.267725983361536 -0.315642045598387 1
3.27226555565627 2.96104613834903 NA
-1.06797623081243 -0.348780026286688 1
2.38992857344565 1.69003790490287 1
-1.89506064455784 -0.0411282930108795 1
-0.429358192551112 -1.14081910400859 1
-0.550359775275245 0.930235171512898 NA
-4.08363391562636 -3.88758310881779 1
-0.40295285824012 0.233252202965873 0
2.60071960484637 2.25832016496318 0
-0.520788962245269 -0.0843689049895248 NA
0.320671038238617 0.892357705120143 0
-0.88402928615013 -0.835761690440066 0
-0.715463946205264 -1.11687407521171 0
-2.3798590274547 -0.044223008729906 0
2.1195814453718 3.49325446559685 1
0.21937191215267 -0.461049015352027 1
-0.333015153496415 -1.59346041477096 1
0.0679087327867303 0.488271579336328 0
3.22886627438406 1.98680107076597 1
-1.04744529913816 -0.717354630720538 0
6.30636914072012 4.34154106380829 0
-1.04785852856763 -0.635275079593948 0
-0.944547899367097 -1.29503531386901 1
0.31165548449539 0.490077282305761 0
-2.48349517280411 -1.97954486461184 0
-0.0310411924625748 0.378300381153243 1
-0.569862371311415 -0.347955431093748 0
0.935599978710289 0.632452720708719 1
0.5287714392903 0.858370974217831 NA
0.571318526426241 -0.194470648793104 1
0.0561928290300474 0.602561560964838 0
1.05172810075105 1.05672893396977 1
-0.213430604597192 -0.0221338842803314 0
-2.9544861997182 -1.56121948140459 1
-8.45114340452611 -1.96688799383982 0
1.73734697591198 0.25821225251631 1
-0.842470173204583 -0.0714404262426198 1
-1.37565130517564 -2.89483047880576 1
2.2348820458725 1.4507056033633 0
0.950999769140251 0.98399335956608 1
0.54349817277445 -0.156439763334654 0
-0.479985553072901 -1.5534883049708 NA
1.44490892235099 1.25747553377249 1
2.30462401907045 2.91347663014347 0
-0.672937676338601 -0.441277358194001 1
0.10432140018463 0.343489162697227 1
-0.0302918390736587 0.0563699909391528 1
2.77724365225291 -1.18696419510695 0
0.165582553753643 -0.0744470820196803 1
-0.333175724229696 0.991147595062684 1
1.36079445006578 0.590653058213301 NA
0.261731314658896 -0.272627274322029 1
0.387616339851174 0.344010935397676 1
-0.0558389655869185 -0.197296785430572 1
-3.70666659171684 -2.01807509607141 1
-1.6243091018799 -0.263975600646006 0
1.21809063768623 0.957114489510172 1
2.43976853886377 2.05365279789819 1
1.12450524402211 1.34380132008861 1
2.60904930180205 3.60112096605779 0
2.9859970939368 0.812429367320804 NA
-0.894184082430413 -0.189533606133843 1
2.35919841319223 2.15585862808883 0
0.816084136958528 0.891005665759862 0
2.93421753211605 2.47351769970338 1
-0.259534341148633 -0.0208595906015147 1
1.73089873178318 1.53006649313682 1
1.52659055991802 1.12940536810392 1
-0.425133922634434 -0.810959076793101 NA
-3.11879134027942 -3.61396028443231 1
2.69561712434773 1.71261355176971 1
9.46733079643664 6.71135311247669 NA
-0.361097587690544 -0.158251452825572 1
-4.59741244029237e-17 -4.44639241176266 1
2.03225575199123 1.36613567751676 NA
-0.211136627529164 0.588910060415846 1
0.794130664379631 1.02719905061347 1
10.9796640358524 8.99977473398168 0
0.19188926754998 -0.996187689792375 1
0.508502276110731 -1.1310530668149 1
0.766474277614007 0.851780580874575 1
-0.694056769299145 -0.0781135909891018 1
-2.68161864382632 -5.53232221536585 NA
0.497491629028148 0.00406673146716596 0
-1.69436891793006 -0.493762257933357 1
0.927207773690652 1.29560589920468 1
-0.796720987172309 -1.06628157258962 0
-1.26036079422309 -1.00224727208821 1
1.39048135966621 1.85470825954493 0
0.804520368229499 1.33545326938056 1
-1.00994107316278 -0.47923034836508 0
-0.438974087502671 0.394050185839222 0
-3.27933536980841 0 0
-3.12575396042688 -1.96857522241053 1
-0.250239262512099 -0.301867281514177 1
-0.635921355596814 -0.4760933882241 1
1.16302090104864 0.260525814639037 1
0.141498683503943 0.34599956289323 1
1.10154407746534 0.945431638055265 NA
0.752184962709289 0.65259642796993 0
1.04039164404854 1.01070412957012 1
5.72885069633535 1.61720750514564 0
-0.0590241359180733 1.74164665109949 0
-1.81446473390219 -1.22721136066003 0
-1.30074023874834 -1.27922235587957 NA
0.71563438920114 1.66224274865383 0
0.160048294952298 0.252265440648852 0
0.336677794891659 -0.86893886959121 1
-1.38050892904398 -2.25261484120412 0
6.43851345042125 5.94092352158093 0
5.19596800187911 3.08282114921066 1
1.91561817762252 2.15517766105928 0
-0.917047097145593 -0.113571443441221 NA
-1.29445507407026 0.91680698449806 1
0.834438201205447 0.118643511805409 1
-1.83910031044142 -1.6918251337543 1
0.0121098868509665 -0.242469517828454 0
1.8580112057599 2.62524499890149 1
0.782394434093775 -2.37066066043721 0
0.863199014050265 0.499472730944146 0
-2.60725276724606 -1.61271044591452 0
-1.39001790275105 -1.96498953878198 1
0.108025395302431 -0.0816760403766921 0
1.58946568853117 1.04445482714414 0
-0.63533975859691 -0.365678737096508 1
-1.98167048432581 -1.16652820453086 1
1.84665365869262 1.82525276314561 1
-1.48208587982152 -1.46214300591125 1
0.305619973028081 0.422842655349052 0
3.9728330842268 2.04021226497016 1
2.86938948893179 2.16475135442833 1
-1.06920489330155 1.37340738271292 1
-0.556578520610423 -0.216899609349519 0
-2.3493728146191 -4.12295683675401 1
0.208710728969663 0.213866575581835 1
0.778746716069306 -0.141767949045831 1
1.61799422937735 2.79602698951411 0
-1.01781796006579 0.65856823670104 0
-0.879258556301342 -1.02705768371186 0
0.292993236585394 0.702396689855952 NA
0.314670262849986 1.0400622868215 0
1.33069649893555 0.395099830404006 1
2.23390818301952 1.46703999217708 1
-3.28261441947684 -2.5271647385571 1
-2.13830286146766 0.427161984252228 1
-0.34355360393422 0.198125016156075 NA
-3.70030746539266 -4.13068698700089 1
1.13972152774819 2.829304075714 1
-2.48821670785115 -2.39443847121956 1
-0.705479750766689 -0.438673961098653 0
-0.768167762368928 -0.691829019384118 1
0.190696729536129 1.00310037856989 0
-0.936027587664004 1.22193714023014 NA
-0.955268879389779 -1.25711460073455 0
-0.434592316192097 -1.06806847216977 1
1.37427087439781 5.93537256411259 NA
0.604363876368083 1.81573061730551 NA
-1.51913323283092 -2.6239076134809 NA
4.09658815973724 6.31969500809361 NA
0.644922264739357 0.713406081415366 1
0.895289345450151 0.884359700811564 0
0.49817471903346 0.430631264728051 1
6.2966115729753 0.157463691142179 1
9.74488133601598 5.97333941151413 NA
-0.556877962346307 -0.306899202968027 1
1.37912327962267 0.622769142401561 NA
1.82902908989427 2.45888276936697 0
-0.461715019829618 1.94069370076861 0
-0.338559207423412 0.93139065842427 0
0.344450181592353 0.409158047235281 NA
-1.39751468010587 -0.607432658942318 NA
0.974173603007833 1.8099539874756 NA
-0.639750010276984 -1.60883815385832 0
-1.19564551876042 -2.84607739605542 1
1.50757039732273 0.837263237756306 1
-0.876342576779344 -0.641440723538052 1
0.624415636895907 0.66249940698421 NA
-0.472172042985778 0.451755041282212 NA
0.361795446363174 0.650305096086468 1
1.55126917797639 -0.117939592603212 1
-0.275289588233482 0.334311894516001 NA
-0.429264744597055 0.388179134768802 NA
0.139783367804794 0.116934738692924 1
0.343626057161596 0.887285999799857 1
0.363132798593609 1.10708082711911 NA
-1.24721781040935 -3.0401418510019 0
0.62602008112526 1.2636458977923 1
1.03415225806304 1.13417584063201 1
4.98794473634765 6.4372763686723 NA
-2.21657524931743 -1.14183799811624 1
1.88684102791238 2.88668831896218 1
0.0706356195444122 -0.204291578392188 0
-1.88755668310262 -0.284086546045728 1
0.273197481003032 -0.0351456039204353 0
8.36459939450043 4.48644353606003 1
0.352146248072224 -0.460371829576931 NA
2.29219080180931 2.20955599599337 1
2.56744908526774 1.89722269207408 1
0.611457504631946 -0.218432610586714 0
0.555211260438135 0.167677355968849 NA
-1.90148082638956 -0.692830331848906 1
-2.04297699206839 -2.54101192103831 0
-0.551255082287343 -1.46617414397368 0
-0.199548500887481 0.0036240315048323 1
-1.3777742835068 -2.65506553926792 0
-0.0983701583230766 -0.0162045503568986 1
-0.0183402701581611 0.00222528507001844 1
-3.04237561994639 -2.94424032652189 NA
-0.577451609208599 -0.393913009737504 0
-2.02885093774167 -1.01344870445564 1
-0.411189580979875 -0.0169645607904667 0
4.80833533937691 3.23858682675115 0
0.155796937713981 0.349292747475503 0
1.18053813872393 0.511621709178784 0
2.57531253242876 1.7826640516028 1
-0.733573144972092 0.236629763954238 0
-0.666874040973519 0.0714320763477655 1
0.130316398964734 0.254960044576633 NA
-0.935847603827884 -2.79826498546317 1
-1.91694896132668 -1.42374625162388 1
-1.1404689705722 -1.12100814462561 1
1.28200550926185 1.70162521114754 0
0.991179692246014 1.64974822636689 1
1.4363560896895 1.61284604138491 1
-1.4143511685834 -0.988144424718037 1
3.75241712000701 3.2786649123441 1
0.445625237263593 0.544130344592116 1
-2.86717243540456 -1.84739704028869 1
0.567315294031488 -0.149089704823835 1
0.111436069869114 -0.212899698524401 NA
0.942896159647964 0.907590573161765 1
-2.68380474291494 -1.90703001280715 1
1.14282519381823 1.75619924746833 0
-0.385454974286268 -1.03630526850832 1
0.893878288184226 0.860140041792339 0
-1.19890699228216 -1.06834542693368 0
-0.781071315293986 -0.599463146056112 1
-1.09454436353595 -1.14560053433539 1
-0.646383830302113 -1.77775792531682 NA
-6.57706904041102 -4.04563059147675 1
0.389474258780554 0.522767462103323 1
-6.33463820009214 -7.33311367325802 0
0.452130303177992 0.761008439070845 1
-0.956297750724522 -0.933003771514145 1
1.9330553618233 1.89147657733932 0
3.9176194030187 4.63948687434866 1
-5.18216407843272 -2.88857859302271 0
-2.49246208152299 -2.59750076806225 0
-7.07690730698517 -2.70952452031533 0
1.24573460394499 0.706452948067118 0
1.81739945041637 0.856808779432186 1
1.72007162323609 1.72733598003279 1
2.56294602893513 2.1065646915437 1
-0.561384855925101 -0.673041616024983 1
-0.629643298337525 -0.710858274781749 0
2.20525381795639 1.57656940741967 1
6.3745966737788 3.42709033322429 0
0.0735318183493768 2.23904249215113 0
0.759883064301574 1.48973077054047 NA
-0.597442127025202 -0.795476669036801 1
0.398811163718046 0.925479172401501 0
-0.203791826769493 -0.947156009445712 1
-1.11261963628962 -0.781419039848601 1
-1.16231449064828 -0.844123375803307 NA
-1.97586424599936 0.381912304255868 0
3.94778623463478 5.73373050422382 0
-2.51791828922793 -0.6974989999544 0
2.82853768438142 1.75186152702578 0
1.02938075988971 1.29812670683699 0
1.20160355306891 1.86267953928029 0
1.62784764820776 2.5330877641529 1
-0.959494954085199 -0.943885159169614 NA
2.25665351003576 2.14647026829126 1
0.92919263560838 1.98705351027807 1
-0.98683107327566 -1.23351585829099 0
-0.208443426633458 -0.262494927906105 1
0.758436116282998 0.403119504474888 0
0.585656450817434 0.891947570179082 1
1.97936103816103 1.64645764146589 1
-0.0101892000462484 0.917332215076829 1
1.28021750848693 1.24078294547508 0
0.292324382394486 -0.0617131001920798 1
0.980269576227749 0.569862056043271 NA
0.52941237373242 1.9107363175949 0
-5.32162450235008 -4.44744232254707 1
-0.954998016090323 -0.699209289660369 1
0.733196542218088 0.0657543768563076 0
-0.00736287866156695 0.562342191953432 1
-1.40098142946135 -2.27294965121459 1
-1.01957286916756 -1.16407923893045 1
1.52128959053091 1.00383804871302 1
-3.12444395395343 -3.41390100625794 1
-0.272215269969672 0.379087316256365 0
-1.95141675789376 0.65901131481143 0
1.43243866251634 1.41145721939727 1
0.817857268927185 -0.381187047746548 1
2.28144066915826 0.483064305626026 0
-0.407237310713413 0.187615622039652 0
-3.34741175739787 -0.314078103441443 1
0.205954361796761 -1.5754970510082 NA
-1.27430508789287 -3.11463846514208 1
0.3689832605611 1.76919498548018 1
1.13706581159274 1.34014208149431 NA
2.17829430032603 2.01814188454997 0
0.84114902891763 0.548199122661857 0
0.903696078350113 0.545110684275548 1
-2.69024366846203 -1.21256751127251 1
-0.507257920984681 1.09637646289175 0
-0.752465489990054 -0.332637559539797 1
-0.900480057959761 -1.82118693872736 1
1.34732193256945 0.633229706792216 1
-1.72378432269497 -2.26795957016334 1
-0.634712803421864 -0.985767801501466 1
-1.08819171464919 -0.755735639823775 1
-4.59741244029237e-17 0 NA
-0.220834521291435 0.172214842434783 1
0.0846616820309381 -0.0237881825687099 0
1.6097216661586 2.09252490258433 1
0.326085715105542 -0.430696885942675 1
-1.68450063604442 -0.950794512615847 NA
-3.03101023627201 -3.71698166673485 0
-1.59025404829527 -0.611312373780215 1
-3.02390078271383 0 1
-0.850342574875376 -0.342301573314844 1
0.741277286702131 1.12115216627635 1
2.30661475727499 3.54583076133495 0
-8.07218452013597 0 1
0.664612856680658 0.588072266671975 0
1.39274975606197 2.66247465685821 0
0.595611989018001 0.748199695210368 0
-4.59741244029237e-17 -2.32295427207582 0
-1.0526190997006 -1.52651049312167 0
-2.22512064823747 -0.987381609500163 NA
1.56702704786838 3.26311391835566 1
-2.19933032500029 -1.082340775831 0
-1.38094131689794 -0.756983146789812 1
-1.68470206288427 -0.689784560482188 1
-0.119631060307389 -0.259781528566781 1
-1.73144105828662 -0.629445069692496 NA
1.02169340357879 0.818674187662091 1
3.23260985040161 2.97084381395608 1
0.862772558271569 0.551546789464605 1
-1.50871870960965 -0.535299239990675 1
-1.07902054068056 -0.911927933230905 1
0.0907069088934907 -0.452576555262572 1
-2.34839968265788 -2.05413914658902 1
-0.133856497290918 0.519239294397283 1
0.899986418310407 1.17146564998476 0
-0.925364202880373 -1.44369468580965 1
-5.80583078767858 0 NA
-0.768516347864784 -1.33251743826174 0
-0.447997687830421 -1.04509237193102 1
1.3629290452455 0.165420816477908 1
-2.65832166487552 -3.39022556933136 NA
-1.48442073021563 -2.4082966534637 1
1.72661113274732 -2.35795952784815 1
-0.577628517977057 -0.800606938186905 0
0.166782996035175 -0.103835820116994 0
-3.95939388548887 -2.19028637393385 0
-0.415676866240579 -0.734012788278223 1
0.477431657586123 0.500315677293111 0
-3.23368363327079 0.69862562083413 0
2.11807822742547 3.14393328220095 1
2.08124714302192 1.79552191246613 0
-0.16147029891032 -0.849922290013439 0
0.0331512791808016 0.480361280712304 1
0.10012097662331 -0.42629439119844 1
-2.65593298131514 -2.72464360481109 1
-2.19955156102021 -1.93408828345813 0
1.02190647164479 0.899047395746278 0
0.0564085635425508 -0.704450376946504 1
1.10996448069597 1.19409416666922 0
2.12287697178156 -0.265869734303137 NA
-0.950356889092863 -0.834878685758918 NA
-1.08658803649219 -1.10973164405988 1
0.443958334787638 0.933502472915367 0
0.934286099336986 1.2733944345183 0
-1.52108686239031 -2.20791770688363 1
2.96026922848444 3.71154977370078 1
1.3533688771296 0.908295173444223 1
-2.89822688391571 -2.62052568428745 1
0.154193438608447 1.79623677353365 0
-0.34120501390108 -0.2972324788367 1
-0.219397345624803 -0.150690740645846 0
0.251452168145805 0.688997414006226 1
1.4577458937528 1.99554812189195 NA
-2.36264676139591 -1.90880025376651 0
0.292514612235711 0.378106784386366 1
3.08817714788745 1.63636230823689 1
0.260497686135862 0.628470359414251 0
-0.691541061548808 -1.76098785698976 0
1.44509798883786 2.24969846181948 1
-0.093120281191598 -0.549482213027968 NA
-1.06571863113316 -1.4569137873653 0
1.90339305235632 2.62148198732325 0
1.22953348194374 0.0619529179793133 1
-1.02393378523729 -1.42760796213532 1
8.34406184839358 3.16311469852158 0
0.420139928296729 1.21273692055815 0
1.83845104695375 2.21425110632321 1
0.768734466141668 0.47004361759143 0
-0.295679022060941 0.265231937957519 NA
1.14169561383573 1.06272565260021 0
0.980209730221628 0.357974044239916 0
0.909928507720817 1.08311023883439 0
-2.80112127466593 -1.89275283562233 1
0.128978100767188 1.15209105609856 1
0.121835644067089 0.385920048144201 0
0.866879119428494 -1.28361010647379 1
-0.396078114201141 1.07533091213479 1
0.631106111128344 0.349784488928885 1
-1.01439157113801 -1.4029382359432 1
1.00707556233314 0.191106945441713 1
1.42826745810747 0.517299329200508 1
-0.654812592295656 -0.0427503019546701 0
0.123040400536388 -0.458239868065627 1
-0.0957828870807065 -0.0290903529417727 1
-2.68613168803632 -1.77160718752665 1
-0.198510809273986 0.117208930243211 1
3.18168101795667 5.53108930258341 0
0.116692837804767 -0.263333775126631 0
-0.492740788173692 -0.344188924125428 1
-1.1327400142654 -1.41286478979284 1
-0.761468252483758 0.298624522970286 1
0.255554151156689 0.0335775833560804 1
0.183098162407382 -0.0224027110901405 0
2.53734503115233 2.04236036945153 1
-1.04507964761379 -0.650844131234355 0
-1.63976471678409 -1.67625265940481 1
-0.533320155541666 -0.736419620651082 1
1.55606280803408 2.33032061320839 1
1.34108827176675 1.36128850575671 1
-0.965961248071576 0.287735305321059 0
-3.18624020134112 -3.19788768882288 1
0.7468657671257 0.855524659427668 1
-0.050365907551153 -0.322855342102456 1
-1.57398412130854 -1.44543093887102 1
0.387639340900672 0.393620299204297 0
0.79420186004606 1.85204532230235 1
-0.00762180318410507 0.523778570663404 0
-3.16370266416148 -2.44340829928835 1
-0.99243664267009 -0.231369750657174 0
1.63821727291779 2.43323894241167 1
-2.1392461076329 -1.89478911057655 NA
-0.46462010222146 -0.990971730663532 1
0.220903212676749 -0.11317652093808 1
-1.50550200530082 -1.82332338455136 NA
0.537130722477728 -0.00881127884511732 0
-0.357904723038254 -0.219025607470468 1
0.470897899934508 0.73500274441072 NA
0.0509182298811652 -0.26411648282878 1
-0.709029466904214 -1.70151590389402 1
0.450131411380691 0.836914980198876 1
1.112081670496 1.3588564716149 0
0.617297649011578 2.13982418523192 1
1.94227148929281 2.17941134741498 1
-0.416949830570073 0.542003845662395 0
0.632023219413867 0.972883794083509 1
1.40555209169601 1.91783993879331 1
-1.79708371896428 -0.621111290589335 NA
-0.130868093051891 -0.957190104630487 0
2.35019877259345 1.90094579188298 NA
-1.12221795686333 -1.30412298174219 NA
1.56530734107459 1.39981674333295 1
2.55242497082251 2.59237353270568 0
-0.0954404092823894 -0.289249206501124 1
-0.463629964577465 -1.77464507735107 1
4.50116442812087 1.23051319285797 0
0.0396110898749901 0.590523825511972 0
-1.09898693299091 -0.395003033766705 NA
-1.72568763329638 -2.74827014568225 NA
-3.81311651382813 -2.22565918903767 NA
0.634727757326897 0.0876676940232669 0
1.86824826305453 1.16487620792682 0
-5.74684016075254 -4.62392128443558 1
1.5317194220976 1.51358073487628 0
2.56646633928444 1.94879534600035 0
1.04529536649492 1.42422276063403 0
0.12232974400603 0.502924323499328 1
-1.86132144718676 0.764984856000166 1
-0.639074918811878 -0.790066974892193 1
-1.13061801878266 -0.312103752690944 1
-0.798294026220226 -0.893661143335658 0
1.41335404916416 2.45998501175958 1
0.844622090389102 -0.753019461603587 1
-0.165227233969563 0.14053520207623 1
0.382257016408856 -0.0663178194757035 1
0.749850191441456 0.703431626493358 0
1.4704069782624 1.1905549120228 0
1.73802382004998 1.43577943528728 1
-3.69748312600194 -1.46553437875501 0
-0.273804856295273 -0.219307740411752 1
0.23878482999269 -0.195736591741752 1
0.277491708975142 0.295293068444878 NA
0.976783308793974 1.53085230609479 1
-1.77104937786071 -1.87686633723443 1
0.227307411249187 -0.48752814940764 1
0.0811521388422953 0.971243175387182 0
-3.87587613772593 -2.53642670828504 0
-1.56398548731089 -1.1880524031775 1
-1.74822815830534 -0.977529642348841 NA
0.204689212988765 -0.0750439500556757 0
5.70066249348665 3.84256935112087 NA
-1.30084809402429 1.13921716429935 1
0.552389834981986 1.99505287957794 0
-4.59741244029237e-17 0 0
-0.655833180751563 -1.20098360056015 NA
2.13126000120075 1.23261893678388 1
0.570830004575425 0.345302698148966 1
1.15309225640984 0.716356836017975 0
0.339206389681149 0.545037827940429 1
-2.08271153436346 -2.25884348004368 1
0.778150414209456 3.25952126407965 1
-2.19931499710781 -1.28224054572397 1
0.669796207403693 0.413149597722708 0
0.878340896162562 -0.592080546455316 0
-0.485109530676579 -0.688519782386259 1
-0.489917191669101 -1.13651804551277 0
0.553690045464562 -0.183546964110652 0
1.0146185775242 0.778850004977721 1
1.40561935943083 1.83906864177267 NA
1.02011298965486 1.09685364340419 NA
0.411025981466327 0.986755362269927 0
-5.85162743467008 -4.00615375678653 NA
-0.0730568410960278 -0.373275265955532 1
1.16530382152831 2.60270155775825 1
4.75696306520556 1.95329987197307 NA
-0.0635350523258813 0.412818373237246 0
-1.23872218733858 -0.901894785032891 1
0.233880985879258 1.12480724773484 0
0.459189078373124 0.295638630253428 0
-0.851422053061327 -0.496034712612001 1
-1.632174753275 -1.21021823701827 0
-0.318340431441433 -0.120961189828691 1
-0.669853640844292 0.0137768164603284 0
-0.571376034164507 -2.65733522849344 1
-3.211938315207 -3.48542357633297 1
1.66506292150042 1.63058604917052 1
-3.36506939019739 -2.70771006245168 1
-0.793971436109207 -1.03282091607291 1
-1.11874890151301 -1.64318138781762 1
-2.93584536324808 -2.31142393517972 1
-0.659872168995282 -0.467974177156101 NA
1.10685745588399 1.13287844509296 1
0.558111395473307 1.34785280545603 0
-0.0154216900653775 0.784744945244184 NA
1.18363568050413 1.09379125940145 1
-1.04989475859619 -1.01080135735826 0
0.861273245086147 1.35125113741095 1
-2.61011163673516 0.235330058003167 0
-1.06889295360191 -0.899413601751403 0
0.863894288730687 1.40141491632895 1
0.868269660697032 0.476027614875684 1
1.36784776690057 1.64572799091987 1
1.12699477709232 0.227785622998381 1
-1.49523797901227 -1.34058672857522 0
-1.61879137338592 -1.57469553720689 1
0.319286428279145 5.46450161000832 0
0.321703997194217 0.258078526185972 0
-0.907532924006851 -0.83251882806568 NA
-0.460566716624624 -0.640158043749767 0
0.425218736353785 0.434303084764071 1
0.651364960080142 1.00405300499334 1
-4.12726546641948 -3.80121909312396 0
2.58044963874279 3.64479722206219 0
0.143681103576003 -0.284113491461846 0
0.336258785503916 0.686772671348203 0
0.897932155889105 0.190645525520495 0
-1.84977958146576 -0.754231821870843 0
1.04643724187354 1.43036209817488 0
-2.875380686939 -3.65852346905732 1
1.48134427915919 1.45244346365606 1
1.32098103435496 1.01078033707688 0
0.748031739786406 0.289146294025685 NA
-0.128297642001611 -0.777838833213456 0
0.783960590531573 0.735164774116867 1
2.10159017437428 2.32054999882243 1
0.429755431856253 0.1245562463729 1
0.505886305966821 -0.381964549676983 1
0.258065906658861 0.44866589841992 NA
-0.995527154508863 -1.09330615216475 1
1.36678591457942 0.914484133556307 1
0.561056121518762 0.070278061949906 1
0.859891226614023 0.98428466792596 1
-2.12986744191573 -1.57227887020834 1
1.79260072243041 3.07194018560761 0
5.91861306980151 4.45958579372286 1
-1.08763351944318 -1.15578841041571 0
-1.28908296642539 0.206034666340005 1
-1.49637038409705 -1.21231697854511 0
-0.0492273484889852 -0.271971149836211 1
1.13389440112166 1.08874074435167 1
-0.436106098844624 0.0625646229374425 1
-1.7252204007679 -1.40913141595515 1
-0.9785091082506 -1.83965199406468 1
0.897471449023207 0.663170925046394 1
-1.67524673957587 -0.871188283829327 1
-1.22767828399509 -0.420382552386674 0
-0.476512690241375 -1.00817143650492 0
2.4964072566338 2.36943339173547 NA
-1.52859417569856 0.444169768372632 0
1.05250116842601 0.760012081746086 1
1.62113201296369 0.640466430753311 1
-0.657782992488839 -0.524307951315242 0
0.815451754175401 1.51738843751597 1
3.32034428723024 2.42749582105161 1
0.268490528857923 0.116432845045777 0
-0.97996201325081 -0.745192933131241 0
0.672443918151815 0.858116259250169 0
0.122677802355251 0.194045966486339 0
-0.0586799924351636 0.449923336500982 0
0.779886191291191 -0.0745213652600252 1
-0.498132214536316 -0.0917890818697824 NA
0.568976766098058 -0.0580052512645315 0
-0.0636416697870973 -0.160101599707826 0
-0.383935567072169 -1.03749885785257 0
-2.32960771849217 -2.52645188847615 1
-0.51692288536435 0.142011924596423 1
0.826468662969734 -0.461286102633028 1
-0.460317513824897 -0.955165626720126 1
3.33608469953791 2.71094798906801 NA
-1.26440006316762 -1.17432192015865 0
0.11357784037221 -0.0800798879815886 0
1.72259047950605 1.67139776741204 1
0.228311367194243 0.186382605056897 1
-0.573510600360792 -0.725273500516597 0
0.435640486022393 -0.0610695817199979 1
-0.593075539689794 -0.841176473879171 1
1.88951273508768 0.864685559349068 1
1.44690634860002 1.79073804771507 0
-2.26980899726307 -2.26753559420067 1
2.52881000031442 0.843455682616019 0
2.70937977056928 2.74092919034013 0
-0.508863519659195 -0.14528086289755 0
-0.927934797475634 -1.19506898526141 1
1.64219856477856 1.83471697287556 1
0.980407184894451 0.184095028467899 1
-0.883009491716786 -0.288886009315927 0
0.235082779189334 0.217952396844713 1
-0.457944147658634 -0.069207484130564 0
1.87095834445926 2.43597459377622 1
9.04983483368795 7.51961258490737 0
-0.278538525066897 -0.447572091098962 0
1.19668964151787 0.568744108102037 0
-0.674781781166808 -1.8944161914237 0
-0.592313715818981 -0.226085911064114 0
-3.61435556272758 -4.70313439861132 1
0.222572678790437 0.69777593070575 0
1.88585958465419 2.08930766505491 0
-1.36521310804841 -4.0873947253349 0
1.41389381911648 0.846653613525585 0
-1.0385371469762 -0.776420024323061 0
-0.579870828577328 -0.925284899253975 0
0.203241365647255 -0.39301710022784 0
0.631412255392001 0.979197346263115 1
3.24569899253834 1.70177537755344 NA
1.53936432890983 1.59297200561011 1
-0.396276829083201 -0.567006229148397 NA
0.850256674261561 0.253424585868228 1
-0.452649668603794 -2.86202138703965 NA
0.908939677623536 2.04994681177711 0
-0.32578471061854 0.0422713194524467 0
-1.01059461825504 -1.79458490131601 0
1.03597814948251 0.735428433709952 0
1.46370495705755 1.28586430867693 1
-1.80811017696744 -2.23670832506893 0
-4.02309820695758 -3.20314465888506 NA
0.904132231688558 0.591502242120485 NA
0.687581073488775 0.682628689299553 1
0.762501753165521 1.1573900857511 1
0.96277655179852 0.871021354868341 0
0.661637537777591 1.27529097618081 1
-5.09089453871748 -7.79662838114913 1
2.18379281836143 1.65667069133448 1
4.17011786242494 4.54558710123703 1
1.53105418894627 1.9061382693229 1
-0.228272485958859 -0.25904701280716 1
-3.26490308735966 -1.11722877902928 0
-3.2976592569181 -5.52738694643397 1
2.30659450218307 4.18444265437351 0
0.0182361618713279 0.968851462489261 0
0.351546335087155 0.592381231665795 NA
-0.493283603899463 -1.64327216297388 1
1.10671229187665 1.33498291104405 1
-1.15449610005488 -1.08323467145851 1
-0.113661943525355 -0.387935468017921 0
1.97709138385805 1.79544302748633 1
0.869453026628559 1.36177104813748 0
-0.659618532071142 -0.805980526258087 0
-3.31676368072837 -2.91692983860344 NA
-1.36132320257208 -1.48253456174063 0
-0.666607623306176 0.477992993771365 0
0.0565060144676207 0.586945447627627 0
-0.0745778837145336 0.208873716925902 1
1.36189525650029 1.46926064941909 0
-3.84985089496786 -2.42331341956944 1
0.389063050490247 0.649047223575268 1
0.199649575243383 -0.186369370721891 1
0.0222734231683253 0.174058651830499 1
-4.65991371686566 -3.590429294135 1
0.330927603539473 -0.859746998216313 1
1.35971828175628 0.124912534102947 0
-0.694824025988156 -1.69498934047274 1
-0.240487774542674 -0.0299639047936065 0
-2.47803778231028 -1.94829058058889 NA
-0.274545395444544 0.176122323494832 0
-0.250430455427501 -0.557976779485672 NA
-0.107132056933745 -0.177592098281334 1
2.01251398723656 2.30998433547266 1
0.324496934979799 0.580531368133141 0
6.43082760838274 5.81137027650694 0
0.618837190308991 1.03913944359021 NA
3.09086368857503 3.46666106899834 1
-0.212546180023954 0.955073100604897 0
-2.57806672010779 -0.712472526421286 1
-1.06461625681017 -1.17192814780194 1
1.3879013042801 1.78560758085431 1
-0.943093115615107 -0.258677575928028 1
-0.278355934300262 0.209357187945162 NA
0.553360676276234 1.09620632070819 NA
-2.22788154568541 -3.24918408152349 1
1.84113973246697 -0.823647302859544 0
1.0513430768868 0.825050549579562 0
2.23039402339892 1.92304681100195 1
0.0424366389022829 0.946963329787687 1
1.29271339481686 1.11547556245314 NA
-1.04133728503762 -0.546781614243124 1
0.779470227351205 0.139401920045474 1
2.10458691952164 0.55956826341292 0
-3.62699713635156 -2.71963817292407 0
0.0269063546966319 0.503625966932097 1
2.36355605728951 1.88805073390517 1
0.332408055385967 0.504521153576146 1
-1.95438108018819 -0.0891217455372071 1
-2.12181039874639 -2.51643444842303 NA
-0.549843610962583 -1.64534362614891 NA
-0.120394535267692 0.38881015255568 1
-1.62477861912998 -0.968605735884823 1
-2.48880633238391 -2.29653775740198 1
-0.155221682961885 1.82571694506872 0
0.277074436846012 0.385924691133642 1
0.113948238012105 0.871471600805421 1
1.75521586707264 1.72831120149019 NA
-0.939106154692821 -1.93783310568302 1
0.348689683542624 0.649598329899521 1
-1.99645965708278 -1.46770649718305 0
0.362005287744493 0.45654563601526 1
-1.55298736043093 -0.198082742249312 1
-1.18517561922082 -0.950471541490638 0
-1.56336950487982 -1.05912568128585 0
0.14355831042148 0.582165419129674 NA
-1.58952059404366 -1.17584074963589 NA
8.42455687478459 8.10599541134642 0
-1.02244139246296 -0.794170850262748 0
-0.0777464292254593 0.125260922252676 NA
-0.615856174161528 -0.670034015533682 1
-1.18803943850134 -0.919656268556733 0
1.36493019670537 1.25979888767653 1
2.06140925048348 1.54726631030423 1
-0.158142938826793 -0.0960321748741188 0
-0.74763997085726 -0.298193992731756 1
0.67971042008894 1.35415726687602 1
1.18729089197594 0.260519332903044 1
-1.58921124697936 -0.641733102207252 0
0.12395699603142 0.818502937513544 1
-1.22671665068372 -0.373462910555258 1
2.07976197896188 1.91910296565892 1
-1.28019982101791 -1.06466660421848 1
1.44447256545099 1.81491833595789 1
-0.633492930544601 -1.23428349620303 NA
-0.329946308024743 -0.0789475661577833 0
-1.24472873614416 -1.70467710045718 1
0.832571512283991 0.425002243521845 1
-0.015132073611345 -0.438306683670617 1
-1.12108117336876 -0.859737942262242 1
0.0707617512365269 0.512305075492327 1
-1.60866802834458 -0.698598074665978 0
0.142669056585317 -0.145236596947455 1
0.282781141655028 0.855851391456522 1
-0.848088356071304 -0.942453314092837 1
-1.29259957838934 -1.12410687121851 1
-0.534836075575025 0.418462458342492 1
-2.36604827260811 -2.69195331718543 1
0.408613120316111 -0.00963672196153197 0
-0.875428237475739 -0.948131485589175 1
-1.44906823932324 -1.39555738388732 1
-0.602455797684945 -0.543552021551922 0
-0.567685290041423 -1.02619730591705 1
-0.527131592187878 -0.232569804908436 0
-0.228681897564986 -0.877721964665036 0
-0.383583535504845 -1.57131623855484 0
0.50933112909002 0.534914968635396 1
-0.342948277687207 -0.341367537109322 NA
-0.480704586929376 -0.579975272767933 0
0.994377945681868 1.23389258168684 0
-0.00477492984452206 -0.540318640720556 NA
0.331508296463704 -0.352815705760854 1
0.652087882495128 0.735187912416961 1
0.968766308633735 0.486819886314216 1
-0.660336422229436 -1.41739151111758 1
-3.92480130062493 2.29830127230003 NA
0.517431201679598 0.298467178001529 1
-0.325363294234611 -0.627095985423553 NA
-0.523216904492453 -1.41100323025402 1
-1.40072330640594 -0.711921655528066 0
-0.249402123683136 -0.148745422740334 NA
0.356130939282565 0.0467933223114081 0
0.202515707983433 0.311248038669936 NA
-0.708314275971315 0.302914799703165 0
2.69169897218719 -3.96015111716284 0
0.605899028097747 0.830323734903832 0
-0.65495598187062 1.04267422066977 NA
1.45274387377321 0.796881025814447 1
-2.67523720919006 -3.7295235404218 NA
-0.356884807663982 -1.09065943804976 NA
-0.195981448634443 0.00481284747357338 1
-4.38859637485713 -2.38671813657932 1
0.59018929592878 0.338075955506305 0
1.32949704939381 1.41482815558167 NA
-2.09718081951616 -1.50416094340874 1
1.79989749797639 1.4046867710766 1
-2.47871894405949 -1.92145643904542 1
-0.316849725314716 -2.06687670711962 1
-0.606220130989487 -0.993971530738889 1
0.548462215979842 0.455220016073137 0
0.615110046552803 0.2991484974216 1
0.759099388946633 0.113108590203113 0
-0.75136027235962 -0.539521249336906 0
1.04245386408361 1.14719779585224 1
2.01391035285749 2.26999964740439 1
-1.07394025289001 -0.360185532819909 1
0.0888355702418093 -0.314001913790031 1
1.26887917022717 1.39883038567889 0
1.05346923400588 1.06435511948108 1
-0.0660221290261351 -0.897581427242163 0
0.198394189957763 0.722834174285903 1
-1.0793495364356 -1.12384895502549 1
2.71881098234584 1.45564339099555 1
0.274306367538251 0.493355542209813 1
-1.35746992326807 -1.60019393591549 1
-2.08108681548088 -1.96055328460427 1
0.952767137149908 0.318456564044851 0
-0.270067040287419 -0.498012800125015 0
0.561602903491771 0.468298125981647 0
6.94570992275504 4.19451607011648 1
0.157346715449955 -0.040157456837399 1
-3.39122074035514 -2.94039067676138 1
6.58318324795403 2.91744663398674 0
-0.253918079984694 -0.797339930863715 0
0.337817050878058 0.212188837822628 0
-0.519795242190333 -0.548173547268501 1
7.01399528892995 1.74812298671638 NA
-0.511504608972484 -0.124375203559571 0
-0.967062918571889 -1.50413440983784 1
-1.29326500063679 -0.765674682202866 1
-0.676665111933579 -0.697199382054703 0
1.74022467171446 1.63716966831801 1
-0.348992397064832 -0.116257358514315 NA
0.0758003534796081 0.0687016296572487 NA
-0.391875645030658 -0.219673827509854 0
0.103204646588007 -0.182484631518327 1
0.265963589636348 0.0522216877228864 1
-0.00113315676259542 0.155447451318855 0
1.21767085206407 1.04393786272694 0
-0.110776469478815 0.0853739515263182 NA
-3.13560137788215 -3.42387976996937 1
0.508035645995229 0.912541578842063 0
-0.849890758382581 -0.499678183018711 1
-1.86088553233479 -2.15745780392387 NA
-1.16840632588044 -0.712762046193671 0
3.98747599381684 4.18353601038161 1
-0.172220384203592 -1.12552012984079 1
-0.681946746629954 0.402074432028841 1
1.08356910923756 1.05340050007226 1
4.99834080011142 4.99179800550187 0
1.06777007565097 0.949882060111932 1
-2.75916894660463 -3.73796296622752 1
2.42312759485368 1.79883864965313 0
1.25536120793452 0.598020848979205 0
-0.801479975525541 -0.568587899058408 NA
1.08302358928438 0.86532688614218 0
-0.514784915821119 -0.350867963248002 0
0.103378530609758 -0.103607119101845 1
0.103939849516026 -0.328107426613713 1
0.258116046119511 0.587997294132223 1
-0.0890260284706631 -0.00715843278120369 1
2.98276007220935 2.88087039412665 1
-0.128829032108347 -0.549504519029408 1
1.25129046615868 0.912614461234269 1
-0.209286836140365 -0.475249629893606 1
1.79474749549708 1.42072242594699 1
0.824930491089615 0.949958882371407 1
1.85535321319762 1.72698387324589 0
0.0148638984246862 -0.644749428732904 1
0.100162431629258 -0.0293355524729342 1
0.208078660617903 -0.342765585429416 1
-0.281568355736281 0.188900746099987 NA
-3.25219108637166 -2.27760259844817 1
-0.0718944006218145 0.867821483040129 0
1.27151348742581 0.310718603465362 1
-0.102019401912707 -0.562750000722409 NA
0.0965938282115442 -0.316939282009451 1
1.26032608419385 -0.660126747398953 1
-0.101512745316656 -0.389353715256219 0
0.244224989904049 -0.0459702794933037 1
0.878921519090834 0.692707290445609 1
2.30847375034587 3.06110653375591 1
-1.64789780829396 -1.54527677859712 NA
-0.168121752363705 -0.312444942668265 1
0.227387889477876 0.540157966835916 1
-0.585120569762246 -0.0327204908352232 0
-1.95728475495524 -0.628022070291092 0
0.232764566229998 -0.511519860103677 1
-3.14981265757645 -2.71976083128583 NA
-1.02827935739842 -0.294974919629682 0
-0.554044434644944 -0.537873908619927 1
-0.423650987627765 0.37795889989705 1
1.46100737247499 0.967486740069397 0
-1.146521188216 -1.62641376798696 1
-0.335347504309521 -0.387966918007234 NA
-0.1540806038114 -0.950235600263091 1
-2.57733236749043 -1.28636923027646 1
1.98789809174652 2.01398964001247 0
-0.331745511882733 0.728386466891446 1
-1.9643593480208 -1.90034135646653 NA
0.597224094143645 0.479927215186608 NA
-0.399294477171436 -0.232769438586972 1
-0.457040867085303 -0.269495629559172 1
0.727476482295394 0.868184877637586 1
0.865834068963532 0.395374778409734 0
0.795795019168379 1.12120349022276 0
-1.52356980432422 -0.661220242063813 1
-1.91772063046613 -1.59859681488416 1
0.559151362377065 -0.178923622236024 1
0.43998497655131 -0.55592224622363 1
0.979213745531651 0.121249695397939 0
0.320964122906719 0.0462258257507846 0
4.50473708981166 -0.0789863995177753 1
-0.228394946858797 -0.386702602529891 1
-2.54242242802769 -2.8293960407602 NA
-1.08678704371414 -1.18618967975923 NA
-0.483793573175132 -0.971598625219925 0
0.203487855940555 0.411421816270833 0
-1.29345928622059 -1.82097815715365 1
1.3641444789742 1.26989227951103 NA
2.06045180494314 0.790587232879021 1
0.16168344748853 -0.111544352840752 1
-1.57886518076719 -0.0489194707006204 0
-0.0328120457960699 -1.6441599412566 1
-0.220357384687918 -0.216916749080074 1
-2.77264732107349 -2.68491019424441 1
2.09052773607687 1.03938128791514 0
0.204421256271735 1.02209461201004 1
-0.175192203952593 -0.683862443191756 1
1.55018620318887 1.92753218032795 1
-0.201331940253549 0.229712196402299 0
0.37626700856162 0.180576390526501 0
0.317295205235193 0.0859087725690172 0
-0.791998150094148 -0.457265522603105 1
-1.26572776767777 -1.62358962212299 NA
0.133805468617722 0.468768496407085 1
0.742982106127839 0.509194623632638 1
1.17880302950208 1.65071986194728 0
-3.98990991674229 -3.13110307446655 1
-0.179473847991648 -0.42271993499207 1
0.099601413445778 0.490638009396217 0
-0.000697919157138432 0.414820823446977 1
-0.602540344020985 0.23710176771105 1
2.74351354763833 2.82277071733599 1
0.135074112978669 -0.0588517850360346 1
-1.16924768159298 -1.66943786553936 1
5.75935847890368 6.65470601216805 0
0.293311121189371 -0.00894004010992541 1
0.995833985561358 0.681491482085312 1
1.16334629717495 1.56126857199515 1
-0.968712901950528 -1.05032684474003 1
-0.196559564162464 -0.58092851288762 1
-0.525690677765581 -0.0447015428325558 1
0.770849487188362 0.690487248878295 1
-1.40352113867176 -0.533872136534001 1
-1.89135585640994 -1.84789921805236 1
0.535760024184404 0.876113091707177 0
0.187874193609182 0.136567551937954 0
-0.292280777154411 -0.119338706152364 0
1.53743295514081 2.07754494313649 1
1.71018037246087 1.2851759771177 1
-0.238934770957189 0.380362571064899 NA
-1.3009092893932 -0.84515606819193 0
-3.38725069133192 -3.05464183806301 NA
1.17402749363589 1.62753852460012 1
1.02328955095723 0.97301146863667 0
-1.31623427457686 -0.49136194554383 0
-0.287959462506606 -0.85862514489614 0
-0.840214385876163 -0.216570712112314 0
0.0587250758207161 -0.156276486658835 1
-1.25189081219141 0.259021118757005 NA
-1.58518955606672 -0.839337093363462 1
0.429582272639854 1.22209127199127 1
-1.17714726087117 -0.804368867809444 1
-2.76813676266989 -1.77584821021301 1
0.527066599541477 2.03409332427073 0
-1.09820664178672 -0.44243799052563 1
0.0511507600862843 0.222976031186399 1
-0.00766021417087413 0.240881548268088 1
0.500242853091801 0.971663562788998 0
2.63790613960329 2.30508434057462 NA
0.117171628418925 -0.101922771869639 0
0.61987200732477 -0.0612848370641578 1
-0.138099415590205 -0.514545693467226 0
-1.09401327906902 -0.690619480017084 1
0.401937664879075 0.0820330264262446 0
1.28987411492819 0.845734083772613 1
-0.890066828503587 -0.701419031537078 0
0.0429811003194329 -0.986866700567798 1
-1.52505177578168 -1.0234003918477 1
-2.39972819434721 -2.5564493987106 NA
2.23962300528058 2.05314546314741 NA
-0.467468612016841 -0.614857257118819 0
-1.70714491235218 -2.01975078951573 1
1.74987991592635 1.87684405756678 1
3.37820171003175 3.64481076722013 1
-0.09372474474919 -0.649886695079246 1
-1.06608065421922 -0.828769956316848 1
-0.109834265654858 -0.746169624967436 1
0.322663227685706 0.285327934634224 NA
0.949039955859709 0.697251735831196 1
0.933732464313031 2.02199383709282 NA
0.810229493892752 1.07743969912372 0
-1.99332467199 -1.64673485211661 0
1.73598872054223 2.03949246613993 1
-0.127468425068958 -0.451262471831804 0
1.09450241163074 1.29179723621266 NA
1.24800892577418 0.502703659243851 1
1.93475158018635 1.64004972600929 0
2.09871021055856 1.3827151364831 0
-0.298386114662518 -0.803891738718865 1
-0.962182205588279 -1.49479736128599 1
-0.360166769014705 -0.711179650299904 0
1.08428824275608 0.548355848882447 0
0.760461508944093 0.789003241038405 1
-1.13554221864134 -0.952160069099392 1
0.697475368229356 0.444502075291932 1
-1.70360982388053 -1.46794849832821 0
1.17193101634808 2.61881331946541 1
0.420796879336086 0.73037154816718 0
0.859398468922577 0.276030370736781 1
1.08625758970584 1.28039847531843 1
-0.450548117646751 0.0801022447970867 1
-0.412320031953838 -0.0349907493437912 1
1.02462181278507 0.308431044673042 1
-1.12985626788316 -0.945605644796289 1
2.10495926848803 2.73309332780984 1
0.295945519729915 0.778690083219832 0
2.58557018533872 0.302272671868928 1
-0.248669228674481 -0.587283549911996 0
1.72056440986939 2.21142336163924 0
-0.764273017079059 -1.11508684437119 1
1.85575417883337 1.57748242449194 NA
-3.50087539225511 -3.48829320847261 0
2.98395649034849 2.74657825367576 0
-1.01486797706582 -0.818837285122922 NA
0.755944350988171 1.539521548416 1
-0.21583631610342 0.742363413857525 0
-1.41446953789026 -0.917137670317569 1
-0.24035673934686 -0.313372964793941 1
1.5001771040307 0.118576034540381 0
0.546579184920927 0.36038069520686 NA
3.93261209206287 3.81164330731576 1
-0.379804318296655 -1.4422348889492 1
-0.289507993611807 -0.472851865106047 1
0.558997893101831 -1.98783418252571 1
0.735901013008239 1.75206331460585 NA
-0.733885208386745 -1.27413999906401 1
0.0791970935305815 0.0668707558949638 0
0.482517244968104 0.31198596405679 0
-0.947469736069744 -0.558433393501938 0
1.4916581054331 1.39233666837953 1
1.06675025305518 0.952580467101088 1
-1.59611147617461 -1.84675164204582 0
0.460854081012447 0.64994570071604 0
0.174870957917767 0.55682161238658 NA
-0.22902558151553 -0.299996955957382 1
-0.60816460743179 -0.237411430233371 0
1.53317981647071 1.11650704174487 0
0.834479253169095 0.691645890059076 0
0.821476197467494 0.554299758807141 0
1.71616044259057 1.02721611323698 1
0.489133163927413 -0.23174349156511 0
0.615374836646076 1.01280896582356 0
-0.413674683980938 -0.197061897437801 0
0.442935019412841 1.89911438848672 0
0.679055097304134 0.376407672079457 0
1.02912758536068 1.9162119988989 NA
1.38734691187813 0.841034898107291 0
0.16102693102454 0.71488200168525 0
-0.686536377458531 -0.0929784011744399 0
0.482129795115476 0.22828914316525 0
-0.716172764815546 1.00139368688969 NA
-1.54634758424622 -1.15078905692126 NA
-0.797917246379193 -0.53636990587431 0
1.46252953902549 2.30547554890944 1
0.563163024104584 0.759013447629108 1
0.901971090212002 0.407820573840233 0
0.471492437524559 0.932871371378093 1
-0.792989669668492 -1.2868355319283 1
-1.91675851289406 -1.87083668378922 1
2.37022802583016 2.95460626484952 1
-0.0503451609816924 0.164991629294992 0
0.243459341250613 0.290377121985797 0
0.729121649094795 0.918915935585859 1
-0.374443239976236 -0.0430455005381849 0
-2.38711368176436 -1.51122761550804 1
-2.87185350704372 -2.40092627883058 1
0.448491375374929 -0.435247349255017 NA
-5.20421245939309 1.14889649749427 1
-4.96475606225824 -4.8509978653505 0
1.25488588591622 0.7473951528217 1
3.73614659072929 2.68792149211012 1
2.98049330336438 1.28176148445724 NA
-5.57057306380724 -4.20597235291471 0
0.608108444731164 0.770020670794388 NA
3.75832671618085 4.62521475523748 1
-1.76058258584514 -0.792784196970814 1
1.20904366554113 1.30071548001719 1
-1.04978115318547 -0.654406069438159 1
3.11515136483016 2.91574296901459 NA
-2.28665090409749 -0.759818900708272 1
-0.79755406519185 -0.39174329369073 0
3.10111172182104 3.37692349916881 1
1.08900183448601 1.40835912212138 1
-0.994501251445833 -1.52844016796498 1
-0.708562571391682 -0.629993235152984 0
-1.45358129194967 -1.40942043971997 0
-1.37186403680629 -0.539366261832928 0
0.659521679650661 0.788175955049681 0
0.529706091791417 -0.291991941837656 1
2.41259906519656 3.44398484478396 1
-3.11355158565164 -2.35752821903483 NA
5.15649248182037 4.19547817079042 1
-0.362836879297368 -1.18598618379032 NA
-0.398907902997548 -0.383721639433213 0
0.596324341392564 0.538103978812731 0
-1.11993383499358 0.014741125714887 1
1.9235700398039 2.54499398746099 1
-0.000364740647156332 0.0713968098612173 0
-3.71856471981777 -4.43335766747927 1
-1.99464009818778 3.72842973033342 1
-0.104046570385703 -0.132220385060093 0
-2.86307993021687 -0.940343929619788 0
-1.45908350186534 -1.70556175039128 NA
3.82530760209254 4.04183472143735 1
0.672194595900543 1.00774429866993 0
2.41220161300493 2.33403041161758 NA
1.9139823766958 1.82810158300366 0
1.65361982151473 2.65917561876793 1
3.16970471574419 3.57483218414897 1
0.153983504862601 -0.546273274598569 NA
0.832720669310418 0.552534536010146 0
-3.15969238077511 -1.69918686690168 1
-3.99731622230772 -0.235899558067355 NA
-0.0108809721467136 -0.708669099048638 1
0.854731413216024 1.841888725696 1
1.54842498379818 1.25182267731365 0
2.0825430027598 3.58880332842156 1
8.09696806231642 0.856452952596263 1
3.69106346274616 3.79743121970765 1
4.03931377097603 7.43810699538827 1
-4.03837894110054 -2.43200356194093 0
-0.877405507270945 0.0509842191176918 0
-1.12146437697557 -0.528496545267475 1
3.71149937225213 0.551447043800658 0
0.186023889407144 0.911590147540652 1
-0.0475062159644288 -0.548403622614011 0
1.37167146044933 0.567018514994784 NA
0.962836341082018 0.986283507533978 0
-0.353832799394216 -0.403099327944366 1
-5.79974953269245 -1.38199893658834 1
1.38961620927608 1.31607065148603 1
1.55705022922482 -0.433965375845628 0
0.337272569615368 0.903146602389057 0
-1.99526491713775 -2.24510398066139 1
-1.019431331452 0.560703247988489 NA
-4.6468441112733 -0.820238799163676 0
-0.95566494500521 2.71871638871659 1
-1.01512077180378 -1.03102071105444 NA
-1.6954824416247 -1.29745705716559 NA
-3.65740304008355 -1.60835812154258 0
0.391375077224078 1.14778487730806 0
0.328808670811681 -0.136061676574605 NA
-1.64342812143557 -1.57577018496073 0
-0.510392132111962 -1.58342628111987 1
0.573840602594844 -0.353984275649983 1
-3.04596337420831 -3.67462363485453 1
-0.118365794743001 0.370754549795814 1
-1.59287632067237 1.11095580997826 NA
0.272213995824617 0.717727292514191 1
1.133440030264 0.954752514503578 0
-3.16590847488058 -3.07031876071232 NA
-0.515918347511989 -0.401576757655556 1
-3.50363876006627 -2.92140502188186 0
2.6160447078024 2.44398062699574 NA
-0.847673980703385 -2.83113629384538 0
2.0017313476782 1.62227099188423 1
-1.03512365462876 -2.24122137887156 1
0.591928952721286 0.590765224861472 NA
1.93019588339433 1.95881376394827 1
-0.188212496041561 -0.576331277405199 1
-4.08476779046893 -2.70952452031533 0
-0.637333666158893 -0.563596911641645 NA
-2.43215373763443 -2.38506754971385 NA
0.138789886205515 0.31107351827261 1
0.196845606076243 0.222247654202144 0
-1.89424261736438 -1.14123829969755 0
0.0184201201628208 -0.192307350084409 0
-2.1599817118622 -2.36711608373849 1
-1.62170454545664 -1.38412854640351 1
1.10884995460518 0.78306318720916 0
0.161181490102009 -0.310307608804431 1
2.32606381001699 3.56239079384895 0
3.33177452091134 3.08607774471524 0
2.89503720275406 2.731536590014 1
-1.18134871112587 1.19675163505141 NA
-0.43752236631688 -0.052247728141871 0
-1.91369830267399 -0.32293095625998 0
1.47757389450043 1.39354476976634 1
-0.0180040775347897 -0.977602114140674 NA
-2.31053778883006 -3.15201207026733 NA
0.981576285296839 0.844727827729225 1
0.572065516847087 0.941441287532901 1
-5.16287858056883 -5.9373481536923 0
-0.279653561391531 0.857714678672141 0
0.10781734774008 -0.622570855196575 1
0.637490472315468 0.940935660805921 NA
3.79772137441637 3.21672082884962 NA
-0.418696841827831 -1.48385307686303 NA
-0.58346706635284 0.70756854562139 NA
-2.76618329261101 -2.28611836723527 1
0.695528863951051 1.02947383791835 0
-0.146341913014816 -0.376497857971083 0
-1.63943345766967 -0.849777275096595 1
0.950086080516671 2.4807786895453 1
-0.897761359383394 0.0315120687784136 0
1.05098070622101 0.648845751540426 1
0.302379285664071 0.119716476226042 1
-2.3526381974405 -1.8969141544372 1
-0.445915817505073 -0.613959181263468 1
0.47909966038942 1.12669235344816 1
1.36759318972969 3.4661725873636 1
-1.62095711047729 -0.439988656913231 1
-0.952184863696827 -0.937322090007053 1
0.421251847711132 1.44421015845748 1
-2.61368928469754 -1.96896937228487 1
-0.862344229106071 -0.208425537572583 0
-0.110766000173545 -0.451779313435773 0
0.687443914129288 0.312768870419985 NA
-2.85935410473168 -2.91211500303717 0
-0.607692911752709 -0.999264910636834 1
-2.07988692199846 -1.21091671626686 0
-5.09623301665883 -3.3056961182903 NA
0.128912356485149 0.497323513237142 1
-3.78073759113052 -2.7434493716481 NA
-5.42566828020014 -5.42427142084582 1
-0.400108363205745 -0.096294323940759 1
2.47952037512191 0.473576940464381 1
0.531544449716245 0.584724776021862 1
0.728015825696807 0.565864632844755 1
0.80554956112379 0.733742691678779 1
-3.68712225043828 -4.11844192370483 NA
-4.18843998514862 -3.76842857546629 1
0.702957385674821 1.31073357879468 0
4.04134117792868 3.0391033583269 1
-1.08467711389396 -1.74699105305497 0
-5.75952897797271 -8.48507053343802 1
-1.33740437508567 -1.88218285567089 0
-0.502627533867097 0.852463745062669 0
-0.598466780656043 -0.192687480641309 1
0.373973404851869 -0.0806505047885895 1
0.699817847653424 1.25533822308044 0
-0.455280550623188 -0.374642606296133 1
0.22645520916874 -0.136085594090167 0
1.43830817683917 1.49960811015287 1
-0.740258866067387 -1.39156131845917 NA
-0.0537076755658438 0.232399752880694 1
0.637582641976895 1.06829066976315 1
-1.04373698201545 -1.32000846833769 0
0.414350765333379 0.61959915576162 0
0.0332452349357389 -0.348593219579009 0
-1.77236682676586 -0.099269371073558 NA
-1.17280189381545 -1.53420696446457 0
2.178629921854 1.79309945875065 0
0.738993037496882 1.07635121806116 1
-0.812099780265374 -0.62143124406031 1
4.34610767037838 3.72372854169993 1
2.25259538879085 1.61064804028467 NA
3.09741913534694 2.27199092415422 0
1.4230750650318 0.657279592542508 NA
-3.11053667749668 0.0160903133075739 NA
-3.33480873388678 -5.73886465446676 1
1.24233607686242 -0.453826519182713 0
-1.31968814577714 -1.07878645460987 1
0.962165062816998 1.38168528116642 1
-0.710342356919894 -1.2691643320698 0
0.864221392461734 0.330571479324068 1
2.89472434680285 2.25777051862925 1
-1.57190643039403 -1.37107253151247 1
0.545856860262423 0.686581007475365 0
3.10209659213416 0.0889035822939938 1
-1.08764749313716 -0.678281566235444 1
0.215711671293847 0.0794327583183025 1
1.00336997229492 1.12049020500214 0
-2.96062836559071 -4.02157725409071 0
-2.8543010993972 -1.19080999399734 0
-0.208219649443512 -0.761636145212678 1
-1.27624822872833 -0.674627099680973 1
-1.41737641980158 -1.72447744960589 0
-2.34526896433221 -2.65481385668085 0
-0.134248779711747 -0.320886906486939 0
0.545943030548675 0.535415200202459 1
0.813088503696335 0.0707882776140187 1
0.177589196390077 0.305003503091853 0
-0.283688534835072 -0.6239375837036 1
0.644809589063871 1.28328042157898 NA
-0.95118075882395 -0.523048855113008 0
0.52160123300215 0.73954740084789 0
1.08893553628338 3.38486547683288 1
-1.84233209003605 -2.55818072112602 0
0.24019876667838 -0.50887226164703 0
0.71497067490025 0.91426703177222 1
-0.342142823336984 -0.0385870094833757 0
-3.8487703590598 -0.518680316028349 1
-0.0721975020197673 0.231328706360232 0
0.692605916445205 1.69283387668937 0
1.10031343480145 1.26756512012439 NA
0.535275770811229 0.402179710845804 0
0.0437730869777009 -0.351888930907419 1
1.11921531765597 0.689252676814046 1
2.3295262321006 1.67809060516136 1
-2.43644391994665 -2.3918691448349 0
1.66685206610748 1.10176647087966 0
2.23441743799022 1.90589790577437 0
-0.0504999007619104 -0.484617318098787 0
-0.63089184666872 -1.25775423224899 1
-3.14210019200695 -1.21030369064902 0
0.481360737435942 0.0587673897132195 1
-0.198387639400492 -0.270508820088439 1
0.0822497151945042 -0.17079760740327 NA
0.128131126027459 -0.416568706217558 1
0.643485591083592 1.34223578529382 1
-0.913674949504223 -0.0716782042850125 1
-1.08730951307124 -1.21432649229215 0
0.326852180571734 -1.72095135953075 1
-0.475454845245667 -0.582398423510223 0
0.0252296460340392 1.36036201878065 1
2.4569273325363 2.44365574418387 0
1.47358886947818 -0.86863936768589 1
0.763636207716452 1.00198900396716 1
0.0856391437668905 3.15008806961395 NA
0.323895448230132 -0.0884701130495919 1
1.90032420724568 1.1985369408652 1
0.225308682051528 2.02020064834279 1
-1.25992313099245 -1.89151075123384 0
-1.09694787746717 -1.16971805420733 0
0.489354676856461 1.02781028589848 0
0.252045365978712 -0.0874160895458079 0
-0.392206252027044 -0.231137082591214 0
-1.99794947423824 -1.32563259260474 1
0.383504368082513 0.869952204169284 1
1.98787816794758 2.09699522854835 0
1.06934586332627 0.876596594928724 1
1.46775475396719 3.34366646985187 1
0.466477827694412 0.384099278834375 NA
1.01304805556058 1.72912123945844 1
-0.304510909776481 -0.596893463295851 NA
1.78301024385937 1.62467426941312 NA
-0.241219750536264 -0.490228538381478 0
0.859500105283905 0.389599558314382 1
2.50442937715504 3.49063133650772 0
-2.42286658777794 -0.719912360614908 0
5.64376527016156 4.45826466318095 1
1.18239159557294 1.30561965004702 0
-1.99774236241476 -3.31368744587607 NA
0.619426269821009 1.24987583221212 1
0.521616189181535 0.462877842176971 1
2.69278001487516 2.81059534013065 1
3.08481419044538 4.43638549208439 0
-0.665681785189812 0.223908119309065 1
1.20422792226973 1.24220579688273 0
0.988480008146692 -0.116750301457829 1
-0.348356658311396 -0.719311396372401 1
0.545501990719338 0.0890857338173953 NA
-0.737540225459941 -0.518040665524873 1
-6.21358563190571 -4.6973848600756 0
-2.32340723613979 -1.35090346701627 0
2.27843567282827 2.28861775129813 0
1.27275519261782 2.12274392688393 1
0.371265827664772 0.432899005946123 0
-3.01419158218281 -2.96757081065843 NA
0.906665884052449 0.383351561752283 1
-1.03309799217441 -0.532499523619517 0
-0.0812280794082365 -0.226519469875176 1
-1.8421045095402 -1.0954612506999 0
-0.322906644427493 -0.63357147889459 NA
1.31629137460239 1.42807178771047 1
-1.49283346188847 -1.37605748342536 NA
-0.698360737753795 -1.54483177133818 1
1.24786779468117 1.13005494673616 0
0.141988652568164 0.642410204277313 0
2.76267756293707 3.03255064971503 1
0.346404723625318 0.685490615224873 0
0.0853138729192432 0.267818995020756 NA
0.494802978040206 1.59845830404759 0
-0.632415742561599 -0.470250072943598 0
-2.07373217754354 -2.16128064207371 1
3.25087705329326 2.76080130449215 1
-0.810148326910028 -0.818924178655577 0
-1.84841712925594 -2.30160180669759 1
-1.45892239072002 -1.80083106953197 1
2.07007489565689 2.4130547375772 0
2.42836167957933 2.23089361287693 1
1.20842771795741 0.658320669926535 0
0.777035200504517 1.11172415432673 1
-0.875869985239824 -0.481509129993135 0
4.52719362068841 2.24190447897109 NA
0.549020461394606 0.534882717916436 0
-0.253406464255107 -0.587788023122579 1
-1.03933918964648 -1.62819266821541 0
1.2531404839769 1.09230615992799 1
0.13065393748934 0.133182466775162 NA
0.888600986190932 1.04521532546799 0
0.166222222032781 0.29650973887198 1
1.63259234426201 1.329179666236 1
-3.33970531847987 3.06772285165327 0
-2.50713800497124 -1.03390969268468 NA
-5.25266291781571 -5.4953025309679 NA
-0.954074938411374 -1.83737616404363 0
1.77740598356552 0.0648042108179217 0
-1.46778650206492 -0.914321671893032 NA
0.299844825328651 -0.203552337451294 0
1.48348149915631 1.74784552054949 NA
1.24863520199008 1.75923679448501 1
0.705171819173231 0.228158772831083 1
8.99518323008774 7.52149344857567 0
8.91093710083587 7.42460007117149 0
-2.52502082570171 -1.68716424521261 1
0.574065339676396 3.21071866280124 1
2.98001706801715 6.10280056269346 0
0.530273905471616 1.39726986131599 0
-2.03355722961372 -3.59115476755847 1
2.35784720494136 1.66685739919078 1
0.772002437822921 0.947967137499919 1
0.774218152869972 0.735165531591717 0
0.390466592434467 0.484210286178724 1
-0.672925432305084 -1.57747695467037 1
0.906294317055425 0.248207744786734 1
3.63478811607629 3.08596144229451 1
0.403246861269822 -0.115506065690807 1
1.74525569830247 1.52230797705021 1
-0.283965107447293 -0.463226990275232 0
-1.33114368182356 -3.14286443064441 1
0.393257939534173 0.989305351391033 1
0.0104076191327365 0.479630116132991 1
5.10296995502654 5.16823661116107 0
2.70071639781899 2.20658149575026 NA
1.9518672636176 2.87180303385957 1
-0.843080965080109 -1.12411931157828 1
-0.752372532370387 -0.991696478920916 1
-0.693620091935896 0.334219251418417 1
-1.35124520304599 -3.03855917469492 0
-1.84947324737052 -2.46385234969038 1
0.663379757558324 0.832035568296416 0
1.90898428820483 1.9218467118059 1
0.303989110886151 -0.051654393317888 0
-0.192195851071663 -0.540733106106749 0
1.18764557825776 0.885911480212928 0
0.0607136197161744 0.28096180546318 1
-0.679476898088632 -0.35291537024054 1
-0.879640467207418 -0.441100211169955 1
0.731875965585502 0.228905991612123 1
2.35842806042987 2.14164605648071 0
-0.0536034127279883 0.76872920718225 0
1.83787546781928 1.38063274224766 0
-0.741568928131297 -0.512866619600746 0
-1.56236391913815 -0.430647387221355 0
-1.05552252005067 0.0993059349442525 1
2.02277666551234 3.27946708476376 1
2.22313555492555 0.472948878719529 0
0.0896334439122006 0.614877243739175 1
-0.2567898000399 -0.110449720093737 1
0.858004831525791 0.295513665453596 1
-0.366339551275082 -0.442159323603129 1
0.666424221093122 1.4565772746643 1
0.755312479030243 1.37668245271075 1
-0.0681559351313182 -0.125498276289793 0
-1.80027567051057 -3.03207976530295 NA
-3.53700320343001 -3.6966590261138 0
-0.471757411796559 0.157067701585654 1
2.15510956036695 1.0509694757332 1
-0.470667100712638 -0.757295694057409 0
0.0200812674595487 0.687865913255462 1
-3.30744890616582 -1.75524241872773 0
0.526983059026521 0.393396036149272 0
0.193390588548812 0.0950226584355382 1
-0.399110562721149 0.400336871101425 0
2.32407433558505 1.67643679736604 0
-0.429300285178159 -0.0282362120056983 NA
0.660334045290051 0.539272761930142 1
1.17490744413818 0.153755067609677 1
-0.0416432386056028 -0.0230433589239756 1
1.04121212534391 0.63460670151096 1
0.0903830624869178 0.129967881578148 0
0.201025691255162 0.521309657272731 0
-0.607591080254525 -1.01444868199772 1
1.923301587541 1.76072025596928 1
0.600939803978297 0.617227705994769 1
0.606855641185823 0.309394119614012 0
0.248744456198443 -0.758799466434706 NA
-6.94300477319588 0 NA
1.12097906572287 0.717361215962629 1
0.293631142439446 -0.248091879875478 1
2.19471585682147 1.85942919241228 1
1.02531653727709 0.370669936638807 0
-0.357938224343495 -0.632351597231014 1
-1.12357069389021 -1.02037901548488 NA
-0.326766914482843 -0.33743550461846 0
0.3277435303399 -0.0497048610138115 1
0.896711583633137 0.797092914975902 1
1.80163520633863 2.55393976051451 1
0.153703745627017 0.990161633792723 0
-0.603356140310301 -0.386383995398967 1
-2.9514407812352 -1.79797441811804 1
-0.367038978944881 -0.310539002995882 1
-0.560903351171909 0.000609770662380156 0
-3.19747591368048 -1.39704370526197 NA
0.801359377639946 0.901837100901714 1
-0.749492001184079 -1.28887071613908 0
-0.61253438461087 -0.248194526724822 1
-2.5736650507728 -0.157763183710978 0
-0.0115727616009789 -0.831820445343936 NA
5.20229494806669 3.28509371401936 0
0.957392066025641 1.53871949293478 1
0.37063775816059 0.730261366014952 1
0.301918145636013 0.122280211557829 1
-3.89886990119907 -2.7627909492361 NA
-3.72519854204676 -3.56419284407732 1
-1.89510154648411 0.332432298827726 1
0.830464016223464 1.14845108797015 0
1.11187044860684 0.922084270452133 0
-6.62144283491382 -7.90935468398961 1
-0.340771173385867 0.522866982450777 1
1.77244890034986 1.26557250345632 0
-2.00613754528226 -3.04385877702167 NA
2.14423108874571 1.09571565242344 1
-0.0287973590873691 0.192351528535812 1
-2.54846225844731 -2.12623705023935 1
-0.728853052902122 -1.95488016883954 NA
0.231452917352395 -0.559766792105828 1
0.262714823754909 -0.215232551091787 1
0.26004169749043 0.548472438710161 0
0.426602294241165 0.0514405927200558 1
-1.43363163765484 -2.05947360690189 NA
-0.789827125961029 -0.800121840059785 0
-1.88559717440444 0.246264066167151 NA
1.02354197833019 1.14574625952354 0
-0.223665243293415 -0.249939900086767 1
1.01875095073672 1.78350152464575 1
3.58173638746016 1.83299648161424 0
-0.399984923069205 -0.466994915153286 0
-0.674001675452196 -1.1461623254428 1
-0.790154040162472 -0.634218615637333 NA
-3.55848472495454 -3.47390540560474 NA
-3.75304018016326 -2.79006624625733 0
1.08695349251957 1.22542896679869 0
1.06776329494602 1.42641788317448 0
-0.851119233902596 -1.18938111716936 0
-0.97137691089766 -1.31762182734363 0
-1.32155864479033 -5.42519018948784 NA
1.36177969145905 1.06672413110583 1
-0.0901809455156456 0.00252903497996143 0
1.04632019074549 0.980488049416203 NA
-0.630367318859031 -0.39091498404191 0
1.17281383994311 0.592632763801265 0
-1.12307937252736 -0.646396136152124 0
0.643640229197407 0.655008229421484 1
0.90670190407958 1.2219014959117 0
-0.523129437521194 -0.594661728720859 0
2.0602448157016 2.13844605470796 0
4.19418788696208 4.21209039825121 0
2.95516947779208 2.3972946264163 0
-1.66072616749766 -1.73556026440022 1
-3.075691286828 -1.99617587138578 0
-2.03175443368357 -2.04716410754296 0
0.867110263917743 0.354953996400849 1
1.74086850407105 1.53002101512383 1
-4.48200213579099 -3.35952875669675 0
0.995849770280863 1.70135484263092 1
-3.61557320997666 -2.44067082293427 1
-4.39318251378625 -4.29988201656487 1
-0.625743180180422 -0.695672683392961 1
-0.555535858568269 0.210213236325347 0
1.38209569486806 1.44441638145401 1
0.846321582614085 0.165215538988163 1
2.55703285346975 1.68420227970219 0
-0.612340304858168 -1.06064578988976 0
1.34644165187466 1.20056117337205 0
3.87841426250409 3.67667825916017 1
1.81764895208702 2.43692305893338 0
2.68843090252812 2.26049324334664 1
-1.86630506186841 -2.43218360899759 NA
1.47188849043181 1.42242129849177 0
-1.37997804696445 -0.772092769403292 1
-2.87662329362623 -3.40682896569848 NA
0.0583870071952368 -0.86717742931253 0
-1.21398546517498 -0.441538897778449 1
-1.35290919961155 -0.996503869517517 1
-0.258728995099835 0.0320085284943011 0
0.0275947263502717 -0.642243234671102 0
0.532675899444078 -0.0562985187049423 1
-0.096939321081278 -0.342606874485734 1
2.02537062935051 1.99243098697951 1
3.59593226760281 0.843232780400429 NA
-0.404227522337109 -0.177099437609661 1
1.50636199650668 1.10627067577452 NA
1.09166512111895 1.81078622669276 0
1.24864224324285 3.44656049807255 1
-1.3905357946412 -1.13951893561612 0
-0.0866316840292764 -0.672034096149397 1
-1.08602514408752 -1.56882771452603 1
1.33910492128491 1.28050721460869 1
-3.46067247146277 -2.54360679460606 NA
-0.182601809615644 -1.17469054975629 1
-1.57042037409268 -0.960240639827236 0
0.740817820661534 0.421944024404542 0
-1.61567763907721 -2.51113873448714 1
0.588636499614597 1.45730066992155 1
1.84825063648305 1.22769788890561 0
-0.953694351211844 -1.25006270890199 0
0.748231528423048 -0.25005778346624 0
1.553746878815 1.53773870130465 1
1.17412179598988 2.18691967121453 NA
1.00790467727946 0.244343429907176 1
-0.0647461217039694 -0.890070353256561 1
-0.959134922344785 -0.143081984846986 0
-1.12379886350029 -0.516483044106642 NA
0.24658847333091 0.125308105716081 1
-0.05329021692671 -0.201283095896412 1
0.555370594894686 0.136969785201051 1
-2.16849123308061 -0.490382930916095 1
2.04694247372267 0.740514891954046 0
-2.00590217069387 -1.60241739076054 1
2.34213675072621 -0.173013695102247 0
0.419056838187614 -1.22143187339724 0
-2.10459852418631 -1.90870351877774 1
0.278005352372014 -0.482302850076506 1
1.32782873709791 0.439743986736106 0
-0.192395322850442 -0.50374750335518 NA
2.06643613556769 2.29922054096499 0
0.497077511444306 -0.07764874131663 1
0.299587988844786 0.601999758470174 0
0.69943482751751 0.663736546667304 0
1.11291224790017 0.895026540676232 1
-1.68996511273895 -1.47004591633761 1
2.87698172783041 2.17012544530424 1
-0.793843712992844 -1.15594637344659 1
0.349312933572012 0.785626212240206 1
-0.892752985207445 -1.38590736792321 1
-0.105869472501301 -0.335289924998111 1
0.967591577991964 0.619805655334379 0
0.5224200664004 0.677777533020256 0
-0.53474617551237 -1.00015167928053 NA
-1.72885519269752 1.04540031151602 1
-0.0176580219969814 1.98524339228154 1
2.397385764086 2.45915122971138 1
-0.391427581060597 -0.461947379140562 1
0.359878161023028 0.291787713268006 1
0.711833773053543 0.776918265127926 1
-1.47229965767591 -1.19244345632721 NA
-0.145849054552841 0.143035166200419 0
0.185786973863452 -2.31892248837024 NA
0.933075547994977 1.39344027023125 0
0.898400376727221 1.1496655092222 NA
1.13510705766626 2.2908103996977 0
-1.10298247872777 -0.580634652119256 1
0.771236298348228 0.373677276439073 NA
-1.67839195464282 -1.02846331604572 1
0.939732374464655 0.083234276778279 0
-0.724976899703125 -1.07972714496445 0
-0.244261025075869 -0.105570581440221 1
0.343394797165372 0.821358008811999 1
-2.37212306219378 -0.011776438796919 1
0.0429432566185343 -0.939711565558981 1
0.620689093349218 -0.568024850138757 1
-0.36888608049471 -0.830440982564512 1
4.26075185215689 1.56787171916298 1
-0.514970113729638 -0.250531620018863 1
1.91628274621849 1.23913345255423 0
1.64980777517145 0.730036488969843 1
1.01636911369246 0.732546104770409 1
0.35211523926337 1.01599438605269 0
0.346538283227306 0.389457779744323 1
-0.452998195381986 -0.687576722576117 1
0.370083111168097 -0.187998274687339 NA
1.01946612547015 0.368032308256709 1
0.126692716083313 -0.343202666574002 0
0.29005784813044 -0.299505109625201 0
-0.896096169879383 -0.892819009213692 1
-2.47355389608795 2.33955362420528 NA
-1.65919100590213 -1.52326745633842 1
-6.31793392349494 -2.51016097363829 NA
0.30308389340208 0.250415258157894 0
-4.95447548619956 -2.35166181587271 NA
-1.83610805604632 -1.08989299996331 0
0.460243880812917 -0.50787316957337 NA
1.36432586894255 3.747556726544 0
-3.39426846105864 0.463115859870612 NA
-0.146803087352838 0.0410601605541901 1
1.19970676284072 1.2226831513898 1
-1.55092567931515 -1.50988729326252 1
0.93164180276084 0.83359409017498 1
0.44666568894 0.0178317993483623 1
0.041732132469436 -0.530649677311582 1
-0.569346662264647 -0.244280648867414 0
8.73314172849488 9.11014996097985 0
1.00664322157988 1.50366198479559 0
1.61672399446688 2.10868154992569 1
0.7141880653062 -0.0172639233984009 NA
-1.4203633763843 -1.09474293083161 1
0.328845221585119 0.0401866863116191 NA
-0.0483575092310721 0.0335107690181612 1
-0.914084377534707 -0.186887926772926 0
0.283990138643836 2.91826417093408 1
2.73189814382707 2.21307717980905 1
-6.04777747682957 -3.1258209422033 1
-0.156262594834041 0.648166691720616 0
1.23135670160833 0.101245243757171 1
0.682472963425995 1.18831180449087 0
0.73776378687978 1.03198391203669 1
-1.6369930405529 -0.350706730202444 1
-2.80605588044795 -2.84848075667578 0
-1.52463797572946 -0.578823591515292 0
0.592793136490842 0.406975721188498 0
-1.39491311176922 -0.992754027973053 1
0.590830181915398 0.848065257363681 1
-1.33483176336188 -2.00429087206632 1
-2.1241886592325 -2.52907523004996 1
0.64184527897163 0.586434051441164 0
3.62868742829903 3.21124315248185 NA
1.29948028668932 1.74191851014258 0
-1.49651952997485 -0.938164588940768 1
-0.104853237521505 0.275837902503556 0
-0.0211486821284806 -0.661167998294324 0
-0.575120940131992 -0.408127687856043 0
-0.985674828746961 -0.407402833193432 NA
0.860893408172963 0.577177120501045 1
0.13322337332834 -0.315502434870364 1
0.435898723319699 -0.286500894505884 1
-0.849214700760182 0.55287499460145 NA
-6.55306476854231 -3.92643227960619 0
-1.90076613618453 -3.30308994080107 NA
0.906286567448853 0.183181850133375 0
0.38551713553683 0.616876507803411 0
-2.52240711628161 -2.27430310115296 1
1.22649830926802 1.22945516379272 1
1.31544057701863 1.71822476374902 0
2.26584629496152 2.62354799110912 1
-0.630119687110447 0.215121198852974 1
-1.25129612457354 -1.13124067809898 1
1.27683375941236 2.23670206696096 0
1.54628789087947 1.10992152597626 1
3.16290967504154 3.74603223461894 1
0.244304273832706 2.12504715105428 1
1.87933451825015 2.01352023032186 1
-0.0350139108822353 1.03502776857647 NA
0.298867499848576 -0.595189175048447 1
-0.454533270920382 -0.2822205603014 0
-2.79291689013966 -1.27152972022401 1
3.06808428962392 1.91136516895085 1
-0.618017243151038 -1.1276838821551 1
0.277369515175654 0.5431614119768 0
-0.794769805219208 -1.01152213535214 0
0.397211133058075 3.3127259146776 1
-1.22447257167355 -1.71794045216336 1
1.92425618068138 0.6351010487383 1
1.35259078249076 0.50808208614253 0
0.157008350712903 0.228948934729959 0
0.475229806697949 0.380741720715421 0
-1.51627068399513 -1.53402909298952 1
-0.643585918743657 -2.26804175110317 1
-1.20931316220144 0.0672566072421583 NA
-0.76225511678838 -0.317209968900932 0
1.05389119344705 0.376121663300783 1
-0.324343480025584 -1.05014022144889 0
0.367751786020527 -0.958318375119301 1
0.150972709182478 0.167356632603943 1
1.12377096104646 0.654236045178779 0
0.763136205838202 1.16823546520637 1
0.8581452841365 0.170522361748739 1
-0.434980973701969 -0.196813819317271 1
-3.19737599631065 -2.85408943738455 1
0.576335237923086 1.46037096974695 1
-4.59741244029237e-17 -4.37390724875679 NA
-0.691157421546076 -1.21485089189206 1
0.57305478001774 1.44909413094827 1
-0.615917356194406 -1.14046142082743 0
-1.55073066132211 -1.36363206564772 1
0.692564914740611 0.715323702141301 0
-1.61429558307077 -1.30443420845914 1
1.90538198426555 2.34761837303952 1
0.961907891041558 0.739995918903064 1
-1.75290736667342 -1.71200963854756 0
-0.192844248000226 -0.745678153972914 0
-1.00938698820386 -0.0819570907268073 0
-0.377978810738307 -0.356967203345628 1
-0.691026013191201 -1.07782969965065 1
-1.64636184037485 -0.7342828273484 0
0.897801370756893 -0.522391656513385 NA
-0.247522905048667 -0.635744886434883 1
0.366862407218557 -0.420482050385837 1
-1.18367918422696 -0.276100339385579 NA
1.55540696302552 0.617778541933512 1
-0.52511889366164 -0.0555172582731257 1
-1.70565138428566 -1.58557817300594 0
-0.511112227319089 0.282026302086493 NA
-0.436323887828579 -0.448667740150764 1
0.503218288712009 0.155869444241567 0
-0.161134581234501 -0.782704057602045 1
0.0658348763627199 1.21547668936521 1
-0.74326211686652 -0.882546271842686 1
0.401871695795628 0.420010826601679 0
0.581197136731918 0.995124268647907 1
0.239309446224615 0.161129501902521 1
1.03662716658766 -0.228770942734371 0
2.71769669358599 1.81881578536275 1
0.450367677008367 0.0247848975743633 1
-1.29459863404131 -1.16161304773967 1
-0.374375075885296 -0.470687639592547 NA
-2.46564506991296 -2.00724127966417 1
-0.436460924461596 -0.831007997761197 1
0.261702210378736 0.0597362253286734 0
-0.83712965732425 -0.493630053263873 0
0.109278900450058 -0.127338746708341 NA
0.0762135274529038 -0.943586547420074 1
-0.169401392431983 -0.0707005875157126 0
0.281844485203638 0.487610225079288 1
0.238489462410419 0.246902214692956 0
0.895409809556347 -0.213896283464313 0
-0.654327340396577 0.289479470139564 0
0.0960716693837348 0.00439507168900654 1
1.27521823249278 1.15334803862227 0
1.36542304974354 1.01877319432072 NA
-0.54483986352145 -3.89293619533766 0
0.241580434850646 1.09649963898599 1
1.06210005781404 -0.101992225127965 0
2.40377614854459 1.4490034449751 1
-2.12064304782533 -1.61407126011593 0
-0.976537418357484 -1.48261876348684 1
0.131659495417538 0.781081035366619 1
0.184426227428877 0.229158221529832 0
7.84151188467691 6.03751623894538 1
0.836793342097971 0.549583182489439 0
0.727099826100128 1.40008749666944 0
-1.20729236568924 -1.04917236065396 1
-0.825581054792106 -0.90115452343836 0
-0.280096644806544 -0.0649573036707725 1
0.677359574916382 0.726590878138321 1
0.28377068811595 0.453597495337627 1
0.831168027276728 0.534066532020752 0
-0.239062002942035 -0.0371456632078624 1
2.62255234741313 1.85594231421197 NA
-0.161126533825583 -0.395795229413375 1
-2.08954406778692 -2.66331966793182 1
-1.31574935837443 -0.739672141694298 0
0.736975023657505 0.336828652213981 0
-0.120116076430657 -0.146286647356286 NA
-0.256070590999004 -0.531893906312273 NA
1.21669230052593 1.26892198447015 1
-1.09190934642825 -1.46856886405458 1
-0.861346762831581 -0.135514649538397 NA
-0.838139043339441 -0.468641163111911 0
1.39819251610078 1.84554402402477 0
1.67106666111698 1.23322708985393 0
0.50946918703445 -0.393811211782491 NA
0.630490033850441 1.23273983245096 1
-1.90883921972431 0.240780109286752 0
0.292768566691052 0.2671391009397 0
-0.00420158976444238 -0.549660207992541 0
-0.940278067189441 -1.04401153470698 0
-0.482878148567752 -1.14478283033633 1
3.90892100917708 2.84837996733477 1
4.58820858000471 1.28080472849954 1
2.82691030731926 -5.71697419993427 1
-0.534164050324924 -0.267676223077433 NA
0.320322071652132 0.0497755974238679 1
0.987619710803938 0.761039673581187 1
-2.20775333907146 -0.19922241914995 NA
-0.333457245994267 -0.24339919218497 NA
0.901531058696184 0.418556541355581 1
-0.19063716341165 -0.614888021689105 NA
-0.435913398338792 0.0250157982212015 1
0.986363423149555 0.445384017998598 0
-0.314087406064873 -0.988081361820856 1
-0.722565185156666 -0.938766379197821 1
-0.45025026315064 -0.477763573698222 1
-0.867730941520456 -1.10138161800918 NA
-1.56953225252728 -0.54223650784446 1
-0.524460038260498 -1.72374806346665 1
1.06333018459722 0.298437968225458 1
-3.58211222246927 -2.63462066371192 1
-2.94987968282662 -1.22851475699364 1
3.47318041429049 3.06390764726624 1
-0.649793781670635 -1.06652376224638 1
-0.794430087547405 -0.936576800106198 1
1.06859801670958 1.29278591222091 NA
-0.256983323311699 0.413605002764325 0
2.38190066182403 2.16795428484238 NA
-3.0913082794627 -2.8909911686398 NA
0.261970073421689 -0.0320944167153593 0
-0.0443114965462223 -0.301170891862591 1
1.46753379618844 1.28756406080013 1
-0.703805364850124 -1.40183667588959 0
-0.901127479347683 -1.50816572605749 1
-0.601225319605713 -1.19457623583577 1
-0.730159492918267 -0.475265934547985 1
0.742529660866584 -0.0264361040268749 1
1.48586974692169 -2.90322172887095 NA
-3.43158303183792 -1.9902641450922 NA
1.95380943235386 1.32757219263776 1
-1.77925617901746 -3.20139783907349 0
0.898503207464026 0.723586581827125 0
0.267108137912768 0.154283345893909 1
-1.31372355992999 -1.40246571684368 1
-0.304026766476499 -0.78239298117398 0
-1.65077716108413 -0.351555682413195 0
0.5081348334185 0.10900925831383 0
0.0316995022763249 0.402245777091878 1
-0.0297892460444385 -0.267033161515788 1
0.339325107593228 1.12368234881548 1
-0.13019354437554 -0.413720329293447 1
-2.62763556833013 -2.37730442883664 1
-3.11039493599593 -0.975167280307276 1
0.827570033570185 -0.500741823666296 0
1.08382763506011 -1.77253097179842 NA
3.0542477272803 1.98505622780814 1
-1.15882321488974 -1.36600041676318 1
-0.645438702185369 -1.33817018030125 1
-4.59741244029237e-17 -4.94127026050732 1
0.468311591857194 0.217660763797606 1
-2.09333028495786 -1.89122237427304 1
-0.947980481073469 -0.67094979020095 1
1.36939430520945 0.466042717242529 1
-1.49994271788609 -2.28365465022895 1
6.05385946311479 6.17204173523208 1
-0.502192204109507 -0.383393157665438 0
0.0281063384495421 0.0853152375356726 0
1.77896989485902 1.84659675770299 1
-0.585814963621697 -1.09236755022718 0
0.769697755166742 0.60222211398342 1
0.177957587449139 -0.521311650496151 1
1.21232366298608 0.34938478339033 1
4.4917893835562 3.89683485460382 NA
-1.44476214751487 -0.510766555269747 1
-0.399484638976664 0.333305380405076 1
-0.589202242075169 -0.263245848404243 0
-4.5211113472785 -2.09305256319381 NA
0.898314185202245 0.321867765637059 1
0.0585811174263904 -0.796636790245173 1
-0.6195158896406 -1.37816337025165 1
-0.10409283397557 0.79309226850056 0
0.573522828371783 0.672141188548898 1
-1.70652818313519 -0.721436181064524 NA
2.4606877659391 2.40031655837915 0
1.51227470933443 0.62686760710668 1
-0.190564173271844 -0.600715939515762 1
0.572402412410487 0.146191862136438 0
-0.139957887383318 1.43678456193514 1
1.50577226183365 1.56338635698041 1
0.912448023163287 1.12602364870119 1
-0.652237419049628 -0.184939283288782 0
-6.50648367514383 -1.96648248263284 1
0.311752295614486 0.853021217819164 1
1.64992320708026 1.20261093274936 NA
-0.0874325494251388 4.27563158781392 1
-1.1184968519748 0.249578453050656 0
1.14496034107724 0.948955246147194 1
-0.260886141223019 0.192404304379455 NA
0.114849146919147 -0.137221353759291 1
0.133713707505689 -0.196223153572761 NA
0.236511062110215 0.0772375982999722 0
1.12164696838995 1.40608048318015 1
3.40039318605746 2.63396646333016 1
-1.40559420002555 -1.12750827387581 1
-0.882593305151433 -1.20391020387476 0
0.273303109064918 0.0880126709994767 0
-0.0975424655869796 -1.02067654928134 1
-1.36805396199795 -0.615938305758873 0
-2.2591495251136 -2.22395798943057 0
0.845853765276035 1.71065585910596 1
-1.40178628063955 -1.41134498342657 0
-0.769241654749734 -0.194453755683867 1
-0.344083399633525 -0.67401633058769 1
-1.27276276088926 -0.299030125515603 1
0.206810023140851 -0.837275702472886 1
1.0578248312307 1.72042956140133 1
0.652877061035284 0.615438499714324 1
-4.84320194125595 -2.8181300300483 NA
0.420596502532643 0.204143955315612 0
1.42470138320424 1.10551113915247 NA
0.201082664080369 3.00215138761468 1
-0.961463655386773 -2.37257895738448 NA
-0.506225239179102 -1.537539483135 NA
0.984044788901663 1.0126216522667 0
-0.429624035845225 0.151764166087635 1
-1.71062687623492 -0.168935122480991 1
2.3604488235065 2.02329306448329 NA
-0.217060373961757 -0.796873597935911 0
1.0201964574823 2.57919098825904 1
-0.594813019288612 -0.690134067157621 1
-2.79434642952486 -3.87173248854638 NA
2.70275531586929 2.62234591293859 1
2.72578774987789 2.9896878519013 1
0.266682316233302 0.414091081924105 1
-0.709067405132255 -0.190795362585057 1
1.00760360142976 1.35802964512999 0
3.22163479226495 2.18763068942378 1
-0.642167816895034 -0.989852884213338 1
0.121413282818853 -0.134802505623203 1
1.87088848667784 2.00205812137232 1
-0.849263114563051 -1.52240920400305 1
1.76694528106373 1.89990936953363 0
0.824352917270694 0.0930407113781195 1
-0.342651901356097 0.248107942785716 0
-1.41392021510912 -0.161078326108234 NA
-1.02018375090188 -1.19733926962158 0
-0.0302427252724 -0.0946308700352005 1
0.920646794260984 0.520209246257669 1
-2.24955789279357 -1.8710878756951 1
1.50564297871095 1.96128728309447 1
-0.237822659649949 0.20035652281306 1
-2.87147132923953 -0.0190498036685326 NA
-0.421008136221096 -3.08335621087117 NA
0.726409800426817 0.707542893620132 0
0.556657457070506 0.463692295431145 1
-0.512714966112978 -0.76925329665043 1
0.677786876816761 0.608403701309635 0
-1.21975952464041 -0.82887456302858 NA
-0.691982865223409 0.493120120851276 NA
0.318800031791195 0.144822226673617 1
-1.26513989769621 -1.55983279005038 0
1.01614453493442 1.03370159690977 1
-0.909091560409282 -2.32342025914259 0
0.201365158812133 -0.197384758768363 0
-0.346059266649541 -0.0542968768051654 1
-0.708234176968489 -0.515223059349384 0
-0.405530038514091 -0.0515802049262198 1
1.77457316859789 1.10125873558675 1
-1.04481661046877 -0.130712515657681 NA
1.29255262659793 2.00587751486394 0
0.648684231894899 0.470113957456952 1
0.518636255819685 0.432150042717049 0
0.0614073460846509 0.999329075627459 0
-0.51754267337089 -0.886026229130734 1
-5.19339538409988 -1.52146380927179 NA
-1.24843314845738 -1.14417599204549 1
-0.812147585500877 -0.84779573105284 1
0.298875523071683 1.82834720955364 1
-0.0308059228434337 0.252689091906154 0
0.986088966215627 1.07908810929351 1
5.3758029355784 0.992163337202213 NA
-0.0336017993790328 -0.124076816104528 0
-0.588338251764041 -1.11934224301507 0
0.935277143335243 1.14441319206951 NA
-0.793079539890727 -0.675714391221574 1
1.40708876583362 0.887543379144351 0
-0.65981001972286 -1.5525845003604 1
-0.0913854983668814 -0.254198422424713 NA
-5.73574906883171 -5.2516742291758 0
-0.851768660245479 -0.838281192021684 1
-1.46916401185425 -2.03952673624991 1
1.02778350446962 0.847302584036551 1
0.948141453740543 0.510870016058995 0
-2.85853574232795 -3.10923718259076 0
-0.76200870207672 -0.580823900223888 0
1.29211744107282 1.01506532480056 0
0.449394536702424 0.325631416330871 1
1.43319764575536 1.19028634195767 0
-0.0108771521628841 0.140465624053373 0
0.953135871147894 0.739824496154577 1
-1.17467109100939 -1.78354576021226 1
-0.198206210367246 0.185310709935255 1
-0.583968912815056 -1.77492572997177 NA
0.566975622604986 1.03588260145002 0
-1.02724329784324 -1.29822188515976 0
0.204819500049466 0.604089897869921 1
0.736990883066423 -0.394470159609145 1
-0.337037133684509 -0.251296672369736 1
-0.870024526547574 -0.302602850399333 1
-0.680168469163964 -0.709452876855838 NA
0.41723332737835 -0.4318943224526 NA
-2.64283345833742 -1.61693092550903 NA
-1.24800181594543 -1.48801794808025 1
0.367742267245132 0.0689549574812387 1
-2.86700317848798 -4.28298523246993 1
-0.281888335471331 -0.242832719766429 1
0.219016078470547 -0.575262815762709 0
-2.46914865514783 -3.00294555885812 NA
1.21634110333051 1.04714694868843 0
1.75313128702296 1.43916248796286 0
0.98413312012384 0.115202257046475 NA
0.381703561386386 0.467931965778133 1
0.510339544717002 0.403057428537149 NA
1.95139459680725 2.56963070800443 1
0.879388102622938 0.333506165643616 1
2.8008738983136 1.85227032259402 1
0.00346785370126005 -0.4190498961174 1
-1.0354714689253 -0.405166892682595 1
-0.303641318275829 -0.311285319917645 1
-1.41157216085393 -1.71169798433883 0
1.85180040602154 1.81146705001996 1
-0.0904265691432293 -0.86369627260415 1
1.44305890204529 -0.0963297989591684 1
0.611303025883845 0.560200060332249 0
-0.268385878870167 1.14216433832607 0
-3.84648941357026 -2.52490280020938 1
-2.24338332698794 -2.62376690888793 NA
-0.955394292636348 -1.69189087871762 0
-0.146200067902928 -0.112477411721133 0
-0.561330705880601 -0.0143306095874073 1
3.72473870893925 3.98096435013306 1
3.64526093085015 3.44746820358872 1
-4.86372766195156 -3.33481833222024 NA
1.27069528389876 1.38437536292111 0
-1.3384739433858 -0.344668381596081 1
-1.82498201556187 -1.39646750672819 0
0.165390474111868 1.35913430124007 1
-1.20736314377718 0.365357592261614 1
0.306037042039525 0.417122270763129 1
-2.01770204194397 2.34666338008048 0
-0.995883584119736 -1.5018630130812 1
-0.152385279268369 -0.636978612528483 1
1.74093784934847 1.31787507454525 1
-1.48168038553631 -0.817907374730602 0
-1.99171532994637 -2.8420488655862 0
0.929511363306759 -0.0474065713029423 1
0.380551415605529 0.993800821051481 0
-1.1184148929984 -1.62012616012353 1
-2.43595660032924 -1.92376364970635 1
-0.302447209368597 -0.267038852025053 0
1.49590398500497 0.349052800934481 NA
1.05159090034189 1.06297082792475 1
2.52699069494847 1.8597136239015 1
-2.23339617284482 -1.97959374181943 1
0.404277316211655 -0.170874795639787 1
1.11542625425315 1.40451626611645 NA
0.353241667044903 -0.560251169816565 1
2.14636321351033 0.635305342914109 1
-0.496472298271092 0.0546483804990105 0
-0.985308289255902 -0.697856251976338 0
1.23884612799106 1.209578550866 1
0.515309918021732 -0.819527187428327 1
0.817267304689015 0.740075242090066 0
1.17352363290417 0.907130089363793 1
0.287720276471876 0.0370079347287768 1
0.0418514729966902 -0.520767046753266 1
0.313722508549713 -0.207232241134417 1
1.15819804997737 0.414819122597162 1
0.535926591263353 0.456666921766711 1
0.767648523732924 1.03618781415084 1
0.853147553804584 0.311609114704674 1
-0.519170352739109 -0.564372935099559 NA
0.956928575576665 2.33227686685165 0
-0.910459567217283 -0.342275962275339 1
0.0709075061340909 -0.966094787392413 1
-0.109520911779544 -0.586376882090555 1
-1.19417262739151 -0.950432202851846 1
0.0518426304871798 -0.0224248357827683 1
-1.58636336967797 -1.059976120059 1
-0.460881902252713 -0.992219175678755 1
1.29620341901672 0.825025887834605 1
9.57952827322726 5.31243165839636 1
-1.56092812568782 -1.87011117112422 NA
-0.244430484030124 -0.681302646743544 1
0.20897641603164 0.0675361642204512 1
-2.52528580979802 -0.54680287262749 1
0.561239788506009 0.325128058581949 1
-0.331394152471474 -0.579895732158032 0
0.00294764032939812 0.136430653242225 1
0.365914861436044 0.453449312938252 NA
-0.502222569324473 1.6354193883836 1
-0.664200304370282 -1.27187047786146 NA
0.303735349114622 0.712695757100932 NA
0.257123143020918 -0.511058571313478 1
-0.499907776894871 -0.683366684651088 1
-1.48656498874887 -1.70171765606702 1
-0.226639060675515 0.171396132418298 1
-0.914013451145381 -0.320884561800317 NA
1.14621923281503 1.055401388146 1
0.823250591124132 1.37281818132834 NA
-0.441752586361265 -0.132844370047388 NA
-3.7386683701141 -2.36845557701895 NA
0.780407857527756 0.367240552805406 1
-1.43617139324564 -0.685364565958224 1
-1.82182692022156 -1.17545970932467 0
0.481323990517886 1.25804383567621 1
-0.278757239187998 -0.464701360634268 1
2.87118334752958 2.72207340500409 0
-1.96319330693199 0.0450731317079329 0
-0.0438579508021032 -0.65588220583182 1
0.0271545064367832 0.148057361079197 0
-1.72221859823683 -1.85646826351941 0
0.317734663534937 -0.40902448510417 0
-0.298394831949523 0.35054540245894 0
0.472579975153395 1.16005007753689 1
0.134582411202876 -0.551288726524344 0
0.984435402533721 0.308937990119252 0
0.784388438506303 1.00019731548315 1
1.89335692074202 0.701153501426345 1
0.0855281679711629 -0.144937460836449 0
-0.280462866872461 0.375396649848475 1
1.86961928805423 1.96737713766443 0
-0.501420065123933 -0.498804051799657 0
0.20131331812435 -0.281922518974123 0
-1.45809861212779 -0.693225059920666 1
0.0749314104950074 -0.113916167618755 1
-2.37767290347113 0.644898216950945 1
-0.335183820390995 -0.199991438908936 1
-0.110295104101694 0.338507201163654 NA
-2.92739519577735 -1.87600301235006 0
1.76512058017937 0.030657494056031 1
-1.88832196419686 -1.88975760006773 NA
0.521461950780568 0.0427790822823339 0
1.0977854673937 1.4246549418138 0
-1.17958699544539 -0.9039354493672 1
-0.258094739619009 0.623693097340723 1
1.71653957424385 4.78474627977128 0
-2.06094283442722 -1.9985486360647 1
0.16000198994961 -0.547252318550995 1
2.44178129713631 3.55686797598893 1
-0.080411543029539 0.534498829621738 1
1.66027154406135 0.372119147543546 1
1.40683639258963 4.00253629887683 NA
0.749315129518292 0.43242030417521 0
1.18009350159797 2.14505018518011 0
1.66046469370199 2.30839023441663 1
3.31380893304861 3.65866010117025 NA
-0.141754046542314 0.592001062404595 1
0.316957937634169 -0.473038610297859 1
1.45626996574937 1.72887007122764 NA
-0.509926102453653 -0.714627699315134 NA
0.215039278800686 0.320960285420037 1
-0.219762315597883 -0.444099732833961 0
0.858248683558329 0.86355668620042 0
-0.707918464913897 -0.767423189321117 NA
-1.05671918528751 -2.41954292801195 NA
-3.32081536172893 -3.32373901881732 NA
-0.616655945676519 -0.0187084318057824 0
1.97635611066622 -0.446102653214799 NA
0.15409690023946 1.79182496588877 1
-0.731698118104058 -0.0741766454647501 0
0.691091295311463 0.772566488497708 1
1.69180293362034 1.02159131367884 1
1.69645830171933 0.729356176939708 1
-2.22923996804875 -3.11041259432639 1
-1.85816861689469 -2.69653103211572 1
0.778775853076119 0.88277468610272 1
-0.619549906197976 -0.816354694007088 0
0.00457136802211464 0.0300389097265661 0
1.92493991484559 1.12889488604557 1
2.77311537792874 2.57596040621314 1
-0.24033576915776 -1.14969736358397 1
-0.05410488699735 0.718998736351787 NA
1.30269385663891 1.04207023710588 1
0.688789920236277 0.876762319197888 1
0.264453918034539 1.04945391957362 1
-2.75164468710027 -2.05701574864453 0
-0.748523834916482 -0.93797602468021 1
0.183838606985323 -0.229362701112272 1
0.361987457392564 0.203746427346889 0
-1.71581402531953 -1.82348831730329 NA
-4.07943641073282 0.0707803823870595 0
-0.166953407730887 -0.771210843876116 NA
0.155778910174551 0.499540671034487 1
6.46238320880504 4.87696339075167 NA
0.855806659347706 0.657921352715045 NA
1.05112546096348 0.374922076237443 0
0.506988492190279 -0.277681840684369 1
-1.31745889431645 -0.367375546216823 NA
-0.806208148570478 -1.37962094970867 1
0.215186056009665 0.749994784182985 0
0.960560640023067 1.18279052137806 1
-0.27537047395643 -1.10023133111689 NA
2.49292112548063 3.30037687887555 0
-0.444714407053871 -0.57439682602086 0
0.17874447982958 1.28116936295072 1
-1.24958152781967 -1.07088771253449 0
0.0335915946457459 0.060103016293839 NA
0.109323288486601 0.386949788555212 1
-0.697673549957155 -0.816172475037454 0
0.413359801059316 0.365024677175146 1
-2.7216781391073 -2.03200886310347 1
2.43224236839549 2.01971569628044 1
1.86451453048615 1.17166020423213 1
-0.0180002343187955 -0.379027544446967 0
2.13983268709465 1.72332080592455 0
1.47013925868607 0.687576631498022 0
-1.06477873218216 -1.02361250162185 0
-0.326002959020885 -0.177597900117122 1
1.08480463709564 1.01763014974396 1
-0.818591347306839 -0.874857451111649 0
-0.281779348930226 -0.81419125656111 NA
-1.6421285230782 -1.2636464158721 1
-0.619652620626155 -0.64393124803399 1
0.57173084148571 0.510056880276095 NA
-4.03397293032945 -2.43672832892321 1
1.14103846670156 1.71941640020804 0
0.891055180108876 -0.619987025175989 1
0.330900880210264 0.00726979141494887 1
-0.317525984640956 -0.26241923803353 1
-0.392288084975118 -0.887929923915367 NA
1.49329803301979 1.17425992456197 0
2.27118243370682 1.76258052364846 1
0.103616384746238 -0.152753128477483 0
-0.882939787508234 -1.55859985499502 0
1.91693793647785 2.77939920676572 1
-0.706772078112496 -1.26821119345316 NA
-3.61329131364943 -3.39145031769246 NA
0.93791662637081 1.29562747704257 1
-0.120320856978065 0.0926496817323075 NA
1.36056210939936 2.01593637732365 0
1.50266758384108 1.85746938749327 0
-1.93718825234998 -0.967795101304178 1
0.723004640342013 0.0896355928227276 1
-2.40248609916844 -2.88646717736188 1
0.191119970999289 0.895666185610494 1
-0.292519674911092 0.0944631219913882 1
-0.991078779581323 -1.43041472758548 0
1.7105117782336 1.70624155931199 NA
0.648409851657619 -0.343212793856519 0
4.75247840031693 5.30482463321453 NA
-5.61077504801153 -6.25720114486544 1
0.115341323561704 0.191357361510923 1
-0.112927557911902 -0.0406536903568962 1
1.70426345996802 2.66633876176625 1
0.768154643228353 0.474411820702435 1
-1.37219520023426 -1.64181266256506 1
-1.3285336431137 -1.01755919975695 1
-0.0433167111176908 -0.214032160442022 0
0.615662815429513 0.785187703986641 NA
-9.63213867056083 -6.22494282277605 NA
-1.21707202454896 -0.388352585525109 0
1.59119580476614 0.627352292687538 NA
3.12744404628901 3.48909282011221 1
0.921565912605369 1.82426673412149 0
3.62102727031368 2.71918705882972 0
-1.53889381004829 -1.57518182522392 1
-1.33891418461913 -2.1461233614037 1
0.747641884302696 -0.10825768232533 1
-0.46505622307438 0.638425425747604 1
-0.08524849786809 0.143955122070196 1
0.602762194743538 1.06663451309152 1
1.15343217480831 -1.12508984381327 0
0.705953900052799 0.611554385439449 1
1.48682933223135 2.11203839307955 1
-0.114394006335416 -0.282731256535722 1
6.74011410010468 5.27765309712671 1
-0.907318016584079 -0.918984530955084 1
-1.27199104264568 0.570172769564198 0
-1.05040164447142 -1.37357414538759 1
-0.550697439153804 -0.979629455717483 1
-0.0315224719215377 1.09992852680997 1
-0.528146409090316 -0.816739158941914 NA
-0.0636570570115092 -0.273589331971843 NA
-1.01190014932643 -1.38807891279548 NA
0.429184669542828 -0.384180229533478 NA
0.0631049352995825 -0.262327349411144 0
2.05758914332088 1.45126807272831 1
-0.218360749556181 -0.67861552736166 1
0.933638934646819 1.958442999717 1
1.43567448618289 0.0863726950404237 1
-3.4206931135032 -3.07680273762854 0
1.89544718276117 2.2215094873558 0
0.908013248887566 1.25162361502843 0
1.55218989321355 0.770799570620691 1
-1.25288295135611 -2.31201615540548 1
3.82121780523015 3.47927793864143 0
0.666467754138558 0.825324839257179 1
-0.425563974833153 -0.352784067269107 1
2.88195154705027 2.10201826940649 NA
0.67789242646531 -0.102952846492619 1
0.892024531894031 1.16645862098322 1
-0.0627184965069792 0.221986373017491 0
0.504289852190344 0.462064857464913 1
0.317160097806006 -0.878654949732431 0
-0.491911831875866 -1.24846409203594 1
-0.475223854323037 -0.372467459672935 0
-1.25702521990435 -1.68464231272685 1
-0.538558301500443 -0.801448685111232 0
0.17991774384409 -0.333618680853709 0
-2.7745827598019 -2.37444261732548 NA
0.12035366797253 0.295350156376801 0
-2.05790473677575 -1.46470262295851 0
2.73936998607643 2.34081858086496 NA
2.11048262473368 2.15649723052363 1
0.330163572304813 0.47772641425243 1
-0.120344956209174 -0.309965905992324 0
-0.51940216962218 -1.2757072581357 0
5.07832175795944 5.52143474554575 1
-0.393020833241343 -0.70676735516447 1
-1.63000760606146 -2.33988304899995 1
-0.578250762033308 -0.518918176060208 1
-0.0261270319572611 -0.673833704579329 0
1.88820024188051 1.67440341880116 1
1.51554148754807 1.57708678818841 0
-1.59948772677914 -1.44209428484882 1
-1.31265611797842 -1.03302056111544 0
0.722266951918051 0.09882324857657 0
-0.619421213056709 0.677827405173046 0
0.047050182927754 0.756466600258771 0
-0.296815905474314 -1.04476457496567 0
1.67282251027368 2.23989447683689 1
0.885013060647425 0.860695757303038 0
0.787022507879947 0.32093474095672 NA
-0.228045989457015 0.677465494181532 1
0.109802870901531 -0.469952238839274 1
-2.59739639902921 -1.98408111942679 NA
0.915160646518692 0.620764177193343 1
0.331841108799668 -0.0521114977843358 1
-0.507243946571608 0.663236349211388 0
0.774542101265946 -1.36673693032531 1
-0.129735289367676 0.149395290308115 1
4.0193471697712 3.86350244888701 1
0.728145387019317 0.399720850332708 1
1.4781168609033 2.53565932555966 1
1.01743928054269 0.372625234801314 1
0.971904224163284 2.1611942594418 1
-2.65357892500628 -2.53706539531897 1
1.3301320165063 1.64543841973747 1
-4.42978398155124 -3.19049870381082 1
1.54868138367239 2.2196148490573 0
1.664936973794 2.16853302565992 0
0.588223811926844 0.81041917751243 1
-1.52825944785825 -1.84884427840102 0
3.25768378997732 3.31902002215182 0
-0.360406413880759 -0.289400807907601 1
0.969662282058075 0.631853190254521 1
-0.201094773448438 -0.454808066189278 1
1.15839580651906 0.883169317003851 NA
-0.359024752984395 -1.47625229386003 1
-0.214783836251619 -0.490544930854844 1
-3.99527708309274 -3.24073746543023 1
-1.45674918505537 -1.46050712375715 0
0.246590405807544 0.0730593337012283 1
-3.60774535634327 -1.41124622145974 0
-0.490465398316262 -0.878402005366892 1
-1.18031965945957 -1.34049930103149 NA
0.410183537232986 0.157953903885005 1
-1.3584576603299 -0.672230097778532 1
-0.361333702115214 0.442915070726538 1
2.8978692242131 4.31987201418189 0
0.526808180800507 0.310530158301074 1
1.03850977657077 0.597918005739906 0
3.69779806594742 4.82413040105228 NA
-0.485292786209016 2.54515038899315 0
2.89869672188305 2.29331251161737 1
-0.459820155081729 -0.214330353244621 NA
1.14968725064083 1.049973815686 1
-3.56280866237537 -2.15785022721559 0
-0.329956316504494 -0.684096515573887 0
2.32567333505202 0.179119106571072 NA
-0.97097974728051 -0.724531127462688 1
-2.23844005946202 -0.552818392219447 0
1.94946338522737 1.24768736272681 1
0.434209948584965 0.462292433084051 0
-4.01933811614584 -1.00171543110151 1
-2.95794320096184 -2.77303680591763 1
-0.156028340184226 -0.762710886537556 1
-0.808558841955796 -0.332605794518886 NA
-9.61295872535748 -2.15349587211878 0
-1.68677215589006 -0.404643311229023 1
1.05352208596061 1.89517637923738 1
-1.06140217359311 -0.666773061764034 0
0.116504566607889 -0.376997423798024 0
3.11591120554024 0.712953871362971 NA
0.453419161138278 -1.7975174885877 1
-1.57256903721619 -1.02974159647534 1
1.04886376945111 1.20064461048534 1
0.325273161148681 -0.291612605357619 1
-0.246842949098522 -0.406065403783047 1
-5.31702197655744 -5.22293682382927 NA
2.161530330407 0.27887594659082 1
1.90187692061009 1.93918199954123 1
1.24621995494237 1.43975017436101 NA
1.62293143712328 1.49378933747419 0
-1.16899653321795 -1.53992493576143 0
0.0127778884488261 -0.0354608431541762 0
3.50310718919599 2.43397335936591 1
-0.568235009353456 -0.00440904141340178 NA
0.880082244977277 0.601442650269443 0
0.898272795619329 0.727556198623547 NA
0.139289131976093 0.269596886201686 1
0.87038324544442 1.00843043297692 1
-0.0874410610727135 -0.0888375049914776 1
-0.501014027922675 -0.393807900306551 1
0.00210777074177392 0.198779388073893 1
0.912737192923739 1.0592911982691 0
0.362808250028519 0.484907308635655 1
0.399801889530334 0.0518700170576053 0
0.564620814203577 0.708654794725194 0
-2.29164002554132 -4.05151314443005 NA
-0.239323249415256 0.668215323629807 0
-0.661690298770142 -1.45901761343742 1
1.71908620003204 1.09993091304835 1
-0.93440697056291 -1.4196991291325 1
0.77227791446621 0.620637050935762 0
-0.122729299012863 -0.607872238295426 0
0.65358068035052 -0.0073918884841889 1
4.38112629297786 3.75402608799518 NA
-1.02079689795968 -1.05465798774302 1
-2.40051085767941 -1.09603959040378 0
0.526086807201983 0.989625554321951 1
-0.772453627602593 -1.02277190221774 1
-1.33343479804864 -3.61817249301352 0
0.285702022297313 0.468427524477465 1
-0.0538720696521617 -0.226144019318783 0
0.898820263779609 1.15413910617033 1
-0.806568969163897 -0.577209886521362 1
-0.749104946584301 -1.85049494333077 1
0.0773573342608912 -0.898124269128071 1
0.423256118343941 -0.255828958525188 1
4.07636547861205 3.85907822568266 1
0.667824868146576 -0.307746663026762 1
-2.3119866357541 -1.87915930880201 1
0.694820087515318 0.687805218523063 1
1.65789231983874 2.51463332517231 0
-0.807465806703019 -0.824788943470585 1
1.33421898425525 0.456355457408706 1
1.90491598671358 1.20012542403637 0
1.15818899750405 1.6478455880878 1
1.27376414683147 0.535882599841456 1
6.43498043989895 4.80841362683709 NA
-0.228028566939821 -0.588155684302939 1
0.744703276963345 1.22583641413256 1
0.0250941106245608 0.433811941859082 1
-0.790014147548745 -1.01298748596679 1
2.46185465739468 -0.716655903444877 NA
-0.854715570062797 -1.15481967315604 1
1.7595755267219 1.96445681304197 1
0.279013494714856 -0.144493146601684 1
-1.13438536764717 1.11772762597603 1
1.01478700295142 1.14562290068353 1
-0.509692000251663 -0.429482739875639 0
0.0405188911049933 0.179472041701604 1
-0.4085725757012 -1.1357134590717 1
-1.97133342739023 -1.61228877963373 1
-1.25828586682197 -2.90651138837982 NA
-0.300966101872137 0.145162308999112 1
1.13429032147102 1.20696821602795 1
-3.05930101437712 -2.75193483040906 0
1.51885345379506 1.8017972446162 0
1.5449328966787 1.30769105959233 0
-1.03187873245271 0.264820650035116 NA
-3.83271262614238 -3.57249827540541 0
1.93177363552556 1.57391969166948 1
1.00856051884034 1.39148590250328 1
0.848827813752122 1.10532274396459 1
-2.69027612195207 -2.16466368064938 1
-1.63174241574178 -2.64946583513378 1
1.96339493756728 2.03738451642027 1
0.395979514246805 0.12453039251496 0
2.46627212275804 1.17992280960194 NA
-0.0561886324091204 0.117477577136735 1
3.89242728190509 2.83922547597763 NA
0.318463926674022 -0.0586163663400575 0
2.08360133714005 1.88695533272399 0
0.0740541158312914 -0.114776055294771 NA
-0.98444266674849 -1.19922286931258 0
1.01210377231826 1.10795726741182 1
0.956007549164637 1.74591402247281 NA
0.657636513024609 1.02332148218781 0
-1.8972580050982 -0.458022027194401 1
-3.24520303500191 -2.85718829427917 1
0.643555788619861 1.57160040834244 NA
-1.88710633835776 -1.12503144596824 1
-0.618486511412997 0.176623753305008 0
0.555923633843967 1.91549027658524 1
-5.74310036930837 -2.27166152472108 1
2.82788085522501 1.85823735308426 1
0.0331403113469616 -1.22950925910306 1
-0.0398613027689993 -0.748956168955976 1
-3.17741752541667 -3.66529979997786 1
0.210983436680741 0.048840490898629 NA
2.38231833058919 1.37927244566952 1
0.39941796599258 -0.0892105630801898 1
-1.58471655322382 -1.00668168284127 NA
1.79295025818421 1.56819704068163 1
0.782336441242052 1.51150311728211 1
-3.64297850804021 -2.10114920173767 1
-1.06873975606025 -0.114371971838426 1
-0.0502255294396148 0.249502187364858 1
2.62012323457349 2.79611436249962 1
-2.12265933750597 -1.34949474554617 1
-0.341709984441425 -0.226306352438785 0
-1.83778866516439 -2.1328472618955 NA
0.872570428762886 1.01483178763852 1
1.27636076828049 0.204638394884112 0
-3.52932586410853 -0.729338032110946 0
-1.03894401360252 -0.976869825784136 NA
-0.444021388186862 -0.389404530745386 NA
1.03757018591849 0.197303802848979 1
-1.79067735279731 -1.79524482726673 1
-0.687517215959331 -0.931859522738421 NA
0.946047364122808 0.552132771065848 0
-0.591018511834296 -1.34186473371747 0
0.826191046245335 0.457016472181954 1
0.165076770907144 -0.128765816917605 0
0.536382181821936 0.267510574120155 NA
0.326156866533428 0.500731682887613 1
-1.41563219475888 0.0182894792904255 1
-0.500872304984885 -1.07869477874748 1
1.36493028533755 1.65972549681881 1
-0.0935829200079839 -1.44355813330038 0
-0.749302455040892 -0.197152380557744 NA
-0.588617865732737 -0.261070792133393 1
-0.400476634462746 -0.437285245250634 1
-0.696133389431224 -0.729139790501394 1
1.06692608989803 1.02183323457389 0
1.02254866911658 0.546357450642286 0
-0.583240834348775 -0.588174670677203 NA
-0.123862376233784 -1.52228264335944 0
0.0291455467485608 0.277776267995346 1
3.16474764883245 3.4445804013982 NA
1.18226924563538 1.28229927887402 0
-6.564185971472 -2.96807755763836 1
1.66557045504105 0.806281217446716 1
-1.76414794829573 0.0868355430697645 NA
0.332727592484965 -0.468906656197909 NA
0.261535254210708 0.759959848609359 0
1.1278678747636 0.694609166294819 1
0.969490128859472 0.823605763591022 1
0.393134086195933 0.222587261202816 1
-0.319294091668287 -0.991465578499207 1
0.204052053014007 1.7381412070757 NA
-0.544670356779455 -0.18516445217981 0
5.36918643996854 0.133130392478101 1
0.37085292770905 0.805583977470459 1
-0.799680841605029 -0.97999530008978 1
1.16616255660573 1.4849641762372 1
-0.723736548429477 -0.58069751258855 1
0.692405873686916 -0.0292806998714254 NA
2.02384970206383 2.40235242974067 1
-1.11052192656038 -2.20210069073475 1
-1.43462273999475 -1.59121047516595 0
-1.24257258141853 -0.960859032383115 1
-1.7921242942518 0.788180074563863 1
-1.35168685115537 -0.799891762581829 1
-0.475208570065584 0.338019803534336 1
-0.0405467848108512 -0.129017224444948 0
0.401563444242587 -0.344432512753773 0
0.0302509203155658 1.092339817317 NA
0.114694801644186 -0.060071039860608 1
-2.9884121347291 -5.10042457199807 1
0.344302128837665 -0.14304738933439 1
-0.172545564785595 0.234597099023622 1
1.80061822564569 2.12710501622384 0
-1.24613807812869 -2.39587306486157 1
0.0406942974553393 -0.040215189265981 1
0.0238066344613735 0.109234966208241 NA
1.30278212003789 1.618668119277 1
1.62467805980849 1.04463822284681 0
-1.18977267918539 -1.29318822052518 1
-0.247379907049373 -0.109734290664797 0
2.45393537863357 2.13721174288962 1
0.713380008989121 0.232414142123666 1
-1.56770501905932 -1.68718911240935 NA
0.0649342352854073 1.9877268011835 1
-4.48672410774717 -4.78854988027204 NA
0.334906480765293 0.201259649676614 1
0.177587435894511 -0.238204325557311 1
-1.12165247372472 0.163637491475278 0
2.0704636978575 2.37345432381126 1
-0.38406887809885 -0.834465196698519 0
-1.15630059154755 -0.980159891383581 1
0.124666874389442 -0.570998215963461 1
1.47922802307101 1.07927824265396 1
-0.108652587380918 -0.652701938496039 0
-0.329334380567712 -0.252208486403269 0
0.608432153473475 -0.400380471896774 0
-1.33762462647659 -0.985360220746432 NA
-0.344248141053459 -0.661180333222587 1
-2.66587045071545 0.234189662295408 NA
-0.54581827247977 0.0833896043271869 1
-0.146279155718503 -0.0814612884617606 1
0.393610802672961 0.437734582468291 1
0.399060447680757 0.645705036749534 1
-1.7382794000959 -1.79666954246082 1
-0.106401896123711 -1.62425507190601 1
-0.0198832081999544 0.0823348193340722 0
-0.305178845804379 -0.760988411017786 1
1.99642578961063 1.46019769778193 NA
-0.176485050050404 -1.86386088756425 0
0.529272851175531 -0.43665775649766 1
1.31216089238949 0.742377500112059 1
-1.14141546262301 -2.05082905328814 1
-1.54243358807649 -0.92469879642515 1
-1.77181943773819 -1.37460837577731 NA
0.215847095751417 -0.139252811899242 0
-0.457133835372613 -0.727722705997947 0
-2.36217046800324 0.136760355197721 NA
0.36031751129079 0.82064640791441 NA
-1.15577183611474 -0.965135306610887 1
-1.84367772330204 -1.00486957308757 NA
2.3333766245716 1.79670539840814 0
-0.00828134688604733 -0.0300904934234923 1
0.241030556392559 -0.310626275645634 0
-2.43664187418864 -2.12329387199844 1
-0.118851197751895 -0.503631283840912 0
-0.498057827060871 -0.440202688385868 1
-1.12525953832594 -1.27836750324771 1
1.65272480642492 0.944173527565748 1
-1.06859471122926 -1.29274840168443 1
0.733825224622492 1.10618306475016 0
1.32645101596704 1.03312925561839 0
0.777054145775091 1.17670468176627 NA
2.71030268659445 3.4150210577437 0
1.89544718276117 2.2215094873558 0
0.0559089074939939 -1.22986912400105 0
0.28976548890634 0.164189248534119 1
-4.85762190232703 -2.91632708232099 1
3.47446659916464 4.95323064808667 1
-0.0832714968533526 -0.469980132512704 NA
0.593998873939813 -0.182765103859524 1
3.21236305205203 2.0374058790776 0
-1.78590390859341 -2.52760994138515 1
-0.328401374226365 -0.598760868337169 0
0.700606744067166 -0.436017074185029 1
-0.328835407460052 0.372298938885717 0
-1.48657203291392 -0.955476886347254 1
-1.16412662971738 -0.136403333181567 1
1.10325122889707 1.0395925215358 1
-0.300758797128996 0.0975013789276378 1
-0.0902022444338136 0.626696855211109 0
0.0102786518359811 -0.263664782093545 1
1.5814990563023 1.7528653886599 NA
-0.446079324240406 -0.818795689605851 0
0.336755470432916 0.338432000021161 NA
0.441229497164589 0.925507972946673 0
0.904471672283625 1.0945645196698 0
-0.135077626250854 -0.228438302319786 1
-0.128147880471544 -0.806113945099966 NA
-1.35982405910848 -1.51089468218706 1
0.829597428369639 1.14035176409901 1
-0.227961919862163 -1.5618390193256 0
-0.716734134167469 -2.124382845575 1
-4.6000616540422 -3.01028659775414 NA
0.984892339084301 1.05289344587384 1
2.85724036674893 2.01539795785691 0
1.39856019095471 1.03088689296246 1
-0.688945711302688 0.199659323157344 0
1.88947513850217 1.73851431649692 0
-0.21170691292198 -1.34098175962483 1
-0.546064660111502 -0.573735827081934 1
-1.00364640161357 -0.484756173592762 1
-0.472116439364479 -0.96086248849985 0
-0.164630709445978 -0.209041102027918 1
-3.53618310559339 -1.16488483373317 0
-0.345862116974652 -0.451345514766212 1
0.641166899063571 0.298968646718981 1
0.573371085463003 0.0201865173973964 1
0.161665624647875 -0.631602809142741 1
-4.48614312961782 -3.34044631508016 1
1.40543834741613 0.51536020943198 1
-0.717864933005696 -0.369555862674822 0
-2.05300102022621 -2.07463747458565 NA
-8.15434844656841 -4.83739497705664 NA
-1.15097329308052 -1.52563298795804 1
-0.10268547445727 -0.540116112453865 0
1.14639191888258 1.72773941070323 1
-0.33484789008781 -1.08532888912774 NA
-0.589414145130119 -0.309273034455445 0
0.0771509147072209 -0.697782040392024 0
1.37512477598819 -1.38342981411285 NA
0.478503050749932 -0.335881187051117 0
0.0823352922786736 -0.0984369213991375 1
0.427808012238674 0.731082378125156 0
0.570200240836672 0.913910886556852 0
1.37024139401394 1.23408576926521 1
0.477335137347952 0.139213699877622 1
-2.33579422763387 -1.51253223217665 1
-1.2650924861874 0.395517866667975 NA
-1.37707729846719 -1.80819580948022 1
-6.7082861738212 -4.29139733107949 NA
0.219961237821936 -0.0262557626063467 0
0.480009462034205 -0.603487496549478 0
0.16802016172985 -0.301227712598807 1
-0.0563851252091421 -1.10310260079428 1
-0.671269646088315 -0.57590166594517 NA
5.23726539469944 4.07625870480685 1
-4.26792310189725 -1.98180850468237 1
-0.890718612056505 -0.37364322345942 1
-5.11139970759953 -6.62519021741534 1
0.663529889026644 0.351056910234405 1
0.61922611470648 0.88381073251098 NA
1.24322681212488 2.7560945571571 0
-3.20068081965012 -2.30587287564198 1
-2.11589759796427 0.949921067971289 0
0.873665260434328 1.18508174503797 0
0.355207032046518 0.509276538789623 1
0.616801024334015 0.841878163579884 1
-5.64489949794739 -5.76973436334402 NA
1.40195685316643 0.980249016434245 1
-0.760078903178358 -0.395223609716084 1
-2.75312415476568 -3.73752649096077 1
-0.494317284294864 -0.700999509262904 1
-4.12880681764483 -2.93024051421587 1
4.10985442385526 4.19460802072374 1
0.789025934501311 2.02657937825608 1
-2.04413551426693 -2.34716736627248 NA
0.505043341908546 -0.835269026300148 0
0.552859740088603 -0.351274511028283 1
0.560958252710105 0.0375131411585309 1
-3.2597550790649 -2.29591479476781 1
-4.41215429259255 -3.80599853110873 NA
-4.61269759538395 -5.11733981572061 1
1.43501140158424 2.45590952796347 1
0.355117554450972 0.156548539580742 1
0.697054810105395 -0.255703479517706 NA
1.37762972417071 1.20258102651904 1
-0.566565687058144 -1.76747120019778 1
-1.80321758428586 -1.53053250510995 1
-0.693405003353534 -1.39455987846358 NA
2.24966985867901 2.23307008083798 1
-0.553085414630869 -2.05172656205445 0
-0.32934966613392 -1.11656693185897 1
0.606240806552824 0.612893357967783 1
0.646552425310594 -0.0920625452454703 0
-0.246475454517435 -0.374160198933519 1
0.108130102176571 2.17336357545012 0
-1.45526575977807 -2.1165284706023 1
-5.84171528585168 -3.81245814591826 NA
0.739109609853 0.238589206703699 1
0.0642272607340273 0.679084234670936 0
0.519453601808841 -0.11428908244332 NA
1.46728686872433 0.642434907831688 1
0.735254235778522 0.933746198473665 1
-1.11539185402005 -0.902074337163405 0
-1.29266943245105 -1.57092364897344 1
-0.238094315731007 0.4926220479389 1
-2.2271069730245 -2.13418363976698 1
-0.834830553962983 -0.778483086340462 1
-0.0850297422572584 0.368905936446456 0
-0.167794481522545 -0.850715054397682 1
1.97392416371424 -0.418808509085346 0
1.1964687914676 0.590733162133124 1
-0.831944600418558 -1.04155004167228 1
1.60219238555053 1.1316556795355 0
0.0808301038238312 2.22363738626383 1
-1.5967037306096 -1.97980188235047 1
-0.28928777816681 0.0828265454202939 0
1.37893525175856 1.62050280077119 1
1.20358199547766 0.255120209156047 1
0.52466943017225 0.303071403043052 0
0.303887575097428 -0.497433345104394 1
-0.967506005514849 -1.2768607960509 NA
1.48210137986295 0.563813349650311 1
0.335373808725575 0.0669530804818727 1
0.884608634977275 2.10049730454777 0
0.168754772454743 0.51376731675262 0
-2.14244264995483 -1.07112166976516 1
-0.45778571169725 -1.11796488856295 NA
1.09302137716993 1.59449937846125 1
-1.70219968414573 -0.494099392175603 1
-0.0222186954901919 -0.23951102340123 1
-1.13725840589428 -1.79498396417991 1
-3.36460556117679 -2.78712817455737 NA
1.04354945497602 0.586306507181303 0
-2.36428718884408 -2.40771581356411 0
-0.499627966874477 -0.395792074315037 1
1.4327289223139 1.60629495643718 NA
0.31521206261183 0.236560469827437 1
0.472800291333648 1.12450104870924 1
0.77743249857372 0.888438739806016 NA
1.17797187809825 0.858039574476034 1
-1.70507730107243 0.232317776056034 0
-2.19723382881652 -2.41325466262826 1
-0.938857803350009 -0.49987125736216 1
-0.0727069602296025 -0.759551987390014 NA
-0.0398432169915484 -1.54297004574764 0
-2.83585229109247 -2.41997838344562 0
-1.55391246709513 -4.19675157017462 NA
1.27598047101511 0.47687635121087 1
0.235355947882178 0.304134545574624 1
0.95868510369225 0.659468415632537 1
1.78238218342056 -0.462805291631622 1
1.05478481572771 0.961036239984914 0
-0.191759125685337 0.745714554803856 0
1.0633929718611 1.15540091381546 1
2.87927343045003 0.297133737929997 1
-0.180974303059946 0.0841501605137697 NA
2.49545776020892 1.46602305024965 NA
-0.194750656300107 -1.16437631186414 1
1.16015919884019 0.996753699156121 0
-0.266301480696482 -1.25232508457948 1
-0.326991660633852 0.127631708071376 1
0.622194062598223 -0.0427945652666506 1
0.377680354861924 0.0192758696032781 1
-1.13881893754502 0.0795805533648264 1
1.97800354904857 1.13907370103727 1
0.365676873054708 -0.637226724775516 1
-0.248652859311269 0.0116094024779883 1
0.373546827692943 0.591741989227324 0
-5.71695154187081 -1.43906921252165 NA
-1.18196493240438 -1.80485894831147 0
0.862913848723158 1.08412935273023 NA
-2.00189005264117 -2.06915303432499 0
-2.04598698733721 -0.722038878411794 0
-1.13646662080736 -1.0390138074279 1
1.2066594260191 1.15134542550137 1
0.355905646743413 -0.450473648687043 NA
2.09825788277488 1.78775089420818 1
0.945185379758945 0.913319701810645 0
-1.12925779465126 -0.380639300504732 1
-1.27278577766304 -1.04422843006231 0
-0.435510370400345 -0.862327840336161 1
0.481797260681147 -0.252272882580779 NA
1.89087807809879 2.12689919537989 0
0.212688217743148 -0.333600775652185 0
1.35909113487252 0.699465348144923 NA
-0.277492705637398 -0.187314191471924 0
-1.72872564231696 -2.62874063260891 NA
1.08002104282662 1.49710915742687 1
0.268942027409707 0.132293110302423 1
-0.431324953823807 -1.28496737823031 0
-2.42286131413112 -1.46927029110695 1
3.07184878117453 0.931697552086688 0
-1.21626764144099 -0.13300515011606 1
0.388222394214505 -0.252264280910884 0
-2.05528192783077 -2.33649733725575 1
-0.263493957046088 -0.726881321888485 1
-0.202316606721669 -0.494459376866288 1
0.526018314153846 0.863330869515094 1
-1.14342259237384 -1.25049554716198 1
1.51928245985573 1.2024298649109 1
-1.72926056169554 -1.87832822245051 NA
2.4113706541739 3.13308384022304 0
-1.76434775631149 -0.867280452665768 NA
-0.317962614498536 1.32355716280599 0
-1.79720923218673 -1.413493682276 NA
0.0979096006856211 -0.495359652426023 0
-0.379254128382441 -1.59018062162692 0
0.467742787225453 0.421011270361667 0
-0.466125062860371 -0.503618825771427 1
-1.18486656978002 -1.22342008465015 1
-1.07379538307122 -0.843270978472046 0
-0.131933794106665 0.579099872237133 1
-0.505331168926905 -0.250682904961509 0
-1.31538577286501 -2.46595115930368 1
1.04552667676431 0.814594035070627 1
0.0781818172565875 -0.573299760886005 1
-1.01023269371749 -2.44222411122358 0
-0.699412494698254 -2.20599529780254 NA
-1.04620048498411 -1.44467145360589 0
7.21651041215435 4.72011129150284 0
3.18104621906901 0.931081482118024 1
-1.22776535541417 -1.33313179634859 0
-1.73927912324513 -1.65923219390861 1
-1.44549838150069 -0.912858701463647 0
-0.740746976440587 -0.286669040570026 1
0.880300810997441 -0.630308165883521 0
1.23287926541504 0.711921584545854 NA
0.266635722499538 -0.258197331256744 1
0.293838121835776 -0.980473171068477 1
-0.654991570114324 -1.40995767638973 1
0.579518061425101 -0.137867952405957 0
-0.642750478983998 -1.43924026892509 1
0.520968336425741 0.0231537487759552 1
0.876196260702864 1.39087113798445 1
-1.81765707433447 -0.732729528176047 0
-1.5075966166287 -1.19980470660284 NA
1.28983777049973 -3.74594524456307 NA
-0.995840192079907 -1.96094420598964 1
0.837895929354205 0.739251820707014 1
-1.97851921672867 0.573967922597587 1
0.728378513124307 0.31824893805345 1
-0.172990336204553 -1.07333153354614 1
0.259320007651147 0.108204477207431 NA
0.0721689903223195 -0.204547054452377 0
-1.24472478190913 -0.720808435991341 1
-1.07843183876815 -1.3484749294114 1
-1.42675604442334 -1.09641692128537 NA
-0.376617166986763 0.820766835888994 0
-1.07093743118819 -0.664824004596084 1
-0.372262013990276 -0.386924343217394 NA
1.16669032185875 0.817954204887322 1
-1.76787522228552 -1.61767407394443 NA
0.469893583965385 0.167685427343518 NA
0.345552732711981 0.48503852585019 1
2.55281702413023 2.38740556828572 0
0.756940058375058 0.414138533708597 1
-0.101979591986554 -0.403576030478576 1
-0.34100747107691 0.646058799374905 1
1.34494780532562 1.77165404813442 0
-0.586050123574041 -0.999092373531004 1
1.19653072425855 0.639147974650513 NA
-1.12734712289359 -2.22192718212704 1
0.950013969840761 0.940767916915011 1
0.648992363728613 0.0610169305466058 1
2.61386179836337 2.69775775075346 1
-0.84686728329463 -0.95982765891205 0
1.65363048859614 1.78074573924308 1
0.102694056850417 -0.0373502923228118 0
-1.23206822049013 -0.761504920654454 NA
0.0455512253009581 -0.0510496087161009 0
-3.74062285077136 -2.00645206033719 1
1.93791218003971 1.30909244066242 1
-0.531542618142395 -2.09536664187984 1
-0.0133181182380078 -0.717806390051901 1
1.73218374178494 -0.666573303871864 1
0.749563972893699 0.909592540772054 1
-3.63028501704594 -3.34944918314293 NA
-0.958249355336471 0.558688803611386 NA
-0.415150634797622 0.55181075674603 0
0.0511012525967025 0.196208752126992 1
1.23687498865293 1.25120414219726 0
0.055832236887934 -0.441558542902793 1
0.372652823045094 -0.310000285362925 1
0.620339936365047 0.883796410397494 1
0.269401557076624 0.49533675058715 0
-0.251044622704805 -0.835161405316864 1
-0.478020730251453 -1.06977233700504 0
-0.929959714840878 -0.515120533062036 1
1.75596404309604 1.62128294180759 1
1.77028124961098 1.01206924702114 1
-0.698965191719305 -0.454542798847912 0
2.80441223985119 3.26185696944426 0
1.22737740624366 0.928841324629697 1
0.307900382718311 0.261892737849015 0
-0.0424308119359621 -0.565500093328511 0
-0.297881265508364 -0.395840694032513 0
1.21091846254691 1.58123590165215 1
-2.12945882417373 -1.45659906896176 NA
0.859195139481388 2.62670198882248 NA
-1.50407011378682 -1.51452142315766 1
-1.92914174849945 -1.67590300516701 1
-0.548026232226598 -1.65087323756188 1
1.65670251643157 0.401596507345721 1
0.0262115897659861 -0.617248981717998 1
0.173281564562901 0.30475660626105 0
2.04264264914643 1.03837978006062 0
0.100486996839765 -0.506877086443161 1
1.23198286932498 1.11426869230212 1
-0.988135856458235 -1.66627888615309 1
-2.09488863263259 -1.35071835777759 1
-2.93027860858487 -2.93417443636344 1
-4.04237164362207 0 NA
2.06785675019732 2.97349718017576 1
4.23820317982688 3.85391735638501 NA
1.0250698093334 0.40188334996438 1
-0.395658777484449 -0.645115350399447 1
1.19424838696821 -0.483235448031548 1
9.92322999354017 3.63103523932011 0
0.661871446102156 1.35289639045918 1
0.178616818427577 -0.543656658900641 1
1.21598116042326 0.741414678579371 1
2.31070531592502 1.49013502208535 0
1.35211707927328 0.600679159328779 0
0.351516861154346 0.624714680658048 0
-0.361441558789685 -0.271963770095903 1
-1.30438806674069 -1.29008586300899 NA
1.40723773546521 -0.666670149583075 NA
-1.68504012030435 -2.45259238675966 1
-1.64178353664613 -2.01803987382956 1
2.63310631428768 2.75622019098779 0
-1.96109455022734 -2.28624176345636 0
1.51394371603797 1.71637081394972 1
-1.82124609950357 0.372113449174901 NA
2.86201671709386 1.33797031601409 1
-0.619017700634767 -1.03829328823279 1
-0.266796751307623 0.151742096011973 0
0.884558095574803 0.429952991176678 1
-0.132802636903712 -0.39896950057827 0
-0.537272129866977 -1.04785754514777 1
1.30528680735671 0.84834223060866 1
-0.643389183266615 -0.779352946117363 1
2.00979902128423 2.14623122489068 0
-1.2462772695161 -0.0691855782772604 NA
1.20364840928415 -0.12265211120726 1
-1.25853633848237 -1.42737411404496 1
-0.987323367003514 -0.780499356255539 0
1.93335172933806 1.62093287239561 1
-1.09842597682782 -1.38387148553592 1
-0.759392939603755 -0.878875976341273 1
0.960625736661162 0.0805218565835098 1
0.636836541873425 0.402415506822298 NA
0.0438688730370178 -0.402876352494746 1
0.67758536916501 -2.11119566493057 1
0.783683578672056 1.14421159502593 1
-3.2242249025104 0 1
3.57032874144474 2.24790542957544 1
1.23206025545344 1.38034896491689 NA
-4.59769147607819 -0.846461647217961 1
-0.762757730899676 -1.55671854516087 1
1.97223500155861 1.44840340116638 0
1.63500053415357 0.438291657576841 NA
-0.974461026975561 -1.3223780660834 1
0.587823474748072 0.746790270504545 NA
0.268687710590482 -0.0872497217702691 NA
-0.313451655984286 0.209745086397275 1
-1.12594142680801 -1.04050536689119 1
0.703198510358397 0.107732831577911 1
-1.10987970581558 -0.453394838781385 0
0.627669359748701 0.363170773149607 1
0.0835097366768687 0.116384040399614 1
-2.38089521081097 -1.00667067802788 0
4.40561178583146 1.17694387497595 1
0.469201152841262 -0.823311993025632 1
0.538226870975777 1.85070139386679 1
1.60046440654257 2.26470418613052 1
-0.613489058591938 -0.176282887048038 NA
0.188914615188091 1.14923585103372 NA
1.87628098333458 1.4567438034502 0
0.67748988905152 0.340812205322665 1
0.554228142984899 -0.179604565858375 NA
0.131050530955077 3.12136077710254 NA
-0.505063050764704 -0.663721023913052 1
0.000608232376450581 -0.275800720293818 1
1.47991279046638 0.505909852071572 1
1.79517122141826 1.58678329949084 0
-0.315735913390852 -1.02109926752389 0
2.08706647333186 1.30583332100323 1
1.82818706017884 1.59753478072107 0
-1.95633279192238 0.27746942207177 NA
1.99757423732457 1.26363844084636 0
-2.30983362555246 -2.68246956887228 NA
0.716799986993719 0.471559840669245 1
0.103114780308633 -0.424907488506753 1
-0.14124579864026 -0.310695936087323 1
-0.629642172931048 -0.0492557871285056 NA
-0.506897287541052 -0.173633466465447 1
0.606920504052442 0.628332833955649 1
0.993765598301815 -0.00858856081632881 1
0.636614390322568 0.234586150105187 NA
-0.726911308476039 -0.90941989609596 1
-0.900475293977576 -0.435627762631418 1
2.36074881570406 2.93754033352973 0
0.104379276753137 -0.222139679671007 0
-0.887451278074638 -1.03501846701043 1
0.141632150724559 -0.356665434133201 0
0.288317450106264 -0.439934802439071 1
-0.405440333503991 0.396432721909907 NA
0.182730165110101 0.931319096422702 0
1.33006457221495 1.69134743920294 0
0.767871104043636 0.383953357387105 1
0.0306202025866351 0.700409895334277 1
-0.0242445844817661 0.319490238762538 1
-0.0996126686690863 -0.543004851562929 1
0.151836568262631 -0.586513075338693 1
0.106634922751203 -0.180572285382293 1
5.8053374178217 2.67550039619174 0
0.690549372424508 -0.206668511540157 1
1.36980012372825 1.05833018189339 0
-0.323901756967564 -0.574437432669087 1
0.731156211808296 0.175894202957136 0
-0.924201887524814 -1.76633600235641 1
-1.69776913232195 -1.13701602849838 NA
-0.128353249911636 -0.11170927495999 NA
-0.221821101199459 -0.907834599297503 1
-0.865371140403555 -0.563267312125673 0
1.03845737435926 0.706762555953375 0
0.275562738672788 1.75315188605345 0
0.579299329133675 0.985935012049 0
-0.506512017920526 -0.958561209372836 0
-0.437290266100742 -1.54088137050031 1
1.2909745644513 1.62868407246552 1
1.2657849863629 0.817266815840394 1
2.51003902608273 0.822828471382317 1
-0.847405041409401 -1.0923113058622 1
3.10828463730882 5.43856437882394 1
1.43555752667481 1.04854709818552 0
-1.31382816586277 -1.66791436424729 1
0.12571012969334 -0.763141086906269 1
-0.341364986016362 -0.326069121857578 1
0.715904817203504 0.203431597932836 0
-0.768750814527546 0.282003339324645 0
-0.494707169878951 -1.15022252990092 1
0.368797114235723 0.133546021828507 1
2.26688603222161 3.28819156894164 0
-1.58850830355792 -2.58873451837888 1
0.438247222444632 0.714815357537621 1
-0.26368267441601 -0.167435999150363 1
1.22133611809032 0.217364419633115 NA
0.59005097329917 1.4615901618314 1
-3.03214702060219 -2.66805166264518 NA
0.122996124589974 0.0830937555612521 1
-0.751288512179055 -0.93679846137099 0
0.324746800346271 1.44003911395338 1
0.0967649432113894 -0.433948423784245 1
2.45450484100585 2.61537469214288 1
0.564874706583279 0.389356028982658 1
0.0759872249243904 -0.38855642984766 1
1.50252832756457 1.86222564325851 1
-0.407977608328013 -0.580918601894651 1
-0.427879295718822 -1.66708928019407 NA
0.28356860595853 0.389487377577041 1
0.0560058577111222 -0.0400686353556035 1
0.993982366680276 0.269122800934384 1
0.173450718615211 -0.0782166812440801 1
1.05391739170077 1.29980015901349 1
-8.16105224124989 -8.93967684828666 0
0.734772213969204 0.139543887130821 0
-0.40049138668776 -0.703007814700614 1
0.0782292555987822 2.19222753102938 1
-0.013487785368134 0.218482639330395 1
1.43203387580606 1.96363133110438 NA
-2.75724306638224 -2.45485694692914 NA
-2.87790104286051 -1.74523560915246 NA
-0.592549003016062 -0.961479278694096 1
0.0148664376989824 -0.0156688832818792 NA
0.915151234491149 1.24767590851886 1
-1.81205595936488 -1.4232727918044 0
0.95837930530362 0.734676566118356 1
-0.800349659085137 -1.09332181362793 1
-0.419261622163807 -0.423022358173224 1
0.249007992777737 0.234632701521643 1
0.959726900293954 0.613837924592231 0
-1.01619139902626 -1.39705742370415 1
0.359069954196417 -0.957433484028181 1
1.74980661954304 1.25396766572298 0
-1.36501890630264 -1.15589094819398 0
1.14828279743038 1.39577007973723 1
-0.661025388376044 -0.139153273369067 0
-0.00499872147809278 0.907935083120898 0
0.454308761112661 -0.706554301097655 1
-0.024668825397827 -0.136537559286343 0
1.32914438747608 1.30326819660285 1
-0.732994409581841 -0.636742329444836 0
-1.14219638485536 -2.34860297669402 1
0.0217150936032207 -0.137488554027471 1
1.41541225263748 0.65478889365666 0
-1.13006956568727 -1.42793489719375 1
-0.904532054418783 0.138483459018806 1
-1.6910656384121 -2.30907347305371 1
-1.02649834156291 -0.964211329401441 1
-3.49392939126662 -4.39192760036784 1
2.9006935747164 3.86848921792694 0
1.06389456880315 0.547323027939762 1
0.830593412679214 0.436648341035269 0
-2.01614873110193 -3.3884748262177 0
0.215682372281586 0.151987917448227 1
0.0220143460701827 -0.121796706407576 1
0.95772311731252 1.14011846978825 1
-0.660701975394108 -1.19456989948594 1
4.57505140288091 5.42602025065713 0
-1.58370057774696 -0.961159855447876 1
0.540712360479792 0.986447202945116 1
0.0237034600641997 -0.136251861163838 0
0.185865191883066 -0.480743883013866 1
-0.601235285200767 -1.22983343761996 1
0.264346394072774 -0.935979331063729 NA
-1.30095809587978 -0.8782758724891 0
-0.659983652128003 -1.50693448760639 NA
-0.739644688798704 -0.646221863760522 1
-1.55110154408553 -0.848299599660442 0
-0.124140101397489 -0.318717707043481 1
-0.330785478833685 -0.225640530429491 0
2.35883572924313 2.26463656753909 0
-2.6338593074743 -1.41023684580354 0
-0.945662125516586 -1.2266651302937 1
0.91170048556254 0.784835450220101 0
0.543500098422368 -0.414264100241157 0
0.530181375316134 -0.393612131664617 1
-0.388724617841993 -0.786133535817948 1
-1.4508020846552 -0.29305429139364 1
0.818869779980327 -0.622810343619789 NA
1.77165243117269 2.24561523213615 1
3.52811197316026 2.79252856976788 1
-0.0346180628786564 0.214820678971511 0
1.45873405994546 1.86812994758662 1
0.977035333376447 1.82001645877391 0
-2.05909003668361 -0.695237222248256 0
0.939230394074301 0.913971232710428 0
-0.706289330499519 -0.966470894288331 1
-3.6475445955871 -2.81972232175474 1
0.502936563753195 0.136394098928572 0
-2.7083044422628 -3.04206557407793 0
1.31076466266815 0.178042282733877 1
0.163806058059359 -0.0315681904346508 1
1.71376923922701 1.53197051629097 1
1.0019071502299 0.76855159681569 1
1.00091378292486 -0.0390209207745054 0
1.66036458872815 0.505197078578406 1
0.607050284519869 0.95652470605432 1
-2.24752477050997 -2.32935831771562 1
-1.31684007051428 -0.732139398592653 1
-0.309499487694302 0.677070363162246 NA
0.617938860632416 0.527247119530245 1
-1.27199001828027 -2.28623530165374 0
0.19273752253577 -0.386615013076752 1
0.0572599065552907 -0.91673813166824 1
0.52957103322824 1.11175259960543 1
1.71277898465116 0.809874299377477 1
-0.289299626161893 -0.0381069720788889 1
-0.521599463967596 0.0599563899378917 1
-1.25761865269958 -0.830805356289572 0
3.16145774218696 0.346959228682014 NA
-1.5908808953494 -1.27329806748946 0
-1.97016810319721 -1.90469353127607 0
0.67699268344008 -0.364583749717938 0
-0.307472685223772 -1.15272823741972 1
-0.389658628019754 0.600399745958017 0
-0.234179283541229 -0.248214096873616 0
0.647001484647056 1.25141704236312 0
0.516712453334118 -0.020458147970777 1
-0.0726965502905739 -0.75298572218348 1
-0.986772980082799 -0.785996630420768 0
1.64067819876039 -0.746003987177125 NA
1.26348327722955 1.09393073613954 0
-2.01714575446976 -2.29076381939031 NA
1.36099638579756 1.76020535569211 0
-0.348895574323294 -0.826910202920657 1
0.0760103057306833 0.482373916663412 0
0.340984962993449 0.0343186740848875 0
-0.863266178993714 -1.10582602655619 NA
1.15173056200765 1.0826678701718 0
1.03827567627369 -0.0131999180271516 1
2.62404113976749 2.3304373936877 0
-0.461446214790104 -3.46303821047244 NA
-1.04764065322385 -1.0114273813192 0
0.154779499305517 0.300540850675923 1
0.128541119750838 -2.56166101165784 1
0.357007631534692 1.25658383637498 1
1.40169311216249 0.912113020327892 1
0.369740747287189 0.924226901998914 1
0.612273234718684 -0.301292888168889 0
0.0179822227565911 0.178638237582393 NA
0.22987469787752 0.326098032504287 NA
1.10844767864906 1.30786018253637 0
0.887088137173569 1.23122210777131 NA
-3.62350017465506 -4.34097025614822 1
-1.21058354982342 -0.812643489728128 NA
-0.0698631631032912 0.847503709711359 1
0.249792435063047 -0.311704615166333 1
-0.0363722805676993 -0.158725819520357 1
0.386582600784333 -0.240021853788732 1
0.0715248988468836 -0.00210651299806636 1
-0.923909327671407 -0.589181464642993 0
-0.139414558115364 -1.4404826791225 0
3.09164510110947 -5.76672503161104 NA
-5.89365956033502 -6.46729511743197 1
1.4837128573211 0.461454594750596 NA
-2.31051572812041 -1.81096071057313 0
-7.43859375250328 -0.265172908915781 NA
0.720055548275236 0.835586957950269 0
1.52160513499345 1.53599865221238 1
0.932754989799179 -2.38960426541044 NA
0.925723240930498 -0.19595209783571 1
-0.0167803808161117 0.250378181254724 0
0.705799352499006 -0.13666792015599 1
-3.71398316389269 -2.27630833810969 NA
0.607296102658319 0.548187040022077 1
0.526593318992451 0.527667814913117 1
-0.429491652989038 -1.17222172818587 0
1.15788769786051 0.604297085264628 1
0.518266911654301 1.24122140078938 0
0.583321112980611 1.12045309263561 1
2.21245616407577 1.57648911607052 1
-0.00221330810341239 -0.817893315983865 1
-1.35540481586873 -1.59088180508239 NA
-4.59741244029237e-17 0 0
0.186935877850327 -1.6595553084089 0
0.430203532544079 -0.209980479605737 1
3.76838633432243 2.96791150427537 0
4.91431967559231 5.09303945647464 1
0.460791279820934 0.043878240522466 NA
1.17099094678467 1.54362223138626 1
2.10926488255732 1.59952883902844 1
1.56093942432918 1.89814203393669 1
1.05411707843077 1.06967840400075 1
0.719719988145927 1.07065897632172 1
-0.370143252570392 -0.703444218369225 1
0.0708081263201476 -0.818838872630241 1
-0.0139637142962902 -0.10306392709401 1
-0.593431458624308 -1.1470168198635 1
0.864145061647992 3.56046293316615 0
-1.6930661119096 0.0792693374851255 0
2.6427776504533 1.72329817453477 0
-1.85002254385218 -0.70389909428388 1
-1.57271364394245 -5.83195712436667 1
-0.338806907048174 -0.741660861665726 1
-0.670027294170965 0.686941707163916 0
-2.47795590773946 -1.92149827526683 1
1.01600717341005 0.414155345990928 0
-0.158507981362961 -0.658591748319144 NA
0.565821062923958 0.0340157390594315 1
-1.21751638312406 -0.994307118127487 1
-0.135646728877343 -1.10361317002423 1
0.641708929600759 0.403029448057908 NA
0.695761620893496 1.61834101859649 1
8.37187455397279 5.95663959050104 1
2.28692021344511 1.01330966719497 0
1.64523425127961 2.24180153591855 0
0.332914807432014 2.47295175213223 NA
-2.33257366962456 -2.55959979314527 NA
-0.821829182056521 -0.151100971658807 1
0.527444549820821 -0.210714615432778 1
-1.32702451570902 -1.10755355973213 1
-0.0110355053350624 -0.475901197223621 1
1.96885286500951 1.8824031489692 0
-0.455564067917144 -0.715530291993802 NA
-3.5253362825859 -3.28449588288569 NA
-1.01970207124966 -0.766287026827578 NA
1.04430508844155 1.1641466591433 0
1.03248357437641 1.98037771479956 NA
-2.13289422607908 0.672782195017476 1
-1.726103871288 -1.59926083725165 1
0.178239352769793 -0.505608276504816 NA
0.73409538854492 1.06257559442866 0
-0.315632907424905 0.285063611366357 0
2.94513696550129 -0.928314360213824 NA
-3.5320707950839 -2.04013048927238 NA
-1.02949649534481 -0.885439500832756 NA
-3.09537485443917 -3.18532917947958 NA
1.28991341777022 0.524296907070149 1
-0.770811614407832 -0.816841883502762 0
-0.838291023184527 0.498966046754787 NA
-0.941983488193476 1.28785728236734 1
-3.06828192424885 -2.21092027583875 0
-0.0399374204420299 -0.822361772378669 NA
1.34409781905398 0.398245216813052 1
1.64109259830817 1.08225857156662 1
2.04297767682187 1.44353855343908 0
-0.836771472847247 0.314237551519965 1
1.38772698137104 0.442034826647284 0
0.948435832749851 0.40354995487774 1
1.07114277770146 1.22934018248474 NA
-0.479706276744748 -0.812086207790227 NA
-0.968905419737613 0.485410505263452 1
-0.511598158761301 -1.7623958970893 0
-0.937568836736877 -1.47215855538179 1
-1.11305040196045 -2.59643412918508 1
-5.06578041085648 0 NA
-4.59741244029237e-17 0 0
-0.197158066205964 -0.449992353326924 1
0.52941117971252 0.0286677862103338 1
0.892816384847 0.213065191769565 1
0.524597723185838 -0.621979052749156 0
-0.478030411619884 1.17950594596155 1
-6.0850950985614 -4.614494091122 0
-0.797980474158621 -0.850990881032777 NA
-3.25198818108583 0.170250397440617 1
-0.464306380252047 -1.48349930997349 1
2.68213022599725 -0.633381201607324 1
-2.14579527338939 -0.937008089285819 1
-0.951392560298604 -3.16721807236349 NA
-0.663778638416475 -1.0799185935652 1
-1.66701946860649 -1.85658458117699 1
-5.13868918364342 -2.5130314004891 NA
-0.0418339086880747 0.536378954555819 NA
1.13886140359264 1.07286999383888 1
-0.156322206739035 0.723657956994071 0
0.245568948290696 0.906534154229853 1
-4.24301944795827 -3.66748637677732 NA
0.201712957239313 0.54473155403906 1
-1.27851782615041 -0.349593640889033 0
0.536213286146242 1.03029279900143 0
7.86123015088691 6.04683923990271 NA
-5.20734632424378 -1.60094483816667 0
-3.37627915162772 -1.75620078009101 0
-1.40284837936364 -1.8256044583583 1
-0.192275882799707 -0.687457574332833 1
0.0900791618832598 1.3579416621626 1
0.215675350973829 -0.306148566811003 1
3.76775180576117 0.508484275582391 1
-1.56053046827614 -1.14433142535171 NA
2.45087976985015 1.49726571309691 NA
1.88824936622789 2.32456878126529 NA
-2.38868023125986 -2.60429657760497 NA
-7.58605449352158 -5.04717492157884 NA
-4.58678893744799 -3.6250939975136 0
-2.16506466600971 -1.99321281602469 NA
1.12127425181454 0.786488226106181 1
-0.674796558374118 -0.792978678779564 1
-0.813608073271784 -1.25102186775323 1
-2.39251968665032 -2.27250916726863 NA
0.937454130835907 1.8577551929766 NA
-1.38187968321956 -1.10218366876582 1
-1.2510081883076 -0.32542338152337 0
0.853179037565613 -0.0160902679564445 0
0.0465198489611794 -0.92623276603146 0
0.854867841131426 1.14603416451015 0
1.26237901336444 1.44908182409613 1
-2.91166946472616 -2.52245832166344 NA
-0.53246120238485 1.59984272667194 0
-0.296641473364323 -0.807905492234312 0
0.67925087702519 -0.024191079952705 NA
1.60135940281279 1.86726186808632 1
-0.928182740150492 -1.71246917084777 1
-1.57946348812749 -0.295301241686816 1
0.30638372662556 -0.931437259113347 0
0.721781357418012 2.47393291817549 1
1.24614916690038 0.140186383848016 NA
3.01103184655619 2.77486691345127 1
0.406902948684299 0.764292609186633 0
-0.830876355359496 -1.39260236670119 1
0.929277808836305 0.308624501988607 0
2.7482193366538 4.60606852481564 1
1.36088432516938 1.32335294875251 1
1.8914659619926 2.20424615348629 NA
-0.422324698333815 0.45304418414572 1
0.250595787463679 1.03034367800942 1
-0.726093217489711 -0.344587101670296 1
0.786565485661174 0.865736788927654 1
-0.043774263177454 -0.58548965087446 1
0.0751658463253036 0.616708750080274 1
-0.439319850036247 0.502000286562213 NA
0.824731246223699 0.819436039785503 0
1.57702417292938 0.60605091795045 1
-0.46757719429714 0.0683380352310533 1
1.07791130636042 0.0513324001393472 1
4.03662710805514 2.74896932272574 1
0.308273818213514 1.72776618004472 0
1.56360722553429 0.52547968966967 0
-2.52852059015608 -0.814145693974603 NA
-0.166507556680363 -0.767120583644406 1
-3.1828658831441 -4.10893245395299 0
-0.0253433394989957 0.346891807944332 1
-0.138428571371408 3.20274682033934 0
2.1108522501103 -0.536560040313748 1
3.03670166924923 0.692779820118271 1
-1.32941681592995 0.00735446668874022 0
0.0588027082167711 -1.57175554167384 1
1.8742609329412 2.0535690711196 0
-4.57754980579652 -0.971313439027167 0
9.55092230241733 5.15726259368342 NA
-4.34943763713887 -3.0849701020811 NA
2.6191094493719 1.93465420367245 1
-0.204100399154223 -0.0185001748626743 0
1.09299164240572 1.33655405058934 1
-2.5289712692161 -1.73983986025333 NA
-1.28137285717466 -2.35388360666228 1
0.330829409341982 0.220074433467792 1
-0.46602588824318 0.329630813054714 1
0.138654119162434 0.873578434729101 1
0.678045979257881 0.324729810333668 1
-1.56117916565656 -1.71696407330429 0
2.6482161592016 0.921288682714778 1
-2.96063846883965 -1.2423077687589 0
-1.05164959490017 -1.12831193685655 0
-2.83572413839915 -2.60043418933118 NA
1.86850604154543 -1.01833083865554 1
1.56880599747461 2.64501089858401 1
2.17189301390792 2.37172913601583 1
4.95785917773183 6.95182960213803 NA
2.96626538032264 6.0625879756332 0
-4.59741244029237e-17 -1.81517817752184 0
-1.16058049444935 -0.385447384522228 1
0.418662368052134 0.257353694448908 1
-1.1547526152526 1.79236270039057 NA
0.502333421740993 0.194714315208787 NA
5.72721405396717 2.40588434377913 NA
1.81057311498483 1.17063554719648 1
-1.66555832659511 -1.27073661456998 1
-0.133477613360757 -0.272151937067703 NA
0.838004554762176 0.809959481500301 0
-0.046589450348247 -0.372149596531837 0
1.49007217023833 1.33751720163995 0
-2.45357712774232 -2.59561618470158 NA
0.375118555807575 0.788625997970526 1
0.250772172313661 0.202792506362737 1
0.377088754003242 1.56224549837832 1
0.42292941874213 1.0467463603165 0
4.61766323692423 2.94923977628217 1
-2.43104927992124 -0.610985651070985 1
4.21902912729953 -0.157578390098376 NA
0.89817058387324 0.792458443436492 1
-5.11157365655287 -6.46295481727109 1
-0.0592285118584099 -1.52143633188727 NA
0.784041104658309 -0.132999791378352 0
-0.855730494547762 2.67969127184699 1
1.52782072551796 0.496021048130224 1
1.63133603199621 1.72072010417877 1
-1.24441114325335 -0.946796837661505 0
1.48899309679023 1.09123164078337 NA
-0.731260807275587 -0.577490636197753 1
-1.57695348442011 -2.23688302719061 NA
-1.42642530189159 1.17008651157979 NA
-0.638434136331759 -0.061441685769531 0
-1.01575794380231 1.09099333247899 0
3.95603862484574 3.23559370803729 1
0.378767336500293 0.0105057465004428 1
0.725005450229702 0.878936305338926 1
-2.6100567944034 -0.914610657535282 NA
0.393878456804651 -1.35628292015475 0
0.210030339831943 -0.757509671556779 NA
0.395394698902729 -0.0675713536066997 1
0.30841850106539 0.195675260125897 1
5.96774508402367 6.08355259078064 1
-2.00014603272166 -0.961615333931072 1
-0.374212009950667 -0.68110072497186 1
-0.871856700145698 -0.879114494941169 0
-0.0618244667988864 -1.38050989687437 0
1.66963349436326 2.68375054976296 1
1.50568301043788 1.75649444480374 0
0.971635550105853 1.56037912429336 1
0.963714087737861 0.00207122473501684 1
1.39087026153242 2.34985877118192 0
2.74766509235265 3.32759450420742 NA
1.09011901879735 1.51862380067962 1
-0.293694717657482 -0.984846427070857 0
1.61452006259132 0.294087824042045 NA
0.735029073571381 0.566310049792955 0
9.54433529625284 5.33092039229548 1
1.43404265235113 1.02591799521086 NA
0.724122180727503 1.16167790332513 0
-0.840788575107747 -0.837408979927315 0
1.23677690047535 1.82194525210937 1
4.93588253108934 5.15375733714394 1
-2.29040224763453 -3.69658041544207 NA
1.51692538256503 1.95775442761173 1
-2.10424785314562 -2.24917073974105 NA
-1.06592745121422 -0.456362053161169 0
3.01762984782646 2.12520776025295 0
0.918248618982145 -0.14878763126285 1
-0.111265952837333 -0.273604804369322 1
1.8089709231683 1.58233262385321 0
0.417731594552323 0.845894814677494 1
-2.88125237884263 -4.30220246290284 NA
2.67536488173498 2.36754180623102 1
0.407151163947764 -0.282085777430252 0
-0.968847209835279 1.12260820344168 1
-1.91017182011712 -1.67772243570978 1
4.27401519445389 2.29820745247172 0
1.10506876449156 0.8892618641395 0
3.44944140927102 1.90199589897396 NA
2.6230831147292 2.35733381464287 1
-2.10237745356962 -2.54928815302448 1
-4.06820089187953 -2.59419049173079 1
-2.57938728475227 -1.29679337286663 0
1.27967588812014 0.269243150644671 1
-0.680995498391684 -2.44508781176868 0
-0.444951887608176 -0.44408627655615 1
-1.19919026052384 -1.02982931680019 1
10.5988438235869 8.22814915484723 NA
-2.14654950666452 -1.99500537065273 1
-1.19984116440686 -0.808998788276588 1
2.12449160408141 1.13404280642291 1
0.951821558322722 -2.88225733537456 NA
-3.3337611695039 -4.28100244765493 0
-5.59977448795573 -2.6802828716032 1
1.81872583203625 1.81507132581782 1
-0.000644370672074871 -2.7358907074861 1
1.1959875179484 0.916763445715741 1
-1.19493880820994 -1.03806093641399 1
2.79568633984282 2.17539505442418 1
-3.64013578518412 -2.94072818849222 1
-0.214172479969127 1.73806829719561 0
-0.561650458089495 0.259797567126722 0
-1.36916430400854 -1.15516146771001 1
-1.60661961415439 -2.58664891542966 1
-1.36188101009594 -1.86701710635973 1
-0.662096872464334 -1.18836258741777 1
0.361415402835719 0.789984128207076 0
-0.551565744291144 2.39937237673904 0
0.200716477125012 0.0178751696475586 1
1.35563238464439 1.99915130018428 1
-0.372009048803605 -0.579234108232259 1
-0.215203021541308 -0.574581764668349 0
-0.938799419490389 -0.984516132344953 NA
0.629878613269594 0.244056729291452 0
1.83401480715441 0.579520125801867 0
1.27835663440372 1.57100339763706 1
0.271908036774383 0.109712172513741 NA
-0.580348464608959 -0.446215082104647 1
9.98214694583258 7.14113546171961 NA
0.333825991183257 0.577908270851824 0
-0.725125819583033 -0.745714500460649 0
-2.85230713397364 -1.03925787648263 NA
1.80310226462726 1.99632619030327 1
-2.17209676701523 -4.86927913132155 1
0.11588956378665 0.153309515353203 0
0.712525212772247 0.746479508180154 0
-12.4495643983136 -0.224262736630534 NA
1.18173124141627 1.58397928633656 1
1.25493789853166 1.79287499373711 0
-7.44494901561914 -4.25943094538182 1
-0.00486119790201454 -1.14808796294277 1
0.0521699083966339 -2.13146015840176 NA
1.15410078854042 0.443658376622189 0
-2.02411772350731 -2.10283705060758 1
0.70589729805029 0.483824049793702 0
1.83656591290944 0.574218302011087 1
2.98287189726154 2.62398333642231 NA
0.385734010835863 0.635549533475805 1
0.680089903674865 0.251544110639948 0
-5.42292296503297 -2.26873734924116 0
2.0767255902066 0.678031390256613 1
0.820660492235237 -0.0373245437912958 0
4.16566078561363 2.34515292877813 0
-1.94834029256602 -1.57038181791367 1
1.97706612435263 1.67986255311482 1
-1.40946441048698 -2.73468060782699 0
-4.10811631883297 0 0
-1.04451016056643 -1.09348424742998 1
0.246965194849979 -0.730744391822192 1
-0.180547092154949 -0.451347089823211 1
2.03558714707944 1.05467027511869 0
-0.134423507959719 2.27286780734983 NA
3.12826832307855 4.08351777887287 1
1.08741964521224 -1.48521423284525 1
-0.643544087045066 -0.435138440790938 1
1.07641946461589 1.18079034922236 1
1.84056800023814 1.20973619412205 1
0.127040981439284 0.632432804123413 0
-0.846925989581519 -0.3350277380192 1
-4.59741244029237e-17 0 NA
0.617530927019118 1.28910461564055 1
-1.95561661849372 -1.66690277260739 1
0.679350910897718 0.161740725822717 NA
1.91864748409974 1.90877573073557 NA
-4.59741244029237e-17 -4.55683243080098 NA
1.21832906249081 0.591710993845379 0
1.28299810010532 1.06421189084524 NA
2.68690241743775 2.98755635476134 NA
1.46269153105562 4.10237356143238 NA
-0.919204076405625 -1.23374819094917 0
0.0235503096170507 -0.354869015464955 1
0.346546140325779 0.901319760917688 1
-0.3790661860673 0.697844469839225 1
2.57120691246901 0.244542072129937 0
5.57439695924858 5.52861612709069 NA
-0.0254578504270196 -0.282788169123371 1
-0.744521254554603 -0.771210548710389 1
0.14294744294613 0.530531664549103 1
-0.198710378393701 0.226385940939016 1
-1.32502684039403 0 1
-0.255794023708014 -0.0793051021099973 NA
-1.1781334060808 0.0433666288088759 1
-0.289268571130821 -0.599755223532017 0
-2.08410898410867 -1.27522724464703 0
1.61842977499218 5.05964207583987 NA
0.730378373076381 1.64940361972984 0
0.0833457948859244 -0.313515239706472 1
-0.170700390036333 -0.280997170927109 0
-4.31916089085234 -2.15124882736239 NA
-0.320176434620479 -0.881327828009429 0
1.11546564038413 0.249755639896076 1
-0.202197407890099 -0.57408941389193 1
-3.14063172204094 -4.99677570971374 0
-2.15368286812434 -1.92469715336261 1
-0.00679196804397189 -0.806414525002319 1
0.245413028726542 -0.32039012469436 1
-3.26777747939293 -2.91916489213142 NA
-1.23776022382103 -0.685420467115927 0
1.81619579120151 1.21741007266294 0
-0.586678277659707 -0.576591633774638 0
2.91077106656455 1.4757393785592 NA
1.04228692133938 0.3513072774266 1
0.139504248902834 -0.18339839624202 0
0.613611564057733 -1.42917457664738 0
-8.36967452936742 -4.02028093995222 1
3.0245975853873 -0.260591168119349 NA
2.2561324851548 2.4237877502494 NA
-2.1414052313148 -2.38748580848994 1
-0.460635035818318 0.311336415072389 1
-4.9670835791824 -4.80450758027006 1
-0.812387411792897 -0.793570168764774 0
0.329210483634641 -0.15460486835698 1
-1.00764188540381 -0.528422632475377 1
1.47584411114843 0.965783304054133 1
1.20193750488198 0.619263140967696 1
-0.36007486757541 -3.16936038566384 1
-0.10358517031811 -0.24557720783437 0
16.9841324589639 11.6615806892071 0
-1.53055685655075 -1.38318239308408 NA
2.86808090909691 2.45430102244947 NA
-2.10097625127069 -2.34060911410287 NA
-0.250046828857729 2.20058676544082 0
-1.99602048860097 -1.84340938784192 0
3.01233588172945 1.70981903776868 NA
1.54504051586103 0.418806800357339 NA
-1.94688640983466 0.563174272154796 0
-1.42805141794394 -3.05519266711054 1
0.499544360898417 0.16416087701852 0
1.51960284133119 0.876778697154203 0
-3.25921956765309 -3.60271596486744 0
0.669881506211308 4.55367320375003 0
1.04202063650898 1.15392172124795 1
3.93392511129281 0.521255834707469 1
-0.0787691230269712 -1.51784570477766 0
-0.924844090726512 -1.42096581936723 0
-0.575332948201662 -0.247138864292897 NA
0.477527457638557 0.674283856041286 1
1.42854248826336 1.17687833772865 0
0.826719017426189 0.671194665103579 1
0.106811276797747 1.77993411002392 0
-0.629222141597572 -0.769980628212504 1
0.567732539523792 -0.0758349497921384 0
-0.210490597489335 -1.68129979546178 1
-1.02560420571968 -1.5935930009204 1
1.15370979960076 0.675353972102994 0
1.16625790054999 0.962560857918481 1
3.84169024001496 2.91456520527262 1
1.1066364566607 1.29143509035451 1
0.589954278552575 1.36549825621253 1
0.495134174861979 -0.667033033857325 1
0.125268545048586 1.13567063989161 NA
-0.191300580209083 -0.492272013021607 1
4.80071942591009 1.81453348567052 0
1.48871783968968 0.656978298967726 1
-0.474061585846935 -1.21964659792418 0
1.95151584955274 1.50168761079888 1
1.28978629767513 0.359737881804621 NA
-1.64011073384814 -1.72487592799982 0
-0.855189139115493 -0.92262600263359 1
0.0646957662337085 0.941408878141514 NA
1.48856954272848 1.3839724800447 1
-0.923086631580522 -0.908087914739038 0
-3.96471620997236 1.80395614738486 NA
-0.544172195204058 0.00977838115928213 0
0.338554092578598 -0.598071550643668 1
0.842251149789632 0.526769974915407 1
2.11735885876692 2.20492766001956 1
0.840020919085657 0.956812591578506 0
-0.807505122239251 -1.29455087950073 1
-1.36243188070169 -0.269233639349865 0
-2.82152413347557 -5.17318815073024 NA
0.191055714358955 -0.283594543208925 1
-0.745163843140332 -0.580121229641031 1
-1.71121166827115 -1.46152907898577 NA
2.37851397123347 4.04736200955485 0
-0.269413559563302 -1.17054287022696 1
3.17061670788577 2.92348169909964 NA
2.13345249320819 3.94498421221694 0
0.913766268575298 1.21132681296545 0
1.57374186439579 0.921978380759411 NA
1.45307999319943 1.21722444511953 1
-5.96317690540585 -0.0779179706067979 1
5.4965106392814 2.37282754424223 1
3.60791626143211 2.09682813206335 NA
0.126558588674036 -0.436229320846733 1
-0.297214863559958 -1.80968693878161 0
-0.354681942703209 0.142736407248023 0
1.90664721192563 0.948495888701429 0
3.79889676397911 3.47572802248717 NA
-1.91608554842296 -2.10639844611616 1
-3.18618623283248 -0.271382341008301 0
-0.694258388622219 -0.981258254408805 1
-3.86134661527907 -3.58357507678216 NA
1.0230530823541 0.944186023359342 0
-0.260392332854478 -0.441240190705456 NA
-1.38928871263214 -0.897466988665651 0
-2.22165959127809 -2.17108879005054 0
-1.04275364602097 -1.21203998932745 1
-1.46638078724062 -1.60471121120966 1
-1.33337338211708 -1.41985138683582 1
-0.920681561529355 -0.700442533656023 0
-2.53679929284017 0.842259574700195 NA
-0.96730716434346 0.55601637608827 0
1.28641395476394 1.64156008263769 1
0.833372905496335 1.03180635995377 1
2.38310640190274 -2.43329064116883 NA
-1.20951590154711 -1.82248110420361 0
-0.426129493290496 -2.29699119051652 0
0.845536219548104 -1.76645732894166 NA
0.584248568733698 -0.111878519309282 1
-0.113318226054419 1.10071651877549 NA
4.09371462396551 1.13619127907872 0
-2.95065145083564 -2.59722530118405 0
-1.68473461479348 -2.57982722716174 NA
-1.48878511285761 -1.24809607104361 1
4.59112953978436 2.16638498111739 NA
-1.21488389697651 -1.71533032527317 1
-0.135574298331906 -0.634308289432289 1
-0.585815653126685 0.0234477120198779 0
-2.38304225153114 1.09397226825361 NA
1.90788753239632 4.34840765201282 1
0.222465724819089 -1.38583072546919 0
1.45752013957557 1.60191612837788 1
1.47686013049337 0.52493337586767 0
-0.35120874221594 -0.22454724433982 1
0.64623758692986 0.310428041775415 1
1.09260442856023 1.64624113984984 1
0.404419659239104 0.118056843316076 1
1.02374576792712 1.06057068607702 0
0.496068056039373 0.323456347217749 0
1.83436629838901 1.50042282477956 0
0.526849913709569 0.618944235132644 1
-1.04941260010407 -1.67104904606566 1
0.0328923796872024 0.180004513046452 1
0.0202373232903233 0.143883574560888 1
0.0437714294302463 0.96010998187681 NA
0.918228554410389 -0.783402314182422 0
0.624180398450132 -0.0430954088566732 0
-0.390191281548487 -0.517691504120681 1
1.82427890063695 1.60576741956538 1
0.803645809908928 0.388667258043212 1
-3.5774573691908 -2.8018858596148 NA
-0.520810133703207 -0.781619049821529 1
-1.47997676989079 -1.08927209281088 NA
-0.750631026129088 0.000473639457837709 1
1.52818061821638 1.41761587252592 1
3.06110114667468 2.55672537201299 1
0.506014161134393 -4.36616328817636 NA
-3.75082782064544 -2.67683097277451 0
0.903086843514819 0.466495388837805 1
-0.472409933535909 -1.66223510994672 1
1.97095036668943 2.32005554221627 0
0.751897822817277 0.567355059445912 NA
-3.11187028146319 -1.16349106768068 1
-0.968409466315501 -0.443587661586176 0
-0.0778042184309794 -0.30625237433971 1
-1.28505816530049 -1.1552123291663 1
-1.33313128698965 -2.41073653184445 1
-0.347566983407063 1.6523369326028 0
-1.17932439655321 -0.814741543758376 NA
1.30275199838534 1.2118142175242 0
0.152213823514976 -0.603366058286097 0
-0.254099553340442 -0.436233566386245 1
4.06724781325658 3.38000295247419 NA
0.77457873149985 0.678053274768622 0
0.262961437339522 -0.313386604594007 1
0.34934816896839 0.30476723020723 NA
0.585227555874059 -0.639121469419348 NA
-0.596448672046614 -0.515835943054268 1
0.897402514725424 0.492390798711463 1
-6.40362299023603 -3.24720911368717 NA
-1.68180704602368 -1.07497909529921 0
0.691554108255975 -2.69570251581384 NA
0.345796963400308 0.738494557678489 1
0.764011194505327 0.925520267862297 NA
0.288021873730795 0.465942840655068 NA
-0.245336686042403 1.06892167531228 0
-1.8783708006429 0.798306492608655 0
-2.30829755687573 1.67250110710909 0
0.742552592669491 2.34942263676605 0
1.28384349368328 1.58710429504619 1
-0.195461652097013 -0.783520497749367 1
1.02146332972713 1.35306462863437 0
0.765019584266281 0.669489768662351 1
-2.48521144665909 -2.37981122370238 1
-3.23129759993643 -3.62183489276418 NA
1.4899852630216 0.374876662014933 1
-4.59741244029237e-17 0 NA
9.15406121762929 9.80653158475029 0
0.732373483809958 2.17884620367038 1
1.49038492473696 2.0584520951743 1
-1.62077576653668 -0.217413767179887 NA
2.63855255701271 1.81308527997973 1
-1.44575363291919 0.198219543895846 1
-0.583360588416577 -0.692274952780659 0
-1.17387778388001 -2.22315696003081 NA
-0.141288095810478 2.458142014998 1
-0.139897616014272 1.51475805143188 0
2.01058026093364 1.16691644909467 1
0.307215655262368 0.645854718780324 0
1.30981173077515 0.483959237824964 1
0.422023894662551 -0.746770950559436 1
-2.92501329867591 -4.07021828631017 1
0.685880779260676 0.0532396138308836 0
-2.53774281248692 -1.53606826329803 NA
2.88800264877777 3.15470731357135 0
1.80275072904123 1.38105967811201 1
-2.21735392744741 -0.562674542658512 1
3.94105498121348 3.72973507160925 1
1.35910135516708 0.76261027038083 1
0.93994910864531 0.538923829547317 0
-6.79721438840634 -4.04587730245718 0
-2.00170191445863 -2.9718035649166 NA
6.83830416053344 6.41944360259065 NA
4.04750515074482 -3.80057146037295 0
-0.266238304405922 -0.343489404370629 1
-0.0554847884698606 -0.379111031899975 1
-0.501649151381005 -0.915479672812269 1
0.859741845213138 0.534825819694592 1
0.776863185881088 0.498253961530204 1
0.700491006052577 0.287398390487772 1
1.98508830517346 1.39329944897699 0
0.165486024869822 -0.214350480601869 0
-4.59741244029237e-17 -2.44582578964153 1
-1.39956716056964 -0.665603748436536 0
-0.237515058620018 -0.0207100432199025 1
-1.07504722201236 -0.528362178149999 1
-3.16117146522814 -3.59951593100082 1
-0.271302521185479 -0.0560460538131286 1
-0.345486177397401 -0.974169015979706 1
1.55215108681758 0.895853809412175 1
-3.74877157613321 0 0
0.062282749131981 0.385881864207453 0
-1.21988835891009 -1.82491774791405 1
0.861266489266527 0.163085012463798 0
-1.52838896255601 -0.567731768318194 NA
-1.14995874092606 -1.09947933279133 1
2.33974078835516 -1.26502484681844 1
0.378080199252841 -0.485841288762664 NA
-2.40567059619763 -7.41604767586998 NA
0.718586087835094 1.18516894518418 1
-4.59741244029237e-17 0 NA
-0.592545812180059 -0.68612995450121 1
1.2678138069426 0.331013620618566 1
1.39461521725505 1.58357106540189 0
-2.22505272715557 -1.72279639765426 1
0.850121166761773 0.954402091208457 0
2.52135111816699 2.24991141159864 1
0.169696257618127 0.193371379458528 NA
0.562552237187224 0.804003806638157 1
-0.981752975272708 -0.92183659232949 0
-2.77495760577041 0.140686276883618 1
1.3739934909211 1.31714168140884 0
-1.54501840590971 -1.5932823876322 0
5.65292983129777 5.32579204295183 0
-0.74503826903349 1.28755777088573 NA
1.31909857844218 1.11691836692638 0
-2.37097470381855 -2.33515220563385 1
2.21634826613641 1.96616082687579 0
-0.875129116533184 -0.0544876067821769 0
-0.537700201927522 -0.705276574580227 1
1.48586974692169 0.0848366940289773 NA
-0.346192220666869 -1.54492825776382 1
4.9351792723909 6.43005290402846 1
-2.66762636684503 -2.06670496090262 1
-1.07451156833631 -0.737947617985042 1
-2.29356589066589 -0.0454492334546738 1
1.64420403180445 3.0210766864421 0
1.19218139073514 0.446526202081009 0
0.137196474403724 -0.257501362610617 1
0.387207403702791 -0.932224682773119 1
-6.52201500397476 -6.58348977092301 NA
2.0842701842615 0.627040670607297 1
1.70053577949617 1.88834573147346 1
-1.77149935033486 0.0605472672265413 0
0.186991220894082 -2.44933117347554 1
1.18347778410475 -0.3056038757854 1
-2.27672926376386 -0.801162173550088 NA
-1.20173112440093 -0.627731548294917 0
-1.25299892666635 -0.885945816160398 0
-0.506582311917541 -0.722158548776751 1
1.08486081054503 1.47730941237508 1
-1.45744057093132 -1.41664208367123 1
-1.18059892821571 -0.231058126379404 0
-1.92498789345241 -0.927387463632644 NA
-3.90667595452894 -3.69881131911065 NA
0.631203713040071 1.09900826165268 0
1.4131988193556 -0.932697885959151 NA
-3.59993499378636 -3.0990724564017 0
-1.01849616420897 -0.821504170893027 1
-1.06542613858677 0.0224307063684659 1
1.73351290312704 1.10046515461522 1
0.195312426975627 -0.756509089263888 1
0.825947977678911 -0.075501459875715 1
3.71993948736501 3.44739114525801 0
-0.441325308248867 -1.44189038233608 NA
-1.50090511828261 -2.6898187576368 1
-0.377951836978216 0.0583129308913661 NA
-0.777656995875926 -1.39717606263709 0
-1.1229992605939 -0.930032257623778 1
0.762347592595184 0.949083912347555 0
-0.247232638418607 -0.258728408534963 1
-2.1903324973572 -1.53997911002145 1
0.59080291258267 1.05545980484507 NA
9.95050092056534 9.24547096440425 NA
-1.69094423411005 0.81514944939778 0
-0.305847369926055 -0.167478725152908 0
-1.55674860804505 -0.859371449963172 1
1.07799222042059 0.417640025053496 1
0.509349186611575 -0.0296567176540435 1
-7.14290458133948 2.15778474540729 1
1.20680019211886 0.218552894698164 1
-0.709982475631944 -2.57115177671689 NA
-0.569954341896592 0.869057723931329 NA
-2.383760323395 -1.81017930329558 NA
1.50512561507646 1.70191742126143 0
1.66612894165052 0.751104824301737 1
1.11403439806884 -0.911718402383929 NA
1.16786783805824 0.255668556004794 0
-0.0133079436155489 0.1563798096938 0
-0.36820874731711 -0.363886490944653 1
3.0238887260748 1.96660081275711 NA
-1.2787436932163 -1.07069718312622 0
-5.66662823177019 -6.71297296560769 NA
-1.32323306273069 -0.55706408234477 1
-1.37173217528656 0.356077300340032 0
1.02668418056346 -0.840345515770573 NA
-0.701234651240432 -0.735151431711542 NA
2.23798793122934 2.88513154606565 NA
0.755088924376073 0.482058805127252 1
0.763732055706778 0.616600253019349 NA
5.81564794724997 6.44720573857365 NA
-1.23391054328453 -0.251968632201546 NA
0.180645191763144 0.0566939638797134 0
-2.17113427182311 -1.92703400529394 NA
-2.17965623083473 0.446722147133295 1
2.8095662550278 2.33679861635669 1
2.58351483383735 2.14162662669103 0
0.51843394848188 -0.624159097256332 1
0.226858367223014 0.541259446393875 1
-0.328364140942961 -0.0444600155401692 0
-0.680907450590521 -0.219976791520789 0
-2.70878146574508 -1.26909129845129 0
1.16284717673182 0.628452623612585 0
-0.0121957078030153 -0.623820141592722 0
-1.50104144293848 0.826661182511369 NA
1.09102794498395 1.12415494338971 NA
0.404747791825431 0.0540476500406271 1
0.447825791910729 -0.245384813641137 1
-0.713425687740154 2.35588878644019 0
-4.59741244029237e-17 -3.3924958459066 0
0.449351593592339 -1.7579428184882 1
-0.587203470939987 -0.860730483158833 1
-4.66628493184805 -3.6633513540642 NA
-1.67003801152288 -0.189875267911151 NA
3.53338595001865 2.30924587083534 1
0.52856815757069 -0.25034227086952 1
-0.799392931677374 -1.08666618165482 1
0.390720965505808 1.24051246606532 0
-1.48325883569388 -0.844101235496832 1
2.45929885852849 2.65804640260136 NA
2.50457190234601 2.52393984248084 NA
-1.99658162700021 -3.15867442426862 1
0.791586071198487 -0.544481554327382 1
1.13534089312418 3.75293570640338 NA
-1.76715192701438 -0.518966849864327 0
1.91347540775461 3.58216186659383 NA
-2.42772760706496 0.353692670838223 1
-1.80360708164392 -2.25552420035827 1
0.417243566830462 0.518934881869911 0
0.106250919537832 -0.299750218039803 0
-0.490741956142497 0.325513500298242 NA
-0.221432073524709 -0.850048134524915 1
-1.17853750109533 -1.3310815773114 0
0.810171309854831 -0.0439298472595197 1
-0.392668719836398 -1.46301730505386 NA
-2.47882020738268 -1.39818434585104 1
0.844174134395461 0.208873926016748 1
0.040597637865881 -0.678054933667891 NA
-1.0612220038337 -0.780191359962555 0
1.15133738475238 1.16691824755412 NA
-4.82382608227978 -4.06993936602206 0
-0.391938083865962 0.246118875274377 1
-0.880725145256018 -3.52953691623484 NA
1.06423906380544 1.04441026321306 0
3.19307172386943 2.33592289321582 NA
0.553134397162237 -0.0293350146264272 NA
-0.12077691262929 -0.292510055436046 1
0.566749409481538 0.278013103910088 1
0.029189645006817 0.000509530152038579 1
0.105620988522362 -0.39729524570647 NA
1.00871590227196 0.580794033399631 1
1.24855244181546 -0.157348316624466 1
1.54758798537877 1.85370519723326 0
-5.7170323128863 -3.78974127100195 1
-1.37501673624884 -1.16874522211711 1
0.889393500789445 0.696656592035516 1
-1.06101777571398 0.168964082357127 1
0.0538618511289232 -0.494002867214282 1
0.758982619402895 0.536967666878116 1
0.547094851657245 -0.050723302418251 1
4.63314112638088 0.253785416712399 NA
-0.732620921951881 0.0910328454790276 1
1.02627962863172 1.05388701948718 NA
0.270342568277722 0.319915353041923 0
-1.37186222775871 -2.63409682139565 0
0.190190447784852 0.7603192233736 1
-0.890776668181826 -0.834944569149145 1
0.337933180203768 -0.0936082654937959 0
0.180171287357838 -0.781939160758515 0
0.197878623662723 1.76974081613018 NA
0.771456496258534 2.01902800227982 0
-2.07928035972289 -0.583177813645632 NA
0.967656617988748 1.23238332214377 0
-1.18284509980542 -0.188821767447226 0
2.27010367151149 2.21006981838751 1
-6.13898222992032 -2.33981885717241 0
3.43697531556642 1.559969400647 0
0.488914374799593 -0.638576195582333 1
-0.368672890795449 -0.311237113494032 0
-0.418993600164597 -0.0666653588364456 NA
-6.81539628879352 -3.74382876446979 0
0.790599648730859 0.527299131684492 0
1.57554753869625 1.40330642583308 1
5.065644959117 2.32580270771955 0
-0.147379510759592 -1.75609846728082 1
-1.10050557440012 -1.24219311465014 0
-2.63767429872195 -0.420731623419208 0
-0.594312015682622 -1.02557641544465 0
-1.16266643454058 -1.23495644427741 1
1.16947926732425 0.764019310640927 1
0.468170151735974 0.480346929148495 1
-0.23248795754984 -0.413889957907364 NA
0.0550850426014887 -0.192113524390323 NA
-0.352833129825381 -0.530610162573109 1
1.51244178808422 -1.4141952775711 NA
-5.16498974238956 -3.0352220042551 NA
1.43857708891568 0.432585177731275 1
-1.47098146744277 -3.57737610044469 1
0.176845985937028 0.534737643233015 0
-3.48448836212775 -3.38703067603299 0
-0.129093076616802 0.296222982368983 NA
-6.78058340257315 -2.71901286020034 1
0.529634607634281 0.740644387427262 1
-2.21126946942104 -2.71180815850154 1
-0.304530336553959 -0.0481596295315086 1
4.13519438553115 2.68666261170275 1
1.45437170695139 1.83273993659177 0
0.145733643491618 0.121404050039447 1
2.0290668414263 1.55003740001307 1
-2.36677494539398 -0.635693254799724 NA
0.68620036622546 -0.0884926064514386 1
1.09573257523822 0.980190131519601 1
0.504919239704131 -0.642106578420717 0
-4.44658561771448 -2.58834222685471 0
0.0336530936744168 0.0471150655133858 1
-0.200978406931968 -0.890486786465955 NA
-0.0529777502847092 -1.70631258603924 NA
2.56096346260536 3.06897228137725 NA
-1.73457631520588 0.402709260446258 0
1.35477608420815 0.701809270300797 1
-3.51020661818382 -2.5216790665909 0
2.50409716192506 1.8324848227845 1
1.5737737345589 0.892532903869268 0
-3.3201442869105 -1.83076862525322 0
-3.98044573352406 -2.93599530231414 1
-0.630058031168875 -0.645487401516289 NA
-2.05545387075865 -2.33416133702318 0
1.18273681697589 -0.253335315892926 NA
-0.720865660957625 -0.904484247345715 NA
-0.488280313469044 -0.651302293109214 1
1.57716499393004 0.579815644694108 1
0.935581569660555 1.76368342655172 NA
-1.85241256942634 -1.49793814025285 NA
0.660668555247556 0.956899913495177 0
-1.01556127212038 -0.578762041637055 1
-3.1796160443984 -4.10970917571417 NA
-2.31243798791246 -3.36905724123719 0
0.0121488282982144 -0.130520029349509 1
8.47436410521272 3.41386612609846 NA
-2.67290593184628 4.31434129768249 0
-0.976882983573474 0.54425171770102 NA
6.96933421736541 5.19739850223246 NA
-1.29633673543119 -1.39672264854378 NA
-4.75897845961354 -1.85787337986615 1
-3.52674537184955 -2.03905582465801 0
-3.94017310341421 -2.6120671690719 1
6.94110631851704 6.49396114066876 NA
-0.366412197195192 0.128872777628814 1
1.37881037561392 -0.797609658968501 0
0.746012133904219 -1.51266485023004 0
2.42436730138654 1.81989213027129 0
0.32286668005878 0.0913480665136695 1
0.687893949893047 0.351879649299095 1
0.647274726033513 0.589226030921329 1
0.776464579488119 0.612432399906967 NA
6.07813500837486 6.51876931142893 NA
-1.31451403603938 -1.15677739889092 1
0.16467462761661 -0.745490002131735 0
5.42291904160391 4.27181536941892 1
0.0259576905335229 0.360792574768071 1
0.927907975369688 0.561570720074183 0
-1.30914383778779 -1.21115991646731 0
0.178343763766474 -0.00809956999017107 0
-4.27686326553824 -1.92226253001756 1
0.424291339014339 3.92438099066341 1
0.698650205982237 0.837269455979506 1
-2.89823734573469 -1.33167912630764 0
1.82755846831196 1.69987275282157 NA
-1.63402792748095 -0.967644557405518 1
-0.566384561647768 -1.08320699900239 1
-2.78074067869092 -2.14676624444569 NA
-0.00295085378480137 0.859963244312611 NA
-2.09274608946731 -3.1259693184499 NA
-0.0491360180307262 -0.775879068965212 1
-0.110392882928892 0.0719494285265853 1
1.89226364072452 1.63042118776862 NA
-4.59741244029237e-17 -3.84726542272506 0
-0.393751695700483 -0.663441308878021 0
0.325878702336565 1.28567644448175 NA
-0.168346343388228 -1.47079192206444 NA
4.10530518520126 1.27183469832753 1
1.53008642924766 1.56629556793722 1
-2.91862053261119 -3.17204036290989 1
-1.00290909305443 -0.759152979750705 1
0.362778615252346 0.902563107246299 1
-4.29243202546799 -0.327590821449913 1
-2.25828705812848 -2.72034719302196 1
0.0804680026415152 -2.48554164027804 0
2.09752507759479 1.04018530645148 1
-2.39998733433394 -3.84750939489514 NA
1.42463966329443 2.27724715723896 1
-0.55156450273573 -0.400318987837591 0
-0.403331205932823 -0.395579824572955 1
5.02989806598126 5.23409426064717 0
0.580742847439351 1.0950962085016 1
0.907570486100802 0.0323283312079424 0
-0.331957565948785 0.0952947950714354 1
-0.992517086262694 -1.79551813683787 NA
-0.556441983013596 -1.04827432193639 1
2.93648605011284 1.68630846523846 1
0.872440120479056 0.13275024746582 1
0.107191976298267 -1.20314824479719 1
1.07726780185907 1.07152862483861 NA
-2.11331191198974 -0.362332567781083 1
-4.59741244029237e-17 -4.25408938231258 NA
-5.82092819222845 -2.67665061629022 0
-1.45702260171268 0.261713137788324 1
-5.7144375057936 -6.48717848625078 1
-0.890190260424087 -1.23231385357152 1
-1.12274908187458 -1.5796448695866 1
-0.682439043362244 -0.712020948925255 NA
-2.75508658229104 -1.59649121151665 0
0.906526765365622 0.414761017338686 0
-2.06061447404924 -1.45024916702863 NA
4.02461958850229 4.27449600697704 0
2.99585727734289 3.93737322647743 1
-1.78559796385779 -1.30022411964646 NA
1.75724698469363 1.0861038190144 0
-0.525646704035477 -0.102548545996081 1
1.69240414113424 1.93221053505583 1
-0.468834816316185 -1.11847163071285 1
0.661349436467713 0.529421186491665 0
-1.8237825188404 -2.73073672791249 0
-1.99678018802942 -1.90344877435333 1
-0.309340314231559 -1.30658875404344 1
-0.549283948956975 -1.4527179165545 1
7.74423052328625 7.44056108010439 0
1.50374132353655 2.38734075105568 1
-1.35622831820542 -1.07044747715182 1
-0.0203628858654161 0.749814187976359 1
-1.71316249010321 -0.431641015686667 1
0.109695936834985 0.204501692165148 1
-0.491320323716943 -0.715845022428613 1
-0.909100013341914 -0.32850312367134 1
-0.725947549340243 -1.45842323189249 1
0.569786445278002 -0.0945027560119104 1
2.99698450509569 2.71439353974112 0
1.12112265499189 1.16652906788326 1
-2.81762381746063 -1.67644205123164 NA
0.926030683171441 1.5246049893422 1
3.00341182126106 -1.11681328997202 NA
0.0109545142799344 0.00229154801102366 0
1.24183999213985 1.65153915579862 0
1.82419278905747 2.5412225536118 NA
-3.71588444195959 -1.15739971534219 1
-0.237977508897388 0.077805541778254 1
-0.198723189105604 0.606066744360559 1
-2.03045244651665 -0.63890634752918 1
-1.31977444876001 -0.813764789049157 0
0.777163063066959 0.597919978705124 1
4.98071478552505 4.49817780013281 NA
3.08905213775741 2.93004435265971 NA
1.68909100552018 0.841846935079783 1
1.94949214111006 1.88608238728431 1
-0.476975293644407 -0.0355291033135437 0
-1.01598315986982 -1.30692257207084 0
-1.62404522004485 -1.41064003540191 NA
-0.175040619683536 -0.885339567862857 1
1.56464650126387 2.48467186823805 NA
-0.702712199202118 0.0274348800202693 0
0.0306786328302553 0.00090754746031186 1
0.944867384221538 1.44715590147104 0
0.299139242051297 -0.837157256788224 1
0.165827356771692 -0.889665322991096 NA
-4.59741244029237e-17 -1.21091671626686 NA
-0.731779668364763 -1.52317510947314 0
-0.0141302075000087 0.409196545317961 0
1.63861260906559 1.57834258122937 1
1.99165831032748 2.00880479915528 1
-0.0693582251170233 -0.615675321592499 0
0.253570254630607 -0.374261547381096 NA
1.95275687033687 2.16384451048023 1
0.30164192314034 -0.851279994988106 1
-1.37764078401561 -1.59535661845232 0
0.113097405626535 -0.533668503578943 1
1.74392303472734 1.20262666179009 1
0.793486155377784 1.09397069764269 1
-0.779508789923791 -1.19509834133763 1
-1.26521412936737 -2.08416390819871 NA
0.628229680411976 0.2570327581596 1
1.26008588178158 3.75700023453574 1
1.57272113211952 -0.7176506093327 0
-0.447377108717126 -0.943531478663696 NA
0.0574987809711941 -0.525658590337452 0
2.08212618254224 1.67950935812316 1
1.15122069261468 0.799837523073405 1
-4.59741244029237e-17 0 NA
-2.22110949537628 -2.72464001142726 1
-0.595996255253967 -0.0357869751814202 1
-1.81063519872666 -0.3119480843741 0
0.313711164212676 -1.76624990265667 0
-0.00968252727213189 -0.301172896709752 1
-3.85424794418222 -4.56026004253534 1
-2.72471619329256 -1.68070112097164 0
1.50909228224599 1.53464704506994 NA
-0.799148142315634 -1.78664741731992 NA
-1.83888879907034 -1.18389888015181 NA
0.248207422970649 -0.705639443663244 1
0.631843355430381 1.12145449911808 1
0.380836639704451 0.710785730944511 1
-0.190909853146337 0.408468312553141 0
-0.439067586452371 0.58668538985559 NA
0.650004076305146 1.61416941694558 0
-1.65821049316886 -2.25233388103919 0
0.142339136960162 0.0431397730240396 1
3.41818944413943 3.47564241736643 1
0.385965914740418 -0.108339699090233 1
-1.16652519013295 -3.17513303908505 1
-0.362522038932439 -0.265083721781504 NA
-0.901936466325207 -1.25166962432609 1
1.92489166265194 1.8206511782819 1
3.98070967684384 4.38355032717303 0
2.32896109371103 1.74558969780778 1
-5.91776828316346 -2.22477603235343 1
0.615128178420395 0.104628981662707 0
-3.30159448758635 -0.444356212947714 1
-0.389929135589942 -0.644016565150344 1
-0.396157149881808 -0.806763338374833 NA
3.17669487201441 2.05746554187157 1
0.822465050032841 1.8108599393145 1
0.551175664509146 0.582035813057383 NA
0.725830377600605 -0.183132293057999 1
-8.14240324464039 -6.13833983051025 1
-1.13238830310815 -0.45871943008946 0
-0.378484909005317 -0.674642834534481 1
1.48332388171315 2.00827411627151 NA
0.812294347622203 0.968452029672981 NA
-0.0320785477545767 -1.23629412796973 1
-0.00730434453629786 0.234893818461421 0
-1.8626858713784 -1.55273601382267 1
-3.45816854501009 -3.11406631989871 0
0.88600585389459 -2.05195092730231 NA
1.19594762979108 1.38756060655497 0
-1.74146548917983 -0.900987399692733 1
-1.72179051564034 -1.39118963053155 1
1.93996424439404 1.0675047323142 1
0.461807566869669 0.744877369817501 1
-0.148226702341859 -0.245270408252988 NA
-1.51892405604154 -1.13909796286316 NA
0.0438186644843184 -0.453654142919468 0
0.287454318071069 -0.755661039669325 1
1.47614004180417 0.783779891487407 1
1.99897781256798 1.552965301022 1
-0.888194305297308 -0.88104186047803 1
3.63018401378312 3.85616205098006 NA
-0.0310605072628951 -0.463536620661211 1
-4.99255837249712 -4.20673654801198 1
0.619972104707134 0.861468718729637 0
-0.92349060539867 3.067670794453 0
0.430061115114936 -0.161586276247997 NA
-2.74969062289649 -0.0905044461157628 1
1.02815126297851 1.53310826891802 1
-2.38196594455 -3.7695053590179 1
2.55687369790336 2.95189710469985 0
-7.38846402351788 -8.18387199423308 0
-3.05119825141542 -3.54471132923034 NA
-3.35915531534253 -4.10658952361697 1
3.90205762447811 4.0093092952158 0
-1.61969730291385 -1.72934299854682 0
-0.947012172355191 -1.6484223331026 1
4.46456544440851 2.80401148832399 0
15.5353871682864 10.9492390073948 NA
-0.492415988849862 -0.623816490130098 1
0.145261654483856 -0.207510674596849 1
-0.227123256741986 -2.03736323403994 1
-2.36330525410125 -3.67893671315425 1
-0.394142588749226 0.510991925779586 1
0.93863297272255 0.886169621500265 1
-2.65171777077299 -1.02386926756586 1
4.68397211501087 6.49867540911407 0
0.418600137134657 1.92600269881399 1
0.338945083316924 0.832758293938109 1
0.589854497991599 1.61297282370979 0
0.139949214392448 0.180335755515525 1
5.81696601794385 5.74717384267788 0
0.155071855903257 -0.431777180150186 1
-6.20152549392045 -4.71700815169736 NA
0.252645562524442 1.03148696966585 0
-0.581614245954123 -1.57395423336686 1
0.888192546059909 0.25232771736833 1
4.99340489826269 5.48373756683621 0
-0.150318225939611 1.05220196809816 0
-0.535604155976385 0.912426698200974 1
0.826797022515819 0.972697961198658 1
8.51847365034231 7.96480589359452 NA
-3.49476607181221 -2.00723702039544 NA
0.974389823409465 0.621455960306489 NA
0.327638978765831 -0.64912125378921 NA
0.196043812407295 -0.0568078514648548 0
-1.03636658270484 -2.57458740835033 1
2.45694144999578 1.53987177794798 1
-1.51358798103719 -2.34885566133514 1
1.36851109510326 1.37687402774227 1
-2.75135132767916 -1.38689651379823 NA
[truncated: 48,076 more chars]
