# Supplementary material for: Convergent eusocial evolution is based on a shared reproductive groundplan plus lineage-specific plastic genes
Source: Nat Commun. 2019 Jun 14;10:2651. doi: 10.1038/s41467-019-10546-w (PMC6570765; doi:10.1038/s41467-019-10546-w)
Supplement: Supplementary file 4 — Source Data [file 41467_2019_10546_MOESM4_ESM.zip › SourceData_Fig3d.txt]

"logFC_dmel" "social insect abdominal DEG"
-1.15634851507344 1
0.85952332194068 1
-0.109665633870944 1
0.174818513872665 1
0.377094695778859 0
-1.1477390532055 1
0.755044421990892 1
-2.59339455880857 1
-2.56129615154411 1
0.635181825672337 1
-2.56396638445762 1
-0.341479364974732 1
1.69574195708441 1
-2.40515424658819 1
-0.368883374939121 1
1.11262780830519 1
0.920842817489949 0
-2.96619641700824 1
-0.247797830380462 1
-1.5867076307509 0
-1.92600735852753 0
-1.65936651052138 1
2.15587378284133 1
-1.49666720013854 0
1.16153791221353 1
1.0650672509426 0
1.10365314694113 1
-2.6449556382133 1
-0.241157289493131 1
-3.66235345665603 0
-0.993556105936303 1
1.01418356468323 0
-0.2960699771773 0
0.847155347512396 1
-0.191065993248903 1
1.17173427627311 1
-2.14190132925138 1
-1.8539467033537 0
-0.996388695652476 0
-0.915010890773709 1
0.832456820850935 1
0.892963160553177 1
0.184972425296159 0
0.407297764609262 1
1.69856253933496 0
1.05297164673922 1
0.681608156035254 0
1.28261637597805 1
-1.03529574709903 0
-2.87976705825351 1
0.657731750833739 1
8.1471820114509 0
-1.46652059952858 1
1.14416767657762 1
1.23957147763476 1
-0.711106457566006 1
-1.97469456158817 1
0.925534415760535 1
2.88266044119398 1
-2.74023643782448 1
0.967985587794384 1
2.49094334629355 1
0.663362305752605 0
-1.01082488061763 1
