# Supplementary material for: Convergent eusocial evolution is based on a shared reproductive groundplan plus lineage-specific plastic genes
Source: Nat Commun. 2019 Jun 14;10:2651. doi: 10.1038/s41467-019-10546-w (PMC6570765; doi:10.1038/s41467-019-10546-w)
Supplement: Supplementary file 4 — Source Data [file 41467_2019_10546_MOESM4_ESM.zip › SourceData_Fig4.txt]

"connectivity" "caste bias" "phylostrata" "species" "dN_dS"
0.643445244070443 0.465840676955191 "ancient" "M. pharaonis" NA
0.0647580739848392 0.576906702515469 "ancient" "M. pharaonis" NA
0.0429634399565541 0.294983626694801 "ancient" "M. pharaonis" 0.0716
0.0518296459038269 1.34497595717362 "ancient" "M. pharaonis" NA
0.0482188501988588 0.236844651981691 "ancient" "M. pharaonis" 0.1634
0.139119947086996 0.277121215217916 "ancient" "M. pharaonis" 0.0667
0.0241392823093634 0.54356616301031 "ant" "M. pharaonis" NA
0.0126107908951003 0.558457428087888 "insect" "M. pharaonis" NA
0.0420493997959538 0.60692492807562 "ancient" "M. pharaonis" NA
0.007691209782165 1.43659041237687 "ancient" "M. pharaonis" 0.1253
0.391513757955181 0.900425241269289 "hymenoptera" "M. pharaonis" NA
0.368770468873728 0.0773330144348751 "ancient" "M. pharaonis" 0.0528
0.694729467400097 0.6044055854122 "ancient" "M. pharaonis" 0.0681
0.733986485940534 0.252471058711153 "ancient" "M. pharaonis" NA
0.502489772327071 0.202907874728709 "ancient" "M. pharaonis" NA
0.0883333071256544 0.218520256437915 "ancient" "M. pharaonis" 0.1084
0.169200418512496 0.181983536206964 "ancient" "M. pharaonis" 0.1384
0.101783169522709 0.464350067180164 "ancient" "M. pharaonis" NA
0.310648644963795 0.496293092561278 "ancient" "M. pharaonis" 0.0449
0.343060722214561 0.225845674972594 "ancient" "M. pharaonis" 0.2141
0.823679832296441 0.23982420765509 "ancient" "M. pharaonis" NA
0.102968000738293 0.214714353246792 "ancient" "M. pharaonis" 0.1789
0.274661263098496 0.266200251711525 "insect" "M. pharaonis" NA
0.0450221534291659 0.23330447471997 "ancient" "M. pharaonis" 0.1783
0.0514926819179035 0.140211007201412 "ancient" "M. pharaonis" NA
0.576511867883003 0.153175191537072 "ancient" "M. pharaonis" 0.2187
0.519546486436712 0.427624994412333 "ancient" "M. pharaonis" 0.0278
0.0747702914600556 0.194900294684841 "ancient" "M. pharaonis" 0.1136
0.0652199098973737 0.195298493666321 "insect" "M. pharaonis" 0.3168
0.0790178660405971 0.255220853455776 "ancient" "M. pharaonis" NA
0.0162719856788397 0.225259562348325 "ancient" "M. pharaonis" NA
0.00582932162045593 0.944490509469725 "insect" "M. pharaonis" NA
0.146075264741397 0.235207477745103 "ancient" "M. pharaonis" NA
0.0647580739848392 0.576907411438588 "ancient" "M. pharaonis" NA
0.0133417325413159 0.273454522719374 "ancient" "M. pharaonis" 0.1255
0.00700668609256969 0.660350847105989 "ancient" "M. pharaonis" 0.0898
0.362858956464799 0.307495979446265 "ancient" "M. pharaonis" 0.046
0.118477742153911 0.0803777950841473 "ancient" "M. pharaonis" 0.2614
0.137530487403004 0.249054613018358 "ancient" "M. pharaonis" 0.2
0.100532215322014 0.292818494827498 "ancient" "M. pharaonis" NA
0.357341696134819 0.226491513742885 "ancient" "M. pharaonis" NA
0.548003785490122 0.82044319411633 "ancient" "M. pharaonis" NA
0.0926337649396432 0.341565848415999 "ancient" "M. pharaonis" NA
0.214424906047 0.267568770829336 "ancient" "M. pharaonis" NA
0.294353602463039 0.370774516106244 "ancient" "M. pharaonis" 0.1074
0.353823920854859 0.742551693320577 "hymenoptera" "M. pharaonis" NA
0.517482797955095 0.435813269656748 "insect" "M. pharaonis" 0.0368
0.41458937026469 0.461000014618094 "ancient" "M. pharaonis" 0.1352
0.518571478498705 0.245441171947715 "ancient" "M. pharaonis" NA
0.190849628989068 0.6558834814021 "ancient" "M. pharaonis" 0.1468
0.0103852389504502 0.435047496521675 "ancient" "M. pharaonis" 0.116
0.560806924266927 0.249425649873863 "ancient" "M. pharaonis" 0.1203
0.0128663331762901 0.301832606600799 "ancient" "M. pharaonis" 0.0403
0.0367240309380744 0.38112227172226 "ancient" "M. pharaonis" 0.1149
0.0317667583164745 0.18635708613647 "ancient" "M. pharaonis" 0.2188
0.141512219155329 0.271327184712025 "ancient" "M. pharaonis" 0.2867
0.0105194803311024 0.862181639223922 "ancient" "M. pharaonis" NA
0.0549980208990084 0.184991024883885 "ancient" "M. pharaonis" 0.1838
0.198663448838787 0.439482804765635 "ancient" "M. pharaonis" NA
0.47720861145996 0.282813762962764 "ancient" "M. pharaonis" 0.1182
0.422201700810366 0.6026390313468 "ancient" "M. pharaonis" 0.1161
0.0128614308573541 1.22758040025823 "ancient" "M. pharaonis" NA
0.0133574373203542 0.958760164897822 "insect" "M. pharaonis" NA
0.0206892824428066 1.21957270173234 "ancient" "M. pharaonis" NA
0.012918454783231 0.480178674685884 "ancient" "M. pharaonis" NA
0.00772876539297111 0.558567220728344 "ancient" "M. pharaonis" 0.1866
0.0394406040067427 0.789019193989186 "ancient" "M. pharaonis" NA
0.0625342084778581 0.196536322131239 "ancient" "M. pharaonis" NA
0.0303729814163989 0.200754647595989 "ancient" "M. pharaonis" NA
0.043044614099036 0.439061146069267 "insect" "M. pharaonis" 0.3279
0.00732047448020123 0.245084063137397 "ancient" "M. pharaonis" 0.0853
0.294332227559687 0.551021193973571 "ancient" "M. pharaonis" 0.4993
0.0125657292338029 0.782755172893166 "hymenoptera" "M. pharaonis" NA
0.0100627258819955 0.690795706388225 "ant" "M. pharaonis" NA
0.0209903795773165 0.89005513616113 "insect" "M. pharaonis" NA
0.0075106135089732 0.49747576725512 "insect" "M. pharaonis" NA
0.0648090323686093 0.206741262169958 "ancient" "M. pharaonis" NA
0.0363762480809869 0.174258306450665 "ant" "M. pharaonis" NA
0.0363762480809869 0.174258306450665 "ancient" "M. pharaonis" NA
0.025179117915437 0.328268244529319 "ancient" "M. pharaonis" NA
0.00665773425042279 0.295568297829701 "insect" "M. pharaonis" 0.147
0.0370284527354317 0.867776813372589 "ant" "M. pharaonis" NA
0.0046793836473785 0.533248877256537 "ancient" "M. pharaonis" 0.1759
0.532077482702503 1.00874252238448 "insect" "M. pharaonis" 0.1942
0.165086031834288 1.05073218782852 "insect" "M. pharaonis" NA
0.170135524143545 0.105002896358325 "ancient" "M. pharaonis" NA
0.662032070858772 0.224395053789822 "ancient" "M. pharaonis" NA
0.0115717104006266 0.773285299149319 "ancient" "M. pharaonis" NA
0.13784067649435 1.27844394765652 "ancient" "M. pharaonis" NA
0.0114837345729138 0.490185742904645 "ancient" "M. pharaonis" NA
0.0786271784155662 0.979168370895906 "ancient" "M. pharaonis" 0.2284
0.249392134766446 0.578079931711256 "insect" "M. pharaonis" 0.1937
0.00663800251873225 0.335419158601427 "ancient" "M. pharaonis" 0.2618
0.0478348834150239 0.142231180559764 "ancient" "M. pharaonis" 0.3501
0.199169321716914 0.364956661045958 "ancient" "M. pharaonis" NA
0.016857704915646 0.640286937679386 "ancient" "M. pharaonis" 0.1225
0.265277050103105 0.301805373566069 "ancient" "M. pharaonis" 0.1212
0.193679430078655 0.557180415086319 "ancient" "M. pharaonis" 0.1871
0.387444794360358 1.3432573001099 "ancient" "M. pharaonis" 0.3385
0.171076626350176 0.288301600604129 "hymenoptera" "M. pharaonis" 0.3091
0.105543565437913 0.219022550229722 "ant" "M. pharaonis" NA
0.0253373135465917 0.269852369183853 "novel" "M. pharaonis" NA
0.0293335684211164 0.57842434001787 "ancient" "M. pharaonis" 0.0826
0.109498444694639 0.132480265185478 "ancient" "M. pharaonis" 0.1265
0.0105728011247 0.730997073272439 "hymenoptera" "M. pharaonis" NA
0.0642516702243672 0.462703888392709 "ancient" "M. pharaonis" NA
0.0118791956330385 1.12709895206656 "hymenoptera" "M. pharaonis" NA
0.0773704679894393 0.630533375403819 "ant" "M. pharaonis" NA
0.0592756595172937 0.735708630555842 "aculeata" "M. pharaonis" NA
0.614600810083136 0.176481814029866 "ancient" "M. pharaonis" 0.0635
0.106411074940377 0.252671906141407 "ancient" "M. pharaonis" 0.2383
0.385593353576712 0.574226812636209 "ancient" "M. pharaonis" NA
0.408691137938402 0.426469554331557 "ancient" "M. pharaonis" NA
0.435084662069934 0.42067456095164 "ancient" "M. pharaonis" NA
0.0641389833122846 0.187324862146678 "ancient" "M. pharaonis" 0.1561
0.00192637681518206 0.792924339057149 "hymenoptera" "M. pharaonis" NA
0.186657312352939 0.193205360969843 "ancient" "M. pharaonis" 0.1711
0.0659568899734486 0.225213713884774 "ancient" "M. pharaonis" NA
0.289236014639316 0.690285555452035 "ancient" "M. pharaonis" 0.2043
0.696216727523374 0.455262054835263 "ancient" "M. pharaonis" 0.0499
0.246115690808197 0.250369627234064 "ancient" "M. pharaonis" NA
0.00995185849970576 0.332091652402244 "insect" "M. pharaonis" NA
0.21790890470431 0.238851261115045 "ancient" "M. pharaonis" 0.1589
0.0195774453000966 0.113561231786397 "ancient" "M. pharaonis" 0.0451
0.022460727637165 0.259295942007858 "ancient" "M. pharaonis" 0.2454
0.577704647599076 0.348393027710198 "ancient" "M. pharaonis" 0.1068
0.0385790269583935 0.168123185056161 "ancient" "M. pharaonis" NA
0.0402858160625709 0.216758266579322 "ancient" "M. pharaonis" 0.2355
0.00640284732716346 0.236998669425228 "ancient" "M. pharaonis" NA
0.0157747573309806 0.696057362482982 "ancient" "M. pharaonis" NA
0.109510103416769 0.589612359640131 "ant" "M. pharaonis" NA
0.0390064730678575 0.545543739905908 "ancient" "M. pharaonis" 0.0794
0.536452123016426 0.278132188096469 "ancient" "M. pharaonis" 0.0247
0.0963178632169906 0.328510978562968 "insect" "M. pharaonis" 0.4459
0.0149127389392901 0.862964935178921 "ant" "M. pharaonis" NA
0.00481249591338023 1.05381663714645 "ant" "M. pharaonis" NA
0.0179474713796879 0.60277361062947 "ant" "M. pharaonis" NA
0.0737590382007866 0.322039903288098 "insect" "M. pharaonis" NA
0.0355015087438475 0.245560957043262 "ancient" "M. pharaonis" 0.0506
0.00538291797802364 0.7390177403429 "hymenoptera" "M. pharaonis" NA
0.00490230982763812 1.29895073867068 "hymenoptera" "M. pharaonis" NA
0.0306728642424475 0.281320201119326 "insect" "M. pharaonis" NA
0.727128437500752 0.695570606365861 "ancient" "M. pharaonis" NA
0.0495557840226664 0.173194344081943 "ancient" "M. pharaonis" NA
0.0337017101510264 0.222714375113301 "ancient" "M. pharaonis" 0.0404
0.0179192462831142 1.43961792072913 "ant" "M. pharaonis" NA
0.179781550621011 0.238582182751248 "ancient" "M. pharaonis" 0.0373
0.393205419166006 0.223635160541531 "ancient" "M. pharaonis" NA
0.091899980006437 0.201387843681848 "ancient" "M. pharaonis" NA
0.409011739409116 0.143995727578724 "ancient" "M. pharaonis" NA
0.542194289603676 0.312668727180997 "ancient" "M. pharaonis" 0.225
0.138518220540784 0.213798156483942 "ancient" "M. pharaonis" 0.5245
0.477945502028713 0.367992710895893 "ancient" "M. pharaonis" 0.0463
0.026556508822417 0.170596481833835 "ancient" "M. pharaonis" 0.0867
0.286637404533896 0.247003779571121 "ancient" "M. pharaonis" 0.1057
0.545873803403825 0.621552185752836 "ancient" "M. pharaonis" 0.016
0.342710100620815 0.224160676194848 "ancient" "M. pharaonis" 0.1794
0.646531835041528 0.244537630537309 "ancient" "M. pharaonis" NA
0.0341308539178156 0.735850012524691 "ancient" "M. pharaonis" NA
0.0774503055267478 0.536284984456865 "ancient" "M. pharaonis" 0.7841
0.247810241634759 1.11365002121983 "ancient" "M. pharaonis" NA
0.694040317518937 0.440856265436981 "ancient" "M. pharaonis" NA
0.17469838590139 0.574564989706744 "ancient" "M. pharaonis" NA
0.519510270927773 0.42724902023302 "ancient" "M. pharaonis" 0.0849
0.360135719872424 0.252974155503295 "ancient" "M. pharaonis" 0.0948
0.0585016798221162 0.185936803856138 "ancient" "M. pharaonis" 0.1124
0.0901983546823085 0.196626119573136 "ancient" "M. pharaonis" NA
0.0389821468453713 0.453296641286189 "ancient" "M. pharaonis" NA
0.0318140105739758 0.439120328534029 "ancient" "M. pharaonis" NA
0.0784175225101755 0.300695310395442 "ancient" "M. pharaonis" 0.1947
0.0169559813223835 0.34048918214467 "ancient" "M. pharaonis" NA
0.0182823500224781 0.656418900450606 "ancient" "M. pharaonis" NA
0.310541971708688 0.434384609352067 "hymenoptera" "M. pharaonis" 0.3636
0.0177490118072801 0.382962402063041 "ancient" "M. pharaonis" NA
0.355796443695466 0.213304031613215 "ancient" "M. pharaonis" NA
0.232920367799561 0.144773690024531 "hymenoptera" "M. pharaonis" NA
0.0128283885015211 0.870897441602083 "ancient" "M. pharaonis" NA
0.79199190882185 0.127505051078344 "ancient" "M. pharaonis" 0.0923
0.680891895274817 0.457666949375062 "ancient" "M. pharaonis" 0.2032
0.287824331240244 0.387081349719444 "insect" "M. pharaonis" NA
0.0454700574232971 0.989794424521159 "ancient" "M. pharaonis" NA
0.789043332096373 0.144480511558046 "ancient" "M. pharaonis" 0.0641
0.0122701746329038 0.681096948554524 "ant" "M. pharaonis" NA
0.0476752726625089 1.36193545341984 "insect" "M. pharaonis" 0.0908
0.0303512319976477 0.234297059566192 "insect" "M. pharaonis" NA
0.160628016500627 0.585796289262748 "insect" "M. pharaonis" NA
0.103809078064926 0.969202879879036 "ancient" "M. pharaonis" NA
0.38579095094813 1.29334022603197 "ancient" "M. pharaonis" 0.3078
0.233699139662501 0.289338108331959 "ancient" "M. pharaonis" NA
0.139175840671411 0.263649791582461 "ancient" "M. pharaonis" 0.0742
0.587250603244027 0.216807852032128 "ancient" "M. pharaonis" NA
0.156858826587052 0.406975333182657 "ancient" "M. pharaonis" NA
0.0650311688530724 0.350216878786807 "ancient" "M. pharaonis" 0.1114
0.682767749262201 0.485381557947161 "ancient" "M. pharaonis" 0.0093
0.389511732720805 0.127725285089238 "ancient" "M. pharaonis" NA
0.760011586959499 0.241744866909882 "ancient" "M. pharaonis" 0.0788
0.393360381987236 0.433705513528467 "ancient" "M. pharaonis" NA
0.205556512471741 0.270907953129554 "ancient" "M. pharaonis" 0.1709
0.0489401427205883 0.722718939992732 "ancient" "M. pharaonis" NA
0.039606949629964 0.555979622640837 "ancient" "M. pharaonis" NA
0.0250363543946218 0.169518544740787 "ancient" "M. pharaonis" 0.022
0.300005822225331 0.0632818269570497 "insect" "M. pharaonis" NA
0.012794343734956 0.273140469610891 "ancient" "M. pharaonis" NA
0.489021320074677 0.422627858247256 "ancient" "M. pharaonis" NA
0.0523492302566217 0.297205037597983 "ancient" "M. pharaonis" 0.0985
0.114884661216691 0.362182865368676 "insect" "M. pharaonis" NA
0.467580180870415 1.38182895203879 "ant" "M. pharaonis" 0.5291
0.402760179927786 1.01545895480315 "aculeata" "M. pharaonis" NA
0.294801375837881 0.189140727028345 "ancient" "M. pharaonis" 0.2283
0.0541987758808287 0.492214286112196 "ancient" "M. pharaonis" 0.0555
0.101968876091956 0.241908505452042 "ancient" "M. pharaonis" 0.3331
0.0613769205490678 0.211905204779648 "insect" "M. pharaonis" 0.0181
0.286776853114097 0.228600657430922 "ancient" "M. pharaonis" 0.001
0.744333801809661 1.00463954225368 "hymenoptera" "M. pharaonis" NA
0.00948411968182366 0.412281497135194 "ancient" "M. pharaonis" NA
0.451529607379609 0.9947248874283 "ancient" "M. pharaonis" NA
0.362841494359095 0.289174847197181 "insect" "M. pharaonis" NA
0.0705734979635345 0.166774790033394 "ancient" "M. pharaonis" 0.0878
0.558162986030867 0.328693144497067 "ant" "M. pharaonis" NA
0.0249692683474391 0.253008904931881 "ancient" "M. pharaonis" NA
0.0342475684455555 0.929593286423989 "insect" "M. pharaonis" NA
0.602648641516295 0.218012357773097 "insect" "M. pharaonis" NA
0.0850035005727669 0.26241361014945 "ancient" "M. pharaonis" 0.2657
0.0694584875814438 0.234595934849594 "ancient" "M. pharaonis" 0.1611
0.477654397306156 0.542226191430726 "ancient" "M. pharaonis" NA
0.0265371688522927 0.410003448770062 "insect" "M. pharaonis" NA
0.0416408915667106 0.539079972333935 "ancient" "M. pharaonis" NA
0.149462004997196 0.385165031068489 "insect" "M. pharaonis" 0.3973
0.0116558755384401 0.865861094217142 "ant" "M. pharaonis" NA
0.0399214775306822 0.265187800105532 "ancient" "M. pharaonis" 0.1672
0.34410235345735 0.352912634260177 "ancient" "M. pharaonis" 0.1319
0.152288756855332 0.205932600720072 "ancient" "M. pharaonis" NA
0.0421273112254569 0.171890317301006 "ancient" "M. pharaonis" 0.0952
0.0171273657865932 0.701999099669613 "ant" "M. pharaonis" NA
0.302035228842463 0.594190268580662 "insect" "M. pharaonis" 0.2479
0.310023616988217 0.966663851773439 "insect" "M. pharaonis" NA
0.144660738383242 0.796360005735446 "ancient" "M. pharaonis" 0.1584
0.598832193377168 0.66485161856378 "ancient" "M. pharaonis" 0.0359
0.0935232454631987 1.03717853616235 "insect" "M. pharaonis" NA
0.536009889155533 0.340096054395016 "ancient" "M. pharaonis" 0.0828
0.246246805124224 0.339632547862464 "ancient" "M. pharaonis" 0.042
0.0484977988305675 0.113395531620649 "ancient" "M. pharaonis" 0.0851
0.142930088935871 0.538410785192683 "ancient" "M. pharaonis" 0.1087
0.30533328403371 0.215590351441064 "ancient" "M. pharaonis" 0.0298
0.0112637477531818 0.505949164185793 "hymenoptera" "M. pharaonis" NA
0.295520678360348 0.226386247112949 "ancient" "M. pharaonis" NA
0.0203109696932983 0.249387173621766 "hymenoptera" "M. pharaonis" NA
0.333389927849481 0.17699951014343 "ancient" "M. pharaonis" 0.1055
0.0211444660171006 0.286335970365296 "ancient" "M. pharaonis" 0.0877
0.0405579533994949 0.197381210076637 "ancient" "M. pharaonis" NA
0.0226102118827311 0.778519386097225 "ancient" "M. pharaonis" NA
0.0267594147042768 0.902363475220426 "hymenoptera" "M. pharaonis" NA
0.028318050411513 0.431407664335786 "ancient" "M. pharaonis" NA
0.0610972705480594 0.45129390831083 "ancient" "M. pharaonis" NA
0.107803267288939 0.810367002755172 "novel" "M. pharaonis" NA
0.581891595306636 0.400469642022586 "ancient" "M. pharaonis" 0.0489
0.110952527923503 0.20584021974126 "ancient" "M. pharaonis" 0.0225
0.387622942220912 0.294693005902768 "ancient" "M. pharaonis" 0.1751
0.840874498419902 0.670979137643234 "ancient" "M. pharaonis" NA
0.0680530481764917 0.164978603378505 "ancient" "M. pharaonis" 0.2033
0.37517067656052 0.292027178598312 "ancient" "M. pharaonis" 0.1601
0.146881560565524 1.02498523100237 "ancient" "M. pharaonis" NA
0.309354171097 0.395541227123412 "ancient" "M. pharaonis" 0.0388
0.0797360874271163 0.269792020734239 "ancient" "M. pharaonis" 0.1212
0.0740966152947333 0.395838748713581 "insect" "M. pharaonis" NA
0.0275397737303561 0.398061255949722 "ancient" "M. pharaonis" 0.2198
0.243064692621014 1.26829368339676 "ancient" "M. pharaonis" 0.089
0.049610075106398 0.221040244795852 "novel" "M. pharaonis" NA
0.0327520378447831 0.287227394918602 "ancient" "M. pharaonis" NA
0.485120593357562 0.396604694401423 "ancient" "M. pharaonis" NA
0.0660098179028369 0.101195372267002 "ancient" "M. pharaonis" NA
0.256985257518812 0.242978746256841 "ancient" "M. pharaonis" NA
0.014633242662485 1.00352245667637 "hymenoptera" "M. pharaonis" NA
0.245333200844678 0.149715531858673 "ancient" "M. pharaonis" 0.2521
0.221124239817215 0.238494432030357 "ancient" "M. pharaonis" 0.0715
0.745407283890601 0.120488636455444 "ancient" "M. pharaonis" 0.0068
0.010547066636368 1.05542101791918 "ancient" "M. pharaonis" NA
0.119009560290332 0.148815426757533 "insect" "M. pharaonis" NA
0.0599065709877698 0.17725975966426 "ancient" "M. pharaonis" NA
0.365951018464111 0.37679268021432 "ancient" "M. pharaonis" 0.0236
0.0211545368000833 0.301515913718505 "ancient" "M. pharaonis" NA
0.608902931297997 0.250191495122024 "ancient" "M. pharaonis" NA
0.0646153089502475 0.185825129802161 "ancient" "M. pharaonis" 0.1183
0.118830869938485 0.206136621917684 "ancient" "M. pharaonis" NA
0.549730715271463 0.322645664158858 "ancient" "M. pharaonis" 0.0408
0.0640870134951172 0.23509626822262 "ancient" "M. pharaonis" NA
0.171302305382778 0.313687521167425 "ancient" "M. pharaonis" NA
0.103334345664708 0.305824428851785 "ancient" "M. pharaonis" NA
0.00515568359705987 1.19579708306052 "insect" "M. pharaonis" NA
0.177895510146301 0.555673345217962 "novel" "M. pharaonis" NA
0.0456086189705636 0.236715987424424 "ancient" "M. pharaonis" NA
0.135169707507425 0.197612227313155 "ancient" "M. pharaonis" 0.067
0.165540913965408 0.227133302979758 "ancient" "M. pharaonis" 0.0263
0.249879741102567 0.112076478365084 "ancient" "M. pharaonis" 0.0386
0.374891829728152 0.377271353156303 "ancient" "M. pharaonis" NA
0.489390768942253 0.947438507733568 "ancient" "M. pharaonis" 0.1141
0.429172697158512 0.134275200189296 "ancient" "M. pharaonis" NA
0.0425318629815566 0.58576930019712 "ancient" "M. pharaonis" NA
0.230699548800468 1.06549408309278 "ancient" "M. pharaonis" NA
0.0577246244712448 0.147859517055682 "ancient" "M. pharaonis" NA
0.234630704348195 0.268169578933559 "insect" "M. pharaonis" NA
0.160499820140264 0.339302603461181 "ancient" "M. pharaonis" NA
0.199460597103505 0.55229617322671 "ancient" "M. pharaonis" NA
0.0141364632662834 0.187672891417561 "ancient" "M. pharaonis" NA
0.0117307476953742 0.238901836887397 "ancient" "M. pharaonis" 0.0839
0.0318478742034169 0.181603813810525 "ancient" "M. pharaonis" NA
0.406340845406619 0.379087754351318 "hymenoptera" "M. pharaonis" NA
0.00538811794575571 0.448153825709593 "ancient" "M. pharaonis" NA
0.669771065400856 0.341250500336154 "ancient" "M. pharaonis" 0.0358
0.356467026441456 0.38935023552149 "ancient" "M. pharaonis" NA
0.0288842945040264 0.161148791343594 "ancient" "M. pharaonis" 0.1251
0.0286287477443315 0.8170272597345 "insect" "M. pharaonis" 0.308
0.279696958050786 0.294595822785393 "ancient" "M. pharaonis" 0.0878
0.0908063656620782 0.45789034364145 "hymenoptera" "M. pharaonis" 0.3222
0.00726612438996303 0.364448063148707 "ancient" "M. pharaonis" NA
0.57068499486564 0.412995146904685 "ancient" "M. pharaonis" 0.0275
0.0429159412264422 0.943173133638738 "ancient" "M. pharaonis" 0.2704
0.0683585689085709 0.218764252785093 "ancient" "M. pharaonis" 0.132
0.0721274050433895 0.986025353220709 "ancient" "M. pharaonis" NA
0.066506509485306 0.123890708623602 "ant" "M. pharaonis" NA
0.0992952884827759 0.471675903098826 "ancient" "M. pharaonis" 0.1557
0.170568501650203 0.322404482226409 "ancient" "M. pharaonis" NA
0.13609613018041 0.314867123049221 "ancient" "M. pharaonis" 0.1033
0.467061638607517 0.676563625760617 "ancient" "M. pharaonis" 0.2964
0.47335398703011 0.248698563029798 "ancient" "M. pharaonis" NA
0.028392834335924 0.301472600603427 "ancient" "M. pharaonis" NA
0.214743347927596 1.2893369876952 "ancient" "M. pharaonis" 0.1633
0.106893892471357 0.465807340507676 "ancient" "M. pharaonis" NA
0.467264409057579 0.336311562115332 "ancient" "M. pharaonis" 0.1347
0.00679584224971433 0.599788791634989 "insect" "M. pharaonis" NA
0.047799598954166 0.74606270850411 "ancient" "M. pharaonis" NA
0.0285370615059623 0.332554040275279 "ant" "M. pharaonis" NA
0.090273551423996 0.139248614441573 "ancient" "M. pharaonis" NA
0.0228500808373125 0.35498945966991 "ancient" "M. pharaonis" NA
0.00936495998455962 0.609985846233271 "ancient" "M. pharaonis" NA
0.576506380216949 0.196186290339597 "ancient" "M. pharaonis" NA
0.0492986435131649 0.17163226752186 "ancient" "M. pharaonis" 0.0186
0.301593833098809 0.564724770449691 "ancient" "M. pharaonis" 0.1583
0.570756894251252 0.600809249238748 "ancient" "M. pharaonis" 0.1681
0.195196565125637 0.357116385095384 "ancient" "M. pharaonis" NA
0.877164904643139 0.198450017343565 "ancient" "M. pharaonis" 0.2434
0.056750854617722 0.174948089952693 "ancient" "M. pharaonis" 0.1961
0.692553277035944 0.258206331882903 "hymenoptera" "M. pharaonis" 0.0309
0.28560231982743 0.29558191947462 "insect" "M. pharaonis" 0.3475
0.0546271118817811 0.373677698725892 "ancient" "M. pharaonis" 0.0516
0.320363993834889 0.304684803264843 "ancient" "M. pharaonis" 0.1379
0.263420901996839 0.467109197205723 "ancient" "M. pharaonis" NA
0.0665991764749502 0.383833657409202 "ancient" "M. pharaonis" 0.1343
0.355905868980677 0.478663531614971 "ancient" "M. pharaonis" 0.2408
0.504536192901282 0.46620222305143 "novel" "M. pharaonis" NA
0.0955828306673318 0.392737996713821 "insect" "M. pharaonis" NA
0.420809573805537 0.465954160162618 "ancient" "M. pharaonis" 0.3043
0.622862053614642 0.149180941927744 "ancient" "M. pharaonis" 0.1494
0.498691998374188 0.82774710796448 "ancient" "M. pharaonis" NA
0.0583164098083736 0.180808319534589 "insect" "M. pharaonis" NA
0.493337494324036 0.450435856490811 "ancient" "M. pharaonis" NA
0.602225887742373 0.42242619982558 "ancient" "M. pharaonis" 0.2516
0.337399445254907 0.176474633558807 "ancient" "M. pharaonis" NA
0.0193202931393821 0.643445919854075 "ancient" "M. pharaonis" 0.0808
0.31902933445285 0.297697939505996 "ancient" "M. pharaonis" 0.1864
0.711696975213929 0.382743697956853 "ancient" "M. pharaonis" 0.0131
0.0668896560573324 0.217060046518796 "ancient" "M. pharaonis" 0.0628
0.340069665371139 0.186037165841932 "insect" "M. pharaonis" NA
0.0155887584732115 0.421208000497092 "ancient" "M. pharaonis" 0.0606
0.558122219185759 0.0985773711306064 "ancient" "M. pharaonis" 0.2575
0.302379230546872 0.294716542264754 "ancient" "M. pharaonis" 0.1632
0.371085148274352 0.200720303740044 "ancient" "M. pharaonis" 0.2896
0.228773076411866 0.24358210881923 "ancient" "M. pharaonis" NA
0.0556783338910646 0.264174914295199 "ancient" "M. pharaonis" 0.1142
0.0891009824330723 0.487571598257621 "insect" "M. pharaonis" NA
0.472604087657534 1.26432533961277 "ancient" "M. pharaonis" NA
0.675210732160096 0.398229880365491 "ancient" "M. pharaonis" 0.0127
0.200371684864408 0.350239866697693 "ancient" "M. pharaonis" NA
0.0692769711922455 0.488167858710109 "ancient" "M. pharaonis" 0.0696
0.0365804947071907 0.82561111480622 "ancient" "M. pharaonis" NA
0.00812026141732296 0.43838738396166 "ancient" "M. pharaonis" NA
0.00931615934083376 0.586448001777683 "hymenoptera" "M. pharaonis" 0.287
0.305402681320359 0.296383148545165 "ancient" "M. pharaonis" 0.3367
0.0460820650335379 0.59843046698118 "ancient" "M. pharaonis" NA
0.0160158806760627 0.356139065085393 "insect" "M. pharaonis" NA
0.524780333143631 0.396273880952306 "ancient" "M. pharaonis" 0.001
0.852304340167836 0.214795760661499 "ancient" "M. pharaonis" 0.0991
0.67646171211216 0.204624026027232 "ancient" "M. pharaonis" NA
0.301027684382965 0.129357305763524 "ancient" "M. pharaonis" 0.0537
0.0304946858069554 0.389830734253816 "insect" "M. pharaonis" NA
0.0822138496211816 0.490380036326506 "ancient" "M. pharaonis" NA
0.0288672043911398 0.55362571964967 "ancient" "M. pharaonis" NA
0.00175649013597628 1.13396062492066 "ancient" "M. pharaonis" 0.0784
0.244747958976743 0.0576434226229696 "ancient" "M. pharaonis" NA
0.0936270118232703 0.304650102964201 "ancient" "M. pharaonis" 0.212
0.137155028031643 0.199077244899644 "ancient" "M. pharaonis" NA
0.0264960849382474 1.122831769294 "insect" "M. pharaonis" NA
0.38330238382707 0.423340605153457 "aculeata" "M. pharaonis" NA
0.379401326292252 0.701781132998201 "ancient" "M. pharaonis" 0.0605
0.0295857139192393 0.236578806489782 "ancient" "M. pharaonis" NA
0.0309922153719852 0.414133280095975 "ancient" "M. pharaonis" NA
0.0267605790769997 0.81074910658586 "hymenoptera" "M. pharaonis" NA
0.0472467096279576 0.380477584946757 "hymenoptera" "M. pharaonis" 0.3327
0.00818343221244398 0.241934738582607 "ancient" "M. pharaonis" NA
0.514478457254333 0.178291586779501 "ancient" "M. pharaonis" NA
0.450963245548638 0.417781478444514 "insect" "M. pharaonis" 0.2805
0.662520062566747 0.0841595370154428 "ancient" "M. pharaonis" 0.001
0.70747845382403 0.118820181004605 "ancient" "M. pharaonis" 0.0517
0.0229557625979613 0.177081506173881 "ancient" "M. pharaonis" 0.0419
0.198049982195492 0.574960333647971 "ancient" "M. pharaonis" 0.1197
0.215687966062873 0.77433387414655 "hymenoptera" "M. pharaonis" NA
0.00385506560526284 0.729846705060864 "ancient" "M. pharaonis" NA
0.100357725434869 0.188135907423529 "ancient" "M. pharaonis" NA
0.100357725434869 0.188135907423529 "ancient" "M. pharaonis" NA
0.104077550574905 0.121228705597358 "ancient" "M. pharaonis" 0.1506
0.0221392564797396 0.364605882121713 "ancient" "M. pharaonis" NA
0.323411216224481 0.411953637361944 "ancient" "M. pharaonis" 0.0124
0.0815445930342585 0.382469702625957 "ancient" "M. pharaonis" 0.166
0.0273888592921839 0.738557704847141 "hymenoptera" "M. pharaonis" 0.2985
0.404058271946149 0.257256772240604 "ancient" "M. pharaonis" 0.0107
0.163866485095455 0.210423344576607 "ancient" "M. pharaonis" NA
0.38975986466241 0.549837936559172 "ancient" "M. pharaonis" 0.3182
0.0531469820466737 0.38644268450161 "ancient" "M. pharaonis" NA
0.0607985892743803 0.183660624958309 "ancient" "M. pharaonis" NA
0.0303541869378172 0.292700144147585 "ancient" "M. pharaonis" NA
0.00930810540825064 0.791190863614892 "insect" "M. pharaonis" 0.2142
0.446768062409016 0.901810308691136 "ancient" "M. pharaonis" 0.033
0.0591424426990493 0.430098241648088 "ancient" "M. pharaonis" NA
0.0674314853391428 0.436561164442573 "hymenoptera" "M. pharaonis" 0.1061
0.0674314853391428 0.436561164442573 "ancient" "M. pharaonis" 0.1061
0.0510321277571973 0.177188691293966 "ancient" "M. pharaonis" NA
0.0116534418358849 0.49615830344579 "hymenoptera" "M. pharaonis" 0.328
0.0282802340127813 0.368622078403948 "ancient" "M. pharaonis" 0.1524
0.334471006634483 0.985207307927463 "ancient" "M. pharaonis" NA
0.0544163859370521 0.39423280501929 "ancient" "M. pharaonis" NA
0.0247330358630068 0.174843169684344 "ancient" "M. pharaonis" NA
0.0296418617502392 0.916030014816094 "hymenoptera" "M. pharaonis" 0.2826
0.00854202890205927 0.28559008642253 "insect" "M. pharaonis" NA
0.0151630915694788 0.279222471081707 "ancient" "M. pharaonis" 0.421
0.289233553524114 0.213593090850776 "ancient" "M. pharaonis" 0.0937
0.244119331929563 0.361236462967005 "ancient" "M. pharaonis" NA
0.00647385736888271 0.560613379031827 "ancient" "M. pharaonis" NA
0.0895273925372717 1.12415387214519 "ancient" "M. pharaonis" 0.2549
0.0428404007815917 0.669314111208579 "insect" "M. pharaonis" 0.2692
0.0568615378928491 0.179689157353216 "ancient" "M. pharaonis" 0.0071
0.767638197655272 0.329086864761996 "ancient" "M. pharaonis" 0.3376
0.0675287944878664 0.272365432616333 "ancient" "M. pharaonis" NA
0.130234669811523 0.144940721002751 "ancient" "M. pharaonis" NA
0.159185159229723 0.324736557096555 "ancient" "M. pharaonis" NA
0.389416354588012 0.175273621523039 "ancient" "M. pharaonis" NA
0.0977556492058453 0.145261097669918 "ancient" "M. pharaonis" 0.1805
0.0443209864030978 0.260038118913808 "ancient" "M. pharaonis" 0.0473
0.40275401407954 0.790067923928611 "hymenoptera" "M. pharaonis" NA
0.580962288535162 0.944241148784452 "ancient" "M. pharaonis" NA
0.493599946061763 0.339840221421375 "ancient" "M. pharaonis" NA
0.0221301748875404 0.480025043074162 "ancient" "M. pharaonis" NA
0.0531186897662322 0.416416840589602 "ant" "M. pharaonis" NA
0.00950278073342786 0.778189159895663 "insect" "M. pharaonis" NA
0.0118657348484292 0.537462921426822 "insect" "M. pharaonis" NA
0.0555690554513555 0.718748311234094 "insect" "M. pharaonis" NA
0.0685951275902951 0.632360322390614 "insect" "M. pharaonis" NA
0.0521462618773098 0.100677321927459 "ancient" "M. pharaonis" 0.1088
0.0468136506317483 1.23610414397926 "insect" "M. pharaonis" NA
0.0406209924934041 0.248783991378899 "ancient" "M. pharaonis" NA
0.396527739110821 1.05144128762311 "ancient" "M. pharaonis" 0.1657
0.106204746022517 0.215984510688896 "ancient" "M. pharaonis" 0.039
0.090617132636495 0.181647248114982 "ancient" "M. pharaonis" NA
0.0860763375774544 0.173023578929743 "ancient" "M. pharaonis" NA
0.234579448491865 0.123452557498228 "ancient" "M. pharaonis" 0.0305
0.0713665494948602 0.141918015616753 "ancient" "M. pharaonis" NA
0.108508740793621 0.539426385648405 "insect" "M. pharaonis" NA
0.0763422677898673 0.412151493990648 "insect" "M. pharaonis" NA
0.0153831604927055 0.499117762607251 "insect" "M. pharaonis" NA
0.014035072899427 0.64327990014417 "ancient" "M. pharaonis" NA
0.0103424600394075 0.81870645494121 "insect" "M. pharaonis" 0.1599
0.0108390497736516 0.421066059931155 "ancient" "M. pharaonis" 0.1455
0.206756579690221 0.487979176700852 "ancient" "M. pharaonis" NA
0.0048054703200258 0.949457533324894 "insect" "M. pharaonis" 0.3451
0.00777937354255695 0.825703698115688 "insect" "M. pharaonis" 0.1376
0.401056620237456 1.38424613208758 "hymenoptera" "M. pharaonis" 0.2878
0.188849843556367 0.298767946759646 "ancient" "M. pharaonis" NA
0.544207409077216 0.644993674039784 "ancient" "M. pharaonis" NA
0.154174632477721 0.164538083933341 "ancient" "M. pharaonis" NA
0.1413845133698 0.413402207651367 "ancient" "M. pharaonis" 0.112
0.2412699421767 0.261386124591624 "ancient" "M. pharaonis" NA
0.226658149386072 0.2567353027103 "ancient" "M. pharaonis" 0.0046
0.0286876598844488 0.190910252853917 "ancient" "M. pharaonis" 0.0833
0.146674279942333 0.0958648070344765 "ancient" "M. pharaonis" 0.0844
0.0429069021186349 0.153169528697946 "ancient" "M. pharaonis" NA
0.15346395027738 0.187476370175513 "insect" "M. pharaonis" 0.3597
0.00223880966594406 0.440984475688302 "insect" "M. pharaonis" 0.3564
0.125252673777955 0.192767768325471 "ancient" "M. pharaonis" 0.0209
0.874588922444984 0.150524695662682 "ancient" "M. pharaonis" NA
0.105852881402512 0.169127002651711 "ancient" "M. pharaonis" 0.1812
0.0178758473437089 0.238821975606211 "ancient" "M. pharaonis" 0.1406
0.157274305755647 0.274141500137349 "ancient" "M. pharaonis" 0.1426
0.416386711054187 0.269968543537326 "ancient" "M. pharaonis" NA
0.0101156162206815 0.826486075111015 "hymenoptera" "M. pharaonis" NA
0.409407741236852 0.367884474725404 "insect" "M. pharaonis" NA
0.0347569884397714 0.153575547266354 "ancient" "M. pharaonis" NA
0.0570867415506069 0.410490528694541 "ancient" "M. pharaonis" NA
0.0905363227039542 0.187464204575971 "ancient" "M. pharaonis" 0.1847
0.0110445740722347 1.0512271399331 "ancient" "M. pharaonis" NA
0.202125226694357 1.46144880108272 "ant" "M. pharaonis" NA
0.0596779621628689 0.424721617641556 "ancient" "M. pharaonis" NA
0.0216508176472608 1.18646502642869 "insect" "M. pharaonis" 0.058
0.0149720961404872 0.349818815579333 "ancient" "M. pharaonis" NA
0.0361181917793739 0.507726281748402 "ancient" "M. pharaonis" NA
0.0545241167906239 0.485091135447286 "ancient" "M. pharaonis" NA
0.0735082003048499 0.293068033654651 "ancient" "M. pharaonis" NA
0.00830803071647721 0.282622345605287 "ancient" "M. pharaonis" NA
0.616735811354937 0.250234908952242 "ancient" "M. pharaonis" 0.0337
0.0166297523889337 0.503082833677475 "insect" "M. pharaonis" 0.1405
0.068192046262133 0.830035561496088 "ancient" "M. pharaonis" 0.0307
0.0987588454345632 0.360972568754646 "ancient" "M. pharaonis" 0.0445
0.0931678595686541 0.450427020433983 "ancient" "M. pharaonis" 0.0593
0.187545840255436 0.479972971470081 "ancient" "M. pharaonis" 0.1101
0.01816465451638 0.382534150040647 "ancient" "M. pharaonis" NA
0.547008600498542 0.427101140441824 "ancient" "M. pharaonis" NA
0.0297834881742455 0.307373231884565 "ancient" "M. pharaonis" NA
0.806376338343306 0.545687246196208 "ancient" "M. pharaonis" NA
0.0341193383556729 0.188212355485611 "insect" "M. pharaonis" NA
0.139222435217783 0.275045579062279 "ancient" "M. pharaonis" 0.1158
0.576185431420453 0.4306606547132 "ancient" "M. pharaonis" 0.2179
0.191938528859003 1.0731188306949 "ancient" "M. pharaonis" 0.1356
0.883132425135618 0.290206557487182 "ancient" "M. pharaonis" 0.0292
0.392641893739586 0.164687703472482 "ancient" "M. pharaonis" 0.001
0.0840879072984301 0.209953897325169 "ancient" "M. pharaonis" 0.0571
0.19374725602661 0.600858928976743 "ancient" "M. pharaonis" 0.0282
0.138140601976787 0.36288941365952 "ancient" "M. pharaonis" NA
0.0265481475932697 0.36458369588371 "ancient" "M. pharaonis" 0.1196
0.516750042761785 0.348890360938959 "ancient" "M. pharaonis" 0.1441
0.494249057665534 0.33574289403978 "ancient" "M. pharaonis" NA
0.299720996172588 0.671450502960041 "ancient" "M. pharaonis" NA
0.335828239365175 0.422613819605479 "ancient" "M. pharaonis" 0.1205
0.0663977577026469 1.00955850688146 "ancient" "M. pharaonis" NA
0.0845998531868267 0.369226509301591 "hymenoptera" "M. pharaonis" NA
0.0338729313632724 0.371832345143524 "hymenoptera" "M. pharaonis" NA
0.132448747758149 0.315134711545329 "novel" "M. pharaonis" NA
0.777961840230262 0.211718938124155 "ancient" "M. pharaonis" NA
0.0115235268303173 0.165118980981741 "ancient" "M. pharaonis" NA
0.123519904051389 0.262015181390432 "ancient" "M. pharaonis" NA
0.0326140927613036 0.425170109606083 "insect" "M. pharaonis" NA
0.0456406774018973 0.207253462221775 "ancient" "M. pharaonis" 0.2859
0.0687707719319555 0.200453213315513 "ancient" "M. pharaonis" 0.1363
0.156622262070237 0.223020875825436 "ancient" "M. pharaonis" 0.0615
0.310054643001566 0.206142531496254 "insect" "M. pharaonis" 0.3092
0.223670055426895 0.31057256306764 "ancient" "M. pharaonis" 0.0698
0.654739745229338 0.201535684057001 "ancient" "M. pharaonis" NA
0.381356547395784 1.04099395118664 "ancient" "M. pharaonis" 0.3337
0.323317585447597 0.338453180155807 "ancient" "M. pharaonis" 0.2195
0.220711991445566 0.440319824839279 "ancient" "M. pharaonis" NA
0.0142462245469252 0.613907554560334 "ancient" "M. pharaonis" 0.2085
0.0249507338693387 0.835209579484546 "ancient" "M. pharaonis" NA
0.0249507338693387 0.835209579484546 "ancient" "M. pharaonis" NA
0.141842376465199 0.243895692336344 "ancient" "M. pharaonis" NA
0.199593946700141 0.163919432095208 "ancient" "M. pharaonis" 0.2547
0.00578488261457535 0.423799760587829 "ancient" "M. pharaonis" NA
0.585571524391522 0.384822688205949 "ancient" "M. pharaonis" 0.0936
0.219588246370347 0.344970702119555 "ancient" "M. pharaonis" 0.0578
0.0355341583129785 0.253935383227537 "insect" "M. pharaonis" NA
0.0232880452509667 0.825562222234445 "ancient" "M. pharaonis" 0.0326
0.0604834264299463 0.131862999480365 "ancient" "M. pharaonis" 0.0264
0.0842112743980343 0.358910306345557 "ancient" "M. pharaonis" NA
0.652999146162823 0.151291954072368 "ancient" "M. pharaonis" 0.0594
0.244525325328207 0.847859395270951 "ancient" "M. pharaonis" NA
0.388056428556369 0.551551905417709 "ancient" "M. pharaonis" 0.2665
0.201181758418751 0.363648776514712 "ancient" "M. pharaonis" 0.0521
0.13327447216286 0.199811772711617 "ancient" "M. pharaonis" 0.0904
0.727173969908172 0.380481890805706 "ancient" "M. pharaonis" NA
0.0303524073950195 0.449569948625095 "ancient" "M. pharaonis" 0.137
0.00281092670565791 0.481507632513437 "ancient" "M. pharaonis" 0.1338
0.00191716336594617 0.679202675528905 "insect" "M. pharaonis" NA
0.0237827734501492 0.284654811454323 "ancient" "M. pharaonis" 0.0142
0.0168391257767783 0.739389538467449 "insect" "M. pharaonis" NA
0.0725963677765653 0.341751310538371 "ancient" "M. pharaonis" NA
0.0378448222410116 0.450751927902896 "insect" "M. pharaonis" 0.1847
0.00210453208758189 0.670168083988503 "insect" "M. pharaonis" NA
0.0111632232739316 0.765772300699042 "insect" "M. pharaonis" NA
0.264969086622077 0.259749814048457 "ancient" "M. pharaonis" NA
0.0063504769392243 0.523725124759297 "insect" "M. pharaonis" NA
0.313919023123067 0.604838816897639 "ancient" "M. pharaonis" 0.0462
0.659881137728437 0.300832111359053 "ancient" "M. pharaonis" 0.1589
0.00281117304479901 0.961939863247366 "ancient" "M. pharaonis" 0.2463
0.174639068556864 0.116131388876578 "ancient" "M. pharaonis" 0.0595
0.124638055166031 0.430915691756224 "ancient" "M. pharaonis" 0.1302
0.549307521607499 1.17180621118962 "ancient" "M. pharaonis" 0.0301
0.373234468149465 0.332018861118208 "ancient" "M. pharaonis" 0.1925
0.00447949176709503 0.97132441494333 "insect" "M. pharaonis" NA
0.0311148656425057 0.414333545107569 "ancient" "M. pharaonis" 0.2803
0.0188280591341225 0.257773279376837 "hymenoptera" "M. pharaonis" 0.3728
0.0470797681558633 0.263338267426027 "ancient" "M. pharaonis" 0.0951
0.331187713576208 0.402085398159788 "ancient" "M. pharaonis" NA
0.263150713818051 0.49348449384837 "ancient" "M. pharaonis" 0.0803
0.053117839548484 0.417191419180197 "ant" "M. pharaonis" NA
0.304273355510791 0.362695147213734 "ancient" "M. pharaonis" NA
0.542814244935051 0.426932158376495 "ancient" "M. pharaonis" 0.0807
0.0424112718010254 0.990793564285591 "ancient" "M. pharaonis" NA
0.120666772684493 0.181751202612176 "ancient" "M. pharaonis" 0.0216
0.0887024324556157 0.242626619125638 "ancient" "M. pharaonis" 0.1401
0.341434798489666 0.189073250879082 "ancient" "M. pharaonis" 0.0242
0.197642946508561 0.230176734634837 "hymenoptera" "M. pharaonis" NA
0.0993569768090089 0.164622154746119 "hymenoptera" "M. pharaonis" NA
0.00772060235527946 0.702455576327524 "ancient" "M. pharaonis" NA
0.0539262446119359 0.191054432502849 "ancient" "M. pharaonis" NA
0.0209546805453356 1.06105970777845 "ancient" "M. pharaonis" NA
0.0247244230560506 0.287013061656185 "ancient" "M. pharaonis" 0.3231
0.355643607917332 0.349648824379474 "ancient" "M. pharaonis" 0.1766
0.0335707576625358 0.473159648266909 "insect" "M. pharaonis" NA
0.3696980415004 0.586153815552175 "ancient" "M. pharaonis" 0.0291
0.870202967857665 0.148376589812759 "ancient" "M. pharaonis" 0.0161
0.205886551355814 0.417849232338677 "ancient" "M. pharaonis" NA
0.765045304461781 0.0904557351967586 "ancient" "M. pharaonis" 0.0352
0.0546087138357554 0.793854950976371 "ancient" "M. pharaonis" NA
0.0754615678099397 0.157779215876499 "ancient" "M. pharaonis" 0.001
0.521465089495532 0.39167857551822 "insect" "M. pharaonis" NA
0.0531799146278729 0.705087589643719 "ancient" "M. pharaonis" NA
0.00593236856300202 0.643486262958408 "insect" "M. pharaonis" NA
0.00724749367893259 0.747802401474667 "ancient" "M. pharaonis" NA
0.321970971277961 0.657690298088801 "ancient" "M. pharaonis" NA
0.349463423331523 0.098279518314184 "ancient" "M. pharaonis" 0.0428
0.035837505438708 0.406098215846143 "ancient" "M. pharaonis" NA
0.329279257928888 0.11535267980534 "ancient" "M. pharaonis" NA
0.363833918883854 0.1370142451366 "ancient" "M. pharaonis" NA
0.486123310780359 0.654729076132506 "ancient" "M. pharaonis" 0.2878
0.04279765794663 0.514813016640088 "ancient" "M. pharaonis" NA
0.71594732686857 0.253489994273365 "ancient" "M. pharaonis" NA
0.00441761089262975 0.55346856729498 "ancient" "M. pharaonis" NA
0.253077347844417 0.365094954913535 "ancient" "M. pharaonis" 0.0225
0.597998510676803 0.197883491216041 "ancient" "M. pharaonis" 0.0147
0.0881841262786701 0.201873801790441 "ancient" "M. pharaonis" NA
0.712476450528633 0.293834839540193 "ancient" "M. pharaonis" NA
0.47850113449704 0.296935463477127 "ancient" "M. pharaonis" NA
0.486419620954906 0.438960829656109 "ancient" "M. pharaonis" 0.1631
0.0182938767545981 0.528074183092281 "ancient" "M. pharaonis" NA
0.38041136210563 0.200285976781522 "ancient" "M. pharaonis" 0.1177
0.183653053616106 0.763650487486293 "ancient" "M. pharaonis" NA
0.0233166090459036 0.863559802692394 "insect" "M. pharaonis" 0.363
0.767840518690319 0.59224150316383 "ancient" "M. pharaonis" 0.0241
0.57431071595281 0.373399285175267 "ancient" "M. pharaonis" NA
0.00937554645039036 0.77133869180112 "hymenoptera" "M. pharaonis" NA
0.0218218369860508 0.270947698908589 "hymenoptera" "M. pharaonis" NA
0.0437223925474895 0.160012425854697 "ancient" "M. pharaonis" 0.0626
0.171053936729145 1.56911953939136 "ancient" "M. pharaonis" NA
0.0922827762830915 0.269710189527848 "ancient" "M. pharaonis" NA
0.460974571860441 0.333653648720161 "ancient" "M. pharaonis" 0.1243
0.012285481662579 0.536133591730899 "ancient" "M. pharaonis" NA
0.310314206524291 0.241531585668205 "ancient" "M. pharaonis" NA
0.0149077881720939 0.692356208064083 "ancient" "M. pharaonis" 0.2659
0.110244669018132 0.291872208941472 "ancient" "M. pharaonis" 0.0973
0.144906541122268 0.228515680271267 "ancient" "M. pharaonis" NA
0.380995824216406 0.661110061723966 "ancient" "M. pharaonis" NA
0.524017123995638 0.219782423455078 "ancient" "M. pharaonis" 0.001
0.375375761144062 0.40758544306263 "ancient" "M. pharaonis" 0.0485
0.0423737281635772 0.317683187126364 "insect" "M. pharaonis" 0.1985
0.0176132499029981 0.340531801141286 "insect" "M. pharaonis" NA
0.0548975855116326 0.322371597391175 "ancient" "M. pharaonis" 0.2139
0.0964796135677615 0.249436498585329 "ancient" "M. pharaonis" NA
0.0296774647827437 0.321980890168699 "novel" "M. pharaonis" NA
0.422772565662367 0.509273958394444 "ancient" "M. pharaonis" NA
0.0358219502762528 0.178143246186461 "ancient" "M. pharaonis" NA
0.0485599694854437 0.653837552177669 "ancient" "M. pharaonis" NA
0.425643358557957 0.484778125514814 "ancient" "M. pharaonis" 0.0275
0.46129648954725 0.329601202902307 "ancient" "M. pharaonis" NA
0.0951482667755974 0.39503153336431 "ancient" "M. pharaonis" 0.1078
0.0241593234115428 0.378686932074626 "ancient" "M. pharaonis" NA
0.0545196779623544 0.387071514363728 "ancient" "M. pharaonis" NA
0.00621824936846648 0.447169802442342 "ancient" "M. pharaonis" NA
0.0123844211824587 0.413556586838479 "ancient" "M. pharaonis" NA
0.25493380844243 0.326232110646858 "ancient" "M. pharaonis" 0.099
0.00743385122186268 0.272873720333852 "ancient" "M. pharaonis" NA
0.0506244075665685 0.213837560953785 "ancient" "M. pharaonis" 0.1731
0.0259749767671109 0.908452870808225 "insect" "M. pharaonis" NA
0.0696171384273195 0.137920195451207 "ancient" "M. pharaonis" 0.1838
0.900928956103383 0.257790433439771 "ancient" "M. pharaonis" 0.0782
0.134541155344501 0.219438407415697 "ancient" "M. pharaonis" 0.4486
0.0439956896329823 0.906051152911636 "ancient" "M. pharaonis" NA
0.0169986207706277 0.419099335083155 "insect" "M. pharaonis" 0.339
0.0255674906201816 0.937360048639316 "novel" "M. pharaonis" NA
0.088739483798449 0.587516810719439 "ancient" "M. pharaonis" NA
0.866613090064055 0.941512908378064 "ancient" "M. pharaonis" 0.0791
0.265375589571183 0.372342794473961 "ancient" "M. pharaonis" 0.2554
0.450464654053323 0.793962522968465 "ancient" "M. pharaonis" 0.4607
0.484624004573446 0.477451127083923 "insect" "M. pharaonis" NA
0.0461202361091001 1.12426225300745 "aculeata" "M. pharaonis" NA
0.0137606696693731 0.814258186432404 "hymenoptera" "M. pharaonis" NA
0.0287908417745402 0.136973219890482 "ancient" "M. pharaonis" 0.0371
0.123249202402207 0.407975096200379 "ancient" "M. pharaonis" 0.2956
0.311357292114821 0.503778715192944 "ancient" "M. pharaonis" NA
0.0301429029311328 0.195244706341155 "insect" "M. pharaonis" 0.2639
0.0146029824370851 1.15646441142226 "insect" "M. pharaonis" NA
0.575393281471366 0.187501245954616 "ancient" "M. pharaonis" 0.0262
0.00787161339282554 0.880398181114508 "aculeata" "M. pharaonis" 0.3799
0.066116055072165 0.43766534714925 "insect" "M. pharaonis" 0.2445
0.245162087951297 0.323872001672252 "ancient" "M. pharaonis" 0.0761
0.283444686610798 0.886006215981714 "ancient" "M. pharaonis" NA
0.0109789073364154 0.636652168335568 "ancient" "M. pharaonis" 0.2105
0.634419155747653 0.381356837443411 "ancient" "M. pharaonis" 0.0403
0.0440803862869306 0.808887410428526 "ancient" "M. pharaonis" NA
0.028252145758873 0.588947668358631 "insect" "M. pharaonis" 0.0737
0.116165264173461 0.182138740032368 "ancient" "M. pharaonis" 0.0778
0.0398210707409083 1.19808785176427 "ancient" "M. pharaonis" NA
0.939546652606133 0.289409673208412 "ancient" "M. pharaonis" NA
0.0153236510432131 0.794029147687932 "hymenoptera" "M. pharaonis" NA
0.0762737849286497 0.324733345422154 "insect" "M. pharaonis" 0.2367
0.454689391657431 0.175179881731989 "ancient" "M. pharaonis" 0.0204
0.00960132959021038 0.51491021444132 "ancient" "M. pharaonis" 0.179
0.103981670210096 0.766009434693146 "ancient" "M. pharaonis" NA
0.361489774908334 0.714624969153815 "ancient" "M. pharaonis" NA
0.0270478651886657 0.319159938437918 "insect" "M. pharaonis" NA
0.167991823061269 0.187410957224737 "ancient" "M. pharaonis" 0.154
0.00886244117405637 0.582171627721648 "novel" "M. pharaonis" NA
0.026533094838249 0.68552969336685 "ancient" "M. pharaonis" NA
0.200555903681673 0.132248145148421 "ancient" "M. pharaonis" NA
0.161724346060573 0.198801974505865 "ancient" "M. pharaonis" NA
0.00484630809346799 0.408601909520221 "ancient" "M. pharaonis" 0.2325
0.315579989539166 0.20878502090729 "ancient" "M. pharaonis" 0.2315
0.581828074018563 0.252329112055359 "ancient" "M. pharaonis" 0.0743
0.0456066285023531 0.36066389529927 "ancient" "M. pharaonis" NA
0.918930105312169 0.257664019988838 "ancient" "M. pharaonis" NA
0.625257985417611 0.2423290982244 "hymenoptera" "M. pharaonis" NA
0.129806207843952 0.30374022919851 "ancient" "M. pharaonis" NA
0.489422680758008 0.348749706242886 "insect" "M. pharaonis" NA
0.496769876293566 0.305306579436605 "ancient" "M. pharaonis" 0.0707
0.104728754168841 0.515561220778071 "ancient" "M. pharaonis" NA
0.105488066476284 0.253957130954431 "ancient" "M. pharaonis" NA
0.537581420131436 0.733558327634893 "insect" "M. pharaonis" 0.2117
0.0154808220875449 0.339719560343553 "ancient" "M. pharaonis" NA
0.0888261123961954 0.507744110782161 "hymenoptera" "M. pharaonis" NA
0.060161673675979 0.594507377806359 "ancient" "M. pharaonis" NA
0.540730357099845 0.786059176018606 "ancient" "M. pharaonis" 0.0479
0.873800850659847 0.100572962171055 "ancient" "M. pharaonis" 0.0391
0.0619901028359021 0.200050401023144 "ancient" "M. pharaonis" 0.0347
0.0464473997372003 0.182458252489785 "ancient" "M. pharaonis" 0.1162
0.93925653718586 0.402334232620422 "ancient" "M. pharaonis" 0.0828
0.192481503952615 0.193367750717846 "ancient" "M. pharaonis" NA
0.11992478315078 0.169209568779316 "ancient" "M. pharaonis" 0.1499
0.163818573138227 0.763208141510035 "ancient" "M. pharaonis" NA
0.00775521915413139 0.370549533923749 "ancient" "M. pharaonis" 0.0659
0.0215705872838518 0.823600401504543 "insect" "M. pharaonis" NA
0.41983397105579 0.383146977363419 "ancient" "M. pharaonis" 0.188
0.0547335572391987 0.209846970056141 "ancient" "M. pharaonis" 0.0988
0.0292982092131756 0.308978127882645 "ancient" "M. pharaonis" 0.0342
0.0957290212049018 0.292291881614501 "ancient" "M. pharaonis" NA
0.00659291170365437 0.45596578234973 "ancient" "M. pharaonis" NA
0.209234728805508 1.06234553629148 "insect" "M. pharaonis" 0.1363
0.0342149064335266 0.725800577323129 "insect" "M. pharaonis" NA
0.0403454062821494 0.731752982090701 "insect" "M. pharaonis" NA
0.0209180547823199 1.22753432598744 "insect" "M. pharaonis" NA
0.0161653690876149 0.10226661216748 "insect" "M. pharaonis" 0.0696
0.0151994955223564 0.06273832806279 "insect" "M. pharaonis" 0.2495
0.0749378379208677 0.219944270879546 "insect" "M. pharaonis" 0.3291
0.041330636754968 0.668266527788403 "ancient" "M. pharaonis" NA
0.05614771429928 0.960524898533572 "ancient" "M. pharaonis" NA
0.023042486467495 0.600346697025839 "ancient" "M. pharaonis" NA
0.296239050081443 0.341394342970993 "hymenoptera" "M. pharaonis" 0.4922
0.175196719168325 1.54072851346827 "hymenoptera" "M. pharaonis" NA
0.00478579785297901 0.349461224351675 "ancient" "M. pharaonis" 0.2314
0.0426910808216989 1.18293043024358 "ancient" "M. pharaonis" NA
0.166342108903277 0.197748546467737 "ancient" "M. pharaonis" 0.0657
0.371436571147011 0.148258820346802 "ancient" "M. pharaonis" 0.2208
0.166758460503418 0.657844544167464 "insect" "M. pharaonis" 0.1605
0.0346137830756862 0.693117532866591 "novel" "M. pharaonis" NA
0.0997365502654375 0.65745195523922 "ancient" "M. pharaonis" 0.1063
0.290553753959483 0.328011536317529 "ancient" "M. pharaonis" 0.1797
0.280451034913042 0.213494489474445 "ancient" "M. pharaonis" 0.0684
0.0548239152333292 0.202270801750509 "ancient" "M. pharaonis" NA
0.367670231924213 0.187028594615478 "ancient" "M. pharaonis" 0.001
0.753697592221223 0.304135540153796 "ancient" "M. pharaonis" NA
0.568821980027108 0.533501702769719 "ancient" "M. pharaonis" 0.0757
0.0168792684096771 0.250632443404282 "ancient" "M. pharaonis" 0.0484
0.179565954214843 0.402185167202909 "ancient" "M. pharaonis" NA
0.0300006461855532 0.259951223905883 "ancient" "M. pharaonis" 0.0545
0.220190056861552 0.378812305655148 "ancient" "M. pharaonis" 0.1018
0.0757633805517979 0.299513909512391 "insect" "M. pharaonis" 0.3468
0.0248588569852993 0.333961100658301 "ancient" "M. pharaonis" 0.0497
0.0782787141745769 1.26547322641022 "ancient" "M. pharaonis" 0.109
0.23465216847109 0.337991033107608 "ancient" "M. pharaonis" 0.1242
0.0116018077168705 0.267279994010077 "insect" "M. pharaonis" NA
0.0130249349341248 0.310006511763954 "insect" "M. pharaonis" NA
0.0102464371792232 0.893202632950677 "hymenoptera" "M. pharaonis" NA
0.036727033544257 0.967861824734578 "insect" "M. pharaonis" NA
0.0443980824017539 0.970642165536328 "insect" "M. pharaonis" 0.1431
0.0541534631229312 1.01889346922363 "insect" "M. pharaonis" NA
0.0178562921020922 0.871923862595659 "insect" "M. pharaonis" NA
0.00764284756047343 0.800793979924636 "insect" "M. pharaonis" NA
0.0148117203777627 0.279526618094833 "insect" "M. pharaonis" 0.0855
0.0221037457429243 0.018429152117484 "insect" "M. pharaonis" NA
0.392676788616887 1.18287958526213 "ancient" "M. pharaonis" NA
0.0254710466984121 0.272993272109757 "ancient" "M. pharaonis" NA
0.0478934911761021 0.230429414515278 "ancient" "M. pharaonis" 0.0369
0.0708805936867663 0.0897030700636244 "ancient" "M. pharaonis" NA
0.0683532122152912 0.317832585378234 "ancient" "M. pharaonis" NA
0.171965592295727 0.17192144626122 "ancient" "M. pharaonis" 0.1466
0.123160590244606 0.210681791300185 "ancient" "M. pharaonis" 0.1897
0.215859843398795 0.202852949246521 "ancient" "M. pharaonis" 0.1286
0.0744260902054201 0.360882941796642 "ancient" "M. pharaonis" NA
0.0994391249360001 0.978571308008026 "insect" "M. pharaonis" 0.0632
0.00621154465403704 1.2961123753964 "novel" "M. pharaonis" NA
0.00724451922682558 0.653286554978078 "aculeata" "M. pharaonis" NA
0.072203391369464 0.592505344148619 "ancient" "M. pharaonis" NA
0.00319401611011849 1.01689510890077 "hymenoptera" "M. pharaonis" 0.3905
0.0802694959107378 0.440169426194317 "hymenoptera" "M. pharaonis" 0.1999
0.0269662921015897 0.13912512158784 "insect" "M. pharaonis" 0.0982
0.175555536133366 0.174731341512125 "ancient" "M. pharaonis" NA
0.0265822750925896 0.655104736653319 "insect" "M. pharaonis" 0.112
0.0682031574499013 0.677039756051782 "insect" "M. pharaonis" 0.2419
0.281451804418787 0.358080425690892 "ancient" "M. pharaonis" 0.2308
0.734665724887058 0.507269066760021 "insect" "M. pharaonis" 0.0664
0.779939390471748 0.213755311365533 "hymenoptera" "M. pharaonis" NA
0.0101416928374207 0.596076862564143 "insect" "M. pharaonis" 0.3348
0.0645597866726757 1.0176000197624 "ancient" "M. pharaonis" NA
0.00784000765959402 0.697438944526149 "novel" "M. pharaonis" NA
0.235755678435656 0.685165394498961 "insect" "M. pharaonis" NA
0.248290956988703 0.0716129777370017 "ancient" "M. pharaonis" NA
0.00755474229667244 0.655780828126511 "novel" "M. pharaonis" NA
0.497081702732657 0.681724861467865 "ancient" "M. pharaonis" 0.1377
0.360955454318883 0.693180279989591 "ancient" "M. pharaonis" NA
0.0181398126629778 0.526584587648205 "insect" "M. pharaonis" NA
0.69221165974406 0.612203766140186 "ancient" "M. pharaonis" 0.0497
0.536808593197079 0.328594808773158 "ancient" "M. pharaonis" 0.0518
0.352425604436693 0.590926433100713 "ancient" "M. pharaonis" 0.024
0.323341677544029 0.0886415693964932 "insect" "M. pharaonis" NA
0.23293884445279 0.452056156705191 "ancient" "M. pharaonis" 0.2565
0.0316452213915507 1.41812424596449 "ancient" "M. pharaonis" 0.0793
0.253456198025363 0.496801098767601 "ancient" "M. pharaonis" NA
0.310098281105982 0.712026075543408 "hymenoptera" "M. pharaonis" 0.2691
0.0725380359785529 0.133331977125046 "ancient" "M. pharaonis" 0.018
0.00352872793528287 0.59081021401121 "aculeata" "M. pharaonis" NA
0.0556026969325958 0.487897234899862 "novel" "M. pharaonis" NA
0.150533849963572 0.502041895080522 "hymenoptera" "M. pharaonis" NA
0.0970441257060778 0.382159733427317 "ancient" "M. pharaonis" NA
0.0567788729414501 0.252857982518037 "ancient" "M. pharaonis" NA
0.111497427971554 0.285416567263388 "ancient" "M. pharaonis" NA
0.0479414158641497 0.286540968403339 "insect" "M. pharaonis" 0.2365
0.147243008531236 0.502989801981008 "ancient" "M. pharaonis" NA
0.029794669059129 0.401968395313713 "insect" "M. pharaonis" NA
0.0495448542757798 0.28074417369152 "ancient" "M. pharaonis" NA
0.0190852947116439 1.00347465193822 "aculeata" "M. pharaonis" NA
0.0253114214385923 1.31367631654191 "insect" "M. pharaonis" NA
0.394040453712051 0.286356356212171 "ancient" "M. pharaonis" 0.0132
0.139063965917143 0.152947759197671 "ancient" "M. pharaonis" 0.2142
0.171610197830579 0.267732753588276 "ancient" "M. pharaonis" NA
0.103387815443075 0.173697904282815 "ancient" "M. pharaonis" 0.0301
0.479433933881269 0.415368560996342 "ancient" "M. pharaonis" 0.1484
0.152238874507223 0.155417348230858 "ancient" "M. pharaonis" NA
0.180820960853557 0.440624869146401 "ancient" "M. pharaonis" NA
0.107929616363849 0.154691986710675 "ancient" "M. pharaonis" 0.0423
0.0516975410501034 0.154525444444549 "ancient" "M. pharaonis" NA
0.72059407793575 0.926389561890622 "ancient" "M. pharaonis" 0.2923
0.0362664261446559 0.829882451500586 "ancient" "M. pharaonis" 0.2722
0.394017424848009 0.563200668917206 "ancient" "M. pharaonis" 0.0375
0.492618084481743 1.12435264426118 "ancient" "M. pharaonis" 0.0308
0.0144810674858823 0.277624712869142 "ancient" "M. pharaonis" 0.132
0.0169552503220319 1.08013099090609 "insect" "M. pharaonis" 0.018
0.576606216488572 0.450205461843098 "insect" "M. pharaonis" 0.282
0.576606216488572 0.450205461843098 "ancient" "M. pharaonis" 0.282
0.0652464218161517 0.218854415385457 "ancient" "M. pharaonis" 0.0389
0.301696039134014 0.139792359434348 "ancient" "M. pharaonis" 0.0455
0.0234028796021975 0.233092931343468 "ancient" "M. pharaonis" NA
0.376329358838024 0.22459051216261 "ancient" "M. pharaonis" 0.1062
0.0239946051009905 0.290593192228748 "ancient" "M. pharaonis" 0.2086
0.764188610781459 0.243324039567856 "insect" "M. pharaonis" 0.08
0.238500157776827 0.855101842497629 "ancient" "M. pharaonis" 0.13
0.347464831990455 0.323831958414554 "ancient" "M. pharaonis" NA
0.199113978049878 0.213121579346752 "insect" "M. pharaonis" 0.2168
0.367747331777505 0.405878095807497 "aculeata" "M. pharaonis" NA
0.0285557388296843 0.204335006053629 "ancient" "M. pharaonis" 0.0359
0.0190686981017304 0.719821383030153 "ancient" "M. pharaonis" 0.0493
0.0141842149024889 0.276187811110789 "ancient" "M. pharaonis" 0.2341
0.15846999077046 0.288916380072602 "ant" "M. pharaonis" 0.5558
0.538429743678938 0.357845246448141 "ancient" "M. pharaonis" NA
0.0176432207982867 0.34495719760726 "ancient" "M. pharaonis" 0.0307
0.02807597256004 1.05216160923256 "insect" "M. pharaonis" NA
0.0894701104082237 0.198601724525181 "ancient" "M. pharaonis" 0.0835
0.733275144907153 0.146257402439256 "ancient" "M. pharaonis" 0.0332
0.297303158180682 0.255353834703325 "ancient" "M. pharaonis" 0.0143
0.181193214596757 0.788801044306826 "insect" "M. pharaonis" NA
0.0360437965934223 0.377675071824566 "hymenoptera" "M. pharaonis" NA
0.229523357159591 0.349968404299508 "ancient" "M. pharaonis" NA
0.119702017220633 0.42870290717922 "insect" "M. pharaonis" 0.1697
0.299853335691562 0.531207409534521 "hymenoptera" "M. pharaonis" 0.1867
0.622941364025993 0.119538080638469 "ancient" "M. pharaonis" NA
0.290747041828994 0.209431900407341 "ancient" "M. pharaonis" 0.1354
0.0692270334900036 0.215554243407107 "ancient" "M. pharaonis" 0.0992
0.0286776323391888 0.411539024299351 "ancient" "M. pharaonis" NA
0.0292953694967819 0.966755429001757 "ancient" "M. pharaonis" NA
0.390328188898039 0.489790499649266 "insect" "M. pharaonis" 0.2055
0.0234049522197557 0.50738920446591 "ancient" "M. pharaonis" NA
0.380755236190692 0.244200679196867 "ancient" "M. pharaonis" 0.4537
0.0301891026092732 0.15596003437077 "ancient" "M. pharaonis" NA
0.0516707929726067 0.259560573980772 "ancient" "M. pharaonis" 0.2692
0.77217215262458 0.328879163118977 "ancient" "M. pharaonis" 0.032
0.0471975941836085 0.319523353846712 "ancient" "M. pharaonis" 0.1341
0.512579893188563 0.303167128294636 "ancient" "M. pharaonis" 0.0052
0.143776333855862 0.187873545203603 "ancient" "M. pharaonis" 0.1341
0.45550957996506 0.417498034803455 "ancient" "M. pharaonis" NA
0.0518547743228539 0.793990421337228 "ancient" "M. pharaonis" NA
0.326212174333326 0.336707641155458 "insect" "M. pharaonis" 0.1479
0.184910651546847 0.567964760454002 "ancient" "M. pharaonis" NA
0.151550230169663 1.10997866794625 "insect" "M. pharaonis" 0.2887
0.0721741494252085 0.227044388096527 "ancient" "M. pharaonis" 0.1931
0.0187622558310893 0.402631699720204 "insect" "M. pharaonis" NA
0.0142037699851159 0.478786167281903 "ancient" "M. pharaonis" 0.447
0.0451829861106769 0.565779025912966 "ancient" "M. pharaonis" NA
0.289103798517274 0.154569868271891 "ancient" "M. pharaonis" NA
0.331512173767422 0.21577119761988 "ancient" "M. pharaonis" 0.0269
0.464251180033058 0.246712137648117 "ancient" "M. pharaonis" NA
0.590881151858289 0.302928692153436 "ancient" "M. pharaonis" NA
0.016791384334399 0.534107600165425 "ancient" "M. pharaonis" NA
0.0488486044157937 0.219259490012474 "ancient" "M. pharaonis" 0.2545
0.0391109072694331 0.159635707881542 "ancient" "M. pharaonis" NA
0.417051765880834 1.17388705539784 "ancient" "M. pharaonis" NA
0.760096389032195 0.135140585715971 "insect" "M. pharaonis" 0.1936
0.164893305822851 0.502238234806869 "ancient" "M. pharaonis" 0.1564
0.278337450153325 0.204348396385861 "ancient" "M. pharaonis" 0.0725
0.0922987994523152 0.266393580018641 "ancient" "M. pharaonis" NA
0.415353372741972 0.622751316867786 "ancient" "M. pharaonis" 0.134
0.499611406653969 0.778959711090988 "insect" "M. pharaonis" 0.1495
0.767491629410831 0.660084458241679 "ancient" "M. pharaonis" 0.1071
0.00679494875828374 0.489043889410446 "ancient" "M. pharaonis" NA
0.339860425650127 0.294506869175302 "ancient" "M. pharaonis" 0.0619
0.246462365916524 0.309708429957871 "ancient" "M. pharaonis" 0.0167
0.0846914336625942 0.142793158558419 "ancient" "M. pharaonis" 0.1501
0.192269496107973 0.270503450595978 "ancient" "M. pharaonis" NA
0.234115916120685 0.741063178509016 "ancient" "M. pharaonis" 0.4943
0.0459715294146315 0.205027285599471 "ancient" "M. pharaonis" NA
0.119358985852208 0.414641528552932 "ancient" "M. pharaonis" 0.2761
0.0109557212190617 0.736259618033665 "ancient" "M. pharaonis" NA
0.0332067904540121 0.303101659319673 "ancient" "M. pharaonis" 0.1645
0.121489100130926 0.129091455677802 "ancient" "M. pharaonis" 0.0678
0.00567244365543174 0.320070610105493 "insect" "M. pharaonis" 0.174
0.0485211326652587 0.428667199238332 "ancient" "M. pharaonis" 0.2098
0.500729649391643 0.504260446437043 "ancient" "M. pharaonis" 0.068
0.481068471828438 0.317691610276492 "ancient" "M. pharaonis" NA
0.253213493459312 0.902223325149633 "ancient" "M. pharaonis" NA
0.531004133092693 0.211540794714891 "ancient" "M. pharaonis" NA
0.752926112196525 0.331732175211839 "ancient" "M. pharaonis" 0.0232
0.0394463756758477 0.86907761035012 "hymenoptera" "M. pharaonis" NA
0.282559050204163 0.23048993932809 "ancient" "M. pharaonis" 0.2948
0.331717463216555 0.333315752424286 "ancient" "M. pharaonis" 0.1603
0.755920143210737 0.494531594814381 "ancient" "M. pharaonis" 0.1149
0.00215484766895784 1.0603090368884 "hymenoptera" "M. pharaonis" NA
0.1271974789351 0.0706552522314985 "ancient" "M. pharaonis" 0.1637
0.700331205151791 0.259428206869008 "ancient" "M. pharaonis" 0.1051
0.116041299229394 0.0873419286123651 "ancient" "M. pharaonis" NA
0.123462489380755 0.229124174981591 "ancient" "M. pharaonis" 0.0559
0.106284486325857 0.138038708955098 "ancient" "M. pharaonis" 0.0784
0.344519961464233 0.233619087768991 "ancient" "M. pharaonis" 0.001
0.394241110623113 0.387503859063118 "insect" "M. pharaonis" NA
0.0388274468528983 0.26780921908359 "ancient" "M. pharaonis" 0.1545
0.613479915939059 0.259928981818371 "ancient" "M. pharaonis" NA
0.40178586746407 0.582134296060547 "hymenoptera" "M. pharaonis" NA
0.410092842604006 1.57919457906329 "hymenoptera" "M. pharaonis" NA
0.414997834365033 0.516560301993469 "ancient" "M. pharaonis" 0.1878
0.0361854122482061 0.486519262197359 "ancient" "M. pharaonis" 0.0943
0.217078280477418 0.160828135742099 "ancient" "M. pharaonis" 0.0485
0.0409670961000613 0.212865705979357 "ant" "M. pharaonis" NA
0.0386252189875448 1.04194803448163 "novel" "M. pharaonis" NA
0.586405680273575 0.338416040971725 "ancient" "M. pharaonis" NA
0.363099757644676 0.450984090196964 "ancient" "M. pharaonis" NA
0.272930810366707 0.526375265521339 "ancient" "M. pharaonis" NA
0.825123444070426 0.500130399698843 "ancient" "M. pharaonis" NA
0.231173138251568 0.240739372367662 "ancient" "M. pharaonis" 0.3386
0.00347187107970394 0.481289649893813 "ancient" "M. pharaonis" 0.0592
0.880487050359741 0.307880217057899 "insect" "M. pharaonis" 0.1801
0.0248625000552266 0.340761350232425 "insect" "M. pharaonis" NA
0.139450244305349 0.215443691342966 "insect" "M. pharaonis" 0.2152
0.201930365443311 0.101125310349479 "ancient" "M. pharaonis" 0.0069
0.0142235645853762 0.519915071461343 "ancient" "M. pharaonis" 0.0252
0.0292267645412346 0.699645628767314 "ancient" "M. pharaonis" 0.1065
0.248830935541662 0.225446300890019 "ancient" "M. pharaonis" 0.0235
0.394299129254308 0.27547830183048 "ancient" "M. pharaonis" NA
0.137113368466175 0.231208163975298 "ancient" "M. pharaonis" 0.3375
0.0977636438330572 0.233476579746519 "ancient" "M. pharaonis" NA
0.424819421515658 0.673981558726459 "ancient" "M. pharaonis" NA
0.757951465668262 0.417075631858952 "ancient" "M. pharaonis" NA
0.0441256594955001 0.381005828916747 "ancient" "M. pharaonis" 0.2199
0.0412970482983131 0.296812866178159 "ancient" "M. pharaonis" 0.1193
0.213054377738927 0.515840005126382 "ancient" "M. pharaonis" 0.0193
0.0629947131454603 0.831990338285128 "ancient" "M. pharaonis" NA
0.0224483491694522 0.730142992939118 "hymenoptera" "M. pharaonis" NA
0.0263681236867259 0.211665264696195 "ancient" "M. pharaonis" 0.0454
0.0727357189318417 1.0650627040265 "ancient" "M. pharaonis" NA
0.254271243735075 0.479291774221248 "insect" "M. pharaonis" 0.1568
0.0650803791532364 0.272526581246361 "insect" "M. pharaonis" 0.0705
0.0142180141271258 0.418337411541206 "ancient" "M. pharaonis" NA
0.274412421850267 0.470535269795681 "ancient" "M. pharaonis" NA
0.333902500592094 0.824076477887716 "ancient" "M. pharaonis" NA
0.505025792053272 0.431127192503612 "ancient" "M. pharaonis" NA
0.0877448067189894 0.328633847580051 "ancient" "M. pharaonis" 0.0435
0.358274382437441 0.211628973643862 "ancient" "M. pharaonis" 0.0994
0.0379959333666181 0.679920421839195 "ancient" "M. pharaonis" NA
0.004386893876026 0.245516907186434 "ancient" "M. pharaonis" 0.1983
0.420505880473045 0.268322060794017 "ancient" "M. pharaonis" 0.1248
0.00825279147322907 0.431607203838294 "ancient" "M. pharaonis" NA
0.0483715632057475 0.193552184905662 "ancient" "M. pharaonis" 0.0826
0.134159148831328 0.269506390547837 "hymenoptera" "M. pharaonis" 0.2905
0.504100423680878 0.980523295631815 "hymenoptera" "M. pharaonis" NA
0.261354158057432 0.241192996150505 "ancient" "M. pharaonis" 0.1373
0.0652488845139415 0.190658465209233 "insect" "M. pharaonis" 0.0821
0.361239497488092 0.543716559647169 "hymenoptera" "M. pharaonis" NA
0.619340164105582 0.182510405559294 "ancient" "M. pharaonis" 0.1063
0.35490269059173 0.850319635489823 "ancient" "M. pharaonis" 0.03
0.133950021607639 0.30787456853768 "ant" "M. pharaonis" 0.4803
0.176992418631973 0.495527148807337 "insect" "M. pharaonis" NA
0.349480923297283 0.365655629929006 "hymenoptera" "M. pharaonis" 0.4345
0.00180468928930988 0.731570878591579 "hymenoptera" "M. pharaonis" NA
0.21594640243246 0.39659003955954 "ancient" "M. pharaonis" NA
0.0129597469189802 0.237178841934775 "insect" "M. pharaonis" 0.0428
0.117279184852136 0.641070251303564 "ancient" "M. pharaonis" NA
0.0403987534925204 0.496859191291448 "ancient" "M. pharaonis" NA
0.0464273844264254 0.360834376082166 "ancient" "M. pharaonis" 0.2392
0.0649550586658374 0.124579259464221 "ancient" "M. pharaonis" NA
0.0193740561081139 0.597019430588572 "hymenoptera" "M. pharaonis" NA
0.0336760867930136 0.313557486433579 "ancient" "M. pharaonis" NA
0.0333577998250329 0.211389553477608 "ancient" "M. pharaonis" NA
0.507701692143783 0.179719519092337 "ancient" "M. pharaonis" NA
0.181539013462842 0.299640868352831 "ancient" "M. pharaonis" 0.0946
0.220648720810096 0.699382422083502 "insect" "M. pharaonis" 0.1246
0.761918476184942 0.242161298304155 "ancient" "M. pharaonis" NA
0.0434820210796358 1.41381014316319 "insect" "M. pharaonis" NA
0.00711882106576708 0.805125520187587 "hymenoptera" "M. pharaonis" NA
0.112471682347846 0.238722701813772 "ancient" "M. pharaonis" 0.2429
0.00852323258131498 0.417290725229198 "ancient" "M. pharaonis" NA
0.231620906589206 0.198480488262988 "ancient" "M. pharaonis" NA
0.00572084807187098 0.384797024586429 "hymenoptera" "M. pharaonis" NA
0.0104627938499614 0.663740625630135 "hymenoptera" "M. pharaonis" NA
0.0486063375820706 0.718252371336601 "insect" "M. pharaonis" 0.1875
0.0232479144829801 0.515060504294539 "ancient" "M. pharaonis" 0.0143
0.0923980792818478 0.676798427083467 "ancient" "M. pharaonis" 0.0589
0.340310040063688 0.255316845434142 "ancient" "M. pharaonis" 0.1972
0.179868843608047 0.165239503355036 "ancient" "M. pharaonis" NA
0.435062543923082 0.335320748844208 "ancient" "M. pharaonis" 0.1639
0.227979769001463 0.303016730708267 "ancient" "M. pharaonis" NA
0.418401280907436 0.185780303157342 "hymenoptera" "M. pharaonis" 0.1321
0.591151675272948 0.736947574980441 "insect" "M. pharaonis" 0.143
0.0599176663336605 0.302016305045363 "ancient" "M. pharaonis" NA
0.394786726248437 0.34120237426907 "hymenoptera" "M. pharaonis" NA
0.215194368849461 0.25325732193135 "hymenoptera" "M. pharaonis" NA
0.0694180693281769 0.221037235608545 "ancient" "M. pharaonis" 0.422
0.536546665127835 0.68687673989357 "ancient" "M. pharaonis" 0.1439
0.103897481997583 0.170363413305499 "ancient" "M. pharaonis" 0.0835
0.016149356015488 0.1625689541084 "ancient" "M. pharaonis" 0.05
0.671763939278117 0.359157567095497 "ancient" "M. pharaonis" 0.1762
0.528572366132328 0.20452897519807 "ancient" "M. pharaonis" NA
0.0974083881340112 0.223779583435149 "ancient" "M. pharaonis" 0.1183
0.0467568617854675 0.255082610820926 "ancient" "M. pharaonis" 0.2085
0.233535499516144 0.334876635965352 "ancient" "M. pharaonis" NA
0.205856324747973 0.411115693452909 "ancient" "M. pharaonis" 0.0404
0.167124587355184 0.340279688400758 "ancient" "M. pharaonis" 0.0536
0.182179347265063 0.316907767818029 "ancient" "M. pharaonis" 0.1016
0.182938353172911 0.198007609579983 "ancient" "M. pharaonis" 0.1232
0.197524853185721 0.59306244929034 "ancient" "M. pharaonis" 0.061
0.626340104020789 0.230660943018028 "ancient" "M. pharaonis" 0.0956
0.235633910431544 0.101387122987573 "ancient" "M. pharaonis" NA
0.0428885496337791 0.140941664321319 "ancient" "M. pharaonis" 0.1804
0.0117957223971063 0.392793849064673 "ancient" "M. pharaonis" 0.1084
0.120848779471019 1.25240791593684 "insect" "M. pharaonis" 0.6174
0.0844007597450657 0.370967202815683 "ancient" "M. pharaonis" 0.0691
0.034933456527394 0.364555129139076 "ancient" "M. pharaonis" NA
0.0085157507396514 0.637802536233692 "ancient" "M. pharaonis" 0.3991
0.0278204432172304 1.0172470162553 "ancient" "M. pharaonis" 0.2003
0.154636255655845 0.180094272725985 "ancient" "M. pharaonis" 0.1979
0.0195226306370115 0.49537113037083 "ancient" "M. pharaonis" 0.3736
0.170108485212984 0.278538790216078 "ancient" "M. pharaonis" NA
0.117950802622029 0.627263147432115 "ancient" "M. pharaonis" 0.0553
0.246599261994615 0.467020842476707 "ancient" "M. pharaonis" 0.2206
0.0278924217260448 0.231977894126503 "ancient" "M. pharaonis" 0.0526
0.0273915092346694 0.415406537148674 "ancient" "M. pharaonis" NA
0.0027488845574991 0.580246652813768 "insect" "M. pharaonis" 0.2059
0.008952898648231 0.311532544830669 "ancient" "M. pharaonis" 0.0521
0.368622709489818 0.201489974950636 "ancient" "M. pharaonis" 0.0095
0.00702348744658843 0.515675671528619 "insect" "M. pharaonis" 0.0679
0.0482428342300749 0.632524442846268 "ancient" "M. pharaonis" 0.1784
0.0149627697269689 0.261306467590141 "ancient" "M. pharaonis" 0.0114
0.145316854481984 1.0110094274789 "insect" "M. pharaonis" NA
0.253560416998917 0.723906839410384 "insect" "M. pharaonis" 0.4839
0.0152619906933134 0.386384102358029 "ancient" "M. pharaonis" 0.3389
0.211137203717623 0.290320675601465 "ancient" "M. pharaonis" 0.1244
0.395991587259205 0.220061853412432 "ancient" "M. pharaonis" 0.0516
0.669875978445205 0.343995769807146 "insect" "M. pharaonis" 0.0728
0.0261774456710183 0.233420147486589 "ancient" "M. pharaonis" NA
0.0206089996535625 0.410016386380299 "insect" "M. pharaonis" 0.3545
0.212044711156006 0.183549280169469 "ancient" "M. pharaonis" 0.1268
0.140831356399264 0.199334650395005 "ancient" "M. pharaonis" NA
0.0127912039937241 0.361373993201308 "ancient" "M. pharaonis" 0.3916
0.242692799612274 0.229893040561147 "ancient" "M. pharaonis" NA
0.172930556710413 0.338580164803424 "ancient" "M. pharaonis" 0.0928
0.690890973459059 0.188030972020759 "ancient" "M. pharaonis" 0.1963
0.0149355938369744 0.708755640156197 "hymenoptera" "M. pharaonis" NA
0.0524100687261696 0.9922057029672 "insect" "M. pharaonis" 0.272
0.185445459322928 0.165143017097377 "ancient" "M. pharaonis" NA
0.144695223962889 0.230125968147642 "ancient" "M. pharaonis" NA
0.57671168685384 0.841702009389866 "ancient" "M. pharaonis" NA
0.0657339191815854 0.174526319915083 "ancient" "M. pharaonis" 0.1412
0.550047907732731 0.351555393306524 "ancient" "M. pharaonis" 0.001
0.0815244503541033 0.513211178665596 "ancient" "M. pharaonis" NA
0.371505151888746 0.437222904110647 "insect" "M. pharaonis" 0.2181
0.584498309869931 0.7159593352313 "ancient" "M. pharaonis" 0.087
0.00718311885763772 1.21813618281521 "ant" "M. pharaonis" NA
0.0158558206946266 0.238112400735277 "ancient" "M. pharaonis" NA
0.413149375303076 0.427920539629065 "ancient" "M. pharaonis" 0.0432
0.0036952183846714 0.562353020955226 "ancient" "M. pharaonis" 0.1031
0.0789968333977462 0.221022224029065 "ancient" "M. pharaonis" 0.1483
0.128232107575473 0.503127539201815 "ancient" "M. pharaonis" 0.0366
0.244132390506209 0.220350619996711 "ancient" "M. pharaonis" 0.3753
0.0145844759989326 0.479136956387132 "ancient" "M. pharaonis" NA
0.517930696444983 0.641356762725118 "ancient" "M. pharaonis" NA
0.060577595854258 0.3071362061582 "ancient" "M. pharaonis" NA
0.0832835973220659 0.500251292378256 "ancient" "M. pharaonis" NA
0.202909775796389 0.444369052917125 "ancient" "M. pharaonis" 0.1268
0.126141773570597 0.576935435483807 "ancient" "M. pharaonis" 0.3004
0.63850507260747 1.09266950407273 "novel" "M. pharaonis" NA
0.0176443277803643 0.323599572946899 "insect" "M. pharaonis" NA
0.602110143820886 0.495850377130423 "ancient" "M. pharaonis" NA
0.0396692077133842 0.588928570009368 "ancient" "M. pharaonis" 0.2753
0.126578600874137 0.395253304594647 "hymenoptera" "M. pharaonis" 0.5735
0.0463775650024784 0.423180144106043 "insect" "M. pharaonis" 0.1204
0.0235344487367924 0.66153635586935 "ancient" "M. pharaonis" NA
0.206584249678026 0.526966350345342 "ancient" "M. pharaonis" NA
0.0590792136456758 0.412695743245072 "ancient" "M. pharaonis" NA
0.10276801251571 0.438051182392249 "insect" "M. pharaonis" NA
0.285351250552181 0.818686434045596 "ancient" "M. pharaonis" 0.2047
0.41597603276016 0.156424141149278 "ancient" "M. pharaonis" 0.1041
0.00348159062241617 1.35439985234306 "ancient" "M. pharaonis" 0.1617
0.0289361111905859 0.672513508002885 "insect" "M. pharaonis" NA
0.0271436308656046 0.728632913366653 "insect" "M. pharaonis" NA
0.0456355204881438 0.755496668955189 "insect" "M. pharaonis" NA
0.0127292234960861 0.736033292126944 "ancient" "M. pharaonis" NA
0.235386616980448 0.340822134222635 "ancient" "M. pharaonis" NA
0.0689745478141358 0.224710772238448 "ancient" "M. pharaonis" 0.084
0.452202565372088 0.251294693634861 "ancient" "M. pharaonis" 0.001
0.00885157857636654 0.780178723544455 "novel" "M. pharaonis" NA
0.557270081790153 0.554885490048283 "ancient" "M. pharaonis" 0.0509
0.428436377790031 0.136022689120756 "ancient" "M. pharaonis" 0.0242
0.0951107883352955 0.262053290617323 "hymenoptera" "M. pharaonis" 0.4094
0.584542456031535 0.326383907597212 "hymenoptera" "M. pharaonis" 0.2944
0.549333683947163 0.296007525019064 "ancient" "M. pharaonis" 0.2973
0.604823277928086 0.278021863516836 "ancient" "M. pharaonis" 0.0296
0.0753941163196961 0.336311471930424 "ancient" "M. pharaonis" NA
0.127459961863808 0.244551561803365 "ancient" "M. pharaonis" NA
0.479685210060835 0.599979598178491 "ancient" "M. pharaonis" 0.1462
0.687427720090758 0.148426283510498 "ancient" "M. pharaonis" 0.0697
0.0286104820143394 0.280641390076873 "ancient" "M. pharaonis" 0.1313
0.0925545602782931 0.551593929580054 "insect" "M. pharaonis" 0.1851
0.333612586099544 0.343080881326832 "ancient" "M. pharaonis" 0.2772
0.191586036206073 0.820869056625869 "ancient" "M. pharaonis" 0.3761
0.123893363066785 0.362833005081736 "ancient" "M. pharaonis" 0.2092
0.650694182484356 0.367712318732514 "ancient" "M. pharaonis" NA
0.612909003831528 0.280811093191803 "ancient" "M. pharaonis" 0.1376
0.732712382114218 0.397509174311885 "ancient" "M. pharaonis" 0.1011
0.612481070336864 0.361198734047933 "insect" "M. pharaonis" 0.0919
0.160349815237081 0.237698832207361 "ancient" "M. pharaonis" 0.137
0.0149299405016052 0.317817918082418 "insect" "M. pharaonis" NA
0.373529011409781 1.05613779544759 "ancient" "M. pharaonis" 0.1363
0.0516578916016457 0.236231594123697 "ancient" "M. pharaonis" NA
0.0196724857904042 1.30565089561176 "insect" "M. pharaonis" 0.3553
0.0356473684700849 0.469937159152956 "ancient" "M. pharaonis" 0.1679
0.0420104524031454 0.297229069188952 "ancient" "M. pharaonis" 0.0646
0.203606569216784 0.459653816292302 "insect" "M. pharaonis" 0.3593
0.434770765336315 1.21007997969728 "insect" "M. pharaonis" 0.3454
0.131183902560311 0.144852397276185 "ancient" "M. pharaonis" 0.0311
0.052078424300968 0.796360142985822 "insect" "M. pharaonis" 0.0678
0.0177858491565859 0.621674289177849 "ancient" "M. pharaonis" NA
0.953642720906465 0.269652814894174 "ancient" "M. pharaonis" 0.1624
0.0194958872942302 1.09420481670121 "novel" "M. pharaonis" NA
0.743322614242011 0.655432203452276 "ancient" "M. pharaonis" NA
0.0382682210187499 0.970362218151536 "ancient" "M. pharaonis" 0.0244
0.824500140848359 0.327512596431425 "ancient" "M. pharaonis" 0.136
0.0351683343829365 0.297526076335937 "ancient" "M. pharaonis" NA
0.677551349377986 0.215028163621282 "ancient" "M. pharaonis" 0.0546
0.642732184577434 0.165928438558141 "ancient" "M. pharaonis" 0.2746
0.538135561500478 0.442817160809841 "insect" "M. pharaonis" 0.4213
0.0969631706635659 0.58613617692909 "ancient" "M. pharaonis" NA
0.0801457553498743 0.265782175629884 "ancient" "M. pharaonis" NA
0.143040283829051 0.455693013853012 "ancient" "M. pharaonis" 0.6807
0.40672710288691 0.573936495841877 "ancient" "M. pharaonis" 0.19
0.571985028265501 0.239771965240876 "ancient" "M. pharaonis" 0.1488
0.167486934688577 0.421281033611552 "ancient" "M. pharaonis" 0.0896
0.40292353806973 0.535336422489835 "ancient" "M. pharaonis" 0.0183
0.0374277642292662 0.426182691434857 "ancient" "M. pharaonis" 0.1102
0.0372973240864921 0.460850133908636 "ancient" "M. pharaonis" NA
0.182309532643286 0.556530927531976 "ancient" "M. pharaonis" 0.1394
0.0945501547100646 0.145573226935641 "ancient" "M. pharaonis" NA
0.523284582623326 0.910505446069032 "ancient" "M. pharaonis" NA
0.243174809715935 0.202501526505003 "ancient" "M. pharaonis" NA
0.0245834445458602 0.31370377761359 "ancient" "M. pharaonis" 0.3584
0.331943314275549 1.22812227512694 "ancient" "M. pharaonis" NA
0.826919436641924 0.771887889834507 "ancient" "M. pharaonis" NA
0.040384214675064 0.29977690268628 "ancient" "M. pharaonis" 0.0658
0.214110902811857 0.422252180753423 "ancient" "M. pharaonis" 0.0536
0.588983087147898 0.430602291333852 "ancient" "M. pharaonis" NA
0.19244793645065 0.122991204285053 "ancient" "M. pharaonis" 0.2444
0.585710666809335 0.175712412028778 "ancient" "M. pharaonis" 0.0277
0.20035545700959 0.469779729996338 "ancient" "M. pharaonis" 0.079
0.254028946721306 0.333751328892013 "ancient" "M. pharaonis" NA
0.486276425573781 0.220804836550335 "ancient" "M. pharaonis" 0.0382
0.163275610780925 0.236474407274001 "ancient" "M. pharaonis" 0.3381
0.0653384204028552 0.282557294256239 "ancient" "M. pharaonis" 0.0912
0.206453740000589 0.272916605848974 "insect" "M. pharaonis" 0.3277
0.608349759951349 0.404060157612699 "ancient" "M. pharaonis" 0.043
0.332368595175093 0.262427303548819 "ancient" "M. pharaonis" NA
0.43484812338945 0.343624202451498 "ancient" "M. pharaonis" 0.0517
0.244393478013485 0.134154280196551 "ancient" "M. pharaonis" 0.0464
0.0276829428829969 1.4822380037225 "ancient" "M. pharaonis" 0.084
0.070760612179059 0.274717745146573 "ancient" "M. pharaonis" 0.2945
0.00729391030036574 0.234378788382951 "insect" "M. pharaonis" 0.2262
0.028362915381866 1.64703023371534 "insect" "M. pharaonis" 0.3808
0.220010711124415 0.347909306614806 "ancient" "M. pharaonis" 0.1169
0.561769880195789 0.41206579778085 "ancient" "M. pharaonis" 0.1033
0.136299062234285 0.262752329624767 "ancient" "M. pharaonis" 0.154
0.0517510696826761 0.515055869229117 "ancient" "M. pharaonis" 0.171
0.68603274143452 0.350201222592829 "ancient" "M. pharaonis" NA
0.0346733770179813 0.338209807767443 "ancient" "M. pharaonis" NA
0.101915096728914 0.167696273301465 "ancient" "M. pharaonis" NA
0.0398364572005884 0.229001180825943 "ancient" "M. pharaonis" 0.1378
0.816162169581034 0.22359000264851 "ancient" "M. pharaonis" 0.0786
0.00297682088802984 0.572832175591645 "ancient" "M. pharaonis" NA
0.464486183923608 0.350677348107666 "ancient" "M. pharaonis" 0.2935
0.0137171442414103 0.226024961906109 "insect" "M. pharaonis" 0.2758
0.326042287731494 0.437635975068362 "hymenoptera" "M. pharaonis" NA
0.0174755814622087 0.231409247505953 "ancient" "M. pharaonis" NA
0.112811485486648 0.386936510246398 "ancient" "M. pharaonis" NA
0.238558277310976 0.7143426805292 "ancient" "M. pharaonis" NA
0.724022817968036 0.372548976915109 "ancient" "M. pharaonis" NA
0.637537559992272 0.526207695647617 "ancient" "M. pharaonis" 0.2698
0.353940876232938 0.329467969130181 "ancient" "M. pharaonis" 0.2688
0.373664000357087 0.933425624081869 "ant" "M. pharaonis" 0.518
0.460526788112603 0.729475733186304 "insect" "M. pharaonis" 0.2404
0.0420826831823303 0.548460220243535 "ancient" "M. pharaonis" NA
0.00356983788621747 1.10772012525577 "ancient" "M. pharaonis" NA
0.465317536852695 1.48592318338225 "ancient" "M. pharaonis" NA
0.118060530871967 0.192634836197971 "ancient" "M. pharaonis" NA
0.188739933242177 0.676849796592431 "hymenoptera" "M. pharaonis" NA
0.0857948961695116 0.129128240601111 "ancient" "M. pharaonis" 0.0613
0.191225751288586 0.112317458693459 "hymenoptera" "M. pharaonis" 0.1155
0.0344640329139183 0.458192316243966 "ancient" "M. pharaonis" NA
0.0183383397841454 0.466584662117155 "ancient" "M. pharaonis" NA
0.965951856055125 0.203104824606691 "insect" "M. pharaonis" 0.2677
0.28574560527019 0.295149255221496 "ancient" "M. pharaonis" 0.0498
0.508516535979071 0.707531336181802 "ancient" "M. pharaonis" 0.3723
0.200614812638036 0.236321538237332 "ancient" "M. pharaonis" NA
0.20795189561665 0.242840594959176 "ancient" "M. pharaonis" 0.0276
0.0719061954956805 0.330111396546257 "insect" "M. pharaonis" 0.4791
0.00245945373053884 0.452902545832256 "ancient" "M. pharaonis" NA
0.0169529800072486 0.867768153443898 "ancient" "M. pharaonis" 0.2156
0.00826948587342221 0.320088531785755 "ancient" "M. pharaonis" 0.1322
0.576229859537446 0.405515662957274 "ancient" "M. pharaonis" NA
0.0454272949494767 0.299260821439492 "ancient" "M. pharaonis" 0.1119
0.444787406263234 0.249823393302916 "ancient" "M. pharaonis" NA
0.962126536767292 0.269431731928846 "ancient" "M. pharaonis" 0.1096
0.249628789050439 0.394041943263221 "aculeata" "M. pharaonis" 0.7214
0.256411742234481 0.731913940336807 "ancient" "M. pharaonis" 0.3329
0.0238300180015441 0.557483152631477 "ancient" "M. pharaonis" NA
0.0161941910866847 0.60796203436114 "ancient" "M. pharaonis" NA
0.0852630288755755 0.393821291220844 "ancient" "M. pharaonis" NA
0.0229853813821928 0.0785968315223022 "ancient" "M. pharaonis" 0.0965
0.00291914818480548 0.452122825657766 "insect" "M. pharaonis" 0.1536
0.0166447066795861 0.485108096783303 "ant" "M. pharaonis" NA
0.00964280161671717 0.707987439865211 "ancient" "M. pharaonis" 0.3529
0.371455138535666 0.60522755366312 "insect" "M. pharaonis" NA
0.118259580464431 0.951267155707138 "ancient" "M. pharaonis" 0.1027
0.475373609827811 0.850419937461996 "ancient" "M. pharaonis" 0.2557
0.215545340403538 1.26817536256283 "insect" "M. pharaonis" 0.3508
0.0175501913452884 0.671920031840543 "insect" "M. pharaonis" 0.2294
0.0156905210068029 0.45719213591372 "insect" "M. pharaonis" 0.1646
0.431615655957234 1.48241252292533 "insect" "M. pharaonis" 0.0948
0.0416125068083081 0.476104589601188 "ancient" "M. pharaonis" NA
0.0121952369249516 0.591586038439282 "ancient" "M. pharaonis" NA
0.0944029008969299 0.429123092698432 "ancient" "M. pharaonis" 0.1716
0.286395318390017 0.827619998795342 "insect" "M. pharaonis" 0.2794
0.431020314383467 0.461013815701383 "ancient" "M. pharaonis" NA
0.0747045506299395 0.154914388745486 "ancient" "M. pharaonis" NA
0.227733239283526 0.0822378189729191 "ancient" "M. pharaonis" 0.0112
0.651357773294042 0.496254307561888 "ancient" "M. pharaonis" 0.2065
0.410216574983889 0.774128092580314 "hymenoptera" "M. pharaonis" NA
0.0233781916669254 0.200775105607141 "ancient" "M. pharaonis" 0.1503
0.0515734143348345 0.746256633499 "ancient" "M. pharaonis" 0.1983
0.0153822872024056 0.456762961538492 "ancient" "M. pharaonis" NA
0.269604260698612 0.532337242708668 "ancient" "M. pharaonis" 0.0846
0.277045986337779 0.289501815086726 "ancient" "M. pharaonis" 0.2318
0.638506896817152 0.758754108940043 "ancient" "M. pharaonis" 0.0485
0.00796775199713924 0.346869112991734 "ancient" "M. pharaonis" 0.0743
0.07685036045957 0.211385294995075 "ancient" "M. pharaonis" NA
0.458583941010335 0.224945523919217 "ancient" "M. pharaonis" 0.0565
0.391448921148538 0.481280512000587 "ancient" "M. pharaonis" 0.1198
0.0927449129416572 0.29531299551612 "ancient" "M. pharaonis" 0.0966
0.262186566485322 0.461020095609564 "ancient" "M. pharaonis" NA
0.148905681842899 0.337582645759265 "ancient" "M. pharaonis" NA
0.0919901166880735 0.346795063722104 "ancient" "M. pharaonis" 0.0813
0.26711689671166 0.951684426677526 "ancient" "M. pharaonis" 0.0342
0.0298419159019238 0.43591508104751 "ancient" "M. pharaonis" NA
0.04283690288843 0.276443172086542 "ancient" "M. pharaonis" NA
0.0148412558747425 1.02010906174172 "ancient" "M. pharaonis" NA
0.00182908007256152 0.431693665325368 "ancient" "M. pharaonis" 0.1138
0.0892990389389317 0.366417387906821 "ancient" "M. pharaonis" 0.0218
0.421253171852091 0.768415899823853 "ancient" "M. pharaonis" 0.1827
0.328016216970856 0.231352751199086 "ancient" "M. pharaonis" 0.1267
0.137950947990044 0.150752817892131 "ancient" "M. pharaonis" 0.1751
0.186894033545132 0.385525968223604 "ancient" "M. pharaonis" NA
0.171558993227328 0.37045457535949 "ancient" "M. pharaonis" NA
0.672513721869407 0.775669945606137 "ancient" "M. pharaonis" 0.2116
0.0834573151943295 0.236962448888467 "ancient" "M. pharaonis" 0.1842
0.0349561491158377 0.144667026716126 "ancient" "M. pharaonis" 0.1362
0.0617500142835029 0.255420952088815 "ancient" "M. pharaonis" 0.001
0.105548588153478 0.570467039753773 "insect" "M. pharaonis" 0.3084
0.474796689021023 0.253516157536306 "ancient" "M. pharaonis" NA
0.352329197425751 0.715896108178785 "ant" "M. pharaonis" NA
0.131820243005514 0.281754369550057 "ancient" "M. pharaonis" NA
0.0599488827757176 0.386809663284086 "ancient" "M. pharaonis" NA
0.0199899997769944 0.279646628684571 "ancient" "M. pharaonis" NA
0.0138019367100695 0.801264074122939 "ancient" "M. pharaonis" 0.1483
0.0487101540548887 0.208826191468499 "insect" "M. pharaonis" NA
0.0102391455960154 1.02502297230536 "ancient" "M. pharaonis" 0.1929
0.00304500113134392 0.532823723830145 "insect" "M. pharaonis" NA
0.0530475849986437 0.2725329323086 "ancient" "M. pharaonis" NA
0.123267418539911 0.342515960804797 "ancient" "M. pharaonis" NA
0.0603277711639798 0.5260348274213 "ancient" "M. pharaonis" NA
0.0255586060037885 0.397515148004247 "ant" "M. pharaonis" NA
0.0578487456942163 0.456938558972572 "insect" "M. pharaonis" NA
0.0776061433326315 0.336437080916776 "insect" "M. pharaonis" NA
0.080227439042953 0.44036420243029 "insect" "M. pharaonis" NA
0.0051173536802688 1.19244026473152 "ancient" "M. pharaonis" 0.2592
0.116750416597908 0.290367857895054 "ancient" "M. pharaonis" NA
0.010879883036648 0.87268583636004 "ancient" "M. pharaonis" 0.0322
0.0264337946533794 0.186258839316626 "insect" "M. pharaonis" 0.1881
0.0328810903346919 0.865707797503989 "hymenoptera" "M. pharaonis" 0.7245
0.052424298421069 0.380214277029362 "hymenoptera" "M. pharaonis" 0.7027
0.0105573618708107 0.422335286765013 "ancient" "M. pharaonis" NA
0.0332963297728258 0.29694049883447 "ancient" "M. pharaonis" NA
0.0357805329134664 0.256241028048218 "ancient" "M. pharaonis" 0.1309
0.201603438331591 0.300336708448656 "ancient" "M. pharaonis" NA
0.167274517813546 0.509000938748629 "ancient" "M. pharaonis" NA
0.0415595346916635 0.678679609742249 "ancient" "M. pharaonis" NA
0.473519217862237 0.560810960659285 "ancient" "M. pharaonis" 0.1206
0.207633789822667 0.274127122139344 "ancient" "M. pharaonis" NA
0.0310602399707014 0.244831760225378 "ancient" "M. pharaonis" 0.2497
0.316061619347836 0.385412289326378 "ancient" "M. pharaonis" 0.0116
0.00245050207132562 0.552430027197531 "ant" "M. pharaonis" NA
0.0099606131955259 1.2002963172067 "insect" "M. pharaonis" NA
0.122975473127107 0.169055600685764 "ancient" "M. pharaonis" NA
0.0129450184122644 0.826537687547821 "ancient" "M. pharaonis" NA
0.0166589400760883 0.77496965915574 "hymenoptera" "M. pharaonis" NA
0.0178135796389195 0.243366266740807 "aculeata" "M. pharaonis" NA
0.00390381263285578 0.198542485701981 "ancient" "M. pharaonis" 0.0933
0.0524239621979931 0.136545896487004 "ancient" "M. pharaonis" NA
0.356610853533827 0.688689624394821 "ancient" "M. pharaonis" NA
0.0372095458810311 0.952632428301715 "ancient" "M. pharaonis" NA
0.258733937051073 0.134225803923816 "ancient" "M. pharaonis" NA
0.00365385470382448 0.540278391360173 "insect" "M. pharaonis" NA
0.0160915261932771 0.237933650673787 "insect" "M. pharaonis" 0.2896
0.0525094078141186 0.208917550282333 "hymenoptera" "M. pharaonis" NA
0.371901239913826 1.04351416954816 "hymenoptera" "M. pharaonis" NA
0.0488423036378571 0.224291871128187 "ancient" "M. pharaonis" 0.223
0.658129467087107 0.1475854278751 "ancient" "M. pharaonis" NA
0.00968931797049744 0.993554460819311 "ancient" "M. pharaonis" NA
0.0464782723589741 0.847211573926659 "ant" "M. pharaonis" NA
0.00916835986666337 0.54709354364856 "ancient" "M. pharaonis" 0.098
0.0302298802588337 1.32391425646331 "ancient" "M. pharaonis" NA
0.0373902783971869 0.327149485172483 "ant" "M. pharaonis" NA
0.0469404633452385 0.745737390155747 "ancient" "M. pharaonis" NA
0.197774508193232 0.385235149001495 "ancient" "M. pharaonis" 0.1174
0.00339981599978347 0.481141688090486 "hymenoptera" "M. pharaonis" NA
0.0505331607691538 0.357643357752388 "ancient" "M. pharaonis" NA
0.268194548508553 0.441230574245001 "insect" "M. pharaonis" NA
0.0292796339229047 0.815206956152246 "ancient" "M. pharaonis" NA
0.0113900650534782 0.829963270718971 "ancient" "M. pharaonis" NA
0.332586195488659 0.319970379253361 "ancient" "M. pharaonis" NA
0.0232000932922939 0.424695190375346 "ancient" "M. pharaonis" NA
0.474841989244077 0.394742813414297 "ancient" "M. pharaonis" NA
0.215222301506354 0.232850456025819 "insect" "M. pharaonis" NA
0.00731390845711403 0.535142107618188 "insect" "M. pharaonis" NA
0.167935266696877 0.496275446201227 "hymenoptera" "M. pharaonis" NA
0.127732951745242 0.203065143172795 "ancient" "M. pharaonis" 0.0471
0.0220971092554808 0.521338592947715 "ancient" "M. pharaonis" NA
0.287878934114672 0.217166162360134 "ancient" "M. pharaonis" NA
0.588875379042087 0.993285438372085 "ancient" "M. pharaonis" 0.116
0.0816944646014451 0.83318538139583 "insect" "M. pharaonis" NA
0.0831758035489632 0.445612337155733 "ancient" "M. pharaonis" 0.1087
0.0975458425703987 0.755375696149394 "insect" "M. pharaonis" NA
0.0880467646091938 0.301825335556657 "insect" "M. pharaonis" NA
0.0119016582510006 0.387885151754846 "ancient" "M. pharaonis" NA
0.00747805775221083 0.362205220851925 "ancient" "M. pharaonis" NA
0.417637910731161 0.281967720126494 "insect" "M. pharaonis" NA
0.0864323021784473 0.149779286183492 "ancient" "M. pharaonis" 0.038
0.151316671177808 0.316218961298667 "ancient" "M. pharaonis" 0.217
0.0576340411713286 0.0955438110241374 "ancient" "M. pharaonis" 0.1782
0.0930301595146566 0.0616890196062205 "ancient" "M. pharaonis" 0.0331
0.0360380151084793 0.231883768029993 "ancient" "M. pharaonis" 0.1331
0.510788760514906 0.358614398554635 "ancient" "M. pharaonis" NA
0.0111866741337343 1.07515058993566 "hymenoptera" "M. pharaonis" NA
0.0454013464594803 0.499158284690159 "ancient" "M. pharaonis" NA
0.646891955723312 0.553730982304255 "ancient" "M. pharaonis" 0.042
0.0230729606337663 0.4698436008473 "ancient" "M. pharaonis" NA
0.413774109880594 0.961939132919589 "insect" "M. pharaonis" NA
0.0173210851821422 0.879273666235643 "insect" "M. pharaonis" NA
0.0232250040756017 0.906308392475157 "insect" "M. pharaonis" NA
0.0138629842844723 0.98510730319709 "insect" "M. pharaonis" NA
0.050171885305666 1.19956975355569 "insect" "M. pharaonis" NA
0.0452092887471303 0.334992026247932 "ancient" "M. pharaonis" NA
0.0275396484865098 0.489941492961783 "insect" "M. pharaonis" NA
0.041210544950606 0.832981148737391 "ancient" "M. pharaonis" 0.0711
0.0346029543146189 0.270011698833178 "ancient" "M. pharaonis" 0.0841
0.0757882618612229 0.543064786761152 "insect" "M. pharaonis" NA
0.00504175509278908 0.506894303273453 "insect" "M. pharaonis" NA
0.0101083622157055 0.631432629259361 "hymenoptera" "M. pharaonis" NA
0.0216841289614899 0.853762831168881 "insect" "M. pharaonis" NA
0.0351467288650302 0.363317497091709 "insect" "M. pharaonis" NA
0.138441670016736 0.279598096487342 "ancient" "M. pharaonis" 0.3583
0.289579656128356 0.371970984469989 "ancient" "M. pharaonis" 0.0193
0.0961921172694974 0.40264003920955 "ancient" "M. pharaonis" 0.1548
0.00495742251377592 0.281154417729257 "ancient" "M. pharaonis" 0.2631
0.0598592201921161 0.229134780122533 "ancient" "M. pharaonis" 0.0671
0.298828499566395 0.195379018431579 "ancient" "M. pharaonis" 0.076
0.00796178508988499 0.202333032543109 "ancient" "M. pharaonis" 0.3374
0.160812508088255 1.00164986719875 "insect" "M. pharaonis" 0.5232
0.0854731281039295 0.228367654722679 "ancient" "M. pharaonis" 0.0795
0.102350249957632 0.17937139654244 "ancient" "M. pharaonis" 0.071
0.143424645624887 0.193131681147058 "ancient" "M. pharaonis" 0.0064
0.38220802938445 0.436488697773476 "ancient" "M. pharaonis" 0.0655
0.0830610422135953 0.979200323399104 "hymenoptera" "M. pharaonis" 0.2114
0.390912951074032 0.324714942176635 "ancient" "M. pharaonis" 0.0037
0.244009344966333 0.379820152721797 "ancient" "M. pharaonis" 0.1984
0.160997070508374 0.281510222463341 "ancient" "M. pharaonis" NA
0.0337069722122809 0.239908900671728 "ancient" "M. pharaonis" 0.0588
0.552110970404229 0.247586244049996 "ancient" "M. pharaonis" NA
0.00479159800544567 0.37037158618836 "hymenoptera" "M. pharaonis" NA
0.124487397569693 0.999127190514195 "hymenoptera" "M. pharaonis" NA
0.0066716400989567 0.493069876255447 "ancient" "M. pharaonis" 0.1171
0.0872898983793383 0.572189212981149 "ancient" "M. pharaonis" 0.1775
0.0668733550235613 0.337643921909401 "ancient" "M. pharaonis" NA
0.00160693858796249 0.76927927485588 "ancient" "M. pharaonis" NA
0.0031200480708451 0.713139193536721 "ancient" "M. pharaonis" 0.1445
0.133223504437819 0.444287952864076 "ancient" "M. pharaonis" NA
0.476037021525464 1.05954473624564 "ancient" "M. pharaonis" NA
0.00544610981197795 0.287455392685712 "ancient" "M. pharaonis" NA
0.262987426972947 0.210267990707204 "ancient" "M. pharaonis" 0.137
0.217800400323919 0.25943118395563 "ancient" "M. pharaonis" NA
0.134770495321958 0.167587830754197 "ancient" "M. pharaonis" NA
0.0256595728843993 0.181510212302815 "ancient" "M. pharaonis" 0.1537
0.0393457184509444 0.227946428813519 "ancient" "M. pharaonis" NA
0.2178850786284 0.352230389369751 "ancient" "M. pharaonis" NA
0.00693226347834561 0.442757530135958 "ancient" "M. pharaonis" NA
0.735215617194591 0.234737837212738 "insect" "M. pharaonis" NA
0.0145855243278653 0.30296125432742 "insect" "M. pharaonis" NA
0.786215320885662 0.382311171671622 "ancient" "M. pharaonis" 0.105
0.00504645050411752 0.440082650004864 "aculeata" "M. pharaonis" NA
0.56159779823835 0.197993590650111 "ancient" "M. pharaonis" NA
0.594865228608336 0.306878267777242 "ancient" "M. pharaonis" 0.0397
0.14215764577013 0.611593904390676 "insect" "M. pharaonis" 0.0694
0.0259297353014453 0.282372967248916 "ancient" "M. pharaonis" 0.08
0.0788275579136491 0.16419958969704 "ancient" "M. pharaonis" 0.0784
0.0177087574533475 0.401464609644687 "ancient" "M. pharaonis" NA
0.522149356306362 0.37129167462834 "ancient" "M. pharaonis" NA
0.727060530587605 0.341638611958152 "ancient" "M. pharaonis" 0.1701
0.058442914831452 0.500008201045273 "ancient" "M. pharaonis" 0.0342
0.326974456413725 0.236017687009287 "ancient" "M. pharaonis" 0.1162
0.142200286334526 0.310046784364719 "ancient" "M. pharaonis" NA
0.132776261242312 1.08247355569848 "ancient" "M. pharaonis" NA
0.0376909622150374 0.155555618411572 "ancient" "M. pharaonis" NA
0.027347021139445 0.214467890635842 "ancient" "M. pharaonis" 0.1139
0.0964020680359708 0.420451526180084 "ancient" "M. pharaonis" 0.3907
0.350637896014923 0.156601642695339 "ancient" "M. pharaonis" NA
0.578214085728272 0.494479504013134 "ancient" "M. pharaonis" 0.0402
0.18638006986226 0.381142461201611 "ancient" "M. pharaonis" 0.2673
0.323397393180921 0.310285742890931 "ancient" "M. pharaonis" 0.2662
0.115389911483975 0.285204235671497 "ancient" "M. pharaonis" 0.0259
0.0690076750374761 0.450498909630444 "ancient" "M. pharaonis" 0.1802
0.0248597217713661 0.703915226206771 "hymenoptera" "M. pharaonis" NA
0.00928356455070312 0.941531789488224 "ancient" "M. pharaonis" 0.1668
0.0367805603751729 0.609275142029249 "insect" "M. pharaonis" NA
0.0067738330438426 0.495011943223779 "ancient" "M. pharaonis" 0.1306
0.00348961046941143 0.993864641222333 "hymenoptera" "M. pharaonis" NA
0.607443998171105 0.421510670530535 "insect" "M. pharaonis" NA
0.0430723059594026 0.262583252282321 "ancient" "M. pharaonis" NA
0.168795337116665 0.305992072281344 "ancient" "M. pharaonis" NA
0.293764670391091 0.607988520374643 "ancient" "M. pharaonis" 0.1102
0.0129681215460574 0.217342032569542 "ancient" "M. pharaonis" NA
0.267883033496384 0.406246360429751 "hymenoptera" "M. pharaonis" NA
0.451509132238989 1.04238848751984 "insect" "M. pharaonis" NA
0.174692478238184 0.337884501442422 "ancient" "M. pharaonis" 0.1275
0.634874449254709 0.411608764282949 "ancient" "M. pharaonis" NA
0.507141537969848 0.535105409631029 "ancient" "M. pharaonis" 0.0421
0.343191315208887 0.735357041155542 "hymenoptera" "M. pharaonis" NA
0.0145463320576958 0.660322921781954 "insect" "M. pharaonis" 0.2958
0.0617998289941119 0.238521120622759 "ancient" "M. pharaonis" 0.2193
0.0243223147679939 0.700294380330633 "ancient" "M. pharaonis" 0.1348
0.128574340567476 0.609945989113358 "ancient" "M. pharaonis" NA
0.037201421974933 0.222648460778307 "ancient" "M. pharaonis" NA
0.55342069960667 0.496029163473587 "ancient" "M. pharaonis" 0.0623
0.118973726501157 0.278303014286744 "ancient" "M. pharaonis" 0.1192
0.0976447698931699 0.25108349955922 "ancient" "M. pharaonis" 0.0664
0.045895584426139 0.159356548648904 "ancient" "M. pharaonis" 0.001
0.439943069911354 1.30915936395863 "insect" "M. pharaonis" 0.2646
0.0631183806939888 0.283070638103818 "ancient" "M. pharaonis" 0.1555
0.274179538901656 0.809121456884939 "ant" "M. pharaonis" NA
0.00494551844576065 0.88258238480571 "ant" "M. pharaonis" NA
0.141795742496049 0.240105319134314 "ancient" "M. pharaonis" NA
0.603927748800795 0.172651666928221 "ancient" "M. pharaonis" 0.1047
0.27921336050463 0.339493769288231 "insect" "M. pharaonis" NA
0.0185348112719789 0.394287037771825 "ancient" "M. pharaonis" NA
0.510345624282275 0.428089671126216 "hymenoptera" "M. pharaonis" NA
0.235451676447335 0.265111731880302 "ancient" "M. pharaonis" NA
0.0172445913716422 0.6680310835831 "hymenoptera" "M. pharaonis" NA
0.268044662607453 0.174814567305008 "ancient" "M. pharaonis" 0.067
0.0188801988469998 0.805918283940285 "ancient" "M. pharaonis" NA
0.0247553497336745 0.985184945610962 "ancient" "M. pharaonis" 0.3923
0.00987557958183403 1.64317878174759 "insect" "M. pharaonis" NA
0.0302800871974343 0.858290489753638 "insect" "M. pharaonis" 0.2534
0.0454346888969502 0.381520736141983 "ancient" "M. pharaonis" 0.1981
0.840010663209524 0.232134349804912 "ancient" "M. pharaonis" NA
0.00239840615682293 0.725165576978124 "ancient" "M. pharaonis" 0.3095
0.209103268150833 1.03542328223422 "ancient" "M. pharaonis" NA
0.0291689443747858 0.362856966276228 "insect" "M. pharaonis" NA
0.00281139772998228 0.9375020581343 "hymenoptera" "M. pharaonis" NA
0.188110464046848 0.303051248590849 "ancient" "M. pharaonis" NA
0.00256813796332345 0.720569028906941 "ant" "M. pharaonis" NA
0.0339270261432771 0.355087816094394 "hymenoptera" "M. pharaonis" NA
0.124801046584808 0.20115098426316 "ancient" "M. pharaonis" NA
0.0185011350188166 0.442500608119703 "ancient" "M. pharaonis" 0.0404
0.0615243085581919 0.327896652506299 "ancient" "M. pharaonis" 0.2038
0.0497238250710397 0.628816944512033 "insect" "M. pharaonis" 0.3317
0.0874109881751792 0.557200449677458 "insect" "M. pharaonis" NA
0.0156895566693835 0.494733509610889 "ancient" "M. pharaonis" 0.1623
0.080706342040112 0.211575687502887 "ancient" "M. pharaonis" 0.0593
0.445718951517676 0.414931576136812 "ancient" "M. pharaonis" 0.1489
0.0103404909620687 0.568242320964689 "ant" "M. pharaonis" 0.5311
0.126799484480916 0.325827155742186 "insect" "M. pharaonis" 0.4542
0.0365083594783357 0.156728392813656 "ancient" "M. pharaonis" 0.1574
0.151619875820716 0.552894445601764 "ancient" "M. pharaonis" 0.2448
0.0193060633407802 0.636407521220898 "insect" "M. pharaonis" 0.4815
0.408091430620986 0.638713784042209 "insect" "M. pharaonis" NA
0.0733787729967741 0.647778197838901 "insect" "M. pharaonis" NA
0.106030539851988 0.197621151624986 "ancient" "M. pharaonis" NA
0.070528868614579 0.219389575059149 "ancient" "M. pharaonis" 0.1464
0.00807438750731237 1.31314556819526 "insect" "M. pharaonis" NA
0.0281750731146309 0.693203714787566 "insect" "M. pharaonis" NA
0.593843119701519 0.498351101613191 "ancient" "M. pharaonis" NA
0.389921166627441 0.305072692380299 "ancient" "M. pharaonis" NA
0.718568514578445 0.256480025124773 "ancient" "M. pharaonis" 0.0346
0.00535235374922253 0.201647813095531 "ancient" "M. pharaonis" NA
0.00636009584193493 0.581439699176186 "ancient" "M. pharaonis" NA
0.312448175540965 0.525878578218733 "novel" "M. pharaonis" NA
0.00827232037304058 0.473823382839006 "hymenoptera" "M. pharaonis" 0.6307
0.0620885589923925 0.439723258697587 "ancient" "M. pharaonis" NA
0.120301048291083 0.316432685632387 "ancient" "M. pharaonis" NA
0.253343709506101 0.130773564934185 "ancient" "M. pharaonis" 0.0068
0.0188768875664542 0.305547005667511 "ancient" "M. pharaonis" 0.1173
0.0202114045455453 0.626428871731325 "ancient" "M. pharaonis" NA
0.332064776035091 0.473274266353621 "ancient" "M. pharaonis" 0.339
0.00608659622686255 1.06194282756854 "ancient" "M. pharaonis" NA
0.587900635353991 0.575963907772651 "insect" "M. pharaonis" NA
0.632032427734182 0.480718013158393 "ancient" "M. pharaonis" 0.0934
0.213200398935324 0.246429394235618 "ancient" "M. pharaonis" NA
0.411002482160428 0.229063167319221 "ancient" "M. pharaonis" NA
0.0170440807054521 1.1321512487823 "ancient" "M. pharaonis" NA
0.0596341505065015 0.556915178485942 "ancient" "M. pharaonis" NA
0.278860664039111 0.452500693488886 "ancient" "M. pharaonis" NA
0.174721049144724 0.206166488519727 "ancient" "M. pharaonis" 0.1036
0.0427014739111465 0.190433269446186 "ancient" "M. pharaonis" 0.1013
0.18954233668675 0.172127084996329 "ancient" "M. pharaonis" NA
0.0644060524443549 0.689374049109847 "insect" "M. pharaonis" NA
0.582453133568991 0.383755206527275 "insect" "M. pharaonis" NA
0.0540602906637312 0.238918345845168 "ancient" "M. pharaonis" 0.0744
0.0135427634534402 0.31818573186618 "hymenoptera" "M. pharaonis" NA
0.330495196838585 0.259192004535633 "ancient" "M. pharaonis" 0.0556
0.0230156570921528 0.409040084454349 "ancient" "M. pharaonis" 0.0265
0.0140429601807773 1.35779160550096 "hymenoptera" "M. pharaonis" 0.3802
0.011841861384291 0.884903199513573 "insect" "M. pharaonis" NA
0.0921037281350758 0.841103939621164 "insect" "M. pharaonis" 0.3417
0.0355114890241555 1.04339741272872 "ant" "M. pharaonis" NA
0.0986120516445676 0.194086411630226 "ancient" "M. pharaonis" 0.1878
0.129781278831002 0.375796808356051 "ancient" "M. pharaonis" NA
0.0947590498223666 0.287155644537474 "ancient" "M. pharaonis" 0.0747
0.282149571384564 0.217173289815231 "ancient" "M. pharaonis" NA
0.373444993798728 0.633178316668938 "hymenoptera" "M. pharaonis" 0.3156
0.083503103253774 0.186035092217051 "ancient" "M. pharaonis" 0.0102
0.0228491134385536 0.58510381337858 "ant" "M. pharaonis" NA
0.552117032325052 0.613265391413837 "insect" "M. pharaonis" NA
0.128554509604865 0.400912892451399 "ancient" "M. pharaonis" 0.3707
0.010461334393346 0.825822682966832 "insect" "M. pharaonis" NA
0.0940214410337616 0.189062557677802 "ancient" "M. pharaonis" 0.0509
0.059903807363962 0.99850351554321 "insect" "M. pharaonis" NA
0.334376534322668 0.242420097453988 "ancient" "M. pharaonis" NA
0.0106329948898332 0.508679801662795 "ancient" "M. pharaonis" NA
0.166858347040126 0.172497115189086 "ancient" "M. pharaonis" 0.1584
0.0131886959155698 0.208201323615296 "ancient" "M. pharaonis" 0.0859
0.150935401909915 0.22619714776048 "insect" "M. pharaonis" NA
0.0308030263686479 0.262441399507736 "ancient" "M. pharaonis" NA
0.00876063325471212 0.558698442734154 "insect" "M. pharaonis" NA
0.0492543684375136 0.596282778133582 "ancient" "M. pharaonis" 0.0552
0.843797493225645 0.577058064808371 "ancient" "M. pharaonis" 0.0825
0.0705646604516238 0.717852179295742 "ancient" "M. pharaonis" NA
0.0642988703806459 0.587499248858765 "ancient" "M. pharaonis" NA
0.00603441079401592 0.941578970274469 "aculeata" "M. pharaonis" NA
0.0381740515814273 0.386021412892468 "insect" "M. pharaonis" NA
0.168187746802925 1.25574692252149 "ancient" "M. pharaonis" NA
0.0206865849483607 0.561554020914538 "hymenoptera" "M. pharaonis" 0.1984
0.738734441167896 0.839529403728459 "ancient" "M. pharaonis" 0.0982
0.428163123311072 0.516125284863115 "ancient" "M. pharaonis" 0.0498
0.0148523296878697 0.5406688928456 "hymenoptera" "M. pharaonis" 0.1848
0.126270159139798 0.303587521661077 "ancient" "M. pharaonis" NA
0.00806717263356144 0.946992902170627 "ancient" "M. pharaonis" NA
0.702454634251404 0.472689929941413 "aculeata" "M. pharaonis" NA
0.205380740277536 0.366775506581093 "ancient" "M. pharaonis" 0.1305
0.0498573728200817 0.317726063941139 "hymenoptera" "M. pharaonis" NA
0.316920194791586 0.310761087374797 "ancient" "M. pharaonis" 0.0299
0.0218832352904423 1.04276687112614 "ant" "M. pharaonis" NA
0.193967156695536 0.225009956568513 "ancient" "M. pharaonis" 0.1433
0.0497527220948381 0.130110071669093 "ancient" "M. pharaonis" 0.2725
0.0359415748018606 0.143877937791521 "ant" "M. pharaonis" NA
0.225006304636625 0.453987331205536 "ancient" "M. pharaonis" 0.4512
0.057299840848463 0.294940436982582 "ancient" "M. pharaonis" NA
0.00933496728645819 0.703530307944411 "insect" "M. pharaonis" NA
0.229751129473389 0.187211670864207 "ancient" "M. pharaonis" NA
0.803471977003476 0.929159630918379 "ancient" "M. pharaonis" NA
0.290585462144694 0.153638554421402 "hymenoptera" "M. pharaonis" 0.6793
0.0168857415504952 0.518997692496193 "ant" "M. pharaonis" NA
0.30688913981618 0.346546449784981 "ancient" "M. pharaonis" 0.0354
0.153778577942898 0.740504677446796 "ancient" "M. pharaonis" 0.1194
0.13330862576991 0.279434745470146 "insect" "M. pharaonis" 0.0971
0.13377635238786 0.617831546379216 "insect" "M. pharaonis" NA
0.0172648619436849 0.330354016560861 "ancient" "M. pharaonis" 0.1651
0.65804158932642 0.534288508789993 "ancient" "M. pharaonis" 0.0381
0.0293827770939781 0.281862168700907 "ancient" "M. pharaonis" NA
0.288160917272846 0.301257091604005 "ancient" "M. pharaonis" 0.0056
0.18525209800549 0.290034191977103 "ancient" "M. pharaonis" NA
0.00438069675493411 0.871917318471283 "ancient" "M. pharaonis" 0.1052
0.590352163442658 1.15571785741988 "ancient" "M. pharaonis" 0.0613
0.0986132168074344 0.827810948551767 "ancient" "M. pharaonis" NA
0.456012316418742 0.418733960824596 "ancient" "M. pharaonis" 0.252
0.446015916016178 0.642433557419154 "ancient" "M. pharaonis" 0.1595
0.272845020063547 0.550293630131095 "ancient" "M. pharaonis" 0.1093
0.0566193653391528 0.266971231379609 "ancient" "M. pharaonis" 0.2415
0.165088474238693 0.54337447084995 "ancient" "M. pharaonis" 0.0464
0.0521676151222214 0.526044904818578 "hymenoptera" "M. pharaonis" NA
0.172350193449909 0.630727090434991 "hymenoptera" "M. pharaonis" NA
0.303504549979149 0.410374608931535 "ancient" "M. pharaonis" 0.0854
0.073152715806269 0.321667287744471 "ant" "M. pharaonis" NA
0.0557232574052251 0.363650704372287 "insect" "M. pharaonis" NA
0.0350147003881524 0.373372499952588 "insect" "M. pharaonis" NA
0.133406945934595 0.33544307494275 "ancient" "M. pharaonis" 0.0584
0.10070042391224 0.811146048369845 "insect" "M. pharaonis" NA
0.0604751062510588 0.31939729463176 "insect" "M. pharaonis" 0.1137
0.0249246037511178 0.44428625531899 "insect" "M. pharaonis" NA
0.148313967128665 0.328882159708064 "ancient" "M. pharaonis" 0.008
0.016089444620348 0.694848259600832 "ancient" "M. pharaonis" NA
0.446291997357509 0.337783055073738 "ancient" "M. pharaonis" 0.4194
0.112765074644915 0.175193473211509 "ancient" "M. pharaonis" 0.1235
0.158285530740173 0.191644629247275 "ancient" "M. pharaonis" NA
0.0788689066433637 0.3532007783948 "ancient" "M. pharaonis" 0.0772
0.0217603123259143 1.44233398014972 "novel" "M. pharaonis" NA
0.0257593740530202 0.529315512942463 "ancient" "M. pharaonis" 0.2285
0.195646375697381 0.295619830915634 "ancient" "M. pharaonis" 0.0529
0.0712104509903236 0.148980980381621 "ancient" "M. pharaonis" NA
0.22503758510857 0.207897177767821 "insect" "M. pharaonis" 0.1069
0.637796458533223 0.70413064972843 "ancient" "M. pharaonis" NA
0.204540909037144 0.2644102036427 "ancient" "M. pharaonis" 0.2058
0.0693473251124073 0.323555591349916 "ancient" "M. pharaonis" 0.0854
0.0538831582117756 1.11646201503542 "insect" "M. pharaonis" NA
0.442718775220364 0.174902957147495 "ancient" "M. pharaonis" 0.4944
0.428823036064684 0.892721320011371 "hymenoptera" "M. pharaonis" NA
0.179469687270682 0.311120582551196 "insect" "M. pharaonis" NA
0.0585531924134106 0.152034892964873 "ancient" "M. pharaonis" NA
0.834272654161658 0.120466841957005 "hymenoptera" "M. pharaonis" NA
0.00563548925803482 0.979907407315704 "novel" "M. pharaonis" NA
0.0146316563214412 0.344575633273223 "ancient" "M. pharaonis" NA
0.419315494466395 0.570080447384898 "ancient" "M. pharaonis" NA
0.041916569318957 0.576812400394649 "insect" "M. pharaonis" 0.4672
0.0148764539341721 0.826769925879254 "insect" "M. pharaonis" 0.3418
0.398908330262818 0.842190817237698 "hymenoptera" "M. pharaonis" 0.2753
0.0333547877107405 0.661148379065125 "insect" "M. pharaonis" 0.0732
0.482914013462489 1.28145752284287 "insect" "M. pharaonis" 0.3114
0.116247143459028 0.651161282202523 "ancient" "M. pharaonis" 0.1395
0.253886185163152 0.262257748195881 "ancient" "M. pharaonis" NA
0.557442623968155 0.161914982052646 "ancient" "M. pharaonis" 0.079
0.540187274216257 0.188937159350394 "ancient" "M. pharaonis" 0.006
0.357699310851009 0.627129424461889 "ancient" "M. pharaonis" NA
0.143740935579904 0.530650651893242 "insect" "M. pharaonis" NA
0.00719229987948518 0.91634535994309 "novel" "M. pharaonis" NA
0.00780074995464413 0.371347589262601 "ancient" "M. pharaonis" 0.1931
0.0268585600955821 0.349950887501976 "ancient" "M. pharaonis" NA
0.0305555135457024 0.220474535729757 "insect" "M. pharaonis" 0.012
0.474981650947046 0.384157986473859 "ancient" "M. pharaonis" 0.1233
0.540232747767202 0.505176300480799 "ancient" "M. pharaonis" 0.0681
0.0218908083799281 0.345953257012644 "hymenoptera" "M. pharaonis" NA
0.0952103056519393 0.220501687834999 "ancient" "M. pharaonis" 0.1563
0.145555000254971 0.262017780142876 "ancient" "M. pharaonis" 0.0065
0.318286259820347 0.49709732605724 "ancient" "M. pharaonis" 0.0669
0.72904234949668 0.297599128542854 "ancient" "M. pharaonis" NA
0.0482288188633046 0.258922499514018 "ancient" "M. pharaonis" NA
0.388196230040119 0.602753230421672 "ancient" "M. pharaonis" 0.036
0.661735070735907 0.303950030064252 "ancient" "M. pharaonis" 0.1158
0.355476595440935 0.300696657745817 "ancient" "M. pharaonis" 0.0447
0.0898405613568198 0.30941475114621 "ancient" "M. pharaonis" 0.1015
0.0300631986276201 0.341258004660011 "ancient" "M. pharaonis" NA
0.0271483769782997 0.375235530200086 "insect" "M. pharaonis" 0.181
0.300563166122075 0.183465234817049 "ancient" "M. pharaonis" 0.1549
0.0171820533590139 0.616228708355541 "ancient" "M. pharaonis" NA
0.468753530095937 0.221740410668771 "insect" "M. pharaonis" NA
0.225839600018892 0.194198824604501 "ancient" "M. pharaonis" 0.3686
0.155427073255253 0.680690652004786 "ancient" "M. pharaonis" 0.2002
0.0822663893605912 0.294902553468645 "ancient" "M. pharaonis" NA
0.645704255675154 0.537295464384719 "ancient" "M. pharaonis" NA
0.626102006506571 0.29575730784311 "insect" "M. pharaonis" NA
0.307226115816212 0.371542847616055 "ancient" "M. pharaonis" NA
0.154689726931273 0.252267174287264 "ancient" "M. pharaonis" 0.2451
0.366482277299415 0.87808567626998 "ancient" "M. pharaonis" 0.1267
0.00808006624815069 0.473250431864575 "novel" "M. pharaonis" NA
0.00808006624815069 0.473250431864575 "hymenoptera" "M. pharaonis" NA
0.00791082696060551 0.360010622574847 "insect" "M. pharaonis" 0.177
0.0620937947940527 0.191138786239396 "ancient" "M. pharaonis" 0.1649
0.0533415155790334 0.188981370914467 "ancient" "M. pharaonis" 0.1035
0.167499324956015 0.516773010424652 "ancient" "M. pharaonis" 0.0201
0.101509078567002 0.336398515613182 "novel" "M. pharaonis" NA
0.486050173213866 0.290056217096555 "ancient" "M. pharaonis" 0.0593
0.396226590886359 0.170548556529824 "ancient" "M. pharaonis" NA
0.904986429056681 0.573070226437817 "insect" "M. pharaonis" NA
0.114365989508885 0.253136632415117 "ancient" "M. pharaonis" 0.0252
0.880361845600918 0.188459887250395 "ancient" "M. pharaonis" 0.1379
0.249313071186064 0.510828260959633 "ancient" "M. pharaonis" 0.2072
0.338593467599436 1.25656131430928 "ancient" "M. pharaonis" 0.3137
0.026753844632013 0.216517097262601 "ancient" "M. pharaonis" NA
0.05807196035851 0.270892715317867 "ancient" "M. pharaonis" 0.0572
0.579693867432888 0.339144701806444 "ancient" "M. pharaonis" 0.2463
0.0995078074484095 0.308092438808021 "ancient" "M. pharaonis" 0.7093
0.00252684229537977 0.710884995293622 "insect" "M. pharaonis" NA
0.0894563912681294 0.19765647163381 "ancient" "M. pharaonis" NA
0.154181126746268 0.530716866292435 "insect" "M. pharaonis" 0.2152
0.288094343983191 0.195530730645102 "ancient" "M. pharaonis" 0.001
0.0179342589190368 0.225931720486571 "ancient" "M. pharaonis" 0.1535
0.0248832700955214 1.08801758462553 "aculeata" "M. pharaonis" NA
0.00951668514566601 0.891528704444863 "ant" "M. pharaonis" NA
0.81608375430063 0.189782577105695 "ancient" "M. pharaonis" NA
0.260922309821504 0.39476543753327 "ancient" "M. pharaonis" NA
0.0116343322517954 0.407601363080319 "ancient" "M. pharaonis" NA
0.594938443020204 0.396536364086701 "ancient" "M. pharaonis" NA
0.0630487587842603 0.565371953695399 "ancient" "M. pharaonis" 0.0488
0.814111058370506 0.213268128508561 "ancient" "M. pharaonis" 0.0846
0.271651922137002 0.501262071933604 "ancient" "M. pharaonis" 0.2591
0.155497971010981 0.445262720792979 "ancient" "M. pharaonis" 0.4389
0.298629321996805 0.823837157117393 "ancient" "M. pharaonis" 0.1382
0.741788551200657 0.22277512872965 "ancient" "M. pharaonis" 0.0564
0.0143079324377167 0.196806252630356 "ancient" "M. pharaonis" NA
0.127745818738777 1.44694020876454 "insect" "M. pharaonis" NA
0.394038333890601 1.2414333810933 "ancient" "M. pharaonis" 0.191
0.346119815869862 0.274399471314198 "hymenoptera" "M. pharaonis" NA
0.375679103025748 0.763849519623249 "ancient" "M. pharaonis" 0.0767
0.0685310253068578 0.486821385421047 "ancient" "M. pharaonis" 0.1177
0.0808134016624065 0.442210119466878 "ancient" "M. pharaonis" NA
0.748916363358906 0.762448695942543 "ancient" "M. pharaonis" 0.0761
0.012115853482745 0.274151939675956 "ancient" "M. pharaonis" NA
0.115618373766047 0.196305340821481 "ancient" "M. pharaonis" 0.3267
0.083119686081506 0.179318899760234 "ancient" "M. pharaonis" 0.2078
0.661811416498321 0.386609267248373 "ancient" "M. pharaonis" 0.164
0.125592451793272 0.259509055691751 "ancient" "M. pharaonis" NA
0.038092346311926 0.216170618409409 "ancient" "M. pharaonis" NA
0.0421089649496183 0.261208616339949 "ancient" "M. pharaonis" NA
0.8597498769344 0.211198200105819 "ancient" "M. pharaonis" NA
0.123447043151848 0.378160980026443 "ancient" "M. pharaonis" 0.0282
0.460405508199074 0.637045752031718 "ancient" "M. pharaonis" 0.058
0.606943593436918 0.182505829030555 "ancient" "M. pharaonis" 0.1472
0.267149182425887 0.390077789983693 "ancient" "M. pharaonis" 0.1031
0.431924376729234 0.50436377928313 "ancient" "M. pharaonis" NA
0.130449629588041 0.270633453921748 "ancient" "M. pharaonis" 0.1764
0.0505723582731405 1.03323120527345 "insect" "M. pharaonis" 0.5844
0.070965972840266 0.400546270733817 "insect" "M. pharaonis" NA
0.0396671900078709 0.39913554739955 "hymenoptera" "M. pharaonis" NA
0.188769240634143 0.345449180948364 "ancient" "M. pharaonis" NA
0.00416269757594559 1.07520308423614 "hymenoptera" "M. pharaonis" NA
0.425788189974038 0.427630847963201 "ant" "M. pharaonis" NA
0.758659094383067 0.2766150062076 "insect" "M. pharaonis" NA
0.676848219230823 0.282407259439233 "ancient" "M. pharaonis" NA
0.351578681144164 0.57306740437222 "ancient" "M. pharaonis" NA
0.300866994725521 0.40035846323373 "ancient" "M. pharaonis" 0.4527
0.359349943090517 0.484603982628977 "ancient" "M. pharaonis" 0.1141
0.0738562954837498 0.356406006235079 "ancient" "M. pharaonis" 0.3505
0.529976140276019 0.322443612889855 "novel" "M. pharaonis" NA
0.0246435789899905 0.9203908730532 "ant" "M. pharaonis" NA
0.00628931888813935 1.45997414960957 "aculeata" "M. pharaonis" 0.174
0.360191709821524 0.439880333639905 "ancient" "M. pharaonis" NA
0.104557552822583 0.341854525438822 "ancient" "M. pharaonis" NA
0.0308251500889375 0.413807004728257 "ancient" "M. pharaonis" 0.1572
0.0739987126730021 0.366307049351613 "ancient" "M. pharaonis" 0.1766
0.018522321878617 0.221151887600773 "ancient" "M. pharaonis" NA
0.136323484300607 0.191437520012559 "ancient" "M. pharaonis" 0.0536
0.083005290886809 0.207705376208855 "ancient" "M. pharaonis" NA
0.220588851197667 0.435835828235463 "ancient" "M. pharaonis" NA
0.0716726282967154 0.214627794605423 "ancient" "M. pharaonis" 0.1565
0.107141243888993 0.789476335821404 "ancient" "M. pharaonis" 0.1644
0.016590182136832 0.230271097542864 "ancient" "M. pharaonis" 0.1378
0.00487382309321209 0.298171165854318 "ancient" "M. pharaonis" NA
0.00401173300858991 0.490590628548007 "ancient" "M. pharaonis" NA
0.0526796886703763 0.235626239395816 "ancient" "M. pharaonis" 0.0895
0.165164626055235 0.821748332722788 "hymenoptera" "M. pharaonis" 0.4794
0.251095970630285 0.423504413174024 "ancient" "M. pharaonis" 0.1445
0.468982130122045 0.179091192550708 "ancient" "M. pharaonis" 0.1146
0.092946041670574 0.26129037696972 "insect" "M. pharaonis" 0.4773
0.344781204642757 0.115316791985676 "ancient" "M. pharaonis" 0.0789
0.0812934969372575 0.554850669099096 "insect" "M. pharaonis" NA
0.0246604735042865 0.232916778402638 "ancient" "M. pharaonis" 0.001
0.047796320371236 0.382439938775178 "ancient" "M. pharaonis" 0.0878
0.157875507508854 0.4439756571884 "ancient" "M. pharaonis" 0.4289
0.351555035814183 0.312359217515654 "ancient" "M. pharaonis" 0.1579
0.00592013830124868 0.849219304034144 "insect" "M. pharaonis" NA
0.0427422758814745 0.549046519828869 "insect" "M. pharaonis" NA
0.0385486790891779 0.278904780366658 "insect" "M. pharaonis" NA
0.0691776988436608 0.602913653777237 "insect" "M. pharaonis" NA
0.0497624356149826 0.570636547794778 "insect" "M. pharaonis" NA
0.024680114345191 0.593900460408904 "insect" "M. pharaonis" NA
0.0117793194217673 0.227309827006823 "ancient" "M. pharaonis" 0.1749
0.621598453179214 0.424288122656523 "ancient" "M. pharaonis" 0.024
0.0928408889336058 0.490253153583777 "ancient" "M. pharaonis" 0.1086
0.258391871207333 0.201932901154682 "ancient" "M. pharaonis" 0.1075
0.560418340795942 0.300845325724806 "ancient" "M. pharaonis" 0.048
0.118224701891317 0.346625219178404 "ancient" "M. pharaonis" 0.0557
0.00622883210728513 0.331660179910475 "insect" "M. pharaonis" NA
0.030612963382308 0.192528227927975 "ancient" "M. pharaonis" 0.0861
0.0545224970215677 0.429674766568096 "ancient" "M. pharaonis" 0.1112
0.0485044069978766 0.172366749048847 "ancient" "M. pharaonis" NA
0.0206062299438871 0.35343407424149 "ancient" "M. pharaonis" NA
0.307772316232491 0.861034803060942 "ancient" "M. pharaonis" NA
0.837297176995926 0.140374327375021 "ancient" "M. pharaonis" NA
0.0609305463363194 0.387248698910757 "ancient" "M. pharaonis" 0.1504
0.334719264934565 0.299641880685861 "ancient" "M. pharaonis" 0.0894
0.214481625015987 0.411276901614768 "ancient" "M. pharaonis" 0.0983
0.0353026616803176 0.161979293668739 "ancient" "M. pharaonis" 0.2348
0.423562071690782 0.39217788067173 "ancient" "M. pharaonis" NA
0.0176634509660227 0.350927655054214 "ancient" "M. pharaonis" NA
0.203827136120093 0.50384839905553 "ancient" "M. pharaonis" 0.1423
0.539245938820485 0.69503367076783 "ancient" "M. pharaonis" 0.0746
0.592961949608595 0.470965799087151 "ancient" "M. pharaonis" NA
0.0424825346597206 0.3863685226687 "ancient" "M. pharaonis" 0.0798
0.392476569952108 0.346576221454692 "ancient" "M. pharaonis" 0.1875
0.039971252256439 0.303119028184636 "ancient" "M. pharaonis" NA
0.165072017385602 0.381140599648496 "ancient" "M. pharaonis" NA
0.0711019155871479 0.445769685431721 "ancient" "M. pharaonis" NA
0.0304670589533538 1.06606571049037 "insect" "M. pharaonis" 0.3637
0.020545358935518 0.438383627577323 "ancient" "M. pharaonis" 1.1208
0.821273738359378 0.228937681091832 "insect" "M. pharaonis" NA
0.0283804514336054 0.613898507714146 "insect" "M. pharaonis" NA
0.206017865093954 0.315765594433163 "ancient" "M. pharaonis" 0.303
0.683017062232881 0.282510385371285 "insect" "M. pharaonis" 0.2347
0.602860951730726 0.344345190486847 "ancient" "M. pharaonis" 0.0625
0.367931238576573 0.150219321337887 "ancient" "M. pharaonis" NA
0.313987977505399 0.275330399970246 "ancient" "M. pharaonis" 0.0307
0.0149962345429619 0.403940718195002 "insect" "M. pharaonis" NA
0.393405711518339 0.358551993079007 "ancient" "M. pharaonis" NA
0.261721838180254 0.354753002649719 "ancient" "M. pharaonis" 0.208
0.132364126519416 0.529628130746724 "ancient" "M. pharaonis" 0.0376
0.0355828564909629 0.868171524454169 "ancient" "M. pharaonis" NA
0.572439238204877 0.246265275273176 "ancient" "M. pharaonis" 0.0813
0.125484246016494 0.248251228734323 "ancient" "M. pharaonis" NA
0.509185007021801 0.391700245086302 "ancient" "M. pharaonis" NA
0.373232974367104 0.482206670662262 "ancient" "M. pharaonis" NA
0.00712518692515101 0.724750156599301 "ancient" "M. pharaonis" 0.6138
0.0211679347740424 0.390599801537196 "ant" "M. pharaonis" NA
0.325123972052907 0.217263388992605 "ancient" "M. pharaonis" 0.2122
0.0239119110948489 0.145256587508513 "ancient" "M. pharaonis" 0.0556
0.12699543802713 0.162980893106673 "ancient" "M. pharaonis" 0.0033
0.1943802020044 0.296972564780935 "ancient" "M. pharaonis" NA
0.629232855009868 0.423954073157018 "ancient" "M. pharaonis" NA
0.0954175202036921 0.308990969971422 "ancient" "M. pharaonis" NA
0.263074101716072 0.379614506773262 "ancient" "M. pharaonis" NA
0.110287156766997 0.119989083598089 "ancient" "M. pharaonis" 0.1152
0.624663448003357 0.722165355957053 "ancient" "M. pharaonis" NA
0.0675554554223685 0.26684075666067 "insect" "M. pharaonis" NA
0.455931735354586 0.137886523938283 "ancient" "M. pharaonis" NA
0.13578923280701 0.194023679706863 "ancient" "M. pharaonis" NA
0.471790785002341 0.227936283155934 "ancient" "M. pharaonis" NA
0.0116994631085999 0.170801510680828 "ancient" "M. pharaonis" 0.1481
0.002980189381037 0.30672336534883 "ancient" "M. pharaonis" NA
0.0722619485642703 0.194547795920335 "ancient" "M. pharaonis" 0.0062
0.0297283185175297 0.931097216282608 "novel" "M. pharaonis" NA
0.00963129169374134 1.15363957561937 "ancient" "M. pharaonis" NA
0.165883632733204 0.300018089003067 "ancient" "M. pharaonis" 0.0576
0.25404930713482 0.303907420260953 "ancient" "M. pharaonis" NA
0.0186663151799904 0.389792246996726 "insect" "M. pharaonis" NA
0.0425652299521907 0.772317511125635 "ancient" "M. pharaonis" NA
0.178224295995447 0.267989699465362 "ancient" "M. pharaonis" 0.2049
0.0175976463583606 0.632386141646733 "ancient" "M. pharaonis" 0.151
0.0544225415416701 0.328877459082676 "insect" "M. pharaonis" 0.2921
0.0101099436871611 0.244280870905477 "ancient" "M. pharaonis" NA
0.928318930392082 0.268409959173103 "ancient" "M. pharaonis" NA
0.0327267581973552 0.617824705399206 "insect" "M. pharaonis" NA
0.604117654847037 0.347068462878998 "ancient" "M. pharaonis" 0.0483
0.670698191347745 0.148676442491228 "ancient" "M. pharaonis" NA
0.00765414299042251 1.44650894720333 "insect" "M. pharaonis" 0.1862
0.601722637329611 0.297206853598838 "ancient" "M. pharaonis" 0.0816
0.505202154518856 0.434591343960782 "ancient" "M. pharaonis" 0.0883
0.299391360398947 0.182882130416598 "insect" "M. pharaonis" 0.4059
0.352231281623273 0.357218288587706 "hymenoptera" "M. pharaonis" NA
0.0118984167979585 0.804197131150278 "insect" "M. pharaonis" NA
0.0261508870888164 0.749919593620953 "hymenoptera" "M. pharaonis" 0.2321
0.243483106698817 0.273182447965989 "ancient" "M. pharaonis" 0.0905
0.43679494649168 0.201095562247048 "ancient" "M. pharaonis" 0.2129
0.457651811359588 0.33041823603077 "ancient" "M. pharaonis" NA
0.0407847449289663 0.266201882246875 "ancient" "M. pharaonis" 0.0604
0.0428508443755378 0.156981555455269 "ancient" "M. pharaonis" NA
0.0130342698652296 0.456043994243595 "ancient" "M. pharaonis" 0.1312
0.323381992856731 0.304717855653108 "ancient" "M. pharaonis" NA
0.034737425964998 0.101848631795441 "ancient" "M. pharaonis" 0.1545
0.298259967709299 0.513628328870019 "ancient" "M. pharaonis" NA
0.0841254648181277 0.120909780737009 "ancient" "M. pharaonis" 0.0586
0.0136854255666231 0.931825528764219 "hymenoptera" "M. pharaonis" NA
0.0820993728473837 0.205429866192864 "ancient" "M. pharaonis" 0.1535
0.299555881052365 0.256994960626656 "hymenoptera" "M. pharaonis" 0.2419
0.0105927936596799 0.546175181347846 "insect" "M. pharaonis" NA
0.37269119410782 0.735029400691728 "hymenoptera" "M. pharaonis" NA
0.524877899790139 0.318903110577652 "ancient" "M. pharaonis" NA
0.0275297201874048 0.681441614831151 "insect" "M. pharaonis" NA
0.0304653468595153 0.916720751364385 "hymenoptera" "M. pharaonis" NA
0.0861369385028607 0.27400400504182 "hymenoptera" "M. pharaonis" 0.4482
0.0143855130184017 0.24848181251846 "ancient" "M. pharaonis" NA
0.513967810170579 0.385140641579446 "ancient" "M. pharaonis" 0.1341
0.846237685085569 0.401030878357906 "ancient" "M. pharaonis" 0.1176
0.00267421126198477 1.4745010006486 "ancient" "M. pharaonis" NA
0.00568969691351739 0.288461794411608 "ancient" "M. pharaonis" 0.2801
0.289592235801334 0.483911793696212 "ancient" "M. pharaonis" 0.0873
0.0156773439084524 0.82423263626696 "hymenoptera" "M. pharaonis" NA
0.0164158006052105 0.168028808646868 "ancient" "M. pharaonis" NA
0.0455627384863866 0.255659591938345 "ancient" "M. pharaonis" NA
0.820075133049941 0.712004908010959 "insect" "M. pharaonis" NA
0.807837353392951 0.834483367391371 "ancient" "M. pharaonis" 0.5132
0.499072038595259 0.339761228813519 "hymenoptera" "M. pharaonis" 0.2468
0.0299285452338348 0.409926954605629 "hymenoptera" "M. pharaonis" 0.7267
0.391485857755992 0.497994673175257 "ancient" "M. pharaonis" 0.4909
0.247033629827143 0.371176048596202 "ancient" "M. pharaonis" 0.133
0.058914334470513 0.305545756423844 "ancient" "M. pharaonis" 0.0603
0.177250701141607 0.149942540433916 "ancient" "M. pharaonis" 0.166
0.063771061387434 0.298375213163968 "ancient" "M. pharaonis" NA
0.565720134825658 0.225614635250282 "ancient" "M. pharaonis" NA
0.351061727654828 0.4471900227009 "ancient" "M. pharaonis" NA
0.872615098019314 0.0944180773766767 "ancient" "M. pharaonis" NA
0.546951024598087 0.627107996710488 "ancient" "M. pharaonis" NA
0.15370636209918 0.24353401347034 "ancient" "M. pharaonis" 0.1738
0.053846622105756 0.254857985918167 "hymenoptera" "M. pharaonis" NA
0.2691846177008 0.35392945647447 "ancient" "M. pharaonis" NA
0.272258718413888 0.175960234932202 "ancient" "M. pharaonis" NA
0.254244503473801 0.467794424111779 "ancient" "M. pharaonis" NA
0.156208804455031 0.190995055375491 "ancient" "M. pharaonis" 0.2622
0.0849015405396961 0.131678651412785 "ancient" "M. pharaonis" NA
0.0386523740700354 0.595222377053577 "ancient" "M. pharaonis" NA
0.00872173769076034 1.04705521236321 "insect" "M. pharaonis" NA
0.0122197811492232 1.2551210974935 "insect" "M. pharaonis" NA
0.00335243632042023 0.742499843783417 "insect" "M. pharaonis" NA
0.0512044642053612 0.244858607340223 "ancient" "M. pharaonis" NA
0.012064792517333 0.948943512582131 "insect" "M. pharaonis" NA
0.00587994686147834 0.914763813049376 "insect" "M. pharaonis" NA
0.0102319194132954 0.600880935764266 "ancient" "M. pharaonis" NA
0.00962886805341424 0.287774313491559 "ancient" "M. pharaonis" 0.1625
0.467017702819784 1.12765986140833 "ancient" "M. pharaonis" NA
0.365661591665446 0.639021863913784 "ancient" "M. pharaonis" 0.0466
0.322833637462713 0.309770842595769 "ancient" "M. pharaonis" 0.3747
0.6210142772802 0.416188118518977 "ancient" "M. pharaonis" NA
0.0276476136731016 0.283771153063921 "ancient" "M. pharaonis" 0.4848
0.200142352281846 0.211670443428188 "ancient" "M. pharaonis" 0.0327
0.0911314084721309 0.47048566682331 "ancient" "M. pharaonis" 0.1588
0.0582331629096196 0.124793124427915 "ancient" "M. pharaonis" 0.001
0.485386061133063 0.285786760682848 "ancient" "M. pharaonis" 0.2084
0.193078999026865 0.245838240874875 "ancient" "M. pharaonis" 0.0837
0.0996759957062843 0.226813610096809 "ancient" "M. pharaonis" NA
0.201420826083659 0.278612491668914 "ancient" "M. pharaonis" 0.1191
0.0621621471829822 0.20990671330356 "ancient" "M. pharaonis" NA
0.029559429034975 0.197973429595879 "ancient" "M. pharaonis" NA
0.0273551704437427 0.206175679155728 "ancient" "M. pharaonis" 0.0831
0.0547675353074388 0.147557309624813 "hymenoptera" "M. pharaonis" 0.4709
0.783352747331623 0.174488691447797 "ancient" "M. pharaonis" NA
0.312933679948581 0.22621730433214 "ancient" "M. pharaonis" 0.1357
0.0295062695762838 0.561185118330986 "insect" "M. pharaonis" NA
0.395143609725697 0.228744362029781 "ancient" "M. pharaonis" 0.0163
0.00331879091553497 1.10886814825785 "ancient" "M. pharaonis" 0.0719
0.0302257010411415 0.218140791460558 "ancient" "M. pharaonis" NA
0.141148340144347 1.0834771416171 "ant" "M. pharaonis" NA
0.00724034349482324 0.360872293315512 "ancient" "M. pharaonis" NA
0.428051340488133 0.450935742113421 "hymenoptera" "M. pharaonis" 0.6588
0.419835461736182 0.330029473353898 "ancient" "M. pharaonis" NA
0.0373024456508336 0.244132596132164 "ancient" "M. pharaonis" NA
0.332792844830847 0.327450515735262 "ancient" "M. pharaonis" 0.3788
0.494834017391923 0.615891609991949 "ancient" "M. pharaonis" NA
0.00898368368118899 1.11824220620051 "insect" "M. pharaonis" NA
0.126143473202329 0.563615505137015 "ancient" "M. pharaonis" NA
0.210457258322388 0.195172499817426 "ancient" "M. pharaonis" 0.2753
0.294992834199712 0.347306349422021 "ancient" "M. pharaonis" 0.2014
0.0212889894490715 0.19056649417915 "ancient" "M. pharaonis" 0.0927
0.0721672237635676 0.119251769189072 "ancient" "M. pharaonis" 0.2028
0.00261525615412417 1.18491964026311 "hymenoptera" "M. pharaonis" NA
0.0377038051003311 0.266517434837631 "ancient" "M. pharaonis" 0.2407
0.0849363900831728 0.988253597067025 "ancient" "M. pharaonis" NA
0.00442510834477488 0.345800347433669 "ancient" "M. pharaonis" NA
0.0483108554064858 0.136969372758918 "insect" "M. pharaonis" NA
0.00878688983931744 0.405766124948214 "ancient" "M. pharaonis" NA
0.514229109854767 0.169569303435801 "hymenoptera" "M. pharaonis" NA
0.0661845483035369 0.135436257744719 "ancient" "M. pharaonis" 0.1997
0.150385750720638 0.148963194411666 "ancient" "M. pharaonis" NA
0.146375480721292 1.50388353706387 "hymenoptera" "M. pharaonis" NA
0.182582297703026 0.210980218070267 "ancient" "M. pharaonis" NA
0.901565342360155 0.213116629783074 "ancient" "M. pharaonis" 0.1484
0.704837883880723 0.38829465644027 "ancient" "M. pharaonis" 0.0201
0.0670554141775112 0.405525604194513 "ancient" "M. pharaonis" 0.1359
0.0926505854096503 0.42860204286993 "ancient" "M. pharaonis" NA
0.301086516375273 0.0440141813886434 "hymenoptera" "M. pharaonis" NA
0.0819729830548376 0.17555529670403 "ancient" "M. pharaonis" 0.0856
0.113289258946419 1.12416915183351 "insect" "M. pharaonis" NA
0.443431229996884 0.926239514614725 "ancient" "M. pharaonis" 0.2614
0.0801919315840041 0.423813413656843 "ancient" "M. pharaonis" 0.0595
0.600611584197692 0.108069690330136 "ancient" "M. pharaonis" 0.1058
0.0863501082267469 0.387887472870504 "ant" "M. pharaonis" NA
0.357106436705798 0.252224059298327 "ancient" "M. pharaonis" 0.1083
0.0866623125360317 0.314669637457875 "ancient" "M. pharaonis" NA
0.487145860000456 0.210127892233032 "ancient" "M. pharaonis" 0.2325
0.107984420458315 0.175176263325058 "ancient" "M. pharaonis" 0.1828
0.182057329977217 0.162584065357336 "ancient" "M. pharaonis" NA
0.0340495326366196 0.706052849070819 "ancient" "M. pharaonis" NA
0.843870535488559 0.11786637947598 "ancient" "M. pharaonis" NA
0.339926628970908 0.535241583384398 "ancient" "M. pharaonis" 0.0853
0.0683232138848208 0.153712456538881 "ancient" "M. pharaonis" NA
0.0750178128235274 0.358590711354252 "insect" "M. pharaonis" 0.3228
0.0216913978668627 1.34891065496107 "ant" "M. pharaonis" NA
0.0434127300789096 0.703725318477164 "ancient" "M. pharaonis" NA
0.12385012358559 0.862024765191157 "ant" "M. pharaonis" NA
0.0597927312865467 0.375022726909476 "ancient" "M. pharaonis" 0.0053
0.198410247355991 1.02748370266224 "ancient" "M. pharaonis" 0.2422
0.597466783975324 0.894626554496513 "ancient" "M. pharaonis" 0.1014
0.271048747411894 1.46923403472477 "insect" "M. pharaonis" NA
0.144390093806647 0.886180273870347 "ancient" "M. pharaonis" NA
0.0504109296604195 0.543674723062608 "hymenoptera" "M. pharaonis" NA
0.100952049746995 1.62791013013506 "ancient" "M. pharaonis" NA
0.204271625080144 0.734089269171245 "hymenoptera" "M. pharaonis" NA
0.0197746053918585 0.490942934597431 "ancient" "M. pharaonis" 0.0854
0.210313623937918 0.802455687979335 "insect" "M. pharaonis" 0.049
0.221945850172997 0.153065300113058 "ancient" "M. pharaonis" 0.2611
0.667422745701144 0.257639554508906 "ancient" "M. pharaonis" NA
0.241265125801334 0.23027329373768 "ancient" "M. pharaonis" 0.0889
0.216665484573093 0.549882326589563 "ancient" "M. pharaonis" 0.0643
0.127245608205527 0.170939097108255 "ancient" "M. pharaonis" 0.2509
0.0583594581874134 0.227972829759472 "ancient" "M. pharaonis" NA
0.0299891575587138 0.623970761786812 "ancient" "M. pharaonis" NA
0.00862840369690463 1.19581964103253 "insect" "M. pharaonis" NA
0.00697179052728869 0.606804467722086 "insect" "M. pharaonis" NA
0.574542357391062 0.947559470238328 "ancient" "M. pharaonis" 0.0971
0.0478928507775542 0.632113755693366 "ancient" "M. pharaonis" 0.1819
0.145781696256149 0.599243798645189 "ancient" "M. pharaonis" NA
0.146072800332775 0.243362376783787 "ancient" "M. pharaonis" NA
0.124011099335837 0.334183338266751 "ancient" "M. pharaonis" NA
0.0154058449210281 0.624602459307299 "insect" "M. pharaonis" NA
0.168059085133971 0.528593143823818 "ancient" "M. pharaonis" 0.3761
0.0833714439196713 1.07671419058025 "insect" "M. pharaonis" NA
0.0126372856235479 1.2261578568594 "insect" "M. pharaonis" NA
0.0561174277137478 0.590743394095248 "ancient" "M. pharaonis" 0.7343
0.0561174277137478 0.590743394095248 "insect" "M. pharaonis" 0.7343
0.00147821181928315 0.926022814776176 "insect" "M. pharaonis" 0.0949
0.187623113894193 0.510904033608857 "ancient" "M. pharaonis" NA
0.372832735498327 0.0960562912281233 "ancient" "M. pharaonis" NA
0.1935828745317 0.468457107827997 "insect" "M. pharaonis" 0.0282
0.0127997833075751 0.277455823052495 "ancient" "M. pharaonis" 0.4228
0.079099822382498 0.437888367393739 "ancient" "M. pharaonis" 0.1375
0.261275443787881 0.474895790033012 "ancient" "M. pharaonis" 0.1154
0.428258822203375 0.271257936867242 "ancient" "M. pharaonis" 0.1586
0.718775046310674 0.20195361672943 "ancient" "M. pharaonis" 0.1914
0.0356141320498247 0.580494465578556 "insect" "M. pharaonis" NA
0.0980287157735312 0.805208452667675 "insect" "M. pharaonis" 0.1847
0.0280347594012361 0.272221256365019 "aculeata" "M. pharaonis" NA
0.0139433081525478 0.322408825786534 "insect" "M. pharaonis" 0.1306
0.433371975972915 0.171972089968622 "ancient" "M. pharaonis" 0.0509
0.0897472955674111 0.120103789322658 "ancient" "M. pharaonis" 0.263
0.403796560464765 0.378678123512152 "ancient" "M. pharaonis" NA
0.00421100563487204 0.299396900007328 "ancient" "M. pharaonis" NA
0.258347186913263 0.497237350983689 "ancient" "M. pharaonis" 0.0551
0.30918783007778 0.296627620550305 "ancient" "M. pharaonis" 0.2574
0.745121001868188 0.810211378522212 "ancient" "M. pharaonis" NA
0.15377769194701 0.343615745810672 "insect" "M. pharaonis" 0.169
0.670630679319615 0.162537862162535 "ancient" "M. pharaonis" 0.0304
0.495387055582222 0.812969148149356 "ancient" "M. pharaonis" 0.1735
0.0316447138318729 0.501114719432511 "insect" "M. pharaonis" NA
0.49246782110644 0.325849580673052 "ancient" "M. pharaonis" 0.0836
0.144243157345953 0.210309531007319 "ancient" "M. pharaonis" 0.0772
0.114796671748517 0.755191337788667 "ancient" "M. pharaonis" NA
0.169750453167425 0.151548360266128 "ancient" "M. pharaonis" NA
0.0218974952343736 0.181003070534285 "insect" "M. pharaonis" NA
0.119159469083554 0.516680256127381 "ancient" "M. pharaonis" 0.0498
0.511788020906676 0.801729704332946 "ancient" "M. pharaonis" 0.1872
0.106782760297217 0.418725881717636 "ancient" "M. pharaonis" 0.1608
0.169186915180108 0.148700132624299 "ancient" "M. pharaonis" 0.2349
0.0653232900406106 0.216347824193606 "insect" "M. pharaonis" 0.3117
0.0226381332781118 1.13259214607189 "insect" "M. pharaonis" 0.2085
0.0451272137652295 1.14273755638197 "ancient" "M. pharaonis" 0.0872
0.306243238516481 0.560524705449267 "ancient" "M. pharaonis" 0.2964
0.217583790854652 0.271863365913995 "ancient" "M. pharaonis" 0.1639
0.30828025838997 0.257812240944995 "ancient" "M. pharaonis" NA
0.135039976484321 0.169486117411038 "ancient" "M. pharaonis" NA
0.159643990766386 0.245586435323781 "ancient" "M. pharaonis" NA
0.169682848856689 0.445778023464664 "ancient" "M. pharaonis" 0.0789
0.170055947017177 0.239349932063911 "ancient" "M. pharaonis" NA
0.0285313601374493 0.461649396263879 "ancient" "M. pharaonis" 0.0341
0.00466653424528674 0.489210012735788 "insect" "M. pharaonis" NA
0.0523146925264415 0.139777113683873 "ancient" "M. pharaonis" 0.0109
0.532784339755366 0.245483042260358 "ancient" "M. pharaonis" 0.0135
0.22124788110069 0.679618007281558 "ancient" "M. pharaonis" NA
0.038356008308331 0.586966261680239 "ancient" "M. pharaonis" NA
0.12535995156512 0.549489157787385 "hymenoptera" "M. pharaonis" NA
0.0394840249869086 0.371573216643444 "ancient" "M. pharaonis" 0.2557
0.653047025163229 0.544342840211053 "ancient" "M. pharaonis" 0.0635
0.100153387987864 0.17951735530395 "ancient" "M. pharaonis" NA
0.45998018924028 0.764051175872679 "ancient" "M. pharaonis" 0.2206
0.0615490716036476 0.300891135133403 "insect" "M. pharaonis" NA
0.0304926831486548 0.374485545939017 "insect" "M. pharaonis" NA
0.139043652147562 0.232316307403697 "ancient" "M. pharaonis" 0.2767
0.0704369621857218 0.346982926290365 "ancient" "M. pharaonis" 0.057
0.570286880432998 0.650054753324156 "ancient" "M. pharaonis" 0.0149
0.0408980572612557 0.52346299756564 "ancient" "M. pharaonis" NA
0.0191906160303776 0.611405647516413 "insect" "M. pharaonis" NA
0.0133303920116188 0.366523007153558 "ancient" "M. pharaonis" NA
0.0287464489114342 0.368701424149201 "insect" "M. pharaonis" NA
0.903817172640015 0.558601606430998 "ancient" "M. pharaonis" NA
0.232551760745236 0.27032259583763 "ancient" "M. pharaonis" NA
0.182866544859537 0.198603275420626 "ancient" "M. pharaonis" NA
0.0040055622094357 0.242011196345099 "ancient" "M. pharaonis" 0.1198
0.0214738791509939 0.605530362485664 "ancient" "M. pharaonis" NA
0.056077772380884 0.163813020849569 "ancient" "M. pharaonis" 0.1784
0.010013810558757 1.17881437561576 "insect" "M. pharaonis" NA
0.275967393803404 0.256790746489464 "ancient" "M. pharaonis" 0.2316
0.269518775201445 0.2494197522423 "ancient" "M. pharaonis" 0.0818
0.308625902823561 0.175698647220573 "ancient" "M. pharaonis" 0.1969
0.332417102104491 0.26547815540224 "insect" "M. pharaonis" 0.2813
0.301662227327096 0.210024729420616 "ancient" "M. pharaonis" NA
0.137208307915054 0.768701146857807 "ancient" "M. pharaonis" 0.1479
0.400370025083222 0.990598990877957 "ant" "M. pharaonis" NA
0.00451386267954323 0.666712888912719 "insect" "M. pharaonis" NA
0.638869826476239 0.544940773364197 "ancient" "M. pharaonis" NA
0.0281929487692662 0.264646338649962 "ancient" "M. pharaonis" NA
0.10062570124689 0.271462290226358 "ancient" "M. pharaonis" 0.3119
0.233568360334556 0.729951099558834 "ancient" "M. pharaonis" 0.062
0.0223987733972807 0.217979753606225 "ancient" "M. pharaonis" 0.0755
0.498616220070734 0.465125992091893 "ancient" "M. pharaonis" NA
0.031206523953858 0.196138936955502 "ancient" "M. pharaonis" NA
0.0236935166141575 0.450447231017265 "ancient" "M. pharaonis" NA
0.0216410420686366 0.157503222290622 "hymenoptera" "M. pharaonis" 0.2025
0.0216410420686366 0.157503222290622 "ancient" "M. pharaonis" 0.2025
0.384048829404277 0.73767320652385 "ancient" "M. pharaonis" NA
0.617226100435227 0.516012178823139 "ancient" "M. pharaonis" NA
0.512234316623264 0.14055040082854 "ancient" "M. pharaonis" 0.1032
0.00347971441788589 0.77631871301248 "ancient" "M. pharaonis" NA
0.0655159410797933 0.150972969696197 "ancient" "M. pharaonis" NA
0.464447431646336 0.246452298207324 "ancient" "M. pharaonis" 0.179
0.374362314146158 0.976605368430068 "ancient" "M. pharaonis" 0.184
0.00214204116493431 0.544027812848602 "ancient" "M. pharaonis" NA
0.113779829343216 0.447101003710699 "ancient" "M. pharaonis" NA
0.279615291732964 0.296379221379723 "ancient" "M. pharaonis" NA
0.407459190508875 0.304751609865955 "ancient" "M. pharaonis" 0.0271
0.192016659312399 0.148372237528481 "ancient" "M. pharaonis" 0.0739
0.201669234819736 0.463590114525033 "ancient" "M. pharaonis" 0.0874
0.257066340927791 0.526336913849291 "ancient" "M. pharaonis" NA
0.424138582058612 0.554073126926023 "ancient" "M. pharaonis" NA
0.478901267491205 0.212784670460922 "ancient" "M. pharaonis" 0.001
0.0907411228162883 0.409480989138388 "ancient" "M. pharaonis" NA
0.00550758307060031 0.575109345179282 "ancient" "M. pharaonis" 0.0432
0.025570050461674 0.76860093493877 "ancient" "M. pharaonis" NA
0.0380430387791784 0.285068181965096 "ancient" "M. pharaonis" NA
0.0333238488276152 0.253321964112555 "ancient" "M. pharaonis" NA
0.0244302523769148 1.06063649582046 "ancient" "M. pharaonis" 0.15
0.0383754568752734 0.372069678926214 "ancient" "M. pharaonis" NA
0.456980197776122 0.436069670769296 "ancient" "M. pharaonis" 0.1242
0.298689684148502 0.53883858455903 "ancient" "M. pharaonis" 0.1431
0.0299303969892051 0.763505051516499 "ancient" "M. pharaonis" 0.0816
0.38583938418914 0.658150340083585 "ancient" "M. pharaonis" NA
0.0251577334957148 0.220585978056981 "ancient" "M. pharaonis" 0.4189
0.010101856303185 0.332142756107373 "ancient" "M. pharaonis" 0.1563
0.0896261577006377 0.398251719839192 "ancient" "M. pharaonis" 0.136
0.240274655535448 0.457372316402752 "ancient" "M. pharaonis" 0.0218
0.107130131348878 0.182518543175263 "ancient" "M. pharaonis" NA
0.0448694036840556 0.24363809476624 "ancient" "M. pharaonis" NA
0.0142205088608378 0.268930866786402 "ancient" "M. pharaonis" 0.0811
0.188712195188276 0.156158194233073 "ancient" "M. pharaonis" 0.1051
0.0604906160216374 0.289726173417243 "ancient" "M. pharaonis" 0.2571
0.634087881467664 0.25931875434377 "ancient" "M. pharaonis" 0.1211
0.704706814834991 0.392703360950623 "ancient" "M. pharaonis" NA
0.331500839833466 0.529927645959078 "ancient" "M. pharaonis" NA
0.0508566026448473 0.18508179796924 "ancient" "M. pharaonis" 0.0723
0.105665182892059 0.44918079352896 "insect" "M. pharaonis" NA
0.45950032980775 0.222867748184679 "ancient" "M. pharaonis" 0.1621
0.0911780777863379 0.267306843707661 "insect" "M. pharaonis" NA
0.226179375341125 0.195892637232183 "ancient" "M. pharaonis" 0.0935
0.165086069872877 0.351382598138394 "ancient" "M. pharaonis" 0.001
0.0705296441487254 0.135948767557041 "ancient" "M. pharaonis" 0.1723
0.252974421067208 0.208138990870433 "ancient" "M. pharaonis" 0.0385
0.39455073921488 0.363859288094745 "ancient" "M. pharaonis" 0.0323
0.0717106396905596 0.252049243094747 "ancient" "M. pharaonis" 0.0907
0.205453216646116 0.303704178150281 "ancient" "M. pharaonis" NA
0.126188197565132 0.86703433068363 "ancient" "M. pharaonis" 0.1746
0.0473750264567307 0.236045167859976 "ancient" "M. pharaonis" 0.0058
0.251167968158618 0.433293725804026 "insect" "M. pharaonis" NA
0.0169921165364628 0.969803031562684 "ancient" "M. pharaonis" 0.3358
0.0115179875019444 0.372347025389128 "aculeata" "M. pharaonis" 0.5535
0.0102910325543513 0.454659054722449 "ancient" "M. pharaonis" NA
0.0394046540005594 0.710658190180697 "ancient" "M. pharaonis" NA
0.0741055863573001 0.328305414178446 "ancient" "M. pharaonis" 0.0701
0.567592384666183 0.70710194251886 "ancient" "M. pharaonis" 0.082
0.039755844550128 0.162497638994583 "ancient" "M. pharaonis" 0.3368
0.172817051765198 0.266914172206909 "ancient" "M. pharaonis" 0.0847
0.61635798535784 0.266368885594541 "ancient" "M. pharaonis" 0.1448
0.391021947352248 0.296756937440639 "insect" "M. pharaonis" 0.1706
0.171545895759387 0.334514107122311 "ancient" "M. pharaonis" 0.1218
0.501545674256906 0.122191499342373 "ancient" "M. pharaonis" NA
0.437469387550042 0.338133312926217 "ancient" "M. pharaonis" NA
0.00946999858509929 0.530733121049273 "insect" "M. pharaonis" NA
0.119027558101821 0.182945558277893 "ancient" "M. pharaonis" 0.0276
0.377730347012674 0.299069804945813 "insect" "M. pharaonis" NA
0.0126986865328905 0.483243521485847 "ancient" "M. pharaonis" NA
0.0822025905844604 0.527919066128468 "insect" "M. pharaonis" 0.3034
0.364766810828783 0.860245682321551 "ancient" "M. pharaonis" 0.0905
0.0632542791381153 0.253387089421061 "ancient" "M. pharaonis" 0.1209
0.0112535372821914 0.943217608003594 "hymenoptera" "M. pharaonis" NA
0.369445655342291 0.530612276629611 "ancient" "M. pharaonis" 0.2611
0.191187218886602 0.508097299391085 "ancient" "M. pharaonis" 0.1153
0.638086805364069 0.191587494178542 "ancient" "M. pharaonis" NA
0.0242175200479547 0.258834786513611 "ancient" "M. pharaonis" NA
0.0700209735550633 0.423271621326697 "ancient" "M. pharaonis" NA
0.0257817260056826 0.988134830283785 "hymenoptera" "M. pharaonis" NA
0.0110520548294102 0.565848121242853 "ancient" "M. pharaonis" NA
0.350445266165394 0.246265029864698 "ancient" "M. pharaonis" 0.1797
0.389275978011195 0.276073546546454 "ancient" "M. pharaonis" 0.088
0.0612545569097128 0.762386386017536 "novel" "M. pharaonis" NA
0.511453911657462 1.06821410274103 "insect" "M. pharaonis" NA
0.664390892227971 0.160720912043607 "insect" "M. pharaonis" 0.3199
0.51014628386216 0.284886472121838 "ancient" "M. pharaonis" 0.2847
0.0295117603876152 1.03580959259494 "insect" "M. pharaonis" NA
0.0236380418631415 0.206937647187062 "ancient" "M. pharaonis" 0.0471
0.0903722413654307 0.698067904293 "insect" "M. pharaonis" 0.2845
0.00960069274301856 0.971897412783118 "insect" "M. pharaonis" NA
0.00855716895140517 0.850727691963049 "insect" "M. pharaonis" 0.0519
0.0404341497730356 0.412963037289553 "ancient" "M. pharaonis" 0.1719
0.428862613437723 0.356693972351883 "ancient" "M. pharaonis" 0.2024
0.0833423238676699 0.350886514989508 "ancient" "M. pharaonis" NA
0.148102588493816 0.225372468054497 "ancient" "M. pharaonis" 0.1575
0.137526916609511 0.35729604967077 "insect" "M. pharaonis" 0.2481
0.530842677092296 0.574151286909789 "hymenoptera" "M. pharaonis" NA
0.078837703613672 0.907994407001324 "ancient" "M. pharaonis" NA
0.0532014963861882 0.759325485748312 "insect" "M. pharaonis" 0.2641
0.0269865925735562 1.05399337987803 "insect" "M. pharaonis" NA
0.458439880755458 0.448094951584297 "ancient" "M. pharaonis" 0.1513
0.0724604675596 0.407106706100784 "hymenoptera" "M. pharaonis" NA
0.276199916348773 0.283921582954089 "ancient" "M. pharaonis" 0.1393
0.0170772693588886 0.850269445397405 "ancient" "M. pharaonis" NA
0.459781551929628 0.706022692423747 "ancient" "M. pharaonis" NA
0.109575218984161 0.273555129109329 "ancient" "M. pharaonis" 0.1457
0.00418423053835941 0.327958635081315 "ancient" "M. pharaonis" 0.0959
0.273829644742093 1.30107933887709 "ancient" "M. pharaonis" 0.3554
0.0705840242507521 0.791949956928352 "ancient" "M. pharaonis" 0.2282
0.0781103416320657 1.02514638940064 "insect" "M. pharaonis" NA
0.00831141807261553 0.978676354709074 "ancient" "M. pharaonis" 0.1825
0.646566431941713 0.765865654473382 "novel" "M. pharaonis" NA
0.370361356927396 0.207725835000669 "ancient" "M. pharaonis" 0.1053
0.450351871303502 0.428459605744063 "ancient" "M. pharaonis" 0.16
0.464798558934453 0.37760312969411 "ancient" "M. pharaonis" 0.0634
0.0540592538478906 0.651514432911776 "ancient" "M. pharaonis" 0.0831
0.0606507997950706 0.363883168434121 "hymenoptera" "M. pharaonis" 0.5756
0.277865482319463 0.436803541617257 "ancient" "M. pharaonis" NA
0.106092107593859 0.203543646183833 "ancient" "M. pharaonis" 0.3222
0.107461740504573 0.301434778087882 "ancient" "M. pharaonis" NA
0.0508985304191498 0.224630076191955 "ancient" "M. pharaonis" 0.297
0.00903254360722218 0.340680336593605 "ancient" "M. pharaonis" NA
0.133877414511512 0.221611072282992 "ancient" "M. pharaonis" 0.2543
0.431736709538281 0.300396859874074 "ancient" "M. pharaonis" 0.0991
0.466861193446753 0.58903517247012 "ancient" "M. pharaonis" 0.291
0.551100671921894 0.647225050397327 "ancient" "M. pharaonis" NA
0.0274341819142535 0.460307725879009 "ancient" "M. pharaonis" NA
0.391838740424343 0.372438988786149 "ancient" "M. pharaonis" 0.059
0.320254079651738 0.225292140135359 "ancient" "M. pharaonis" NA
0.120696271666041 0.210744378180252 "ancient" "M. pharaonis" 0.2075
0.182748485606484 0.289897265205671 "ancient" "M. pharaonis" 0.1564
0.12421245194296 0.188784760737717 "ancient" "M. pharaonis" NA
0.0504031840741413 0.790332459042666 "ancient" "M. pharaonis" NA
0.0148108812427858 0.374914705658046 "ancient" "M. pharaonis" NA
0.0484721791095403 0.55287683575164 "ancient" "M. pharaonis" NA
0.016496235473053 0.474859521609726 "ancient" "M. pharaonis" NA
0.0968412491218777 0.448334234417083 "ancient" "M. pharaonis" 0.1784
0.00686842862333274 0.64104363911919 "ancient" "M. pharaonis" NA
0.229601735816486 0.463771735744474 "ancient" "M. pharaonis" 0.1314
0.0429911369276949 0.462086563299694 "ancient" "M. pharaonis" NA
0.395003486132362 0.366918622717283 "ancient" "M. pharaonis" NA
0.229697246480552 0.147450255412685 "ancient" "M. pharaonis" 0.1658
0.152388074077086 0.233751037623477 "ancient" "M. pharaonis" NA
0.106758166334517 0.174171287314864 "ancient" "M. pharaonis" NA
0.562017245597517 0.419847708470497 "ancient" "M. pharaonis" NA
0.0200388833567041 0.657746827450241 "ancient" "M. pharaonis" 0.0964
0.0514343067377574 0.885182231228973 "ancient" "M. pharaonis" NA
0.0207675332663766 1.2972084875164 "ancient" "M. pharaonis" 0.2177
0.412209960568257 0.281042653139583 "ancient" "M. pharaonis" 0.0888
0.134362488174069 0.561658731267547 "ancient" "M. pharaonis" NA
0.343616594775025 0.199012905994092 "ancient" "M. pharaonis" 0.0372
0.0342674371152392 0.399100503505154 "aculeata" "M. pharaonis" NA
0.0106895995464582 0.557368584636158 "hymenoptera" "M. pharaonis" 0.3462
0.089672182380086 0.571144121926097 "ancient" "M. pharaonis" NA
0.00653750644330073 0.343881476317217 "ancient" "M. pharaonis" 0.016
0.0316430962260994 0.671748875205938 "ancient" "M. pharaonis" 0.0689
0.00474740220017874 0.711254900169562 "ancient" "M. pharaonis" 0.001
0.0366799263000652 0.355905492736768 "ancient" "M. pharaonis" NA
0.0283789598073604 1.41107999658353 "ancient" "M. pharaonis" NA
0.0774500347208804 0.149992741802134 "ancient" "M. pharaonis" 0.2036
0.0413121659633635 0.660043039900281 "ancient" "M. pharaonis" 0.0187
0.318882339562245 0.533014548299258 "ancient" "M. pharaonis" 0.4895
0.0718935485492092 0.459630179905068 "ancient" "M. pharaonis" NA
0.0365519388127071 0.399090765575072 "ancient" "M. pharaonis" NA
0.102495868378052 0.325243061219636 "ancient" "M. pharaonis" 0.0904
0.181650777136386 0.354339378616458 "ancient" "M. pharaonis" 0.0882
0.289219270424719 0.358401600644172 "ancient" "M. pharaonis" 0.1773
0.192648643477551 0.103547488027516 "ancient" "M. pharaonis" 0.2655
0.426849882460734 0.52154295826391 "ancient" "M. pharaonis" 0.1561
0.326675365050181 0.484497993570306 "ancient" "M. pharaonis" 0.0279
0.271571687877206 0.137609403577789 "ancient" "M. pharaonis" NA
0.0466557467079468 0.469009875349521 "ancient" "M. pharaonis" 0.051
0.848176568369736 0.186470826441122 "ancient" "M. pharaonis" 0.0416
0.57246046661397 0.766870986628231 "ancient" "M. pharaonis" 0.0825
0.277493822461256 0.193803943133237 "ancient" "M. pharaonis" 0.0957
0.465571245307589 0.353214965491237 "ancient" "M. pharaonis" NA
0.459389714424523 0.353754421338303 "ancient" "M. pharaonis" 0.3336
0.368728869054478 0.644071721895239 "ancient" "M. pharaonis" 0.0821
0.0339842657774052 0.159361674185081 "ancient" "M. pharaonis" 0.0871
0.106267478429176 0.227094566319084 "ancient" "M. pharaonis" 0.0059
0.0697243498140278 0.179494271359582 "ancient" "M. pharaonis" 0.0892
0.552777277788271 0.452574152688646 "ancient" "M. pharaonis" 0.0555
0.0478849800705609 0.588831168743338 "ancient" "M. pharaonis" 0.087
0.774688977921947 0.832177902760738 "ancient" "M. pharaonis" 0.0162
0.100243379427844 0.870942501394709 "ancient" "M. pharaonis" 0.0026
0.339107480058564 0.545377406695944 "ancient" "M. pharaonis" NA
0.0824718718689467 1.17576950768101 "ancient" "M. pharaonis" 0.0673
0.0892432214748664 0.884450900711864 "ancient" "M. pharaonis" 0.0491
0.0318965226168198 0.724149792996454 "insect" "M. pharaonis" NA
0.0414612862232245 0.269697460629729 "ancient" "M. pharaonis" 0.1554
0.162118168379958 0.248786664261023 "ancient" "M. pharaonis" NA
0.00590193708623912 0.918408119362575 "insect" "M. pharaonis" NA
0.124679628307357 0.293968281149887 "ancient" "M. pharaonis" 0.1359
0.509040063654487 0.139230620011045 "ancient" "M. pharaonis" 0.0785
0.349912770021278 0.224525806529484 "insect" "M. pharaonis" 0.2786
0.0205317269462916 0.312939760956465 "ancient" "M. pharaonis" NA
0.0605458680848568 0.27953093538249 "ancient" "M. pharaonis" NA
0.416591899027805 0.660556243477721 "hymenoptera" "M. pharaonis" NA
0.229337317800147 0.315087027624622 "ancient" "M. pharaonis" 0.1681
0.0592901434101768 0.732586089783832 "ancient" "M. pharaonis" NA
0.393441949175656 0.217133744143771 "ancient" "M. pharaonis" NA
0.0694158112196675 0.757512125301935 "ancient" "M. pharaonis" 0.1926
0.108569803480043 0.122759277198978 "ancient" "M. pharaonis" 0.0958
0.383013556745454 0.895470163411592 "ancient" "M. pharaonis" 0.3834
0.00800059962363662 0.694993776841453 "ancient" "M. pharaonis" NA
0.0345929357577434 0.117430472390019 "ancient" "M. pharaonis" 0.1915
0.413345068775271 0.283930295205895 "ancient" "M. pharaonis" 0.0113
0.138811778279703 0.215387199186612 "hymenoptera" "M. pharaonis" 0.2299
0.0402720784578445 0.429204084252297 "ancient" "M. pharaonis" NA
0.584818092832658 0.545556271836844 "ancient" "M. pharaonis" 0.0874
0.0453459973240976 0.362177031605237 "ancient" "M. pharaonis" 0.0901
0.0651080517030797 0.294549256187603 "ancient" "M. pharaonis" NA
0.00943868445007801 1.13150727208398 "insect" "M. pharaonis" NA
0.0774413201757875 0.154183267363089 "ancient" "M. pharaonis" NA
0.00979079695130338 0.373837958508491 "insect" "M. pharaonis" NA
0.028765844984835 0.488211398603654 "insect" "M. pharaonis" NA
0.0261699101922339 0.207843197021947 "ancient" "M. pharaonis" NA
0.0610331886595294 0.621389492541232 "ancient" "M. pharaonis" 0.0786
0.240389111190292 0.244428272106365 "ancient" "M. pharaonis" NA
0.0345660219701189 0.488547699105616 "ancient" "M. pharaonis" NA
0.0806854432701372 0.627003191050107 "ancient" "M. pharaonis" NA
0.612461723398344 0.542314186758506 "ancient" "M. pharaonis" 0.0756
0.41709521743474 0.176194496962414 "ancient" "M. pharaonis" 0.0358
0.0341067667648256 0.767420763689673 "ancient" "M. pharaonis" NA
0.609941046076424 0.214444567535224 "ancient" "M. pharaonis" 0.0358
0.252952296464317 0.21262780192342 "ancient" "M. pharaonis" 0.1423
0.106577265341372 0.22364993214877 "insect" "M. pharaonis" 0.124
0.0103270720294612 0.672143016402421 "ancient" "M. pharaonis" 0.1863
0.24966810182342 0.474050415391816 "ancient" "M. pharaonis" 0.2424
0.121615527112884 0.19589373609959 "ancient" "M. pharaonis" 0.2743
0.0893668105287358 0.378397536976593 "ancient" "M. pharaonis" 0.0365
0.0716262507553058 0.209562686560133 "ancient" "M. pharaonis" 0.0567
0.0435067528008587 0.249105184307161 "ancient" "M. pharaonis" 0.0454
0.0601564656565024 0.167249669269864 "ancient" "M. pharaonis" 0.1121
0.0870368066109516 1.1740722507278 "ancient" "M. pharaonis" 0.1125
0.0290643274415867 0.243126416677784 "ancient" "M. pharaonis" 0.1125
0.269991371584341 0.404132774054277 "ancient" "M. pharaonis" 0.439
0.326675386336526 0.337674517883657 "ancient" "M. pharaonis" 0.0335
0.0134649598844849 0.506283046048032 "ancient" "M. pharaonis" NA
0.0464525465759036 0.196678537236468 "hymenoptera" "M. pharaonis" NA
0.035062396555094 0.166069527408372 "ancient" "M. pharaonis" NA
0.0292983487419452 0.520510483409208 "ancient" "M. pharaonis" 0.001
0.023263135553789 0.896182051431698 "ant" "M. pharaonis" 1.4612
0.346862665793735 0.212505506203012 "ancient" "M. pharaonis" NA
0.0219269395400997 0.317279369967166 "ancient" "M. pharaonis" 0.1029
0.0442065568713109 0.233697544676332 "ancient" "M. pharaonis" 0.2283
0.0575481843054954 0.241952096462907 "ancient" "M. pharaonis" 0.1143
0.0135186658328369 0.273619023827414 "ancient" "M. pharaonis" NA
0.727638205814378 0.383346953660648 "ancient" "M. pharaonis" 0.0632
0.662512156611052 1.01283988686684 "ancient" "M. pharaonis" 0.12
0.168149989690966 0.25905268823933 "ancient" "M. pharaonis" 0.0163
0.00620245330430843 0.263174328082818 "ancient" "M. pharaonis" NA
0.72593834244418 0.364471413532172 "ancient" "M. pharaonis" NA
0.0836825806039947 0.262100819730111 "ancient" "M. pharaonis" NA
0.0227907249166452 0.278880626466719 "insect" "M. pharaonis" NA
0.0218378501693058 0.33909213994624 "hymenoptera" "M. pharaonis" 0.2603
0.104601374884564 0.39498968270804 "ancient" "M. pharaonis" NA
0.0776228217941493 0.776957973534281 "insect" "M. pharaonis" 0.3045
0.0107042054207228 0.514520500754433 "hymenoptera" "M. pharaonis" NA
0.0899993634395608 0.363142162865888 "hymenoptera" "M. pharaonis" NA
0.0645566549550175 0.435021096079349 "ancient" "M. pharaonis" NA
0.00374770450780556 0.513692002072451 "ancient" "M. pharaonis" NA
0.755939352011128 0.236193982883097 "ancient" "M. pharaonis" 0.0262
0.194170126461344 0.237414086249698 "ancient" "M. pharaonis" 0.1348
0.276363703510635 0.169753210568029 "ancient" "M. pharaonis" 0.1142
0.0959362306288725 0.517613679078327 "ancient" "M. pharaonis" NA
0.17258413573441 0.629782124941919 "ancient" "M. pharaonis" NA
0.00550015270595901 0.548954541057433 "ancient" "M. pharaonis" NA
0.296919403291019 0.505077733106845 "ancient" "M. pharaonis" 0.001
0.134084848728393 0.353416290037286 "ancient" "M. pharaonis" NA
0.360893314644055 1.12916878955112 "ancient" "M. pharaonis" 0.0468
0.273253552579645 0.221744202481152 "ancient" "M. pharaonis" 0.1623
0.0206610664581404 0.676466414259116 "hymenoptera" "M. pharaonis" NA
0.131637347232102 0.140701644699937 "ancient" "M. pharaonis" 0.0654
0.356349682426147 0.731730104878128 "ancient" "M. pharaonis" 0.0911
0.129664815614547 0.181338797381739 "ancient" "M. pharaonis" 0.0338
0.231789610250105 1.253140436245 "insect" "M. pharaonis" 0.3318
0.650567171901509 0.22105972876048 "ancient" "M. pharaonis" 0.0572
0.13378667702179 0.843297153317833 "ancient" "M. pharaonis" 0.079
0.0326689977470187 0.589981010122195 "ancient" "M. pharaonis" 0.1579
0.0122439160570721 1.02165169290915 "ant" "M. pharaonis" NA
0.0306521765118065 0.889749007424976 "ancient" "M. pharaonis" NA
0.125424203417942 0.280018046219052 "ancient" "M. pharaonis" 0.0651
0.406661198431536 1.29737542465023 "ancient" "M. pharaonis" NA
0.491497601266039 0.234745629846764 "ancient" "M. pharaonis" 0.0956
0.0866971899093436 0.394222166019329 "ancient" "M. pharaonis" NA
0.0442313757820507 0.185490682875934 "ancient" "M. pharaonis" NA
0.211344196695373 0.208507445059002 "ancient" "M. pharaonis" 0.2876
0.498064994364663 0.129299428796552 "ancient" "M. pharaonis" 0.0469
0.0437046098589458 0.470931954673962 "ancient" "M. pharaonis" 0.001
0.0387617340977768 0.244387284779283 "insect" "M. pharaonis" NA
0.102176532112509 0.142219388885242 "ancient" "M. pharaonis" NA
0.0253103703543806 0.187499382062253 "ancient" "M. pharaonis" 0.012
0.652454886344015 0.402716247919072 "ancient" "M. pharaonis" 0.0683
0.00399636873571495 0.437605640205043 "insect" "M. pharaonis" 0.1094
0.0303928358402862 0.346240678544559 "ancient" "M. pharaonis" NA
0.091808542485246 0.38734402660039 "ancient" "M. pharaonis" NA
0.738474057484056 0.535583805402447 "ancient" "M. pharaonis" 0.001
0.0857922122163307 0.417128101710383 "insect" "M. pharaonis" 0.1278
0.0145783909159496 1.09787395796601 "insect" "M. pharaonis" 0.2883
0.0639322485420838 0.181999882022704 "ancient" "M. pharaonis" 0.1679
0.427151620490865 0.68125930448282 "ancient" "M. pharaonis" NA
0.0293650766132382 0.225115322867284 "ancient" "M. pharaonis" 0.0172
0.115078460358819 0.233434076550201 "ancient" "M. pharaonis" 0.1482
0.0605310753868232 0.630770309823104 "ancient" "M. pharaonis" 0.2005
0.0226250208148544 0.158514874362557 "ancient" "M. pharaonis" 0.0348
0.0446912442593494 1.28632107903378 "ancient" "M. pharaonis" NA
0.0204004944131983 0.687264278601247 "hymenoptera" "M. pharaonis" NA
0.0133912701166296 0.52161720898516 "insect" "M. pharaonis" NA
0.0775751077284524 0.705380226404385 "ancient" "M. pharaonis" 0.1295
0.267912136609738 0.661678476734895 "ancient" "M. pharaonis" NA
0.135331690463661 0.238370725991857 "insect" "M. pharaonis" 0.3609
0.0517252276876838 0.426378686209532 "ancient" "M. pharaonis" NA
0.166398088927012 0.286507474169865 "ancient" "M. pharaonis" 0.1703
0.00764627162598949 1.03194802391332 "insect" "M. pharaonis" NA
0.0146455475273955 0.430846751778442 "ancient" "M. pharaonis" NA
0.00759291470687708 0.529095438951373 "ancient" "M. pharaonis" 0.1814
0.173509904156012 0.624717892811427 "ancient" "M. pharaonis" NA
0.48064503124277 0.838932760524943 "ancient" "M. pharaonis" NA
0.0611690360703386 0.356849576043207 "ancient" "M. pharaonis" 0.0886
0.0630992569690031 1.06288439426617 "novel" "M. pharaonis" NA
0.0256225789426482 0.121795753812107 "hymenoptera" "M. pharaonis" 0.4951
0.225078337550629 0.185949298556234 "ancient" "M. pharaonis" 0.0165
0.0198102716157837 0.900390471785312 "ancient" "M. pharaonis" NA
0.0507898435865165 0.170179018205466 "ancient" "M. pharaonis" NA
0.384988982957626 0.967988435981139 "hymenoptera" "M. pharaonis" 0.6349
0.440873856017488 0.51836912592711 "ancient" "M. pharaonis" 0.221
0.447559454764932 0.313465872222582 "ancient" "M. pharaonis" NA
0.0295174600714061 0.603784637132384 "ancient" "M. pharaonis" 0.2052
0.00704606414194488 1.06084672257753 "insect" "M. pharaonis" NA
0.0104849696852844 1.02750361745075 "insect" "M. pharaonis" 0.0928
0.0112663203328551 0.384424417802756 "ancient" "M. pharaonis" 0.0908
0.00793821717764666 0.829358134640732 "ancient" "M. pharaonis" NA
0.219039662979202 0.955946164406534 "ancient" "M. pharaonis" 0.1796
0.224492153766209 0.867016851819986 "ancient" "M. pharaonis" NA
0.554268528944198 0.274386417313123 "ancient" "M. pharaonis" 0.0365
0.421247636762931 1.18824159744202 "ancient" "M. pharaonis" 0.0775
0.10142151168175 0.208025579908244 "ancient" "M. pharaonis" NA
0.0323702515211522 0.262224341938229 "insect" "M. pharaonis" NA
0.0335158832233967 0.491442611062793 "ancient" "M. pharaonis" NA
0.407605830174895 0.512770234010961 "hymenoptera" "M. pharaonis" NA
0.191465475925156 0.450645746489166 "insect" "M. pharaonis" NA
0.206105184955327 0.349904608791614 "ancient" "M. pharaonis" NA
0.257283439480782 0.206825469100925 "hymenoptera" "M. pharaonis" 0.1158
0.0418037535371713 0.167933658797375 "ancient" "M. pharaonis" NA
0.478841348954564 0.313792070911197 "ancient" "M. pharaonis" 0.1302
0.00802868668630576 1.03916249263337 "ancient" "M. pharaonis" 0.4465
0.823267515838954 0.548434087816986 "ancient" "M. pharaonis" 0.103
0.167849737130895 0.279302704823408 "ancient" "M. pharaonis" 0.208
0.0322657350873224 0.583707853634204 "ancient" "M. pharaonis" 0.1019
0.537995375713659 0.219424445052676 "ancient" "M. pharaonis" 0.2339
0.0733259380637086 0.130989907015599 "ancient" "M. pharaonis" 0.1035
0.00908929646432025 0.452090099641292 "ancient" "M. pharaonis" 0.2277
0.0154748404472735 0.563429329371792 "ancient" "M. pharaonis" 0.4171
0.164114871522739 0.210521612023966 "ancient" "M. pharaonis" 0.0128
0.0439143489681008 0.220329091144923 "insect" "M. pharaonis" NA
0.473981904472195 0.386819548222114 "ancient" "M. pharaonis" 0.1151
0.0628786352573832 0.211719840778158 "ancient" "M. pharaonis" NA
0.062137314784003 0.193525315010373 "ancient" "M. pharaonis" NA
0.00482424583851433 0.457143833841275 "ant" "M. pharaonis" NA
0.0151498114296529 0.418379936512797 "aculeata" "M. pharaonis" NA
0.613795199388943 0.368931858160742 "ancient" "M. pharaonis" 0.0314
0.0142851915512411 0.576064666659931 "ancient" "M. pharaonis" NA
0.0108301697562954 0.699593324468519 "aculeata" "M. pharaonis" NA
0.0241204752397316 0.686542031448072 "aculeata" "M. pharaonis" NA
0.0138940063528088 0.716177279576259 "aculeata" "M. pharaonis" 0.2078
0.377861394058082 0.363348970035125 "aculeata" "M. pharaonis" NA
0.00248840246970121 1.2442538351382 "aculeata" "M. pharaonis" NA
0.352665964413103 0.445562165704589 "aculeata" "M. pharaonis" NA
0.194458411542409 0.424983406977971 "aculeata" "M. pharaonis" NA
0.043307984980377 0.442947739190189 "ant" "M. pharaonis" NA
0.333305111344134 0.247920376717174 "ancient" "M. pharaonis" 0.1608
0.0460045839299979 0.246946545740919 "ancient" "M. pharaonis" NA
0.021077520639557 0.307176718059293 "ancient" "M. pharaonis" 0.225
0.0292631514868104 0.310962167672168 "ancient" "M. pharaonis" 0.2086
0.0724984863685724 0.677095265041145 "ancient" "M. pharaonis" 0.0674
0.274619854190886 0.411108520555933 "ancient" "M. pharaonis" NA
0.148801722349625 0.466443916515621 "ancient" "M. pharaonis" 0.1411
0.027442110318806 0.213311045343581 "ancient" "M. pharaonis" 0.0888
0.199607576778426 0.312687587286781 "ancient" "M. pharaonis" NA
0.321104591752226 0.276313354192511 "ancient" "M. pharaonis" 0.1007
0.117162550713465 0.216485373140825 "ancient" "M. pharaonis" NA
0.614937677893422 0.199094734373007 "ancient" "M. pharaonis" NA
0.0919826191127169 1.0979605872972 "insect" "M. pharaonis" NA
0.0570039907419385 0.121387669470976 "ancient" "M. pharaonis" 0.0136
0.127054176437904 0.26807474306709 "ancient" "M. pharaonis" 0.2081
0.00625416679704336 0.615249657650013 "ancient" "M. pharaonis" 0.0972
0.0277875341084258 0.175090570475579 "ancient" "M. pharaonis" 0.3234
0.0055294992026911 1.0719605452504 "ancient" "M. pharaonis" 0.0804
0.359459073419763 0.242551227057363 "ancient" "M. pharaonis" NA
0.0889548429697625 0.55071349170683 "ancient" "M. pharaonis" 0.2358
0.638596403658843 0.478455405270658 "ancient" "M. pharaonis" 0.07
0.0132866750385594 0.31008119012802 "ancient" "M. pharaonis" NA
0.010273674178375 0.404465162265721 "insect" "M. pharaonis" NA
0.0204109968420413 0.313584730636343 "insect" "M. pharaonis" NA
0.00992746096793059 0.907406807281895 "novel" "M. pharaonis" NA
0.366434775020283 0.148772279511818 "ancient" "M. pharaonis" NA
0.103261803100251 0.191552782004954 "ancient" "M. pharaonis" 0.1071
0.0685872868474672 0.342900216902956 "ancient" "M. pharaonis" 0.1234
0.221839749562016 0.327430703070077 "ancient" "M. pharaonis" NA
0.336563782639817 0.769952508442021 "ancient" "M. pharaonis" 0.198
0.291043686477165 0.660660784057362 "hymenoptera" "M. pharaonis" NA
0.0852325118906871 0.505387290343108 "ancient" "M. pharaonis" NA
0.0556472619772509 0.1095676797989 "ancient" "M. pharaonis" 0.028
0.0309212267826881 0.244597917738613 "ancient" "M. pharaonis" 0.0526
0.553702169266699 0.417556041162071 "ancient" "M. pharaonis" NA
0.062246800229842 0.374675274874414 "ancient" "M. pharaonis" NA
0.632910723991227 0.447484390325022 "ancient" "M. pharaonis" NA
0.0619463094631742 0.257381838824041 "ancient" "M. pharaonis" NA
0.00464533471584072 0.334374482649469 "ancient" "M. pharaonis" 0.294
0.667737757420676 0.203314463468853 "ancient" "M. pharaonis" NA
0.08293639467108 0.673037878414588 "novel" "M. pharaonis" NA
0.217822242618867 0.137626923579794 "ancient" "M. pharaonis" 0.0637
0.0127124072813868 0.327988512584973 "insect" "M. pharaonis" NA
0.28477005654477 0.191621996477176 "insect" "M. pharaonis" 0.2277
0.30515026430775 0.303962896231829 "ancient" "M. pharaonis" 0.1255
0.309831025563582 0.151553584777197 "ancient" "M. pharaonis" 0.1185
0.101638501411729 0.182099160148263 "ancient" "M. pharaonis" 0.1071
0.1454654424526 0.236770564023185 "ancient" "M. pharaonis" 0.1116
0.399176570504966 0.634655602665663 "ancient" "M. pharaonis" 0.1138
0.232561237182779 0.211255522902891 "ancient" "M. pharaonis" 0.1494
0.804360827851378 0.375999262492275 "insect" "M. pharaonis" 0.06
0.0533404296593833 0.385815642089745 "ancient" "M. pharaonis" 0.0565
0.143786334243508 0.327920869794097 "ancient" "M. pharaonis" 0.1887
0.21072778902124 0.468342233384089 "ancient" "M. pharaonis" 0.0157
0.197911269285679 0.178436906098038 "ancient" "M. pharaonis" 0.1758
0.631462627972049 0.352440636768547 "ancient" "M. pharaonis" NA
0.241494627219787 0.323791758233159 "ancient" "M. pharaonis" 0.0402
0.328232570456181 0.469614182682985 "ancient" "M. pharaonis" 0.3727
0.683326244998271 0.34268173799145 "ancient" "M. pharaonis" NA
0.83798190016046 0.727777484641681 "ancient" "M. pharaonis" NA
0.18812373280161 0.987943355482145 "insect" "M. pharaonis" 0.2448
0.0289195286468953 0.548635109172533 "insect" "M. pharaonis" NA
0.0278405421456845 0.492464184196052 "hymenoptera" "M. pharaonis" NA
0.0280985542508202 0.357137810426381 "insect" "M. pharaonis" NA
0.129813599530558 0.139861532862449 "ancient" "M. pharaonis" NA
0.260504446845819 0.243733853797418 "ancient" "M. pharaonis" 0.0987
0.182918173614775 0.175559281330768 "ancient" "M. pharaonis" NA
0.0711787533489154 0.858111960035118 "ancient" "M. pharaonis" 0.3162
0.180420602114377 0.912244757029547 "insect" "M. pharaonis" 0.3052
0.347873835059462 0.238661286795646 "ancient" "M. pharaonis" NA
0.779128223928765 0.418447532254381 "hymenoptera" "M. pharaonis" NA
0.0649925651714825 1.21155588165563 "ancient" "M. pharaonis" 0.0542
0.0930657471386033 0.195403265011606 "ancient" "M. pharaonis" NA
0.108932449204277 0.227132087550698 "ancient" "M. pharaonis" 0.1077
0.687303867969949 0.456324472151626 "ancient" "M. pharaonis" NA
0.00341837023839383 1.52220786951313 "insect" "M. pharaonis" NA
0.810152496266456 0.298125741290495 "ancient" "M. pharaonis" 0.0897
0.500846363178459 0.615672155288458 "ancient" "M. pharaonis" 0.5792
0.0278316123869184 1.0097607161201 "insect" "M. pharaonis" NA
0.0587654928333411 0.141949716904463 "ancient" "M. pharaonis" 0.1376
0.10370353524757 0.348310381786212 "ancient" "M. pharaonis" 0.0784
0.184425846519722 0.266080945667899 "ancient" "M. pharaonis" NA
0.113782512767002 0.162068421061591 "ancient" "M. pharaonis" 0.1696
0.328445847482353 0.899159460808937 "ancient" "M. pharaonis" NA
0.0214356672867186 0.291743524567316 "ancient" "M. pharaonis" 0.1611
0.316624806605074 0.277225090795417 "ancient" "M. pharaonis" 0.1054
0.0511588398965864 0.238529473314432 "ancient" "M. pharaonis" NA
0.0594016494802861 0.225745018210566 "ancient" "M. pharaonis" 0.334
0.0495535053018808 0.380769991534014 "ancient" "M. pharaonis" NA
0.398449212984279 0.429827745936298 "ancient" "M. pharaonis" 0.0303
0.434874452791897 0.599104315633145 "ancient" "M. pharaonis" 0.1371
0.60131463345218 0.635102308025368 "ancient" "M. pharaonis" 0.0448
0.107077211545585 0.146354473675239 "ancient" "M. pharaonis" 0.1102
0.959961815486834 0.1522231992184 "ancient" "M. pharaonis" 0.0834
0.0728161703756741 0.420417783323828 "insect" "M. pharaonis" NA
0.688079119057739 0.552527572982244 "ancient" "M. pharaonis" NA
0.15012636970544 0.510549679154013 "ancient" "M. pharaonis" 0.5189
0.517427615832327 0.196731069034729 "ancient" "M. pharaonis" NA
0.829438034465259 0.177804038705189 "ancient" "M. pharaonis" NA
0.239925120941113 0.20003379488327 "ancient" "M. pharaonis" NA
0.145183008893937 0.126536124923159 "ancient" "M. pharaonis" NA
0.0479625894994494 0.132358782742821 "ancient" "M. pharaonis" 0.0281
0.528761327566628 0.694103831214166 "ancient" "M. pharaonis" 0.14
0.00433437106911375 0.847227258156718 "hymenoptera" "M. pharaonis" NA
0.328526280038969 0.394675954302229 "ancient" "M. pharaonis" 0.0439
0.00346950201985272 1.06833038443653 "hymenoptera" "M. pharaonis" NA
0.185522684091483 0.863732173903856 "ancient" "M. pharaonis" NA
0.115585488987919 0.164901225497979 "ancient" "M. pharaonis" 0.0647
0.382618097968629 0.233637472044363 "ancient" "M. pharaonis" 0.0478
0.0420061676175732 0.806931703898563 "insect" "M. pharaonis" 0.1491
0.154000076795411 0.386569967602226 "ant" "M. pharaonis" NA
0.560033510251945 0.519238101415955 "ancient" "M. pharaonis" 0.0383
0.366638552061855 0.380028418454914 "ancient" "M. pharaonis" 0.1236
0.225319078043987 0.454907394749693 "ancient" "M. pharaonis" 0.1429
0.0364692425142362 0.40077149118303 "ancient" "M. pharaonis" NA
0.0229041442608143 0.722582428206587 "ancient" "M. pharaonis" NA
0.0672195399817278 0.200653224952916 "ancient" "M. pharaonis" 0.0241
0.0523784747156317 0.577332474087948 "insect" "M. pharaonis" 0.2283
0.413381984378844 0.172592927264119 "ancient" "M. pharaonis" 0.0886
0.255934782090066 0.183769259318852 "ancient" "M. pharaonis" NA
0.115114470589349 0.648085207529104 "insect" "M. pharaonis" 0.0939
0.380730745507819 0.474000521216833 "insect" "M. pharaonis" 0.1523
0.00685222488134327 0.696055977264713 "ancient" "M. pharaonis" NA
0.21419612304729 0.356905754952623 "ancient" "M. pharaonis" 0.0077
0.304103021127576 0.703426771014277 "aculeata" "M. pharaonis" NA
0.0506700765657931 0.713302575042607 "insect" "M. pharaonis" NA
0.370958157980307 0.621426302175582 "insect" "M. pharaonis" NA
0.0163709097384669 0.276366807287023 "ancient" "M. pharaonis" NA
0.126658926664029 0.148757220401076 "ancient" "M. pharaonis" NA
0.138397876103508 0.224706579339101 "ancient" "M. pharaonis" NA
0.0122832646969208 0.32290435273305 "ancient" "M. pharaonis" 0.3789
0.518689993298513 0.180081315575239 "ancient" "M. pharaonis" 0.1927
0.0473750864669771 0.595868343587983 "hymenoptera" "M. pharaonis" NA
0.11901817823347 0.283233653132816 "ancient" "M. pharaonis" 0.001
0.286119920290769 0.427394232202419 "ancient" "M. pharaonis" 0.0119
0.10351178864905 1.18050944472224 "ancient" "M. pharaonis" NA
0.00758853691649118 0.137292538932578 "insect" "M. pharaonis" NA
0.0253299977983973 0.468500170149401 "ancient" "M. pharaonis" NA
0.0550352826142139 0.418373298369707 "aculeata" "M. pharaonis" NA
0.00261483606699613 0.982689972375315 "ancient" "M. pharaonis" NA
0.0629874243188795 0.238685881794541 "ancient" "M. pharaonis" NA
0.0521913998779183 1.12605441483214 "hymenoptera" "M. pharaonis" 0.2813
0.0597485063919702 0.282477963327139 "ancient" "M. pharaonis" 0.1574
0.210352619741981 0.415688166268288 "insect" "M. pharaonis" 0.2413
0.539331069780437 0.675360053419263 "ancient" "M. pharaonis" 0.1602
0.0707133145445435 0.239254548902659 "ancient" "M. pharaonis" 0.2406
0.709939731611568 0.442395142052191 "ancient" "M. pharaonis" 0.2613
0.573701041067672 0.726712726021192 "ancient" "M. pharaonis" 0.1263
0.05642707890766 0.784684655021159 "insect" "M. pharaonis" 0.1004
0.595783224460551 0.479089484104679 "ancient" "M. pharaonis" NA
0.933809953155024 0.36057914133522 "ancient" "M. pharaonis" 0.029
0.109978710271699 0.125719909778184 "ancient" "M. pharaonis" NA
0.151269982089446 0.263417235740524 "ancient" "M. pharaonis" 0.001
0.0631844090681825 1.13650298582411 "ancient" "M. pharaonis" 0.236
0.177004679258949 0.374985484723694 "ancient" "M. pharaonis" 0.2255
0.589690546513055 0.141562873700995 "ancient" "M. pharaonis" 0.029
0.211921156284195 0.371819902233078 "ancient" "M. pharaonis" 0.0732
0.0232621057704613 0.188302908352181 "ancient" "M. pharaonis" 0.1052
0.517153976892206 0.320619492927755 "ancient" "M. pharaonis" 0.0534
0.0733767624395602 0.163215777814582 "ancient" "M. pharaonis" 0.1749
0.437579763486521 0.314160676392364 "ancient" "M. pharaonis" 0.0084
0.227254010164853 0.652027830854685 "ancient" "M. pharaonis" 0.1062
0.222856807242362 0.178968075726576 "ancient" "M. pharaonis" NA
0.223425529485477 0.462529504211474 "ancient" "M. pharaonis" 0.0064
0.579274777228417 0.379751352056651 "ancient" "M. pharaonis" NA
0.330682060001815 0.447805219545939 "ancient" "M. pharaonis" NA
0.00476207749544692 0.417775579388437 "ancient" "M. pharaonis" NA
0.218085202485556 0.492893698727086 "ancient" "M. pharaonis" NA
0.234696904010474 0.227526760499506 "ancient" "M. pharaonis" 0.0548
0.0292486524751733 0.349058604881316 "ancient" "M. pharaonis" 0.1479
0.0262106582032446 0.367241733563755 "insect" "M. pharaonis" 0.1845
0.0378017381859495 0.265110311709005 "ancient" "M. pharaonis" 0.0758
0.573400737302782 0.585538544283193 "ancient" "M. pharaonis" NA
0.0294892923032132 0.259534969824106 "ancient" "M. pharaonis" 0.1568
0.0303599403755478 0.50887435409123 "ancient" "M. pharaonis" 0.2444
0.04600830036788 0.207485305961822 "ancient" "M. pharaonis" 0.0598
0.383720441569654 0.812299704641251 "ancient" "M. pharaonis" 0.289
0.0507503369746794 1.13010485274064 "ant" "M. pharaonis" NA
0.0193364360933869 0.725887575220621 "hymenoptera" "M. pharaonis" NA
0.0103929460908208 0.997928812937057 "hymenoptera" "M. pharaonis" NA
0.00883044447375582 0.907578260609343 "hymenoptera" "M. pharaonis" NA
0.196988127333273 0.966785177832148 "ancient" "M. pharaonis" NA
0.34579035425964 0.278159070338802 "ancient" "M. pharaonis" 0.1022
0.0433195552852775 0.426486349939048 "ancient" "M. pharaonis" NA
0.491746700547269 0.416498934176643 "ancient" "M. pharaonis" NA
0.712470119930654 0.18826193174314 "ancient" "M. pharaonis" 0.0545
0.0470134363752984 0.254603998808705 "ancient" "M. pharaonis" 0.1027
0.00840680143007705 0.914941989854848 "insect" "M. pharaonis" NA
0.178448389151088 0.715913269977607 "insect" "M. pharaonis" NA
0.00336550978324046 0.89589734502699 "insect" "M. pharaonis" 0.2421
0.0346271100210982 0.241876281849945 "ancient" "M. pharaonis" NA
0.157035004463142 0.105728798712827 "ancient" "M. pharaonis" NA
0.0141195865427591 0.217073637582903 "ancient" "M. pharaonis" 0.1319
0.028806616879246 0.260148582160473 "ant" "M. pharaonis" 0.4916
0.312313694376239 0.290543573813158 "ancient" "M. pharaonis" NA
0.076481456024877 0.396483369755178 "ancient" "M. pharaonis" NA
0.192846302284044 0.395930434318717 "insect" "M. pharaonis" NA
0.16150145976409 0.225184426318719 "insect" "M. pharaonis" 0.316
0.355948269311046 0.409386753065418 "ancient" "M. pharaonis" 0.3586
0.0152939712978242 0.555663966672228 "insect" "M. pharaonis" 0.1393
0.00284890566235196 0.369734635133719 "ancient" "M. pharaonis" NA
0.722430004919778 0.369953232501143 "ancient" "M. pharaonis" NA
0.378531207715801 0.178091173202691 "ancient" "M. pharaonis" 0.0443
0.04490687147317 0.238919654366694 "ancient" "M. pharaonis" 0.0276
0.130317971862155 0.38930033650848 "ancient" "M. pharaonis" 0.1967
0.0346916219397454 0.491284254484868 "insect" "M. pharaonis" NA
0.081935724321886 0.298796012080076 "ancient" "M. pharaonis" 0.1829
0.397109769113929 0.183609724818344 "ancient" "M. pharaonis" 0.0462
0.225063720725065 0.485891552106139 "ancient" "M. pharaonis" 0.0728
0.760575743620046 0.223525885008521 "ancient" "M. pharaonis" NA
0.216723380944587 0.284724401317014 "ancient" "M. pharaonis" 0.1573
0.742300924291486 0.314429354795894 "ancient" "M. pharaonis" NA
0.161469359197201 0.180662265544885 "ancient" "M. pharaonis" NA
0.0565904991330664 0.553361223926999 "ancient" "M. pharaonis" 0.0593
0.00177287079861504 0.89639520499591 "insect" "M. pharaonis" 0.0862
0.213230302034058 0.281828266339533 "ancient" "M. pharaonis" 0.1654
0.185978011743989 0.249386333908038 "ancient" "M. pharaonis" 0.1685
0.136263014441957 0.372913239980382 "ancient" "M. pharaonis" NA
0.00178917895454114 1.07009841885579 "insect" "M. pharaonis" NA
0.321615154992047 0.510939106639612 "ancient" "M. pharaonis" 0.5503
0.433314319629612 0.877554843117316 "hymenoptera" "M. pharaonis" NA
0.118781778233355 0.1303962328171 "ancient" "M. pharaonis" 0.0693
0.141287944280722 0.544156031908631 "ancient" "M. pharaonis" 0.1197
0.0112449030068835 0.827921727111108 "insect" "M. pharaonis" NA
0.0466028816199897 0.120661374874005 "ancient" "M. pharaonis" 0.1995
0.0350968395772623 0.262928940795666 "ancient" "M. pharaonis" 0.1907
0.778592441468808 0.123307598256044 "ancient" "M. pharaonis" 0.0361
0.177275308485457 0.510347956657846 "ancient" "M. pharaonis" 0.257
0.188144650509825 0.210898841080051 "ancient" "M. pharaonis" NA
0.326232499834547 0.759309506476791 "ancient" "M. pharaonis" NA
0.299317059032535 0.233481846789564 "ancient" "M. pharaonis" NA
0.135598101323062 0.478271145786614 "ancient" "M. pharaonis" 0.1498
0.641611495997348 0.437561139871294 "insect" "M. pharaonis" NA
0.0349160539077468 0.361217859910761 "hymenoptera" "M. pharaonis" NA
0.0169566754229325 0.598256584609774 "hymenoptera" "M. pharaonis" NA
0.047812264729375 0.623163274565964 "insect" "M. pharaonis" NA
0.135448956275536 0.810434199796684 "ancient" "M. pharaonis" 0.217
0.0240008158706913 0.312132128423205 "ancient" "M. pharaonis" NA
0.0503192061809543 0.339764465221196 "insect" "M. pharaonis" NA
0.0563155542406538 0.138731073333917 "ancient" "M. pharaonis" NA
0.147651646518992 0.204233410970796 "ancient" "M. pharaonis" 0.286
0.086378959765605 0.20195839771817 "ancient" "M. pharaonis" 0.1184
0.0116958207340005 0.830203688256493 "ancient" "M. pharaonis" 0.1094
0.0385546040720132 0.535501192528704 "ancient" "M. pharaonis" NA
0.00355899908454004 0.531321858657214 "insect" "M. pharaonis" 0.1217
0.0449859648075935 0.624329894266577 "hymenoptera" "M. pharaonis" 0.2522
0.395624178475226 0.403933928303946 "ancient" "M. pharaonis" 0.0713
0.0766747170749796 0.23771539495198 "ancient" "M. pharaonis" 0.0326
0.275921092897574 0.0621636870967017 "ancient" "M. pharaonis" NA
0.10266536892077 0.235260105072503 "ancient" "M. pharaonis" NA
0.100505041355025 0.276353800294398 "hymenoptera" "M. pharaonis" NA
0.0443246670214664 0.25401945273831 "hymenoptera" "M. pharaonis" NA
0.115521597245311 0.0751910690116679 "ancient" "M. pharaonis" 0.1594
0.0455846854134652 0.131825949529724 "ancient" "M. pharaonis" 0.1074
0.279093388416287 0.385432713027089 "ancient" "M. pharaonis" 0.0082
0.475227069702955 0.403331700465058 "hymenoptera" "M. pharaonis" NA
0.162045700361465 0.301301024366735 "ancient" "M. pharaonis" 0.0329
0.187787345641628 0.418996170548531 "ancient" "M. pharaonis" 0.1621
0.286315456333308 0.951143104181344 "ancient" "M. pharaonis" NA
0.0477397507561366 0.134812821161507 "ancient" "M. pharaonis" 0.0419
0.206873540071421 0.215987336293066 "ancient" "M. pharaonis" NA
0.403954356068828 1.08703711709304 "ancient" "M. pharaonis" NA
0.0117151047660266 0.626137833427908 "ancient" "M. pharaonis" NA
0.781043513539835 0.441711147255553 "ancient" "M. pharaonis" 0.0421
0.475402959817685 0.460754890424548 "ancient" "M. pharaonis" 0.0472
0.0510657991328461 0.827556727922014 "ancient" "M. pharaonis" NA
0.0287383714187659 0.0883015538800425 "ancient" "M. pharaonis" NA
0.208989539474484 0.68733523924099 "insect" "M. pharaonis" 0.0708
0.00677375928897717 0.399694341726089 "ancient" "M. pharaonis" 0.0463
0.160186794244067 0.223109870856716 "ancient" "M. pharaonis" NA
0.147151141867524 0.494436593832498 "ancient" "M. pharaonis" NA
0.194257759458989 0.116385381316021 "ancient" "M. pharaonis" 0.123
0.198548556313795 0.275947914814464 "ancient" "M. pharaonis" 0.0349
0.114937456606659 0.226991494741751 "ancient" "M. pharaonis" 0.1265
0.0721701968974195 0.199189283735693 "ancient" "M. pharaonis" NA
0.517317325487797 0.61393644967878 "ancient" "M. pharaonis" 0.2201
0.00215133500467828 0.691565759428405 "ancient" "M. pharaonis" 0.3263
0.282822142770309 0.318544941327582 "ancient" "M. pharaonis" 0.2467
0.0368347749490874 0.145817591151735 "ancient" "M. pharaonis" 0.0934
0.19672295271465 0.225721118998837 "ancient" "M. pharaonis" NA
0.010707214003201 0.375364895702301 "insect" "M. pharaonis" 0.0858
0.9258731090005 0.267823386249467 "ancient" "M. pharaonis" NA
0.261064026208028 0.794392678030785 "insect" "M. pharaonis" NA
0.00393686134253648 0.423174971072177 "insect" "M. pharaonis" NA
0.14608041232699 0.272355642415754 "ancient" "M. pharaonis" 0.2101
0.590817784044773 0.293734926567644 "ancient" "M. pharaonis" NA
0.0183863580212723 0.245986040329249 "ancient" "M. pharaonis" NA
0.252705685078502 0.494413133574982 "ancient" "M. pharaonis" 0.0501
0.00469745918543137 0.496901726296962 "ancient" "M. pharaonis" 0.3029
0.364559403727741 0.295338990850363 "ancient" "M. pharaonis" 0.1863
0.587059866180178 0.389062246213382 "ancient" "M. pharaonis" 0.1349
0.103105901603896 0.139479685624957 "ancient" "M. pharaonis" 0.1749
0.307701933719884 0.115699814756819 "ancient" "M. pharaonis" NA
0.627985154969815 0.130355056729633 "ancient" "M. pharaonis" NA
0.325508699832012 0.296138166390864 "ancient" "M. pharaonis" 0.0552
0.0755484254337041 0.136601492343664 "ancient" "M. pharaonis" 0.2392
0.0678002744955997 0.131612364238537 "ancient" "M. pharaonis" 0.0899
0.0520571650180067 0.180897407305651 "ancient" "M. pharaonis" 0.0859
0.00926006029663087 0.280160549891492 "ancient" "M. pharaonis" NA
0.121601625623875 0.322765838828413 "ancient" "M. pharaonis" 0.1669
0.0539483443822175 0.297158423666052 "ancient" "M. pharaonis" NA
0.0245449330170525 0.467614310738418 "ancient" "M. pharaonis" NA
0.376802195380679 0.138856466318928 "ancient" "M. pharaonis" 0.1253
0.0765890059618556 1.50488208166373 "hymenoptera" "M. pharaonis" NA
0.0373020930459378 0.684777447133506 "insect" "M. pharaonis" NA
0.0921712941701764 0.138566470224879 "ancient" "M. pharaonis" NA
0.119681574597934 0.881056018389744 "ancient" "M. pharaonis" 0.4103
0.0555404909113803 0.235194989647004 "ancient" "M. pharaonis" NA
0.0518130381789346 0.346154345088422 "ancient" "M. pharaonis" 0.1128
0.087498190409169 0.176836903709085 "ancient" "M. pharaonis" 0.0589
0.18981469843729 0.115647042948761 "ancient" "M. pharaonis" 0.001
0.891307389708831 0.367318722924695 "insect" "M. pharaonis" 0.283
0.516251015134138 0.204422088975487 "ancient" "M. pharaonis" 0.0747
0.503019549273548 0.750707121583636 "ancient" "M. pharaonis" 0.0783
0.499067686141202 0.23049839755406 "ancient" "M. pharaonis" 0.0295
0.00273550059070577 0.824437161732521 "hymenoptera" "M. pharaonis" NA
0.0112353604473916 0.571323681471912 "insect" "M. pharaonis" 0.2608
0.203326870196505 0.331433633154468 "ancient" "M. pharaonis" 0.2103
0.0129721573092383 0.287478651949888 "ancient" "M. pharaonis" NA
0.858859544656674 0.196768904197599 "ancient" "M. pharaonis" 0.014
0.395999861975109 0.287618964844117 "ancient" "M. pharaonis" 0.031
0.102560016293734 0.229343312067519 "ancient" "M. pharaonis" NA
0.196556608944641 0.341785254230175 "ancient" "M. pharaonis" NA
0.00491827343269091 0.699100798957675 "ancient" "M. pharaonis" NA
0.0223346436794283 1.08741353764112 "ancient" "M. pharaonis" NA
0.00949666197176455 0.348821254860129 "insect" "M. pharaonis" NA
0.154288840017213 0.161260446189336 "ancient" "M. pharaonis" NA
0.0671721101795919 0.43112266640083 "insect" "M. pharaonis" 0.1465
0.00777906237695793 0.734817851277696 "hymenoptera" "M. pharaonis" NA
0.00934226085178199 0.274724205103611 "ancient" "M. pharaonis" NA
0.0715843964328241 0.268143798693562 "ancient" "M. pharaonis" NA
0.037169369837194 0.131399055280292 "ancient" "M. pharaonis" 0.2001
0.0904148824883909 0.221612234306719 "ancient" "M. pharaonis" NA
0.473863787905143 0.524700365819314 "ancient" "M. pharaonis" NA
0.621269984556169 0.378458064562429 "ancient" "M. pharaonis" 0.1624
0.402394648930606 0.274339260380325 "ancient" "M. pharaonis" 0.1467
0.0682681748264462 0.256252550923691 "ancient" "M. pharaonis" 0.1541
0.61556838958213 0.25587851132168 "ancient" "M. pharaonis" 0.1437
0.632798172029509 0.466705437973793 "ancient" "M. pharaonis" 0.059
0.635780736536262 0.258067404830438 "ancient" "M. pharaonis" 0.2279
0.0709437197426108 0.323630369541664 "ancient" "M. pharaonis" NA
0.0934320821738537 0.871745335498903 "insect" "M. pharaonis" NA
0.0276543090176055 0.178427176627928 "ancient" "M. pharaonis" NA
0.445774667660161 0.390228245760063 "insect" "M. pharaonis" 0.1925
0.0365519192103811 0.35161175862366 "insect" "M. pharaonis" 0.0726
0.0924090116339036 0.272973185454648 "ancient" "M. pharaonis" 0.2717
0.571034761030594 0.539501678939724 "ancient" "M. pharaonis" NA
0.0770666475964007 0.337935464836995 "insect" "M. pharaonis" NA
0.00458774280012413 0.607633652654338 "ancient" "M. pharaonis" 0.2703
0.0675490499191472 0.242896503243336 "ancient" "M. pharaonis" 0.1049
0.0378358191939033 0.240430552988588 "ancient" "M. pharaonis" 0.1547
0.747203601813197 0.29049852256043 "ancient" "M. pharaonis" 0.2305
0.220891859964995 0.318545387853928 "insect" "M. pharaonis" NA
0.0682305563187159 0.442302115905724 "ancient" "M. pharaonis" NA
0.0410883259054723 0.352496264029103 "ancient" "M. pharaonis" 0.1012
0.487353782696364 0.609426624917133 "ancient" "M. pharaonis" 0.4947
0.0951334244285302 0.216415528624823 "ancient" "M. pharaonis" 0.2268
0.358476325275381 0.302892743984557 "ancient" "M. pharaonis" 0.1753
0.179499385748947 0.241471097130879 "ancient" "M. pharaonis" 0.1232
0.057003213680236 0.291954009177279 "hymenoptera" "M. pharaonis" 0.1436
0.500541537113383 0.651654989243902 "ancient" "M. pharaonis" 0.1938
0.0161139355043123 0.984684257116331 "insect" "M. pharaonis" NA
0.862395415137143 0.571018246489931 "ancient" "M. pharaonis" NA
0.0885845370395489 0.671676544965807 "ancient" "M. pharaonis" 0.1186
0.157568519601456 0.696042717646794 "ancient" "M. pharaonis" 0.1242
0.0257935622484831 0.214669904264841 "ancient" "M. pharaonis" NA
0.948994407758858 0.160655258527652 "ancient" "M. pharaonis" NA
0.0194241974828513 0.384593776313034 "ancient" "M. pharaonis" 0.1579
0.344413932490908 0.399040704083472 "ancient" "M. pharaonis" 0.0768
0.040448882086886 0.421307282110748 "ancient" "M. pharaonis" 0.0057
0.154348290024624 0.186827507057737 "ancient" "M. pharaonis" 0.1713
0.129078704109892 0.150614561199277 "ancient" "M. pharaonis" 0.1084
0.017425878969691 0.510270125493537 "insect" "M. pharaonis" 0.0697
0.0751093076510287 0.425157764536363 "ancient" "M. pharaonis" 0.199
0.15885135688059 0.261612741013769 "hymenoptera" "M. pharaonis" 0.2815
0.331623626564876 0.300281426189743 "ancient" "M. pharaonis" NA
0.302044963819316 0.528152302145062 "ant" "M. pharaonis" NA
0.326733545833777 0.460765052695472 "ancient" "M. pharaonis" 0.2372
0.334889988944773 0.753090211682927 "ancient" "M. pharaonis" 0.1062
0.268081078827893 0.245059166045769 "ancient" "M. pharaonis" 0.0853
0.0177338252688215 0.39338350336514 "insect" "M. pharaonis" NA
0.026539669731436 0.209582046660614 "ancient" "M. pharaonis" 0.0667
0.0106165369595766 0.466062858905092 "insect" "M. pharaonis" 0.251
0.0111940393034199 0.607145309474333 "ant" "M. pharaonis" NA
0.159756683981017 0.34942378610269 "ancient" "M. pharaonis" 0.2356
0.0818201979663005 0.337194820966288 "ancient" "M. pharaonis" NA
0.301987866990402 0.380836029980976 "ancient" "M. pharaonis" 0.001
0.0544205407096929 0.122255549048365 "ancient" "M. pharaonis" NA
0.0725229781982332 0.311946192773943 "ancient" "M. pharaonis" NA
0.0198777111190916 0.249236152088117 "ancient" "M. pharaonis" NA
0.0022195678291218 0.383992162226739 "aculeata" "M. pharaonis" NA
0.0472409536422791 0.600841159798897 "ancient" "M. pharaonis" NA
0.153135861702614 0.469028827903809 "ancient" "M. pharaonis" 0.1147
0.0940317355568941 0.425700936605298 "hymenoptera" "M. pharaonis" NA
0.127477694568178 0.275403534594952 "ancient" "M. pharaonis" 0.1352
0.0920301156701407 0.699040621762546 "ancient" "M. pharaonis" 0.0765
0.0296615120098559 0.354192037423369 "ant" "M. pharaonis" 0.9677
0.136385334226546 0.268403018254382 "ancient" "M. pharaonis" 0.0299
0.0210802687576291 0.345281259654066 "ancient" "M. pharaonis" NA
0.333285621256859 0.174750125940772 "ancient" "M. pharaonis" NA
0.201902535144345 0.543655557500049 "ancient" "M. pharaonis" NA
0.135275798096842 0.36353809168924 "ancient" "M. pharaonis" 0.293
0.147036632300413 0.176823179223399 "ancient" "M. pharaonis" 0.0827
0.528722130042854 0.313618528666537 "ancient" "M. pharaonis" NA
0.0177178830258446 0.244387828063675 "ancient" "M. pharaonis" NA
0.105791611758764 0.774360071985193 "ancient" "M. pharaonis" 0.0861
0.0136946316886077 0.304772214997062 "insect" "M. pharaonis" NA
0.0534616987090456 0.276140542820451 "ancient" "M. pharaonis" 0.2688
0.316585413908452 0.191398486021122 "ancient" "M. pharaonis" 0.1563
0.349384173467407 0.280168304975256 "ancient" "M. pharaonis" 0.12
0.309035247643423 0.348313272977329 "hymenoptera" "M. pharaonis" 0.1307
0.0901770599838511 0.223893782638195 "ancient" "M. pharaonis" 0.0515
0.0108669346842934 0.262143248558307 "ancient" "M. pharaonis" NA
0.40571882786667 0.455992852938994 "ancient" "M. pharaonis" 0.1767
0.231437649402946 0.458245769488696 "ancient" "M. pharaonis" NA
0.539845644114515 0.527561853010551 "ancient" "M. pharaonis" 0.0955
0.72793377790707 0.18062671701012 "ancient" "M. pharaonis" 0.0684
0.00895592737990276 0.322856683151349 "ancient" "M. pharaonis" 0.0852
0.0135882873858124 0.392697808452802 "ancient" "M. pharaonis" 0.4489
0.779748902913541 0.254916120528972 "ancient" "M. pharaonis" NA
0.160748875687363 0.417888490667858 "ancient" "M. pharaonis" NA
0.309247422411765 0.324148104799719 "ancient" "M. pharaonis" 0.0836
0.0851345446572035 0.342967892339278 "ancient" "M. pharaonis" 0.0934
0.0248834318423325 0.614735122834705 "ancient" "M. pharaonis" 0.1892
0.05466301645915 0.938834206748351 "ancient" "M. pharaonis" 0.0449
0.0287795566073647 0.321581601674766 "ancient" "M. pharaonis" 0.0354
0.0136163406038461 0.484491970488333 "ancient" "M. pharaonis" NA
0.0799415287850554 0.145763717301655 "ancient" "M. pharaonis" 0.0978
0.0194723456162913 0.526637259947603 "ancient" "M. pharaonis" 0.1924
0.0186491590629514 0.412708562898758 "aculeata" "M. pharaonis" NA
0.0309574491190358 0.447863557290372 "ancient" "M. pharaonis" NA
0.0323098865122734 0.55446746159477 "ancient" "M. pharaonis" NA
0.0276055965189929 0.733254387401509 "ancient" "M. pharaonis" NA
0.0465019829097782 0.665399825421118 "insect" "M. pharaonis" NA
0.0438059670622724 0.343639048961695 "ancient" "M. pharaonis" 0.1267
0.820500434053843 0.294590878993688 "ancient" "M. pharaonis" 0.1553
0.0278650409687653 0.225063974490434 "insect" "M. pharaonis" 0.2359
0.00504801414514892 0.457469240175832 "ancient" "M. pharaonis" NA
0.0347370046738426 0.742151624800103 "ancient" "M. pharaonis" 0.4536
0.454878736837071 0.206572143775702 "ancient" "M. pharaonis" NA
0.385736502259379 0.640559631159585 "ancient" "M. pharaonis" 0.2249
0.129700238518414 0.242931825276974 "ancient" "M. pharaonis" NA
0.135462440426557 0.955205953613553 "ancient" "M. pharaonis" NA
0.228586815588084 0.488478800675708 "ancient" "M. pharaonis" 0.1079
0.393230319385597 0.670700835151722 "ancient" "M. pharaonis" NA
0.279100629078163 0.292767972332457 "ancient" "M. pharaonis" 0.263
0.143664224415169 0.818626906599735 "ancient" "M. pharaonis" 0.1343
0.0483215302046151 0.858104260768073 "insect" "M. pharaonis" NA
0.25015591566601 0.513106204852211 "ancient" "M. pharaonis" NA
0.0282928882451756 0.54141908025869 "ancient" "M. pharaonis" NA
0.353629252504306 0.174250618654927 "ancient" "M. pharaonis" 0.2931
0.179732172278638 0.21273187146803 "insect" "M. pharaonis" 0.1293
0.0382714292006719 0.894385531633812 "novel" "M. pharaonis" NA
0.0281927878278729 1.09299418388767 "hymenoptera" "M. pharaonis" NA
0.245609245095197 0.785767185318295 "hymenoptera" "M. pharaonis" NA
0.00738871467143901 0.606190013759625 "hymenoptera" "M. pharaonis" NA
0.0157917716865313 0.784654111985404 "hymenoptera" "M. pharaonis" NA
0.00470354213422615 0.913621557736196 "hymenoptera" "M. pharaonis" NA
0.00365549660220385 0.859675577564396 "hymenoptera" "M. pharaonis" NA
0.00399723948574326 0.924542328539274 "hymenoptera" "M. pharaonis" NA
0.02127275686226 0.965574863641816 "ancient" "M. pharaonis" 0.2106
0.363911065404598 0.418372858137546 "ancient" "M. pharaonis" 0.0603
0.214500588591499 0.447930751154959 "ancient" "M. pharaonis" 0.1575
0.0207423865493765 0.390334337143157 "ancient" "M. pharaonis" NA
0.0630258371972372 0.613330420928256 "ancient" "M. pharaonis" 0.1874
0.406154161803861 0.417764701666441 "ancient" "M. pharaonis" 0.051
0.0287967863750557 0.346794555566222 "ancient" "M. pharaonis" NA
0.649465533810195 0.375691801436713 "ancient" "M. pharaonis" 0.0778
0.171645881654603 0.4204745523266 "ancient" "M. pharaonis" NA
0.0632936152803317 0.23595638457047 "ancient" "M. pharaonis" NA
0.0392901563059806 0.275699956984244 "ancient" "M. pharaonis" NA
0.155536008269255 0.343755423767783 "insect" "M. pharaonis" NA
0.162007856498484 1.21389240098521 "ancient" "M. pharaonis" NA
0.481401949166555 0.196499602946278 "ancient" "M. pharaonis" NA
0.560629707581764 0.180532828286416 "ancient" "M. pharaonis" NA
0.288063995630808 0.495218213313141 "ancient" "M. pharaonis" NA
0.809182720010365 0.148117823546374 "ancient" "M. pharaonis" 0.08
0.0054389231603512 0.716050801490492 "insect" "M. pharaonis" NA
0.00886186657605223 0.484382589239986 "ancient" "M. pharaonis" NA
0.0968426893118319 0.1715613656745 "ancient" "M. pharaonis" NA
0.0165286731616538 0.152369666012777 "ancient" "M. pharaonis" NA
0.0340761045239991 0.215490146414759 "ancient" "M. pharaonis" 0.1783
0.0467221621596937 0.251879648369385 "ancient" "M. pharaonis" 0.3897
0.472372569897267 0.203062101541621 "ancient" "M. pharaonis" 0.1746
0.0222102927014876 0.368722373711821 "insect" "M. pharaonis" 0.1935
0.164003019517306 0.205524294245231 "ancient" "M. pharaonis" 0.2623
0.111893501543079 0.121924345065045 "ancient" "M. pharaonis" 0.0784
0.0425282664949335 0.70775598694307 "ancient" "M. pharaonis" NA
0.00873650540066066 0.525280204580153 "insect" "M. pharaonis" NA
0.0904814114324947 0.552467662401366 "insect" "M. pharaonis" NA
0.781128155328321 0.558008401277038 "insect" "M. pharaonis" 0.1964
0.243773808920867 0.185369913030485 "ancient" "M. pharaonis" NA
0.0424487497277667 0.186532074097179 "ancient" "M. pharaonis" NA
0.0916501430812616 0.326299938006072 "ancient" "M. pharaonis" 0.0445
0.695660568895469 0.429836572485974 "ancient" "M. pharaonis" 0.1745
0.0293851730518766 0.314676770267749 "ancient" "M. pharaonis" NA
0.136211394783402 0.370072634938895 "insect" "M. pharaonis" 0.1174
0.0316194931706271 0.390056495454255 "ancient" "M. pharaonis" 0.1703
0.14924447070611 0.234644358985953 "ancient" "M. pharaonis" 0.2522
0.24062661363639 0.175138032121525 "insect" "M. pharaonis" NA
0.755825791490474 0.269697275915804 "ancient" "M. pharaonis" NA
0.662952072989192 0.78717321599748 "ancient" "M. pharaonis" 0.0861
0.0308841733927938 0.181021660417641 "ancient" "M. pharaonis" 0.1948
0.107936233305237 0.12976145320189 "ancient" "M. pharaonis" 0.0979
0.0260091091049562 0.563203023441915 "ancient" "M. pharaonis" 0.2723
0.0132360198722088 0.852494927862837 "aculeata" "M. pharaonis" NA
0.358951481487944 0.191870509068531 "ancient" "M. pharaonis" 0.145
0.0271859810204042 0.673238878374582 "insect" "M. pharaonis" NA
0.575331531227982 0.402836589908735 "ancient" "M. pharaonis" 0.0293
0.00569653911900984 0.687651711087744 "ancient" "M. pharaonis" 0.2581
0.00652067003164011 0.855676268797482 "hymenoptera" "M. pharaonis" NA
0.416297963795645 0.631329329107941 "ancient" "M. pharaonis" NA
0.0414867662796355 0.247640137058176 "ancient" "M. pharaonis" 0.1474
0.0186192296380655 0.564737071685711 "ancient" "M. pharaonis" NA
0.0210196817247109 0.784052223737424 "insect" "M. pharaonis" NA
0.0347373754284933 0.174254028757369 "ancient" "M. pharaonis" NA
0.033331578618166 0.325593719844656 "ancient" "M. pharaonis" 0.0705
0.329251762737458 0.58963114946043 "ancient" "M. pharaonis" 0.0198
0.725062176918718 0.186514685039133 "ancient" "M. pharaonis" 0.1079
0.28930972246162 0.491021070243317 "ancient" "M. pharaonis" 0.0227
0.0267086167887119 0.36277565011315 "ant" "M. pharaonis" NA
0.0320999594200101 1.09209520158431 "ancient" "M. pharaonis" 0.091
0.00605575631385229 0.516756644826941 "ancient" "M. pharaonis" NA
0.543324726332963 0.340991917823805 "ancient" "M. pharaonis" NA
0.0481943906342596 0.391546573886161 "ancient" "M. pharaonis" 0.0468
0.0537667259231315 0.3001286027529 "ancient" "M. pharaonis" NA
0.804367438168048 0.410360113197523 "ancient" "M. pharaonis" NA
0.120817936584013 0.266887820024405 "ancient" "M. pharaonis" NA
0.585140572750891 0.335412710633461 "ancient" "M. pharaonis" 0.0845
0.301829277424971 0.724715260674807 "insect" "M. pharaonis" 0.1136
0.591174652967849 0.36735142762417 "ancient" "M. pharaonis" 0.0769
0.0579888246834779 0.160831471857879 "insect" "M. pharaonis" NA
0.0572165228459073 0.214289922226037 "ancient" "M. pharaonis" 0.1135
0.0121965104772608 1.00179585223737 "ancient" "M. pharaonis" 0.0417
0.210848863800603 0.122227144075579 "ancient" "M. pharaonis" 0.0173
0.155428108974939 0.512972892955648 "ancient" "M. pharaonis" 0.154
0.115237220532675 0.294537122484381 "ancient" "M. pharaonis" NA
0.0255109928616323 0.478374963941254 "ancient" "M. pharaonis" NA
0.00915597548609929 0.575036026472952 "ancient" "M. pharaonis" NA
0.173078693898989 0.723892585021866 "ancient" "M. pharaonis" NA
0.215471922038011 0.230260192613723 "ancient" "M. pharaonis" NA
0.0988614782617294 0.404340009922812 "hymenoptera" "M. pharaonis" NA
0.222037500174171 0.28136748784469 "ancient" "M. pharaonis" 0.1427
0.478616414955936 0.353034326450935 "ancient" "M. pharaonis" NA
0.0189644988928216 0.437695641066158 "insect" "M. pharaonis" 0.2227
0.0726413471084481 1.12283479948149 "insect" "M. pharaonis" NA
0.229397692970226 0.237501651714636 "ancient" "M. pharaonis" 0.0398
0.0730371774701191 0.327839586872529 "ancient" "M. pharaonis" 0.2756
0.374141297080023 1.10898313884186 "ancient" "M. pharaonis" NA
0.0220747387217932 0.289130962297849 "ancient" "M. pharaonis" 0.1098
0.205130415797436 0.433303267990022 "ancient" "M. pharaonis" 0.0329
0.0262605185720648 0.306328278282151 "ancient" "M. pharaonis" NA
0.378590420119108 0.409403355513625 "ancient" "M. pharaonis" 0.0867
0.0579341407462992 0.147715868501666 "ancient" "M. pharaonis" 0.2964
0.546601372980834 1.25921978490704 "ancient" "M. pharaonis" NA
0.0567862495506157 1.0358071144071 "hymenoptera" "M. pharaonis" NA
0.110851823476097 0.198917866550595 "ancient" "M. pharaonis" 0.1417
0.0554571676791829 0.313139587956337 "ancient" "M. pharaonis" 0.1884
0.193653258219763 0.219897458858473 "ancient" "M. pharaonis" 0.0073
0.0257063356473957 0.151962413266758 "ancient" "M. pharaonis" 0.1085
0.518057814242286 0.110309156485857 "ancient" "M. pharaonis" 0.0122
0.125779391681027 0.265774320465172 "ancient" "M. pharaonis" 0.0436
0.0123747871955084 0.203640991683037 "ancient" "M. pharaonis" NA
0.0882288200597578 0.575505344644518 "ancient" "M. pharaonis" NA
0.0417600854177443 0.233856954074133 "ancient" "M. pharaonis" NA
0.241980096462987 0.842437514237788 "insect" "M. pharaonis" 0.3965
0.418314064250382 0.241046589073224 "ancient" "M. pharaonis" 0.0521
0.154411582643571 0.157881958263793 "insect" "M. pharaonis" 0.1723
0.106944130468886 0.962848306152075 "ancient" "M. pharaonis" NA
0.0348698290067605 0.194493700906909 "ancient" "M. pharaonis" NA
0.00853747984539771 0.287693161550122 "ancient" "M. pharaonis" 0.0375
0.698598499616336 0.419420732810293 "ancient" "M. pharaonis" NA
0.780344399051758 0.434281049849841 "insect" "M. pharaonis" 0.1885
0.867802386626052 0.144211333180114 "ancient" "M. pharaonis" 0.0109
0.00818846568855719 2.07944912231349 "ant" "M. pharaonis" NA
0.443189835704108 0.542666677357593 "ancient" "M. pharaonis" 0.1458
0.0188314195393143 0.32143290276108 "ancient" "M. pharaonis" 0.1159
0.358872555805369 0.430253050023331 "insect" "M. pharaonis" 0.3138
0.0031217918681866 0.499253425584046 "ancient" "M. pharaonis" 0.1244
0.110466088093322 0.336120632879215 "insect" "M. pharaonis" NA
0.156408534588596 0.245528325897671 "ancient" "M. pharaonis" 0.0531
0.490318654761773 0.334445404321751 "ancient" "M. pharaonis" 0.0141
0.279409453343458 0.147415020668378 "ancient" "M. pharaonis" NA
0.507283841099944 0.147975421100873 "insect" "M. pharaonis" NA
0.256070722302518 0.216250107736762 "ancient" "M. pharaonis" 0.1785
0.0844287209484877 0.209198071444534 "ancient" "M. pharaonis" 0.1962
0.523453677854621 0.218540346758265 "ancient" "M. pharaonis" 0.1101
0.0311807713405209 0.429785226625612 "ancient" "M. pharaonis" NA
0.076754325697552 0.489994431044839 "ancient" "M. pharaonis" NA
0.0149928827989879 0.267230293522254 "ancient" "M. pharaonis" 0.0198
0.278696432004222 0.137954838828696 "ancient" "M. pharaonis" 0.0795
0.479372275791148 0.326048071941232 "ancient" "M. pharaonis" 0.172
0.125594476731615 0.280179945416191 "ancient" "M. pharaonis" NA
0.190088193280188 0.348639953254041 "ancient" "M. pharaonis" 0.1661
0.170759151762 0.274323923952266 "ancient" "M. pharaonis" NA
0.0606253440130431 0.127985676190397 "ancient" "M. pharaonis" 0.017
0.113289188711286 0.246691960872514 "ancient" "M. pharaonis" NA
0.0605693911003008 0.324141076311392 "ancient" "M. pharaonis" NA
0.00749716940447478 1.25408286058782 "aculeata" "M. pharaonis" NA
0.123264991323088 0.279386746848622 "ant" "M. pharaonis" NA
0.0176207095280241 0.2829778238656 "ancient" "M. pharaonis" 0.1185
0.0108771275724325 1.26816760151765 "insect" "M. pharaonis" NA
0.0755970395514523 0.323941189483177 "insect" "M. pharaonis" NA
0.00325986840390834 0.57823206484875 "insect" "M. pharaonis" NA
0.0309047947230086 0.725692224871034 "ancient" "M. pharaonis" 0.136
0.0741957571287007 0.125172628803442 "ancient" "M. pharaonis" 0.1512
0.642275460365212 0.419148573208697 "ancient" "M. pharaonis" 0.2147
0.0252117243488276 0.311486855192134 "ancient" "M. pharaonis" 0.1801
0.0281160182729692 0.46100641943488 "ancient" "M. pharaonis" NA
0.172585292938311 0.226219056962566 "ancient" "M. pharaonis" 0.2999
0.116804746911821 0.206023746859849 "insect" "M. pharaonis" NA
0.52047883198717 0.169275358465348 "insect" "M. pharaonis" NA
0.0109549889359403 0.456784316803507 "insect" "M. pharaonis" 0.1571
0.0730735596759247 0.404419831098991 "ancient" "M. pharaonis" 0.098
0.0408649956028271 0.184902054073963 "ancient" "M. pharaonis" NA
0.106695058138064 0.33886536902542 "ancient" "M. pharaonis" NA
0.165370095616983 0.423076411005399 "ancient" "M. pharaonis" 0.1568
0.238883086495386 0.243564747765023 "ancient" "M. pharaonis" 0.001
0.0692320739224022 0.106404530689945 "ancient" "M. pharaonis" NA
0.351802633792695 0.344641278318942 "ancient" "M. pharaonis" 0.4068
0.796049752466084 0.458856931065991 "ancient" "M. pharaonis" 0.3615
0.0436242392014968 0.218987947158792 "ancient" "M. pharaonis" 0.1374
0.615302755330847 0.499418571965064 "ancient" "M. pharaonis" 0.0159
0.0190926319216843 0.762207643395993 "ancient" "M. pharaonis" NA
0.475894697066352 0.328325954032701 "ancient" "M. pharaonis" 0.0293
0.0307454272582383 0.780661275820144 "ancient" "M. pharaonis" NA
0.325539298239219 0.260759703133334 "hymenoptera" "M. pharaonis" 0.5201
0.470685673057153 0.251764458828193 "insect" "M. pharaonis" NA
0.34493653786751 0.382909007872615 "ancient" "M. pharaonis" NA
0.742119213113989 0.159470345660284 "ancient" "M. pharaonis" NA
0.290044910258748 0.677396663805464 "ant" "M. pharaonis" 0.3207
0.552242501846037 0.325747635528193 "ancient" "M. pharaonis" NA
0.00831794334472869 0.592100562012414 "ancient" "M. pharaonis" NA
0.764919559792229 0.212687337897278 "ancient" "M. pharaonis" 0.0618
0.0250684201603733 0.18192343623146 "ancient" "M. pharaonis" NA
0.292189481239563 0.414154974710919 "ancient" "M. pharaonis" 0.1927
0.389002546210727 0.387499038626631 "ancient" "M. pharaonis" NA
0.248832131092403 0.189585538487071 "ancient" "M. pharaonis" 0.13
0.0860083192766997 0.192703396400907 "ancient" "M. pharaonis" 0.0734
0.0998782155320988 0.725682609284085 "ancient" "M. pharaonis" 0.2053
0.078292388300949 0.26603555007678 "ancient" "M. pharaonis" 0.1814
0.0697322214526015 0.221580752641011 "ancient" "M. pharaonis" NA
0.431450402123972 0.633976548987165 "ancient" "M. pharaonis" NA
0.258973247865433 0.378352874851371 "hymenoptera" "M. pharaonis" NA
0.0358045383436634 0.591513455811504 "ant" "M. pharaonis" 0.5157
0.00933576716312792 1.35696080230442 "hymenoptera" "M. pharaonis" 0.2527
0.167877310050386 0.374346031599338 "ancient" "M. pharaonis" 0.1811
0.295748111263542 0.494395127499591 "insect" "M. pharaonis" NA
0.0585048727052853 0.306895656514424 "ancient" "M. pharaonis" NA
0.0160523429396471 0.552573402330121 "hymenoptera" "M. pharaonis" NA
0.0102017975879146 0.615317916921331 "hymenoptera" "M. pharaonis" NA
0.00377702606685472 1.2500580111986 "hymenoptera" "M. pharaonis" NA
0.0319284623667378 0.931375389586519 "hymenoptera" "M. pharaonis" NA
0.0141965587124585 0.618410950346412 "hymenoptera" "M. pharaonis" NA
0.217741161476076 0.991052929098816 "hymenoptera" "M. pharaonis" NA
0.0269086672720666 0.811709002177138 "insect" "M. pharaonis" 0.2586
0.0166068115980301 0.798715129098446 "hymenoptera" "M. pharaonis" NA
0.0906068786571151 0.389838094318554 "ancient" "M. pharaonis" NA
0.00667139207554314 0.552525548783834 "ancient" "M. pharaonis" NA
0.0781646288958551 0.762961505998441 "insect" "M. pharaonis" NA
0.570015980510413 0.195547437711958 "ancient" "M. pharaonis" NA
0.0254859150870509 0.447435169467297 "ancient" "M. pharaonis" NA
0.320619655788718 0.71736501446898 "ancient" "M. pharaonis" 0.2921
0.285256425356069 0.18837885154832 "ancient" "M. pharaonis" 0.1215
0.275171993583923 0.720932307511749 "ancient" "M. pharaonis" 0.295
0.0631365279108969 0.347555750639714 "ancient" "M. pharaonis" NA
0.0628259261252281 0.396943094291701 "ancient" "M. pharaonis" NA
0.0257121063310944 0.395339072353158 "ancient" "M. pharaonis" NA
0.0157738175256776 0.258781879904503 "ancient" "M. pharaonis" NA
0.0314629096413618 0.216063522799395 "ancient" "M. pharaonis" NA
0.0325201869313333 0.881291953601472 "ancient" "M. pharaonis" NA
0.428418700403444 0.753931068333104 "ancient" "M. pharaonis" 0.0683
0.0898633631589458 0.295154343845859 "ancient" "M. pharaonis" 0.1486
0.160693192989011 0.484557626346822 "ancient" "M. pharaonis" NA
0.452274707878961 0.158432287713985 "ancient" "M. pharaonis" NA
0.510073566861102 0.321081511169839 "ancient" "M. pharaonis" 0.1189
0.0390849487499833 0.181500974346948 "ancient" "M. pharaonis" 0.0735
0.297241840193811 0.366594250652234 "ancient" "M. pharaonis" 0.212
0.146057578275271 0.557440050185058 "ancient" "M. pharaonis" 0.1329
0.290561992513587 0.578978809659989 "ancient" "M. pharaonis" 0.2468
0.584946731588611 0.437694358867201 "ancient" "M. pharaonis" 0.0501
0.012978175067481 0.37394078846854 "ancient" "M. pharaonis" NA
0.311772732755689 1.06729746155113 "hymenoptera" "M. pharaonis" NA
0.631051645202356 0.828827643989181 "ancient" "M. pharaonis" NA
0.00772015107736863 1.06653358087738 "insect" "M. pharaonis" 0.2716
0.00824116021839588 0.474024020012349 "ancient" "M. pharaonis" NA
0.0059746448753167 0.349139763157357 "ancient" "M. pharaonis" NA
0.00801525220558492 0.266512872108777 "ancient" "M. pharaonis" NA
0.412730100309182 0.619409620436287 "ancient" "M. pharaonis" 0.1314
0.0370241293608009 0.179272719891364 "ancient" "M. pharaonis" NA
0.0153485408901495 0.78845159801989 "ancient" "M. pharaonis" 0.1758
0.0209615482676688 1.12453480827523 "insect" "M. pharaonis" 0.2341
0.0409212042051586 0.0995185911899614 "insect" "M. pharaonis" 0.1384
0.0820716435447491 0.651962366250349 "insect" "M. pharaonis" NA
0.0269283546779197 0.248082831636552 "ancient" "M. pharaonis" NA
0.569796469306884 0.582094425731644 "ancient" "M. pharaonis" 0.1766
0.83088824275102 0.349099548861791 "ancient" "M. pharaonis" 0.2115
0.0467583296229878 0.327572005256993 "ancient" "M. pharaonis" 0.1465
0.00164084853980126 0.917526726113148 "insect" "M. pharaonis" NA
0.00782329524131692 0.901756520117859 "ant" "M. pharaonis" 0.3598
0.0444097876844346 0.194341971131938 "ancient" "M. pharaonis" 0.0333
0.0046064228487802 0.906789090930318 "ancient" "M. pharaonis" 0.1626
0.201554636802346 0.743062043861874 "insect" "M. pharaonis" 0.1808
0.186527079809941 0.754590564843796 "ancient" "M. pharaonis" 0.4207
0.0702175160920397 0.2433929351679 "ancient" "M. pharaonis" NA
0.044165339027676 1.02042253710324 "insect" "M. pharaonis" NA
0.387500050907142 0.187171301253235 "ancient" "M. pharaonis" 0.2236
0.066833309261973 0.117957322312942 "ancient" "M. pharaonis" 0.0279
0.556789251595609 0.492384324504433 "ancient" "M. pharaonis" 0.1098
0.158640290329566 0.283891749896336 "ancient" "M. pharaonis" 0.0123
0.30984084728161 0.542488291875014 "ancient" "M. pharaonis" NA
0.103114439100999 0.207131834153219 "ancient" "M. pharaonis" NA
0.688714241213407 0.125017092875921 "ancient" "M. pharaonis" 0.0326
0.290116414782765 0.341679774462457 "ancient" "M. pharaonis" 0.1049
0.0447623875673515 0.193039444497606 "ancient" "M. pharaonis" NA
0.0480378293456534 0.16605792637824 "ancient" "M. pharaonis" 0.1759
0.241653755134891 0.226587559092833 "ancient" "M. pharaonis" 0.2993
0.517517477937339 0.256980429157901 "ancient" "M. pharaonis" 0.0256
0.0378828112427976 0.352631640460129 "ancient" "M. pharaonis" 0.1447
0.00156421523528889 0.544898766652536 "ancient" "M. pharaonis" NA
0.0182094275660097 0.279194479904229 "ancient" "M. pharaonis" 0.0495
0.623860915765327 0.404654059560224 "ancient" "M. pharaonis" 0.0983
0.0252757766504135 0.497553323276858 "ancient" "M. pharaonis" NA
0.0117783007091146 0.322579118674522 "ancient" "M. pharaonis" 0.0859
0.115994550376547 0.244053653435268 "ancient" "M. pharaonis" NA
0.205547181474622 0.479818627145854 "ancient" "M. pharaonis" NA
0.449317440950141 0.246100951276278 "ancient" "M. pharaonis" NA
0.0126040892046283 0.469241545809408 "ant" "M. pharaonis" 0.221
0.19369598826688 0.219123541275358 "ancient" "M. pharaonis" 0.184
0.00331395657784116 0.623834978288545 "insect" "M. pharaonis" NA
0.0194269352394226 0.479112760065448 "ancient" "M. pharaonis" 0.1906
0.00335965912111224 1.07170783476698 "aculeata" "M. pharaonis" NA
0.0994249435899117 0.140343996278151 "ancient" "M. pharaonis" NA
0.437193539841252 0.691033032621096 "ancient" "M. pharaonis" NA
0.795659114950706 0.233444467522589 "ancient" "M. pharaonis" 0.001
0.0390853471563159 0.52610594979304 "ancient" "M. pharaonis" 0.185
0.728424395872047 0.109518256565701 "ancient" "M. pharaonis" 0.0046
0.717528513428829 0.126353498210251 "ancient" "M. pharaonis" 0.0532
0.0756405863980155 0.142570254938725 "ancient" "M. pharaonis" 0.0427
0.340927566972017 0.177540535533624 "ancient" "M. pharaonis" 0.0218
0.253283780760801 0.402439572546281 "ancient" "M. pharaonis" 0.0738
0.163683547915618 0.295648020595277 "ancient" "M. pharaonis" 0.1257
0.00370507969224989 1.52973722528724 "ancient" "M. pharaonis" 0.2126
0.0377895655332198 0.452995952851851 "ancient" "M. pharaonis" NA
0.318480784785126 0.156018036704354 "ancient" "M. pharaonis" NA
0.0319192472806811 0.13687043356256 "insect" "M. pharaonis" 0.1766
0.0153096217745822 0.564807980894213 "ant" "M. pharaonis" NA
0.0153124764494063 0.495287329376182 "insect" "M. pharaonis" NA
0.0250121351743458 0.301527698869907 "insect" "M. pharaonis" 0.359
0.00506089602218783 1.16565156401578 "ancient" "M. pharaonis" NA
0.0551081766598537 0.343602744336495 "ancient" "M. pharaonis" 0.2026
0.0727371517861675 0.290425136462813 "insect" "M. pharaonis" NA
0.156605564186903 0.526543128358257 "ant" "M. pharaonis" NA
0.495707165007747 0.543782210614366 "ancient" "M. pharaonis" 0.2442
0.386321515378835 0.139592481601775 "hymenoptera" "M. pharaonis" NA
0.00978493166912643 0.499072117332687 "ant" "M. pharaonis" NA
0.00391609712426526 1.01274394006911 "insect" "M. pharaonis" NA
0.00268267635964625 0.663186416836224 "insect" "M. pharaonis" NA
0.287245615679103 0.122753303200738 "ancient" "M. pharaonis" NA
0.0603173819214237 0.948864217732863 "insect" "M. pharaonis" NA
0.351821330959863 1.17981745334429 "insect" "M. pharaonis" NA
0.0397800465101855 0.206839736942634 "ancient" "M. pharaonis" NA
0.374111086714218 0.300554511180309 "ancient" "M. pharaonis" 0.1509
0.0232660439849822 0.206054722428242 "ancient" "M. pharaonis" NA
0.170291173010415 0.597022531939529 "ancient" "M. pharaonis" NA
0.00434043547038992 0.443428160548303 "ancient" "M. pharaonis" 0.0524
0.141753497869501 0.173866308644387 "ancient" "M. pharaonis" NA
0.0247130899387259 0.330810599119471 "ancient" "M. pharaonis" NA
0.0635704587119489 0.231209783209516 "ancient" "M. pharaonis" NA
0.346698301595637 1.08809419179806 "ancient" "M. pharaonis" NA
0.19009024039512 0.279635974875007 "ancient" "M. pharaonis" NA
0.379866604864993 0.378083195713203 "ancient" "M. pharaonis" 0.2316
0.758415758851768 0.176774453076058 "ancient" "M. pharaonis" 0.0373
0.567992537390786 0.900416958045574 "ancient" "M. pharaonis" 0.1794
0.122802964120875 0.239895968554285 "ancient" "M. pharaonis" 0.2139
0.0200284413233618 0.637203011944454 "ancient" "M. pharaonis" NA
0.773073513981622 0.651090108539048 "insect" "M. pharaonis" 0.0479
0.504578493674015 0.514126521012727 "ancient" "M. pharaonis" 0.2773
0.0274788023023405 0.364002528126733 "insect" "M. pharaonis" 0.4036
0.0398259416330427 0.175414757677115 "ancient" "M. pharaonis" 0.1832
0.0305857637196594 0.973011679145569 "insect" "M. pharaonis" NA
0.0478053304853693 0.878008910890882 "insect" "M. pharaonis" NA
0.605367574585132 0.260407971776285 "ancient" "M. pharaonis" NA
0.455600468760137 0.188391759030007 "ancient" "M. pharaonis" 0.1389
0.404167920751161 0.220543928765875 "ancient" "M. pharaonis" 0.0082
0.123924322029179 0.426178451085784 "ancient" "M. pharaonis" 0.2375
0.00335124211355905 0.734694653987894 "ancient" "M. pharaonis" 0.165
0.139361661171719 0.220206496218595 "ancient" "M. pharaonis" 0.2146
0.499540379274673 0.42056563139137 "ancient" "M. pharaonis" NA
0.546357273349715 0.393775143276354 "ancient" "M. pharaonis" 0.0341
0.0565253191241276 0.245039528748793 "ancient" "M. pharaonis" NA
0.0567404146904136 0.267859749572409 "hymenoptera" "M. pharaonis" NA
0.0112114109837865 0.322075288477514 "ancient" "M. pharaonis" 0.0626
0.0342024132039046 0.470315802046875 "ant" "M. pharaonis" NA
0.0907662544941867 0.164961948997602 "ancient" "M. pharaonis" 0.1034
0.00340547141598694 0.594978743933589 "insect" "M. pharaonis" NA
0.0887073088149239 0.600421688391557 "ancient" "M. pharaonis" 0.0605
0.154891207034355 0.587844284834254 "ancient" "M. pharaonis" NA
0.236864724659274 0.291208580065484 "ancient" "M. pharaonis" NA
0.0796899706159281 0.184188216589238 "ancient" "M. pharaonis" 0.1444
0.0514147058155177 0.300613258742007 "ancient" "M. pharaonis" NA
0.0676528780815559 0.320485433785475 "ancient" "M. pharaonis" NA
0.112694214342005 0.252439903085458 "ancient" "M. pharaonis" 0.0991
0.00682168142411201 0.411448572209666 "ancient" "M. pharaonis" NA
0.292829008326001 0.307615084636023 "ancient" "M. pharaonis" NA
0.0528422916784855 0.174559336680846 "insect" "M. pharaonis" NA
0.0528422916784855 0.174559336680846 "ancient" "M. pharaonis" NA
0.471630078058091 0.691245040326711 "insect" "M. pharaonis" NA
0.17198655742992 0.662367734812221 "ancient" "M. pharaonis" 0.2286
0.440262479451289 0.749702257224085 "ancient" "M. pharaonis" NA
0.401215055764138 0.361250958973225 "ancient" "M. pharaonis" 0.014
0.0597292781238312 0.217651675730929 "ancient" "M. pharaonis" NA
0.36999526889495 0.33944420132366 "ancient" "M. pharaonis" 0.2321
0.00584598197916126 0.543144922244752 "ancient" "M. pharaonis" NA
0.0548282362487547 0.519792582518467 "ancient" "M. pharaonis" NA
0.505023611963485 0.480309692626881 "ancient" "M. pharaonis" 0.0793
0.178839192788457 0.150226868448762 "insect" "M. pharaonis" 0.1148
0.425757645385974 0.368833829723989 "ancient" "M. pharaonis" 0.001
0.116253988964581 0.198517797800384 "ancient" "M. pharaonis" 0.2382
0.0312364516683723 0.310170303303769 "ancient" "M. pharaonis" NA
0.0794095293295316 0.324935756019877 "ancient" "M. pharaonis" 0.2494
0.922391555428666 0.176508569439427 "ancient" "M. pharaonis" 0.1377
0.0410233183849856 0.229613496425644 "ancient" "M. pharaonis" NA
0.0469849675355 0.331322903760137 "insect" "M. pharaonis" NA
0.475433611179182 0.233050326995101 "ancient" "M. pharaonis" 0.2011
0.0781078052957731 0.228739389393815 "insect" "M. pharaonis" NA
0.0882491501096167 0.215064841506554 "insect" "M. pharaonis" NA
0.0286606926738274 0.267501258295063 "ancient" "M. pharaonis" NA
0.010427027682258 0.761153481128201 "ancient" "M. pharaonis" 0.1751
0.30270896838365 0.412598347567973 "ancient" "M. pharaonis" NA
0.00316466774969277 0.26372699846578 "ancient" "M. pharaonis" 0.0568
0.397318865959923 1.17693943690359 "ancient" "M. pharaonis" NA
0.0586404582640438 0.243862837498389 "ancient" "M. pharaonis" NA
0.431475225643561 0.158654284316412 "ancient" "M. pharaonis" 0.1837
0.0234448430751959 0.691002864696461 "ancient" "M. pharaonis" 0.1824
0.057676727650582 0.607896689210068 "ant" "M. pharaonis" NA
0.25103867041517 0.375326821625643 "ancient" "M. pharaonis" 0.2048
0.0610687057572196 0.273259508547937 "ancient" "M. pharaonis" NA
0.324641724566916 0.660497157384131 "ancient" "M. pharaonis" NA
0.0522856648421309 0.584569688159449 "ancient" "M. pharaonis" NA
0.0419944921690694 0.377232641893414 "ancient" "M. pharaonis" 0.0267
0.0486771094136662 0.435217090872258 "ancient" "M. pharaonis" 0.1661
0.0128805185087166 0.272565575793443 "ancient" "M. pharaonis" NA
0.162281898901919 0.34373138964775 "ancient" "M. pharaonis" NA
0.0489712102722013 0.599930286288628 "ancient" "M. pharaonis" 0.1763
0.0776823188047629 0.152918914798131 "ancient" "M. pharaonis" NA
0.0706719373708505 0.172501616286564 "ancient" "M. pharaonis" 0.0868
0.0955424200470118 0.248808320805178 "ancient" "M. pharaonis" 0.0393
0.026044680544916 0.227994371753551 "ancient" "M. pharaonis" 0.1075
0.0328366115658295 0.644701676418843 "ancient" "M. pharaonis" 0.0783
0.0962334643667041 0.231896488071593 "ancient" "M. pharaonis" 0.1257
0.257899447181957 0.323264334091004 "ancient" "M. pharaonis" 0.0227
0.280023779877682 0.600928537519706 "ancient" "M. pharaonis" NA
0.618816932765697 0.522453119521328 "insect" "M. pharaonis" 0.1873
0.114903924433568 0.212364223094683 "ancient" "M. pharaonis" NA
0.332006255251094 0.450061001169477 "ancient" "M. pharaonis" 0.001
0.122940643741194 0.632578710270832 "hymenoptera" "M. pharaonis" NA
0.890574063253867 0.204860838279997 "ancient" "M. pharaonis" 0.1859
0.605272142078378 0.338055410983262 "ancient" "M. pharaonis" NA
0.0174659333538912 0.89917836637372 "insect" "M. pharaonis" NA
0.702934110083244 0.48045390340632 "ancient" "M. pharaonis" 0.1606
0.237890021545868 0.636389091626009 "insect" "M. pharaonis" 0.1775
0.598627118081966 0.427405848588705 "ancient" "M. pharaonis" NA
0.750641949931506 0.286111167114702 "ancient" "M. pharaonis" 0.1214
0.575800594216681 0.409123753805101 "ancient" "M. pharaonis" 0.1593
0.00831426382334402 1.1717115708388 "insect" "M. pharaonis" NA
0.0144701379463069 0.466391888768518 "ancient" "M. pharaonis" NA
0.0508783267613579 0.587776441202113 "ancient" "M. pharaonis" NA
0.281480825517598 0.303316709456372 "ancient" "M. pharaonis" 0.0709
0.0255727138210403 0.779851188133069 "insect" "M. pharaonis" NA
0.00655778832706943 0.859429308766172 "insect" "M. pharaonis" NA
0.437005586213107 0.40632402321859 "ancient" "M. pharaonis" 0.0964
0.00410156152597667 0.6829482291987 "ancient" "M. pharaonis" NA
0.0107243173880568 0.642674111487766 "insect" "M. pharaonis" NA
0.102734763436545 0.37039084072043 "ancient" "M. pharaonis" NA
0.277257083826276 0.534787483270519 "insect" "M. pharaonis" NA
0.27894798654275 0.443604719999004 "ancient" "M. pharaonis" NA
0.233926993299966 0.25250603993405 "ancient" "M. pharaonis" NA
0.0563831454278515 0.834345311687654 "ancient" "M. pharaonis" 0.2083
0.344551951046611 0.267104909728371 "ancient" "M. pharaonis" 0.0519
0.0161015530323047 0.709572832027712 "insect" "M. pharaonis" NA
0.0140690999754888 1.30204048854804 "ancient" "M. pharaonis" 0.0533
0.157852568039607 0.543027262414974 "ancient" "M. pharaonis" 0.1008
0.637768471201854 0.30777751643858 "ancient" "M. pharaonis" NA
0.1449567449365 0.26633298135924 "ancient" "M. pharaonis" NA
0.127753240732087 0.262480536147835 "ant" "M. pharaonis" NA
0.399607159253464 0.789406381043725 "hymenoptera" "M. pharaonis" NA
0.0432154472682438 0.219461539820665 "ancient" "M. pharaonis" 0.2043
0.820674997416047 0.122270533048436 "ancient" "M. pharaonis" NA
0.0789927102361033 0.271065116755454 "novel" "M. pharaonis" NA
0.0385961578515835 0.461774899279561 "ancient" "M. pharaonis" NA
0.0339422172492562 0.510522763059675 "ancient" "M. pharaonis" NA
0.0329929006309421 0.512661968326868 "insect" "M. pharaonis" NA
0.0204274033222439 1.04217479536229 "ancient" "M. pharaonis" 0.4051
0.0260212393669432 0.368987157358843 "ancient" "M. pharaonis" 0.0651
0.0138787538558071 0.580777839079853 "insect" "M. pharaonis" 0.3718
0.016297067834108 0.626859676201242 "ancient" "M. pharaonis" NA
0.0362073192073845 0.427442900849235 "insect" "M. pharaonis" 0.4918
0.116215956795865 0.135452383473048 "ancient" "M. pharaonis" 0.0553
0.625736791870213 0.152171460554944 "ant" "M. pharaonis" NA
0.374202663640211 0.164503117557383 "ancient" "M. pharaonis" 0.069
0.00406645866141379 0.319288706934768 "ancient" "M. pharaonis" 0.1084
0.0722060038715541 0.171477319094488 "ancient" "M. pharaonis" 0.1794
0.572687948350432 0.452414573799871 "ancient" "M. pharaonis" NA
0.0735452921415381 0.207166902258073 "ancient" "M. pharaonis" 0.1897
0.394845704204235 0.24938031644166 "ancient" "M. pharaonis" NA
0.490957148005168 0.685922237858144 "ancient" "M. pharaonis" 0.0879
0.278074533141793 0.346422614717975 "ancient" "M. pharaonis" 0.0615
0.619049305350597 0.46250065001882 "ancient" "M. pharaonis" NA
0.0246062764602914 0.6319370032309 "insect" "M. pharaonis" NA
0.359315136229948 0.569257475453596 "ancient" "M. pharaonis" 0.3301
0.79415042663556 0.180040023050426 "ancient" "M. pharaonis" 0.1688
0.0017431856238549 0.736885151213054 "ancient" "M. pharaonis" NA
0.00454954075823786 0.641332605975368 "ancient" "M. pharaonis" 0.081
0.0799627656558468 0.191153268274041 "ancient" "M. pharaonis" NA
0.50857537892672 0.28548765661868 "ancient" "M. pharaonis" 0.322
0.927130302318895 0.505779755851118 "ancient" "M. pharaonis" NA
0.523258339297459 0.300088056706448 "insect" "M. pharaonis" 0.1754
0.511486603320322 0.35823737393171 "ancient" "M. pharaonis" NA
0.157737468463718 0.138574238703994 "ancient" "M. pharaonis" 0.0618
0.421226780338412 0.637137137306766 "ancient" "M. pharaonis" 0.0682
0.367036540595611 0.364090757551751 "ancient" "M. pharaonis" 0.1483
0.148085558585738 0.420254532051246 "ancient" "M. pharaonis" 0.1079
0.223753753371391 0.323293631145898 "ancient" "M. pharaonis" 0.0495
0.0591856237020188 0.408443612677607 "ancient" "M. pharaonis" 0.0433
0.0558220318920903 0.138086077825922 "ancient" "M. pharaonis" 0.3071
0.843496680045398 0.569153866788818 "ancient" "M. pharaonis" NA
0.137895749502366 0.245410927146117 "ancient" "M. pharaonis" 0.0387
0.403799897903723 0.347834070751287 "ancient" "M. pharaonis" 0.1885
0.120621242160667 0.184164493037976 "ancient" "M. pharaonis" 0.2085
0.166245640512973 0.131369224714097 "ancient" "M. pharaonis" NA
0.0074824692495871 0.234316346150716 "insect" "M. pharaonis" NA
0.0885386810005106 0.121183615161787 "ancient" "M. pharaonis" NA
0.034510942473401 0.32658487231095 "ancient" "M. pharaonis" 0.1487
0.0471905411064308 0.97085359623174 "insect" "M. pharaonis" 0.2453
0.0414501845066337 0.491777786702766 "ant" "M. pharaonis" NA
0.0313066729892026 0.31639543673896 "ancient" "M. pharaonis" 0.1364
0.103993334727693 0.175687906058449 "ancient" "M. pharaonis" NA
0.567701732598909 0.667983492288445 "ancient" "M. pharaonis" 0.065
0.351536408436587 0.173603944185429 "ancient" "M. pharaonis" NA
0.0654925746042515 0.122921838963534 "ancient" "M. pharaonis" NA
0.0654925746042515 0.122921838963534 "ancient" "M. pharaonis" NA
0.0168012867656694 0.409605801454779 "ancient" "M. pharaonis" NA
0.0315132393878753 0.51694286282249 "ancient" "M. pharaonis" NA
0.422399136240345 0.210930144016295 "ancient" "M. pharaonis" NA
0.381585148384729 0.45010068315514 "ancient" "M. pharaonis" NA
0.0616938718532529 0.346990452065802 "ancient" "M. pharaonis" 0.3866
0.0086129964661827 0.156774359183641 "ancient" "M. pharaonis" 0.197
0.051579247152929 0.256560061995805 "ancient" "M. pharaonis" 0.2589
0.0113432739063492 0.695399733874962 "ancient" "M. pharaonis" 0.0489
0.0843416537743294 0.243971021226548 "ancient" "M. pharaonis" 0.0873
0.646243745518436 0.171886009918436 "ancient" "M. pharaonis" 0.0934
0.00424993632602853 0.497566964943511 "ancient" "M. pharaonis" 0.0442
0.00488846543120328 0.467592161687301 "insect" "M. pharaonis" NA
0.0330726374596301 0.167218838331412 "ancient" "M. pharaonis" NA
0.216908581708143 0.216076645163257 "ancient" "M. pharaonis" 0.0435
0.00911217051946887 0.629024591364911 "insect" "M. pharaonis" NA
0.266729641210128 0.173100807607687 "ancient" "M. pharaonis" 0.0762
0.00591236758911364 0.581887667768822 "insect" "M. pharaonis" NA
0.00948015989552429 0.211038223246696 "ancient" "M. pharaonis" NA
0.00571686416860813 0.993823526999249 "insect" "M. pharaonis" NA
0.161512337910239 1.22574397769708 "insect" "M. pharaonis" NA
0.0181449543605449 0.409443344903236 "ant" "M. pharaonis" NA
0.0304135036900596 0.950036357905255 "insect" "M. pharaonis" NA
0.234200308916171 0.31913617987756 "ancient" "M. pharaonis" NA
0.0141299289535006 0.184882158564276 "ancient" "M. pharaonis" NA
0.00550143410079967 0.331381298560326 "insect" "M. pharaonis" NA
0.0130241905418685 0.455181940318237 "insect" "M. pharaonis" NA
0.0461205375191121 0.622432475446883 "ancient" "M. pharaonis" NA
0.00339004987861841 0.448680178935799 "ancient" "M. pharaonis" NA
0.0422005626183816 0.194425702801504 "ancient" "M. pharaonis" 0.1706
0.0215160707347713 0.362917214460656 "ancient" "M. pharaonis" NA
0.0665012067458487 0.356387643916953 "ancient" "M. pharaonis" NA
0.189574819758593 0.226363831720085 "insect" "M. pharaonis" NA
0.274602523858543 0.577112359777777 "ancient" "M. pharaonis" 0.0085
0.0205578233968047 0.224859144512627 "ancient" "M. pharaonis" 0.0085
0.0553852861591958 0.362988977499764 "ant" "M. pharaonis" NA
0.0122664186778771 0.971927925540678 "insect" "M. pharaonis" NA
0.00203755687235696 0.858630675002107 "hymenoptera" "M. pharaonis" NA
0.686403736096271 0.461247756917837 "ancient" "M. pharaonis" NA
0.0121281089331275 0.421200122899662 "ancient" "M. pharaonis" NA
0.616274289431579 0.310917516215857 "ancient" "M. pharaonis" 0.21
0.543902637699826 0.426803185819187 "ancient" "M. pharaonis" 0.059
0.0899980615821252 0.155429272909211 "ancient" "M. pharaonis" 0.0432
0.156325137737784 0.256183140600744 "ancient" "M. pharaonis" 0.1324
0.121430264321215 0.241713999223965 "ancient" "M. pharaonis" 0.1358
0.395484344390487 0.557081427294944 "insect" "M. pharaonis" NA
0.584487827672582 0.158300228622783 "ant" "M. pharaonis" NA
0.0380251290651254 0.251006366446555 "ancient" "M. pharaonis" 0.1066
0.410305728651906 0.644352986835968 "ancient" "M. pharaonis" 0.082
0.788279384936123 0.164300379361691 "ancient" "M. pharaonis" NA
0.0128035889661678 0.110348252066653 "ancient" "M. pharaonis" NA
0.318902727878401 0.713798514966051 "ancient" "M. pharaonis" 0.1512
0.292058232559633 0.142846360245521 "hymenoptera" "M. pharaonis" 0.0072
0.111123149012741 0.232191799316144 "ancient" "M. pharaonis" NA
0.355747206893938 0.157662970805436 "ancient" "M. pharaonis" NA
0.0587189400338773 0.315683552202068 "ancient" "M. pharaonis" NA
0.0195134215915281 0.187498503749465 "ancient" "M. pharaonis" NA
0.0139423383784553 0.20301991210797 "ancient" "M. pharaonis" NA
0.0476177889479978 0.246378748405435 "ancient" "M. pharaonis" NA
0.0499590494516944 0.164762942323752 "ancient" "M. pharaonis" 0.0353
0.0563688072589502 0.251548261374657 "ancient" "M. pharaonis" 0.2904
0.110327878306366 0.224039033036606 "ancient" "M. pharaonis" 0.0522
0.228082745254057 0.298858419464771 "ancient" "M. pharaonis" 0.016
0.0462542658223925 0.134204991384741 "ancient" "M. pharaonis" NA
0.164309320019355 0.224004346625768 "ancient" "M. pharaonis" 0.2981
0.094604269096454 0.323235444392876 "hymenoptera" "M. pharaonis" NA
0.330820661635594 0.253838492656138 "hymenoptera" "M. pharaonis" 0.1457
0.0860666012899297 0.208290678167737 "ancient" "M. pharaonis" 0.1803
0.05073566088077 0.70837097362649 "ant" "M. pharaonis" NA
0.301532903841298 0.162173473840793 "ancient" "M. pharaonis" 0.0547
0.0142585382021596 0.341973719590309 "insect" "M. pharaonis" NA
0.428548576482256 0.631077229258209 "ancient" "M. pharaonis" NA
0.0641508676134505 0.261578415605122 "ancient" "M. pharaonis" NA
0.0641508676134505 0.261578415605122 "ancient" "M. pharaonis" NA
0.0356152260567023 0.190616828460242 "ancient" "M. pharaonis" 0.3417
0.17612506758844 0.215277023630266 "ancient" "M. pharaonis" 0.0548
0.0964035042182807 0.318370322447744 "ancient" "M. pharaonis" NA
0.109575004658379 0.369247040206024 "ancient" "M. pharaonis" 0.1578
0.422634122550061 0.424598840468877 "ancient" "M. pharaonis" 0.1522
0.146982694182117 0.333865122403345 "insect" "M. pharaonis" 0.2533
0.222633573650801 0.515805162588294 "ancient" "M. pharaonis" NA
0.267665061855205 0.34027898126011 "ancient" "M. pharaonis" NA
0.0599157043986109 0.21263470574495 "ancient" "M. pharaonis" NA
0.045214057655002 0.131043269749023 "ancient" "M. pharaonis" 0.0956
0.0867548832059967 0.235796682962082 "ancient" "M. pharaonis" 0.1427
0.0566569454641396 0.874808920638507 "ancient" "M. pharaonis" NA
0.0913219247012501 0.595559991195368 "ancient" "M. pharaonis" 0.1115
0.0863792000849237 0.145150675483358 "ancient" "M. pharaonis" NA
0.0344422574174518 0.153648259316307 "ancient" "M. pharaonis" 0.1071
0.0931612036785314 0.362445550783589 "ancient" "M. pharaonis" NA
0.119973545669046 0.217856190209039 "ancient" "M. pharaonis" 0.0607
0.0261915477689036 0.691643907308676 "ancient" "M. pharaonis" NA
0.0382528852655809 0.339834365800817 "ancient" "M. pharaonis" 0.189
0.0238254443448338 0.216848270568434 "ancient" "M. pharaonis" 0.3873
0.0936899627217359 0.20081477741604 "ancient" "M. pharaonis" 0.038
0.158586344638507 0.136265721647158 "ancient" "M. pharaonis" 0.0626
0.171910542012481 0.111666213487907 "ancient" "M. pharaonis" NA
0.0361782617727983 0.53732560899153 "ancient" "M. pharaonis" 0.2754
0.21563303036576 1.02520293921228 "ancient" "M. pharaonis" 0.0276
0.388292116599651 0.394118535619229 "ancient" "M. pharaonis" NA
0.322984659924829 0.726066941145642 "ancient" "M. pharaonis" 0.1711
0.0588547808351354 0.380582730789792 "ancient" "M. pharaonis" NA
0.0021285345659869 0.547733966863551 "ancient" "M. pharaonis" NA
0.00833835549162291 1.03028053935477 "insect" "M. pharaonis" NA
0.436054291948824 0.260074864499101 "ancient" "M. pharaonis" NA
0.00951209918191005 0.698638224264462 "ancient" "M. pharaonis" 0.232
0.00473176998797207 0.570708867261278 "ancient" "M. pharaonis" NA
0.0085821061627449 0.687009209431201 "ancient" "M. pharaonis" NA
0.092907604598041 0.273989238575006 "ancient" "M. pharaonis" 0.148
0.404917361669874 0.321912899414396 "ancient" "M. pharaonis" NA
0.00425646451057804 1.18259736863711 "insect" "M. pharaonis" NA
0.0439348946520245 0.951201197965136 "ancient" "M. pharaonis" NA
0.0424950878327628 0.731381298721027 "insect" "M. pharaonis" NA
0.0467304023349094 0.590346567605145 "insect" "M. pharaonis" NA
0.216715646026366 1.2808021743615 "insect" "M. pharaonis" NA
0.0140025773821341 0.335370363610698 "ancient" "M. pharaonis" 0.0188
0.370384862584727 0.193177867303092 "ancient" "M. pharaonis" 0.0413
0.0465112777248193 0.283917686529999 "insect" "M. pharaonis" NA
0.0294609678191348 0.547748616681612 "ancient" "M. pharaonis" NA
0.505146988144687 0.813778788726197 "ancient" "M. pharaonis" NA
0.0376611404076336 1.24032488209173 "ancient" "M. pharaonis" NA
0.0912081268257852 0.768496886480355 "insect" "M. pharaonis" NA
0.0575765658271432 0.185643195145151 "ancient" "M. pharaonis" 0.2015
0.0295223941767029 0.246839815397996 "ancient" "M. pharaonis" 0.0385
0.249037737044833 0.207743327819414 "ancient" "M. pharaonis" 0.052
0.381067742191855 0.540191329913155 "ancient" "M. pharaonis" NA
0.0643829480182654 0.200058904080404 "ancient" "M. pharaonis" 0.1817
0.00638866914525874 0.525492281226263 "hymenoptera" "M. pharaonis" 0.3205
0.242444467659478 0.338819930686981 "ancient" "M. pharaonis" 0.0757
0.219737525146549 0.190744621426706 "ancient" "M. pharaonis" 0.0462
0.178927756786938 0.351782988538825 "insect" "M. pharaonis" NA
0.704826529196935 0.186540584789533 "ancient" "M. pharaonis" NA
0.0131610019641387 0.370511195245814 "insect" "M. pharaonis" 0.0065
0.418530662129099 0.441702467523756 "ancient" "M. pharaonis" 0.1939
0.525683687340511 0.55259875872692 "ancient" "M. pharaonis" NA
0.0333872509987027 0.190854861808827 "insect" "M. pharaonis" 0.042
0.991286984551409 0.198066384666575 "ancient" "M. pharaonis" 0.128
0.32972104338954 0.27438549984804 "insect" "M. pharaonis" 0.33
0.298091141441322 0.245458692021898 "ancient" "M. pharaonis" 0.1651
0.225561427997858 0.405106682427384 "ancient" "M. pharaonis" 0.0624
0.00445022268518257 0.57781621447215 "ancient" "M. pharaonis" 0.1604
0.124487172404968 0.397533529113274 "ancient" "M. pharaonis" NA
0.685070872822243 0.093583494859721 "ancient" "M. pharaonis" NA
0.0261749284285067 0.584583956771635 "ancient" "M. pharaonis" NA
0.383654351392723 0.57013603922568 "ancient" "M. pharaonis" 0.0717
0.00986928125569332 0.381749255141663 "ancient" "M. pharaonis" 0.202
0.22621711200986 0.242844235536756 "insect" "M. pharaonis" 0.2755
0.186162499810627 0.217242818447553 "ancient" "M. pharaonis" 0.1244
0.0171569627863831 0.318892639267943 "ancient" "M. pharaonis" 0.0707
0.00214572115678993 0.88707954392544 "ancient" "M. pharaonis" 0.1358
0.0759241075456354 0.13465429735164 "ancient" "M. pharaonis" NA
0.0682732917470635 0.754543496175549 "ancient" "M. pharaonis" NA
0.0374114137563619 0.405856608988523 "insect" "M. pharaonis" NA
0.0404220679657789 1.42228092228351 "ancient" "M. pharaonis" NA
0.0565590875203031 0.280888201922653 "ancient" "M. pharaonis" NA
0.162227755068537 0.114854947090438 "ancient" "M. pharaonis" 0.0252
0.162236670772261 0.147597377736482 "ancient" "M. pharaonis" 0.4338
0.522964682528828 0.410087141615449 "ancient" "M. pharaonis" 0.2162
0.0841040244944277 0.268403126181604 "ancient" "M. pharaonis" 0.1588
0.00252166879213495 0.372551058820618 "ancient" "M. pharaonis" NA
0.00276343157937876 0.534054613151513 "hymenoptera" "M. pharaonis" NA
0.0024028840047698 0.975963127027891 "hymenoptera" "M. pharaonis" NA
0.00655192198793457 1.70536366705479 "hymenoptera" "M. pharaonis" NA
0.186230972448803 0.212621608993974 "ancient" "M. pharaonis" 0.0668
0.0655865050511525 0.238414999554987 "hymenoptera" "M. pharaonis" NA
0.367643360533081 0.555948758640693 "hymenoptera" "M. pharaonis" NA
0.337857516709664 0.224191013182004 "ancient" "M. pharaonis" 0.1147
0.0631625251244318 0.146213034483273 "ancient" "M. pharaonis" 0.0616
0.111262489160472 0.499509412518253 "ancient" "M. pharaonis" 0.2895
0.318574265308744 0.289341300901462 "ancient" "M. pharaonis" 0.0465
0.286656393423381 0.293896150346814 "ancient" "M. pharaonis" 0.0313
0.350497885287955 0.358737964789107 "hymenoptera" "M. pharaonis" NA
0.0654643562619399 0.124352666168557 "ancient" "M. pharaonis" 0.0699
0.0172464429264214 0.246741605101752 "ancient" "M. pharaonis" NA
0.0228176871167173 0.449570285989161 "ancient" "M. pharaonis" NA
0.0386360074844138 0.34835900186713 "insect" "M. pharaonis" NA
0.0439242410302094 0.480711938869611 "ancient" "M. pharaonis" NA
0.0995737702160705 0.308853583352821 "insect" "M. pharaonis" 0.1276
0.12825802005024 0.937633468056649 "ancient" "M. pharaonis" 0.1538
0.0634997450126939 0.227314883285561 "ancient" "M. pharaonis" 0.1946
0.025253500186353 0.432211771797286 "ancient" "M. pharaonis" NA
0.0500680881169051 0.429568857530009 "ancient" "M. pharaonis" 0.0358
0.0757361130092673 0.810937896422581 "ancient" "M. pharaonis" NA
0.0390819684851012 0.0813619538945989 "ancient" "M. pharaonis" NA
0.047784490400603 0.203542332031047 "ancient" "M. pharaonis" NA
0.0170485525451985 0.668150465907363 "ancient" "M. pharaonis" NA
0.401075057742691 0.530327552383219 "hymenoptera" "M. pharaonis" 0.1438
0.0868872192157308 0.321259329185741 "ancient" "M. pharaonis" NA
0.0299756696775559 0.225739552909706 "ancient" "M. pharaonis" 0.2214
0.0525689154261225 0.508426153299232 "ancient" "M. pharaonis" 0.1471
0.00854126059194785 0.346696258882569 "hymenoptera" "M. pharaonis" NA
0.0466110495240393 0.135182505559223 "ancient" "M. pharaonis" 0.1614
0.0647516446362321 0.177393391223723 "ancient" "M. pharaonis" 0.1921
0.0649110226136441 0.2030921714905 "ancient" "M. pharaonis" NA
0.0573377268551197 0.427088252220178 "ancient" "M. pharaonis" 0.3368
0.201507496712346 0.172299237612164 "ancient" "M. pharaonis" 0.0937
0.828630504662709 0.221122046781344 "ancient" "M. pharaonis" 0.2535
0.647612171519219 0.481891011838543 "ancient" "M. pharaonis" 0.0498
0.0771125605366987 0.256819871638647 "ancient" "M. pharaonis" 0.1797
0.00837541616059654 0.627689724201508 "hymenoptera" "M. pharaonis" NA
0.780599698936851 0.20258981417898 "ancient" "M. pharaonis" NA
0.209870122176025 0.628083699763671 "ancient" "M. pharaonis" 0.2128
0.0499595797589903 0.229001905847575 "ancient" "M. pharaonis" 0.0153
0.0620061813341679 0.213305863882083 "ancient" "M. pharaonis" 0.1715
0.0751090412514997 0.139963672116115 "ancient" "M. pharaonis" 0.0415
0.60929468410532 0.341348520946436 "ancient" "M. pharaonis" NA
0.0295256141555591 0.241682576763973 "ancient" "M. pharaonis" NA
0.101570127586002 0.657883542010492 "insect" "M. pharaonis" NA
0.5064593847209 0.4001071762432 "ancient" "M. pharaonis" NA
0.271978105733648 0.716277763411219 "ancient" "M. pharaonis" NA
0.0678494433669769 0.238725961525799 "ancient" "M. pharaonis" 0.0957
0.0643477829332364 0.213844706836577 "ancient" "M. pharaonis" NA
0.125465837161449 0.311392536658672 "ancient" "M. pharaonis" 0.1383
0.0605945529236453 0.540216766107342 "ancient" "M. pharaonis" NA
0.204753142049102 0.186419100982138 "ancient" "M. pharaonis" NA
0.356225225315816 0.259912910338512 "ancient" "M. pharaonis" NA
0.108518462508734 0.377682349904095 "insect" "M. pharaonis" 0.4196
0.607519918034499 0.483354198177847 "ancient" "M. pharaonis" NA
0.259424772289699 0.145769423366623 "ancient" "M. pharaonis" NA
0.20860653024457 0.25265471984159 "ancient" "M. pharaonis" 0.2257
0.378261789142732 0.209589486742717 "ancient" "M. pharaonis" NA
0.159826890779543 0.265143998997912 "ancient" "M. pharaonis" NA
0.369768136891974 0.108781324538612 "ancient" "M. pharaonis" NA
0.300672021487678 0.821251267399465 "ancient" "M. pharaonis" NA
0.0541813010025761 0.129721161934038 "ancient" "M. pharaonis" NA
0.359986351613885 0.822535127354324 "ancient" "M. pharaonis" 0.162
0.0356500548674066 0.484904377862455 "hymenoptera" "M. pharaonis" NA
0.336010057944555 0.817003169585093 "hymenoptera" "M. pharaonis" 0.1878
0.0523565890404145 0.323722264435018 "ancient" "M. pharaonis" 0.084
0.160634362195519 0.278592124617064 "ancient" "M. pharaonis" 0.1734
0.302778148399735 0.410645609366485 "ancient" "M. pharaonis" NA
0.0474652237521125 0.505825790009985 "insect" "M. pharaonis" NA
0.0592823240039128 0.179357321493837 "ancient" "M. pharaonis" 0.2781
0.0510127551016199 0.946560730851627 "hymenoptera" "M. pharaonis" 0.5126
0.266478202186918 0.690015766333499 "ancient" "M. pharaonis" 0.1514
0.00851862832693804 0.316214738448157 "ancient" "M. pharaonis" 0.1543
0.629336972703761 0.550349915168249 "ancient" "M. pharaonis" NA
0.258154846778486 0.228433947963442 "ancient" "M. pharaonis" NA
0.0044171982080431 1.13648409352809 "ancient" "M. pharaonis" 0.1589
0.28096539114612 0.352656411041438 "ancient" "M. pharaonis" 0.0957
0.402586349547885 0.0955089048963331 "insect" "M. pharaonis" 0.1741
0.539982503060815 0.281702865757176 "ancient" "M. pharaonis" 0.0185
0.0465979446099276 0.252891887624978 "ancient" "M. pharaonis" 0.2221
0.0541240698911152 0.242851022272232 "ancient" "M. pharaonis" NA
0.0250231574820097 0.830129074488016 "ancient" "M. pharaonis" 0.1956
0.23482053325322 0.374993760204482 "ancient" "M. pharaonis" 0.1673
0.0409645017019657 0.264870610900527 "insect" "M. pharaonis" 0.3668
0.0142642511319917 0.590439713195197 "ancient" "M. pharaonis" 0.0486
0.0418295682834077 0.659377154381761 "insect" "M. pharaonis" NA
0.0282351035736068 0.345164246634372 "ancient" "M. pharaonis" 0.2381
0.010490264537461 0.837883542427468 "ancient" "M. pharaonis" NA
0.0288612728028873 0.497667282694462 "insect" "M. pharaonis" NA
0.0672575811315758 0.341950743795549 "insect" "M. pharaonis" NA
0.0105171158285856 0.296665837641436 "insect" "M. pharaonis" 0.2284
0.352055940938602 0.386981625493966 "ancient" "M. pharaonis" 0.113
0.108302535821633 0.242904750500187 "ancient" "M. pharaonis" NA
0.108302535821633 0.242904750500187 "ancient" "M. pharaonis" NA
0.0460001996617323 0.219464660029672 "ancient" "M. pharaonis" 0.0785
0.392546299331734 0.614625684997877 "ancient" "M. pharaonis" 0.1452
0.427974275080352 0.634160816796767 "ancient" "M. pharaonis" 0.2494
0.0490656989639486 0.339586000617471 "insect" "M. pharaonis" NA
0.386862424674277 0.908086741694368 "ancient" "M. pharaonis" 0.0349
0.0773296387051394 0.389188062920608 "ancient" "M. pharaonis" 0.1728
0.0151204908178975 0.89902275091291 "hymenoptera" "M. pharaonis" NA
0.33169230175966 0.553275593788406 "ancient" "M. pharaonis" NA
0.473025859259057 0.29467318520018 "ancient" "M. pharaonis" 0.132
0.159429799112154 0.158710688551057 "ancient" "M. pharaonis" 0.041
0.191979223245012 0.285631112924537 "ancient" "M. pharaonis" NA
0.0880566045752772 0.197044801943043 "ancient" "M. pharaonis" NA
0.0964844793792381 0.53087776531462 "hymenoptera" "M. pharaonis" NA
0.562661774531558 0.202479882454998 "ancient" "M. pharaonis" NA
0.345275113696132 0.624649433310735 "ant" "M. pharaonis" NA
0.0701779734902826 0.148293015100724 "ancient" "M. pharaonis" NA
0.0360651751429872 0.174331332564231 "hymenoptera" "M. pharaonis" NA
0.194003444170302 0.399157290484613 "insect" "M. pharaonis" 0.2713
0.0126249642915901 0.34742257640814 "insect" "M. pharaonis" NA
0.0032997927044899 0.286426604719663 "ancient" "M. pharaonis" NA
0.0382251946985022 0.54035000777717 "insect" "M. pharaonis" NA
0.0363555941786702 0.465621283456742 "ancient" "M. pharaonis" NA
0.0484436746731096 0.322883329337762 "ancient" "M. pharaonis" NA
0.0421430836654817 0.552700846659274 "ancient" "M. pharaonis" 0.2884
0.0781784717677528 0.113518605717758 "ancient" "M. pharaonis" NA
0.312608105910308 0.421701516841481 "ancient" "M. pharaonis" NA
0.0392535204339587 0.789702573894234 "insect" "M. pharaonis" NA
0.108155483276468 0.796689329899855 "ancient" "M. pharaonis" NA
0.0173562252197331 0.261164679094405 "ancient" "M. pharaonis" 0.0665
0.148597328710205 0.426043041170639 "ancient" "M. pharaonis" 0.1281
0.341845668931139 0.183145510346456 "ancient" "M. pharaonis" 0.0194
0.125017581254643 0.17411502897251 "ancient" "M. pharaonis" 0.228
0.253058389513064 0.527235432271712 "ancient" "M. pharaonis" 0.1172
0.424891280031092 0.612911223307757 "ancient" "M. pharaonis" NA
0.493422527066903 0.208046703161117 "ancient" "M. pharaonis" 0.0762
0.380579595495992 0.151405538731507 "ancient" "M. pharaonis" NA
0.0228162717270989 0.149411261320383 "ancient" "M. pharaonis" NA
0.00764741848199963 1.03844532336424 "insect" "M. pharaonis" 0.1994
0.181836845032824 0.319736043595998 "ancient" "M. pharaonis" 0.1792
0.49086397864843 0.194485468160084 "ancient" "M. pharaonis" 0.2922
0.186024717410912 0.18738003973781 "ancient" "M. pharaonis" 0.0837
0.512230496078941 0.280604105433211 "ancient" "M. pharaonis" 0.0584
0.458968068848152 0.636877800654911 "ancient" "M. pharaonis" NA
0.280661894140953 0.236753592745261 "ant" "M. pharaonis" 0.4605
0.458846323573203 0.332559853224693 "ancient" "M. pharaonis" NA
0.0366240687500655 0.0968079094529883 "ancient" "M. pharaonis" NA
0.158603671048153 0.173381459283043 "ancient" "M. pharaonis" 0.1395
0.161659806402457 0.152938272491372 "ancient" "M. pharaonis" 0.0864
0.0903032131249313 0.356031745857488 "hymenoptera" "M. pharaonis" NA
0.428307792553962 0.55540359508757 "ancient" "M. pharaonis" NA
0.332426645920955 0.488808284717836 "ancient" "M. pharaonis" 0.2564
0.0833174441987944 0.237278962104026 "ancient" "M. pharaonis" 0.2735
0.0372510413779564 0.187500644166985 "ancient" "M. pharaonis" NA
0.0738950526234404 0.172346848665052 "ancient" "M. pharaonis" 0.1489
0.0456933454380729 0.187909906946562 "ancient" "M. pharaonis" NA
0.0926717946158024 0.569799191453877 "ancient" "M. pharaonis" NA
0.0242086121257767 0.424224554715261 "ancient" "M. pharaonis" 0.2523
0.0252847646756974 0.658487948787155 "ancient" "M. pharaonis" 0.2002
0.118010489273768 1.17276965215905 "ancient" "M. pharaonis" NA
0.101721893882618 0.159616791861152 "ancient" "M. pharaonis" NA
0.0518043423270878 0.638073640326048 "ancient" "M. pharaonis" 0.2378
0.511059789980886 0.2976962997751 "ancient" "M. pharaonis" NA
0.921566065381262 0.192443161059911 "ancient" "M. pharaonis" NA
0.347081356007432 0.135097156248548 "ancient" "M. pharaonis" NA
0.029718568479022 1.18309856753583 "hymenoptera" "M. pharaonis" NA
0.840425372140195 0.183300075377629 "ancient" "M. pharaonis" 0.0267
0.583937441996569 0.527488832124208 "insect" "M. pharaonis" NA
0.397516858291671 0.283743483419858 "ancient" "M. pharaonis" NA
0.0306682920398399 1.2124398901936 "hymenoptera" "M. pharaonis" 0.3828
0.118106722786786 0.332399562739646 "ancient" "M. pharaonis" 0.0573
0.389897552557441 0 "insect" "M. pharaonis" 0.459
0.0186623438211663 1.04119905058604 "insect" "M. pharaonis" NA
0.0493092430032479 0.268464127591564 "ancient" "M. pharaonis" NA
0.0493092430032479 0.268464127591564 "ancient" "M. pharaonis" NA
0.042174875091368 0.192859402798091 "ancient" "M. pharaonis" 0.1827
0.0265282421250388 0.527736933066258 "ancient" "M. pharaonis" 0.1298
0.333432772365798 0.758480637769364 "ancient" "M. pharaonis" NA
0.313649753260176 0.168239570467872 "ancient" "M. pharaonis" NA
0.0110163648340369 0.604948225898223 "hymenoptera" "M. pharaonis" NA
0.335756186038402 0.564384719072877 "ancient" "M. pharaonis" 0.3848
0.608936128648077 0.19656484654572 "ancient" "M. pharaonis" 0.1222
0.335972277497786 0.269917468917125 "ancient" "M. pharaonis" 0.1659
0.0513067436002369 0.171900738699623 "ancient" "M. pharaonis" NA
0.0369996631069817 0.815504239431342 "ant" "M. pharaonis" NA
0.457686082381394 0.317868814292449 "ancient" "M. pharaonis" NA
0.0829023221551134 0.170485120505135 "ancient" "M. pharaonis" NA
0.041517137345855 0.314846207702519 "ancient" "M. pharaonis" 0.0373
0.277782897241508 0.488858761560919 "ancient" "M. pharaonis" NA
0.0661564376759941 0.525224376542287 "insect" "M. pharaonis" NA
0.502201606145571 1.2200416089767 "ancient" "M. pharaonis" NA
0.522902258659793 0.370195493597487 "ancient" "M. pharaonis" 0.0269
0.357803952503545 0.335722671543423 "ancient" "M. pharaonis" NA
0.00789647162155094 1.03391246963871 "aculeata" "M. pharaonis" 0.3808
0.0277270132272324 0.421729358915146 "ancient" "M. pharaonis" NA
0.0378606873261594 0.345487146637228 "hymenoptera" "M. pharaonis" NA
0.00906002844803441 0.709508083051886 "insect" "M. pharaonis" 0.412
0.4100154975327 0.462821414032784 "ancient" "M. pharaonis" 0.3781
0.109637981129485 0.328482203793269 "insect" "M. pharaonis" NA
0.547184383410084 0.336233990103895 "ancient" "M. pharaonis" 0.1546
0.32329057873072 0.551758876054141 "ancient" "M. pharaonis" 0.2491
0.734652471683624 0.471367271016149 "ancient" "M. pharaonis" 0.0229
0.0275492727270819 1.25380987160541 "ant" "M. pharaonis" NA
0.131551142582996 0.794906787354882 "ant" "M. pharaonis" NA
0.117519414739494 0.695423252959979 "ancient" "M. pharaonis" 0.1417
0.266273139144821 0.218439455593223 "ancient" "M. pharaonis" 0.2498
0.367312596201014 0.540912498422548 "ancient" "M. pharaonis" NA
0.0519050502712631 0.143176951060453 "ancient" "M. pharaonis" 0.0325
0.00577790574364666 0.189060282916426 "ancient" "M. pharaonis" 0.1163
0.00271810156765628 0.567964839267538 "hymenoptera" "M. pharaonis" NA
0.203876521969441 0.113387102363894 "ancient" "M. pharaonis" NA
0.0727605579444616 0.147950217291684 "ancient" "M. pharaonis" 0.1782
0.0317990252636171 0.31273756256186 "ancient" "M. pharaonis" NA
0.0160025307178509 0.574837898676403 "insect" "M. pharaonis" 0.0719
0.0637587128521017 0.176416055519618 "ancient" "M. pharaonis" 0.0411
0.0593859367432195 0.336143067362501 "ancient" "M. pharaonis" 0.3179
0.395992066850703 0.919352668059465 "hymenoptera" "M. pharaonis" 0.2719
0.0265085405370026 0.152547115330189 "ancient" "M. pharaonis" 0.1654
0.963880927239908 0.114873962453758 "ancient" "M. pharaonis" 0.1085
0.0283746174482775 0.544296670227119 "ancient" "M. pharaonis" 0.0975
0.0135667884112511 0.328372586000861 "ancient" "M. pharaonis" 0.0125
0.118612755286812 0.133006242616496 "ancient" "M. pharaonis" 0.1608
0.202967280664249 0.222074943525189 "ancient" "M. pharaonis" 0.0353
0.0662464318888761 0.578532132123839 "insect" "M. pharaonis" NA
0.0206507691749381 0.197438726400422 "ancient" "M. pharaonis" NA
0.0819801321516864 0.289507809715962 "ancient" "M. pharaonis" NA
0.0377070203556918 0.561289310812329 "ancient" "M. pharaonis" 0.6249
0.0377070203556918 0.561289310812329 "insect" "M. pharaonis" 0.6249
0.0495027800344154 0.0831965678995059 "ancient" "M. pharaonis" 0.1494
0.0323671264116512 0.960650979959823 "insect" "M. pharaonis" 0.0734
0.185599629666925 0.235250632869122 "ancient" "M. pharaonis" 0.0614
0.328114761071565 0.822914077922206 "ancient" "M. pharaonis" 0.1273
0.0200636801723192 0.294889047646101 "ancient" "M. pharaonis" NA
0.0432358559023021 0.877492180968052 "ant" "M. pharaonis" NA
0.0232698101759155 0.569553454466363 "ancient" "M. pharaonis" NA
0.0108121173292642 0.484623852343792 "hymenoptera" "M. pharaonis" NA
0.351299388396486 0.357579415615497 "ancient" "M. pharaonis" 0.0772
0.347184898204223 0.567140414767637 "ancient" "M. pharaonis" 0.0602
0.510082541013205 0.349646525414431 "ancient" "M. pharaonis" 0.1628
0.671911505105463 0.808717481966479 "ancient" "M. pharaonis" NA
0.39042422937006 0.0733903241955427 "ancient" "M. pharaonis" 0.0922
0.0506783701944096 0.213610243007909 "ancient" "M. pharaonis" NA
0.0890349105625381 0.167391203434068 "ancient" "M. pharaonis" NA
0.741815137168937 0.241075285158182 "ancient" "M. pharaonis" 0.0414
0.0329819166278847 0.21249963871668 "ancient" "M. pharaonis" 0.3595
0.0153818146921476 0.473535152299258 "ancient" "M. pharaonis" NA
0.281260895440541 0.195949163218011 "insect" "M. pharaonis" 0.1227
0.444424460622739 0.223700679032764 "ancient" "M. pharaonis" 0.0831
0.158662348065182 0.215498588068004 "ancient" "M. pharaonis" 0.1041
0.0440795315319096 0.968781088336969 "insect" "M. pharaonis" NA
0.0761910436562893 0.46020603685799 "ancient" "M. pharaonis" NA
0.746847207885297 0.33293801431001 "ancient" "M. pharaonis" 0.1097
0.0240312761469114 0.850216081185028 "hymenoptera" "M. pharaonis" 0.3088
0.0719023320450514 0.201615001664385 "ancient" "M. pharaonis" NA
0.0613526904065727 0.405472335084853 "ancient" "M. pharaonis" NA
0.0929523855178196 0.679859069828966 "ancient" "M. pharaonis" NA
0.0439357589386844 0.234720228184073 "ancient" "M. pharaonis" 0.1034
0.242667910375819 0.283708271072393 "ancient" "M. pharaonis" NA
0.00429484692327166 1.5448899812746 "insect" "M. pharaonis" 0.0691
0.0917673825194527 0.395938795966548 "ancient" "M. pharaonis" NA
0.0409898817805258 0.785801231580996 "ancient" "M. pharaonis" NA
0.607095950629759 0.498721065734208 "ancient" "M. pharaonis" 0.22
0.263564818674891 0.208013520060796 "ancient" "M. pharaonis" NA
0.11370170011724 0.366591630208855 "hymenoptera" "M. pharaonis" 0.2823
0.643299341236968 0.270531003769544 "ancient" "M. pharaonis" 0.0381
0.395153519515322 0.213193725187188 "ancient" "M. pharaonis" 0.0211
0.230109346637723 0.304812547308986 "ancient" "M. pharaonis" NA
0.217529028518446 0.156935799435673 "insect" "M. pharaonis" NA
0.037889339899816 0.255980260418494 "ancient" "M. pharaonis" NA
0.4362923510853 0.246402877952362 "ancient" "M. pharaonis" NA
0.192262455592273 0.297813762959303 "ancient" "M. pharaonis" NA
0.230549636704638 0.330207082692267 "ancient" "M. pharaonis" 0.0534
0.0440831396040056 0.224401414046303 "ancient" "M. pharaonis" 0.0931
0.117599916147401 0.128604825734503 "ancient" "M. pharaonis" 0.0328
0.0100582780045941 0.543792382508738 "ancient" "M. pharaonis" 0.2689
0.0438757799762382 0.515566223948702 "insect" "M. pharaonis" NA
0.0229106296847152 0.493434208484406 "hymenoptera" "M. pharaonis" NA
0.0430429533536371 0.417845281592478 "hymenoptera" "M. pharaonis" NA
0.0223303579604319 0.373434496444342 "hymenoptera" "M. pharaonis" NA
0.0177624008531673 0.576916339034402 "insect" "M. pharaonis" NA
0.299703524662325 0.398908483859303 "ancient" "M. pharaonis" 0.149
0.382376018647737 0.418294624340905 "ancient" "M. pharaonis" 0.0063
0.352737424162717 0.682171329296137 "ancient" "M. pharaonis" 0.2482
0.0077664341419869 0.410600174531792 "ancient" "M. pharaonis" NA
0.00461612500494687 1.06748074370461 "ancient" "M. pharaonis" 0.0521
0.0179436424985661 1.26742347556436 "ant" "M. pharaonis" NA
0.0104225201484753 1.75255578585744 "hymenoptera" "M. pharaonis" NA
0.0707940574192657 1.59842481128293 "insect" "M. pharaonis" 0.088
0.0368062946317872 0.542264595978313 "ancient" "M. pharaonis" NA
0.743257418512769 0.945509126145324 "ancient" "M. pharaonis" 0.0608
0.0638058743370323 0.199183371037228 "ancient" "M. pharaonis" 0.1004
0.35176107161414 0.423526883394891 "ancient" "M. pharaonis" 0.1643
0.0959962642665839 0.479545173098812 "ancient" "M. pharaonis" 0.0433
0.0457652124247459 0.319819722953902 "ancient" "M. pharaonis" 0.0742
0.00471085282919697 0.427871927308135 "ancient" "M. pharaonis" 0.222
0.309160964634101 0.34574148901649 "ancient" "M. pharaonis" 0.1818
0.609941499119295 0.515623803313981 "ancient" "M. pharaonis" 0.1078
0.324299448382445 0.259943386655912 "hymenoptera" "M. pharaonis" 0.1235
0.0820128368686452 0.34841721911547 "ancient" "M. pharaonis" 0.001
0.0963391204895174 0.306450660527028 "ancient" "M. pharaonis" 0.0843
0.120860461197878 0.186602097713457 "ancient" "M. pharaonis" NA
0.279623367162573 0.421413185342081 "ancient" "M. pharaonis" 0.1158
0.0497826229273385 0.253120507933198 "ancient" "M. pharaonis" 0.0265
0.16428761148362 0.119570950939951 "ancient" "M. pharaonis" 0.1
0.14592034237245 0.171522805111751 "insect" "M. pharaonis" 0.1319
0.163993967448848 0.252138584832375 "hymenoptera" "M. pharaonis" NA
0.247978558818482 0.433545337001208 "ancient" "M. pharaonis" NA
0.0544395619552818 0.474606983241747 "ancient" "M. pharaonis" NA
0.216599474135301 0.434329211698678 "ancient" "M. pharaonis" 0.199
0.0335517550018749 0.255480160402221 "ancient" "M. pharaonis" NA
0.392633596508289 0.329340431717581 "ancient" "M. pharaonis" NA
0.112624635413742 0.401001859707245 "ancient" "M. pharaonis" 0.077
0.115076543476782 0.469708120789739 "ancient" "M. pharaonis" NA
0.0618546393739093 0.671149168920324 "ancient" "M. pharaonis" 0.1243
0.205670936127995 0.517198135065452 "ancient" "M. pharaonis" 0.1222
0.420168110059386 0.337236667269031 "ancient" "M. pharaonis" NA
0.305440726222241 0.194953830184537 "ancient" "M. pharaonis" NA
0.619118725223087 0.192660011522532 "ancient" "M. pharaonis" 0.2138
0.0656278650778577 0.201930864747047 "ancient" "M. pharaonis" NA
0.0651652414458724 0.115755390715346 "ancient" "M. pharaonis" NA
0.0164437092091971 1.32019098548306 "insect" "M. pharaonis" 0.1226
0.00701423618540276 0.540435881622401 "insect" "M. pharaonis" 0.1475
0.00349771666990747 0.751674119462798 "ancient" "M. pharaonis" NA
0.192730472827856 0.316540954037046 "ancient" "M. pharaonis" 0.0871
0.0579667845257482 0.218940255634603 "ancient" "M. pharaonis" 0.1823
0.376526294281153 0.420470214215969 "ancient" "M. pharaonis" 0.0756
0.0318457353047348 0.16435418445896 "ancient" "M. pharaonis" NA
0.137342691880179 0.192378481935568 "ancient" "M. pharaonis" NA
0.437171475868967 0.3435177855643 "ancient" "M. pharaonis" 0.0101
0.948468742444095 0.136755229046224 "ancient" "M. pharaonis" NA
0.0274378065723148 0.725338431202529 "insect" "M. pharaonis" 0.4043
0.0821828062799195 0.185507593923431 "ancient" "M. pharaonis" NA
0.835255067964421 0.395751655908285 "ancient" "M. pharaonis" NA
0.235849049391748 1.0908367913801 "insect" "M. pharaonis" NA
0.0403411398115111 0.596987832207058 "insect" "M. pharaonis" NA
0.0919869979320651 0.998388691388185 "ancient" "M. pharaonis" 0.2554
0.0225649102132025 0.443245918143333 "insect" "M. pharaonis" NA
0.0293128472385753 0.843559612807954 "insect" "M. pharaonis" NA
0.0564045278993275 0.584178515398978 "insect" "M. pharaonis" NA
0.80535831234252 0.470776688600135 "ancient" "M. pharaonis" NA
0.181654650232663 0.537979355279377 "ancient" "M. pharaonis" NA
0.0933130200513243 0.179184772563902 "ancient" "M. pharaonis" NA
0.229409936317076 0.148802671722343 "ancient" "M. pharaonis" 0.047
0.173782981328719 0.235180914606309 "insect" "M. pharaonis" 0.2084
0.110147183950345 0.2095951062515 "ancient" "M. pharaonis" 0.1383
0.0012713382171618 1.02422207684616 "insect" "M. pharaonis" NA
0.0235072687032918 0.897491947393725 "ancient" "M. pharaonis" NA
0.0426487449012889 0.546491673205259 "ancient" "M. pharaonis" 0.0628
0.77947620619271 0.232506270685011 "ancient" "M. pharaonis" 0.0252
0.61378854432464 0.208234518661458 "insect" "M. pharaonis" 0.235
0.0255378490456863 0.701293785463261 "ancient" "M. pharaonis" NA
0.0247817089669967 1.51421999497651 "insect" "M. pharaonis" NA
0.00665206421260786 1.12218445208721 "ancient" "M. pharaonis" NA
0.0262448657552585 0.301504459663433 "ancient" "M. pharaonis" 0.27
0.0299066251059126 0.561785650811799 "ant" "M. pharaonis" NA
0.365078329644306 0.768468702180746 "hymenoptera" "M. pharaonis" NA
0.240885281817325 1.00207383516996 "hymenoptera" "M. pharaonis" 0.4972
0.00903804841696699 0.567229236840109 "ancient" "M. pharaonis" 0.1554
0.00985084480468206 1.07013241898774 "insect" "M. pharaonis" NA
0.113397188673414 0.284156494686624 "ancient" "M. pharaonis" 0.1675
0.264243582552289 0.296278160408975 "ancient" "M. pharaonis" NA
0.0809948238677101 0.434722975182336 "insect" "M. pharaonis" NA
0.0126869715864642 1.32453802007114 "ancient" "M. pharaonis" NA
0.134659250234637 0.266421327762532 "insect" "M. pharaonis" 0.1275
0.134075989578176 0.0795548107493655 "ancient" "M. pharaonis" 0.0397
0.0132197170768595 0.217841027699527 "ancient" "M. pharaonis" NA
0.660498666820959 0.403158067687261 "ancient" "M. pharaonis" NA
0.483086810917775 0.257350738389204 "ancient" "M. pharaonis" 0.1504
0.310245414474468 0.631564963834072 "ancient" "M. pharaonis" 0.3091
0.0147309884069576 0.467758473003648 "ancient" "M. pharaonis" NA
0.618662021823855 0.260485468027331 "ancient" "M. pharaonis" NA
0.47243783626499 0.792634819895794 "ancient" "M. pharaonis" 0.1352
0.345960144759905 0.280500001316329 "ancient" "M. pharaonis" 0.07
0.163916681937489 0.255722988007008 "ancient" "M. pharaonis" 0.219
0.583890138647136 0.362199144506975 "ancient" "M. pharaonis" 0.1395
0.421717389357452 0.409013255970928 "ancient" "M. pharaonis" 0.0693
0.759545317300311 0.260970079855604 "hymenoptera" "M. pharaonis" 0.3119
0.278810910572864 0.341077373027006 "ancient" "M. pharaonis" 0.0539
0.00434239933661785 0.525336266368227 "ancient" "M. pharaonis" NA
0.0393843624267832 0.241918337873812 "ancient" "M. pharaonis" NA
0.0190306455683606 0.49349392594909 "insect" "M. pharaonis" 0.2063
0.144789759859756 0.183851013216651 "ancient" "M. pharaonis" NA
0.105779164494329 0.401927721180092 "ancient" "M. pharaonis" 0.2089
0.0611717151110651 0.41334683301554 "ancient" "M. pharaonis" 0.269
0.0442109015343515 0.121650216631729 "ancient" "M. pharaonis" NA
0.00335785367470278 0.496387855833265 "insect" "M. pharaonis" NA
0.380996010409943 0.504609469103699 "ancient" "M. pharaonis" 0.0762
0.135673224091498 0.173665043345502 "ancient" "M. pharaonis" 0.1724
0.00801935995094811 0.379034071438603 "ancient" "M. pharaonis" 0.0845
0.0316694343291081 0.416840454409174 "ancient" "M. pharaonis" 0.0302
0.0836210644097379 0.304283884442759 "ancient" "M. pharaonis" 0.1545
0.0311836950385052 0.271176000493082 "ancient" "M. pharaonis" 0.2338
0.560601282761064 0.309909658454133 "ancient" "M. pharaonis" 0.0854
0.14576602100846 0.323712120745336 "ancient" "M. pharaonis" NA
0.101661875747576 0.101797318811533 "ancient" "M. pharaonis" 0.1536
0.0256520774732205 0.653876096839306 "ancient" "M. pharaonis" 0.1476
0.404221967156199 0.54971135648649 "ancient" "M. pharaonis" 0.1152
0.0300053972012558 0.199030216606427 "ancient" "M. pharaonis" 0.1714
0.0897009081634423 0.241358994934025 "ancient" "M. pharaonis" NA
0.0826337553568205 0.732514518256951 "ancient" "M. pharaonis" NA
0.048373616795223 0.747727565356267 "ancient" "M. pharaonis" 0.0912
0.0824187106918435 0.216963860398266 "ancient" "M. pharaonis" 0.1775
0.0193332307877647 0.757734358912817 "ancient" "M. pharaonis" 0.189
0.26440141975324 0.696619156784949 "ancient" "M. pharaonis" 0.1389
0.241304916917298 0.18483759092118 "ancient" "M. pharaonis" 0.1448
0.618060573921437 0.514677200145843 "ancient" "M. pharaonis" 0.1173
0.0971835261311199 0.528000837626567 "ancient" "M. pharaonis" 0.474
0.702811799580249 0.133465399472699 "ancient" "M. pharaonis" NA
0.491820873654788 0.438376716050747 "ancient" "M. pharaonis" 0.1715
0.222278406877072 0.251929573445072 "ancient" "M. pharaonis" 0.0858
0.44816995930302 0.137284114227216 "ancient" "M. pharaonis" NA
0.501434869578132 0.193857291563031 "ancient" "M. pharaonis" NA
0.0843413488544832 0.385349813521366 "ancient" "M. pharaonis" NA
0.506652877251618 0.765012620931582 "ancient" "M. pharaonis" NA
0.352691876908492 0.517991686517443 "ancient" "M. pharaonis" NA
0.157812341282883 0.214363573778366 "ancient" "M. pharaonis" 0.2136
0.0106528689494822 0.184866762915591 "ancient" "M. pharaonis" NA
0.463747610346758 0.324745313895208 "ancient" "M. pharaonis" 0.6055
0.0698825399943967 0.169682141119352 "ancient" "M. pharaonis" 0.0735
0.255141082254854 0.355711137232947 "ancient" "M. pharaonis" NA
0.0365748689097106 0.211741965984873 "ancient" "M. pharaonis" NA
0.0668310570397364 0.175359578076917 "ancient" "M. pharaonis" 0.1986
0.62655035679807 0.589705368658984 "ancient" "M. pharaonis" 0.0783
0.228104530106091 0.284000024985245 "ancient" "M. pharaonis" NA
0.382370802937877 0.372630417363632 "ancient" "M. pharaonis" 0.1124
0.267151355347261 0.251355108138894 "ancient" "M. pharaonis" NA
0.0961155898821642 0.21918119709514 "ancient" "M. pharaonis" 0.105
0.414775551883184 0.961516502207581 "ancient" "M. pharaonis" 0.1114
0.0247798200718374 0.374434496673428 "ancient" "M. pharaonis" 0.14
0.0102442522001929 1.055395157112 "ancient" "M. pharaonis" NA
0.130852713885834 0.223543889701093 "ancient" "M. pharaonis" 0.1134
0.543536327390631 0.485373512469572 "ancient" "M. pharaonis" 0.0772
0.0164181361942324 0.457635595074754 "ancient" "M. pharaonis" NA
0.0648057037806771 0.282794674611574 "insect" "M. pharaonis" NA
0.0605750190013984 0.171575616261277 "ancient" "M. pharaonis" NA
0.12136002194191 0.316028800855581 "ancient" "M. pharaonis" 0.109
0.0454802319101409 0.826132896084423 "ancient" "M. pharaonis" NA
0.359136671867486 1.06171230548217 "ancient" "M. pharaonis" NA
0.0941461798499993 0.322932562059274 "ancient" "M. pharaonis" NA
0.043217580489349 1.07652418575076 "ancient" "M. pharaonis" 0.3091
0.0466310379068692 0.924347196317782 "insect" "M. pharaonis" 0.2472
0.0107865204260668 0.323206289925022 "insect" "M. pharaonis" NA
0.0494057624486611 0.340650440594848 "ancient" "M. pharaonis" 0.039
0.0351449753885219 0.082078203747836 "ancient" "M. pharaonis" 0.2325
0.0020537007114545 0.844455287590189 "insect" "M. pharaonis" NA
0.705688051687794 0.273022688331942 "ancient" "M. pharaonis" 0.2268
0.00942065370056914 0.390111088604722 "ancient" "M. pharaonis" NA
0.00993386706139485 0.943747020361907 "insect" "M. pharaonis" NA
0.0248640391002324 0.825631668577424 "ancient" "M. pharaonis" 0.0507
0.0181182581083724 1.05458947907532 "insect" "M. pharaonis" NA
0.0694892916438499 0.650768708223366 "ancient" "M. pharaonis" 0.2477
0.261780472120365 0.329419419489696 "ancient" "M. pharaonis" 0.0991
0.0956222755041804 0.12947595056378 "ancient" "M. pharaonis" NA
0.144264703499524 0.229069952755269 "ancient" "M. pharaonis" NA
0.303892801200377 0 "ant" "M. pharaonis" NA
0.212546994185104 0.897987708042033 "ancient" "M. pharaonis" 0.0917
0.387011001799399 0 "ancient" "M. pharaonis" NA
0.0408942234253446 0.831605622145309 "ant" "M. pharaonis" NA
0.023361719773317 0.863226088388577 "insect" "M. pharaonis" NA
0.423952251736327 0.449021238401377 "ancient" "M. pharaonis" 0.0451
0.665027649020793 0.536971934183131 "insect" "M. pharaonis" 0.1425
0.219472611046027 0.175765049960008 "ancient" "M. pharaonis" 0.0634
0.247779700634688 0.380317061869238 "insect" "M. pharaonis" 0.0743
0.075101518818131 0.61315281035492 "insect" "M. pharaonis" 0.4058
0.0690103431669326 0.758758982919905 "ancient" "M. pharaonis" NA
0.0285736513242094 0.362456503958977 "ancient" "M. pharaonis" NA
0.0348998789575923 0.2939904938216 "ancient" "M. pharaonis" NA
0.393552263971099 0.787006605582592 "ancient" "M. pharaonis" 0.0884
0.00675360931943586 0.424725333289341 "hymenoptera" "M. pharaonis" NA
0.825338935635957 0.262763143589854 "ancient" "M. pharaonis" NA
0.199600485978543 0.211922007561235 "ancient" "M. pharaonis" NA
0.0341319849575001 1.29525119525335 "ancient" "M. pharaonis" NA
0.0336268223121721 0.177966305723744 "insect" "M. pharaonis" 0.2283
0.0268839898541088 0.266710284702759 "ancient" "M. pharaonis" 0.2699
0.0615982923204887 0.108207424637002 "ancient" "M. pharaonis" NA
0.544971899724821 0.893615127383095 "ancient" "M. pharaonis" 0.3338
0.0466917612098563 0.338058187370709 "ancient" "M. pharaonis" NA
0.084678675535321 0.262550321371388 "ancient" "M. pharaonis" 0.155
0.411625158230424 0.225474151514075 "insect" "M. pharaonis" NA
0.0035739894034745 0.984995807272733 "ant" "M. pharaonis" NA
0.827279835797447 0.179366905817555 "insect" "M. pharaonis" NA
0.521664255594579 0.312325721711843 "novel" "M. pharaonis" NA
0.614648657232587 0.459864147963588 "ancient" "M. pharaonis" 0.0193
0.146406286856323 0.226895821589509 "ancient" "M. pharaonis" NA
0.0434157365807674 0.515991723267623 "ancient" "M. pharaonis" NA
0.0666777389185684 0.169706255987053 "insect" "M. pharaonis" NA
0.0254790206259266 0.535841226796813 "ancient" "M. pharaonis" NA
0.286265508856971 0.282708653368639 "ancient" "M. pharaonis" NA
0.203980464743125 0.186041956796971 "ancient" "M. pharaonis" NA
0.303524089956933 0.204680749139181 "ancient" "M. pharaonis" 0.1328
0.0143569083754895 0.211917768471435 "ancient" "M. pharaonis" NA
0.0443788449834876 0.385405430337781 "insect" "M. pharaonis" 0.1386
0.403441337319274 0.45811496502582 "ancient" "M. pharaonis" NA
0.339897265335354 0.386888463499484 "ancient" "M. pharaonis" NA
0.226899966746309 0.307211708824374 "ancient" "M. pharaonis" 0.2307
0.0280255268742144 0.371938491438205 "ancient" "M. pharaonis" NA
0.0387523894127786 0.209883150501385 "ancient" "M. pharaonis" NA
0.0642169994341353 0.187303833787249 "hymenoptera" "M. pharaonis" 0.3006
0.0784270673882162 0.148666129430182 "ancient" "M. pharaonis" 0.0815
0.0619221613760615 0.26659778639868 "aculeata" "M. pharaonis" NA
0.493257830433053 0.206161435971994 "insect" "M. pharaonis" NA
0.0908353143416714 0.25366908560474 "ancient" "M. pharaonis" NA
0.0564324222203908 1.37238503002078 "ancient" "M. pharaonis" NA
0.197206549793946 0.259674303639489 "ancient" "M. pharaonis" 0.1674
0.825937076828601 0.0847314771536258 "ancient" "M. pharaonis" NA
0.120732058274335 0.701291035049066 "ancient" "M. pharaonis" 0.153
0.143893116975947 0.879485531992094 "ancient" "M. pharaonis" NA
0.0118580242773146 0.697585847285006 "novel" "M. pharaonis" NA
0.815785882785516 0.963085792872775 "ancient" "M. pharaonis" NA
0.067367084590526 0.411982144888667 "ancient" "M. pharaonis" 0.1184
0.167067986649916 0.237295485789623 "ancient" "M. pharaonis" NA
0.456376844757173 0.474262939782838 "ancient" "M. pharaonis" 0.0659
0.0732670949645885 0.156225175223603 "ancient" "M. pharaonis" 0.1371
0.215218883957156 0.15892050029589 "novel" "M. pharaonis" NA
0.231382902375932 0.320102282933844 "ancient" "M. pharaonis" 0.2754
0.0603483670674875 0.258103164869903 "insect" "M. pharaonis" 0.4575
0.101502251104005 0.162052942434961 "insect" "M. pharaonis" 0.4911
0.26735373064312 0.189266825781036 "ancient" "M. pharaonis" 0.001
0.433964385450178 0.111664484646232 "ancient" "M. pharaonis" 0.1403
0.043582453741445 0.284820391307675 "ancient" "M. pharaonis" NA
0.123981243118952 1.02261603354762 "ancient" "M. pharaonis" 0.0689
0.0475481728527699 0.796066303282575 "ancient" "M. pharaonis" NA
0.291042093472036 0.316252383657829 "ancient" "M. pharaonis" NA
0.703237075064704 0.191949922456128 "ancient" "M. pharaonis" 0.096
0.0215141353396349 0.448041335079382 "insect" "M. pharaonis" NA
0.0273740690347794 0.358123883868253 "ancient" "M. pharaonis" NA
0.0449640198517303 0.656678486340367 "insect" "M. pharaonis" 0.2058
0.156869098221557 1.03523444615528 "ant" "M. pharaonis" 0.4832
0.832493999331147 0.328939464947388 "ancient" "M. pharaonis" 0.1038
0.0407172324034867 0.435676833785365 "insect" "M. pharaonis" NA
0.0857813304541333 0.082949721157716 "ancient" "M. pharaonis" 0.0348
0.0156555564843168 0.378800963205092 "ancient" "M. pharaonis" 0.0861
0.0382985854795221 0.376040858081192 "ancient" "M. pharaonis" NA
0.0513398459797428 0.219034213715504 "ancient" "M. pharaonis" NA
0.10209075908338 0.220916173340068 "ancient" "M. pharaonis" 0.1439
0.520783315120647 0.39636580782925 "ancient" "M. pharaonis" 0.1274
0.0586280138143403 0.262747536113235 "ancient" "M. pharaonis" 0.1014
0.22367219989955 0.135362092135093 "ancient" "M. pharaonis" NA
0.0809908115289248 0.272247335951231 "ancient" "M. pharaonis" 0.1638
0.588068697100046 0.372758255457859 "ancient" "M. pharaonis" 0.0058
0.487628816442443 0.306749092626583 "insect" "M. pharaonis" NA
0.00714502301688442 0.265653451335188 "ancient" "M. pharaonis" 0.2369
0.0274235263837574 0.211846886028181 "ancient" "M. pharaonis" 0.0571
0.52128728324682 0.202034791506873 "ancient" "M. pharaonis" 0.001
0.378308477075645 0.438235667198027 "ancient" "M. pharaonis" 0.0642
0.203140026613131 0.435429779372939 "ancient" "M. pharaonis" NA
0.135591158392239 0.340805173027337 "ancient" "M. pharaonis" 0.1507
0.28901138256624 0.538198670281693 "ancient" "M. pharaonis" NA
0.3420140724789 0.64901128606612 "ancient" "M. pharaonis" NA
0.0155292564112083 1.2283469422536 "insect" "M. pharaonis" NA
0.800442808995492 0.61390490819278 "ancient" "M. pharaonis" NA
0.0779308104900304 0.268857318437103 "insect" "M. pharaonis" NA
0.215964973812339 0.337120747748218 "ancient" "M. pharaonis" 0.131
0.0075567849649653 0.389448254502925 "ancient" "M. pharaonis" 0.2474
0.0893584150278012 0.336671413095068 "ancient" "M. pharaonis" NA
0.431703297677939 0.17353386473151 "ancient" "M. pharaonis" 0.0318
0.736095830853721 0.0610320824954166 "ancient" "M. pharaonis" 0.001
0.092842185375261 0.216558235006342 "ancient" "M. pharaonis" NA
0.638951227775195 0.343035952520796 "ancient" "M. pharaonis" 0.2082
0.0873753870518063 0.138821990895221 "ancient" "M. pharaonis" NA
0.0534220612795861 0.0921026097153783 "ancient" "M. pharaonis" 0.2135
0.34178622665823 0.471294189703105 "ancient" "M. pharaonis" NA
0.0509807401265278 0.496171576079769 "ancient" "M. pharaonis" 0.0565
0.181991003393996 0.18250073307236 "insect" "M. pharaonis" NA
0.0453108696970979 0.622215831655266 "ancient" "M. pharaonis" NA
0.655934076618795 0.440481691403328 "ancient" "M. pharaonis" 0.0053
0.1916788718367 0.280630863373209 "ancient" "M. pharaonis" NA
0.0596582975524012 0.24416407102805 "ancient" "M. pharaonis" NA
0.122842240417048 0.1875306085303 "ancient" "M. pharaonis" NA
0.487581218210865 0.653061998468251 "ancient" "M. pharaonis" 0.1894
0.35077612429357 0.373465643991631 "ancient" "M. pharaonis" 0.0359
0.00977571504146064 0.53082921337236 "ancient" "M. pharaonis" 0.3239
0.0989127812384897 0.170406573616899 "ancient" "M. pharaonis" NA
0.123932135253819 0.206416841340796 "ancient" "M. pharaonis" NA
0.0153871831118546 0.37128587380958 "ancient" "M. pharaonis" 0.1204
0.365787741569046 0.351137224191428 "ancient" "M. pharaonis" 0.0448
0.0385388234883618 0.721458126699972 "ancient" "M. pharaonis" NA
0.0634364452688761 0.278633822885833 "insect" "M. pharaonis" NA
0.120255071367132 0.392028245443421 "insect" "M. pharaonis" NA
0.00592323114293168 0.238723631525401 "novel" "M. pharaonis" NA
0.527806451001653 0.242013974698148 "insect" "M. pharaonis" 0.2
0.757636443816865 0.176406388256214 "ancient" "M. pharaonis" NA
0.408139047383056 0.478455665340801 "ancient" "M. pharaonis" 0.0425
0.00451003847912947 0.348609550026734 "insect" "M. pharaonis" 0.1121
0.0240625518560584 0.939902513913861 "ancient" "M. pharaonis" 0.0828
0.11860518750095 0.720300747126244 "ancient" "M. pharaonis" NA
0.0184051270026979 0.313534239317345 "ancient" "M. pharaonis" NA
0.697080237835163 0.382409209414103 "ancient" "M. pharaonis" 0.4255
0.0737464443005376 0.184453257413139 "ancient" "M. pharaonis" 0.1119
0.420899131611384 0.549723923349955 "ancient" "M. pharaonis" 0.1356
0.1272039317034 0.267548580427129 "ancient" "M. pharaonis" 0.2246
0.285201912878804 0.4053605372631 "ancient" "M. pharaonis" 0.0445
0.857353637954507 0.505304293851092 "insect" "M. pharaonis" 0.0742
0.0506923175626519 0.229223120957202 "ancient" "M. pharaonis" NA
0.2632584254445 0.148152059661233 "ancient" "M. pharaonis" NA
0.0306019213974294 0.437343522622061 "ancient" "M. pharaonis" NA
0.04787793190531 0.787133967241717 "ancient" "M. pharaonis" NA
0.0515533377562152 0.0812136027603626 "ancient" "M. pharaonis" NA
0.105883934045888 0.438204441253277 "ancient" "M. pharaonis" 0.1455
0.0140890612816467 1.06047779128233 "ancient" "M. pharaonis" 0.0387
0.0742355704228085 0.464947368571132 "ancient" "M. pharaonis" NA
0.0368500600697675 0.367193007266548 "ancient" "M. pharaonis" NA
0.0243497661035496 1.18680075089871 "ancient" "M. pharaonis" NA
0.533133605742173 0.226416097043718 "ancient" "M. pharaonis" NA
0.0766754156532232 0.204793213370216 "ancient" "M. pharaonis" 0.2288
0.765078195298801 0.209146742584676 "ancient" "M. pharaonis" NA
0.18773839239935 0.286496105576489 "ancient" "M. pharaonis" NA
0.422580750206158 0.419148500628963 "ancient" "M. pharaonis" 0.183
0.0211381102907376 0.38984818038952 "ancient" "M. pharaonis" NA
0.0168776891869005 0.348162192327917 "insect" "M. pharaonis" 0.1363
0.188756081663192 0.17153054007129 "ancient" "M. pharaonis" 0.0439
0.0227091577197114 0.148332756228124 "ancient" "M. pharaonis" 0.0544
0.0528716695502332 0.543870398207 "ancient" "M. pharaonis" 0.2591
0.0488732710400977 0.239875005133336 "ancient" "M. pharaonis" NA
0.22598730489626 0.186880941965808 "ancient" "M. pharaonis" NA
0.824732790328696 0.230431084206098 "ancient" "M. pharaonis" NA
0.170291500683134 0.289223753623982 "ancient" "M. pharaonis" 0.0997
0.140944922199055 0.212724239965303 "ancient" "M. pharaonis" NA
0.0504912025497772 0.194282879560502 "ancient" "M. pharaonis" 0.1715
0.0200135661278783 0.899249691897468 "hymenoptera" "M. pharaonis" NA
0.285250344631256 0.569590548213948 "ancient" "M. pharaonis" NA
0.0148358820829544 0.287549839883879 "hymenoptera" "M. pharaonis" NA
0.0216589228332899 0.295408944041766 "ancient" "M. pharaonis" NA
0.0868730684521061 1.06160194391018 "hymenoptera" "M. pharaonis" NA
0.102401459034636 0.496051689813269 "ancient" "M. pharaonis" 0.1481
0.00820453268375503 1.29702291443908 "ancient" "M. pharaonis" NA
0.0939783413790544 0.227611947784428 "ancient" "M. pharaonis" 0.0918
0.0459680371589562 0.177958471300888 "ancient" "M. pharaonis" 0.3308
0.0286109699859249 0.221770603530647 "ancient" "M. pharaonis" NA
0.466544898300072 0.403938471427625 "ancient" "M. pharaonis" NA
0.20408085981375 0.159712557915844 "ancient" "M. pharaonis" 0.1886
0.223342685530121 0.248640011720474 "ancient" "M. pharaonis" 0.2373
0.294432529058929 0.42552920717284 "insect" "M. pharaonis" 0.3251
0.0318631106732276 0.470082910697931 "ancient" "M. pharaonis" 0.1431
0.194999643291111 0.110908961291846 "ancient" "M. pharaonis" 0.1037
0.0795870481270204 0.150793100860161 "ancient" "M. pharaonis" NA
0.341380522925581 0.473140930262384 "ancient" "M. pharaonis" NA
0.0432225648536449 0.412909856854884 "ancient" "M. pharaonis" 0.2344
0.0273102053628359 0.674701116959377 "ancient" "M. pharaonis" 0.259
0.247128648227248 0.188442832659926 "ancient" "M. pharaonis" 0.1512
0.60655381761691 0.20837214927163 "ancient" "M. pharaonis" 0.0996
0.00334018235059407 0.876371775427179 "insect" "M. pharaonis" 0.1551
0.364554919469227 0.411671180458963 "ancient" "M. pharaonis" 0.15
0.172267531957376 0.231197912217515 "ancient" "M. pharaonis" 0.1144
0.099587123294682 0.268964502302515 "ancient" "M. pharaonis" 0.0928
0.462402204813831 0.338584409067437 "ancient" "M. pharaonis" NA
0.39367216424835 0.905983897999546 "hymenoptera" "M. pharaonis" 0.3425
0.269585213564232 0.481637586105296 "ancient" "M. pharaonis" 0.0362
0.05643661242724 0.165851257627888 "ancient" "M. pharaonis" 0.2421
0.105767395806021 0.23237320951296 "ancient" "M. pharaonis" NA
0.00458904799099136 0.987819878240319 "hymenoptera" "M. pharaonis" NA
0.0508863908678466 0.714387885173133 "ancient" "M. pharaonis" NA
0.0719167696494093 0.239030484586355 "ancient" "M. pharaonis" NA
0.146667184971173 0.167320899906282 "ancient" "M. pharaonis" NA
0.0502203306556848 1.13926819900615 "ant" "M. pharaonis" NA
0.0981227213305809 0.270873291112149 "ancient" "M. pharaonis" 0.1607
0.462108481519428 0.640264554616324 "novel" "M. pharaonis" NA
0.0187964480772016 0.593291207475707 "insect" "M. pharaonis" 0.1473
0.041290271029035 0.66139516296465 "ancient" "M. pharaonis" NA
0.053285882891246 0.540697480011563 "ancient" "M. pharaonis" NA
0.818592088753176 0.257671602719824 "ancient" "M. pharaonis" NA
0.348268709256804 0.405249309428194 "ancient" "M. pharaonis" 0.0593
0.0540033313010443 0.806927696777232 "ancient" "M. pharaonis" NA
0.487497298791783 0.424016264379614 "insect" "M. pharaonis" NA
0.0108056553298854 0.788069554387865 "ant" "M. pharaonis" NA
0.00863235288103716 0.99331600649401 "ant" "M. pharaonis" NA
0.00867643265481256 1.00505592006616 "ant" "M. pharaonis" NA
0.419316204145786 0.340126312528693 "hymenoptera" "M. pharaonis" 0.3717
0.773108254537552 0.532102156111126 "ancient" "M. pharaonis" 0.0036
0.374339179548687 0.376531329618227 "ancient" "M. pharaonis" 0.1926
0.0048069259235054 0.239127784310782 "ancient" "M. pharaonis" 0.1217
0.666767146728291 0.273857704032459 "ancient" "M. pharaonis" 0.141
0.62764856033884 0.305195892737045 "ancient" "M. pharaonis" 0.0034
0.0216838859192515 0.268267760980694 "ancient" "M. pharaonis" 0.0328
0.0259563122331366 0.37265858907312 "ancient" "M. pharaonis" 0.0822
0.157456582774736 0.273704041746399 "insect" "M. pharaonis" 0.1679
0.128853141546963 0.171480051910018 "ancient" "M. pharaonis" NA
0.240458737178816 1.0426740727375 "ancient" "M. pharaonis" 0.2259
0.0152667025484857 0.437885190096125 "ancient" "M. pharaonis" 0.0216
0.530761223548225 0.420549631434943 "ancient" "M. pharaonis" 0.1098
0.564472582765265 0.332331752114242 "ancient" "M. pharaonis" NA
0.308908749611927 0.576021235222666 "ancient" "M. pharaonis" 0.0571
0.13901674914896 0.144335925306866 "ancient" "M. pharaonis" 0.1175
0.349147624876582 0.323133143128054 "ancient" "M. pharaonis" NA
0.00796404066638202 0.245339024235887 "ancient" "M. pharaonis" NA
0.807368486168696 0.534357989541659 "ancient" "M. pharaonis" 0.2345
0.082782610788991 0.333753390353868 "ancient" "M. pharaonis" 0.5219
0.013444483880133 0.758399974216031 "ancient" "M. pharaonis" NA
0.00457294620994488 0.609562787873276 "hymenoptera" "M. pharaonis" NA
0.171761781724675 0.56098475368692 "novel" "M. pharaonis" NA
0.358668882609245 0.283549344497732 "insect" "M. pharaonis" NA
0.0582691415310097 0.516090746576244 "ancient" "M. pharaonis" 0.081
0.249925388430272 0.385856668577088 "ancient" "M. pharaonis" 0.0364
0.0146370422442461 0.386327152774393 "novel" "M. pharaonis" NA
0.0216751410108093 0.665764429934995 "ancient" "M. pharaonis" NA
0.0224624146384309 0.472690591821296 "insect" "M. pharaonis" 0.0925
0.237505343529079 0.381645012665466 "ancient" "M. pharaonis" 0.1331
0.12118810187856 0.585008438633734 "ancient" "M. pharaonis" NA
0.439153767904436 0.142207323761269 "insect" "M. pharaonis" NA
0.693944460958423 0.67364412285932 "hymenoptera" "M. pharaonis" NA
0.814702175453249 0.301102763174192 "ancient" "M. pharaonis" 0.0284
0.0825243294050149 0.499793245049917 "ancient" "M. pharaonis" 0.1823
0.244567396708867 0.831970083876443 "insect" "M. pharaonis" 0.0923
0.402331827418009 0.765731586262447 "ancient" "M. pharaonis" 0.1131
0.0754291123271504 0.500256002995313 "insect" "M. pharaonis" 0.1234
0.263153132310776 0.328082264379235 "insect" "M. pharaonis" NA
0.288625979248697 0.347276303263611 "ancient" "M. pharaonis" 0.1377
0.0590523466818065 0.24547296605147 "ancient" "M. pharaonis" 0.0416
0.0124439671892993 0.39351725868291 "ancient" "M. pharaonis" 0.2274
0.0553294273996515 0.66362376255953 "insect" "M. pharaonis" 0.2284
0.630860515585245 0.457367144016882 "hymenoptera" "M. pharaonis" 0.3691
0.158400090940549 0.231502068883023 "ancient" "M. pharaonis" 0.0405
0.0982148011409631 0.85847433797098 "hymenoptera" "M. pharaonis" NA
0.357314146780508 0.857838942937675 "ancient" "M. pharaonis" 0.0991
0.138778936220725 0.266314020483548 "ancient" "M. pharaonis" NA
0.275909416689314 0.430307899379011 "ancient" "M. pharaonis" NA
0.00714885989330165 0.281487842050459 "ancient" "M. pharaonis" 0.1581
0.279619574204345 0.364045244050276 "ancient" "M. pharaonis" NA
0.0949541470395816 0.393277882638105 "ancient" "M. pharaonis" 0.2095
0.0441611076159099 0.151353858652798 "ancient" "M. pharaonis" 0.1179
0.557180583616106 0.322591116893758 "ancient" "M. pharaonis" 0.0256
0.501942204152003 0.180434012940498 "ancient" "M. pharaonis" 0.0309
0.250384917423074 0.125198178089146 "ancient" "M. pharaonis" NA
0.44535384118262 0.401035442124707 "ancient" "M. pharaonis" 0.0875
0.340927482663441 0.201043914836813 "ancient" "M. pharaonis" 0.0891
0.079382385346407 0.322310537781772 "ancient" "M. pharaonis" 0.167
0.208508988205081 0.219020802215977 "ancient" "M. pharaonis" NA
0.381378125623656 0.192176134740833 "ancient" "M. pharaonis" NA
0.115216553785952 0.147284679506545 "ancient" "M. pharaonis" 0.2201
0.628431968133453 0.165104916966801 "ancient" "M. pharaonis" NA
0.147981051859266 0.257406540756808 "ancient" "M. pharaonis" NA
0.0195880282185553 0.535531202290481 "ancient" "M. pharaonis" 0.1455
0.21235421658338 0.425319120842907 "ancient" "M. pharaonis" NA
0.0150747047075922 0.187448834987976 "ancient" "M. pharaonis" NA
0.0297691161174178 0.218150608194593 "ancient" "M. pharaonis" NA
0.00525449863533446 0.430358926342406 "insect" "M. pharaonis" NA
0.126517292372802 0.235967704261574 "ancient" "M. pharaonis" 0.1686
0.00837428492041948 1.08826980417258 "insect" "M. pharaonis" 0.4007
0.255082863459942 0.537533980753947 "hymenoptera" "M. pharaonis" 0.4283
0.11004628570135 0.339497587616465 "ancient" "M. pharaonis" 0.1282
0.783729396674307 0.783574153274018 "insect" "M. pharaonis" NA
0.0193214741152245 0.262101422721637 "ancient" "M. pharaonis" 0.0801
0.268709266925041 0.295126733807851 "ancient" "M. pharaonis" 0.1786
0.251242290183921 0.466847080408658 "ancient" "M. pharaonis" NA
0.124340052624306 1.08185889204013 "insect" "M. pharaonis" NA
0.236893614641201 0.315002571383464 "ancient" "M. pharaonis" 0.1338
0.360917013220373 0.438679374053862 "insect" "M. pharaonis" NA
0.0591138502717008 0.365593994581411 "ancient" "M. pharaonis" 0.258
0.0536812242780606 0.238840305689883 "ancient" "M. pharaonis" 0.1749
0.0403258690954517 0.137880990234539 "ancient" "M. pharaonis" NA
0.0335557906082213 0.182681073952904 "ancient" "M. pharaonis" 0.2082
0.020053790690218 0.386862108059613 "insect" "M. pharaonis" 0.3882
0.00614334094357592 0.544478894199893 "ant" "M. pharaonis" NA
0.46283580105527 0.662420124260056 "insect" "M. pharaonis" NA
0.153892931433117 0.925308592064607 "insect" "M. pharaonis" NA
0.302958265532995 0.302972027162987 "ancient" "M. pharaonis" NA
0.342709117284165 0.216077419689597 "ancient" "M. pharaonis" 0.2067
0.0171827241607554 0.172000666343657 "ancient" "M. pharaonis" NA
0.038519154843956 0.120841475568626 "ancient" "M. pharaonis" 0.0126
0.072834525354377 0.518978839654248 "ancient" "M. pharaonis" NA
0.646579315604025 0.199293004888745 "ancient" "M. pharaonis" NA
0.156226165322814 0.326325281879369 "ancient" "M. pharaonis" NA
0.235084534001488 0.220795764314276 "ancient" "M. pharaonis" NA
0.0499229540964582 0.657911757021468 "ancient" "M. pharaonis" NA
0.285341174379852 0.602556727281421 "ancient" "M. pharaonis" 0.0483
0.370431092695228 0.469710960840166 "ancient" "M. pharaonis" NA
0.424883455769451 0.276306951340252 "ancient" "M. pharaonis" NA
0.362328806300701 0.624693048259978 "ancient" "M. pharaonis" NA
0.294739010024941 0.440152760789248 "ancient" "M. pharaonis" NA
0.248275716531885 0.385373210704419 "ancient" "M. pharaonis" NA
0.00357714763347644 0.634592218347778 "ancient" "M. pharaonis" NA
0.230976353101896 0.201873966699551 "ancient" "M. pharaonis" 0.0535
0.48264494084473 0.342622543174782 "ancient" "M. pharaonis" NA
0.00516558370646529 0.500247271982136 "ancient" "M. pharaonis" 0.105
0.0923755306936544 0.35235545028635 "insect" "M. pharaonis" 0.137
0.170912551860013 0.724006219531678 "ancient" "M. pharaonis" NA
0.0479239253207015 0.316674290602319 "ancient" "M. pharaonis" NA
0.580161852242065 0.502827585691311 "ancient" "M. pharaonis" NA
0.0105667879949625 0.251339296299388 "insect" "M. pharaonis" NA
0.134548970814261 0.154827874253572 "ancient" "M. pharaonis" 0.0536
0.264350656469564 0.251527239569853 "hymenoptera" "M. pharaonis" 0.2858
0.0559136014811022 0.212003553853311 "insect" "M. pharaonis" NA
0.594167921788625 0.22169894020386 "ancient" "M. pharaonis" NA
0.00435811148225601 0.270474449265521 "insect" "M. pharaonis" NA
0.0137939933369555 1.033342729504 "ancient" "M. pharaonis" 0.1051
0.0762046449435167 0.322678759163605 "ancient" "M. pharaonis" 0.1763
0.0273919023086936 0.301542774384782 "insect" "M. pharaonis" NA
0.0348343625166487 0.217829273346594 "insect" "M. pharaonis" NA
0.033219281404789 0.357697613473668 "ancient" "M. pharaonis" NA
0.00356382111921991 1.17155631830485 "hymenoptera" "M. pharaonis" NA
0.0755507578443834 0.461645945003277 "insect" "M. pharaonis" 0.1541
0.399645529403314 0.357186075659755 "ancient" "M. pharaonis" 0.2063
0.174209784321786 1.29864469772187 "hymenoptera" "M. pharaonis" NA
0.385141995506466 0.948893639457852 "insect" "M. pharaonis" 0.1934
0.0785247897536406 0.246957528270353 "ancient" "M. pharaonis" 0.1553
0.162459518494931 0.578850036215752 "ancient" "M. pharaonis" 0.0829
0.0152413586354365 0.923329701565084 "insect" "M. pharaonis" NA
0.048880519552929 0.370861594951096 "ancient" "M. pharaonis" 0.1334
0.0300038539234447 0.962145371094008 "insect" "M. pharaonis" 0.2097
0.0454438290613257 0.20281379683341 "ancient" "M. pharaonis" NA
0.0411135478399835 0.174283818065014 "ancient" "M. pharaonis" 0.1533
0.227937444193578 0.80515431398824 "ancient" "M. pharaonis" 0.2255
0.402815585968184 0.184312473289322 "ancient" "M. pharaonis" 0.3147
0.441991733446558 0.269536174615884 "ancient" "M. pharaonis" 0.1709
0.345245138257924 0.231424442274723 "ancient" "M. pharaonis" 0.1576
0.11053577573034 0.46176485463672 "ancient" "M. pharaonis" NA
0.00376775927377032 0.522435417193983 "ancient" "M. pharaonis" 0.0976
0.0315156628144183 0.218282200995161 "ancient" "M. pharaonis" NA
0.290130887370635 0.154146163224988 "ancient" "M. pharaonis" 0.1128
0.0838161676478229 0.929350470783235 "ant" "M. pharaonis" NA
0.0611007143812613 0.172322255962021 "ancient" "M. pharaonis" NA
0.366021884751764 0.487771354461749 "ancient" "M. pharaonis" 0.0341
0.295388860993107 0.127946109592009 "ancient" "M. pharaonis" 0.0056
0.465389230200543 0.272897770116193 "ancient" "M. pharaonis" NA
0.214488706167632 0.192433781718055 "ancient" "M. pharaonis" 0.1374
0.0565837246348918 0.276968684545469 "ancient" "M. pharaonis" NA
0.287111126201152 0 "hymenoptera" "M. pharaonis" 0.3881
0.0366349884800631 0.143618084355442 "ancient" "M. pharaonis" 0.0678
0.158973743700036 0.364235038334059 "insect" "M. pharaonis" 0.4456
0.108729326180037 0.255847165025151 "ancient" "M. pharaonis" 0.078
0.0573380495860839 0.41821674393501 "ancient" "M. pharaonis" 0.3881
0.00611003446415847 0.460270125895313 "ancient" "M. pharaonis" 0.1435
0.154083243489595 0.317188230270084 "ancient" "M. pharaonis" 0.0669
0.0418188140946505 0.1814576749173 "ancient" "M. pharaonis" 0.1011
0.426619179605221 0.370725868313299 "ancient" "M. pharaonis" NA
0.440942881466566 0.440075799780322 "ancient" "M. pharaonis" 0.1307
0.590402992223401 0.336791135205216 "insect" "M. pharaonis" NA
0.317028977821824 0.393903233835411 "hymenoptera" "M. pharaonis" NA
0.55091608445113 0.507441746231853 "hymenoptera" "M. pharaonis" NA
0.0047906641040135 0.530302616146297 "ancient" "M. pharaonis" 0.0217
0.393503672707075 0.697423364612981 "ancient" "M. pharaonis" NA
0.0250750263208182 0.608317249324716 "insect" "M. pharaonis" NA
0.262860822264529 0.165180415933562 "ancient" "M. pharaonis" NA
0.469004628422947 0.574304248006531 "ancient" "M. pharaonis" NA
0.573501597505607 0.353468604435187 "ant" "M. pharaonis" NA
0.209958905381025 0.125595282006411 "ancient" "M. pharaonis" 0.2416
0.487124017458992 0.429510566834449 "ancient" "M. pharaonis" NA
0.294956449152969 0.637916851201817 "ancient" "M. pharaonis" NA
0.139677280346228 0.239575727353169 "ancient" "M. pharaonis" NA
0.0296685979057134 0.527377533623762 "aculeata" "M. pharaonis" NA
0.370036859225707 0.262161913044461 "ancient" "M. pharaonis" 0.1423
0.0131579021711817 0.362489091723963 "ancient" "M. pharaonis" 0.1849
0.398297894379508 0.712109333032291 "ancient" "M. pharaonis" 0.0587
0.0757577184552758 0.289390705516684 "ancient" "M. pharaonis" NA
0.304604596561768 0.402850492290803 "ancient" "M. pharaonis" 0.2782
0.0423739200685745 0.76997671792166 "ancient" "M. pharaonis" NA
0.392066298478122 0.28081568417537 "ancient" "M. pharaonis" 0.0494
0.0714531593311973 0.284056652000584 "ancient" "M. pharaonis" 0.0625
0.133606289899793 0.215162005620484 "ancient" "M. pharaonis" NA
0.396486270172843 0.455189540711063 "ancient" "M. pharaonis" NA
0.221097113694826 0.224459315759727 "ancient" "M. pharaonis" 0.1551
0.685829989834464 0.276454865620137 "ancient" "M. pharaonis" NA
0.522184615773221 0.450963528742272 "ancient" "M. pharaonis" 0.1261
0.610808344661522 0.171539700386858 "ancient" "M. pharaonis" NA
0.0584028816303326 0.227340922785525 "ancient" "M. pharaonis" 0.149
0.00580475942273225 0.908830993253996 "ancient" "M. pharaonis" 0.1851
0.590703337474436 0.450159879376675 "insect" "M. pharaonis" NA
0.0321084035758489 0.313528632197093 "ancient" "M. pharaonis" NA
0.559700941973665 0.69708623693984 "ancient" "M. pharaonis" 0.0628
0.375436153604262 0.234396515923278 "insect" "M. pharaonis" 0.2949
0.101117468697456 0.163040001732465 "ancient" "M. pharaonis" 0.1403
0.183598463929604 0.504263122173824 "ancient" "M. pharaonis" NA
0.336077653741703 0.200728707549681 "ancient" "M. pharaonis" NA
0.156530977860495 0.28544539760118 "ancient" "M. pharaonis" 0.2337
0.357168716900113 0.792015822732049 "ancient" "M. pharaonis" 0.0636
0.669236415076621 0.127299091720555 "insect" "M. pharaonis" NA
0.293781040729681 0.631960396303473 "ancient" "M. pharaonis" 0.3119
0.0202819993820123 0.751286199371203 "insect" "M. pharaonis" 0.2697
0.193826325647364 0.170025699621788 "ancient" "M. pharaonis" 0.0964
0.396846807554182 0.610474956595003 "ancient" "M. pharaonis" 0.1332
0.065939610418388 0.194196981462319 "ancient" "M. pharaonis" NA
0.0108881661964996 0.157661891347596 "ancient" "M. pharaonis" 0.1418
0.0225543462234125 0.24544150074747 "insect" "M. pharaonis" NA
0.0170033682945608 0.315296708677842 "ancient" "M. pharaonis" NA
0.039463297756273 0.41859603171998 "ancient" "M. pharaonis" NA
0.105374157931324 0.766333196155004 "ant" "M. pharaonis" NA
0.352519263296419 0.415742819550196 "ancient" "M. pharaonis" 0.2041
0.514707601442566 0.412705508342321 "ancient" "M. pharaonis" NA
0.0323423657556928 0.865041939281265 "ancient" "M. pharaonis" NA
0.00269134058799175 1.04935187606165 "ant" "M. pharaonis" NA
0.00426630706654966 0.280344870787479 "insect" "M. pharaonis" NA
0.212031486023539 0.139483993334798 "ancient" "M. pharaonis" 0.0432
0.0437333263972151 0.407212101271808 "insect" "M. pharaonis" NA
0.466338125326727 0.226169632964754 "insect" "M. pharaonis" 0.1082
0.474958015270437 0.173635992907909 "ancient" "M. pharaonis" 0.0691
0.17292377433982 0.155384236274781 "ancient" "M. pharaonis" NA
0.510157876903455 0.298139418999469 "ancient" "M. pharaonis" NA
0.0114100551963495 0.194329385649512 "ancient" "M. pharaonis" 0.3441
0.32897885753488 0.202608242545525 "ancient" "M. pharaonis" 0.246
0.623687836710216 0.271302381340758 "ancient" "M. pharaonis" 0.0677
0.198548955043261 0.309113335159894 "ancient" "M. pharaonis" NA
0.0674700999332211 0.281746418760999 "ancient" "M. pharaonis" NA
0.560203050632571 0.151756220736241 "ancient" "M. pharaonis" 0.181
0.645680286137463 0.67410413195731 "ancient" "M. pharaonis" 0.149
0.0246164717967353 0.492919182264595 "ancient" "M. pharaonis" NA
0.413522883746488 0.325046687756154 "insect" "M. pharaonis" NA
0.0257742603559589 0.914615070217422 "ancient" "M. pharaonis" 0.0863
0.0303798714032194 0.302642119089403 "ancient" "M. pharaonis" 0.1792
0.0336008272629849 0.596995554921418 "ancient" "M. pharaonis" 0.0564
0.122144976704193 0.186437539592705 "ancient" "M. pharaonis" NA
0.160837849576127 0.138530849074988 "ancient" "M. pharaonis" NA
0.330766176515276 0.285217189074314 "insect" "M. pharaonis" NA
0.813733415553293 0.176596362203415 "ancient" "M. pharaonis" 0.0161
0.138421472651589 0.181836850158082 "insect" "M. pharaonis" 0.1302
0.820360097640203 0.321499666806128 "ancient" "M. pharaonis" NA
0.0126886645663873 0.265023093988522 "insect" "M. pharaonis" 0.1727
0.162950534854252 0.545363193344693 "ancient" "M. pharaonis" NA
0.0677990618669031 0.504099129176049 "ancient" "M. pharaonis" NA
0.0505638660987691 0.68036880476915 "ancient" "M. pharaonis" NA
0.556541017733914 0.355145457539142 "ancient" "M. pharaonis" 0.0758
0.0449409471145956 0.501548871892404 "ancient" "M. pharaonis" NA
0.198266015588715 0.588304349801128 "ancient" "M. pharaonis" 0.2679
0.361605529670678 0.305063671142267 "ancient" "M. pharaonis" NA
0.297481491783655 1.27702355942009 "ancient" "M. pharaonis" 0.1192
0.308907709566222 0.614554514308893 "ancient" "M. pharaonis" 0.1699
0.36268763519453 0.794903660989117 "hymenoptera" "M. pharaonis" 0.5511
0.0404129580284532 0.903648795417001 "ancient" "M. pharaonis" NA
0.00834722419775506 0.306809171290377 "ancient" "M. pharaonis" 0.2011
0.0642292214721572 0.258113118131256 "ancient" "M. pharaonis" 0.0485
0.380804344210937 0.818678279927086 "hymenoptera" "M. pharaonis" NA
0.34535574674791 0.21691246467684 "ancient" "M. pharaonis" 0.0987
0.0829239843461514 0.271198743262501 "ancient" "M. pharaonis" NA
0.0380958307687035 0.312199015501641 "ancient" "M. pharaonis" 0.2096
0.928429143917459 0.25909210694682 "ancient" "M. pharaonis" 0.1184
0.539024359507185 0.347442342401247 "ancient" "M. pharaonis" 0.1508
0.310202148353854 0.330450252691062 "ancient" "M. pharaonis" NA
0.293074198066525 0.97249214136824 "ancient" "M. pharaonis" NA
0.125503315856725 0.710012956826486 "ancient" "M. pharaonis" 0.1763
0.00610807429124416 0.391254046773109 "insect" "M. pharaonis" NA
0.131333707496265 0.244985686013495 "hymenoptera" "M. pharaonis" 0.1902
0.038998026841823 0.488667861100096 "aculeata" "M. pharaonis" 0.3992
0.0164017978281828 0.41936658941767 "ancient" "M. pharaonis" NA
0.459815933555114 0.419676468468765 "ancient" "M. pharaonis" NA
0.0356192528153997 0.804633944145967 "ancient" "M. pharaonis" 0.0614
0.0217457117195123 0.402734036781776 "insect" "M. pharaonis" NA
0.0191321926326695 0.510158734550094 "ancient" "M. pharaonis" NA
0.00706029719910248 1.03978635522946 "ancient" "M. pharaonis" NA
0.184306618322835 0.320004244391248 "hymenoptera" "M. pharaonis" NA
0.477477204975821 0.180037528195193 "ancient" "M. pharaonis" 0.0693
0.405386110720606 0.274266550344924 "insect" "M. pharaonis" 0.1638
0.267969487228691 0.622962346981466 "insect" "M. pharaonis" 0.131
0.650812249139424 0.308264565623631 "ancient" "M. pharaonis" 0.0335
0.0937643378675004 0.242312195734873 "ancient" "M. pharaonis" 0.1331
0.141724192105479 0.117234385776826 "ancient" "M. pharaonis" NA
0.0959196999098589 0.142485718276018 "ancient" "M. pharaonis" 0.0039
0.365753197610831 0.790355331466653 "ancient" "M. pharaonis" 0.0484
0.0247772362615197 0.79323871048221 "ancient" "M. pharaonis" NA
0.0229649955365083 0.240797550701654 "ancient" "M. pharaonis" NA
0.134286045176178 0.618953460766071 "ancient" "M. pharaonis" NA
0.16505310447591 1.20130858498218 "insect" "M. pharaonis" 0.1452
0.0040648881625222 0.629616645900311 "ancient" "M. pharaonis" NA
0.498879187594244 0.731159116872354 "ancient" "M. pharaonis" 0.042
0.0579822285517271 0.584476749747653 "ancient" "M. pharaonis" NA
0.284270925947464 0.235408745521109 "ancient" "M. pharaonis" NA
0.0926115531926391 0.135687814855562 "ancient" "M. pharaonis" 0.2126
0.104225886059997 0.224021901881987 "ancient" "M. pharaonis" 0.1655
0.366559207073327 0.315096746856568 "ancient" "M. pharaonis" NA
0.164614041919035 0.216651888696249 "ancient" "M. pharaonis" 0.0883
0.0444581838522872 0.113054086783181 "ancient" "M. pharaonis" NA
0.0933932179359646 0.237743892920681 "insect" "M. pharaonis" NA
0.609242513541654 0.450557824388461 "ancient" "M. pharaonis" 0.0062
0.742534086543393 0.895504271754191 "ancient" "M. pharaonis" NA
0.0657074498869997 0.178839561700583 "ancient" "M. pharaonis" NA
0.0467159622569062 0.153458964019327 "ancient" "M. pharaonis" 0.3682
0.0499586249528548 0.317650390752451 "insect" "M. pharaonis" NA
0.362231547317298 0.980294634063002 "hymenoptera" "M. pharaonis" 0.5151
0.646571694841947 0.617073950977838 "ancient" "M. pharaonis" 0.0376
0.0359283036616424 1.06451258070685 "ancient" "M. pharaonis" 0.0552
0.0738680610977345 0.139263249615583 "hymenoptera" "M. pharaonis" NA
0.14856707762159 0.399002181581244 "ancient" "M. pharaonis" NA
0.0361271651234243 0.907566614879855 "ancient" "M. pharaonis" 0.2538
0.0237595275466634 0.674416900992099 "hymenoptera" "M. pharaonis" 0.2772
0.0968718435318701 0.268026917737235 "ancient" "M. pharaonis" NA
0.638220144827783 0.259215065381279 "novel" "M. pharaonis" NA
0.0773441770798899 0.234422889103967 "ancient" "M. pharaonis" NA
0.0358696332153494 0.126561180471952 "ancient" "M. pharaonis" 0.1205
0.0208147618841218 0.273612799750587 "ancient" "M. pharaonis" 0.1822
0.251801750528795 0.280750934397973 "ancient" "M. pharaonis" NA
0.0906772016436321 0.48299161015961 "ancient" "M. pharaonis" 0.143
0.333626643253277 0.0963605375823942 "ancient" "M. pharaonis" 0.216
0.0507455467800088 0.462697438642824 "insect" "M. pharaonis" 0.071
0.354234533887411 0.320523672001446 "ancient" "M. pharaonis" NA
0.077296199714712 0.293465169326004 "ancient" "M. pharaonis" NA
0.292845166370442 0.372208289911222 "ancient" "M. pharaonis" NA
0.224998097466032 1.6730372791218 "ancient" "M. pharaonis" NA
0.117036532465946 0.129324723919531 "ancient" "M. pharaonis" 0.1711
0.460785764054812 0.293108620329183 "ancient" "M. pharaonis" 0.157
0.125839969549176 0.415447100444631 "ancient" "M. pharaonis" NA
0.0160607510285823 0.603276655550317 "ant" "M. pharaonis" NA
0.0355416954044084 0.349280126027229 "ancient" "M. pharaonis" 0.0461
0.0111491596663944 0.231108159699677 "hymenoptera" "M. pharaonis" NA
0.268265877543858 0.418580739866656 "ancient" "M. pharaonis" NA
0.21282476662323 0.309198731663888 "ancient" "M. pharaonis" 0.073
0.264880934289551 0.385450555213472 "ancient" "M. pharaonis" NA
0.175589316048552 0.121065603225856 "insect" "M. pharaonis" 0.4185
0.269545678222929 0.0705689544815486 "ancient" "M. pharaonis" NA
0.334338823890801 0.31117909818452 "ancient" "M. pharaonis" NA
0.043267172165092 0.0990052903724788 "ancient" "M. pharaonis" NA
0.358992591967811 0.9333367721646 "ancient" "M. pharaonis" NA
0.343349762091421 0.651709937675195 "ancient" "M. pharaonis" NA
0.0786536349302173 0.135350819089834 "ancient" "M. pharaonis" NA
0.039772703496644 1.03179617981285 "ancient" "M. pharaonis" 0.2609
0.128688181536476 0.317166689415933 "ancient" "M. pharaonis" NA
0.285777525401586 0.764895237452418 "ancient" "M. pharaonis" NA
0.467944011312754 0.199293523863214 "insect" "M. pharaonis" NA
0.0218534879582537 0.203663316096318 "ancient" "M. pharaonis" NA
0.0121949473425076 0.691443312435973 "hymenoptera" "M. pharaonis" NA
0.0319559519140149 0.24122521372177 "insect" "M. pharaonis" NA
0.0247715218805144 0.204210650006912 "ancient" "M. pharaonis" 0.2134
0.0886159680278152 0.251581233032345 "ancient" "M. pharaonis" 0.1325
0.537432748577972 0.169830494348676 "ancient" "M. pharaonis" 0.053
0.054842943238124 0.965756198837224 "hymenoptera" "M. pharaonis" NA
0.0547497088906038 0.943388872851423 "ancient" "M. pharaonis" NA
0.552810333341633 0.339514445821498 "ancient" "M. pharaonis" 0.0835
0.0804523038333135 0.113440120559697 "ancient" "M. pharaonis" 0.5438
0.0627580029362382 0.205354949047262 "ancient" "M. pharaonis" 0.0684
0.0139353218339587 1.06905818104339 "aculeata" "M. pharaonis" NA
0.723676444639104 0.503217438552669 "ancient" "M. pharaonis" NA
0.203162757244137 0.255579187200413 "ancient" "M. pharaonis" 0.0731
0.414765222886256 0.54714283490625 "ant" "M. pharaonis" NA
0.170374879249685 0.283549194391573 "ancient" "M. pharaonis" NA
0.104753881180449 0.122477338751024 "ancient" "M. pharaonis" 0.1515
0.183069172670465 0.238854604237287 "ancient" "M. pharaonis" NA
0.266996734788451 0.351007601150821 "ancient" "M. pharaonis" 0.1864
0.553518344820037 0.504777793562821 "insect" "M. pharaonis" 0.1417
0.0311997008317592 0.220170688574661 "ancient" "M. pharaonis" NA
0.0176724054002073 1.51565404825951 "insect" "M. pharaonis" 0.0674
0.133092843859901 0.404867751847402 "insect" "M. pharaonis" NA
0.0293748583371688 1.032473445083 "insect" "M. pharaonis" 0.0566
0.0941601051076947 0.730321522423355 "insect" "M. pharaonis" NA
0.0257196983109389 0.267595368591218 "ancient" "M. pharaonis" NA
0.087617687793958 0.106630290036818 "ancient" "M. pharaonis" 0.0466
0.138479342679957 0.324001650631137 "ancient" "M. pharaonis" 0.2017
0.0858101202041543 0.200709797322087 "ancient" "M. pharaonis" 0.1787
0.52920642607593 0.296152849794929 "ancient" "M. pharaonis" 0.001
0.018811119530719 0.207312264615885 "ancient" "M. pharaonis" NA
0.00208644162518023 0.920948615598107 "hymenoptera" "M. pharaonis" NA
0.554685891773584 0.431582342429506 "ancient" "M. pharaonis" NA
0.330268231319361 0.271055205516503 "ancient" "M. pharaonis" 0.1651
0.0856996107773833 0.915489949003362 "ancient" "M. pharaonis" NA
0.0717904626262389 0.547122220682795 "ancient" "M. pharaonis" 0.0973
0.0169891843219603 0.204907914463468 "ancient" "M. pharaonis" NA
0.0215567718863209 0.673405764812913 "ancient" "M. pharaonis" 0.522
0.33982765625199 0.508288742340251 "hymenoptera" "M. pharaonis" NA
0.0527497106840909 1.54348190498536 "ancient" "M. pharaonis" NA
0.15808115236676 0.538347352992495 "ancient" "M. pharaonis" NA
0.0615676636016095 0.643620156647012 "ancient" "M. pharaonis" 0.0373
0.0800714258301816 0.54523478799133 "ancient" "M. pharaonis" NA
0.184535583293162 0.256112433696925 "ancient" "M. pharaonis" NA
0.237131037976135 0.279973983543371 "ancient" "M. pharaonis" 0.0563
0.371784676591878 1.0971138055633 "hymenoptera" "M. pharaonis" NA
0.02148313317456 0.761313858000297 "hymenoptera" "M. pharaonis" NA
0.898170080641825 0.287622400142164 "ancient" "M. pharaonis" NA
0.809966672525259 0.430685851839711 "ancient" "M. pharaonis" NA
0.479083960295653 0.11834945092662 "ancient" "M. pharaonis" 0.1306
0.0214399060015966 0.775802497143213 "hymenoptera" "M. pharaonis" NA
0.520672582977815 0.624104370146037 "hymenoptera" "M. pharaonis" 0.1346
0.00703092108097424 0.464217616115139 "hymenoptera" "M. pharaonis" 0.3854
0.624917537771374 0.63846531390294 "ancient" "M. pharaonis" 0.0344
0.0168132421445361 1.00698579805631 "aculeata" "M. pharaonis" NA
0.219256962651657 0.264018866604851 "ancient" "M. pharaonis" NA
0.621073212835756 0.879990648713103 "ancient" "M. pharaonis" 0.0434
0.787990336993261 0.151897605625976 "insect" "M. pharaonis" NA
0.152624170903421 0.220164888081434 "ancient" "M. pharaonis" 0.0145
0.713252726577201 0.1030015950492 "ancient" "M. pharaonis" NA
0.00787739720322734 0.125277209641974 "ancient" "M. pharaonis" 0.0693
0.0234675789045871 0.406942714421025 "ant" "M. pharaonis" NA
0.0509393871812686 0.634909418256545 "ancient" "M. pharaonis" NA
0.0420009201187777 0.579492836718025 "insect" "M. pharaonis" NA
0.0442706901344357 0.734956672078706 "insect" "M. pharaonis" NA
0.13609306015145 1.07627615280601 "ancient" "M. pharaonis" 0.2062
0.0266799629901873 1.19581539727139 "insect" "M. pharaonis" NA
0.0442912491964003 0.126726613357633 "ancient" "M. pharaonis" NA
0.0355047328080917 1.01949091824844 "ant" "M. pharaonis" NA
0.169384944901015 0.369277709631605 "ancient" "M. pharaonis" NA
0.196445731041034 0.242870539222751 "ancient" "M. pharaonis" 0.0606
0.0251911004530364 0.455938911921805 "ancient" "M. pharaonis" NA
0.158784115961197 0.229063767514416 "ancient" "M. pharaonis" NA
0.0247734885255801 0.230012155447765 "ancient" "M. pharaonis" NA
0.730444311793601 0.406777448826814 "ancient" "M. pharaonis" NA
0.480920659330069 0.458546799429149 "ancient" "M. pharaonis" 0.0761
0.191301691470678 0.133799918532609 "ancient" "M. pharaonis" 0.0639
0.0683973557203643 0.439394415822832 "insect" "M. pharaonis" 0.1164
0.046394501202847 0.162918001082145 "ancient" "M. pharaonis" NA
0.0466430032755558 1.23684338991387 "hymenoptera" "M. pharaonis" NA
0.00386953432524414 1.06107307445723 "hymenoptera" "M. pharaonis" NA
0.0680593332491975 0.562441453467885 "hymenoptera" "M. pharaonis" NA
0.138161619075913 0.707943774426539 "insect" "M. pharaonis" NA
0.277862014190246 1.32624378579237 "ancient" "M. pharaonis" NA
0.021365865775166 0.378141653714038 "ancient" "M. pharaonis" 0.1192
0.565732380069864 0.283243674365438 "ancient" "M. pharaonis" 0.0748
0.0085719746003454 0.309607301738267 "ancient" "M. pharaonis" 0.0232
0.224794219510594 0.288150915598006 "ancient" "M. pharaonis" 0.1965
0.0130091314479165 0.946041252872494 "hymenoptera" "M. pharaonis" NA
0.180535002115584 0.24471162886627 "ancient" "M. pharaonis" 0.0892
0.0281301243154963 0.21717829956504 "ancient" "M. pharaonis" 0.1387
0.0727439976152611 1.19332078677096 "hymenoptera" "M. pharaonis" NA
0.00974083679939454 0.779840745055693 "hymenoptera" "M. pharaonis" NA
0.455316388299569 0.214984490525647 "ancient" "M. pharaonis" 0.0858
0.500321577096708 0.644212611948039 "ancient" "M. pharaonis" NA
0.0529750180500896 0.44007231539276 "ancient" "M. pharaonis" NA
0.300775263256449 0.440206984566991 "ancient" "M. pharaonis" NA
0.484558177373007 0.561787769069029 "ancient" "M. pharaonis" 0.1538
0.108751919593171 0.14314620132856 "ancient" "M. pharaonis" NA
0.353331364319612 0.413962267019491 "ancient" "M. pharaonis" 0.0557
0.632763372092066 0.21103377989137 "ancient" "M. pharaonis" 0.0912
0.086453837197287 0.764511915358871 "insect" "M. pharaonis" NA
0.132471592933035 0.456353723617326 "insect" "M. pharaonis" NA
0.0671376814929523 0.482623463944051 "insect" "M. pharaonis" NA
0.0232449601972617 0.69734627071692 "ancient" "M. pharaonis" 0.2322
0.698165601389297 0.653003348278349 "ancient" "M. pharaonis" 0.0322
0.0197149502476731 0.340315868853171 "ancient" "M. pharaonis" NA
0.0870002721576613 0.523740644934437 "ancient" "M. pharaonis" NA
0.00800642721512274 0.753807619667491 "hymenoptera" "M. pharaonis" 0.0936
0.0185052522329113 0.862600735082192 "ant" "M. pharaonis" NA
0.0563560404147525 0.768817143683088 "novel" "M. pharaonis" NA
0.0127282591544983 1.39996117906532 "ancient" "M. pharaonis" NA
0.0232761948628359 0.612355457155294 "ancient" "M. pharaonis" 0.1552
0.00422167897062657 0.769153945135239 "insect" "M. pharaonis" NA
0.361590082412227 0.76381520850322 "ancient" "M. pharaonis" 0.0569
0.0978252951011664 0.223585594971027 "ancient" "M. pharaonis" 0.1578
0.141999810860004 0.464406328039274 "ancient" "M. pharaonis" 0.0038
0.0570813508426921 0.781222802891905 "insect" "M. pharaonis" 0.317
0.0251185008529702 1.09617644477436 "ancient" "M. pharaonis" NA
0.514428675337286 1.07219801603159 "ancient" "M. pharaonis" NA
0.0786528106244067 0.218398297520067 "ancient" "M. pharaonis" NA
0.00683222744018535 0.450127640004492 "ancient" "M. pharaonis" 0.1912
0.41438151540755 0.700148906686744 "ancient" "M. pharaonis" NA
0.00543530994416221 0.35901761665766 "ancient" "M. pharaonis" NA
0.0119861893323871 0.198708688638651 "insect" "M. pharaonis" NA
0.279540778275756 0.332050098526129 "insect" "M. pharaonis" NA
0.0316226850275269 0.456173199301431 "ancient" "M. pharaonis" 0.1295
0.717054930249786 0.253740052168854 "ancient" "M. pharaonis" 0.0127
0.806576723695026 0.804411612509988 "ancient" "M. pharaonis" 0.206
0.0397236770030581 0.694409760195382 "ancient" "M. pharaonis" NA
0.468032353938437 0.609379080711887 "ancient" "M. pharaonis" NA
0.259658949969405 1.11747275965327 "ancient" "M. pharaonis" 0.128
0.795841461143384 0.306028166293873 "insect" "M. pharaonis" 0.1458
0.515691302253789 0.471269179065185 "ancient" "M. pharaonis" 0.1651
0.0741030008802816 0.148569198665033 "ancient" "M. pharaonis" 0.1313
0.00509407349990037 0.495672824034456 "insect" "M. pharaonis" 0.1
0.011714043463617 0.489361658415814 "insect" "M. pharaonis" NA
0.0061173213657148 0.605488867768132 "ancient" "M. pharaonis" 0.103
0.0283331403438616 0.428917432575742 "insect" "M. pharaonis" NA
0.0311961926914779 0.136125007311478 "ancient" "M. pharaonis" 0.1596
0.00514653723952256 0.17089410167449 "ancient" "M. pharaonis" NA
0.00488784538694225 0.445215919891197 "ancient" "M. pharaonis" NA
0.526595936180839 0.566684544574531 "ancient" "M. pharaonis" NA
0.0261871277104087 0.916471150594989 "insect" "M. pharaonis" 0.1698
0.0159154632695753 0.420343946206759 "insect" "M. pharaonis" 0.0151
0.0111693418360405 0.107245588809803 "ancient" "M. pharaonis" NA
0.0746117209540123 0.405397622470615 "insect" "M. pharaonis" 0.2025
0.0222042193328444 0.859966934310393 "ancient" "M. pharaonis" 0.1413
0.133083457341963 0.823484413134526 "ancient" "M. pharaonis" 0.0699
0.670212286054733 0.706917703592922 "ancient" "M. pharaonis" NA
0.467229129491156 0.406423931577313 "ancient" "M. pharaonis" 0.1079
0.467229129491156 0.406423931577313 "ancient" "M. pharaonis" 0.1079
0.10679780329189 0.862974117453287 "ancient" "M. pharaonis" NA
0.0113925436246831 0.755514130999546 "ancient" "M. pharaonis" 0.1639
0.384371578534042 0.66096796731031 "hymenoptera" "M. pharaonis" NA
0.0539518401065365 0.274409563854076 "ancient" "M. pharaonis" NA
0.0864749075791078 0.420595744792838 "ancient" "M. pharaonis" 0.0769
0.165345988511212 0.320934235625068 "ancient" "M. pharaonis" 0.2531
0.787975178142026 0.365971400096161 "ancient" "M. pharaonis" NA
0.488668587804253 0.475529210968229 "ancient" "M. pharaonis" NA
0.0788819766993302 0.325583491621506 "ancient" "M. pharaonis" 0.0396
0.0715512322855566 1.07652725083356 "ancient" "M. pharaonis" NA
0.0979667968629193 1.16253687055369 "ancient" "M. pharaonis" NA
0.130815179513045 0.164595815854104 "ancient" "M. pharaonis" 0.1095
0.207051651324778 0.279075188705115 "ancient" "M. pharaonis" 0.093
0.613331282721052 0.323851498633467 "ancient" "M. pharaonis" NA
0.0284821780314061 0.204795704495404 "ancient" "M. pharaonis" 0.0587
0.0165315530229146 0.271683645008819 "ancient" "M. pharaonis" NA
0.146159862296972 0.211068094366196 "insect" "M. pharaonis" NA
0.0329965787217587 0.86491469870499 "ancient" "M. pharaonis" NA
0.383098687128585 1.88319479137474 "ancient" "M. pharaonis" NA
0.0350449530814515 1.09011516550071 "insect" "M. pharaonis" NA
0.0334155637981329 0.772777000783807 "ancient" "M. pharaonis" NA
0.809992060275921 0.27588648271102 "ancient" "M. pharaonis" 0.1621
0.470949549139825 0.207797239735529 "ancient" "M. pharaonis" 0.1123
0.00649019728631734 0.943435025179707 "ancient" "M. pharaonis" 0.0423
0.0837460112982257 0.363682354455636 "ancient" "M. pharaonis" 0.0648
0.463546165279642 1.17442554842241 "ancient" "M. pharaonis" NA
0.277285604647408 0.638060569445514 "ancient" "M. pharaonis" 0.0516
0.403427772720471 0.898002169061775 "ancient" "M. pharaonis" 0.0488
0.354441931894603 0.499026319356469 "hymenoptera" "M. pharaonis" NA
0.231277774671286 0.488572871798881 "ancient" "M. pharaonis" NA
0.100546333059048 0.33883674595169 "ancient" "M. pharaonis" 0.317
0.562729625338664 0.568139657353482 "ancient" "M. pharaonis" NA
0.0603563623389846 0.0857722063836933 "ancient" "M. pharaonis" NA
0.0544285159843043 0.701035484453388 "ancient" "M. pharaonis" NA
0.0290547397487053 0.739368761069156 "insect" "M. pharaonis" 0.1712
0.365187864429026 0.250445294233227 "ancient" "M. pharaonis" 0.1723
0.386713723661701 0.317373997124858 "ancient" "M. pharaonis" NA
0.0478472818200942 0 "ancient" "M. pharaonis" 0.2801
0.291274813510216 0.459978027637112 "ancient" "M. pharaonis" NA
0.417275827418608 1.02849425714616 "hymenoptera" "M. pharaonis" 0.242
0.763950166902782 0.36554644371372 "ancient" "M. pharaonis" 0.0056
0.0373280755323826 0.454045528464066 "ancient" "M. pharaonis" NA
0.866329350284155 0.614188278199621 "ancient" "M. pharaonis" NA
0.517529329409253 0.850874740145386 "insect" "M. pharaonis" 0.1036
0.0274583428463196 0.913014863049402 "ancient" "M. pharaonis" 0.1048
0.573993820044137 0.239295934827083 "ancient" "M. pharaonis" NA
0.482951384698137 0.466379356526812 "ancient" "M. pharaonis" 0.0547
0.0368158331824538 0.179051036899063 "ancient" "M. pharaonis" NA
0.085856281375536 0.15230716728434 "ancient" "M. pharaonis" 0.1183
0.53540551108875 0.237690391280888 "ancient" "M. pharaonis" 0.1794
0.132427538557029 0.419696225646071 "ancient" "M. pharaonis" NA
0.240958626139285 0.166529368064056 "ancient" "M. pharaonis" 0.1935
0.344589248529748 0.330065935354302 "ancient" "M. pharaonis" 0.001
0.0516073275530707 0.257312626987669 "ancient" "M. pharaonis" 0.2439
0.378632516496623 0.0934155228386728 "ancient" "M. pharaonis" NA
0.510279619470412 0.315859706356999 "ancient" "M. pharaonis" NA
0.552766511537557 0.144268209978465 "ancient" "M. pharaonis" 0.0154
0.0301286363246012 0.658226821804115 "insect" "M. pharaonis" NA
0.593507075760969 0.245202698874546 "ancient" "M. pharaonis" NA
0.36897162203115 0.328898384653616 "ancient" "M. pharaonis" NA
0.13195016986881 0.162937910064831 "ancient" "M. pharaonis" 0.0245
0.00797122974969312 1.16791857576911 "insect" "M. pharaonis" NA
0.619549856830271 0.135387658492709 "ancient" "M. pharaonis" 0.2512
0.0173132302176148 0.853228385179077 "ancient" "M. pharaonis" 0.229
0.813645442300768 0.22383445335218 "ancient" "M. pharaonis" 0.0044
0.875602998136469 0.606853027887059 "ancient" "M. pharaonis" NA
0.12822056516575 0.124255813861582 "insect" "M. pharaonis" 0.225
0.301013726986014 0.5346666593724 "ancient" "M. pharaonis" 0.1709
0.643359409954069 0.342992161317301 "ancient" "M. pharaonis" 0.2387
0.0148637099508914 0.499595083322435 "ancient" "M. pharaonis" NA
0.0292824198783874 0.904842214030837 "ancient" "M. pharaonis" NA
0.0207176415806622 0.900101286137446 "insect" "M. pharaonis" 0.217
0.0116861653829284 0.195785506082658 "ancient" "M. pharaonis" 0.1421
0.360303704873534 0.768512991362534 "hymenoptera" "M. pharaonis" 0.2326
0.0290341937094915 0.265379665552218 "insect" "M. pharaonis" NA
0.0269649945148484 0.2315985331128 "ancient" "M. pharaonis" NA
0.035361947060897 0.49522833250758 "insect" "M. pharaonis" 0.2077
0.675296936721678 0.298113312948206 "ancient" "M. pharaonis" 0.0437
0.0260246451763686 0.371419856274616 "ancient" "M. pharaonis" 0.0382
0.125726351185667 0.159151718738058 "ancient" "M. pharaonis" NA
0.0342263235252887 0.137717458789925 "hymenoptera" "M. pharaonis" NA
0.611303345998916 0.69145731726633 "ancient" "M. pharaonis" NA
0.573920520565344 0.883790019350579 "ancient" "M. pharaonis" NA
0.0382050274005042 0.354057222673065 "ancient" "M. pharaonis" 0.0588
0.137834371680924 0.218218648586068 "ancient" "M. pharaonis" 0.1221
0.0331349663228978 0.318146930680215 "ancient" "M. pharaonis" 0.2487
0.414232563177893 0.535009397902541 "insect" "M. pharaonis" 0.2438
0.0283557813253604 0.323496173370002 "ancient" "M. pharaonis" NA
0.379632347327707 0.266143580458505 "ancient" "M. pharaonis" 0.0742
0.411226629582146 0.704473686303502 "insect" "M. pharaonis" NA
0.290320212865619 0.155207641810243 "insect" "M. pharaonis" 0.2082
0.101752160841219 0.280767272147557 "ancient" "M. pharaonis" NA
0.033349949821904 0.277138798555604 "ancient" "M. pharaonis" NA
0.616056322434769 0.207405930517903 "ancient" "M. pharaonis" 0.137
0.645642448094869 0.672759024814076 "ancient" "M. pharaonis" 0.0589
0.00340578427816019 0.345701908396437 "insect" "M. pharaonis" NA
0.40384808813567 0.370714447743077 "ant" "M. pharaonis" NA
0.201057039052218 0.233549151206147 "ancient" "M. pharaonis" NA
0.126070142315351 0.137023790449074 "ancient" "M. pharaonis" NA
0.168456610128874 0.906261346486916 "hymenoptera" "M. pharaonis" 0.2021
0.144015261329584 0.183728125388327 "ancient" "M. pharaonis" 0.3623
0.0365014982888559 0.839000423462302 "ancient" "M. pharaonis" NA
0.43743627567886 1.14716653380594 "ancient" "M. pharaonis" NA
0.503471104801944 0.239336366478275 "ancient" "M. pharaonis" NA
0.00428762132335925 0.322721864566297 "ancient" "M. pharaonis" NA
0.628600215071582 0.263133968611813 "ancient" "M. pharaonis" 0.1249
0.402739678641326 0.502127909467535 "insect" "M. pharaonis" NA
0.19193236977392 0.32678722497475 "ancient" "M. pharaonis" NA
0.076286979879117 0.172226157882935 "ancient" "M. pharaonis" 0.1801
0.0816595759007431 0.315091546771973 "ancient" "M. pharaonis" 0.1557
0.0505111572882742 0.623840993506598 "ancient" "M. pharaonis" 0.2081
0.106668999946522 0.734871404048116 "ancient" "M. pharaonis" 0.1702
0.0231459924133345 0.73721139398928 "ancient" "M. pharaonis" 0.129
0.0229506574469005 0.233767991228514 "ancient" "M. pharaonis" 0.2738
0.0407241511148598 0.701362195091649 "ancient" "M. pharaonis" NA
0.208589327010982 0.604320738934082 "ancient" "M. pharaonis" 0.073
0.874837920148196 0.445455436621919 "ancient" "M. pharaonis" 0.0942
0.0296204909324015 0.800534710341009 "ancient" "M. pharaonis" 0.461
0.0125894092747582 0.546107674097372 "ant" "M. pharaonis" NA
0.0798424364730025 0.260492870550653 "hymenoptera" "M. pharaonis" NA
0.0101873354732651 0.423633752349596 "hymenoptera" "M. pharaonis" 0.4272
0.0315520183347837 0.76907711033178 "insect" "M. pharaonis" 0.873
0.237856557258654 0.968241702229731 "hymenoptera" "M. pharaonis" NA
0.259601377018398 0.521888630681274 "hymenoptera" "M. pharaonis" 0.1113
0.00291667013517283 0.449786334445941 "hymenoptera" "M. pharaonis" NA
0.0268031997888235 0.227516115354058 "ancient" "M. pharaonis" NA
0.00467056938803911 0.211294348066273 "ancient" "M. pharaonis" 0.0793
0.0257397719177739 0.775542021811368 "ancient" "M. pharaonis" 0.0983
0.131465422707592 0.214493619214031 "ancient" "M. pharaonis" 0.1804
0.0426351416066138 0.82506530522308 "ancient" "M. pharaonis" NA
0.0680193927999849 0.828110410815744 "insect" "M. pharaonis" NA
0.675020801340124 0.258990276518355 "ancient" "M. pharaonis" NA
0.0447936517095401 0.141250918616511 "ancient" "M. pharaonis" 0.0247
0.186912353038988 0.430891470786649 "ancient" "M. pharaonis" 0.2696
0.0669792018465004 0.213967160920821 "insect" "M. pharaonis" NA
0.0417576858246085 0.765783660364022 "ancient" "M. pharaonis" NA
0.452667438721672 0.342558557758028 "ancient" "M. pharaonis" 0.0805
0.328587168988946 0.435456989047897 "ancient" "M. pharaonis" 0.0142
0.15370748347512 0.661959171286151 "insect" "M. pharaonis" NA
0.0328879247811479 0.310788260250806 "ancient" "M. pharaonis" 0.1795
0.0605143241916729 0.262138901454098 "insect" "M. pharaonis" 0.1821
0.0659195244907805 0.295109296936192 "ancient" "M. pharaonis" 0.064
0.0514000114174203 0.219717138404489 "ancient" "M. pharaonis" 0.194
0.117352889057707 0.57994585600268 "ancient" "M. pharaonis" 0.0455
0.0240067171129105 0.23289519887452 "ancient" "M. pharaonis" NA
0.158609709192217 0.217923867338319 "ancient" "M. pharaonis" 0.1572
0.50444042953744 0.404552905681635 "ancient" "M. pharaonis" NA
0.175449568443152 0.218692801601468 "hymenoptera" "M. pharaonis" NA
0.388583501960119 0.216125929516256 "ancient" "M. pharaonis" 0.0672
0.583355967786359 0.320065867802284 "ancient" "M. pharaonis" 0.0678
0.655168180384139 0.197976769597195 "ancient" "M. pharaonis" 0.0806
0.0323200677020604 0.636966805002401 "ancient" "M. pharaonis" 0.108
0.620266338908067 0.575261243000171 "ancient" "M. pharaonis" NA
0.164251761385896 0.213877649501069 "ancient" "M. pharaonis" NA
0.164251761385896 0.213877649501069 "ancient" "M. pharaonis" NA
0.0552358325737324 0.396169197840934 "insect" "M. pharaonis" 0.6932
0.378742441981128 0.238807352475037 "ancient" "M. pharaonis" 0.2294
0.0371721960995331 0.339977635791406 "ancient" "M. pharaonis" 0.1192
0.129373955251153 0.206894206580692 "ancient" "M. pharaonis" NA
0.431205204530239 0.172075969295477 "ancient" "M. pharaonis" NA
0.079833268671903 1.26511658026345 "ancient" "M. pharaonis" NA
0.42808989523974 0.50985917412467 "ancient" "M. pharaonis" 0.2215
0.144968392701579 0.171523558979275 "ancient" "M. pharaonis" NA
0.291035252505475 0.185154713409039 "ancient" "M. pharaonis" NA
0.154732393672921 0.074387622321715 "hymenoptera" "M. pharaonis" NA
0.0262975872046325 0.505847564118326 "ancient" "M. pharaonis" NA
0.0413796596284856 0.237722702275182 "ancient" "M. pharaonis" 0.1445
0.084997784394773 0.244258818335884 "ancient" "M. pharaonis" 0.195
0.0486830116966367 0.205437868886199 "ancient" "M. pharaonis" NA
0.200270754461499 0.216503751835956 "ancient" "M. pharaonis" NA
0.736948114790994 0.558799142461254 "ancient" "M. pharaonis" NA
0.0690989189422488 0.12539884165662 "insect" "M. pharaonis" 0.0675
0.057778696776922 0.137886288835108 "ancient" "M. pharaonis" NA
0.220441799214637 0.31053658271848 "ancient" "M. pharaonis" NA
0.0344568032759488 0.442452031227207 "hymenoptera" "M. pharaonis" NA
0.0737546082820996 0.832574225359103 "ancient" "M. pharaonis" 0.2475
0.231529099185889 0.287503854728105 "insect" "M. pharaonis" 0.2562
0.145691270617903 0.821245799221072 "ancient" "M. pharaonis" 0.2241
0.119576386228967 0.521357317427294 "ancient" "M. pharaonis" NA
0.325236883063593 0.807517148755044 "ancient" "M. pharaonis" NA
0.339424039196048 0.64198956740637 "ancient" "M. pharaonis" 0.2558
0.0367782574678697 0.414404836327486 "insect" "M. pharaonis" NA
0.0638086328385108 0.648889362574661 "ancient" "M. pharaonis" 0.018
0.132314225429544 0.470476032157397 "ancient" "M. pharaonis" 0.0613
0.475994666129578 0.544469857275718 "hymenoptera" "M. pharaonis" 0.4019
0.313870581182681 0.217580809293154 "ancient" "M. pharaonis" 0.0786
0.0228891522205621 0.671420682099731 "ancient" "M. pharaonis" NA
0.173567872672682 0.407614716498477 "ancient" "M. pharaonis" 0.08
0.0603295208764106 0.232539697523798 "ancient" "M. pharaonis" 0.118
0.123374224437738 0.211686310041168 "ancient" "M. pharaonis" 0.2275
0.205097287526499 0.319847252313003 "ancient" "M. pharaonis" 0.2999
0.235571531026177 0.151719593793216 "ancient" "M. pharaonis" 0.0728
0.902889335558629 0.190522806756606 "ancient" "M. pharaonis" NA
0.0512654063859995 0.141042022470168 "ancient" "M. pharaonis" 0.1591
0.196507525788516 1.11747006046407 "hymenoptera" "M. pharaonis" NA
0.167248125275544 0.30775264546487 "ancient" "M. pharaonis" 0.3526
0.630478545563628 0.279029074323825 "ancient" "M. pharaonis" 0.1708
0.00245782648059014 0.661990419494005 "ancient" "M. pharaonis" NA
0.0271293728058776 0.395381087802924 "ancient" "M. pharaonis" NA
0.0097469973266699 0.189955777830476 "ancient" "M. pharaonis" 0.1538
0.0405743519067304 0.347132982432009 "ancient" "M. pharaonis" NA
0.606659831003931 0.288275303667929 "ancient" "M. pharaonis" NA
0.408017556960899 0.283024033644796 "ancient" "M. pharaonis" 0.1953
0.0840547723873465 0.244098743083301 "ancient" "M. pharaonis" 0.0454
0.0486642574443005 0.279603784011572 "insect" "M. pharaonis" NA
0.82316221355671 0.367903152047577 "ancient" "M. pharaonis" 0.0901
0.0519881191364966 0.734473391500605 "insect" "M. pharaonis" 0.2038
0.400785987363058 0.167407708223562 "ancient" "M. pharaonis" 0.0762
0.00625800416882341 0.408982362030031 "ancient" "M. pharaonis" 0.3881
0.00577703668207629 0.430352774346449 "ancient" "M. pharaonis" 0.1104
0.391515256113675 0.445125022506461 "ancient" "M. pharaonis" 0.1745
0.121351443064521 0.325948387635411 "ancient" "M. pharaonis" 0.0383
0.0608653186799053 0.342243136487501 "ancient" "M. pharaonis" 0.0903
0.253336445114485 0.547316356704717 "ancient" "M. pharaonis" 0.1022
0.0219671085186752 0.70769046743077 "hymenoptera" "M. pharaonis" NA
0.0448350492148065 0.32320327325624 "ancient" "M. pharaonis" 0.1039
0.283052901388603 0.197873591369864 "ancient" "M. pharaonis" 0.1396
0.77976072934735 0.556286969775188 "ancient" "M. pharaonis" 0.1079
0.413447517427565 0.178278227500483 "aculeata" "M. pharaonis" 0.2043
0.568910830306254 0.86794874112589 "ancient" "M. pharaonis" NA
0.0294715809694309 0.702661224628302 "ancient" "M. pharaonis" NA
0.832234970202424 0.384110767001878 "ancient" "M. pharaonis" NA
0.71864839118211 0.548510725239453 "ancient" "M. pharaonis" NA
0.343710934336551 0.399836253526239 "ancient" "M. pharaonis" 0.0235
0.00411386010720513 0.445858419293874 "insect" "M. pharaonis" NA
0.779135947750403 0.650505146243449 "insect" "M. pharaonis" NA
0.282855961953059 0.612101129102434 "ancient" "M. pharaonis" 0.3088
0.14007590973498 0.680117653692467 "ancient" "M. pharaonis" 0.3158
0.290206025443786 0.276069934153854 "ancient" "M. pharaonis" 0.2514
0.738641973838072 0.219936243659022 "ancient" "M. pharaonis" 0.0659
0.0723922223009504 1.19214777592379 "insect" "M. pharaonis" 0.2799
0.424497244641244 0.11635031848584 "ancient" "M. pharaonis" 0.0302
0.105892148221533 0.154084529399228 "ancient" "M. pharaonis" NA
0.212436342333252 0.321461048380685 "ancient" "M. pharaonis" NA
0.0237388962430637 0.170020995232734 "ancient" "M. pharaonis" NA
0.0334965771170164 0.358680935667556 "ancient" "M. pharaonis" NA
0.0422059284098259 0.339779632882523 "ancient" "M. pharaonis" NA
0.131111282815708 0.476614473824391 "ancient" "M. pharaonis" NA
0.049361232942809 0.965384241023832 "insect" "M. pharaonis" NA
0.078335182749129 0.429753670801102 "ancient" "M. pharaonis" 0.0538
0.110782294314773 0.599817447829467 "ancient" "M. pharaonis" 0.2203
0.0508458020466187 0.283789179524029 "ancient" "M. pharaonis" NA
0.0547448228464305 0.315807461372712 "ancient" "M. pharaonis" 0.0146
0.0698961476434293 0.292401463004713 "ancient" "M. pharaonis" NA
0.0772388399188177 0.716393202156985 "insect" "M. pharaonis" NA
0.592873821412265 0.241381472190643 "ancient" "M. pharaonis" NA
0.0495268811593606 0.131479020482182 "ancient" "M. pharaonis" NA
0.0507906876178204 0.150873749808094 "ancient" "M. pharaonis" 0.0469
0.733073282161724 0.396912505313385 "ancient" "M. pharaonis" 0.0759
0.400990873133799 0.105170693748136 "ancient" "M. pharaonis" NA
0.0639252214665479 0.232209571732644 "ancient" "M. pharaonis" 0.3102
0.107011293852974 0.877946836983311 "ancient" "M. pharaonis" NA
0.00768897518693331 1.14639929141284 "ant" "M. pharaonis" NA
0.00809657134720087 1.26950185765404 "ant" "M. pharaonis" NA
0.0763998229101259 1.18945912354942 "ant" "M. pharaonis" NA
0.00558762530618491 0.350926121153423 "ancient" "M. pharaonis" 0.1103
0.0214990883462133 0.538653613498392 "hymenoptera" "M. pharaonis" NA
0.0407959709177325 1.30896104902145 "ancient" "M. pharaonis" NA
0.5083396917523 0.82458730375543 "insect" "M. pharaonis" NA
0.607306555521932 0.152259238580062 "ancient" "M. pharaonis" 0.0799
0.18129846498035 0.289403432369262 "ancient" "M. pharaonis" 0.1121
0.0425797892322183 0.221839390641499 "ancient" "M. pharaonis" NA
0.0686332543027042 0.231834445263322 "ancient" "M. pharaonis" 0.1091
0.0248396140087911 0.19343003953966 "ancient" "M. pharaonis" 0.0557
0.0686527303030541 0.165991984094883 "ancient" "M. pharaonis" NA
0.52426478190859 0.34339494993101 "ancient" "M. pharaonis" 0.1071
0.595179634595727 0.321672976393749 "ancient" "M. pharaonis" 0.0875
0.195182036567903 0.546074916837706 "ancient" "M. pharaonis" 0.4177
0.398687274117637 0.696190277776472 "ant" "M. pharaonis" NA
0.0520107225576562 0.622875342341232 "insect" "M. pharaonis" NA
0.0715725154766682 0.476560063773285 "ancient" "M. pharaonis" NA
0.00167781044023054 0.918671358801299 "ancient" "M. pharaonis" NA
0.0283781933009607 0.683043476796267 "hymenoptera" "M. pharaonis" NA
0.288196230799167 0.287332657343003 "insect" "M. pharaonis" 0.1065
0.0111028549262094 0.218767374785107 "ancient" "M. pharaonis" NA
0.0242830646200339 0.238922511254413 "ancient" "M. pharaonis" 0.2357
0.0467144652795645 0.183508480285622 "insect" "M. pharaonis" 0.1406
0.41790992041541 1.0005809683483 "ancient" "M. pharaonis" NA
0.0440500309340482 0.197225751105331 "ancient" "M. pharaonis" NA
0.0651276366729426 0.86697861489681 "ancient" "M. pharaonis" 0.0691
0.056373537720829 0.36474912360926 "ancient" "M. pharaonis" NA
0.150935746038697 0.399974766902167 "ancient" "M. pharaonis" 0.0407
0.864351938832582 0.534024391578064 "ancient" "M. pharaonis" 0.1075
0.0246087647020248 1.00763519592777 "ancient" "M. pharaonis" NA
0.0287755595501171 0.683768482920404 "ancient" "M. pharaonis" NA
0.0217061555884898 0.804612916893594 "ancient" "M. pharaonis" NA
0.0309192521482707 0.763481773380169 "ant" "M. pharaonis" NA
0.395662420562909 0.470616780685701 "ancient" "M. pharaonis" 0.0582
0.012730707394011 0.29543036627191 "ancient" "M. pharaonis" 0.0847
0.0970798663837116 0.254279568369514 "ancient" "M. pharaonis" 0.1311
0.316473260245779 1.28048123667322 "ancient" "M. pharaonis" 0.0405
0.0254585726876406 0.613571921834933 "ancient" "M. pharaonis" 0.0443
0.00279266298999309 1.21077705414483 "ancient" "M. pharaonis" 0.1376
0.236297728434904 0.289866271021611 "ancient" "M. pharaonis" NA
0.11441681700276 0.224099485873792 "ancient" "M. pharaonis" 0.135
0.0143058952001391 0.212250197395761 "ancient" "M. pharaonis" 0.1908
0.0143058952001391 0.212250197395761 "insect" "M. pharaonis" 0.1908
0.0365214119669402 0.394775641925746 "ancient" "M. pharaonis" 0.0409
0.21385465705731 0.181174624239571 "ancient" "M. pharaonis" 0.2181
0.0148475271515191 0.262707325095784 "ancient" "M. pharaonis" NA
0.251634300742467 0.210903747060586 "ancient" "M. pharaonis" 0.0092
0.178167775795714 1.09371628463605 "hymenoptera" "M. pharaonis" NA
0.407086297792326 0.373456862560451 "hymenoptera" "M. pharaonis" NA
0.900032608497131 0.416738277169142 "ancient" "M. pharaonis" 0.0391
0.729632457879194 0.559317999529737 "ancient" "M. pharaonis" 0.325
0.346278828748308 0.523451800980813 "ancient" "M. pharaonis" 0.187
0.157755570676443 0.177864245987512 "ancient" "M. pharaonis" 0.0773
0.0918782748615954 0.153951705192811 "ancient" "M. pharaonis" 0.1319
0.0844010628126067 0.21532215000252 "ancient" "M. pharaonis" 0.2408
0.0607072865833805 0.415290773222076 "ancient" "M. pharaonis" 0.2175
0.308090605789234 0.472318717101048 "ancient" "M. pharaonis" NA
0.0132579654288183 1.24001392173931 "ancient" "M. pharaonis" 0.2023
0.664775624066676 0.262992996650389 "ancient" "M. pharaonis" NA
0.258621246781909 0.206044293455048 "ancient" "M. pharaonis" 0.0156
0.015707449458206 0.2861684007359 "ancient" "M. pharaonis" 0.0267
0.161214152366431 0.354960696697908 "ancient" "M. pharaonis" 0.0327
0.0766091085214248 0.258208547117147 "ancient" "M. pharaonis" 0.0938
0.0903116498306066 0.188687561179419 "ancient" "M. pharaonis" 0.0977
0.116736257789528 0.272813486168827 "ancient" "M. pharaonis" 0.3396
0.156776855827173 0.120675912122403 "ancient" "M. pharaonis" 0.2131
0.531911325024725 0.201112417948027 "ancient" "M. pharaonis" 0.196
0.080506752159976 0.206826104616271 "ancient" "M. pharaonis" 0.0948
0.546008052478463 0.224172675030151 "ancient" "M. pharaonis" 0.1146
0.823643573143036 0.175919238391138 "ancient" "M. pharaonis" 0.1211
0.570656349151824 0.32666212455918 "ancient" "M. pharaonis" NA
0.134161567487781 0.147136692232276 "ancient" "M. pharaonis" NA
0.663104634085033 0.247044239967713 "ancient" "M. pharaonis" 0.1463
0.0158058070707095 0.13802159320453 "ancient" "M. pharaonis" 0.1473
0.102977902703728 0.339595055839805 "ancient" "M. pharaonis" 0.1312
0.315629009408168 0.131573066983281 "ancient" "M. pharaonis" 0.1031
0.405251530388582 0.515750811507587 "ancient" "M. pharaonis" 0.2814
0.254939421095663 0.444352115265252 "ancient" "M. pharaonis" NA
0.337484679226171 0.850793263043652 "ancient" "M. pharaonis" NA
0.0616470265583237 0.112461061050463 "hymenoptera" "M. pharaonis" 0.0417
0.0604144373466137 0.236000847554069 "ancient" "M. pharaonis" NA
0.380691600279748 0.540907641205809 "insect" "M. pharaonis" 0.1922
0.00469385980722319 0.640999467894629 "ancient" "M. pharaonis" 0.1069
0.0112225026055961 1.03387513148916 "insect" "M. pharaonis" NA
0.521281764964574 0.982962621992094 "ancient" "M. pharaonis" 0.1229
0.217337212313449 0.372023698349984 "ancient" "M. pharaonis" 0.0729
0.0197922122649278 0.192812003046431 "ancient" "M. pharaonis" 0.2486
0.40123348422397 0.360726362227913 "insect" "M. pharaonis" 0.079
0.0241565322579314 0.183927048485925 "ancient" "M. pharaonis" NA
0.0479229727528675 0.0735055640564367 "ancient" "M. pharaonis" 0.2192
0.0168410871837063 0.198151007117915 "ancient" "M. pharaonis" 0.0069
0.0150218922761254 0.221229150518643 "ancient" "M. pharaonis" 0.101
0.295058864216093 0.191478562788352 "ancient" "M. pharaonis" NA
0.434438531299472 0.324812008043247 "ancient" "M. pharaonis" 0.0292
0.612024816176984 0.549352860739131 "ancient" "M. pharaonis" 0.1485
0.0526080940735712 0.177281372009305 "ancient" "M. pharaonis" 0.045
0.0315328463426212 1.02404708566762 "insect" "M. pharaonis" NA
0.01665678017586 0.35450419690394 "ant" "M. pharaonis" NA
0.167168717178641 0.177571202821696 "ancient" "M. pharaonis" 0.1309
0.10471232423533 0.966743091357688 "ancient" "M. pharaonis" 0.2462
0.353870219989781 0.346811801932764 "ancient" "M. pharaonis" NA
0.141548173133801 0.41977782146983 "hymenoptera" "M. pharaonis" NA
0.122777873270176 0.247336135585166 "ancient" "M. pharaonis" 0.0742
0.710822392322754 0.148156260176978 "ancient" "M. pharaonis" NA
0.0557356710606153 0.208443188004718 "ancient" "M. pharaonis" NA
0.718228995466362 0.530759827893435 "ancient" "M. pharaonis" 0.1198
0.017523925111793 0.168332318837728 "ancient" "M. pharaonis" 0.2101
0.796073952216452 0.740970341098064 "ancient" "M. pharaonis" 0.1425
0.165862984198261 0.179355539367041 "ancient" "M. pharaonis" 0.0885
0.00390186688962906 0.960434099590679 "ancient" "M. pharaonis" 0.1353
0.00849105719167504 0.789387608330794 "ancient" "M. pharaonis" NA
0.00877090619209346 0.360060258568576 "ancient" "M. pharaonis" NA
0.562315332960503 0.436644196951878 "ancient" "M. pharaonis" 0.2266
0.0231723780144659 0.182810698276826 "ancient" "M. pharaonis" 0.0373
0.0573386162251553 0.387186875379864 "ancient" "M. pharaonis" NA
0.335221704247761 0.505789668737395 "ancient" "M. pharaonis" 0.0867
0.17215631881441 0.341948018342781 "ancient" "M. pharaonis" 0.0919
0.0229067554645273 0.242606218826757 "ancient" "M. pharaonis" NA
0.24713443621558 0.179440721042576 "ancient" "M. pharaonis" 0.0881
0.0115203163892644 1.49564025859457 "ancient" "M. pharaonis" NA
0.00888039794369472 0.417928999083533 "ancient" "M. pharaonis" NA
0.00938084065260219 0.715337734464112 "ancient" "M. pharaonis" NA
0.0195878287364205 0.618698821105224 "insect" "M. pharaonis" 0.2279
0.00495057682542875 0.454536889216612 "insect" "M. pharaonis" NA
0.107901173247841 0.178956728056349 "ancient" "M. pharaonis" 0.0319
0.422439560159628 0.277410494192521 "ancient" "M. pharaonis" 0.277
0.0624329593426721 0.195721536979727 "ancient" "M. pharaonis" NA
0.101782443644137 0.136690532229828 "ancient" "M. pharaonis" NA
0.166435712088312 0.189592290848788 "ancient" "M. pharaonis" NA
0.604876861155238 0.292471416599539 "ancient" "M. pharaonis" 0.123
0.513076635203757 1.07950064093568 "ancient" "M. pharaonis" NA
0.433488933738484 0.714976342044178 "ancient" "M. pharaonis" NA
0.887899398571754 0.615287751939518 "ancient" "M. pharaonis" NA
0.426742592869682 0.236255971372829 "ancient" "M. pharaonis" 0.0338
0.110000801114759 0.493534091861911 "ancient" "M. pharaonis" NA
0.0403500196649382 0.275209038782804 "ancient" "M. pharaonis" 0.4473
0.0386229690421857 0.362441156730167 "ancient" "M. pharaonis" 0.0803
0.234840286504186 0.279672247563134 "ancient" "M. pharaonis" 0.1734
0.113258505688415 0.363267557885537 "ancient" "M. pharaonis" NA
0.144990026562063 0.211797254244166 "ancient" "M. pharaonis" NA
0.422465110354742 0.799856345292114 "ancient" "M. pharaonis" NA
0.499945171505353 0.196194155882419 "hymenoptera" "M. pharaonis" 0.2019
0.475623337520886 0.756516571054009 "ancient" "M. pharaonis" 0.1724
0.03949770191359 0.357476559454653 "insect" "M. pharaonis" NA
0.664217329510082 0.225171881127368 "ancient" "M. pharaonis" NA
0.219985667323665 0.292319676777012 "ancient" "M. pharaonis" NA
0.184284346499005 0.257691358170647 "insect" "M. pharaonis" 0.258
0.0956417160280469 0.28308538626302 "ancient" "M. pharaonis" NA
0.224795160443511 0.129026636187067 "ancient" "M. pharaonis" NA
0.166083435026829 0.315302575251623 "ancient" "M. pharaonis" 0.1521
0.0501384568193665 0.493213471091115 "insect" "M. pharaonis" 0.1278
0.145596235484343 0.391642459600706 "ancient" "M. pharaonis" NA
0.00954272861055248 0.445639980348476 "novel" "M. pharaonis" NA
0.513879521452112 0.728773947782358 "ancient" "M. pharaonis" NA
0.421637930152296 0.290436745322901 "ancient" "M. pharaonis" NA
0.0165372554523006 0.294199269315696 "hymenoptera" "M. pharaonis" NA
0.10390152092608 0.484968703886545 "ancient" "M. pharaonis" 0.4696
0.666681091394665 0.319242918651107 "ancient" "M. pharaonis" 0.2542
0.0394407821092881 0.292377829764917 "ancient" "M. pharaonis" NA
0.402999281254122 0.738655099543399 "ancient" "M. pharaonis" 0.1575
0.00736813357143957 0.244463702731468 "hymenoptera" "M. pharaonis" NA
0.606394722192356 0.264699024804582 "ancient" "M. pharaonis" 0.0945
0.489421785513674 0.784219000074188 "ancient" "M. pharaonis" 0.1368
0.848667653130698 0.353648230415329 "ancient" "M. pharaonis" 0.0483
0.0116646452804608 0.8583732727278 "ant" "M. pharaonis" NA
0.75837982315444 0.461378389884686 "ancient" "M. pharaonis" 0.1381
0.463282695770313 0.450192354113902 "ancient" "M. pharaonis" NA
0.249693360721869 0.843967439571299 "ancient" "M. pharaonis" NA
0.583094143635284 0.503208035131724 "hymenoptera" "M. pharaonis" 0.2289
0.146337056434126 0.832337935039381 "ancient" "M. pharaonis" 0.1247
0.172821049610119 0.270905403790693 "ancient" "M. pharaonis" 0.1449
0.0321310213762366 0.183748493860949 "ancient" "M. pharaonis" NA
0.396587491452596 0.741187153217613 "hymenoptera" "M. pharaonis" NA
0.0270776708336748 0.221878194987778 "ancient" "M. pharaonis" 0.1477
0.303856125380041 0.149463326318585 "ancient" "M. pharaonis" NA
0.184958753801356 0.404885960931078 "hymenoptera" "M. pharaonis" NA
0.00409849680717434 0.51113019003529 "ant" "M. pharaonis" NA
0.0221675350085226 0.348567420132489 "ancient" "M. pharaonis" NA
0.0300797105524378 0.23681821275807 "ancient" "M. pharaonis" 0.1882
0.232601100783162 0.191087007617669 "ancient" "M. pharaonis" NA
0.0239912745499155 0.136266546282311 "insect" "M. pharaonis" 0.2488
0.290061984166472 1.05884102150898 "hymenoptera" "M. pharaonis" 0.6976
0.0724784189104064 0.195456633519156 "ancient" "M. pharaonis" NA
0.0464442890501117 0.574612636302543 "insect" "M. pharaonis" NA
0.560121237824811 0.355346124690829 "ancient" "M. pharaonis" NA
0.0250889059670398 0.4858167396311 "ancient" "M. pharaonis" NA
0.0577111723251616 0.763511275890729 "ancient" "M. pharaonis" NA
0.0323690574131346 0.322642810660644 "ancient" "M. pharaonis" 0.0994
0.0421480248981338 0.537736890972596 "ancient" "M. pharaonis" 0.0564
0.271669489655764 0.66837475347701 "ancient" "M. pharaonis" 0.082
0.725142641975618 0.334512853965122 "insect" "M. pharaonis" NA
0.265922742938836 0.133626263222943 "ancient" "M. pharaonis" 0.0743
0.0633015572673784 0.24788888754085 "ancient" "M. pharaonis" 0.0443
0.236472381720511 0.146928495056289 "insect" "M. pharaonis" NA
0.480841499662897 0.624136985569185 "ancient" "M. pharaonis" NA
0.874490296115628 0.198021164467119 "ancient" "M. pharaonis" 0.0453
0.161719091403302 0.458730547692311 "ancient" "M. pharaonis" 0.1526
0.0165020944945768 1.23245979703016 "ancient" "M. pharaonis" 0.1795
0.111593177699141 0.202523707770273 "ancient" "M. pharaonis" NA
0.078692591508933 0.140828608138319 "ancient" "M. pharaonis" NA
0.0053773233319213 0.47966512196623 "ancient" "M. pharaonis" NA
0.268451604908629 0.245447003899411 "ancient" "M. pharaonis" 0.0559
0.486369563005779 0.317073822038844 "ancient" "M. pharaonis" 0.0973
0.0445056360531905 0.77032810286541 "ancient" "M. pharaonis" NA
0.368899880749268 0.405547611236536 "hymenoptera" "M. pharaonis" 0.3262
0.030506002595161 1.31749377809227 "hymenoptera" "M. pharaonis" 0.4521
0.158897536646304 0.413391547139204 "ancient" "M. pharaonis" NA
0.373665806282211 0.230927631844952 "ancient" "M. pharaonis" 0.066
0.307358089851462 0.304215157002802 "ancient" "M. pharaonis" NA
0.0144157351919592 0.631702968040553 "ancient" "M. pharaonis" NA
0.181820703773641 0.215029136488809 "ancient" "M. pharaonis" 0.2352
0.0304385403797521 0.360683777103692 "insect" "M. pharaonis" NA
0.0968816261810205 0.363795574855863 "ancient" "M. pharaonis" 0.0487
0.0369744840204759 0.88617766622597 "insect" "M. pharaonis" NA
0.0458082018996262 0.343756776391428 "ancient" "M. pharaonis" 0.2536
0.119064227910573 0.295023609549292 "ancient" "M. pharaonis" NA
0.0739256390626677 0.299301198768903 "ancient" "M. pharaonis" NA
0.0514473387543215 0.538111973611946 "ancient" "M. pharaonis" NA
0.0360607859544019 0.611224396435042 "ancient" "M. pharaonis" 0.3312
0.0331042301992868 0.265898421500914 "ancient" "M. pharaonis" NA
0.174902350328089 0.433892517380587 "ancient" "M. pharaonis" 0.0924
0.504493212229299 0.625003228274683 "hymenoptera" "M. pharaonis" 0.611
0.174261152641544 0.635354944807934 "insect" "M. pharaonis" 0.1278
0.0278925852700816 0.31466313516954 "ancient" "M. pharaonis" NA
0.00505552263815184 0.678690248936953 "insect" "M. pharaonis" NA
0.0041327524982644 0.303260796868333 "ancient" "M. pharaonis" NA
0.0602689189932444 0.247151724360092 "ancient" "M. pharaonis" 0.1405
0.156157146990828 0.218667856225189 "ancient" "M. pharaonis" NA
0.0236920007814588 0.544772178108957 "ancient" "M. pharaonis" NA
0.0754185004080784 0.369366517043342 "ancient" "M. pharaonis" NA
0.0942812943854436 0.279662404455232 "ancient" "M. pharaonis" 0.0877
0.0176522795966903 0.53795935041469 "ancient" "M. pharaonis" NA
0.109874591074223 0.321169300692005 "ancient" "M. pharaonis" NA
0.0171409569655217 0.243796838604375 "ancient" "M. pharaonis" 0.0323
0.0513129016709652 0.172368769626677 "ancient" "M. pharaonis" 0.0813
0.239282579031057 0.661492501930841 "ancient" "M. pharaonis" 0.0954
0.102924028421359 0.314712777876457 "ancient" "M. pharaonis" NA
0.0456033395924349 0.146961894852692 "ancient" "M. pharaonis" NA
0.50294648288033 0.273489079850165 "ancient" "M. pharaonis" 0.1589
0.506335269223909 0.321665677494382 "ancient" "M. pharaonis" 0.1091
0.0203596007447048 1.07420553802451 "insect" "M. pharaonis" NA
0.659570253142961 0.414294293394291 "insect" "M. pharaonis" 0.0512
0.208743677039583 0.434182681115665 "ancient" "M. pharaonis" 0.1648
0.183791735642032 0.306187970097096 "novel" "M. pharaonis" NA
0.288054562778614 0.408037833609256 "hymenoptera" "M. pharaonis" NA
0.00304113024108369 0.434934944657539 "insect" "M. pharaonis" NA
0.0532187004400113 0.443447028557506 "ancient" "M. pharaonis" NA
0.00452993275653013 0.425572444302991 "ancient" "M. pharaonis" 0.0049
0.00592721218263332 0.204583776675126 "ancient" "M. pharaonis" NA
0.0837168905602777 0.483482470433521 "ancient" "M. pharaonis" 0.2538
0.0306837188284001 0.554211546988332 "ancient" "M. pharaonis" NA
0.529919762884451 0.344337646043786 "ancient" "M. pharaonis" 0.332
0.694842254580524 0.19304782666815 "ancient" "M. pharaonis" 0.0869
0.426546579497478 0.669855252116458 "ancient" "M. pharaonis" 0.2789
0.822190212840819 0.250083167388169 "ancient" "M. pharaonis" 0.0087
0.200651631144405 0.391870713724173 "ant" "M. pharaonis" NA
0.202270928074866 0.165947602793329 "insect" "M. pharaonis" NA
0.349996155048321 0.234460259491011 "ancient" "M. pharaonis" 0.066
0.0124791632105869 0.578807501953058 "insect" "M. pharaonis" NA
0.110334792527644 0.742089956916862 "ancient" "M. pharaonis" 0.1479
0.0237809812393592 0.198146053528155 "hymenoptera" "M. pharaonis" 0.0466
0.426805406755992 0.164475010798933 "ancient" "M. pharaonis" NA
0.0561993547254165 0.213868568270461 "ancient" "M. pharaonis" NA
0.135225548033361 0.3752779188525 "ancient" "M. pharaonis" NA
0.0721853199870584 0.13462628023816 "ancient" "M. pharaonis" 0.1139
0.455193999844665 0.504013153235709 "ancient" "M. pharaonis" NA
0.101479027159844 0.242272095675493 "ancient" "M. pharaonis" NA
0.0827385441755266 0.175784252074731 "ancient" "M. pharaonis" NA
0.0328428376888182 0.188175775930836 "ancient" "M. pharaonis" 0.0695
0.0420641342465007 1.08310697082744 "ancient" "M. pharaonis" 0.2014
0.0648739058939434 0.958373629826572 "insect" "M. pharaonis" NA
0.0271847654625282 0.632340498228933 "ant" "M. pharaonis" NA
0.927374450623342 0.213546572620387 "ancient" "M. pharaonis" 0.1135
0.650160425729331 0.570135881907819 "ancient" "M. pharaonis" NA
0.93621134303889 0.346923036522463 "ancient" "M. pharaonis" 0.0204
0.0829520853661017 0.2191492126777 "insect" "M. pharaonis" NA
0.465991721304153 0.534503170181739 "ancient" "M. pharaonis" NA
0.317887500923153 0.521087457734885 "ancient" "M. pharaonis" 0.2203
0.101896492746045 0.401962883357352 "ancient" "M. pharaonis" NA
0.388619903350911 0.758314167467696 "ancient" "M. pharaonis" 0.1606
0.228538884056726 0.377004479443831 "ancient" "M. pharaonis" 0.1232
0.381171799232234 0.0912261996422716 "ancient" "M. pharaonis" NA
0.548849564678754 0.242073930742201 "ancient" "M. pharaonis" 0.0729
0.605696709524317 0.231138039427947 "ancient" "M. pharaonis" NA
0.165029446717703 0.313592788535994 "ancient" "M. pharaonis" 0.0997
0.449817149956429 0.376913999737255 "ancient" "M. pharaonis" 0.0052
0.435199063021175 0.886345526374544 "insect" "M. pharaonis" 0.3525
0.027624417100766 0.232033655215885 "ancient" "M. pharaonis" NA
0.29314737931629 0.239291379190984 "ancient" "M. pharaonis" 0.4308
0.0149613874866698 0.152848631166937 "ancient" "M. pharaonis" 0.1219
0.0232015159159012 0.488140815506547 "ancient" "M. pharaonis" 0.2256
0.453622958587144 0.760919202223389 "ancient" "M. pharaonis" NA
0.222102975898435 0.687939493660787 "ancient" "M. pharaonis" NA
0.0151325343018168 0.71086507024303 "ancient" "M. pharaonis" NA
0.589005765598553 0.149580615038024 "ancient" "M. pharaonis" 0.03
0.133419919272153 0.286556982578941 "ancient" "M. pharaonis" 0.0243
0.0424531897653543 0.17605006540121 "ancient" "M. pharaonis" NA
0.0190258510565294 0.12858941933474 "ancient" "M. pharaonis" 0.594
0.189983335906656 0.284096585657056 "ancient" "M. pharaonis" 0.1579
0.712573986048825 0.250686210634678 "ancient" "M. pharaonis" NA
0.0092728711982692 0.319474803536813 "ancient" "M. pharaonis" 0.0213
0.0298977013808774 0.200229062042114 "ancient" "M. pharaonis" NA
0.392013367761196 1.22876417184774 "ancient" "M. pharaonis" NA
0.603267023451102 0.580701343916474 "ancient" "M. pharaonis" NA
0.877278536564046 0.266160102901747 "ancient" "M. pharaonis" 0.1301
0.0376413752927739 0.220066243938369 "ancient" "M. pharaonis" 0.107
0.219893808332463 0.541935605662266 "ant" "M. pharaonis" NA
0.37210059840201 1.0403094266499 "ancient" "M. pharaonis" 0.0747
0.2924248006421 0.43971044308319 "ancient" "M. pharaonis" 0.0413
0.0301121616705949 0.432637179643862 "insect" "M. pharaonis" NA
0.0197831717643039 0.505514678552451 "insect" "M. pharaonis" 0.0377
0.325908120598663 0.456479662219156 "ancient" "M. pharaonis" NA
0.0421666869390363 0.179133886563193 "ancient" "M. pharaonis" 0.112
0.222702311189648 0.26738194449191 "ancient" "M. pharaonis" 0.0355
0.175381221263876 0.52676755320944 "ancient" "M. pharaonis" 0.135
0.217471123686153 0.3039677290674 "ancient" "M. pharaonis" 0.1335
0.0259745370861795 0.825945255519162 "insect" "M. pharaonis" NA
0.0169322889293463 0.902413151004283 "insect" "M. pharaonis" NA
0.019246104231262 0.787551773767225 "insect" "M. pharaonis" NA
0.0129488767178474 0.688482974477174 "insect" "M. pharaonis" NA
0.0412073124036084 0.670354865143498 "insect" "M. pharaonis" NA
0.0434060986360704 1.11138682979294 "insect" "M. pharaonis" NA
0.0051801535272055 0.837489305169215 "insect" "M. pharaonis" NA
0.00812310626107806 1.05121351970101 "insect" "M. pharaonis" NA
0.0716695953343497 0.863945242197428 "ancient" "M. pharaonis" NA
0.56349225515736 0.592757828943442 "ancient" "M. pharaonis" 0.0941
0.108761298193933 0.308300826336281 "ancient" "M. pharaonis" NA
0.0373061341724497 0.560147285174841 "insect" "M. pharaonis" NA
0.672377243738187 0.858884621180499 "ancient" "M. pharaonis" 0.1118
0.767230850305278 0.275279106326875 "ancient" "M. pharaonis" NA
0.013222281059759 0.264697164659652 "ancient" "M. pharaonis" NA
0.153134200224636 0.844470329150629 "aculeata" "M. pharaonis" NA
0.102160125523521 0.378631689661868 "ancient" "M. pharaonis" NA
0.315631868046487 1.0663674246862 "insect" "M. pharaonis" NA
0.0338466682620027 0.921126970459408 "insect" "M. pharaonis" NA
0.0426170587568623 0.496502326594997 "insect" "M. pharaonis" NA
0.0558223522966748 0.60687792851516 "ancient" "M. pharaonis" 0.169
0.0523820044114009 0.321139111520591 "insect" "M. pharaonis" 0.2433
0.0260990899620595 0.369913838303899 "hymenoptera" "M. pharaonis" NA
0.00948055338622542 1.38361725238337 "insect" "M. pharaonis" NA
0.0104351293795186 0.235338782542841 "ancient" "M. pharaonis" NA
0.327004140559758 0.620154690523931 "ancient" "M. pharaonis" NA
0.0492644764210003 0.782913683673922 "insect" "M. pharaonis" 0.1146
0.157999630626179 0.62157695184712 "hymenoptera" "M. pharaonis" 0.2585
0.0920689249465685 0.195891267178183 "ancient" "M. pharaonis" NA
0.0496950797422067 1.17506516533468 "insect" "M. pharaonis" NA
0.00304627239516177 1.55874911884642 "insect" "M. pharaonis" NA
0.74467257479581 0.841851209833619 "insect" "M. pharaonis" NA
0.498183992471348 0.542674169143535 "ancient" "M. pharaonis" 0.0874
0.130237802600372 0.503218893609266 "ancient" "M. pharaonis" 0.2263
0.020202520962086 0.259510679144991 "ant" "M. pharaonis" NA
0.0590533708391622 0.122374829667802 "ancient" "M. pharaonis" 0.0741
0.0541603283179257 0.184267628633512 "ancient" "M. pharaonis" NA
0.620141649899966 0.613031844509775 "ancient" "M. pharaonis" 0.0202
0.225309144913367 0.270967589409617 "ancient" "M. pharaonis" NA
0.0459271388204097 0.76285176258747 "insect" "M. pharaonis" NA
0.568346796831246 0.551846445792602 "ancient" "M. pharaonis" 0.1289
0.0216061860382589 0.557511372710813 "ancient" "M. pharaonis" 0.2323
0.364476201686671 0.518834728675382 "ancient" "M. pharaonis" 0.0885
0.0635526737553021 0.495680294777465 "ancient" "M. pharaonis" NA
0.0577281111751798 0.267562581896382 "ancient" "M. pharaonis" 0.0306
0.312707511198927 0.263685108896541 "ancient" "M. pharaonis" NA
0.608345837131794 0.395412373868047 "ancient" "M. pharaonis" 0.087
0.0152263132083289 0.704051202573842 "ancient" "M. pharaonis" NA
0.438976692343528 0.354558763093941 "ancient" "M. pharaonis" 0.0148
0.130691059010737 0.217198288181853 "insect" "M. pharaonis" 0.0941
0.0802133456892352 0.185081680392255 "ancient" "M. pharaonis" 0.1214
0.0340672022316279 0.317756307552345 "ancient" "M. pharaonis" 0.1575
0.345768690675504 0.913358837955239 "ancient" "M. pharaonis" 0.1267
0.584730798988164 0.537319177607952 "ancient" "M. pharaonis" NA
0.00511563583066935 0.134263033825667 "ancient" "M. pharaonis" 0.001
0.329167328727372 0.21904138525039 "ancient" "M. pharaonis" NA
0.639872376669342 0.625532643938376 "hymenoptera" "M. pharaonis" 0.2231
0.0561435275919388 0.384371675131403 "ancient" "M. pharaonis" NA
0.179032041110143 0.254715538460949 "ancient" "M. pharaonis" 0.1043
0.815456188472344 0.339426850455575 "insect" "M. pharaonis" 0.0626
0.0565910635005856 0.138488572513465 "ancient" "M. pharaonis" 0.1775
0.0201002151014882 0.465322359961169 "hymenoptera" "M. pharaonis" NA
0.00579660196377723 1.22925406685493 "ancient" "M. pharaonis" NA
0.248341034790721 0.419588607938514 "ancient" "M. pharaonis" 0.1935
0.0767650581965018 0.461440544407034 "ancient" "M. pharaonis" 0.1298
0.0488387745169165 0.531858728791536 "ancient" "M. pharaonis" NA
0.108428058767548 0.218047195354415 "ancient" "M. pharaonis" 0.1395
0.507404026173541 0.257587433999114 "ancient" "M. pharaonis" 0.0855
0.60301747167656 0.39694171179313 "ancient" "M. pharaonis" 0.0847
0.0874248089046782 0.899162183124776 "ancient" "M. pharaonis" 0.5333
0.0227704992254683 0.617754481315068 "insect" "M. pharaonis" NA
0.0517699632497554 0.37157194734064 "ancient" "M. pharaonis" 0.3182
0.0628713894282415 0.170340982372164 "ancient" "M. pharaonis" NA
0.425689083653628 0.731556056700646 "ancient" "M. pharaonis" 0.3077
0.28410313808522 0.234367811025889 "ancient" "M. pharaonis" NA
0.0481826970356783 1.20164143055926 "insect" "M. pharaonis" NA
0.605837390045085 0.456447299642844 "ancient" "M. pharaonis" NA
0.311047420905086 0.196284230770782 "ancient" "M. pharaonis" NA
0.411350526918887 0.570070127432357 "ancient" "M. pharaonis" 0.2331
0.295850166093532 0.112786371365479 "ancient" "M. pharaonis" 0.0481
0.360647271641067 0.34551924145623 "ancient" "M. pharaonis" 0.2652
0.0347537857077076 0.188830306422291 "hymenoptera" "M. pharaonis" 0.2356
0.21374280251901 0.168494323993333 "ancient" "M. pharaonis" 0.2199
0.00363775123092806 0.338911746036198 "insect" "M. pharaonis" NA
0.399710184352038 0.243208129310259 "ancient" "M. pharaonis" NA
0.0453845251177273 0.470484146543472 "ancient" "M. pharaonis" NA
0.660715821796844 0.397527930176892 "ancient" "M. pharaonis" NA
0.1374255175618 0.268912553084616 "insect" "M. pharaonis" 0.3496
0.0728379987603581 0.342235888461715 "insect" "M. pharaonis" NA
0.393217764178837 0.531066103818466 "ancient" "M. pharaonis" 0.0454
0.682693945444104 0.330478497403658 "ancient" "M. pharaonis" 0.0669
0.00864769819685527 0.206808527835174 "insect" "M. pharaonis" 0.4708
0.0195993384221589 0.15017085330457 "ancient" "M. pharaonis" NA
0.553275638250211 0.628747578628373 "ancient" "M. pharaonis" NA
0.154340633875293 0.533449412988384 "ancient" "M. pharaonis" NA
0.0197606146315031 0.556302040993826 "ancient" "M. pharaonis" NA
0.829079492511007 0.144498098583777 "ancient" "M. pharaonis" 0.2075
0.0606401854964405 0.182159925303283 "ancient" "M. pharaonis" 0.0053
0.0912138166867299 0.140503384933716 "ancient" "M. pharaonis" NA
0.055796528557418 0.367312937465293 "ancient" "M. pharaonis" 0.0508
0.128409459669519 0.544874114733971 "ancient" "M. pharaonis" NA
0.113742179379041 0.212882529047918 "ancient" "M. pharaonis" 0.1409
0.203727387274288 0.176674937689742 "ancient" "M. pharaonis" NA
0.176715460295724 0.395542894490411 "insect" "M. pharaonis" NA
0.373846264368838 0.840336517589294 "ancient" "M. pharaonis" 0.3718
0.435499953662852 0.198934015433553 "ancient" "M. pharaonis" 0.1773
0.0235596554811923 0.40572314734299 "insect" "M. pharaonis" NA
0.00244312649007174 1.41049209067661 "ancient" "M. pharaonis" NA
0.261568041621972 0.407542049873559 "ancient" "M. pharaonis" NA
0.0402368576234599 1.34345345190072 "ancient" "M. pharaonis" 0.2316
0.0234339258105628 0.771966885315126 "hymenoptera" "M. pharaonis" NA
0.0337447303741274 0.741503074552153 "ancient" "M. pharaonis" 0.268
0.0186973761020346 0.473687211964795 "ancient" "M. pharaonis" 0.0943
0.481685576187585 0.287229490627538 "ancient" "M. pharaonis" 0.0197
0.0164111705295287 0.717170510632454 "hymenoptera" "M. pharaonis" NA
0.0794106321226363 0.316086464237398 "ancient" "M. pharaonis" NA
0.124331590212518 0.0980848964035219 "ancient" "M. pharaonis" NA
0.370685438709098 0.2955734191106 "ancient" "M. pharaonis" NA
0.0083251282854988 0.322955617669656 "insect" "M. pharaonis" 0.0843
0.0298180211331203 0.120822385411403 "ancient" "M. pharaonis" 0.0797
0.0658701840474109 0.907296181678252 "ancient" "M. pharaonis" 0.0988
0.020809287399701 0.827241465322507 "hymenoptera" "M. pharaonis" NA
0.0209833680569931 0.62515173083574 "hymenoptera" "M. pharaonis" NA
0.0447739773698949 0.682946494115515 "insect" "M. pharaonis" NA
0.0242926272553434 0.413163137965505 "hymenoptera" "M. pharaonis" NA
0.208076664253449 0.388529591669093 "ancient" "M. pharaonis" NA
0.446294091563606 0.320847776168499 "ancient" "M. pharaonis" 0.1052
0.165750725534815 1.22350015694004 "insect" "M. pharaonis" 0.1509
0.537383544224507 0.756604073072835 "insect" "M. pharaonis" 0.3831
0.134515127388732 0.440967077456826 "ancient" "M. pharaonis" NA
0.290987264566203 0.954925620720233 "hymenoptera" "M. pharaonis" 0.6495
0.226827199568162 0.502916064301045 "ancient" "M. pharaonis" 0.1286
0.367399823990608 0.666251360117197 "ancient" "M. pharaonis" NA
0.531268612750412 0.275858304213439 "ancient" "M. pharaonis" 0.1056
0.0405801790436767 0.271966278702804 "ancient" "M. pharaonis" 0.0117
0.558765812123476 0.320714798526098 "ancient" "M. pharaonis" 0.0317
0.40255007588055 0.246360946324028 "ancient" "M. pharaonis" NA
0.23205182922964 0.456782043151097 "hymenoptera" "M. pharaonis" NA
0.110532309345492 0.255509003644771 "ancient" "M. pharaonis" 0.077
0.188010025160869 0.319319366301617 "ancient" "M. pharaonis" NA
0.32651976670616 0.320420081888117 "ancient" "M. pharaonis" 0.1707
0.123091888261943 0.237494300190605 "ancient" "M. pharaonis" 0.0474
0.134759354139332 0.272800688915819 "ancient" "M. pharaonis" 0.0947
0.0387194324890053 0.352648444689892 "insect" "M. pharaonis" NA
0.72590737649676 0.205218255493323 "ancient" "M. pharaonis" 0.0553
0.0322289101153998 0.962109817377082 "ancient" "M. pharaonis" NA
0.0136925918729956 1.23123917556527 "insect" "M. pharaonis" 0.2336
0.501685741344917 0.754081352446657 "ancient" "M. pharaonis" 0.1543
0.0432194857822551 0.76038535514095 "ancient" "M. pharaonis" 0.0497
0.0741059198412617 0.688338423508527 "ancient" "M. pharaonis" NA
0.0591639834136989 0.176143659197927 "ancient" "M. pharaonis" 0.1251
0.428000353312519 0.229246547060435 "ancient" "M. pharaonis" NA
0.354623041563447 0.43739387991213 "insect" "M. pharaonis" NA
0.0172501314374135 0.59994002277191 "insect" "M. pharaonis" NA
0.354774068702995 0.935095385219283 "ancient" "M. pharaonis" NA
0.0188557988712094 0.319505648241821 "insect" "M. pharaonis" 0.1454
0.122911828747175 0.454292427511132 "ancient" "M. pharaonis" 0.0993
0.317272461221373 0.553230125874245 "ancient" "M. pharaonis" NA
0.822255825052632 0.761100814618896 "ancient" "M. pharaonis" 0.2334
0.154180914462958 0.223659549049711 "ancient" "M. pharaonis" 0.0455
0.476726532936742 0.401540217865476 "ancient" "M. pharaonis" 0.0309
0.0684465472202303 1.17239331223136 "insect" "M. pharaonis" NA
0.0462927564433095 0.595963725387101 "ancient" "M. pharaonis" NA
0.905375518139199 0.141730555696011 "ancient" "M. pharaonis" NA
0.00477513239964382 0.344964317418342 "ancient" "M. pharaonis" NA
0.00877780081365988 0.384747353722646 "insect" "M. pharaonis" NA
0.0264618332635057 0.303621301246285 "ancient" "M. pharaonis" NA
0.17471603116103 0.414003467152491 "ancient" "M. pharaonis" NA
0.0190380891505565 0.304210421700198 "ancient" "M. pharaonis" 0.0893
0.127553941202784 0.37428142419936 "ancient" "M. pharaonis" NA
0.0712825807915018 0.294883807969793 "ancient" "M. pharaonis" 0.208
0.0186242319376559 0.393136463172889 "ancient" "M. pharaonis" NA
0.320610962075554 0.302340871709677 "hymenoptera" "M. pharaonis" 0.1497
0.756144856327248 0.170887801407523 "ancient" "M. pharaonis" 0.0146
0.0225822975405782 0.44061069817987 "ancient" "M. pharaonis" NA
0.207778088176294 0.371247648322047 "insect" "M. pharaonis" NA
0.352024926614676 0.368601662980525 "ancient" "M. pharaonis" 0.0533
0.679799573812707 0.526095996075771 "ancient" "M. pharaonis" 0.1585
0.00340480532297071 1.09563185811661 "ancient" "M. pharaonis" NA
0.274367694622871 0.247338456832031 "ancient" "M. pharaonis" NA
0.0105642520823663 0.235885130150679 "ancient" "M. pharaonis" 0.0896
0.63633659758432 0.292386996063894 "insect" "M. pharaonis" NA
0.629645233412603 0.271393648168094 "ancient" "M. pharaonis" 0.02
0.0975864073919346 0.227952453999833 "ancient" "M. pharaonis" 0.1604
0.0928679877089593 0.069227090688744 "ancient" "M. pharaonis" 0.0991
0.0438689864249177 0.175969905561833 "ancient" "M. pharaonis" NA
0.161332711301733 0.113383634637924 "ancient" "M. pharaonis" NA
0.195673923384856 0.325707703722457 "ancient" "M. pharaonis" 0.1446
0.178219968885917 0.994775242169341 "ancient" "M. pharaonis" 0.2264
0.0242940271387046 0.701697378037861 "hymenoptera" "M. pharaonis" NA
0.0168758830809046 0.443544719096537 "ancient" "M. pharaonis" NA
0.00952940637564644 0.579871007761931 "ancient" "M. pharaonis" 0.0643
0.0146740993825032 0.243439102077114 "ancient" "M. pharaonis" 0.1938
0.00205263433188732 0.667960742433431 "insect" "M. pharaonis" 0.1121
0.0115797500931594 1.0012526755431 "ancient" "M. pharaonis" 0.1547
0.0686938063410285 0.271093769638951 "ancient" "M. pharaonis" NA
0.0575368316247879 0.126599511419404 "ancient" "M. pharaonis" 0.0151
0.352601331468473 0.310422888542864 "ancient" "M. pharaonis" 0.001
0.0230637774432932 1.37260589367034 "insect" "M. pharaonis" NA
0.0505838336820242 0.127560367408101 "ancient" "M. pharaonis" 0.1371
0.1801709188259 0.468499083567161 "ancient" "M. pharaonis" NA
0.107294812445079 0.274563307644364 "ancient" "M. pharaonis" NA
0.178279792193673 0.185368858924765 "ancient" "M. pharaonis" 0.1481
0.0192119494394563 0.219538198362266 "ancient" "M. pharaonis" NA
0.0228146947959461 1.17047617014858 "insect" "M. pharaonis" NA
0.0272416072486826 0.357960350883642 "ancient" "M. pharaonis" NA
0.16477674266588 0.88691904057482 "ancient" "M. pharaonis" NA
0.0998072853357769 0.903674762484196 "hymenoptera" "M. pharaonis" 0.4088
0.0429582662559928 0.458262730771252 "ancient" "M. pharaonis" NA
0.0186870796647516 1.61855541273685 "ancient" "M. pharaonis" NA
0.296540136195778 0.212913450388716 "ancient" "M. pharaonis" 0.1186
0.104523028349004 0.157639990678977 "ancient" "M. pharaonis" NA
0.0057751317168561 0.797967508512956 "ancient" "M. pharaonis" 0.283
0.0246972762266858 0.992997315112126 "ancient" "M. pharaonis" NA
0.544328285370913 0.524775556299552 "ancient" "M. pharaonis" NA
0.368349444764981 0.188150193724576 "ancient" "M. pharaonis" 0.1629
0.00880860629944585 1.12962085810496 "ancient" "M. pharaonis" 0.0397
0.00810046541417953 1.09669828855617 "ancient" "M. pharaonis" NA
0.0111838845915451 0.354338529883209 "insect" "M. pharaonis" NA
0.0153267817058069 0.615124022228847 "ant" "M. pharaonis" NA
0.167649624125273 0.238960161685343 "ancient" "M. pharaonis" 0.0948
0.0187348971755182 0.219944464710509 "ancient" "M. pharaonis" NA
0.0443249047740947 1.05293100593543 "insect" "M. pharaonis" NA
0.0400534006235048 1.11536685490934 "insect" "M. pharaonis" NA
0.0289989035650913 0.56077713846248 "ancient" "M. pharaonis" 0.1043
0.0399690534682849 1.41929008477265 "insect" "M. pharaonis" NA
0.172894606057943 0.0804976850049167 "ancient" "M. pharaonis" 0.0512
0.700534341583935 0.519379296143596 "ancient" "M. pharaonis" 0.0332
0.0106683864041146 0.947540380008788 "insect" "M. pharaonis" NA
0.111488893522633 0.111384722560683 "ancient" "M. pharaonis" 0.0749
0.698859651624423 0.661303153944515 "insect" "M. pharaonis" 0.0646
0.103673385877115 0.124926201204086 "ancient" "M. pharaonis" 0.241
0.145895589368727 0.16211815774812 "ancient" "M. pharaonis" 0.001
0.0367960303586454 0.35205606026316 "insect" "M. pharaonis" NA
0.086307469975946 0.140527817682347 "ancient" "M. pharaonis" NA
0.0442284367531859 0.269340406593501 "ancient" "M. pharaonis" 0.125
0.0969163042380176 0.176673805702395 "ancient" "M. pharaonis" 0.0883
0.301186328518346 0.164448759210089 "ancient" "M. pharaonis" NA
0.073089340300184 0.205467374192742 "ancient" "M. pharaonis" NA
0.265603297718409 0.195511254430568 "insect" "M. pharaonis" 0.001
0.326938240484021 0.926600799380855 "insect" "M. pharaonis" 0.3149
0.670101316785757 0.705036318754798 "ancient" "M. pharaonis" 0.0566
0.335351940051435 1.30442522625534 "ancient" "M. pharaonis" 0.3306
0.0493987839282583 0.576296244719156 "insect" "M. pharaonis" NA
0.0570809241961301 0.260092051755683 "ancient" "M. pharaonis" NA
0.0273792619655895 0.197196086383249 "ancient" "M. pharaonis" NA
0.00445116623113337 0.350946518215254 "ancient" "M. pharaonis" NA
0.00651468564328652 0.845447843144322 "ancient" "M. pharaonis" NA
0.167297326571239 1.21796023046195 "ant" "M. pharaonis" NA
0.00873186287546861 0.594586802926966 "aculeata" "M. pharaonis" 0.6995
0.00776589020347858 0.864576789369713 "hymenoptera" "M. pharaonis" NA
0.229358640015281 0.62942947337841 "hymenoptera" "M. pharaonis" NA
0.00463101925734183 1.19339800060004 "hymenoptera" "M. pharaonis" NA
0.426487026794542 0.295959308003309 "ancient" "M. pharaonis" 0.1404
0.252378953401778 0.589333443189162 "hymenoptera" "M. pharaonis" NA
0.122589587189482 0.504946655100845 "ancient" "M. pharaonis" 0.3652
0.00536376701295843 0.625687727889605 "ancient" "M. pharaonis" NA
0.0697426304961773 0.483297349712428 "ancient" "M. pharaonis" 0.1268
0.101428267271139 0.498396810902898 "ancient" "M. pharaonis" NA
0.296076773192315 0.328020642939501 "ancient" "M. pharaonis" NA
0.498092528604307 0.365117460004243 "ancient" "M. pharaonis" 0.1167
0.0267893947900537 0.309965036238833 "ancient" "M. pharaonis" NA
0.0420023061601333 0.191758368412196 "ancient" "M. pharaonis" NA
0.0103302136057916 0.420061001255058 "ancient" "M. pharaonis" 0.1752
0.0666081999060563 0.213315606664167 "ancient" "M. pharaonis" 0.0851
0.108078270007298 0.196384887395213 "ancient" "M. pharaonis" 0.2142
0.301341048646923 0.323206303979304 "ancient" "M. pharaonis" 0.0781
0.124808480814406 0.379706691235323 "insect" "M. pharaonis" 0.1773
0.00786273928125139 0.714968011005549 "insect" "M. pharaonis" NA
0.760278231109363 0.173028984895092 "ancient" "M. pharaonis" 0.0647
0.128715442105072 0.127115283842546 "ancient" "M. pharaonis" NA
0.0152828585876037 0.273259557936877 "ancient" "M. pharaonis" 0.0966
0.464817384785203 1.08726017007299 "hymenoptera" "M. pharaonis" NA
0.0246800759191551 0.205934381971266 "insect" "M. pharaonis" NA
0.186830421557439 0.214773929026663 "ancient" "M. pharaonis" 0.2286
0.237598208938156 0.366804994575163 "ancient" "M. pharaonis" 0.001
0.0115006182265421 0.30541923129639 "ancient" "M. pharaonis" 0.1344
0.0109932502581794 0.571619766839859 "ancient" "M. pharaonis" NA
0.0315689350732751 0.255677756354211 "insect" "M. pharaonis" 0.042
0.0567823785130043 0.199868915633763 "ancient" "M. pharaonis" NA
0.0834178415518084 0.815419884150969 "ancient" "M. pharaonis" NA
0.00704277049711073 0.223657861678356 "ancient" "M. pharaonis" NA
0.0958332309855323 0.175981790615821 "ancient" "M. pharaonis" NA
0.271193112619939 0.379172936257078 "ancient" "M. pharaonis" 0.058
0.0152033235366 0.705304349224 "ancient" "M. pharaonis" 0.2235
0.402209965198414 0.3087978592851 "hymenoptera" "M. pharaonis" 0.3569
0.105802517110886 0.293028545582331 "ancient" "M. pharaonis" NA
0.247119820034716 0.422336667011994 "ancient" "M. pharaonis" 0.1202
0.187402455749892 0.388052739455264 "ancient" "M. pharaonis" 0.1598
0.098378972268189 0.247842356679197 "ancient" "M. pharaonis" NA
0.0145087229112535 0.186618490613404 "ancient" "M. pharaonis" NA
0.128151151506442 1.29558404287243 "insect" "M. pharaonis" 0.3853
0.0332859382596656 0.927789049602809 "insect" "M. pharaonis" 0.2792
0.721703804720572 0.230115421262825 "ancient" "M. pharaonis" NA
0.139128984243382 0.143505154057976 "ancient" "M. pharaonis" NA
0.345175612173482 0.260006762295463 "novel" "M. pharaonis" NA
0.0156611169841645 0.939158313746511 "ancient" "M. pharaonis" NA
0.322298894768772 1.18088690338612 "hymenoptera" "M. pharaonis" NA
0.101104910773748 0.627878653588618 "hymenoptera" "M. pharaonis" NA
0.185223909153397 0.574096231144433 "hymenoptera" "M. pharaonis" NA
0.401911746609734 0.788260630004459 "aculeata" "M. pharaonis" NA
0.0311109560797658 0.272519150029198 "ancient" "M. pharaonis" 0.0686
0.0275928503786276 0.196371150512842 "ancient" "M. pharaonis" 0.1819
0.0278257994253871 0.343694891711593 "ancient" "M. pharaonis" NA
0.366748093363606 0.742597466051555 "ancient" "M. pharaonis" NA
0.687028130552642 0.754570739421154 "ancient" "M. pharaonis" 0.0328
0.359074564408648 0.437207778056407 "ant" "M. pharaonis" 0.3532
0.415489052650899 0.93922644087329 "insect" "M. pharaonis" NA
0.0388087495920578 0.35954912121971 "ancient" "M. pharaonis" NA
0.00680636528476528 0.158289642303345 "ancient" "M. pharaonis" NA
0.234410314345393 0.308768258893685 "ancient" "M. pharaonis" NA
0.0892791236299227 0.147286690297515 "ancient" "M. pharaonis" 0.0325
0.194421573465539 0.133616378608953 "ancient" "M. pharaonis" 0.082
0.0821139669721689 0.275129115237322 "hymenoptera" "M. pharaonis" NA
0.149709424834529 0.155019608328713 "ancient" "M. pharaonis" NA
0.771542503670293 0.31123270622234 "ancient" "M. pharaonis" NA
0.0677200552211893 0.407692224727059 "novel" "M. pharaonis" NA
0.178311627192682 0.616567761876731 "ancient" "M. pharaonis" NA
0.0275862566437421 0.874135218450627 "novel" "M. pharaonis" NA
0.147043652987401 0.608539005030652 "ancient" "M. pharaonis" 0.0032
0.497044691744116 0.379124732810749 "ancient" "M. pharaonis" 0.0713
0.380166746335475 0.811677811017331 "ancient" "M. pharaonis" 0.1054
0.0297162939322268 0.686213206419344 "ancient" "M. pharaonis" 0.1562
0.120465218722949 0.139445664694452 "ancient" "M. pharaonis" NA
0.810336567702207 0.237103488764795 "ancient" "M. pharaonis" NA
0.258445767714776 0.53565002418284 "insect" "M. pharaonis" 0.0348
0.012187534927352 0.425499283812583 "ancient" "M. pharaonis" NA
0.401907882367992 0.21892000230413 "ancient" "M. pharaonis" 0.088
0.00696992996159998 0.536675776285429 "ancient" "M. pharaonis" NA
0.506164829376819 0.300868657851534 "ancient" "M. pharaonis" 0.0977
0.0233296230542916 0.346622560370281 "ancient" "M. pharaonis" NA
0.02413963448388 0.23614703536208 "ancient" "M. pharaonis" NA
0.115733165021333 0.208406097370692 "ancient" "M. pharaonis" 0.1313
0.0180520249871505 0.525666716003171 "ancient" "M. pharaonis" NA
0.19112861433101 0.216374729319275 "ancient" "M. pharaonis" NA
0.179477698099364 0.537391000884123 "ancient" "M. pharaonis" 0.0474
0.28537854476273 0.434388948399129 "ancient" "M. pharaonis" NA
0.0105455263734281 1.31379445594405 "ancient" "M. pharaonis" NA
0.0202306684509854 0.656900727123767 "hymenoptera" "M. pharaonis" NA
0.594488424420346 1.08088413033797 "ancient" "M. pharaonis" 0.078
0.0781799790663228 0.175511361067545 "ancient" "M. pharaonis" 0.2135
0.132218562401117 0.966860968949486 "insect" "M. pharaonis" NA
0.403669113826412 0.306946403214237 "ancient" "M. pharaonis" 0.0191
0.0249626304547484 0.530038356792221 "ancient" "M. pharaonis" NA
0.327342977669312 0.703716364545582 "ant" "M. pharaonis" 0.0241
0.195252550034201 0.332646042725608 "ancient" "M. pharaonis" NA
0.0140696814223926 0.316779416889367 "ancient" "M. pharaonis" NA
0.0217317774335648 0.234037131246055 "ancient" "M. pharaonis" 0.0075
0.00510321363583761 0.381737514680688 "ancient" "M. pharaonis" 0.1134
0.330918493983829 0.344620114110725 "ancient" "M. pharaonis" 0.0736
0.162248990910879 0.277743017793321 "ancient" "M. pharaonis" NA
0.669541585690802 0.227644380367797 "ancient" "M. pharaonis" 0.0186
0.403007603540693 0.431457149618583 "ancient" "M. pharaonis" 0.0367
0.0566136384470408 0.635976690426074 "ancient" "M. pharaonis" NA
0.00352025231061201 0.220441683098661 "ancient" "M. pharaonis" 0.0824
0.255985812664855 0.196185825356993 "ancient" "M. pharaonis" 0.144
0.99605475279793 0.240441997147065 "ancient" "M. pharaonis" 0.1474
0.523043651388337 0.191138231276163 "ancient" "M. pharaonis" NA
0.349535044352833 0.269504867926268 "ancient" "M. pharaonis" 0.2473
0.0428943776549975 0.194730481040034 "ancient" "M. pharaonis" 0.0505
0.16726265100806 0.186427917566665 "ancient" "M. pharaonis" NA
0.671418131501458 0.388040593020274 "ancient" "M. pharaonis" 0.0558
0.569083785381172 0.19259504448999 "ancient" "M. pharaonis" 0.055
0.25321098751753 0.110077918028365 "insect" "M. pharaonis" NA
0.0588490048272674 0.224510886731736 "hymenoptera" "M. pharaonis" 0.5442
0.747935056506155 0.302626808784546 "ancient" "M. pharaonis" NA
0.143239210801165 0.420838214139491 "ancient" "M. pharaonis" 0.0142
0.638335335303634 0.214011249372363 "ancient" "M. pharaonis" 0.0797
0.402169866683031 0.913412012991453 "insect" "M. pharaonis" 0.4588
0.436800183806545 0.394251718987248 "insect" "M. pharaonis" NA
0.428660149415774 0.318998268069583 "ancient" "M. pharaonis" 0.027
0.0402794327271675 0.220948915080404 "ancient" "M. pharaonis" 0.1503
0.204096251732771 0.214528539577742 "ancient" "M. pharaonis" NA
0.129752457076297 0.401185340243421 "hymenoptera" "M. pharaonis" 0.2976
0.0992281928671188 0.158098966550996 "ancient" "M. pharaonis" 0.2764
0.172695919095448 0.287373385270684 "ancient" "M. pharaonis" 0.0522
0.0598893571996693 0.240405120456252 "ancient" "M. pharaonis" 0.073
0.0105719359191835 0.430028862694016 "ancient" "M. pharaonis" 0.1149
0.0953979290205112 0.713050649792779 "ancient" "M. pharaonis" 0.1909
0.0314516948523273 0.18691477919959 "ancient" "M. pharaonis" 0.1104
0.713392164230102 0.232798671929283 "ancient" "M. pharaonis" 0.0533
0.264564632146348 0.301676946398891 "insect" "M. pharaonis" 0.1764
0.514347145457092 0.151821793996042 "hymenoptera" "M. pharaonis" NA
0.0264043438652977 0.409311340380038 "ancient" "M. pharaonis" NA
0.215556753126851 0.645425098151736 "ancient" "M. pharaonis" NA
0.799701970451963 0.22911546393263 "ancient" "M. pharaonis" NA
0.502054466132239 0.491696751169496 "ancient" "M. pharaonis" 0.072
0.0289794562253251 0.34061616233988 "ancient" "M. pharaonis" NA
0.0313636049106875 0.123438928853368 "ancient" "M. pharaonis" NA
0.184693727638132 0.285382318092322 "ancient" "M. pharaonis" 0.0217
0.67419457772441 0.241037503776117 "ancient" "M. pharaonis" 0.039
0.234861563747554 0.285998537013742 "ancient" "M. pharaonis" NA
0.547128320682113 0.267333445014199 "ancient" "M. pharaonis" 0.0994
0.0214666138056584 0.728274262578976 "ancient" "M. pharaonis" NA
0.0102171967374042 0.4124529922572 "ancient" "M. pharaonis" 0.0946
0.0912068316253607 0.504824315085746 "ancient" "M. pharaonis" NA
0.423469113815818 0.401993541396295 "ancient" "M. pharaonis" 0.0765
0.0279508206226053 0.25933470842523 "ancient" "M. pharaonis" 0.1444
0.0976293821839467 0.254562212246917 "ancient" "M. pharaonis" NA
0.194570868168351 0.336238288718868 "hymenoptera" "M. pharaonis" NA
0.268369576102263 0.200826756404611 "ancient" "M. pharaonis" NA
0.340289205659597 0.450333358141366 "insect" "M. pharaonis" 0.362
0.413524403830406 0.606081639202677 "ancient" "M. pharaonis" NA
0.850190763787437 0.42850508564305 "ancient" "M. pharaonis" 0.0105
0.160642646254219 0.526639064695564 "hymenoptera" "M. pharaonis" NA
0.112758387739192 0.15455881393367 "ancient" "M. pharaonis" NA
0.0572219924769741 0.333530561210748 "insect" "M. pharaonis" NA
0.504350078261816 0.479436520105508 "ancient" "M. pharaonis" 0.03
0.0672417635288852 0.835332182135332 "ancient" "M. pharaonis" 0.058
0.592872905907005 0.371086153229937 "ancient" "M. pharaonis" 0.0259
0.250550987502825 0.331684939352966 "insect" "M. pharaonis" 0.1788
0.338195382859429 0.639335402259267 "insect" "M. pharaonis" NA
0.233217720417271 0.187511014070383 "ancient" "M. pharaonis" NA
0.49964406127211 0.251242896217571 "ancient" "M. pharaonis" 0.2022
0.0297199684877717 0.212911201187955 "ancient" "M. pharaonis" NA
0.0248734686141466 0.172316029022358 "ancient" "M. pharaonis" 0.1855
0.00587531226274725 0.43935671241673 "ancient" "M. pharaonis" 0.0345
0.27559347089214 0.208124773701601 "ancient" "M. pharaonis" NA
0.303001744290828 0.373738031079543 "ancient" "M. pharaonis" 0.0745
0.00616038235009177 0.724080524145271 "ancient" "M. pharaonis" NA
0.0428972134925795 0.409002973291519 "insect" "M. pharaonis" NA
0.257573758192335 0.146703187957865 "ancient" "M. pharaonis" NA
0.0475949208084209 0.363056325772853 "ancient" "M. pharaonis" NA
0.0284364141207462 0.211700949115519 "ancient" "M. pharaonis" 0.3257
0.00761366995149832 0.308482685867893 "ancient" "M. pharaonis" NA
0.0945290305876423 0.37608234371811 "ancient" "M. pharaonis" NA
0.0843278163437659 0.118202118996926 "ancient" "M. pharaonis" 0.1227
0.456583601233173 0.570691892840113 "ancient" "M. pharaonis" NA
0.491402277383518 0.607601596238554 "ancient" "M. pharaonis" 0.064
0.0392575773088131 0.399111895218221 "ancient" "M. pharaonis" NA
0.0890429810492105 0.290760021177596 "ancient" "M. pharaonis" 0.0373
0.0162443410432271 0.355385982162912 "insect" "M. pharaonis" NA
0.599380746263814 0.257913745165594 "ancient" "M. pharaonis" 0.4282
0.0285454854388848 0.224288160186037 "ancient" "M. pharaonis" 0.0638
0.0267005029099986 0.212365495053254 "ancient" "M. pharaonis" NA
0.0840053533023544 0.507396459113037 "ancient" "M. pharaonis" 0.0551
0.171072016869748 0.917118006706034 "ancient" "M. pharaonis" 0.0612
0.00181164738731645 0.971263841268467 "ancient" "M. pharaonis" NA
0.759561463189197 0.513505468457072 "ancient" "M. pharaonis" 0.0629
0.00492302399493004 0.610074681579254 "insect" "M. pharaonis" NA
0.0685839457998775 1.00047271790905 "ancient" "M. pharaonis" 0.1084
0.1936235849917 1.06100215912743 "ancient" "M. pharaonis" NA
0.513796370923075 0.6034343986775 "ancient" "M. pharaonis" 0.017
0.0997568035237668 0.19283364022436 "ancient" "M. pharaonis" 0.0221
0.310508893432038 0.277923958001148 "ancient" "M. pharaonis" NA
0.323295219968047 0.414900783060078 "ancient" "M. pharaonis" 0.0772
0.0537739024826725 0.366436057801528 "ancient" "M. pharaonis" NA
0.0177743391530797 0.463897081422869 "ancient" "M. pharaonis" NA
0.163151415921729 1.69567806929006 "ancient" "M. pharaonis" 0.1784
0.0216657201804579 0.498607431438864 "ancient" "M. pharaonis" NA
0.00293315381455018 0.484132343061927 "ancient" "M. pharaonis" NA
0.535243287049975 0.131027188747662 "ancient" "M. pharaonis" 0.0195
0.00391808794231897 0.681948945683937 "ancient" "M. pharaonis" NA
0.285515970456073 0.599588069560932 "ancient" "M. pharaonis" NA
0.262926892955585 0.155050505933806 "ancient" "M. pharaonis" 0.0204
0.212573704591524 0.339383753923378 "ancient" "M. pharaonis" 0.2332
0.069653835613688 0.153196556129556 "ancient" "M. pharaonis" 0.0919
0.0151608873931979 0.426374980661032 "ancient" "M. pharaonis" NA
0.158653072617935 0.546170350198943 "ancient" "M. pharaonis" NA
0.38661743912378 0.120564022649712 "ancient" "M. pharaonis" NA
0.0297659454080434 0.215050873744321 "ancient" "M. pharaonis" 0.1678
0.493161737742207 0.588473293455936 "ancient" "M. pharaonis" 0.1116
0.286776228665751 0.403720490523774 "ancient" "M. pharaonis" 0.1463
0.0104725090251818 0.797760510494535 "ancient" "M. pharaonis" 0.4058
0.838550567354091 0.723468534062962 "ancient" "M. pharaonis" NA
0.297576044692605 0.403538055631063 "ancient" "M. pharaonis" 0.3587
0.335896773407686 0.265893964533442 "ancient" "M. pharaonis" NA
0.0694431484349363 0.312153504436155 "ancient" "M. pharaonis" NA
0.0545597023392047 0.634031624031902 "ancient" "M. pharaonis" NA
0.140274327223881 0.118187343263019 "ancient" "M. pharaonis" NA
0.0266945616295307 0.173355257523436 "ancient" "M. pharaonis" 0.092
0.146624011795069 0.1855794135932 "ancient" "M. pharaonis" 0.0262
0.338266130025988 0.414336033917768 "ancient" "M. pharaonis" NA
0.0230385905935446 0.456314647427794 "insect" "M. pharaonis" NA
0.0177764758077246 0.422149761987826 "ancient" "M. pharaonis" NA
0.0264038556467407 0.421997611360609 "insect" "M. pharaonis" NA
0.142726537643651 0.300958955693956 "ancient" "M. pharaonis" NA
0.0152568814396652 0.987338128579105 "ancient" "M. pharaonis" NA
0.0152568814396652 0.987338128579105 "ancient" "M. pharaonis" NA
0.357243754163856 0.7628337808555 "insect" "M. pharaonis" NA
0.0150321738910286 0.810946568180467 "insect" "M. pharaonis" NA
0.0316061911853989 0.753655929714818 "hymenoptera" "M. pharaonis" NA
0.0103327608851871 0.43039450800877 "ancient" "M. pharaonis" 0.0867
0.281130207475079 0.38182648810433 "ancient" "M. pharaonis" NA
0.351744306488877 0.172435067599667 "ancient" "M. pharaonis" 0.1943
0.343315887586303 0.132677989057659 "ancient" "M. pharaonis" NA
0.0529153919591426 0.533632395103761 "ancient" "M. pharaonis" 0.0681
0.0301951123054059 0.271876619499266 "ant" "M. pharaonis" NA
0.0451836803883059 0.136925745208253 "ancient" "M. pharaonis" 0.2094
0.00490666270061381 0.375694253747147 "ancient" "M. pharaonis" 0.0122
0.0136027426528964 0.66147314660116 "ant" "M. pharaonis" NA
0.468424872845002 0.34945775617204 "ancient" "M. pharaonis" NA
0.468424872845002 0.34945775617204 "ancient" "M. pharaonis" NA
0.868697468197371 0.199554427478825 "ancient" "M. pharaonis" 0.1835
0.72234732525898 0.240027583222293 "ancient" "M. pharaonis" NA
0.0118925150365357 0.455394552406521 "insect" "M. pharaonis" NA
0.410378343082104 0.320667200898024 "hymenoptera" "M. pharaonis" 0.1138
0.0625896086701332 0.36036489418444 "ancient" "M. pharaonis" 0.202
0.0240167099056336 0.210471989699909 "ancient" "M. pharaonis" NA
0.00551491298345473 0.602329042483208 "ancient" "M. pharaonis" 0.3674
0.0576744247722298 0.994108875292244 "ancient" "M. pharaonis" 0.4252
0.402013169063398 0.36356960355865 "ancient" "M. pharaonis" 0.1355
0.457078020271616 0.437585024939803 "ancient" "M. pharaonis" 0.0313
0.215214621527096 0.30572999012952 "ancient" "M. pharaonis" NA
0.127648935159493 0.125372277607129 "ancient" "M. pharaonis" 0.0332
0.0388573224584264 0.495147007223237 "ancient" "M. pharaonis" NA
0.416470303703039 0.295963979472921 "ancient" "M. pharaonis" NA
0.422456259771962 0.273568914644493 "ancient" "M. pharaonis" 0.1969
0.0284574395487704 1.09199974926821 "ancient" "M. pharaonis" 0.0512
0.0155844873042271 0.439873416045622 "ancient" "M. pharaonis" 0.011
0.0179406500885457 0.378800164001436 "insect" "M. pharaonis" 0.1637
0.00690892430992843 0.881981236491185 "ant" "M. pharaonis" NA
0.189323136830543 0.358195463749035 "insect" "M. pharaonis" NA
0.0432345554469679 0.276892496600349 "ancient" "M. pharaonis" 0.3711
0.0703285735771401 0.125136967357318 "ancient" "M. pharaonis" NA
0.037083738076643 0.166914475377591 "ancient" "M. pharaonis" 0.0366
0.449370203260729 0.826939012188492 "ancient" "M. pharaonis" 0.1026
0.0670408545579772 0.663873758083837 "ancient" "M. pharaonis" NA
0.0111694240090652 0.968314670252222 "insect" "M. pharaonis" NA
0.00467783087779555 0.319855722508282 "hymenoptera" "M. pharaonis" NA
0.17583168396758 0.373531251266973 "ancient" "M. pharaonis" 0.1992
0.240849494063199 0.447441084715023 "ancient" "M. pharaonis" 0.3551
0.0584488552044017 0.297717724245937 "ancient" "M. pharaonis" 0.2204
0.229320048788176 0.217397082559324 "ancient" "M. pharaonis" NA
0.0407781841013863 0.145982087992977 "ancient" "M. pharaonis" NA
0.173221721396746 0.245233271169609 "hymenoptera" "M. pharaonis" 0.1989
0.0196691525381326 0.59168010309825 "insect" "M. pharaonis" 0.1778
0.0617309900084676 0.230466839977594 "ancient" "M. pharaonis" 0.001
0.0708916032984747 0.21224863616238 "ancient" "M. pharaonis" NA
0.051984028267881 0.299443765784604 "ancient" "M. pharaonis" 0.2331
0.0659760750394099 0.172550924488274 "ancient" "M. pharaonis" NA
0.0137239173813519 0.349278468986367 "ancient" "M. pharaonis" NA
0.206953941832096 0.268890530603979 "ancient" "M. pharaonis" 0.1454
0.248963448425875 0.296141794044198 "ancient" "M. pharaonis" 0.048
0.00404535905647682 0.978904673667473 "insect" "M. pharaonis" NA
0.220665221997573 0.361074922264166 "ancient" "M. pharaonis" 0.0849
0.0100616444387491 0.259250957341434 "ancient" "M. pharaonis" NA
0.0134245670198464 0.206898443428127 "insect" "M. pharaonis" NA
0.283669724707317 0.187996955291242 "ancient" "M. pharaonis" 0.2233
0.486278176977355 0.938191990224265 "ancient" "M. pharaonis" 0.0813
0.0991862184926658 0.223716239735292 "ancient" "M. pharaonis" 0.227
0.303366532846337 0.213582940938767 "ancient" "M. pharaonis" 0.1471
0.0627325984701929 1.15009939892296 "hymenoptera" "M. pharaonis" NA
0.309519817318843 0.259967799903938 "ancient" "M. pharaonis" NA
0.183125891418061 0.188971859648976 "ancient" "M. pharaonis" 0.0778
0.127596008998199 0.194086561030085 "ancient" "M. pharaonis" 0.0651
0.00377824851163841 0.709574121092107 "ancient" "M. pharaonis" 0.0858
0.151737232917622 0.538060411878051 "ancient" "M. pharaonis" NA
0.00920075234704556 0.449026322972664 "insect" "M. pharaonis" NA
0.0284719533913134 0.110923632101055 "ancient" "M. pharaonis" 0.0755
0.312475357400866 0.341755212666542 "ancient" "M. pharaonis" 0.2789
0.803508515683671 0.496575634981268 "ancient" "M. pharaonis" 0.0123
0.180579183555699 0.597407747051527 "ancient" "M. pharaonis" 0.1161
0.740493886275185 0.336168517996016 "ancient" "M. pharaonis" 0.0787
0.234199505796122 0.0970808142765318 "ancient" "M. pharaonis" 0.1612
0.0530151039152289 0.164070742218514 "ancient" "M. pharaonis" NA
0.340683425863211 0.767783531732933 "ancient" "M. pharaonis" NA
0.259917206436861 0.389995057086057 "ancient" "M. pharaonis" NA
0.478082623370961 0.513664185463667 "ancient" "M. pharaonis" 0.1074
0.0190889008795193 0.476811405095657 "ancient" "M. pharaonis" NA
0.0471307215026357 0.177337007292728 "ancient" "M. pharaonis" NA
0.413322751792957 0.625297896373244 "ancient" "M. pharaonis" NA
0.23442666490815 0.315349390508477 "ancient" "M. pharaonis" 0.095
0.00217055491702815 0.341089395300588 "insect" "M. pharaonis" NA
0.214807105564222 0.153018912333445 "ancient" "M. pharaonis" 0.0461
0.814581794289521 0.180690982047645 "ancient" "M. pharaonis" NA
0.0246345981325416 0.158060041736049 "ancient" "M. pharaonis" NA
0.170383778510116 0.154576361177319 "ancient" "M. pharaonis" 0.0686
0.345495296374885 0.272124095563369 "ancient" "M. pharaonis" NA
0.0090284706818247 0.185096078791461 "ancient" "M. pharaonis" NA
0.242536155194477 0.295193408976334 "ancient" "M. pharaonis" 0.1193
0.0625471245769316 0.600539726821383 "ancient" "M. pharaonis" 0.0383
0.215253935499699 0.618718382376169 "ancient" "M. pharaonis" NA
0.0130944289988462 0.578154326442786 "ancient" "M. pharaonis" NA
0.00871738067528696 0.191877668070277 "ancient" "M. pharaonis" NA
0.151667438933536 0.333318178263232 "ancient" "M. pharaonis" NA
0.234315173271447 0.139500309494215 "ancient" "M. pharaonis" 0.4933
0.0194854065716777 0.941077111102629 "ancient" "M. pharaonis" NA
0.358634956836603 0.705116781229817 "ancient" "M. pharaonis" NA
0.131372509224631 0.249395093620327 "insect" "M. pharaonis" NA
0.387778080067902 0.421021844541714 "hymenoptera" "M. pharaonis" NA
0.0443199883644958 0.429414569098922 "ancient" "M. pharaonis" NA
0.119915406053603 0.346782060211614 "ancient" "M. pharaonis" NA
0.116639286033043 0.936989479610443 "hymenoptera" "M. pharaonis" 0.0359
0.194406013409222 0.439943506421401 "insect" "M. pharaonis" NA
0.632030117494526 0.311393808948507 "ancient" "M. pharaonis" 0.0462
0.0495042267559279 1.04330566817633 "insect" "M. pharaonis" NA
0.497855561035826 0.283352834164982 "ancient" "M. pharaonis" 0.1386
0.0328496212609273 0.632992015543495 "ancient" "M. pharaonis" 0.056
0.242812848119658 0.257701962964833 "ancient" "M. pharaonis" 0.2083
0.394914657479087 1.37957865411249 "insect" "M. pharaonis" 0.3612
0.00280050482300287 0.401653075098314 "ancient" "M. pharaonis" NA
0.047021792487327 0.451837132730083 "ancient" "M. pharaonis" NA
0.0683542193402353 0.429181984349175 "ancient" "M. pharaonis" NA
0.0753247852495599 0.166929913011936 "insect" "M. pharaonis" NA
0.70324034470171 0.384615827998711 "ancient" "M. pharaonis" 0.0089
0.370556848753476 0.323230233758883 "ancient" "M. pharaonis" NA
0.390200444926587 0.239725001693321 "ancient" "M. pharaonis" 0.0073
0.301262093359442 0.238200592437216 "ancient" "M. pharaonis" 0.0498
0.233587561839665 0.274112505903986 "ancient" "M. pharaonis" 0.015
0.0318821161652686 0.462305310674931 "insect" "M. pharaonis" 0.4071
0.19543598897055 0.277656259219796 "ancient" "M. pharaonis" 0.3674
0.0329189789685946 0.542301292208587 "ancient" "M. pharaonis" NA
0.032594766344061 0.165270712586657 "ancient" "M. pharaonis" 0.1496
0.299814778874781 0.19063698423501 "ancient" "M. pharaonis" 0.0435
0.00310896318348107 1.30085620571091 "ancient" "M. pharaonis" 0.1381
0.0644707304595796 0.788180519739563 "insect" "M. pharaonis" 0.0452
0.0452854029978814 0.186507928696949 "ancient" "M. pharaonis" 0.001
0.131068674734165 0.766632825121518 "ancient" "M. pharaonis" 0.1251
0.189398698239796 0.297937933502552 "ancient" "M. pharaonis" 0.3709
0.074429374480706 0.111454657864917 "insect" "M. pharaonis" NA
0.0288293036509153 0.400682280697561 "ancient" "M. pharaonis" NA
0.0984162742856498 0.55293678683529 "ancient" "M. pharaonis" 0.1202
0.0772403268781967 0.173387473848751 "ancient" "M. pharaonis" NA
0.0146621581260579 0.27084044897034 "ancient" "M. pharaonis" 0.0508
0.1388077211862 0.395747992176621 "ancient" "M. pharaonis" 0.1984
0.308393641117153 0.210984235559896 "ancient" "M. pharaonis" 0.0034
0.0268544039235129 0.213998909676407 "ancient" "M. pharaonis" 0.1513
0.0782715175469663 0.220279299913789 "ancient" "M. pharaonis" 0.0555
0.0819824399901627 0.635868534590652 "insect" "M. pharaonis" 0.1986
0.0448447182856353 0.58884202088031 "insect" "M. pharaonis" 0.0962
0.206287873806789 0.491342161562263 "ancient" "M. pharaonis" 0.1395
0.14044722677108 0.571542790354588 "ancient" "M. pharaonis" NA
0.0458384705117527 0.27905471372577 "insect" "M. pharaonis" 0.1863
0.549259827073103 0.178273989752547 "ancient" "M. pharaonis" NA
0.0928305285962202 0.348398140862001 "ancient" "M. pharaonis" 0.001
0.61500225940873 0.656544680365269 "ancient" "M. pharaonis" NA
0.458742646191932 0.470448269195169 "ancient" "M. pharaonis" 0.129
0.185973397498746 0.27926500214918 "ancient" "M. pharaonis" 0.1319
0.00566194678331085 0.296654086225057 "hymenoptera" "M. pharaonis" NA
0.058647116830537 0.212542862038005 "ancient" "M. pharaonis" NA
0.409056820389226 0.346725864471324 "ancient" "M. pharaonis" 0.1022
0.680897755592407 0.720710227402485 "ancient" "M. pharaonis" NA
0.276336273791525 1.03961920100732 "ancient" "M. pharaonis" 0.0083
0.0554744796318045 0.804635344074393 "ancient" "M. pharaonis" 0.1103
0.360590117159938 0.308514263101777 "ancient" "M. pharaonis" NA
0.154112127824446 0.278398798272005 "ancient" "M. pharaonis" 0.1908
0.111417696538262 0.317527618772806 "ancient" "M. pharaonis" NA
0.219068390118822 0.16026289907576 "ancient" "M. pharaonis" NA
0.23319964784653 0.502587962717989 "ancient" "M. pharaonis" 0.0806
0.057206424535361 0.404886047667741 "ancient" "M. pharaonis" 0.045
0.133988508011438 0.211286233788043 "ancient" "M. pharaonis" 0.0752
0.0598808515965066 0.426372703100695 "ancient" "M. pharaonis" NA
0.386673866064698 0.28464870841579 "ancient" "M. pharaonis" 0.1635
0.0201139982502239 0.318430419439862 "ancient" "M. pharaonis" 0.2247
0.0838724403339367 0.403251086258841 "insect" "M. pharaonis" 0.3328
0.00713882458938561 1.00114042444648 "ancient" "M. pharaonis" 0.0998
0.0671855462925957 0.761958950598705 "ant" "M. pharaonis" NA
0.104896500187217 0.228695717722171 "ancient" "M. pharaonis" 0.1398
0.329600211129503 0.247380670992673 "ancient" "M. pharaonis" 0.0477
0.114345337619473 0.16576368553466 "ancient" "M. pharaonis" NA
0.725663609920174 0.391454414741519 "ancient" "M. pharaonis" 0.0218
0.144923305586247 0.538131363413168 "ancient" "M. pharaonis" 0.1606
0.688577845757154 0.354089570216041 "ancient" "M. pharaonis" NA
0.209992204059585 0.459224990927042 "ancient" "M. pharaonis" 0.0265
0.904006125485274 0.342979631297757 "insect" "M. pharaonis" 0.2283
0.167163736617121 0.157234426138651 "ancient" "M. pharaonis" NA
0.47545734388306 0.348608013016704 "ancient" "M. pharaonis" 0.0408
0.0355519642735874 0.24219867089512 "ancient" "M. pharaonis" 0.1852
0.0191025460989426 0.6554394579173 "insect" "M. pharaonis" NA
0.619826329415311 0.429000573750638 "ancient" "M. pharaonis" NA
0.477158851467054 0.208005198694068 "ancient" "M. pharaonis" 0.0596
0.145747926742261 0.561349798090083 "ancient" "M. pharaonis" NA
0.179718853188781 0.162141388582015 "insect" "M. pharaonis" 0.3655
0.208312793449852 0.484050943774522 "ancient" "M. pharaonis" 0.0062
0.829060069245208 0.241171100180424 "ancient" "M. pharaonis" 0.1408
0.00202300436793594 0.842974443147531 "ancient" "M. pharaonis" 0.1768
0.0215165521451929 0.298023434538268 "ancient" "M. pharaonis" NA
0.00834599324391138 0.194632734705051 "insect" "M. pharaonis" NA
0.134548817685654 0.173521017538641 "insect" "M. pharaonis" NA
0.206537791452132 0.594053985037121 "ancient" "M. pharaonis" 0.11
0.5094279807047 0.504357068356424 "ancient" "M. pharaonis" 0.0817
0.112594010381253 0.763057455542864 "ancient" "M. pharaonis" 0.2877
0.0875965582643896 1.73759745547662 "ancient" "M. pharaonis" NA
0.0564149087916647 0.192381624180001 "insect" "M. pharaonis" NA
0.0689645043815547 0.419836723451397 "ancient" "M. pharaonis" NA
0.0226534269217752 0.587949433891612 "ancient" "M. pharaonis" 0.0167
0.398754632864849 0.518582535751766 "ancient" "M. pharaonis" 0.1498
0.464698729831606 0.223461141453317 "ancient" "M. pharaonis" NA
0.0487722822910282 0.2534979686381 "ancient" "M. pharaonis" NA
0.0391468366388096 0.144994224786508 "ancient" "M. pharaonis" NA
0.0429788518662329 0.263600722278977 "hymenoptera" "M. pharaonis" 0.3623
0.0576915369179462 0.196522292398368 "ancient" "M. pharaonis" 0.1042
0.351477144248003 0.644535787672738 "ancient" "M. pharaonis" 0.0954
0.0488123648657307 0.290056854271346 "ancient" "M. pharaonis" NA
0.0957798230451716 0.507976121635929 "insect" "M. pharaonis" 0.152
0.0677697541224918 0.714614939650786 "ancient" "M. pharaonis" 0.1119
0.0110670065153738 0.389729640375099 "insect" "M. pharaonis" 0.0995
0.826692031042048 0.234809834178041 "ancient" "M. pharaonis" NA
0.0773578460917109 0.411397982697195 "insect" "M. pharaonis" 0.1598
0.139956935774341 0.978162208808883 "insect" "M. pharaonis" 0.3603
0.311605112074435 0.38240137067732 "ancient" "M. pharaonis" 0.2183
0.136105798283455 0.490462352489738 "ancient" "M. pharaonis" 0.3312
0.367018092357497 0.775845634540153 "hymenoptera" "M. pharaonis" NA
0.250005115304012 0.79746432249132 "hymenoptera" "M. pharaonis" 0.3306
0.0105049481175451 0.58760131561704 "insect" "M. pharaonis" 0.3078
0.00601429644932619 0.259408270111204 "ancient" "M. pharaonis" NA
0.0941689697133959 0.22684594096055 "ancient" "M. pharaonis" 0.222
0.0209689848738971 0.511731541371519 "ancient" "M. pharaonis" 0.2799
0.038709868789742 0.72917914533634 "insect" "M. pharaonis" 0.1643
0.0272169877319908 0.27563250761709 "ancient" "M. pharaonis" 0.2293
0.621406689828809 0.282079813423466 "ancient" "M. pharaonis" NA
0.011026495998278 0.500000410939843 "ancient" "M. pharaonis" 0.187
0.0735714907349168 0.172082473241767 "ancient" "M. pharaonis" NA
[truncated: 959,178 more chars]
