# Supplementary material for: Convergent eusocial evolution is based on a shared reproductive groundplan plus lineage-specific plastic genes
Source: Nat Commun. 2019 Jun 14;10:2651. doi: 10.1038/s41467-019-10546-w (PMC6570765; doi:10.1038/s41467-019-10546-w)
Supplement: Supplementary file 4 — Source Data [file 41467_2019_10546_MOESM4_ESM.zip › SourceData_Supplementary_Fig1a.txt]

"stage" "DEtype" "number of genes" "species"
"larva" "NDE" 10609 "M. pharaonis"
"pupa" "NDE" 10620 "M. pharaonis"
"head" "NDE" 10291 "M. pharaonis"
"thorax" "NDE" 9848 "M. pharaonis"
"abdomen" "NDE" 7146 "M. pharaonis"
"larva" " no ortholog   " 92 "M. pharaonis"
"pupa" " no ortholog   " 82 "M. pharaonis"
"head" " no ortholog   " 235 "M. pharaonis"
"thorax" " no ortholog   " 436 "M. pharaonis"
"abdomen" " no ortholog   " 1248 "M. pharaonis"
"larva" " not shared caste-bias   " 97 "M. pharaonis"
"pupa" " not shared caste-bias   " 98 "M. pharaonis"
"head" " not shared caste-bias   " 243 "M. pharaonis"
"thorax" " not shared caste-bias   " 440 "M. pharaonis"
"abdomen" " not shared caste-bias   " 1277 "M. pharaonis"
"larva" " shared caste-bias   " 6 "M. pharaonis"
"pupa" " shared caste-bias   " 4 "M. pharaonis"
"head" " shared caste-bias   " 35 "M. pharaonis"
"thorax" " shared caste-bias   " 80 "M. pharaonis"
"abdomen" " shared caste-bias   " 1133 "M. pharaonis"
"larva" "NDE" 11467 "A. mellifera"
"pupa" "NDE" 11607 "A. mellifera"
"head" "NDE" 11006 "A. mellifera"
"thorax" "NDE" 10860 "A. mellifera"
"abdomen" "NDE" 7276 "A. mellifera"
"larva" " no ortholog   " 130 "A. mellifera"
"pupa" " no ortholog   " 76 "A. mellifera"
"head" " no ortholog   " 317 "A. mellifera"
"thorax" " no ortholog   " 320 "A. mellifera"
"abdomen" " no ortholog   " 1442 "A. mellifera"
"larva" " not shared caste-bias   " 172 "A. mellifera"
"pupa" " not shared caste-bias   " 88 "A. mellifera"
"head" " not shared caste-bias   " 417 "A. mellifera"
"thorax" " not shared caste-bias   " 515 "A. mellifera"
"abdomen" " not shared caste-bias   " 1924 "A. mellifera"
"larva" " shared caste-bias   " 6 "A. mellifera"
"pupa" " shared caste-bias   " 4 "A. mellifera"
"head" " shared caste-bias   " 35 "A. mellifera"
"thorax" " shared caste-bias   " 80 "A. mellifera"
"abdomen" " shared caste-bias   " 1133 "A. mellifera"
