# Supplementary material for: Convergent eusocial evolution is based on a shared reproductive groundplan plus lineage-specific plastic genes
Source: Nat Commun. 2019 Jun 14;10:2651. doi: 10.1038/s41467-019-10546-w (PMC6570765; doi:10.1038/s41467-019-10546-w)
Supplement: Supplementary file 4 — Source Data [file 41467_2019_10546_MOESM4_ESM.zip › SourceData_Supplementary_Fig1b.txt]

"stage" "DEtype" "number of genes" "species"
"head" "NDE" 10504 "M. pharaonis"
"thorax" "NDE" 10494 "M. pharaonis"
"abdomen" "NDE" 10417 "M. pharaonis"
"head" " no ortholog   " 147 "M. pharaonis"
"thorax" " no ortholog   " 126 "M. pharaonis"
"abdomen" " no ortholog   " 195 "M. pharaonis"
"head" " not shared caste-bias   " 131 "M. pharaonis"
"thorax" " not shared caste-bias   " 121 "M. pharaonis"
"abdomen" " not shared caste-bias   " 146 "M. pharaonis"
"head" " shared caste-bias   " 22 "M. pharaonis"
"thorax" " shared caste-bias   " 63 "M. pharaonis"
"abdomen" " shared caste-bias   " 46 "M. pharaonis"
"head" "NDE" 11077 "A. mellifera"
"thorax" "NDE" 9841 "A. mellifera"
"abdomen" "NDE" 10319 "A. mellifera"
"head" " no ortholog   " 252 "A. mellifera"
"thorax" " no ortholog   " 522 "A. mellifera"
"abdomen" " no ortholog   " 453 "A. mellifera"
"head" " not shared caste-bias   " 424 "A. mellifera"
"thorax" " not shared caste-bias   " 1349 "A. mellifera"
"abdomen" " not shared caste-bias   " 957 "A. mellifera"
"head" " shared caste-bias   " 22 "A. mellifera"
"thorax" " shared caste-bias   " 63 "A. mellifera"
"abdomen" " shared caste-bias   " 46 "A. mellifera"
