# Supplementary material for: Convergent eusocial evolution is based on a shared reproductive groundplan plus lineage-specific plastic genes
Source: Nat Commun. 2019 Jun 14;10:2651. doi: 10.1038/s41467-019-10546-w (PMC6570765; doi:10.1038/s41467-019-10546-w)
Supplement: Supplementary file 4 — Source Data [file 41467_2019_10546_MOESM4_ESM.zip › SourceData_Supplementary_Fig1c.txt]

"phylostrata category" "abdominal caste bias"
" ancient   " "inconsistent"
" ancient   " "inconsistent"
" ancient   " "shared worker"
" insect   " "inconsistent"
" ancient   " "inconsistent"
" ancient   " "inconsistent"
" ancient   " "inconsistent"
" ancient   " "inconsistent"
" ancient   " "inconsistent"
" ancient   " "inconsistent"
" ancient   " "inconsistent"
" ancient   " "inconsistent"
" ancient   " "inconsistent"
" ancient   " "inconsistent"
" ancient   " "inconsistent"
" ancient   " "inconsistent"
" ancient   " "not caste-biased"
" ancient   " "inconsistent"
" ancient   " "inconsistent"
" ancient   " "inconsistent"
" ancient   " "inconsistent"
" ancient   " "inconsistent"
" ancient   " "inconsistent"
" ancient   " "inconsistent"
" ancient   " "shared worker"
" ancient   " "inconsistent"
" ancient   " "inconsistent"
" ancient   " "not caste-biased"
" ancient   " "inconsistent"
" ancient   " "inconsistent"
" ancient   " "inconsistent"
" ancient   " "inconsistent"
" ancient   " "inconsistent"
" ancient   " "inconsistent"
" ancient   " "inconsistent"
" insect   " "inconsistent"
" ancient   " "inconsistent"
" ancient   " "inconsistent"
" ancient   " "inconsistent"
" ancient   " "inconsistent"
" ancient   " "shared worker"
" ancient   " "inconsistent"
" ancient   " "inconsistent"
" ancient   " "inconsistent"
" ancient   " "inconsistent"
" ancient   " "inconsistent"
" insect   " "inconsistent"
" ancient   " "inconsistent"
" ancient   " "inconsistent"
" ancient   " "inconsistent"
" ancient   " "inconsistent"
" ancient   " "inconsistent"
" ancient   " "inconsistent"
" ancient   " "inconsistent"
" ancient   " "inconsistent"
" ancient   " "inconsistent"
" ancient   " "inconsistent"
" ancient   " "inconsistent"
" ancient   " "inconsistent"
" ancient   " "inconsistent"
" ancient   " "inconsistent"
" ancient   " "inconsistent"
" ancient   " "inconsistent"
" ancient   " "inconsistent"
" ancient   " "inconsistent"
" ancient   " "inconsistent"
" ancient   " "inconsistent"
" ancient   " "inconsistent"
" ancient   " "inconsistent"
" insect   " "inconsistent"
" insect   " "inconsistent"
" ancient   " "shared queen"
" ancient   " "inconsistent"
" ancient   " "inconsistent"
" ancient   " "inconsistent"
" ancient   " "inconsistent"
" ancient   " "inconsistent"
" ancient   " "inconsistent"
" ancient   " "inconsistent"
" ancient   " "inconsistent"
" ancient   " "inconsistent"
" ancient   " "inconsistent"
" ancient   " "inconsistent"
" ancient   " "inconsistent"
" ancient   " "inconsistent"
" ancient   " "shared queen"
" ancient   " "shared queen"
" ancient   " "inconsistent"
" ancient   " "shared worker"
" ancient   " "inconsistent"
" ancient   " "inconsistent"
" ancient   " "inconsistent"
" ancient   " "inconsistent"
" ancient   " "inconsistent"
" ancient   " "inconsistent"
" ancient   " "inconsistent"
" ancient   " "inconsistent"
" ancient   " "shared queen"
" ancient   " "inconsistent"
" ancient   " "inconsistent"
" insect   " "inconsistent"
" ancient   " "inconsistent"
" ancient   " "inconsistent"
" ancient   " "inconsistent"
" ancient   " "inconsistent"
" ancient   " "inconsistent"
" ancient   " "inconsistent"
" ancient   " "inconsistent"
" ancient   " "inconsistent"
" ancient   " "inconsistent"
" ancient   " "inconsistent"
" ancient   " "inconsistent"
" ancient   " "inconsistent"
" ancient   " "inconsistent"
" ancient   " "inconsistent"
" ancient   " "inconsistent"
" ancient   " "inconsistent"
" ancient   " "inconsistent"
" ancient   " "inconsistent"
" ancient   " "inconsistent"
" ancient   " "inconsistent"
" ancient   " "inconsistent"
" ancient   " "inconsistent"
" ancient   " "shared queen"
" ancient   " "inconsistent"
" ancient   " "shared queen"
" ancient   " "inconsistent"
" ancient   " "inconsistent"
" ancient   " "inconsistent"
" ancient   " "inconsistent"
" ancient   " "shared queen"
" ancient   " "shared queen"
" ancient   " "inconsistent"
" ancient   " "inconsistent"
" ancient   " "inconsistent"
" ancient   " "inconsistent"
" insect   " "inconsistent"
" ancient   " "inconsistent"
" ancient   " "inconsistent"
" ancient   " "inconsistent"
" ancient   " "inconsistent"
" insect   " "inconsistent"
" insect   " "inconsistent"
" ancient   " "inconsistent"
" ancient   " "shared queen"
" insect   " "inconsistent"
" hymenopteran   " "shared worker"
" ancient   " "inconsistent"
" ancient   " "inconsistent"
" ancient   " "shared queen"
" ancient   " "inconsistent"
" ancient   " "inconsistent"
" ancient   " "inconsistent"
" ancient   " "shared queen"
" ancient   " "inconsistent"
" ancient   " "inconsistent"
" ancient   " "inconsistent"
" ancient   " "inconsistent"
" ancient   " "inconsistent"
" insect   " "inconsistent"
" ancient   " "inconsistent"
" ancient   " "inconsistent"
" ancient   " "shared queen"
" hymenopteran   " "inconsistent"
" ancient   " "inconsistent"
" ancient   " "shared worker"
" ancient   " "inconsistent"
" ancient   " "inconsistent"
" ancient   " "inconsistent"
" ancient   " "shared queen"
" ancient   " "inconsistent"
" ancient   " "inconsistent"
" ancient   " "shared queen"
" hymenopteran   " "inconsistent"
" ancient   " "inconsistent"
" ancient   " "shared queen"
" ancient   " "inconsistent"
" ancient   " "inconsistent"
" ancient   " "inconsistent"
" insect   " "inconsistent"
" ancient   " "inconsistent"
" ancient   " "inconsistent"
" ancient   " "inconsistent"
" ancient   " "inconsistent"
" ancient   " "inconsistent"
" ancient   " "inconsistent"
" ancient   " "inconsistent"
" ancient   " "inconsistent"
" ancient   " "inconsistent"
" ancient   " "inconsistent"
" ancient   " "inconsistent"
" ancient   " "inconsistent"
" ancient   " "inconsistent"
" ancient   " "inconsistent"
" ancient   " "inconsistent"
" ancient   " "inconsistent"
" ancient   " "inconsistent"
" ancient   " "inconsistent"
" ancient   " "inconsistent"
" ancient   " "inconsistent"
" ancient   " "inconsistent"
" ancient   " "inconsistent"
" ancient   " "inconsistent"
" ancient   " "inconsistent"
" insect   " "inconsistent"
" ancient   " "inconsistent"
" insect   " "inconsistent"
" insect   " "inconsistent"
" ancient   " "inconsistent"
" ancient   " "inconsistent"
" ancient   " "inconsistent"
" ancient   " "inconsistent"
" ancient   " "inconsistent"
" ancient   " "inconsistent"
" ancient   " "inconsistent"
" ancient   " "inconsistent"
" ancient   " "inconsistent"
" ancient   " "inconsistent"
" ancient   " "inconsistent"
" ancient   " "inconsistent"
" ancient   " "inconsistent"
" ancient   " "inconsistent"
" ancient   " "inconsistent"
" ancient   " "inconsistent"
" ancient   " "inconsistent"
" ancient   " "inconsistent"
" ancient   " "inconsistent"
" ancient   " "inconsistent"
" ancient   " "inconsistent"
" ancient   " "inconsistent"
" ancient   " "shared worker"
" ancient   " "inconsistent"
" ancient   " "shared queen"
" insect   " "inconsistent"
" ancient   " "inconsistent"
" ancient   " "inconsistent"
" ancient   " "inconsistent"
" ancient   " "inconsistent"
" ancient   " "inconsistent"
" insect   " "shared queen"
" ancient   " "inconsistent"
" ancient   " "inconsistent"
" ancient   " "inconsistent"
" ancient   " "shared queen"
" ancient   " "inconsistent"
" ancient   " "shared queen"
" ancient   " "inconsistent"
" ancient   " "inconsistent"
" ancient   " "shared queen"
" ancient   " "shared queen"
" ancient   " "inconsistent"
" insect   " "inconsistent"
" ancient   " "shared queen"
" ancient   " "inconsistent"
" ancient   " "inconsistent"
" ancient   " "shared queen"
" ancient   " "shared queen"
" ancient   " "inconsistent"
" ancient   " "inconsistent"
" hymenopteran   " "inconsistent"
" ancient   " "shared worker"
" ancient   " "inconsistent"
" ancient   " "inconsistent"
" insect   " "inconsistent"
" ancient   " "inconsistent"
" ancient   " "inconsistent"
" ancient   " "inconsistent"
" ancient   " "inconsistent"
" ancient   " "inconsistent"
" ancient   " "shared queen"
" ancient   " "inconsistent"
" ancient   " "inconsistent"
" ancient   " "inconsistent"
" ancient   " "inconsistent"
" ancient   " "inconsistent"
" ancient   " "inconsistent"
" ancient   " "inconsistent"
" ancient   " "inconsistent"
" ancient   " "inconsistent"
" ancient   " "inconsistent"
" ancient   " "inconsistent"
" ancient   " "inconsistent"
" ancient   " "inconsistent"
" ancient   " "inconsistent"
" ancient   " "shared queen"
" ancient   " "inconsistent"
" ancient   " "inconsistent"
" ancient   " "inconsistent"
" ancient   " "inconsistent"
" insect   " "inconsistent"
" ancient   " "inconsistent"
" ancient   " "inconsistent"
" ancient   " "inconsistent"
" ancient   " "inconsistent"
" insect   " "inconsistent"
" ancient   " "inconsistent"
" ancient   " "inconsistent"
" ancient   " "inconsistent"
" ancient   " "inconsistent"
" ancient   " "inconsistent"
" ancient   " "inconsistent"
" ancient   " "inconsistent"
" ancient   " "inconsistent"
" ancient   " "inconsistent"
" ancient   " "inconsistent"
" ancient   " "shared queen"
" ancient   " "inconsistent"
" ancient   " "inconsistent"
" ancient   " "inconsistent"
" ancient   " "inconsistent"
" ancient   " "shared worker"
" ancient   " "inconsistent"
" ancient   " "inconsistent"
" ancient   " "inconsistent"
" ancient   " "inconsistent"
" ancient   " "inconsistent"
" ancient   " "shared queen"
" ancient   " "inconsistent"
" ancient   " "inconsistent"
" ancient   " "inconsistent"
" ancient   " "inconsistent"
" ancient   " "inconsistent"
" ancient   " "inconsistent"
" ancient   " "inconsistent"
" ancient   " "inconsistent"
" ancient   " "inconsistent"
" ancient   " "inconsistent"
" ancient   " "inconsistent"
" ancient   " "shared queen"
" ancient   " "inconsistent"
" ancient   " "inconsistent"
" ancient   " "inconsistent"
" ancient   " "inconsistent"
" ancient   " "inconsistent"
" insect   " "inconsistent"
" ancient   " "inconsistent"
" ancient   " "inconsistent"
" insect   " "inconsistent"
" ancient   " "inconsistent"
" ancient   " "inconsistent"
" ancient   " "shared worker"
" ancient   " "inconsistent"
" ancient   " "inconsistent"
" ancient   " "shared queen"
" ancient   " "inconsistent"
" insect   " "inconsistent"
" ancient   " "inconsistent"
" ancient   " "inconsistent"
" ancient   " "inconsistent"
" ancient   " "inconsistent"
" ancient   " "inconsistent"
" ancient   " "inconsistent"
" ancient   " "inconsistent"
" ancient   " "inconsistent"
" ancient   " "inconsistent"
" ancient   " "inconsistent"
" insect   " "inconsistent"
" ancient   " "inconsistent"
" ancient   " "inconsistent"
" ancient   " "inconsistent"
" insect   " "inconsistent"
" ancient   " "inconsistent"
" ancient   " "inconsistent"
" ancient   " "inconsistent"
" ancient   " "inconsistent"
" ancient   " "shared queen"
" ancient   " "inconsistent"
" ancient   " "shared queen"
" ancient   " "inconsistent"
" ancient   " "inconsistent"
" ancient   " "inconsistent"
" ancient   " "inconsistent"
" ancient   " "inconsistent"
" ancient   " "inconsistent"
" ancient   " "inconsistent"
" ancient   " "inconsistent"
" ancient   " "inconsistent"
" ancient   " "shared queen"
" ancient   " "inconsistent"
" ancient   " "inconsistent"
" ancient   " "inconsistent"
" ancient   " "inconsistent"
" ancient   " "shared queen"
" ancient   " "inconsistent"
" ancient   " "inconsistent"
" ancient   " "shared worker"
" ancient   " "shared queen"
" ancient   " "inconsistent"
" ancient   " "inconsistent"
" ancient   " "inconsistent"
" ancient   " "inconsistent"
" ancient   " "inconsistent"
" ancient   " "shared queen"
" ancient   " "inconsistent"
" ancient   " "inconsistent"
" ancient   " "inconsistent"
" ancient   " "inconsistent"
" ancient   " "inconsistent"
" insect   " "inconsistent"
" ancient   " "inconsistent"
" ancient   " "inconsistent"
" ancient   " "inconsistent"
" ancient   " "inconsistent"
" ancient   " "inconsistent"
" ancient   " "inconsistent"
" ancient   " "inconsistent"
" ancient   " "inconsistent"
" ancient   " "inconsistent"
" ancient   " "inconsistent"
" ancient   " "inconsistent"
" ancient   " "inconsistent"
" ancient   " "inconsistent"
" ancient   " "inconsistent"
" ancient   " "inconsistent"
" ancient   " "inconsistent"
" ancient   " "inconsistent"
" ancient   " "inconsistent"
" ancient   " "inconsistent"
" ancient   " "shared queen"
" ancient   " "inconsistent"
" ancient   " "inconsistent"
" ancient   " "inconsistent"
" ancient   " "inconsistent"
" ancient   " "inconsistent"
" ancient   " "inconsistent"
" ancient   " "inconsistent"
" ancient   " "inconsistent"
" ancient   " "shared queen"
" ancient   " "inconsistent"
" ancient   " "inconsistent"
" ancient   " "inconsistent"
" ancient   " "shared queen"
" ancient   " "inconsistent"
" ancient   " "inconsistent"
" ancient   " "inconsistent"
" ancient   " "inconsistent"
" ancient   " "inconsistent"
" ancient   " "inconsistent"
" ancient   " "inconsistent"
" ancient   " "inconsistent"
" ancient   " "shared queen"
" ancient   " "inconsistent"
" ancient   " "inconsistent"
" ancient   " "inconsistent"
" ancient   " "inconsistent"
" ancient   " "inconsistent"
" ancient   " "shared queen"
" ancient   " "inconsistent"
" ancient   " "inconsistent"
" ancient   " "inconsistent"
" ancient   " "shared worker"
" ancient   " "inconsistent"
" ancient   " "inconsistent"
" insect   " "shared queen"
" ancient   " "inconsistent"
" ancient   " "inconsistent"
" ancient   " "inconsistent"
" ancient   " "inconsistent"
" ancient   " "inconsistent"
" ancient   " "inconsistent"
" ancient   " "inconsistent"
" ancient   " "inconsistent"
" ancient   " "inconsistent"
" ancient   " "inconsistent"
" ancient   " "inconsistent"
" ancient   " "inconsistent"
" ancient   " "inconsistent"
" ancient   " "shared queen"
" ancient   " "inconsistent"
" ancient   " "inconsistent"
" ancient   " "inconsistent"
" ancient   " "inconsistent"
" ancient   " "inconsistent"
" ancient   " "shared queen"
" ancient   " "inconsistent"
" ancient   " "inconsistent"
" ancient   " "inconsistent"
" ancient   " "inconsistent"
" ancient   " "inconsistent"
" ancient   " "inconsistent"
" ancient   " "inconsistent"
" ancient   " "inconsistent"
" ancient   " "shared queen"
" ancient   " "inconsistent"
" ancient   " "inconsistent"
" ancient   " "inconsistent"
" hymenopteran   " "inconsistent"
" ancient   " "shared queen"
" ancient   " "inconsistent"
" ancient   " "inconsistent"
" ancient   " "inconsistent"
" ancient   " "inconsistent"
" ancient   " "shared queen"
" ancient   " "inconsistent"
" ancient   " "inconsistent"
" ancient   " "inconsistent"
" ancient   " "inconsistent"
" ancient   " "inconsistent"
" ancient   " "inconsistent"
" ancient   " "inconsistent"
" insect   " "inconsistent"
" ancient   " "inconsistent"
" hymenopteran   " "inconsistent"
" ancient   " "inconsistent"
" insect   " "inconsistent"
" ancient   " "inconsistent"
" ancient   " "inconsistent"
" ancient   " "inconsistent"
" ancient   " "inconsistent"
" ancient   " "inconsistent"
" ancient   " "inconsistent"
" ancient   " "inconsistent"
" ancient   " "inconsistent"
" ancient   " "inconsistent"
" ancient   " "inconsistent"
" ancient   " "inconsistent"
" ancient   " "inconsistent"
" ancient   " "shared queen"
" ancient   " "inconsistent"
" ancient   " "inconsistent"
" insect   " "inconsistent"
" ancient   " "inconsistent"
" ancient   " "shared worker"
" ancient   " "inconsistent"
" ancient   " "inconsistent"
" ancient   " "inconsistent"
" ancient   " "inconsistent"
" ancient   " "inconsistent"
" ancient   " "inconsistent"
" ancient   " "inconsistent"
" ancient   " "shared queen"
" ancient   " "inconsistent"
" ancient   " "inconsistent"
" ancient   " "inconsistent"
" ancient   " "inconsistent"
" ancient   " "inconsistent"
" ancient   " "inconsistent"
" ancient   " "inconsistent"
" ancient   " "shared queen"
" ancient   " "inconsistent"
" ancient   " "inconsistent"
" ancient   " "inconsistent"
" ancient   " "inconsistent"
" ancient   " "inconsistent"
" insect   " "inconsistent"
" ancient   " "inconsistent"
" ancient   " "inconsistent"
" ancient   " "shared queen"
" ancient   " "inconsistent"
" ancient   " "inconsistent"
" ancient   " "inconsistent"
" ancient   " "inconsistent"
" ancient   " "inconsistent"
" ancient   " "inconsistent"
" ancient   " "inconsistent"
" ancient   " "inconsistent"
" ancient   " "inconsistent"
" ancient   " "inconsistent"
" insect   " "shared worker"
" ancient   " "shared queen"
" ancient   " "inconsistent"
" ancient   " "inconsistent"
" ancient   " "shared worker"
" ancient   " "inconsistent"
" ancient   " "inconsistent"
" ancient   " "inconsistent"
" ancient   " "inconsistent"
" ancient   " "inconsistent"
" ancient   " "inconsistent"
" ancient   " "inconsistent"
" ancient   " "inconsistent"
" ancient   " "shared queen"
" ancient   " "inconsistent"
" ancient   " "inconsistent"
" ancient   " "inconsistent"
" ancient   " "inconsistent"
" ancient   " "inconsistent"
" ancient   " "inconsistent"
" ancient   " "inconsistent"
" ancient   " "inconsistent"
" ancient   " "inconsistent"
" ancient   " "inconsistent"
" ancient   " "not caste-biased"
" ancient   " "inconsistent"
" ancient   " "shared queen"
" ancient   " "inconsistent"
" ancient   " "inconsistent"
" ancient   " "inconsistent"
" ancient   " "inconsistent"
" ancient   " "shared queen"
" ancient   " "inconsistent"
" ancient   " "inconsistent"
" ancient   " "inconsistent"
" ancient   " "inconsistent"
" ancient   " "inconsistent"
" ancient   " "inconsistent"
" ancient   " "shared worker"
" insect   " "shared queen"
" ancient   " "inconsistent"
" ancient   " "shared queen"
" ancient   " "inconsistent"
" ancient   " "inconsistent"
" insect   " "inconsistent"
" ancient   " "inconsistent"
" ancient   " "shared queen"
" ancient   " "inconsistent"
" ancient   " "inconsistent"
" ancient   " "inconsistent"
" ancient   " "inconsistent"
" insect   " "inconsistent"
" ancient   " "inconsistent"
" ancient   " "inconsistent"
" ancient   " "inconsistent"
" ancient   " "inconsistent"
" ancient   " "inconsistent"
" ancient   " "inconsistent"
" ancient   " "inconsistent"
" ancient   " "inconsistent"
" ancient   " "inconsistent"
" ancient   " "inconsistent"
" ancient   " "inconsistent"
" ancient   " "inconsistent"
" ancient   " "inconsistent"
" ancient   " "inconsistent"
" ancient   " "inconsistent"
" insect   " "inconsistent"
" ancient   " "inconsistent"
" ancient   " "shared queen"
" ancient   " "inconsistent"
" ancient   " "inconsistent"
" insect   " "inconsistent"
" ancient   " "inconsistent"
" ancient   " "inconsistent"
" ancient   " "inconsistent"
" ancient   " "inconsistent"
" ancient   " "inconsistent"
" ancient   " "inconsistent"
" ancient   " "inconsistent"
" ancient   " "inconsistent"
" ancient   " "inconsistent"
" ancient   " "shared queen"
" ancient   " "inconsistent"
" ancient   " "inconsistent"
" ancient   " "inconsistent"
" ancient   " "inconsistent"
" ancient   " "shared queen"
" ancient   " "inconsistent"
" ancient   " "inconsistent"
" ancient   " "inconsistent"
" ancient   " "inconsistent"
" ancient   " "inconsistent"
" ancient   " "inconsistent"
" ancient   " "inconsistent"
" ancient   " "inconsistent"
" ancient   " "inconsistent"
" insect   " "inconsistent"
" ancient   " "shared queen"
" ancient   " "inconsistent"
" ancient   " "inconsistent"
" ancient   " "inconsistent"
" ancient   " "inconsistent"
" ancient   " "inconsistent"
" insect   " "inconsistent"
" ancient   " "inconsistent"
" ancient   " "inconsistent"
" ancient   " "inconsistent"
" ancient   " "inconsistent"
" ancient   " "inconsistent"
" ancient   " "inconsistent"
" ancient   " "inconsistent"
" ancient   " "inconsistent"
" ancient   " "shared queen"
" ancient   " "inconsistent"
" ancient   " "shared queen"
" ancient   " "inconsistent"
" ancient   " "inconsistent"
" ancient   " "inconsistent"
" ancient   " "inconsistent"
" ancient   " "shared queen"
" ancient   " "inconsistent"
" ancient   " "shared worker"
" ancient   " "inconsistent"
" ancient   " "inconsistent"
" ancient   " "inconsistent"
" ancient   " "inconsistent"
" ancient   " "inconsistent"
" ancient   " "inconsistent"
" ancient   " "inconsistent"
" ancient   " "inconsistent"
" ancient   " "inconsistent"
" ancient   " "inconsistent"
" ancient   " "inconsistent"
" ancient   " "inconsistent"
" ancient   " "inconsistent"
" ancient   " "inconsistent"
" ancient   " "inconsistent"
" insect   " "inconsistent"
" ancient   " "inconsistent"
" ancient   " "inconsistent"
" ancient   " "inconsistent"
" hymenopteran   " "inconsistent"
" insect   " "inconsistent"
" ancient   " "inconsistent"
" ancient   " "inconsistent"
" ancient   " "inconsistent"
" ancient   " "inconsistent"
" ancient   " "inconsistent"
" ancient   " "inconsistent"
" ancient   " "inconsistent"
" ancient   " "inconsistent"
" ancient   " "inconsistent"
" ancient   " "inconsistent"
" ancient   " "inconsistent"
" ancient   " "inconsistent"
" ancient   " "inconsistent"
" ancient   " "inconsistent"
" ancient   " "inconsistent"
" ancient   " "inconsistent"
" insect   " "inconsistent"
" ancient   " "inconsistent"
" ancient   " "shared queen"
" ancient   " "inconsistent"
" ancient   " "not caste-biased"
" ancient   " "inconsistent"
" ancient   " "shared queen"
" insect   " "inconsistent"
" ancient   " "inconsistent"
" ancient   " "inconsistent"
" ancient   " "inconsistent"
" ancient   " "inconsistent"
" ancient   " "inconsistent"
" insect   " "inconsistent"
" ancient   " "shared queen"
" ancient   " "shared queen"
" ancient   " "inconsistent"
" ancient   " "inconsistent"
" ancient   " "inconsistent"
" ancient   " "inconsistent"
" ancient   " "inconsistent"
" ancient   " "inconsistent"
" ancient   " "inconsistent"
" ancient   " "shared queen"
" ancient   " "shared queen"
" ancient   " "inconsistent"
" ancient   " "inconsistent"
" ancient   " "inconsistent"
" ancient   " "inconsistent"
" ancient   " "inconsistent"
" ancient   " "inconsistent"
" ancient   " "shared queen"
" ancient   " "inconsistent"
" ancient   " "shared queen"
" ancient   " "inconsistent"
" ancient   " "shared queen"
" ancient   " "inconsistent"
" ancient   " "shared worker"
" ancient   " "shared queen"
" ancient   " "inconsistent"
" ancient   " "inconsistent"
" ancient   " "shared queen"
" ancient   " "inconsistent"
" ancient   " "inconsistent"
" ancient   " "inconsistent"
" ancient   " "inconsistent"
" ancient   " "inconsistent"
" ancient   " "inconsistent"
" ancient   " "inconsistent"
" ancient   " "inconsistent"
" ancient   " "inconsistent"
" ancient   " "inconsistent"
" ancient   " "inconsistent"
" ancient   " "inconsistent"
" ancient   " "shared queen"
" ancient   " "inconsistent"
" ancient   " "inconsistent"
" ancient   " "inconsistent"
" ancient   " "inconsistent"
" insect   " "inconsistent"
" ancient   " "inconsistent"
" ancient   " "inconsistent"
" ancient   " "inconsistent"
" ancient   " "inconsistent"
" ancient   " "inconsistent"
" ancient   " "inconsistent"
" insect   " "shared worker"
" ancient   " "inconsistent"
" ancient   " "inconsistent"
" insect   " "inconsistent"
" ancient   " "inconsistent"
" ancient   " "inconsistent"
" ancient   " "inconsistent"
" ancient   " "shared queen"
" ancient   " "inconsistent"
" ancient   " "shared queen"
" ancient   " "inconsistent"
" ancient   " "inconsistent"
" ancient   " "shared queen"
" ancient   " "inconsistent"
" ancient   " "inconsistent"
" ancient   " "inconsistent"
" ancient   " "inconsistent"
" ancient   " "inconsistent"
" ancient   " "inconsistent"
" ancient   " "inconsistent"
" insect   " "inconsistent"
" ancient   " "inconsistent"
" ancient   " "inconsistent"
" ancient   " "inconsistent"
" ancient   " "inconsistent"
" ancient   " "inconsistent"
" ancient   " "shared queen"
" ancient   " "inconsistent"
" ancient   " "inconsistent"
" ancient   " "inconsistent"
" ancient   " "inconsistent"
" ancient   " "shared queen"
" ancient   " "inconsistent"
" ancient   " "inconsistent"
" ancient   " "inconsistent"
" ancient   " "inconsistent"
" ancient   " "inconsistent"
" ancient   " "shared queen"
" ancient   " "inconsistent"
" ancient   " "inconsistent"
" ancient   " "inconsistent"
" ancient   " "shared queen"
" ancient   " "inconsistent"
" ancient   " "inconsistent"
" ancient   " "shared queen"
" ancient   " "inconsistent"
" ancient   " "inconsistent"
" ancient   " "inconsistent"
" ancient   " "inconsistent"
" ancient   " "inconsistent"
" ancient   " "inconsistent"
" insect   " "inconsistent"
" ancient   " "shared worker"
" insect   " "shared queen"
" ancient   " "inconsistent"
" ancient   " "inconsistent"
" ancient   " "inconsistent"
" ancient   " "inconsistent"
" insect   " "inconsistent"
" ancient   " "inconsistent"
" ancient   " "inconsistent"
" insect   " "inconsistent"
" ancient   " "inconsistent"
" ancient   " "inconsistent"
" ancient   " "inconsistent"
" ancient   " "shared queen"
" ancient   " "inconsistent"
" ancient   " "inconsistent"
" ancient   " "inconsistent"
" ancient   " "inconsistent"
" ancient   " "inconsistent"
" ancient   " "shared queen"
" ancient   " "inconsistent"
" ancient   " "inconsistent"
" ancient   " "shared worker"
" ancient   " "inconsistent"
" ancient   " "inconsistent"
" ancient   " "inconsistent"
" ancient   " "inconsistent"
" ancient   " "inconsistent"
" ancient   " "shared queen"
" ancient   " "inconsistent"
" ancient   " "inconsistent"
" ancient   " "inconsistent"
" ancient   " "inconsistent"
" ancient   " "inconsistent"
" ancient   " "inconsistent"
" ancient   " "shared queen"
" ancient   " "inconsistent"
" ancient   " "inconsistent"
" insect   " "inconsistent"
" insect   " "not caste-biased"
" ancient   " "inconsistent"
" ancient   " "inconsistent"
" ancient   " "inconsistent"
" ancient   " "shared queen"
" ancient   " "inconsistent"
" ancient   " "inconsistent"
" ancient   " "inconsistent"
" ancient   " "inconsistent"
" ancient   " "inconsistent"
" ancient   " "inconsistent"
" ancient   " "inconsistent"
" ancient   " "inconsistent"
" ancient   " "inconsistent"
" ancient   " "inconsistent"
" ancient   " "inconsistent"
" ancient   " "inconsistent"
" insect   " "inconsistent"
" insect   " "inconsistent"
" ancient   " "inconsistent"
" ancient   " "shared queen"
" ancient   " "shared queen"
" ancient   " "inconsistent"
" insect   " "inconsistent"
" ancient   " "inconsistent"
" ancient   " "inconsistent"
" ancient   " "inconsistent"
" ancient   " "inconsistent"
" ancient   " "inconsistent"
" ancient   " "inconsistent"
" ancient   " "inconsistent"
" ancient   " "shared queen"
" ancient   " "inconsistent"
" ancient   " "inconsistent"
" ancient   " "inconsistent"
" ancient   " "inconsistent"
" ancient   " "shared queen"
" ancient   " "inconsistent"
" ancient   " "inconsistent"
" ancient   " "inconsistent"
" ancient   " "inconsistent"
" ancient   " "inconsistent"
" ancient   " "inconsistent"
" insect   " "inconsistent"
" ancient   " "inconsistent"
" ancient   " "inconsistent"
" ancient   " "inconsistent"
" ancient   " "inconsistent"
" ancient   " "inconsistent"
" ancient   " "inconsistent"
" ancient   " "shared queen"
" ancient   " "shared queen"
" ancient   " "inconsistent"
" ancient   " "shared queen"
" ancient   " "inconsistent"
" ancient   " "inconsistent"
" ancient   " "inconsistent"
" ancient   " "shared worker"
" ancient   " "inconsistent"
" ancient   " "inconsistent"
" ancient   " "inconsistent"
" insect   " "inconsistent"
" ancient   " "shared worker"
" ancient   " "inconsistent"
" ancient   " "inconsistent"
" ancient   " "inconsistent"
" ancient   " "inconsistent"
" ancient   " "inconsistent"
" insect   " "shared queen"
" ancient   " "inconsistent"
" hymenopteran   " "inconsistent"
" ancient   " "inconsistent"
" ancient   " "inconsistent"
" ancient   " "inconsistent"
" ancient   " "inconsistent"
" insect   " "inconsistent"
" hymenopteran   " "shared queen"
" ancient   " "shared queen"
" ancient   " "inconsistent"
" ancient   " "inconsistent"
" ancient   " "inconsistent"
" ancient   " "inconsistent"
" ancient   " "inconsistent"
" ancient   " "inconsistent"
" ancient   " "inconsistent"
" ancient   " "inconsistent"
" ancient   " "inconsistent"
" ancient   " "inconsistent"
" ancient   " "inconsistent"
" ancient   " "inconsistent"
" ancient   " "inconsistent"
" ancient   " "shared worker"
" ancient   " "shared queen"
" ancient   " "inconsistent"
" ancient   " "inconsistent"
" ancient   " "inconsistent"
" ancient   " "inconsistent"
" ancient   " "shared queen"
" insect   " "inconsistent"
" ancient   " "inconsistent"
" insect   " "inconsistent"
" ancient   " "inconsistent"
" ancient   " "inconsistent"
" ancient   " "inconsistent"
" ancient   " "inconsistent"
" ancient   " "inconsistent"
" ancient   " "inconsistent"
" ancient   " "shared queen"
" ancient   " "inconsistent"
" ancient   " "inconsistent"
" ancient   " "inconsistent"
" ancient   " "inconsistent"
" ancient   " "inconsistent"
" ancient   " "shared queen"
" ancient   " "shared worker"
" hymenopteran   " "shared queen"
" insect   " "inconsistent"
" ancient   " "inconsistent"
" ancient   " "inconsistent"
" ancient   " "inconsistent"
" ancient   " "inconsistent"
" ancient   " "inconsistent"
" ancient   " "inconsistent"
" ancient   " "inconsistent"
" ancient   " "inconsistent"
" ancient   " "inconsistent"
" ancient   " "inconsistent"
" ancient   " "inconsistent"
" ancient   " "shared queen"
" ancient   " "inconsistent"
" insect   " "inconsistent"
" ancient   " "inconsistent"
" ancient   " "inconsistent"
" ancient   " "inconsistent"
" ancient   " "inconsistent"
" ancient   " "inconsistent"
" ancient   " "inconsistent"
" ancient   " "inconsistent"
" ancient   " "inconsistent"
" ancient   " "inconsistent"
" ancient   " "inconsistent"
" ancient   " "inconsistent"
" ancient   " "inconsistent"
" ancient   " "inconsistent"
" ancient   " "inconsistent"
" ancient   " "inconsistent"
" ancient   " "shared queen"
" ancient   " "inconsistent"
" ancient   " "inconsistent"
" ancient   " "inconsistent"
" insect   " "shared queen"
" ancient   " "inconsistent"
" ancient   " "inconsistent"
" ancient   " "inconsistent"
" ancient   " "shared queen"
" ancient   " "shared queen"
" ancient   " "inconsistent"
" ancient   " "inconsistent"
" ancient   " "inconsistent"
" ancient   " "inconsistent"
" ancient   " "inconsistent"
" ancient   " "shared queen"
" ancient   " "shared queen"
" ancient   " "inconsistent"
" ancient   " "inconsistent"
" ancient   " "inconsistent"
" ancient   " "inconsistent"
" ancient   " "inconsistent"
" ancient   " "inconsistent"
" ancient   " "inconsistent"
" ancient   " "inconsistent"
" ancient   " "inconsistent"
" ancient   " "inconsistent"
" ancient   " "inconsistent"
" ancient   " "inconsistent"
" ancient   " "shared queen"
" hymenopteran   " "inconsistent"
" ancient   " "inconsistent"
" ancient   " "inconsistent"
" ancient   " "inconsistent"
" ancient   " "inconsistent"
" ancient   " "inconsistent"
" ancient   " "inconsistent"
" ancient   " "inconsistent"
" ancient   " "inconsistent"
" ancient   " "inconsistent"
" ancient   " "shared queen"
" ancient   " "inconsistent"
" ancient   " "inconsistent"
" ancient   " "inconsistent"
" ancient   " "inconsistent"
" ancient   " "shared queen"
" ancient   " "inconsistent"
" ancient   " "inconsistent"
" ancient   " "inconsistent"
" ancient   " "inconsistent"
" ancient   " "inconsistent"
" ancient   " "inconsistent"
" ancient   " "shared queen"
" ancient   " "inconsistent"
" ancient   " "inconsistent"
" ancient   " "inconsistent"
" ancient   " "inconsistent"
" ancient   " "shared queen"
" ancient   " "shared queen"
" ancient   " "inconsistent"
" ancient   " "inconsistent"
" ancient   " "inconsistent"
" ancient   " "inconsistent"
" ancient   " "inconsistent"
" ancient   " "inconsistent"
" ancient   " "inconsistent"
" ancient   " "inconsistent"
" ancient   " "shared worker"
" ancient   " "inconsistent"
" ancient   " "shared queen"
" ancient   " "inconsistent"
" ancient   " "inconsistent"
" ancient   " "inconsistent"
" ancient   " "inconsistent"
" ancient   " "inconsistent"
" ancient   " "inconsistent"
" ancient   " "inconsistent"
" ancient   " "shared queen"
" ancient   " "inconsistent"
" ancient   " "inconsistent"
" ancient   " "inconsistent"
" ancient   " "shared queen"
" ancient   " "inconsistent"
" ancient   " "shared queen"
" ancient   " "inconsistent"
" ancient   " "inconsistent"
" ancient   " "inconsistent"
" ancient   " "inconsistent"
" ancient   " "shared queen"
" ancient   " "inconsistent"
" ancient   " "inconsistent"
" ancient   " "shared queen"
" ancient   " "inconsistent"
" ancient   " "inconsistent"
" ancient   " "inconsistent"
" ancient   " "inconsistent"
" ancient   " "inconsistent"
" ancient   " "inconsistent"
" ancient   " "inconsistent"
" ancient   " "shared queen"
" ancient   " "shared queen"
" hymenopteran   " "inconsistent"
" ancient   " "inconsistent"
" ancient   " "inconsistent"
" ancient   " "inconsistent"
" ancient   " "shared worker"
" ancient   " "inconsistent"
" ancient   " "inconsistent"
" ancient   " "inconsistent"
" ancient   " "inconsistent"
" ancient   " "inconsistent"
" insect   " "inconsistent"
" ancient   " "inconsistent"
" ancient   " "inconsistent"
" ancient   " "inconsistent"
" ancient   " "inconsistent"
" ancient   " "inconsistent"
" ancient   " "inconsistent"
" insect   " "inconsistent"
" hymenopteran   " "inconsistent"
" ancient   " "inconsistent"
" ancient   " "shared queen"
" ancient   " "inconsistent"
" ancient   " "inconsistent"
" ancient   " "inconsistent"
" ancient   " "inconsistent"
" ancient   " "inconsistent"
" ancient   " "inconsistent"
" ancient   " "inconsistent"
" ancient   " "inconsistent"
" ancient   " "inconsistent"
" ancient   " "inconsistent"
" ancient   " "shared worker"
" ancient   " "inconsistent"
" ancient   " "inconsistent"
" ancient   " "inconsistent"
" ancient   " "inconsistent"
" ancient   " "inconsistent"
" ancient   " "inconsistent"
" ancient   " "inconsistent"
" ancient   " "shared queen"
" ancient   " "inconsistent"
" ancient   " "inconsistent"
" ancient   " "inconsistent"
" ancient   " "inconsistent"
" insect   " "inconsistent"
" insect   " "inconsistent"
" ancient   " "inconsistent"
" ancient   " "inconsistent"
" ancient   " "inconsistent"
" insect   " "inconsistent"
" ancient   " "inconsistent"
" ancient   " "inconsistent"
" ancient   " "inconsistent"
" ancient   " "inconsistent"
" ancient   " "inconsistent"
" ancient   " "inconsistent"
" ancient   " "inconsistent"
" ancient   " "shared queen"
" ancient   " "inconsistent"
" ancient   " "inconsistent"
" ancient   " "inconsistent"
" ancient   " "inconsistent"
" ancient   " "inconsistent"
" ancient   " "shared queen"
" ancient   " "inconsistent"
" ancient   " "inconsistent"
" ancient   " "inconsistent"
" ancient   " "shared queen"
" ancient   " "inconsistent"
" ancient   " "inconsistent"
" ancient   " "inconsistent"
" ancient   " "inconsistent"
" ancient   " "inconsistent"
" ancient   " "inconsistent"
" ancient   " "inconsistent"
" ancient   " "inconsistent"
" ancient   " "inconsistent"
" ancient   " "inconsistent"
" ancient   " "inconsistent"
" ancient   " "inconsistent"
" ancient   " "inconsistent"
" ancient   " "inconsistent"
" ancient   " "inconsistent"
" ancient   " "inconsistent"
" ancient   " "shared queen"
" ancient   " "shared queen"
" ancient   " "inconsistent"
" insect   " "inconsistent"
" ancient   " "shared queen"
" ancient   " "inconsistent"
" ancient   " "shared queen"
" ancient   " "shared queen"
" ancient   " "shared queen"
" ancient   " "inconsistent"
" ancient   " "inconsistent"
" ancient   " "inconsistent"
" insect   " "inconsistent"
" ancient   " "inconsistent"
" ancient   " "inconsistent"
" ancient   " "shared queen"
" ancient   " "inconsistent"
" ancient   " "inconsistent"
" ancient   " "inconsistent"
" ancient   " "inconsistent"
" ancient   " "inconsistent"
" ancient   " "shared queen"
" ancient   " "shared worker"
" ancient   " "inconsistent"
" ancient   " "inconsistent"
" ancient   " "inconsistent"
" insect   " "inconsistent"
" ancient   " "inconsistent"
" ancient   " "inconsistent"
" hymenopteran   " "inconsistent"
" ancient   " "shared worker"
" ancient   " "shared queen"
" ancient   " "inconsistent"
" ancient   " "inconsistent"
" ancient   " "inconsistent"
" ancient   " "inconsistent"
" insect   " "inconsistent"
" ancient   " "inconsistent"
" ancient   " "inconsistent"
" ancient   " "inconsistent"
" ancient   " "inconsistent"
" ancient   " "inconsistent"
" ancient   " "inconsistent"
" ancient   " "shared queen"
" ancient   " "inconsistent"
" ancient   " "inconsistent"
" insect   " "inconsistent"
" ancient   " "shared queen"
" ancient   " "inconsistent"
" ancient   " "shared queen"
" ancient   " "inconsistent"
" ancient   " "inconsistent"
" ancient   " "inconsistent"
" insect   " "inconsistent"
" ancient   " "shared queen"
" insect   " "inconsistent"
" ancient   " "shared queen"
" ancient   " "inconsistent"
" insect   " "inconsistent"
" insect   " "shared queen"
" ancient   " "inconsistent"
" ancient   " "inconsistent"
" ancient   " "inconsistent"
" ancient   " "inconsistent"
" ancient   " "shared queen"
" ancient   " "inconsistent"
" ancient   " "inconsistent"
" ancient   " "inconsistent"
" ancient   " "inconsistent"
" ancient   " "inconsistent"
" ancient   " "inconsistent"
" ancient   " "inconsistent"
" ancient   " "inconsistent"
" ancient   " "inconsistent"
" ancient   " "inconsistent"
" ancient   " "inconsistent"
" ancient   " "inconsistent"
" ancient   " "inconsistent"
" ancient   " "inconsistent"
" ancient   " "shared worker"
" insect   " "shared queen"
" ancient   " "inconsistent"
" ancient   " "inconsistent"
" ancient   " "inconsistent"
" ancient   " "inconsistent"
" ancient   " "shared queen"
" ancient   " "shared queen"
" ancient   " "inconsistent"
" ancient   " "shared queen"
" ancient   " "inconsistent"
" ancient   " "inconsistent"
" ancient   " "inconsistent"
" ancient   " "inconsistent"
" ancient   " "inconsistent"
" ancient   " "inconsistent"
" ancient   " "inconsistent"
" ancient   " "inconsistent"
" ancient   " "inconsistent"
" insect   " "inconsistent"
" ancient   " "inconsistent"
" ancient   " "shared queen"
" ancient   " "inconsistent"
" ancient   " "inconsistent"
" ancient   " "inconsistent"
" insect   " "inconsistent"
" ancient   " "inconsistent"
" ancient   " "inconsistent"
" ancient   " "inconsistent"
" ancient   " "inconsistent"
" ancient   " "inconsistent"
" ancient   " "inconsistent"
" ancient   " "inconsistent"
" ancient   " "inconsistent"
" insect   " "inconsistent"
" ancient   " "inconsistent"
" ancient   " "inconsistent"
" ancient   " "inconsistent"
" ancient   " "inconsistent"
" ancient   " "inconsistent"
" ancient   " "inconsistent"
" ancient   " "inconsistent"
" ancient   " "inconsistent"
" ancient   " "inconsistent"
" ancient   " "inconsistent"
" ancient   " "inconsistent"
" ancient   " "inconsistent"
" ancient   " "inconsistent"
" ancient   " "inconsistent"
" ancient   " "shared queen"
" ancient   " "inconsistent"
" ancient   " "inconsistent"
" ancient   " "inconsistent"
" ancient   " "inconsistent"
" ancient   " "inconsistent"
" ancient   " "inconsistent"
" ancient   " "inconsistent"
" ancient   " "inconsistent"
" ancient   " "inconsistent"
" ancient   " "inconsistent"
" insect   " "inconsistent"
" ancient   " "inconsistent"
" ancient   " "inconsistent"
" ancient   " "inconsistent"
" ancient   " "inconsistent"
" ancient   " "inconsistent"
" ancient   " "shared queen"
" ancient   " "inconsistent"
" ancient   " "inconsistent"
" ancient   " "shared queen"
" ancient   " "inconsistent"
" ancient   " "inconsistent"
" ancient   " "inconsistent"
" ancient   " "inconsistent"
" ancient   " "inconsistent"
" ancient   " "inconsistent"
" ancient   " "inconsistent"
" ancient   " "inconsistent"
" ancient   " "inconsistent"
" ancient   " "inconsistent"
" ancient   " "inconsistent"
" insect   " "inconsistent"
" ancient   " "inconsistent"
" ancient   " "inconsistent"
" ancient   " "inconsistent"
" ancient   " "inconsistent"
" ancient   " "inconsistent"
" ancient   " "inconsistent"
" ancient   " "inconsistent"
" ancient   " "inconsistent"
" ancient   " "inconsistent"
" ancient   " "inconsistent"
" ancient   " "inconsistent"
" ancient   " "inconsistent"
" ancient   " "inconsistent"
" ancient   " "inconsistent"
" ancient   " "inconsistent"
" ancient   " "inconsistent"
" ancient   " "inconsistent"
" ancient   " "inconsistent"
" ancient   " "inconsistent"
" insect   " "inconsistent"
" insect   " "inconsistent"
" ancient   " "inconsistent"
" ancient   " "inconsistent"
" ancient   " "inconsistent"
" ancient   " "inconsistent"
" ancient   " "inconsistent"
" ancient   " "inconsistent"
" ancient   " "inconsistent"
" ancient   " "inconsistent"
" ancient   " "inconsistent"
" ancient   " "inconsistent"
" ancient   " "inconsistent"
" ancient   " "inconsistent"
" ancient   " "inconsistent"
" ancient   " "inconsistent"
" ancient   " "inconsistent"
" ancient   " "inconsistent"
" insect   " "inconsistent"
" ancient   " "inconsistent"
" ancient   " "inconsistent"
" ancient   " "inconsistent"
" ancient   " "inconsistent"
" ancient   " "inconsistent"
" ancient   " "shared queen"
" ancient   " "inconsistent"
" ancient   " "inconsistent"
" ancient   " "inconsistent"
" insect   " "inconsistent"
" ancient   " "inconsistent"
" insect   " "inconsistent"
" ancient   " "inconsistent"
" ancient   " "inconsistent"
" ancient   " "inconsistent"
" insect   " "inconsistent"
" ancient   " "inconsistent"
" ancient   " "inconsistent"
" ancient   " "inconsistent"
" ancient   " "inconsistent"
" ancient   " "shared queen"
" ancient   " "inconsistent"
" ancient   " "inconsistent"
" insect   " "inconsistent"
" ancient   " "shared queen"
" ancient   " "inconsistent"
" ancient   " "inconsistent"
" ancient   " "inconsistent"
" ancient   " "inconsistent"
" ancient   " "inconsistent"
" ancient   " "inconsistent"
" ancient   " "inconsistent"
" ancient   " "inconsistent"
" ancient   " "inconsistent"
" ancient   " "inconsistent"
" ancient   " "inconsistent"
" ancient   " "inconsistent"
" ancient   " "inconsistent"
" insect   " "inconsistent"
" ancient   " "inconsistent"
" ancient   " "shared queen"
" ancient   " "inconsistent"
" ancient   " "inconsistent"
" ancient   " "inconsistent"
" insect   " "inconsistent"
" ancient   " "inconsistent"
" hymenopteran   " "inconsistent"
" ancient   " "inconsistent"
" ancient   " "inconsistent"
" ancient   " "shared queen"
" ancient   " "inconsistent"
" ancient   " "inconsistent"
" ancient   " "inconsistent"
" ancient   " "inconsistent"
" ancient   " "inconsistent"
" ancient   " "inconsistent"
" ancient   " "inconsistent"
" insect   " "inconsistent"
" ancient   " "not caste-biased"
" hymenopteran   " "inconsistent"
" ancient   " "inconsistent"
" ancient   " "inconsistent"
" ancient   " "inconsistent"
" ancient   " "shared queen"
" ancient   " "shared queen"
" insect   " "inconsistent"
" ancient   " "inconsistent"
" ancient   " "inconsistent"
" ancient   " "inconsistent"
" ancient   " "inconsistent"
" ancient   " "inconsistent"
" ancient   " "inconsistent"
" ancient   " "inconsistent"
" ancient   " "inconsistent"
" ancient   " "inconsistent"
" ancient   " "inconsistent"
" ancient   " "inconsistent"
" ancient   " "inconsistent"
" ancient   " "inconsistent"
" ancient   " "inconsistent"
" ancient   " "inconsistent"
" ancient   " "inconsistent"
" ancient   " "inconsistent"
" ancient   " "inconsistent"
" ancient   " "inconsistent"
" hymenopteran   " "shared queen"
" ancient   " "inconsistent"
" ancient   " "inconsistent"
" ancient   " "inconsistent"
" ancient   " "inconsistent"
" ancient   " "inconsistent"
" insect   " "inconsistent"
" ancient   " "inconsistent"
" ancient   " "shared queen"
" ancient   " "inconsistent"
" ancient   " "inconsistent"
" ancient   " "inconsistent"
" hymenopteran   " "shared queen"
" ancient   " "inconsistent"
" ancient   " "inconsistent"
" ancient   " "shared queen"
" ancient   " "inconsistent"
" ancient   " "inconsistent"
" ancient   " "inconsistent"
" ancient   " "inconsistent"
" ancient   " "inconsistent"
" ancient   " "inconsistent"
" ancient   " "inconsistent"
" ancient   " "inconsistent"
" ancient   " "inconsistent"
" ancient   " "inconsistent"
" ancient   " "inconsistent"
" ancient   " "inconsistent"
" ancient   " "inconsistent"
" ancient   " "inconsistent"
" ancient   " "inconsistent"
" insect   " "inconsistent"
" ancient   " "inconsistent"
" ancient   " "shared queen"
" insect   " "inconsistent"
" ancient   " "inconsistent"
" ancient   " "inconsistent"
" ancient   " "inconsistent"
" ancient   " "inconsistent"
" ancient   " "inconsistent"
" ancient   " "inconsistent"
" ancient   " "inconsistent"
" insect   " "inconsistent"
" ancient   " "inconsistent"
" ancient   " "inconsistent"
" ancient   " "inconsistent"
" ancient   " "shared queen"
" insect   " "shared queen"
" ancient   " "inconsistent"
" ancient   " "shared queen"
" ancient   " "inconsistent"
" ancient   " "inconsistent"
" insect   " "shared queen"
" ancient   " "inconsistent"
" ancient   " "inconsistent"
" ancient   " "inconsistent"
" ancient   " "inconsistent"
" ancient   " "inconsistent"
" ancient   " "inconsistent"
" ancient   " "shared queen"
" ancient   " "inconsistent"
" ancient   " "inconsistent"
" ancient   " "inconsistent"
" ancient   " "shared queen"
" ancient   " "inconsistent"
" ancient   " "inconsistent"
" ancient   " "inconsistent"
" ancient   " "inconsistent"
" ancient   " "inconsistent"
" ancient   " "inconsistent"
" ancient   " "inconsistent"
" ancient   " "inconsistent"
" ancient   " "inconsistent"
" ancient   " "inconsistent"
" ancient   " "inconsistent"
" ancient   " "inconsistent"
" ancient   " "inconsistent"
" ancient   " "inconsistent"
" ancient   " "inconsistent"
" ancient   " "inconsistent"
" ancient   " "inconsistent"
" ancient   " "shared queen"
" ancient   " "not caste-biased"
" ancient   " "inconsistent"
" ancient   " "inconsistent"
" ancient   " "shared queen"
" ancient   " "inconsistent"
" ancient   " "inconsistent"
" ancient   " "inconsistent"
" ancient   " "inconsistent"
" ancient   " "inconsistent"
" ancient   " "inconsistent"
" insect   " "inconsistent"
" ancient   " "inconsistent"
" insect   " "inconsistent"
" ancient   " "inconsistent"
" ancient   " "shared queen"
" ancient   " "inconsistent"
" ancient   " "inconsistent"
" ancient   " "inconsistent"
" insect   " "inconsistent"
" ancient   " "inconsistent"
" ancient   " "inconsistent"
" ancient   " "shared queen"
" ancient   " "inconsistent"
" ancient   " "inconsistent"
" ancient   " "inconsistent"
" ancient   " "shared queen"
" ancient   " "inconsistent"
" ancient   " "inconsistent"
" ancient   " "inconsistent"
" insect   " "shared worker"
" ancient   " "inconsistent"
" ancient   " "inconsistent"
" ancient   " "inconsistent"
" ancient   " "inconsistent"
" ancient   " "inconsistent"
" ancient   " "inconsistent"
" ancient   " "not caste-biased"
" ancient   " "inconsistent"
" ancient   " "inconsistent"
" ancient   " "shared queen"
" ancient   " "inconsistent"
" ancient   " "shared queen"
" ancient   " "shared queen"
" ancient   " "inconsistent"
" insect   " "inconsistent"
" ancient   " "inconsistent"
" ancient   " "shared queen"
" ancient   " "inconsistent"
" insect   " "shared queen"
" ancient   " "inconsistent"
" ancient   " "inconsistent"
" ancient   " "shared queen"
" ancient   " "shared queen"
" ancient   " "inconsistent"
" ancient   " "inconsistent"
" ancient   " "inconsistent"
" ancient   " "inconsistent"
" insect   " "inconsistent"
" insect   " "inconsistent"
" ancient   " "inconsistent"
" ancient   " "inconsistent"
" ancient   " "inconsistent"
" ancient   " "inconsistent"
" ancient   " "inconsistent"
" hymenopteran   " "inconsistent"
" ancient   " "shared queen"
" ancient   " "inconsistent"
" ancient   " "inconsistent"
" ancient   " "shared worker"
" ancient   " "inconsistent"
" ancient   " "shared queen"
" ancient   " "shared queen"
" ancient   " "inconsistent"
" ancient   " "inconsistent"
" ancient   " "inconsistent"
" ancient   " "inconsistent"
" ancient   " "shared queen"
" ancient   " "inconsistent"
" ancient   " "inconsistent"
" ancient   " "shared queen"
" ancient   " "inconsistent"
" ancient   " "shared queen"
" ancient   " "inconsistent"
" ancient   " "inconsistent"
" ancient   " "inconsistent"
" ancient   " "inconsistent"
" ancient   " "inconsistent"
" ancient   " "inconsistent"
" ancient   " "inconsistent"
" ancient   " "inconsistent"
" ancient   " "inconsistent"
" ancient   " "inconsistent"
" ancient   " "inconsistent"
" ancient   " "shared queen"
" ancient   " "inconsistent"
" hymenopteran   " "shared queen"
" ancient   " "inconsistent"
" ancient   " "inconsistent"
" ancient   " "inconsistent"
" insect   " "inconsistent"
" ancient   " "inconsistent"
" ancient   " "inconsistent"
" ancient   " "inconsistent"
" ancient   " "inconsistent"
" ancient   " "inconsistent"
" ancient   " "shared queen"
" ancient   " "inconsistent"
" ancient   " "shared queen"
" ancient   " "inconsistent"
" ancient   " "inconsistent"
" ancient   " "inconsistent"
" ancient   " "inconsistent"
" ancient   " "inconsistent"
" ancient   " "inconsistent"
" ancient   " "inconsistent"
" ancient   " "inconsistent"
" ancient   " "inconsistent"
" ancient   " "inconsistent"
" ancient   " "shared queen"
" ancient   " "inconsistent"
" ancient   " "inconsistent"
" ancient   " "inconsistent"
" ancient   " "inconsistent"
" ancient   " "inconsistent"
" ancient   " "inconsistent"
" ancient   " "inconsistent"
" ancient   " "inconsistent"
" ancient   " "shared queen"
" ancient   " "inconsistent"
" ancient   " "inconsistent"
" ancient   " "inconsistent"
" ancient   " "inconsistent"
" ancient   " "inconsistent"
" ancient   " "inconsistent"
" ancient   " "inconsistent"
" ancient   " "inconsistent"
" ancient   " "inconsistent"
" ancient   " "inconsistent"
" insect   " "inconsistent"
" ancient   " "inconsistent"
" ancient   " "not caste-biased"
" ancient   " "inconsistent"
" ancient   " "shared worker"
" insect   " "inconsistent"
" ancient   " "inconsistent"
" ancient   " "inconsistent"
" insect   " "inconsistent"
" ancient   " "inconsistent"
" ancient   " "inconsistent"
" ancient   " "inconsistent"
" ancient   " "inconsistent"
" ancient   " "shared queen"
" ancient   " "inconsistent"
" hymenopteran   " "inconsistent"
" insect   " "inconsistent"
" ancient   " "inconsistent"
" ancient   " "inconsistent"
" ancient   " "inconsistent"
" ancient   " "inconsistent"
" ancient   " "inconsistent"
" ancient   " "shared queen"
" ancient   " "inconsistent"
" ancient   " "inconsistent"
" ancient   " "inconsistent"
" ancient   " "inconsistent"
" ancient   " "inconsistent"
" ancient   " "inconsistent"
" ancient   " "inconsistent"
" ancient   " "shared queen"
" ancient   " "inconsistent"
" ancient   " "inconsistent"
" ancient   " "inconsistent"
" ancient   " "inconsistent"
" ancient   " "inconsistent"
" ancient   " "inconsistent"
" ancient   " "inconsistent"
" ancient   " "inconsistent"
" insect   " "inconsistent"
" ancient   " "inconsistent"
" ancient   " "inconsistent"
" ancient   " "inconsistent"
" ancient   " "shared queen"
" ancient   " "inconsistent"
" ancient   " "inconsistent"
" ancient   " "inconsistent"
" ancient   " "inconsistent"
" ancient   " "inconsistent"
" ancient   " "inconsistent"
" ancient   " "inconsistent"
" ancient   " "inconsistent"
" ancient   " "inconsistent"
" ancient   " "inconsistent"
" ancient   " "inconsistent"
" ancient   " "shared worker"
" ancient   " "inconsistent"
" ancient   " "inconsistent"
" ancient   " "inconsistent"
" ancient   " "inconsistent"
" ancient   " "inconsistent"
" ancient   " "inconsistent"
" ancient   " "inconsistent"
" ancient   " "inconsistent"
" ancient   " "inconsistent"
" ancient   " "inconsistent"
" ancient   " "inconsistent"
" ancient   " "inconsistent"
" ancient   " "inconsistent"
" ancient   " "inconsistent"
" ancient   " "shared queen"
" ancient   " "inconsistent"
" ancient   " "inconsistent"
" ancient   " "shared worker"
" ancient   " "inconsistent"
" ancient   " "inconsistent"
" ancient   " "inconsistent"
" ancient   " "inconsistent"
" ancient   " "inconsistent"
" ancient   " "inconsistent"
" ancient   " "inconsistent"
" ancient   " "inconsistent"
" ancient   " "inconsistent"
" ancient   " "inconsistent"
" ancient   " "inconsistent"
" ancient   " "inconsistent"
" ancient   " "shared queen"
" ancient   " "inconsistent"
" ancient   " "inconsistent"
" ancient   " "inconsistent"
" ancient   " "inconsistent"
" ancient   " "inconsistent"
" insect   " "inconsistent"
" ancient   " "shared queen"
" ancient   " "shared worker"
" ancient   " "inconsistent"
" ancient   " "inconsistent"
" ancient   " "inconsistent"
" ancient   " "inconsistent"
" ancient   " "shared queen"
" ancient   " "inconsistent"
" insect   " "inconsistent"
" ancient   " "inconsistent"
" ancient   " "inconsistent"
" ancient   " "inconsistent"
" ancient   " "inconsistent"
" ancient   " "inconsistent"
" ancient   " "inconsistent"
" ancient   " "inconsistent"
" ancient   " "inconsistent"
" ancient   " "inconsistent"
" ancient   " "inconsistent"
" ancient   " "inconsistent"
" ancient   " "inconsistent"
" ancient   " "inconsistent"
" ancient   " "inconsistent"
" ancient   " "inconsistent"
" ancient   " "shared queen"
" ancient   " "inconsistent"
" ancient   " "inconsistent"
" ancient   " "inconsistent"
" insect   " "inconsistent"
" ancient   " "inconsistent"
" ancient   " "inconsistent"
" ancient   " "inconsistent"
" ancient   " "inconsistent"
" ancient   " "inconsistent"
" ancient   " "inconsistent"
" ancient   " "inconsistent"
" ancient   " "inconsistent"
" ancient   " "inconsistent"
" ancient   " "inconsistent"
" ancient   " "inconsistent"
" ancient   " "inconsistent"
" ancient   " "inconsistent"
" insect   " "inconsistent"
" ancient   " "shared queen"
" ancient   " "inconsistent"
" ancient   " "inconsistent"
" ancient   " "inconsistent"
" ancient   " "inconsistent"
" ancient   " "inconsistent"
" ancient   " "shared worker"
" insect   " "inconsistent"
" ancient   " "inconsistent"
" ancient   " "inconsistent"
" ancient   " "inconsistent"
" ancient   " "inconsistent"
" ancient   " "inconsistent"
" insect   " "inconsistent"
" ancient   " "inconsistent"
" ancient   " "inconsistent"
" ancient   " "inconsistent"
" ancient   " "inconsistent"
" ancient   " "inconsistent"
" ancient   " "inconsistent"
" ancient   " "inconsistent"
" ancient   " "inconsistent"
" ancient   " "inconsistent"
" ancient   " "inconsistent"
" ancient   " "inconsistent"
" ancient   " "inconsistent"
" ancient   " "inconsistent"
" hymenopteran   " "inconsistent"
" ancient   " "shared queen"
" ancient   " "shared queen"
" ancient   " "inconsistent"
" ancient   " "inconsistent"
" ancient   " "inconsistent"
" ancient   " "inconsistent"
" ancient   " "inconsistent"
" ancient   " "inconsistent"
" ancient   " "inconsistent"
" ancient   " "inconsistent"
" ancient   " "inconsistent"
" ancient   " "inconsistent"
" ancient   " "inconsistent"
" ancient   " "inconsistent"
" ancient   " "inconsistent"
" ancient   " "inconsistent"
" ancient   " "shared queen"
" ancient   " "inconsistent"
" ancient   " "inconsistent"
" ancient   " "inconsistent"
" insect   " "inconsistent"
" ancient   " "shared queen"
" ancient   " "inconsistent"
" hymenopteran   " "inconsistent"
" ancient   " "inconsistent"
" ancient   " "inconsistent"
" ancient   " "shared queen"
" ancient   " "shared queen"
" ancient   " "inconsistent"
" ancient   " "inconsistent"
" ancient   " "inconsistent"
" ancient   " "inconsistent"
" ancient   " "inconsistent"
" ancient   " "inconsistent"
" ancient   " "inconsistent"
" ancient   " "inconsistent"
" ancient   " "inconsistent"
" ancient   " "inconsistent"
" ancient   " "inconsistent"
" ancient   " "inconsistent"
" ancient   " "shared worker"
" ancient   " "inconsistent"
" ancient   " "shared queen"
" ancient   " "inconsistent"
" ancient   " "inconsistent"
" hymenopteran   " "inconsistent"
" ancient   " "inconsistent"
" ancient   " "inconsistent"
" ancient   " "inconsistent"
" ancient   " "inconsistent"
" ancient   " "inconsistent"
" ancient   " "inconsistent"
" ancient   " "inconsistent"
" ancient   " "shared queen"
" ancient   " "inconsistent"
" ancient   " "inconsistent"
" ancient   " "inconsistent"
" ancient   " "shared queen"
" ancient   " "inconsistent"
" ancient   " "inconsistent"
" ancient   " "inconsistent"
" ancient   " "inconsistent"
" ancient   " "inconsistent"
" ancient   " "inconsistent"
" ancient   " "inconsistent"
" ancient   " "inconsistent"
" ancient   " "inconsistent"
" ancient   " "inconsistent"
" ancient   " "inconsistent"
" ancient   " "inconsistent"
" ancient   " "inconsistent"
" ancient   " "inconsistent"
" ancient   " "inconsistent"
" ancient   " "inconsistent"
" ancient   " "inconsistent"
" ancient   " "inconsistent"
" ancient   " "inconsistent"
" ancient   " "inconsistent"
" ancient   " "inconsistent"
" ancient   " "inconsistent"
" ancient   " "inconsistent"
" ancient   " "inconsistent"
" ancient   " "inconsistent"
" ancient   " "inconsistent"
" ancient   " "inconsistent"
" ancient   " "inconsistent"
" ancient   " "inconsistent"
" insect   " "inconsistent"
" ancient   " "inconsistent"
" ancient   " "inconsistent"
" ancient   " "inconsistent"
" ancient   " "inconsistent"
" insect   " "inconsistent"
" ancient   " "inconsistent"
" ancient   " "inconsistent"
" ancient   " "inconsistent"
" ancient   " "inconsistent"
" ancient   " "inconsistent"
" ancient   " "inconsistent"
" ancient   " "inconsistent"
" ancient   " "inconsistent"
" ancient   " "inconsistent"
" ancient   " "inconsistent"
" ancient   " "inconsistent"
" ancient   " "inconsistent"
" ancient   " "inconsistent"
" ancient   " "inconsistent"
" ancient   " "shared worker"
" insect   " "inconsistent"
" ancient   " "inconsistent"
" ancient   " "shared queen"
" ancient   " "inconsistent"
" insect   " "inconsistent"
" ancient   " "inconsistent"
" ancient   " "inconsistent"
" ancient   " "inconsistent"
" ancient   " "inconsistent"
" ancient   " "inconsistent"
" ancient   " "inconsistent"
" ancient   " "inconsistent"
" ancient   " "inconsistent"
" ancient   " "inconsistent"
" ancient   " "shared queen"
" hymenopteran   " "inconsistent"
" ancient   " "inconsistent"
" ancient   " "inconsistent"
" ancient   " "inconsistent"
" ancient   " "inconsistent"
" ancient   " "inconsistent"
" ancient   " "inconsistent"
" ancient   " "shared queen"
" ancient   " "inconsistent"
" ancient   " "inconsistent"
" ancient   " "inconsistent"
" ancient   " "inconsistent"
" ancient   " "inconsistent"
" ancient   " "inconsistent"
" ancient   " "inconsistent"
" ancient   " "inconsistent"
" ancient   " "inconsistent"
" ancient   " "inconsistent"
" ancient   " "inconsistent"
" ancient   " "shared queen"
" ancient   " "inconsistent"
" ancient   " "shared queen"
" insect   " "inconsistent"
" ancient   " "inconsistent"
" ancient   " "inconsistent"
" ancient   " "inconsistent"
" ancient   " "inconsistent"
" ancient   " "inconsistent"
" ancient   " "inconsistent"
" ancient   " "inconsistent"
" ancient   " "inconsistent"
" ancient   " "shared queen"
" ancient   " "inconsistent"
" ancient   " "shared queen"
" ancient   " "inconsistent"
" ancient   " "inconsistent"
" ancient   " "inconsistent"
" ancient   " "inconsistent"
" ancient   " "inconsistent"
" ancient   " "inconsistent"
" insect   " "inconsistent"
" ancient   " "inconsistent"
" ancient   " "inconsistent"
" ancient   " "inconsistent"
" hymenopteran   " "inconsistent"
" ancient   " "shared queen"
" ancient   " "shared queen"
" ancient   " "inconsistent"
" ancient   " "inconsistent"
" ancient   " "inconsistent"
" ancient   " "inconsistent"
" ancient   " "inconsistent"
" ancient   " "inconsistent"
" ancient   " "inconsistent"
" ancient   " "inconsistent"
" ancient   " "inconsistent"
" ancient   " "inconsistent"
" ancient   " "inconsistent"
" ancient   " "inconsistent"
" ancient   " "inconsistent"
" ancient   " "inconsistent"
" ancient   " "inconsistent"
" ancient   " "shared queen"
" ancient   " "inconsistent"
" ancient   " "inconsistent"
" ancient   " "inconsistent"
" ancient   " "inconsistent"
" ancient   " "inconsistent"
" ancient   " "shared worker"
" ancient   " "inconsistent"
" ancient   " "shared queen"
" ancient   " "inconsistent"
" ancient   " "inconsistent"
" ancient   " "inconsistent"
" insect   " "inconsistent"
" ancient   " "shared queen"
" ancient   " "inconsistent"
" ancient   " "inconsistent"
" ancient   " "inconsistent"
" ancient   " "inconsistent"
" ancient   " "inconsistent"
" ancient   " "inconsistent"
" ancient   " "inconsistent"
" insect   " "inconsistent"
" ancient   " "inconsistent"
" ancient   " "inconsistent"
" ancient   " "inconsistent"
" ancient   " "inconsistent"
" insect   " "inconsistent"
" ancient   " "shared queen"
" insect   " "inconsistent"
" ancient   " "inconsistent"
" ancient   " "inconsistent"
" ancient   " "inconsistent"
" ancient   " "shared queen"
" ancient   " "inconsistent"
" ancient   " "inconsistent"
" insect   " "inconsistent"
" ancient   " "inconsistent"
" ancient   " "inconsistent"
" ancient   " "inconsistent"
" ancient   " "shared queen"
" ancient   " "inconsistent"
" ancient   " "inconsistent"
" ancient   " "shared queen"
" ancient   " "inconsistent"
" ancient   " "inconsistent"
" ancient   " "inconsistent"
" ancient   " "inconsistent"
" ancient   " "inconsistent"
" ancient   " "shared queen"
" ancient   " "inconsistent"
" ancient   " "inconsistent"
" ancient   " "shared queen"
" ancient   " "inconsistent"
" ancient   " "inconsistent"
" ancient   " "inconsistent"
" ancient   " "inconsistent"
" ancient   " "inconsistent"
" ancient   " "inconsistent"
" ancient   " "inconsistent"
" ancient   " "inconsistent"
" ancient   " "inconsistent"
" ancient   " "inconsistent"
" ancient   " "inconsistent"
" insect   " "inconsistent"
" ancient   " "inconsistent"
" ancient   " "inconsistent"
" ancient   " "shared worker"
" ancient   " "inconsistent"
" ancient   " "inconsistent"
" ancient   " "inconsistent"
" ancient   " "shared queen"
" insect   " "inconsistent"
" ancient   " "inconsistent"
" ancient   " "inconsistent"
" ancient   " "inconsistent"
" ancient   " "inconsistent"
" ancient   " "inconsistent"
" ancient   " "shared queen"
" ancient   " "shared queen"
" ancient   " "inconsistent"
" ancient   " "inconsistent"
" ancient   " "inconsistent"
" ancient   " "inconsistent"
" ancient   " "inconsistent"
" ancient   " "inconsistent"
" ancient   " "inconsistent"
" ancient   " "inconsistent"
" ancient   " "inconsistent"
" ancient   " "inconsistent"
" ancient   " "inconsistent"
" ancient   " "inconsistent"
" ancient   " "inconsistent"
" ancient   " "inconsistent"
" ancient   " "inconsistent"
" ancient   " "inconsistent"
" ancient   " "inconsistent"
" insect   " "inconsistent"
" ancient   " "inconsistent"
" ancient   " "inconsistent"
" ancient   " "inconsistent"
" ancient   " "inconsistent"
" insect   " "inconsistent"
" ancient   " "inconsistent"
" ancient   " "shared queen"
" ancient   " "inconsistent"
" ancient   " "inconsistent"
" ancient   " "inconsistent"
" ancient   " "inconsistent"
" ancient   " "inconsistent"
" ancient   " "inconsistent"
" ancient   " "inconsistent"
" ancient   " "inconsistent"
" ancient   " "inconsistent"
" ancient   " "inconsistent"
" ancient   " "inconsistent"
" ancient   " "inconsistent"
" ancient   " "inconsistent"
" ancient   " "inconsistent"
" ancient   " "inconsistent"
" ancient   " "shared queen"
" ancient   " "inconsistent"
" ancient   " "inconsistent"
" ancient   " "shared queen"
" insect   " "inconsistent"
" ancient   " "inconsistent"
" ancient   " "inconsistent"
" ancient   " "inconsistent"
" ancient   " "inconsistent"
" ancient   " "inconsistent"
" ancient   " "shared queen"
" ancient   " "inconsistent"
" ancient   " "shared queen"
" ancient   " "inconsistent"
" ancient   " "inconsistent"
" ancient   " "inconsistent"
" ancient   " "inconsistent"
" ancient   " "inconsistent"
" ancient   " "inconsistent"
" ancient   " "inconsistent"
" ancient   " "inconsistent"
" ancient   " "inconsistent"
" ancient   " "shared queen"
" ancient   " "inconsistent"
" ancient   " "inconsistent"
" ancient   " "inconsistent"
" ancient   " "inconsistent"
" ancient   " "shared queen"
" ancient   " "shared queen"
" ancient   " "inconsistent"
" ancient   " "inconsistent"
" insect   " "inconsistent"
" ancient   " "shared queen"
" ancient   " "inconsistent"
" ancient   " "inconsistent"
" ancient   " "shared queen"
" ancient   " "inconsistent"
" insect   " "inconsistent"
" ancient   " "inconsistent"
" ancient   " "inconsistent"
" ancient   " "inconsistent"
" insect   " "inconsistent"
" ancient   " "inconsistent"
" ancient   " "inconsistent"
" ancient   " "inconsistent"
" ancient   " "inconsistent"
" ancient   " "inconsistent"
" insect   " "inconsistent"
" ancient   " "inconsistent"
" ancient   " "inconsistent"
" ancient   " "inconsistent"
" ancient   " "shared queen"
" ancient   " "inconsistent"
" ancient   " "inconsistent"
" ancient   " "inconsistent"
" ancient   " "inconsistent"
" ancient   " "inconsistent"
" ancient   " "inconsistent"
" ancient   " "inconsistent"
" ancient   " "shared queen"
" ancient   " "inconsistent"
" ancient   " "shared queen"
" insect   " "shared queen"
" insect   " "inconsistent"
" ancient   " "inconsistent"
" ancient   " "inconsistent"
" ancient   " "shared queen"
" ancient   " "inconsistent"
" ancient   " "inconsistent"
" ancient   " "inconsistent"
" ancient   " "inconsistent"
" ancient   " "inconsistent"
" ancient   " "inconsistent"
" ancient   " "inconsistent"
" ancient   " "inconsistent"
" ancient   " "inconsistent"
" ancient   " "inconsistent"
" ancient   " "inconsistent"
" ancient   " "inconsistent"
" ancient   " "shared queen"
" insect   " "inconsistent"
" ancient   " "inconsistent"
" insect   " "inconsistent"
" ancient   " "inconsistent"
" insect   " "inconsistent"
" ancient   " "inconsistent"
" ancient   " "inconsistent"
" ancient   " "shared queen"
" ancient   " "inconsistent"
" aculeate   " "inconsistent"
" ancient   " "shared queen"
" ancient   " "inconsistent"
" ancient   " "inconsistent"
" ancient   " "inconsistent"
" ancient   " "inconsistent"
" ancient   " "inconsistent"
" ancient   " "inconsistent"
" ancient   " "inconsistent"
" ancient   " "inconsistent"
" ancient   " "inconsistent"
" ancient   " "shared queen"
" ancient   " "inconsistent"
" ancient   " "inconsistent"
" ancient   " "inconsistent"
" ancient   " "inconsistent"
" ancient   " "inconsistent"
" ancient   " "inconsistent"
" ancient   " "inconsistent"
" ancient   " "inconsistent"
" ancient   " "inconsistent"
" ancient   " "inconsistent"
" ancient   " "inconsistent"
" ancient   " "inconsistent"
" ancient   " "inconsistent"
" ancient   " "inconsistent"
" ancient   " "inconsistent"
" ancient   " "inconsistent"
" ancient   " "inconsistent"
" ancient   " "inconsistent"
" ancient   " "inconsistent"
" ancient   " "inconsistent"
" ancient   " "shared queen"
" ancient   " "inconsistent"
" hymenopteran   " "shared queen"
" ancient   " "shared queen"
" ancient   " "inconsistent"
" ancient   " "inconsistent"
" ancient   " "inconsistent"
" ancient   " "inconsistent"
" ancient   " "inconsistent"
" ancient   " "inconsistent"
" ancient   " "inconsistent"
" ancient   " "inconsistent"
" ancient   " "shared queen"
" ancient   " "inconsistent"
" hymenopteran   " "shared queen"
" insect   " "inconsistent"
" ancient   " "inconsistent"
" ancient   " "inconsistent"
" ancient   " "shared queen"
" insect   " "inconsistent"
" ancient   " "inconsistent"
" ancient   " "inconsistent"
" ancient   " "shared worker"
" ancient   " "inconsistent"
" ancient   " "inconsistent"
" ancient   " "inconsistent"
" ancient   " "inconsistent"
" ancient   " "inconsistent"
" ancient   " "inconsistent"
" ancient   " "inconsistent"
" insect   " "inconsistent"
" ancient   " "inconsistent"
" ancient   " "inconsistent"
" aculeate   " "not caste-biased"
" ancient   " "inconsistent"
" ancient   " "inconsistent"
" ancient   " "inconsistent"
" ancient   " "inconsistent"
" ancient   " "inconsistent"
" ancient   " "inconsistent"
" insect   " "inconsistent"
" ancient   " "inconsistent"
" ancient   " "shared queen"
" ancient   " "inconsistent"
" ancient   " "inconsistent"
" ancient   " "inconsistent"
" ancient   " "inconsistent"
" ancient   " "inconsistent"
" ancient   " "inconsistent"
" ancient   " "inconsistent"
" ancient   " "inconsistent"
" ancient   " "inconsistent"
" ancient   " "inconsistent"
" ancient   " "inconsistent"
" ancient   " "inconsistent"
" ancient   " "inconsistent"
" hymenopteran   " "inconsistent"
" ancient   " "inconsistent"
" ancient   " "inconsistent"
" ancient   " "inconsistent"
" insect   " "inconsistent"
" ancient   " "inconsistent"
" ancient   " "inconsistent"
" ancient   " "inconsistent"
" ancient   " "inconsistent"
" ancient   " "inconsistent"
" ancient   " "inconsistent"
" ancient   " "inconsistent"
" ancient   " "inconsistent"
" ancient   " "inconsistent"
" ancient   " "inconsistent"
" ancient   " "inconsistent"
" ancient   " "inconsistent"
" ancient   " "inconsistent"
" ancient   " "inconsistent"
" ancient   " "inconsistent"
" ancient   " "inconsistent"
" hymenopteran   " "inconsistent"
" ancient   " "inconsistent"
" ancient   " "inconsistent"
" ancient   " "inconsistent"
" ancient   " "inconsistent"
" ancient   " "inconsistent"
" ancient   " "inconsistent"
" ancient   " "shared queen"
" ancient   " "inconsistent"
" ancient   " "inconsistent"
" ancient   " "inconsistent"
" insect   " "inconsistent"
" ancient   " "inconsistent"
" ancient   " "inconsistent"
" ancient   " "inconsistent"
" ancient   " "inconsistent"
" ancient   " "inconsistent"
" ancient   " "inconsistent"
" ancient   " "inconsistent"
" insect   " "inconsistent"
" ancient   " "inconsistent"
" ancient   " "inconsistent"
" hymenopteran   " "inconsistent"
" ancient   " "shared queen"
" ancient   " "inconsistent"
" ancient   " "inconsistent"
" ancient   " "inconsistent"
" ancient   " "inconsistent"
" ancient   " "inconsistent"
" ancient   " "inconsistent"
" ancient   " "inconsistent"
" ancient   " "inconsistent"
" ancient   " "inconsistent"
" ancient   " "inconsistent"
" ancient   " "inconsistent"
" ancient   " "shared worker"
" ancient   " "shared worker"
" ancient   " "inconsistent"
" ancient   " "inconsistent"
" ancient   " "inconsistent"
" ancient   " "shared queen"
" ancient   " "inconsistent"
" insect   " "inconsistent"
" ancient   " "inconsistent"
" ancient   " "inconsistent"
" ancient   " "inconsistent"
" ancient   " "inconsistent"
" ancient   " "inconsistent"
" ancient   " "inconsistent"
" ancient   " "inconsistent"
" ancient   " "inconsistent"
" ancient   " "inconsistent"
" ancient   " "shared queen"
" ancient   " "inconsistent"
" ancient   " "shared queen"
" ancient   " "shared queen"
" ancient   " "shared queen"
" ancient   " "inconsistent"
" ancient   " "inconsistent"
" ancient   " "shared queen"
" ancient   " "inconsistent"
" ancient   " "shared queen"
" ancient   " "inconsistent"
" ancient   " "inconsistent"
" ancient   " "inconsistent"
" ancient   " "inconsistent"
" ancient   " "inconsistent"
" ancient   " "shared worker"
" ancient   " "shared queen"
" ancient   " "inconsistent"
" hymenopteran   " "inconsistent"
" ancient   " "inconsistent"
" ancient   " "inconsistent"
" insect   " "inconsistent"
" hymenopteran   " "inconsistent"
" ancient   " "inconsistent"
" ancient   " "inconsistent"
" ancient   " "inconsistent"
" ancient   " "inconsistent"
" ancient   " "shared queen"
" ancient   " "inconsistent"
" ancient   " "inconsistent"
" ancient   " "inconsistent"
" ancient   " "inconsistent"
" ancient   " "inconsistent"
" ancient   " "inconsistent"
" insect   " "inconsistent"
" ancient   " "inconsistent"
" ancient   " "inconsistent"
" ancient   " "inconsistent"
" ancient   " "inconsistent"
" ancient   " "inconsistent"
" ancient   " "inconsistent"
" ancient   " "inconsistent"
" ancient   " "inconsistent"
" ancient   " "inconsistent"
" ancient   " "inconsistent"
" insect   " "inconsistent"
" ancient   " "shared queen"
" ancient   " "inconsistent"
" ancient   " "inconsistent"
" ancient   " "shared worker"
" ancient   " "inconsistent"
" ancient   " "inconsistent"
" ancient   " "inconsistent"
" ancient   " "inconsistent"
" insect   " "inconsistent"
" ancient   " "inconsistent"
" ancient   " "inconsistent"
" ancient   " "inconsistent"
" ancient   " "inconsistent"
" ancient   " "inconsistent"
" hymenopteran   " "shared queen"
" ancient   " "inconsistent"
" ancient   " "inconsistent"
" ancient   " "inconsistent"
" insect   " "shared worker"
" ancient   " "shared queen"
" ancient   " "inconsistent"
" ancient   " "shared queen"
" hymenopteran   " "inconsistent"
" ancient   " "inconsistent"
" ancient   " "inconsistent"
" ancient   " "inconsistent"
" ancient   " "inconsistent"
" ancient   " "inconsistent"
" ancient   " "shared queen"
" ancient   " "inconsistent"
" ancient   " "inconsistent"
" ancient   " "inconsistent"
" ancient   " "inconsistent"
" hymenopteran   " "inconsistent"
" ancient   " "shared queen"
" ancient   " "shared queen"
" ancient   " "inconsistent"
" ancient   " "inconsistent"
" ancient   " "inconsistent"
" ancient   " "inconsistent"
" ancient   " "inconsistent"
" ancient   " "inconsistent"
" ancient   " "inconsistent"
" ancient   " "inconsistent"
" ancient   " "shared queen"
" ancient   " "inconsistent"
" ancient   " "inconsistent"
" ancient   " "inconsistent"
" ancient   " "inconsistent"
" ancient   " "inconsistent"
" ancient   " "inconsistent"
" ancient   " "inconsistent"
" ancient   " "inconsistent"
" ancient   " "inconsistent"
" ancient   " "inconsistent"
" ancient   " "inconsistent"
" ancient   " "inconsistent"
" ancient   " "inconsistent"
" ancient   " "shared queen"
" ancient   " "shared worker"
" hymenopteran   " "shared worker"
" ancient   " "inconsistent"
" insect   " "inconsistent"
" ancient   " "inconsistent"
" ancient   " "inconsistent"
" ancient   " "inconsistent"
" ancient   " "inconsistent"
" ancient   " "inconsistent"
" insect   " "inconsistent"
" ancient   " "inconsistent"
" ancient   " "inconsistent"
" ancient   " "inconsistent"
" insect   " "inconsistent"
" ancient   " "inconsistent"
" hymenopteran   " "inconsistent"
" ancient   " "inconsistent"
" ancient   " "inconsistent"
" ancient   " "shared queen"
" ancient   " "inconsistent"
" ancient   " "inconsistent"
" ancient   " "inconsistent"
" ancient   " "inconsistent"
" ancient   " "inconsistent"
" ancient   " "shared queen"
" ancient   " "inconsistent"
" ancient   " "inconsistent"
" ancient   " "inconsistent"
" ancient   " "shared queen"
" ancient   " "shared queen"
" ancient   " "inconsistent"
" ancient   " "inconsistent"
" ancient   " "inconsistent"
" ancient   " "inconsistent"
" ancient   " "inconsistent"
" ancient   " "shared queen"
" ancient   " "inconsistent"
" ancient   " "inconsistent"
" ancient   " "inconsistent"
" ancient   " "inconsistent"
" ancient   " "inconsistent"
" ancient   " "shared worker"
" ancient   " "inconsistent"
" ancient   " "shared queen"
" ancient   " "inconsistent"
" ancient   " "inconsistent"
" ancient   " "inconsistent"
" ancient   " "inconsistent"
" ancient   " "inconsistent"
" hymenopteran   " "inconsistent"
" ancient   " "inconsistent"
" ancient   " "inconsistent"
" ancient   " "shared queen"
" insect   " "inconsistent"
" ancient   " "inconsistent"
" ancient   " "shared queen"
" ancient   " "inconsistent"
" ancient   " "inconsistent"
" ancient   " "inconsistent"
" ancient   " "shared worker"
" ancient   " "shared queen"
" ancient   " "inconsistent"
" ancient   " "inconsistent"
" ancient   " "inconsistent"
" ancient   " "inconsistent"
" ancient   " "inconsistent"
" ancient   " "inconsistent"
" ancient   " "inconsistent"
" insect   " "inconsistent"
" ancient   " "inconsistent"
" insect   " "inconsistent"
" ancient   " "inconsistent"
" ancient   " "inconsistent"
" ancient   " "inconsistent"
" ancient   " "inconsistent"
" ancient   " "inconsistent"
" insect   " "inconsistent"
" ancient   " "inconsistent"
" ancient   " "inconsistent"
" ancient   " "inconsistent"
" ancient   " "inconsistent"
" ancient   " "inconsistent"
" ancient   " "inconsistent"
" insect   " "inconsistent"
" insect   " "inconsistent"
" ancient   " "inconsistent"
" ancient   " "shared queen"
" ancient   " "inconsistent"
" ancient   " "shared worker"
" ancient   " "inconsistent"
" ancient   " "inconsistent"
" ancient   " "inconsistent"
" ancient   " "shared queen"
" ancient   " "shared worker"
" ancient   " "inconsistent"
" ancient   " "inconsistent"
" ancient   " "inconsistent"
" ancient   " "inconsistent"
" ancient   " "inconsistent"
" ancient   " "inconsistent"
" ancient   " "inconsistent"
" ancient   " "shared queen"
" ancient   " "inconsistent"
" ancient   " "inconsistent"
" ancient   " "inconsistent"
" ancient   " "inconsistent"
" ancient   " "inconsistent"
" ancient   " "inconsistent"
" aculeate   " "inconsistent"
" ancient   " "inconsistent"
" ancient   " "inconsistent"
" ancient   " "inconsistent"
" insect   " "inconsistent"
" insect   " "inconsistent"
" ancient   " "inconsistent"
" ancient   " "inconsistent"
" ancient   " "inconsistent"
" ancient   " "inconsistent"
" ancient   " "inconsistent"
" ancient   " "inconsistent"
" ancient   " "inconsistent"
" insect   " "inconsistent"
" ancient   " "inconsistent"
" insect   " "inconsistent"
" ancient   " "inconsistent"
" insect   " "inconsistent"
" insect   " "inconsistent"
" ancient   " "inconsistent"
" insect   " "inconsistent"
" ancient   " "inconsistent"
" hymenopteran   " "inconsistent"
" ancient   " "inconsistent"
" ancient   " "inconsistent"
" insect   " "shared queen"
" ancient   " "inconsistent"
" insect   " "inconsistent"
" ancient   " "inconsistent"
" ancient   " "inconsistent"
" ancient   " "inconsistent"
" ancient   " "inconsistent"
" insect   " "inconsistent"
" ancient   " "inconsistent"
" ancient   " "inconsistent"
" ancient   " "shared queen"
" ancient   " "inconsistent"
" ancient   " "inconsistent"
" ancient   " "inconsistent"
" insect   " "shared queen"
" ancient   " "shared worker"
" ancient   " "inconsistent"
" ancient   " "inconsistent"
" ancient   " "inconsistent"
" ancient   " "inconsistent"
" ancient   " "shared queen"
" ancient   " "shared queen"
" ancient   " "inconsistent"
" ancient   " "inconsistent"
" ancient   " "inconsistent"
" ancient   " "inconsistent"
" ancient   " "inconsistent"
" ancient   " "shared queen"
" ancient   " "inconsistent"
" ancient   " "inconsistent"
" hymenopteran   " "inconsistent"
" ancient   " "inconsistent"
" ancient   " "inconsistent"
" ancient   " "inconsistent"
" ancient   " "inconsistent"
" ancient   " "shared worker"
" ancient   " "inconsistent"
" ancient   " "inconsistent"
" ancient   " "inconsistent"
" ancient   " "inconsistent"
" ancient   " "inconsistent"
" ancient   " "inconsistent"
" ancient   " "inconsistent"
" insect   " "inconsistent"
" ancient   " "shared queen"
" ancient   " "inconsistent"
" ancient   " "shared queen"
" ancient   " "inconsistent"
" ancient   " "inconsistent"
" ancient   " "shared queen"
" ancient   " "inconsistent"
" ancient   " "inconsistent"
" ancient   " "inconsistent"
" ancient   " "inconsistent"
" ancient   " "inconsistent"
" ancient   " "inconsistent"
" ancient   " "inconsistent"
" insect   " "inconsistent"
" insect   " "inconsistent"
" ancient   " "inconsistent"
" ancient   " "inconsistent"
" ancient   " "inconsistent"
" ancient   " "shared queen"
" ancient   " "inconsistent"
" hymenopteran   " "inconsistent"
" ancient   " "inconsistent"
" ancient   " "inconsistent"
" ancient   " "inconsistent"
" ancient   " "inconsistent"
" ancient   " "inconsistent"
" ancient   " "inconsistent"
" ancient   " "inconsistent"
" ancient   " "inconsistent"
" ancient   " "inconsistent"
" ancient   " "inconsistent"
" ancient   " "inconsistent"
" ancient   " "inconsistent"
" insect   " "inconsistent"
" ancient   " "inconsistent"
" insect   " "inconsistent"
" ancient   " "inconsistent"
" insect   " "not caste-biased"
" ancient   " "inconsistent"
" ancient   " "shared queen"
" ancient   " "inconsistent"
" ancient   " "inconsistent"
" ancient   " "inconsistent"
" ancient   " "inconsistent"
" ancient   " "inconsistent"
" ancient   " "inconsistent"
" ancient   " "inconsistent"
" ancient   " "inconsistent"
" ancient   " "inconsistent"
" ancient   " "inconsistent"
" ancient   " "inconsistent"
" ancient   " "inconsistent"
" ancient   " "inconsistent"
" ancient   " "inconsistent"
" ancient   " "inconsistent"
" ancient   " "inconsistent"
" ancient   " "inconsistent"
" ancient   " "shared queen"
" ancient   " "inconsistent"
" insect   " "shared queen"
" ancient   " "inconsistent"
" ancient   " "inconsistent"
" ancient   " "inconsistent"
" ancient   " "shared queen"
" ancient   " "shared queen"
" ancient   " "inconsistent"
" ancient   " "shared queen"
" ancient   " "shared queen"
" ancient   " "inconsistent"
" ancient   " "inconsistent"
" ancient   " "inconsistent"
" ancient   " "shared queen"
" ancient   " "inconsistent"
" ancient   " "inconsistent"
" ancient   " "inconsistent"
" aculeate   " "inconsistent"
" ancient   " "inconsistent"
" insect   " "inconsistent"
" ancient   " "inconsistent"
" ancient   " "inconsistent"
" insect   " "inconsistent"
" ancient   " "inconsistent"
" ancient   " "shared queen"
" ancient   " "shared queen"
" ancient   " "inconsistent"
" ancient   " "inconsistent"
" ancient   " "inconsistent"
" hymenopteran   " "inconsistent"
" ancient   " "inconsistent"
" ancient   " "inconsistent"
" insect   " "inconsistent"
" ancient   " "inconsistent"
" ancient   " "inconsistent"
" ancient   " "shared queen"
" ancient   " "inconsistent"
" ancient   " "inconsistent"
" ancient   " "inconsistent"
" ancient   " "inconsistent"
" ancient   " "inconsistent"
" ancient   " "inconsistent"
" insect   " "shared queen"
" ancient   " "inconsistent"
" insect   " "inconsistent"
" ancient   " "inconsistent"
" ancient   " "inconsistent"
" ancient   " "shared queen"
" ancient   " "inconsistent"
" ancient   " "inconsistent"
" ancient   " "inconsistent"
" ancient   " "inconsistent"
" ancient   " "shared queen"
" ancient   " "inconsistent"
" ancient   " "inconsistent"
" ancient   " "inconsistent"
" ancient   " "shared queen"
" hymenopteran   " "inconsistent"
" ancient   " "shared queen"
" ancient   " "shared queen"
" ancient   " "inconsistent"
" ancient   " "inconsistent"
" ancient   " "inconsistent"
" ancient   " "inconsistent"
" ancient   " "inconsistent"
" ancient   " "inconsistent"
" ancient   " "inconsistent"
" ancient   " "inconsistent"
" ancient   " "inconsistent"
" ancient   " "inconsistent"
" ancient   " "inconsistent"
" ancient   " "inconsistent"
" ancient   " "inconsistent"
" ancient   " "inconsistent"
" ancient   " "inconsistent"
" ancient   " "inconsistent"
" ancient   " "inconsistent"
" ancient   " "inconsistent"
" insect   " "inconsistent"
" ancient   " "inconsistent"
" ancient   " "inconsistent"
" ancient   " "shared queen"
" ancient   " "shared queen"
" ancient   " "inconsistent"
" ancient   " "shared queen"
" ancient   " "shared queen"
" ancient   " "inconsistent"
" ancient   " "inconsistent"
" ancient   " "inconsistent"
" ancient   " "inconsistent"
" ancient   " "inconsistent"
" ancient   " "inconsistent"
" insect   " "inconsistent"
" ancient   " "inconsistent"
" ancient   " "inconsistent"
" insect   " "inconsistent"
" ancient   " "inconsistent"
" ancient   " "inconsistent"
" ancient   " "inconsistent"
" ancient   " "inconsistent"
" ancient   " "inconsistent"
" insect   " "shared worker"
" ancient   " "inconsistent"
" ancient   " "inconsistent"
" aculeate   " "inconsistent"
" ancient   " "inconsistent"
" ancient   " "inconsistent"
" ancient   " "inconsistent"
" ancient   " "inconsistent"
" ancient   " "inconsistent"
" ancient   " "inconsistent"
" ancient   " "inconsistent"
" ancient   " "inconsistent"
" ancient   " "inconsistent"
" ancient   " "shared queen"
" ancient   " "inconsistent"
" ancient   " "inconsistent"
" ancient   " "inconsistent"
" ancient   " "inconsistent"
" ancient   " "inconsistent"
" ancient   " "inconsistent"
" ancient   " "inconsistent"
" ancient   " "inconsistent"
" ancient   " "inconsistent"
" ancient   " "inconsistent"
" ancient   " "inconsistent"
" ancient   " "inconsistent"
" ancient   " "inconsistent"
" ancient   " "inconsistent"
" ancient   " "inconsistent"
" ancient   " "shared queen"
" ancient   " "inconsistent"
" ancient   " "inconsistent"
" hymenopteran   " "shared queen"
" ancient   " "inconsistent"
" ancient   " "inconsistent"
" ancient   " "inconsistent"
" ancient   " "inconsistent"
" ancient   " "inconsistent"
" ancient   " "inconsistent"
" ancient   " "inconsistent"
" ancient   " "not caste-biased"
" ancient   " "inconsistent"
" ancient   " "inconsistent"
" hymenopteran   " "inconsistent"
" ancient   " "inconsistent"
" ancient   " "inconsistent"
" ancient   " "inconsistent"
" ancient   " "inconsistent"
" ancient   " "inconsistent"
" ancient   " "inconsistent"
" ancient   " "inconsistent"
" ancient   " "inconsistent"
" ancient   " "inconsistent"
" ancient   " "inconsistent"
" ancient   " "inconsistent"
" ancient   " "inconsistent"
" ancient   " "inconsistent"
" ancient   " "shared queen"
" insect   " "inconsistent"
" ancient   " "inconsistent"
" ancient   " "inconsistent"
" ancient   " "inconsistent"
" insect   " "shared queen"
" ancient   " "inconsistent"
" ancient   " "inconsistent"
" ancient   " "inconsistent"
" ancient   " "inconsistent"
" ancient   " "inconsistent"
" ancient   " "inconsistent"
" ancient   " "shared queen"
" ancient   " "inconsistent"
" ancient   " "inconsistent"
" ancient   " "inconsistent"
" ancient   " "inconsistent"
" ancient   " "inconsistent"
" ancient   " "inconsistent"
" ancient   " "inconsistent"
" ancient   " "inconsistent"
" ancient   " "inconsistent"
" ancient   " "inconsistent"
" ancient   " "inconsistent"
" insect   " "inconsistent"
" ancient   " "inconsistent"
" ancient   " "inconsistent"
" ancient   " "inconsistent"
" ancient   " "shared queen"
" ancient   " "inconsistent"
" ancient   " "inconsistent"
" ancient   " "inconsistent"
" ancient   " "inconsistent"
" ancient   " "inconsistent"
" ancient   " "inconsistent"
" ancient   " "inconsistent"
" ancient   " "inconsistent"
" ancient   " "shared worker"
" ancient   " "inconsistent"
" ancient   " "inconsistent"
" ancient   " "inconsistent"
" ancient   " "inconsistent"
" ancient   " "inconsistent"
" ancient   " "inconsistent"
" ancient   " "shared queen"
" ancient   " "inconsistent"
" ancient   " "inconsistent"
" ancient   " "not caste-biased"
" ancient   " "shared queen"
" ancient   " "shared queen"
" ancient   " "inconsistent"
" ancient   " "inconsistent"
" ancient   " "inconsistent"
" ancient   " "inconsistent"
" ancient   " "inconsistent"
" ancient   " "inconsistent"
" ancient   " "inconsistent"
" insect   " "shared queen"
" ancient   " "inconsistent"
" ancient   " "inconsistent"
" ancient   " "inconsistent"
" ancient   " "inconsistent"
" ancient   " "inconsistent"
" ancient   " "inconsistent"
" ancient   " "shared queen"
" ancient   " "inconsistent"
" ancient   " "inconsistent"
" ancient   " "inconsistent"
" ancient   " "inconsistent"
" ancient   " "inconsistent"
" hymenopteran   " "inconsistent"
" ancient   " "inconsistent"
" ancient   " "inconsistent"
" ancient   " "inconsistent"
" ancient   " "inconsistent"
" ancient   " "inconsistent"
" insect   " "inconsistent"
" ancient   " "shared queen"
" ancient   " "inconsistent"
" ancient   " "inconsistent"
" insect   " "inconsistent"
" ancient   " "inconsistent"
" ancient   " "inconsistent"
" ancient   " "inconsistent"
" insect   " "inconsistent"
" ancient   " "inconsistent"
" ancient   " "inconsistent"
" ancient   " "inconsistent"
" ancient   " "inconsistent"
" ancient   " "inconsistent"
" ancient   " "inconsistent"
" ancient   " "inconsistent"
" ancient   " "inconsistent"
" ancient   " "inconsistent"
" insect   " "shared queen"
" ancient   " "inconsistent"
" ancient   " "shared queen"
" ancient   " "inconsistent"
" ancient   " "inconsistent"
" ancient   " "inconsistent"
" ancient   " "inconsistent"
" ancient   " "inconsistent"
" ancient   " "inconsistent"
" ancient   " "inconsistent"
" ancient   " "inconsistent"
" ancient   " "inconsistent"
" ancient   " "inconsistent"
" ancient   " "inconsistent"
" ancient   " "inconsistent"
" ancient   " "inconsistent"
" ancient   " "inconsistent"
" ancient   " "inconsistent"
" ancient   " "inconsistent"
" ancient   " "inconsistent"
" ancient   " "inconsistent"
" ancient   " "inconsistent"
" ancient   " "inconsistent"
" insect   " "inconsistent"
" ancient   " "not caste-biased"
" ancient   " "inconsistent"
" ancient   " "inconsistent"
" ancient   " "inconsistent"
" insect   " "inconsistent"
" ancient   " "shared queen"
" ancient   " "inconsistent"
" ancient   " "inconsistent"
" ancient   " "inconsistent"
" ancient   " "inconsistent"
" ancient   " "inconsistent"
" insect   " "inconsistent"
" ancient   " "inconsistent"
" ancient   " "inconsistent"
" ancient   " "inconsistent"
" insect   " "inconsistent"
" ancient   " "inconsistent"
" ancient   " "shared queen"
" ancient   " "inconsistent"
" ancient   " "shared queen"
" insect   " "inconsistent"
" ancient   " "inconsistent"
" ancient   " "inconsistent"
" ancient   " "inconsistent"
" insect   " "inconsistent"
" ancient   " "inconsistent"
" ancient   " "inconsistent"
" ancient   " "inconsistent"
" ancient   " "inconsistent"
" insect   " "shared queen"
" ancient   " "inconsistent"
" ancient   " "inconsistent"
" ancient   " "inconsistent"
" ancient   " "shared queen"
" ancient   " "inconsistent"
" hymenopteran   " "shared queen"
" ancient   " "inconsistent"
" ancient   " "not caste-biased"
" hymenopteran   " "inconsistent"
" ancient   " "inconsistent"
" insect   " "inconsistent"
" ancient   " "inconsistent"
" ancient   " "inconsistent"
" ancient   " "inconsistent"
" ancient   " "inconsistent"
" ancient   " "inconsistent"
" ancient   " "inconsistent"
" insect   " "inconsistent"
" ancient   " "inconsistent"
" ancient   " "shared queen"
" ancient   " "inconsistent"
" ancient   " "inconsistent"
" ancient   " "inconsistent"
" ancient   " "inconsistent"
" ancient   " "inconsistent"
" ancient   " "inconsistent"
" ancient   " "inconsistent"
" ancient   " "inconsistent"
" ancient   " "shared queen"
" ancient   " "inconsistent"
" ancient   " "shared queen"
" ancient   " "inconsistent"
" ancient   " "inconsistent"
" ancient   " "inconsistent"
" ancient   " "inconsistent"
" ancient   " "inconsistent"
" ancient   " "inconsistent"
" ancient   " "inconsistent"
" ancient   " "shared queen"
" ancient   " "inconsistent"
" ancient   " "inconsistent"
" ancient   " "inconsistent"
" ancient   " "inconsistent"
" ancient   " "inconsistent"
" ancient   " "inconsistent"
" ancient   " "inconsistent"
" ancient   " "inconsistent"
" ancient   " "shared queen"
" ancient   " "inconsistent"
" ancient   " "inconsistent"
" ancient   " "inconsistent"
" ancient   " "inconsistent"
" ancient   " "inconsistent"
" ancient   " "inconsistent"
" ancient   " "shared queen"
" ancient   " "inconsistent"
" hymenopteran   " "inconsistent"
" ancient   " "shared queen"
" ancient   " "inconsistent"
" hymenopteran   " "inconsistent"
" ancient   " "inconsistent"
" ancient   " "inconsistent"
" ancient   " "inconsistent"
" ancient   " "inconsistent"
" ancient   " "inconsistent"
" ancient   " "inconsistent"
" ancient   " "inconsistent"
" ancient   " "shared queen"
" ancient   " "inconsistent"
" ancient   " "inconsistent"
" ancient   " "inconsistent"
" ancient   " "inconsistent"
" ancient   " "inconsistent"
" ancient   " "inconsistent"
" ancient   " "inconsistent"
" ancient   " "inconsistent"
" ancient   " "shared queen"
" hymenopteran   " "inconsistent"
" ancient   " "shared worker"
" ancient   " "inconsistent"
" ancient   " "shared queen"
" insect   " "inconsistent"
" ancient   " "inconsistent"
" ancient   " "inconsistent"
" ancient   " "inconsistent"
" ancient   " "inconsistent"
" ancient   " "shared worker"
" ancient   " "inconsistent"
" ancient   " "inconsistent"
" ancient   " "inconsistent"
" ancient   " "inconsistent"
" ancient   " "inconsistent"
" ancient   " "inconsistent"
" ancient   " "inconsistent"
" ancient   " "inconsistent"
" ancient   " "inconsistent"
" ancient   " "inconsistent"
" ancient   " "inconsistent"
" ancient   " "inconsistent"
" insect   " "shared queen"
" ancient   " "inconsistent"
" ancient   " "inconsistent"
" ancient   " "inconsistent"
" ancient   " "inconsistent"
" ancient   " "shared worker"
" ancient   " "inconsistent"
" ancient   " "inconsistent"
" insect   " "inconsistent"
" ancient   " "inconsistent"
" ancient   " "inconsistent"
" ancient   " "inconsistent"
" ancient   " "inconsistent"
" ancient   " "inconsistent"
" ancient   " "inconsistent"
" ancient   " "shared queen"
" ancient   " "shared queen"
" ancient   " "shared queen"
" ancient   " "inconsistent"
" ancient   " "inconsistent"
" ancient   " "inconsistent"
" ancient   " "inconsistent"
" ancient   " "inconsistent"
" ancient   " "inconsistent"
" ancient   " "inconsistent"
" ancient   " "inconsistent"
" ancient   " "shared worker"
" ancient   " "inconsistent"
" ancient   " "inconsistent"
" ancient   " "inconsistent"
" ancient   " "inconsistent"
" ancient   " "inconsistent"
" ancient   " "inconsistent"
" ancient   " "inconsistent"
" ancient   " "inconsistent"
" ancient   " "inconsistent"
" hymenopteran   " "inconsistent"
" ancient   " "inconsistent"
" ancient   " "shared queen"
" ancient   " "inconsistent"
" ancient   " "inconsistent"
" ancient   " "inconsistent"
" insect   " "inconsistent"
" ancient   " "inconsistent"
" ancient   " "inconsistent"
" ancient   " "inconsistent"
" insect   " "inconsistent"
" ancient   " "inconsistent"
" ancient   " "inconsistent"
" ancient   " "inconsistent"
" ancient   " "inconsistent"
" ancient   " "inconsistent"
" ancient   " "inconsistent"
" ancient   " "inconsistent"
" insect   " "inconsistent"
" ancient   " "shared worker"
" insect   " "shared worker"
" ancient   " "inconsistent"
" insect   " "shared worker"
" ancient   " "inconsistent"
" ancient   " "inconsistent"
" ancient   " "inconsistent"
" ancient   " "inconsistent"
" ancient   " "inconsistent"
" ancient   " "inconsistent"
" insect   " "inconsistent"
" ancient   " "inconsistent"
" ancient   " "inconsistent"
" ancient   " "inconsistent"
" ancient   " "inconsistent"
" ancient   " "inconsistent"
" ancient   " "inconsistent"
" ancient   " "inconsistent"
" ancient   " "inconsistent"
" ancient   " "shared queen"
" ancient   " "shared worker"
" ancient   " "inconsistent"
" insect   " "inconsistent"
" ancient   " "shared queen"
" ancient   " "inconsistent"
" ancient   " "inconsistent"
" ancient   " "inconsistent"
" ancient   " "inconsistent"
" ancient   " "inconsistent"
" insect   " "inconsistent"
" insect   " "inconsistent"
" ancient   " "shared queen"
" insect   " "inconsistent"
" ancient   " "inconsistent"
" ancient   " "inconsistent"
" ancient   " "inconsistent"
" ancient   " "inconsistent"
" ancient   " "inconsistent"
" ancient   " "shared queen"
" insect   " "inconsistent"
" ancient   " "inconsistent"
" ancient   " "inconsistent"
" insect   " "inconsistent"
" ancient   " "inconsistent"
" ancient   " "not caste-biased"
" insect   " "inconsistent"
" ancient   " "inconsistent"
" ancient   " "inconsistent"
" ancient   " "shared queen"
" ancient   " "inconsistent"
" ancient   " "shared queen"
" insect   " "inconsistent"
" ancient   " "inconsistent"
" hymenopteran   " "inconsistent"
" ancient   " "inconsistent"
" ancient   " "inconsistent"
" hymenopteran   " "shared queen"
" ancient   " "inconsistent"
" ancient   " "inconsistent"
" ancient   " "inconsistent"
" ancient   " "inconsistent"
" insect   " "inconsistent"
" ancient   " "inconsistent"
" ancient   " "inconsistent"
" ancient   " "inconsistent"
" ancient   " "inconsistent"
" ancient   " "inconsistent"
" ancient   " "shared queen"
" ancient   " "inconsistent"
" insect   " "inconsistent"
" ancient   " "inconsistent"
" insect   " "inconsistent"
" ancient   " "inconsistent"
" ancient   " "inconsistent"
" ancient   " "inconsistent"
" ancient   " "inconsistent"
" ancient   " "inconsistent"
" ancient   " "inconsistent"
" ancient   " "inconsistent"
" ancient   " "inconsistent"
" ancient   " "inconsistent"
" ancient   " "inconsistent"
" ancient   " "inconsistent"
" ancient   " "shared queen"
" ancient   " "shared queen"
" ancient   " "inconsistent"
" ancient   " "inconsistent"
" ancient   " "inconsistent"
" ancient   " "inconsistent"
" ancient   " "inconsistent"
" ancient   " "shared queen"
" ancient   " "inconsistent"
" insect   " "inconsistent"
" ancient   " "inconsistent"
" ancient   " "inconsistent"
" ancient   " "inconsistent"
" ancient   " "inconsistent"
" ancient   " "inconsistent"
" ancient   " "inconsistent"
" ancient   " "inconsistent"
" ancient   " "inconsistent"
" ancient   " "inconsistent"
" ancient   " "inconsistent"
" ancient   " "inconsistent"
" ancient   " "shared queen"
" insect   " "inconsistent"
" ancient   " "inconsistent"
" insect   " "shared queen"
" ancient   " "inconsistent"
" ancient   " "shared queen"
" insect   " "inconsistent"
" ancient   " "inconsistent"
" ancient   " "inconsistent"
" ancient   " "inconsistent"
" ancient   " "inconsistent"
" ancient   " "inconsistent"
" ancient   " "inconsistent"
" ancient   " "inconsistent"
" ancient   " "inconsistent"
" ancient   " "inconsistent"
" ancient   " "inconsistent"
" ancient   " "shared worker"
" ancient   " "inconsistent"
" ancient   " "inconsistent"
" insect   " "inconsistent"
" ancient   " "inconsistent"
" ancient   " "inconsistent"
" ancient   " "inconsistent"
" ancient   " "inconsistent"
" ancient   " "inconsistent"
" ancient   " "shared queen"
" ancient   " "inconsistent"
" ancient   " "shared queen"
" ancient   " "inconsistent"
" ancient   " "inconsistent"
" ancient   " "inconsistent"
" ancient   " "inconsistent"
" ancient   " "inconsistent"
" ancient   " "inconsistent"
" ancient   " "inconsistent"
" ancient   " "inconsistent"
" ancient   " "inconsistent"
" ancient   " "inconsistent"
" ancient   " "inconsistent"
" ancient   " "inconsistent"
" ancient   " "inconsistent"
" ancient   " "inconsistent"
" ancient   " "inconsistent"
" ancient   " "inconsistent"
" insect   " "inconsistent"
" ancient   " "shared queen"
" ancient   " "inconsistent"
" ancient   " "shared queen"
" ancient   " "shared queen"
" ancient   " "inconsistent"
" ancient   " "shared queen"
" ancient   " "inconsistent"
" ancient   " "inconsistent"
" ancient   " "inconsistent"
" ancient   " "inconsistent"
" ancient   " "inconsistent"
" ancient   " "inconsistent"
" ancient   " "inconsistent"
" ancient   " "inconsistent"
" ancient   " "shared queen"
" ancient   " "inconsistent"
" ancient   " "inconsistent"
" ancient   " "inconsistent"
" ancient   " "inconsistent"
" ancient   " "inconsistent"
" ancient   " "inconsistent"
" ancient   " "shared queen"
" ancient   " "inconsistent"
" aculeate   " "inconsistent"
" ancient   " "inconsistent"
" ancient   " "inconsistent"
" ancient   " "inconsistent"
" ancient   " "inconsistent"
" ancient   " "inconsistent"
" ancient   " "inconsistent"
" ancient   " "inconsistent"
" ancient   " "inconsistent"
" ancient   " "inconsistent"
" ancient   " "shared queen"
" ancient   " "inconsistent"
" ancient   " "inconsistent"
" ancient   " "inconsistent"
" ancient   " "inconsistent"
" insect   " "not caste-biased"
" insect   " "inconsistent"
" ancient   " "inconsistent"
" ancient   " "inconsistent"
" insect   " "inconsistent"
" ancient   " "inconsistent"
" ancient   " "inconsistent"
" ancient   " "inconsistent"
" ancient   " "inconsistent"
" hymenopteran   " "inconsistent"
" ancient   " "inconsistent"
" ancient   " "inconsistent"
" ancient   " "inconsistent"
" insect   " "inconsistent"
" ancient   " "inconsistent"
" ancient   " "shared queen"
" ancient   " "inconsistent"
" ancient   " "inconsistent"
" insect   " "inconsistent"
" ancient   " "shared queen"
" ancient   " "inconsistent"
" ancient   " "shared queen"
" ancient   " "inconsistent"
" ancient   " "inconsistent"
" insect   " "inconsistent"
" ancient   " "inconsistent"
" insect   " "inconsistent"
" ancient   " "inconsistent"
" ancient   " "inconsistent"
" ancient   " "inconsistent"
" ancient   " "inconsistent"
" ancient   " "inconsistent"
" ancient   " "inconsistent"
" ancient   " "not caste-biased"
" ancient   " "inconsistent"
" ancient   " "not caste-biased"
" ancient   " "inconsistent"
" ancient   " "inconsistent"
" ancient   " "inconsistent"
" ancient   " "inconsistent"
" ancient   " "inconsistent"
" ancient   " "inconsistent"
" ancient   " "inconsistent"
" ancient   " "inconsistent"
" ancient   " "inconsistent"
" ancient   " "inconsistent"
" ancient   " "inconsistent"
" ancient   " "shared queen"
" ancient   " "shared worker"
" ancient   " "shared queen"
" ancient   " "inconsistent"
" ancient   " "inconsistent"
" hymenopteran   " "inconsistent"
" hymenopteran   " "inconsistent"
" ancient   " "inconsistent"
" ancient   " "inconsistent"
" ancient   " "inconsistent"
" insect   " "inconsistent"
" ancient   " "inconsistent"
" ancient   " "inconsistent"
" insect   " "not caste-biased"
" ancient   " "inconsistent"
" ancient   " "inconsistent"
" ancient   " "inconsistent"
" ancient   " "inconsistent"
" ancient   " "inconsistent"
" insect   " "shared queen"
" insect   " "shared worker"
" ancient   " "inconsistent"
" ancient   " "inconsistent"
" ancient   " "inconsistent"
" ancient   " "inconsistent"
" ancient   " "inconsistent"
" insect   " "inconsistent"
" ancient   " "inconsistent"
" ancient   " "inconsistent"
" ancient   " "inconsistent"
" ancient   " "inconsistent"
" ancient   " "inconsistent"
" insect   " "inconsistent"
" ancient   " "inconsistent"
" ancient   " "inconsistent"
" ancient   " "inconsistent"
" ancient   " "inconsistent"
" ancient   " "shared worker"
" ancient   " "shared queen"
" ancient   " "inconsistent"
" ancient   " "inconsistent"
" ancient   " "shared queen"
" ancient   " "shared worker"
" ancient   " "shared worker"
" ancient   " "inconsistent"
" ancient   " "inconsistent"
" ancient   " "inconsistent"
" ancient   " "shared queen"
" ancient   " "shared queen"
" ancient   " "inconsistent"
" ancient   " "inconsistent"
" ancient   " "inconsistent"
" ancient   " "inconsistent"
" insect   " "inconsistent"
" ancient   " "inconsistent"
" ancient   " "inconsistent"
" ancient   " "shared queen"
" ancient   " "inconsistent"
" ancient   " "inconsistent"
" ancient   " "inconsistent"
" ancient   " "inconsistent"
" ancient   " "inconsistent"
" ancient   " "inconsistent"
" ancient   " "shared queen"
" insect   " "inconsistent"
" ancient   " "inconsistent"
" ancient   " "inconsistent"
" ancient   " "inconsistent"
" ancient   " "inconsistent"
" ancient   " "inconsistent"
" ancient   " "shared worker"
" ancient   " "shared queen"
" ancient   " "inconsistent"
" ancient   " "inconsistent"
" ancient   " "inconsistent"
" ancient   " "inconsistent"
" ancient   " "inconsistent"
" ancient   " "inconsistent"
" ancient   " "inconsistent"
" insect   " "inconsistent"
" ancient   " "inconsistent"
" ancient   " "inconsistent"
" ancient   " "not caste-biased"
" insect   " "inconsistent"
" ancient   " "inconsistent"
" hymenopteran   " "inconsistent"
" ancient   " "inconsistent"
" ancient   " "inconsistent"
" insect   " "shared worker"
" ancient   " "inconsistent"
" ancient   " "inconsistent"
" insect   " "inconsistent"
" ancient   " "inconsistent"
" ancient   " "inconsistent"
" ancient   " "shared queen"
" ancient   " "inconsistent"
" insect   " "inconsistent"
" insect   " "inconsistent"
" ancient   " "inconsistent"
" insect   " "inconsistent"
" ancient   " "inconsistent"
" ancient   " "inconsistent"
" ancient   " "shared queen"
" aculeate   " "inconsistent"
" ancient   " "inconsistent"
" ancient   " "inconsistent"
" ancient   " "inconsistent"
" insect   " "inconsistent"
" ancient   " "inconsistent"
" ancient   " "inconsistent"
" ancient   " "shared queen"
" ancient   " "inconsistent"
" ancient   " "shared worker"
" ancient   " "shared queen"
" ancient   " "inconsistent"
" ancient   " "inconsistent"
" ancient   " "inconsistent"
" ancient   " "inconsistent"
" ancient   " "inconsistent"
" ancient   " "inconsistent"
" ancient   " "inconsistent"
" ancient   " "inconsistent"
" ancient   " "inconsistent"
" ancient   " "shared queen"
" ancient   " "inconsistent"
" ancient   " "shared worker"
" ancient   " "inconsistent"
" ancient   " "inconsistent"
" ancient   " "shared queen"
" ancient   " "shared queen"
" ancient   " "inconsistent"
" ancient   " "inconsistent"
" ancient   " "inconsistent"
" ancient   " "inconsistent"
" ancient   " "inconsistent"
" ancient   " "inconsistent"
" ancient   " "inconsistent"
" ancient   " "inconsistent"
" ancient   " "inconsistent"
" ancient   " "inconsistent"
" ancient   " "shared worker"
" ancient   " "inconsistent"
" insect   " "inconsistent"
" ancient   " "inconsistent"
" ancient   " "inconsistent"
" ancient   " "inconsistent"
" ancient   " "inconsistent"
" ancient   " "shared worker"
" insect   " "inconsistent"
" ancient   " "inconsistent"
" insect   " "inconsistent"
" ancient   " "inconsistent"
" ancient   " "inconsistent"
" insect   " "inconsistent"
" ancient   " "inconsistent"
" ancient   " "inconsistent"
" ancient   " "inconsistent"
" insect   " "inconsistent"
" ancient   " "inconsistent"
" ancient   " "inconsistent"
" ancient   " "inconsistent"
" ancient   " "inconsistent"
" ancient   " "inconsistent"
" ancient   " "inconsistent"
" ancient   " "inconsistent"
" ancient   " "inconsistent"
" ancient   " "inconsistent"
" ancient   " "inconsistent"
" ancient   " "inconsistent"
" insect   " "inconsistent"
" insect   " "shared worker"
" ancient   " "inconsistent"
" ancient   " "inconsistent"
" ancient   " "shared queen"
" ancient   " "inconsistent"
" ancient   " "inconsistent"
" ancient   " "inconsistent"
" ancient   " "inconsistent"
" insect   " "inconsistent"
" ancient   " "inconsistent"
" ancient   " "inconsistent"
" ancient   " "shared queen"
" ancient   " "inconsistent"
" ancient   " "inconsistent"
" insect   " "inconsistent"
" insect   " "inconsistent"
" ancient   " "inconsistent"
" ancient   " "inconsistent"
" ancient   " "inconsistent"
" ancient   " "shared queen"
" ancient   " "inconsistent"
" ancient   " "inconsistent"
" ancient   " "inconsistent"
" ancient   " "shared worker"
" hymenopteran   " "inconsistent"
" ancient   " "shared worker"
" ancient   " "inconsistent"
" ancient   " "inconsistent"
" ancient   " "inconsistent"
" insect   " "inconsistent"
" ancient   " "inconsistent"
" hymenopteran   " "inconsistent"
" ancient   " "inconsistent"
" ancient   " "shared queen"
" ancient   " "shared queen"
" ancient   " "inconsistent"
" ancient   " "inconsistent"
" ancient   " "inconsistent"
" ancient   " "inconsistent"
" ancient   " "inconsistent"
" ancient   " "inconsistent"
" ancient   " "inconsistent"
" insect   " "inconsistent"
" ancient   " "shared queen"
" ancient   " "inconsistent"
" ancient   " "inconsistent"
" ancient   " "inconsistent"
" ancient   " "inconsistent"
" insect   " "inconsistent"
" ancient   " "inconsistent"
" ancient   " "shared queen"
" ancient   " "inconsistent"
" insect   " "inconsistent"
" hymenopteran   " "inconsistent"
" ancient   " "inconsistent"
" ancient   " "inconsistent"
" ancient   " "inconsistent"
" ancient   " "shared queen"
" insect   " "inconsistent"
" ancient   " "inconsistent"
" ancient   " "inconsistent"
" ancient   " "inconsistent"
" ancient   " "shared queen"
" ancient   " "inconsistent"
" ancient   " "inconsistent"
" ancient   " "inconsistent"
" ancient   " "inconsistent"
" ancient   " "inconsistent"
" ancient   " "inconsistent"
" ancient   " "inconsistent"
" ancient   " "inconsistent"
" ancient   " "inconsistent"
" ancient   " "inconsistent"
" ancient   " "inconsistent"
" ancient   " "inconsistent"
" ancient   " "inconsistent"
" ancient   " "inconsistent"
" insect   " "inconsistent"
" ancient   " "inconsistent"
" ancient   " "inconsistent"
" hymenopteran   " "not caste-biased"
" hymenopteran   " "inconsistent"
" ancient   " "inconsistent"
" ancient   " "inconsistent"
" ancient   " "inconsistent"
" ancient   " "shared worker"
" ancient   " "shared queen"
" ancient   " "inconsistent"
" insect   " "inconsistent"
" ancient   " "inconsistent"
" insect   " "shared queen"
" ancient   " "inconsistent"
" ancient   " "not caste-biased"
" ancient   " "inconsistent"
" ancient   " "inconsistent"
" ancient   " "inconsistent"
" insect   " "not caste-biased"
" ancient   " "inconsistent"
" ancient   " "inconsistent"
" ancient   " "inconsistent"
" ancient   " "inconsistent"
" ancient   " "inconsistent"
" ancient   " "inconsistent"
" ancient   " "inconsistent"
" ancient   " "inconsistent"
" ancient   " "inconsistent"
" ancient   " "inconsistent"
" ancient   " "shared queen"
" insect   " "inconsistent"
" ancient   " "inconsistent"
" ancient   " "inconsistent"
" ancient   " "inconsistent"
" ancient   " "inconsistent"
" ancient   " "inconsistent"
" ancient   " "shared queen"
" ancient   " "inconsistent"
" ancient   " "not caste-biased"
" ancient   " "inconsistent"
" ancient   " "inconsistent"
" ancient   " "inconsistent"
" ancient   " "inconsistent"
" insect   " "inconsistent"
" ancient   " "inconsistent"
" ancient   " "inconsistent"
" ancient   " "inconsistent"
" ancient   " "inconsistent"
" insect   " "inconsistent"
" ancient   " "inconsistent"
" ancient   " "inconsistent"
" ancient   " "inconsistent"
" ancient   " "inconsistent"
" ancient   " "inconsistent"
" ancient   " "shared queen"
" insect   " "shared worker"
" ancient   " "inconsistent"
" ancient   " "shared queen"
" insect   " "inconsistent"
" ancient   " "inconsistent"
" ancient   " "inconsistent"
" ancient   " "inconsistent"
" ancient   " "inconsistent"
" ancient   " "inconsistent"
" ancient   " "shared queen"
" ancient   " "inconsistent"
" ancient   " "inconsistent"
" ancient   " "shared queen"
" ancient   " "inconsistent"
" ancient   " "inconsistent"
" insect   " "inconsistent"
" ancient   " "inconsistent"
" ancient   " "inconsistent"
" ancient   " "inconsistent"
" ancient   " "shared queen"
" ancient   " "inconsistent"
" ancient   " "inconsistent"
" ancient   " "inconsistent"
" ancient   " "inconsistent"
" ancient   " "inconsistent"
" ancient   " "inconsistent"
" ancient   " "inconsistent"
" ancient   " "inconsistent"
" ancient   " "inconsistent"
" ancient   " "inconsistent"
" insect   " "shared queen"
" ancient   " "inconsistent"
" ancient   " "inconsistent"
" ancient   " "inconsistent"
" ancient   " "inconsistent"
" ancient   " "inconsistent"
" ancient   " "inconsistent"
" ancient   " "inconsistent"
" ancient   " "inconsistent"
" ancient   " "inconsistent"
" ancient   " "inconsistent"
" ancient   " "inconsistent"
" ancient   " "shared queen"
" ancient   " "inconsistent"
" ancient   " "inconsistent"
" ancient   " "inconsistent"
" ancient   " "inconsistent"
" ancient   " "inconsistent"
" ancient   " "inconsistent"
" ancient   " "inconsistent"
" ancient   " "inconsistent"
" ancient   " "inconsistent"
" ancient   " "inconsistent"
" ancient   " "inconsistent"
" ancient   " "inconsistent"
" hymenopteran   " "inconsistent"
" ancient   " "inconsistent"
" ancient   " "inconsistent"
" ancient   " "inconsistent"
" ancient   " "inconsistent"
" ancient   " "inconsistent"
" ancient   " "inconsistent"
" ancient   " "inconsistent"
" ancient   " "inconsistent"
" ancient   " "inconsistent"
" ancient   " "inconsistent"
" ancient   " "inconsistent"
" ancient   " "not caste-biased"
" ancient   " "inconsistent"
" ancient   " "inconsistent"
" ancient   " "inconsistent"
" insect   " "inconsistent"
" ancient   " "shared queen"
" ancient   " "inconsistent"
" ancient   " "inconsistent"
" ancient   " "inconsistent"
" ancient   " "inconsistent"
" ancient   " "inconsistent"
" ancient   " "inconsistent"
" ancient   " "shared queen"
" ancient   " "inconsistent"
" ancient   " "inconsistent"
" ancient   " "inconsistent"
" ancient   " "inconsistent"
" ancient   " "inconsistent"
" ancient   " "shared queen"
" insect   " "shared worker"
" insect   " "inconsistent"
" ancient   " "inconsistent"
" ancient   " "shared queen"
" ancient   " "inconsistent"
" ancient   " "inconsistent"
" ancient   " "inconsistent"
" ancient   " "inconsistent"
" ancient   " "inconsistent"
" ancient   " "inconsistent"
" insect   " "inconsistent"
" ancient   " "inconsistent"
" ancient   " "inconsistent"
" ancient   " "inconsistent"
" ancient   " "inconsistent"
" ancient   " "inconsistent"
" ancient   " "inconsistent"
" ancient   " "inconsistent"
" ancient   " "inconsistent"
" ancient   " "inconsistent"
" ancient   " "inconsistent"
" ancient   " "inconsistent"
" ancient   " "inconsistent"
" ancient   " "inconsistent"
" ancient   " "inconsistent"
" ancient   " "shared queen"
" ancient   " "inconsistent"
" ancient   " "inconsistent"
" ancient   " "inconsistent"
" ancient   " "shared queen"
" ancient   " "inconsistent"
" insect   " "inconsistent"
" ancient   " "inconsistent"
" ancient   " "inconsistent"
" ancient   " "inconsistent"
" ancient   " "inconsistent"
" ancient   " "inconsistent"
" ancient   " "inconsistent"
" ancient   " "inconsistent"
" ancient   " "inconsistent"
" ancient   " "inconsistent"
" ancient   " "inconsistent"
" ancient   " "inconsistent"
" ancient   " "shared queen"
" ancient   " "inconsistent"
" ancient   " "inconsistent"
" ancient   " "inconsistent"
" ancient   " "shared queen"
" insect   " "inconsistent"
" ancient   " "inconsistent"
" ancient   " "inconsistent"
" ancient   " "shared queen"
" insect   " "inconsistent"
" ancient   " "inconsistent"
" ancient   " "inconsistent"
" ancient   " "inconsistent"
" ancient   " "inconsistent"
" ancient   " "inconsistent"
" ancient   " "inconsistent"
" ancient   " "inconsistent"
" hymenopteran   " "inconsistent"
" hymenopteran   " "inconsistent"
" ancient   " "inconsistent"
" ancient   " "inconsistent"
" ancient   " "inconsistent"
" ancient   " "inconsistent"
" ancient   " "inconsistent"
" ancient   " "inconsistent"
" insect   " "inconsistent"
" ancient   " "inconsistent"
" ancient   " "shared queen"
" ancient   " "inconsistent"
" hymenopteran   " "inconsistent"
" ancient   " "inconsistent"
" ancient   " "inconsistent"
" ancient   " "inconsistent"
" ancient   " "inconsistent"
" ancient   " "inconsistent"
" ancient   " "inconsistent"
" ancient   " "inconsistent"
" ancient   " "inconsistent"
" ancient   " "inconsistent"
" ancient   " "inconsistent"
" ancient   " "inconsistent"
" ancient   " "inconsistent"
" ancient   " "inconsistent"
" ancient   " "inconsistent"
" ancient   " "inconsistent"
" ancient   " "inconsistent"
" ancient   " "inconsistent"
" ancient   " "inconsistent"
" ancient   " "inconsistent"
" insect   " "inconsistent"
" ancient   " "not caste-biased"
" ancient   " "inconsistent"
" ancient   " "inconsistent"
" ancient   " "inconsistent"
" ancient   " "inconsistent"
" ancient   " "inconsistent"
" insect   " "inconsistent"
" ancient   " "shared queen"
" ancient   " "inconsistent"
" ancient   " "inconsistent"
" ancient   " "inconsistent"
" ancient   " "inconsistent"
" ancient   " "inconsistent"
" ancient   " "inconsistent"
" ancient   " "inconsistent"
" ancient   " "shared queen"
" ancient   " "inconsistent"
" ancient   " "shared worker"
" ancient   " "shared queen"
" ancient   " "inconsistent"
" ancient   " "shared queen"
" ancient   " "inconsistent"
" ancient   " "inconsistent"
" ancient   " "inconsistent"
" ancient   " "inconsistent"
" insect   " "inconsistent"
" ancient   " "inconsistent"
" ancient   " "inconsistent"
" ancient   " "inconsistent"
" ancient   " "inconsistent"
" ancient   " "inconsistent"
" ancient   " "inconsistent"
" ancient   " "inconsistent"
" ancient   " "inconsistent"
" ancient   " "inconsistent"
" ancient   " "inconsistent"
" ancient   " "inconsistent"
" ancient   " "inconsistent"
" ancient   " "not caste-biased"
" hymenopteran   " "inconsistent"
" ancient   " "inconsistent"
" ancient   " "inconsistent"
" ancient   " "not caste-biased"
" ancient   " "inconsistent"
" ancient   " "inconsistent"
" ancient   " "inconsistent"
" ancient   " "inconsistent"
" ancient   " "inconsistent"
" ancient   " "inconsistent"
" ancient   " "inconsistent"
" ancient   " "inconsistent"
" ancient   " "inconsistent"
" ancient   " "inconsistent"
" ancient   " "inconsistent"
" ancient   " "shared queen"
" ancient   " "inconsistent"
" ancient   " "inconsistent"
" ancient   " "inconsistent"
" ancient   " "inconsistent"
" ancient   " "inconsistent"
" ancient   " "inconsistent"
" ancient   " "inconsistent"
" ancient   " "inconsistent"
" ancient   " "inconsistent"
" ancient   " "inconsistent"
" ancient   " "inconsistent"
" insect   " "inconsistent"
" ancient   " "inconsistent"
" insect   " "inconsistent"
" ancient   " "inconsistent"
" ancient   " "inconsistent"
" ancient   " "inconsistent"
" ancient   " "inconsistent"
" ancient   " "inconsistent"
" insect   " "inconsistent"
" ancient   " "inconsistent"
" ancient   " "inconsistent"
" ancient   " "inconsistent"
" ancient   " "inconsistent"
" hymenopteran   " "inconsistent"
" insect   " "inconsistent"
" ancient   " "inconsistent"
" ancient   " "inconsistent"
" ancient   " "inconsistent"
" ancient   " "shared worker"
" insect   " "inconsistent"
" ancient   " "inconsistent"
" ancient   " "inconsistent"
" ancient   " "inconsistent"
" ancient   " "inconsistent"
" ancient   " "shared queen"
" ancient   " "shared worker"
" ancient   " "inconsistent"
" ancient   " "inconsistent"
" insect   " "inconsistent"
" ancient   " "inconsistent"
" ancient   " "inconsistent"
" ancient   " "inconsistent"
" ancient   " "inconsistent"
" ancient   " "inconsistent"
" ancient   " "inconsistent"
" ancient   " "inconsistent"
" hymenopteran   " "shared queen"
" ancient   " "inconsistent"
" ancient   " "inconsistent"
" ancient   " "shared worker"
" ancient   " "inconsistent"
" insect   " "inconsistent"
" ancient   " "inconsistent"
" ancient   " "inconsistent"
" ancient   " "inconsistent"
" ancient   " "inconsistent"
" ancient   " "inconsistent"
" ancient   " "inconsistent"
" ancient   " "shared queen"
" ancient   " "inconsistent"
" ancient   " "not caste-biased"
" ancient   " "inconsistent"
" ancient   " "inconsistent"
" ancient   " "inconsistent"
" ancient   " "inconsistent"
" insect   " "inconsistent"
" ancient   " "inconsistent"
" ancient   " "inconsistent"
" insect   " "inconsistent"
" ancient   " "inconsistent"
" ancient   " "inconsistent"
" ancient   " "inconsistent"
" ancient   " "inconsistent"
" ancient   " "inconsistent"
" ancient   " "inconsistent"
" insect   " "inconsistent"
" ancient   " "shared worker"
" ancient   " "shared worker"
" ancient   " "not caste-biased"
" ancient   " "inconsistent"
" ancient   " "inconsistent"
" ancient   " "inconsistent"
" ancient   " "inconsistent"
" ancient   " "inconsistent"
" ancient   " "inconsistent"
" insect   " "inconsistent"
" ancient   " "inconsistent"
" ancient   " "inconsistent"
" ancient   " "inconsistent"
" insect   " "shared queen"
" ancient   " "shared worker"
" ancient   " "inconsistent"
" ancient   " "inconsistent"
" ancient   " "inconsistent"
" ancient   " "inconsistent"
" ancient   " "inconsistent"
" ancient   " "shared worker"
" ancient   " "inconsistent"
" insect   " "inconsistent"
" ancient   " "shared queen"
" ancient   " "inconsistent"
" ancient   " "inconsistent"
" ancient   " "inconsistent"
" ancient   " "inconsistent"
" ancient   " "inconsistent"
" ancient   " "shared queen"
" ancient   " "inconsistent"
" insect   " "inconsistent"
" ancient   " "inconsistent"
" ancient   " "inconsistent"
" ancient   " "inconsistent"
" ancient   " "inconsistent"
" ancient   " "inconsistent"
" insect   " "inconsistent"
" ancient   " "inconsistent"
" insect   " "inconsistent"
" ancient   " "inconsistent"
" ancient   " "shared queen"
" ancient   " "inconsistent"
" ancient   " "inconsistent"
" ancient   " "inconsistent"
" ancient   " "inconsistent"
" ancient   " "inconsistent"
" ancient   " "inconsistent"
" ancient   " "inconsistent"
" ancient   " "shared queen"
" ancient   " "inconsistent"
" ancient   " "inconsistent"
" ancient   " "inconsistent"
" ancient   " "inconsistent"
" ancient   " "inconsistent"
" ancient   " "inconsistent"
" ancient   " "not caste-biased"
" ancient   " "inconsistent"
" ancient   " "inconsistent"
" insect   " "inconsistent"
" ancient   " "inconsistent"
" ancient   " "inconsistent"
" ancient   " "shared queen"
" ancient   " "shared worker"
" ancient   " "inconsistent"
" ancient   " "inconsistent"
" insect   " "inconsistent"
" ancient   " "inconsistent"
" ancient   " "inconsistent"
" insect   " "not caste-biased"
" ancient   " "inconsistent"
" insect   " "inconsistent"
" insect   " "inconsistent"
" ancient   " "inconsistent"
" ancient   " "not caste-biased"
" ancient   " "inconsistent"
" ancient   " "inconsistent"
" ancient   " "shared queen"
" ancient   " "inconsistent"
" ancient   " "inconsistent"
" ancient   " "inconsistent"
" ancient   " "shared queen"
" ancient   " "inconsistent"
" hymenopteran   " "inconsistent"
" ancient   " "inconsistent"
" ancient   " "inconsistent"
" insect   " "inconsistent"
" ancient   " "inconsistent"
" ancient   " "inconsistent"
" ancient   " "inconsistent"
" ancient   " "inconsistent"
" ancient   " "inconsistent"
" ancient   " "inconsistent"
" insect   " "shared queen"
" ancient   " "inconsistent"
" ancient   " "shared queen"
" ancient   " "inconsistent"
" ancient   " "inconsistent"
" ancient   " "inconsistent"
" insect   " "inconsistent"
" ancient   " "inconsistent"
" ancient   " "inconsistent"
" ancient   " "inconsistent"
" ancient   " "shared worker"
" insect   " "inconsistent"
" ancient   " "inconsistent"
" ancient   " "inconsistent"
" ancient   " "inconsistent"
" insect   " "not caste-biased"
" ancient   " "inconsistent"
" ancient   " "inconsistent"
" ancient   " "inconsistent"
" ancient   " "inconsistent"
" ancient   " "inconsistent"
" insect   " "inconsistent"
" ancient   " "inconsistent"
" insect   " "inconsistent"
" ancient   " "inconsistent"
" insect   " "inconsistent"
" ancient   " "inconsistent"
" insect   " "inconsistent"
" ancient   " "inconsistent"
" ancient   " "inconsistent"
" ancient   " "inconsistent"
" ancient   " "inconsistent"
" ancient   " "inconsistent"
" ancient   " "shared queen"
" ancient   " "inconsistent"
" ancient   " "inconsistent"
" ancient   " "shared queen"
" ancient   " "shared queen"
" insect   " "inconsistent"
" insect   " "inconsistent"
" ancient   " "inconsistent"
" insect   " "inconsistent"
" ancient   " "inconsistent"
" ancient   " "inconsistent"
" ancient   " "inconsistent"
" ancient   " "inconsistent"
" ancient   " "inconsistent"
" ancient   " "inconsistent"
" ancient   " "inconsistent"
" ancient   " "inconsistent"
" ancient   " "inconsistent"
" ancient   " "inconsistent"
" insect   " "inconsistent"
" ancient   " "inconsistent"
" ancient   " "inconsistent"
" ancient   " "inconsistent"
" ancient   " "inconsistent"
" ancient   " "inconsistent"
" ancient   " "inconsistent"
" ancient   " "inconsistent"
" ancient   " "inconsistent"
" insect   " "inconsistent"
" ancient   " "inconsistent"
" ancient   " "inconsistent"
" ancient   " "inconsistent"
" ancient   " "inconsistent"
" insect   " "inconsistent"
" hymenopteran   " "shared queen"
" ancient   " "inconsistent"
" ancient   " "inconsistent"
" insect   " "inconsistent"
" ancient   " "inconsistent"
" ancient   " "inconsistent"
" ancient   " "inconsistent"
" ancient   " "inconsistent"
" ancient   " "inconsistent"
" ancient   " "inconsistent"
" ancient   " "inconsistent"
" ancient   " "inconsistent"
" ancient   " "inconsistent"
" ancient   " "inconsistent"
" ancient   " "inconsistent"
" ancient   " "shared worker"
" ancient   " "inconsistent"
" ancient   " "inconsistent"
" ancient   " "not caste-biased"
" ancient   " "inconsistent"
" ancient   " "inconsistent"
" ancient   " "inconsistent"
" ancient   " "inconsistent"
" ancient   " "inconsistent"
" ancient   " "inconsistent"
" ancient   " "shared queen"
" ancient   " "inconsistent"
" ancient   " "inconsistent"
" ancient   " "inconsistent"
" ancient   " "inconsistent"
" ancient   " "inconsistent"
" ancient   " "inconsistent"
" ancient   " "inconsistent"
" ancient   " "shared queen"
" insect   " "inconsistent"
" ancient   " "inconsistent"
" ancient   " "inconsistent"
" ancient   " "inconsistent"
" ancient   " "inconsistent"
" ancient   " "inconsistent"
" insect   " "inconsistent"
" ancient   " "inconsistent"
" ancient   " "inconsistent"
" ancient   " "inconsistent"
" ancient   " "shared queen"
" ancient   " "inconsistent"
" ancient   " "inconsistent"
" ancient   " "inconsistent"
" ancient   " "inconsistent"
" ancient   " "inconsistent"
" ancient   " "inconsistent"
" ancient   " "inconsistent"
" ancient   " "inconsistent"
" ancient   " "inconsistent"
" ancient   " "shared queen"
" ancient   " "inconsistent"
" ancient   " "inconsistent"
" ancient   " "inconsistent"
" ancient   " "inconsistent"
" ancient   " "shared queen"
" ancient   " "inconsistent"
" ancient   " "inconsistent"
" ancient   " "inconsistent"
" ancient   " "inconsistent"
" ancient   " "inconsistent"
" ancient   " "inconsistent"
" insect   " "inconsistent"
" ancient   " "inconsistent"
" ancient   " "inconsistent"
" insect   " "not caste-biased"
" ancient   " "inconsistent"
" ancient   " "shared queen"
" ancient   " "inconsistent"
" ancient   " "inconsistent"
" ancient   " "inconsistent"
" ancient   " "inconsistent"
" ancient   " "inconsistent"
" ancient   " "inconsistent"
" ancient   " "inconsistent"
" ancient   " "inconsistent"
" ancient   " "inconsistent"
" insect   " "inconsistent"
" ancient   " "inconsistent"
" ancient   " "inconsistent"
" ancient   " "inconsistent"
" ancient   " "inconsistent"
" ancient   " "shared queen"
" ancient   " "inconsistent"
" ancient   " "inconsistent"
" ancient   " "inconsistent"
" ancient   " "inconsistent"
" ancient   " "inconsistent"
" ancient   " "inconsistent"
" ancient   " "inconsistent"
" ancient   " "inconsistent"
" ancient   " "inconsistent"
" ancient   " "inconsistent"
" ancient   " "inconsistent"
" ancient   " "inconsistent"
" ancient   " "inconsistent"
" ancient   " "inconsistent"
" ancient   " "inconsistent"
" ancient   " "shared queen"
" insect   " "inconsistent"
" ancient   " "inconsistent"
" ancient   " "inconsistent"
" ancient   " "inconsistent"
" insect   " "inconsistent"
" ancient   " "inconsistent"
" ancient   " "inconsistent"
" ancient   " "inconsistent"
" ancient   " "inconsistent"
" ancient   " "shared queen"
" ancient   " "inconsistent"
" ancient   " "shared worker"
" insect   " "inconsistent"
" ancient   " "inconsistent"
" insect   " "inconsistent"
" ancient   " "inconsistent"
" ancient   " "inconsistent"
" ancient   " "shared queen"
" ancient   " "inconsistent"
" ancient   " "inconsistent"
" ancient   " "shared worker"
" ancient   " "inconsistent"
" ancient   " "inconsistent"
" ancient   " "inconsistent"
" ancient   " "inconsistent"
" ancient   " "inconsistent"
" insect   " "not caste-biased"
" insect   " "inconsistent"
" ancient   " "inconsistent"
" ancient   " "inconsistent"
" ancient   " "inconsistent"
" ancient   " "inconsistent"
" ancient   " "inconsistent"
" insect   " "inconsistent"
" ancient   " "inconsistent"
" ancient   " "inconsistent"
" ancient   " "inconsistent"
" ancient   " "inconsistent"
" ancient   " "inconsistent"
" ancient   " "inconsistent"
" ancient   " "inconsistent"
" ancient   " "inconsistent"
" ancient   " "inconsistent"
" ancient   " "inconsistent"
" ancient   " "inconsistent"
" ancient   " "inconsistent"
" insect   " "shared queen"
" insect   " "inconsistent"
" insect   " "inconsistent"
" ancient   " "inconsistent"
" ancient   " "inconsistent"
" ancient   " "inconsistent"
" ancient   " "inconsistent"
" ancient   " "inconsistent"
" insect   " "inconsistent"
" hymenopteran   " "shared queen"
" ancient   " "inconsistent"
" ancient   " "shared queen"
" ancient   " "inconsistent"
" ancient   " "inconsistent"
" ancient   " "inconsistent"
" ancient   " "inconsistent"
" ancient   " "inconsistent"
" ancient   " "inconsistent"
" ancient   " "inconsistent"
" ancient   " "inconsistent"
" ancient   " "inconsistent"
" ancient   " "inconsistent"
" ancient   " "inconsistent"
" ancient   " "inconsistent"
" ancient   " "inconsistent"
" ancient   " "inconsistent"
" ancient   " "not caste-biased"
" ancient   " "inconsistent"
" ancient   " "inconsistent"
" ancient   " "inconsistent"
" ancient   " "inconsistent"
" ancient   " "inconsistent"
" ancient   " "shared queen"
" ancient   " "inconsistent"
" insect   " "inconsistent"
" ancient   " "inconsistent"
" ancient   " "not caste-biased"
" ancient   " "inconsistent"
" ancient   " "inconsistent"
" ancient   " "inconsistent"
" ancient   " "inconsistent"
" ancient   " "inconsistent"
" ancient   " "inconsistent"
" ancient   " "inconsistent"
" ancient   " "inconsistent"
" ancient   " "inconsistent"
" ancient   " "inconsistent"
" ancient   " "inconsistent"
" ancient   " "shared worker"
" ancient   " "inconsistent"
" ancient   " "inconsistent"
" ancient   " "inconsistent"
" ancient   " "inconsistent"
" ancient   " "inconsistent"
" ancient   " "inconsistent"
" ancient   " "inconsistent"
" ancient   " "shared queen"
" ancient   " "inconsistent"
" ancient   " "inconsistent"
" ancient   " "inconsistent"
" ancient   " "inconsistent"
" ancient   " "inconsistent"
" ancient   " "inconsistent"
" ancient   " "inconsistent"
" ancient   " "inconsistent"
" ancient   " "inconsistent"
" insect   " "inconsistent"
" ancient   " "inconsistent"
" ancient   " "inconsistent"
" ancient   " "inconsistent"
" ancient   " "inconsistent"
" ancient   " "inconsistent"
" ancient   " "inconsistent"
" ancient   " "inconsistent"
" ancient   " "inconsistent"
" ancient   " "inconsistent"
" ancient   " "inconsistent"
" ancient   " "shared queen"
" ancient   " "inconsistent"
" ancient   " "shared worker"
" ancient   " "inconsistent"
" ancient   " "inconsistent"
" ancient   " "inconsistent"
" ancient   " "inconsistent"
" ancient   " "inconsistent"
" ancient   " "inconsistent"
" insect   " "inconsistent"
" ancient   " "inconsistent"
" ancient   " "inconsistent"
" insect   " "inconsistent"
" ancient   " "inconsistent"
" ancient   " "inconsistent"
" ancient   " "inconsistent"
" ancient   " "inconsistent"
" ancient   " "inconsistent"
" ancient   " "inconsistent"
" insect   " "inconsistent"
" ancient   " "inconsistent"
" ancient   " "inconsistent"
" ancient   " "inconsistent"
" insect   " "inconsistent"
" ancient   " "inconsistent"
" ancient   " "inconsistent"
" ancient   " "inconsistent"
" insect   " "inconsistent"
" insect   " "inconsistent"
" ancient   " "inconsistent"
" ancient   " "inconsistent"
" ancient   " "inconsistent"
" ancient   " "inconsistent"
" ancient   " "inconsistent"
" ancient   " "shared queen"
" ancient   " "shared queen"
" insect   " "inconsistent"
" ancient   " "shared worker"
" ancient   " "inconsistent"
" ancient   " "inconsistent"
" ancient   " "inconsistent"
" ancient   " "inconsistent"
" ancient   " "inconsistent"
" ancient   " "shared queen"
" ancient   " "inconsistent"
" ancient   " "inconsistent"
" ancient   " "inconsistent"
" ancient   " "inconsistent"
" ancient   " "inconsistent"
" ancient   " "inconsistent"
" ancient   " "inconsistent"
" ancient   " "inconsistent"
" ancient   " "inconsistent"
" ancient   " "inconsistent"
" ancient   " "inconsistent"
" ancient   " "shared worker"
" ancient   " "inconsistent"
" ancient   " "shared queen"
" ancient   " "inconsistent"
" insect   " "inconsistent"
" ancient   " "inconsistent"
" insect   " "inconsistent"
" ancient   " "shared worker"
" ancient   " "inconsistent"
" ancient   " "inconsistent"
" ancient   " "inconsistent"
" ancient   " "shared queen"
" ancient   " "inconsistent"
" ancient   " "shared queen"
" ancient   " "inconsistent"
" ancient   " "inconsistent"
" ancient   " "inconsistent"
" ancient   " "inconsistent"
" ancient   " "inconsistent"
" ancient   " "inconsistent"
" ancient   " "inconsistent"
" hymenopteran   " "inconsistent"
" ancient   " "inconsistent"
" ancient   " "inconsistent"
" ancient   " "inconsistent"
" ancient   " "shared queen"
" ancient   " "inconsistent"
" ancient   " "shared queen"
" ancient   " "shared queen"
" ancient   " "inconsistent"
" hymenopteran   " "inconsistent"
" ancient   " "inconsistent"
" ancient   " "inconsistent"
" insect   " "inconsistent"
" ancient   " "not caste-biased"
" ancient   " "inconsistent"
" ancient   " "shared worker"
" ancient   " "shared queen"
" ancient   " "inconsistent"
" ancient   " "inconsistent"
" ancient   " "inconsistent"
" ancient   " "inconsistent"
" ancient   " "inconsistent"
" ancient   " "shared queen"
" ancient   " "shared queen"
" ancient   " "inconsistent"
" ancient   " "inconsistent"
" ancient   " "shared queen"
" ancient   " "inconsistent"
" ancient   " "inconsistent"
" hymenopteran   " "inconsistent"
" ancient   " "inconsistent"
" ancient   " "inconsistent"
" ancient   " "inconsistent"
" ancient   " "inconsistent"
" ancient   " "inconsistent"
" ancient   " "inconsistent"
" insect   " "inconsistent"
" ancient   " "inconsistent"
" ancient   " "inconsistent"
" ancient   " "inconsistent"
" ancient   " "inconsistent"
" insect   " "inconsistent"
" ancient   " "inconsistent"
" ancient   " "inconsistent"
" ancient   " "inconsistent"
" ancient   " "inconsistent"
" ancient   " "inconsistent"
" ancient   " "shared queen"
" ancient   " "inconsistent"
" insect   " "shared queen"
" ancient   " "inconsistent"
" ancient   " "inconsistent"
" ancient   " "shared worker"
" ancient   " "shared worker"
" ancient   " "inconsistent"
" ancient   " "shared queen"
" ancient   " "inconsistent"
" insect   " "inconsistent"
" ancient   " "inconsistent"
" ancient   " "inconsistent"
" ancient   " "inconsistent"
" ancient   " "inconsistent"
" hymenopteran   " "inconsistent"
" ancient   " "inconsistent"
" ancient   " "inconsistent"
" ancient   " "inconsistent"
" ancient   " "inconsistent"
" ancient   " "inconsistent"
" ancient   " "inconsistent"
" ancient   " "inconsistent"
" ancient   " "inconsistent"
" ancient   " "inconsistent"
" ancient   " "inconsistent"
" ancient   " "inconsistent"
" ancient   " "inconsistent"
" ancient   " "inconsistent"
" ancient   " "inconsistent"
" ancient   " "inconsistent"
" ancient   " "inconsistent"
" hymenopteran   " "inconsistent"
" insect   " "inconsistent"
" hymenopteran   " "inconsistent"
" ancient   " "inconsistent"
" ancient   " "inconsistent"
" ancient   " "inconsistent"
" ancient   " "inconsistent"
" ancient   " "inconsistent"
" ancient   " "inconsistent"
" insect   " "inconsistent"
" ancient   " "inconsistent"
" ancient   " "inconsistent"
" ancient   " "inconsistent"
" ancient   " "inconsistent"
" ancient   " "inconsistent"
" ancient   " "inconsistent"
" ancient   " "inconsistent"
" insect   " "inconsistent"
" insect   " "inconsistent"
" ancient   " "inconsistent"
" ancient   " "inconsistent"
" ancient   " "inconsistent"
" ancient   " "inconsistent"
" ancient   " "inconsistent"
" ancient   " "inconsistent"
" ancient   " "inconsistent"
" ancient   " "inconsistent"
" insect   " "shared worker"
" ancient   " "inconsistent"
" ancient   " "inconsistent"
" ancient   " "inconsistent"
" ancient   " "inconsistent"
" ancient   " "inconsistent"
" ancient   " "inconsistent"
" hymenopteran   " "shared queen"
" ancient   " "shared queen"
" ancient   " "inconsistent"
" ancient   " "inconsistent"
" ancient   " "inconsistent"
" ancient   " "inconsistent"
" ancient   " "inconsistent"
" ancient   " "shared queen"
" ancient   " "shared queen"
" ancient   " "inconsistent"
" ancient   " "shared queen"
" ancient   " "inconsistent"
" hymenopteran   " "inconsistent"
" ancient   " "inconsistent"
" insect   " "inconsistent"
" ancient   " "inconsistent"
" ancient   " "inconsistent"
" insect   " "inconsistent"
" ancient   " "inconsistent"
" ancient   " "shared queen"
" ancient   " "inconsistent"
" ancient   " "inconsistent"
" ancient   " "shared queen"
" ancient   " "inconsistent"
" ancient   " "inconsistent"
" ancient   " "inconsistent"
" ancient   " "inconsistent"
" ancient   " "inconsistent"
" hymenopteran   " "inconsistent"
" ancient   " "inconsistent"
" ancient   " "inconsistent"
" ancient   " "shared queen"
" ancient   " "inconsistent"
" ancient   " "inconsistent"
" ancient   " "inconsistent"
" ancient   " "inconsistent"
" ancient   " "inconsistent"
" insect   " "inconsistent"
" insect   " "inconsistent"
" ancient   " "inconsistent"
" ancient   " "inconsistent"
" insect   " "shared queen"
" ancient   " "inconsistent"
" ancient   " "inconsistent"
" insect   " "shared queen"
" ancient   " "inconsistent"
" ancient   " "inconsistent"
" ancient   " "inconsistent"
" insect   " "inconsistent"
" ancient   " "inconsistent"
" ancient   " "inconsistent"
" ancient   " "inconsistent"
" ancient   " "inconsistent"
" ancient   " "inconsistent"
" ancient   " "inconsistent"
" ancient   " "inconsistent"
" ancient   " "shared worker"
" ancient   " "inconsistent"
" ancient   " "inconsistent"
" ancient   " "inconsistent"
" ancient   " "inconsistent"
" insect   " "inconsistent"
" ancient   " "inconsistent"
" ancient   " "inconsistent"
" ancient   " "inconsistent"
" ancient   " "inconsistent"
" ancient   " "shared queen"
" ancient   " "inconsistent"
" ancient   " "shared worker"
" ancient   " "inconsistent"
" ancient   " "inconsistent"
" ancient   " "inconsistent"
" ancient   " "inconsistent"
" ancient   " "inconsistent"
" ancient   " "shared worker"
" ancient   " "inconsistent"
" ancient   " "inconsistent"
" ancient   " "inconsistent"
" ancient   " "inconsistent"
" insect   " "inconsistent"
" ancient   " "inconsistent"
" ancient   " "inconsistent"
" ancient   " "inconsistent"
" insect   " "inconsistent"
" ancient   " "inconsistent"
" ancient   " "not caste-biased"
" ancient   " "inconsistent"
" ancient   " "inconsistent"
" ancient   " "inconsistent"
" hymenopteran   " "inconsistent"
" ancient   " "inconsistent"
" ancient   " "inconsistent"
" ancient   " "inconsistent"
" ancient   " "inconsistent"
" ancient   " "inconsistent"
" ancient   " "inconsistent"
" ancient   " "inconsistent"
" ancient   " "inconsistent"
" ancient   " "inconsistent"
" ancient   " "inconsistent"
" ancient   " "inconsistent"
" ancient   " "inconsistent"
" hymenopteran   " "inconsistent"
" ancient   " "inconsistent"
" ancient   " "inconsistent"
" ancient   " "inconsistent"
" ancient   " "shared queen"
" ancient   " "inconsistent"
" ancient   " "inconsistent"
" ancient   " "inconsistent"
" ancient   " "inconsistent"
" ancient   " "inconsistent"
" ancient   " "inconsistent"
" ancient   " "inconsistent"
" ancient   " "shared queen"
" ancient   " "inconsistent"
" ancient   " "shared queen"
" ancient   " "inconsistent"
" ancient   " "inconsistent"
" ancient   " "inconsistent"
" ancient   " "inconsistent"
" ancient   " "shared queen"
" ancient   " "inconsistent"
" insect   " "inconsistent"
" ancient   " "inconsistent"
" ancient   " "shared queen"
" insect   " "inconsistent"
" ancient   " "shared queen"
" ancient   " "inconsistent"
" ancient   " "inconsistent"
" insect   " "inconsistent"
" ancient   " "inconsistent"
" ancient   " "inconsistent"
" ancient   " "inconsistent"
" ancient   " "inconsistent"
" ancient   " "shared queen"
" ancient   " "shared worker"
" ancient   " "inconsistent"
" ancient   " "inconsistent"
" ancient   " "inconsistent"
" ancient   " "inconsistent"
" ancient   " "inconsistent"
" ancient   " "inconsistent"
" ancient   " "not caste-biased"
" ancient   " "inconsistent"
" ancient   " "inconsistent"
" hymenopteran   " "inconsistent"
" ancient   " "inconsistent"
" ancient   " "inconsistent"
" ancient   " "inconsistent"
" ancient   " "inconsistent"
" ancient   " "inconsistent"
" ancient   " "inconsistent"
" ancient   " "inconsistent"
" ancient   " "inconsistent"
" ancient   " "inconsistent"
" ancient   " "inconsistent"
" ancient   " "inconsistent"
" ancient   " "inconsistent"
" ancient   " "inconsistent"
" ancient   " "inconsistent"
" ancient   " "inconsistent"
" ancient   " "inconsistent"
" ancient   " "inconsistent"
" ancient   " "inconsistent"
" ancient   " "inconsistent"
" ancient   " "inconsistent"
" ancient   " "inconsistent"
" ancient   " "inconsistent"
" ancient   " "shared queen"
" insect   " "inconsistent"
" ancient   " "inconsistent"
" insect   " "inconsistent"
" ancient   " "inconsistent"
" ancient   " "inconsistent"
" ancient   " "inconsistent"
" ancient   " "inconsistent"
" ancient   " "inconsistent"
" ancient   " "inconsistent"
" ancient   " "inconsistent"
" ancient   " "inconsistent"
" insect   " "shared worker"
" ancient   " "inconsistent"
" ancient   " "inconsistent"
" ancient   " "inconsistent"
" hymenopteran   " "inconsistent"
" ancient   " "inconsistent"
" ancient   " "inconsistent"
" insect   " "inconsistent"
" ancient   " "inconsistent"
" ancient   " "inconsistent"
" ancient   " "inconsistent"
" ancient   " "inconsistent"
" ancient   " "inconsistent"
" ancient   " "inconsistent"
" ancient   " "inconsistent"
" ancient   " "inconsistent"
" ancient   " "inconsistent"
" ancient   " "inconsistent"
" ancient   " "inconsistent"
" ancient   " "inconsistent"
" ancient   " "inconsistent"
" hymenopteran   " "inconsistent"
" ancient   " "inconsistent"
" hymenopteran   " "inconsistent"
" ancient   " "shared worker"
" ancient   " "inconsistent"
" ancient   " "shared queen"
" ancient   " "shared queen"
" ancient   " "inconsistent"
" ancient   " "inconsistent"
" ancient   " "inconsistent"
" ancient   " "inconsistent"
" ancient   " "inconsistent"
" ancient   " "inconsistent"
" insect   " "inconsistent"
" ancient   " "inconsistent"
" ancient   " "inconsistent"
" ancient   " "inconsistent"
" ancient   " "inconsistent"
" ancient   " "inconsistent"
" ancient   " "inconsistent"
" ancient   " "inconsistent"
" ancient   " "inconsistent"
" ancient   " "inconsistent"
" ancient   " "inconsistent"
" ancient   " "inconsistent"
" ancient   " "inconsistent"
" insect   " "shared queen"
" ancient   " "inconsistent"
" ancient   " "inconsistent"
" hymenopteran   " "inconsistent"
" ancient   " "inconsistent"
" ancient   " "inconsistent"
" ancient   " "inconsistent"
" ancient   " "inconsistent"
" insect   " "inconsistent"
" ancient   " "inconsistent"
" ancient   " "inconsistent"
" ancient   " "inconsistent"
" ancient   " "shared queen"
" ancient   " "inconsistent"
" ancient   " "shared queen"
" ancient   " "shared queen"
" ancient   " "inconsistent"
" ancient   " "inconsistent"
" insect   " "inconsistent"
" insect   " "inconsistent"
" insect   " "inconsistent"
" ancient   " "inconsistent"
" ancient   " "inconsistent"
" ancient   " "inconsistent"
" ancient   " "shared queen"
" insect   " "inconsistent"
" ancient   " "inconsistent"
" ancient   " "inconsistent"
" ancient   " "inconsistent"
" ancient   " "inconsistent"
" ancient   " "inconsistent"
" ancient   " "not caste-biased"
" hymenopteran   " "inconsistent"
" ancient   " "inconsistent"
" ancient   " "not caste-biased"
" ancient   " "shared queen"
" ancient   " "inconsistent"
" ancient   " "shared queen"
" ancient   " "inconsistent"
" ancient   " "inconsistent"
" ancient   " "inconsistent"
" ancient   " "not caste-biased"
" ancient   " "inconsistent"
" ancient   " "inconsistent"
" ancient   " "inconsistent"
" ancient   " "inconsistent"
" ancient   " "inconsistent"
" insect   " "inconsistent"
" ancient   " "inconsistent"
" insect   " "inconsistent"
" ancient   " "inconsistent"
" ancient   " "inconsistent"
" ancient   " "inconsistent"
" ancient   " "shared queen"
" ancient   " "shared queen"
" ancient   " "inconsistent"
" ancient   " "inconsistent"
" ancient   " "inconsistent"
" ancient   " "inconsistent"
" insect   " "inconsistent"
" ancient   " "inconsistent"
" ancient   " "inconsistent"
" ancient   " "shared queen"
" insect   " "shared queen"
" ancient   " "inconsistent"
" ancient   " "inconsistent"
" ancient   " "inconsistent"
" ancient   " "shared queen"
" ancient   " "inconsistent"
" ancient   " "inconsistent"
" ancient   " "shared queen"
" ancient   " "inconsistent"
" ancient   " "inconsistent"
" ancient   " "inconsistent"
" ancient   " "inconsistent"
" ancient   " "inconsistent"
" ancient   " "inconsistent"
" ancient   " "inconsistent"
" ancient   " "inconsistent"
" ancient   " "inconsistent"
" ancient   " "inconsistent"
" ancient   " "inconsistent"
" ancient   " "inconsistent"
" ancient   " "inconsistent"
" ancient   " "inconsistent"
" insect   " "inconsistent"
" ancient   " "inconsistent"
" ancient   " "shared worker"
" ancient   " "inconsistent"
" ancient   " "inconsistent"
" insect   " "inconsistent"
" ancient   " "inconsistent"
" insect   " "inconsistent"
" ancient   " "inconsistent"
" ancient   " "inconsistent"
" insect   " "inconsistent"
" insect   " "inconsistent"
" ancient   " "inconsistent"
" ancient   " "inconsistent"
" ancient   " "inconsistent"
" ancient   " "inconsistent"
" ancient   " "inconsistent"
" ancient   " "inconsistent"
" ancient   " "inconsistent"
" insect   " "inconsistent"
" ancient   " "shared queen"
" ancient   " "inconsistent"
" hymenopteran   " "shared worker"
" ancient   " "inconsistent"
" ancient   " "inconsistent"
" ancient   " "shared queen"
" ancient   " "inconsistent"
" ancient   " "inconsistent"
" ancient   " "inconsistent"
" insect   " "inconsistent"
" ancient   " "inconsistent"
" ancient   " "shared queen"
" ancient   " "inconsistent"
" ancient   " "inconsistent"
" ancient   " "inconsistent"
" ancient   " "inconsistent"
" insect   " "inconsistent"
" ancient   " "shared queen"
" ancient   " "inconsistent"
" ancient   " "inconsistent"
" ancient   " "inconsistent"
" ancient   " "inconsistent"
" ancient   " "inconsistent"
" ancient   " "inconsistent"
" ancient   " "inconsistent"
" ancient   " "shared worker"
" ancient   " "shared worker"
" ancient   " "inconsistent"
" ancient   " "shared queen"
" ancient   " "inconsistent"
" ancient   " "inconsistent"
" ancient   " "inconsistent"
" ancient   " "inconsistent"
" ancient   " "inconsistent"
" ancient   " "inconsistent"
" ancient   " "inconsistent"
" ancient   " "shared worker"
" ancient   " "inconsistent"
" ancient   " "inconsistent"
" ancient   " "inconsistent"
" ancient   " "inconsistent"
" ancient   " "inconsistent"
" ancient   " "inconsistent"
" ancient   " "inconsistent"
" ancient   " "inconsistent"
" ancient   " "not caste-biased"
" ancient   " "inconsistent"
" ancient   " "inconsistent"
" ancient   " "inconsistent"
" ancient   " "inconsistent"
" ancient   " "inconsistent"
" ancient   " "inconsistent"
" ancient   " "inconsistent"
" ancient   " "inconsistent"
" ancient   " "inconsistent"
" ancient   " "inconsistent"
" ancient   " "inconsistent"
" ancient   " "inconsistent"
" insect   " "inconsistent"
" insect   " "shared queen"
" ancient   " "inconsistent"
" insect   " "inconsistent"
" ancient   " "inconsistent"
" hymenopteran   " "inconsistent"
" ancient   " "inconsistent"
" ancient   " "shared queen"
" ancient   " "inconsistent"
" ancient   " "inconsistent"
" ancient   " "inconsistent"
" hymenopteran   " "shared queen"
" hymenopteran   " "inconsistent"
" ancient   " "inconsistent"
" ancient   " "inconsistent"
" ancient   " "inconsistent"
" insect   " "inconsistent"
" ancient   " "shared queen"
" ancient   " "inconsistent"
" ancient   " "inconsistent"
" ancient   " "inconsistent"
" ancient   " "inconsistent"
" ancient   " "inconsistent"
" ancient   " "inconsistent"
" ancient   " "inconsistent"
" ancient   " "inconsistent"
" insect   " "inconsistent"
" ancient   " "inconsistent"
" ancient   " "inconsistent"
" ancient   " "inconsistent"
" ancient   " "inconsistent"
" ancient   " "inconsistent"
" ancient   " "inconsistent"
" ancient   " "inconsistent"
" ancient   " "inconsistent"
" ancient   " "inconsistent"
" ancient   " "inconsistent"
" ancient   " "inconsistent"
" ancient   " "inconsistent"
" ancient   " "inconsistent"
" ancient   " "inconsistent"
" ancient   " "inconsistent"
" ancient   " "inconsistent"
" ancient   " "inconsistent"
" ancient   " "inconsistent"
" ancient   " "inconsistent"
" ancient   " "shared worker"
" ancient   " "shared worker"
" ancient   " "inconsistent"
" ancient   " "inconsistent"
" ancient   " "inconsistent"
" ancient   " "inconsistent"
" insect   " "inconsistent"
" ancient   " "inconsistent"
" ancient   " "not caste-biased"
" ancient   " "inconsistent"
" ancient   " "shared queen"
" ancient   " "shared queen"
" ancient   " "inconsistent"
" ancient   " "shared queen"
" ancient   " "inconsistent"
" ancient   " "inconsistent"
" ancient   " "inconsistent"
" ancient   " "inconsistent"
" ancient   " "inconsistent"
" insect   " "inconsistent"
" ancient   " "inconsistent"
" ancient   " "inconsistent"
" insect   " "inconsistent"
" ancient   " "inconsistent"
" ancient   " "inconsistent"
" ancient   " "inconsistent"
" ancient   " "inconsistent"
" ancient   " "inconsistent"
" ancient   " "shared queen"
" insect   " "inconsistent"
" ancient   " "inconsistent"
" ancient   " "inconsistent"
" ancient   " "shared worker"
" ancient   " "shared queen"
" ancient   " "inconsistent"
" ancient   " "not caste-biased"
" ancient   " "inconsistent"
" ancient   " "inconsistent"
" ancient   " "inconsistent"
" ancient   " "inconsistent"
" ancient   " "inconsistent"
" ancient   " "inconsistent"
" ancient   " "inconsistent"
" ancient   " "inconsistent"
" ancient   " "shared worker"
" ancient   " "inconsistent"
" ancient   " "inconsistent"
" ancient   " "inconsistent"
" ancient   " "inconsistent"
" ancient   " "shared worker"
" ancient   " "inconsistent"
" ancient   " "inconsistent"
" ancient   " "inconsistent"
" ancient   " "inconsistent"
" ancient   " "inconsistent"
" ancient   " "inconsistent"
" ancient   " "inconsistent"
" insect   " "inconsistent"
" ancient   " "inconsistent"
" ancient   " "inconsistent"
" ancient   " "shared queen"
" ancient   " "inconsistent"
" ancient   " "not caste-biased"
" ancient   " "inconsistent"
" ancient   " "inconsistent"
" ancient   " "inconsistent"
" ancient   " "inconsistent"
" insect   " "shared worker"
" ancient   " "inconsistent"
" ancient   " "shared worker"
" hymenopteran   " "inconsistent"
" ancient   " "inconsistent"
" ancient   " "inconsistent"
" insect   " "inconsistent"
" ancient   " "inconsistent"
" ancient   " "shared queen"
" ancient   " "inconsistent"
" ancient   " "inconsistent"
" ancient   " "inconsistent"
" hymenopteran   " "shared queen"
" ancient   " "inconsistent"
" ancient   " "shared queen"
" ancient   " "not caste-biased"
" ancient   " "inconsistent"
" ancient   " "inconsistent"
" ancient   " "inconsistent"
" ancient   " "inconsistent"
" ancient   " "inconsistent"
" ancient   " "inconsistent"
" ancient   " "inconsistent"
" ancient   " "inconsistent"
" ancient   " "inconsistent"
" ancient   " "inconsistent"
" ancient   " "inconsistent"
" ancient   " "inconsistent"
" ancient   " "inconsistent"
" insect   " "inconsistent"
" ancient   " "inconsistent"
" ancient   " "inconsistent"
" insect   " "inconsistent"
" ancient   " "inconsistent"
" ancient   " "inconsistent"
" hymenopteran   " "inconsistent"
" ancient   " "inconsistent"
" ancient   " "inconsistent"
" ancient   " "inconsistent"
" ancient   " "inconsistent"
" ancient   " "not caste-biased"
" ancient   " "inconsistent"
" ancient   " "inconsistent"
" ancient   " "inconsistent"
" insect   " "inconsistent"
" ancient   " "inconsistent"
" ancient   " "inconsistent"
" ancient   " "inconsistent"
" ancient   " "inconsistent"
" ancient   " "inconsistent"
" ancient   " "inconsistent"
" ancient   " "inconsistent"
" ancient   " "inconsistent"
" ancient   " "inconsistent"
" insect   " "inconsistent"
" ancient   " "inconsistent"
" insect   " "inconsistent"
" ancient   " "inconsistent"
" ancient   " "inconsistent"
" ancient   " "inconsistent"
" ancient   " "inconsistent"
" insect   " "not caste-biased"
" insect   " "inconsistent"
" ancient   " "inconsistent"
" ancient   " "inconsistent"
" insect   " "inconsistent"
" ancient   " "inconsistent"
" ancient   " "inconsistent"
" ancient   " "inconsistent"
" hymenopteran   " "inconsistent"
" ancient   " "inconsistent"
" ancient   " "inconsistent"
" ancient   " "inconsistent"
" ancient   " "inconsistent"
" insect   " "inconsistent"
" ancient   " "inconsistent"
" insect   " "inconsistent"
" insect   " "inconsistent"
" ancient   " "inconsistent"
" ancient   " "inconsistent"
" insect   " "inconsistent"
" ancient   " "inconsistent"
" insect   " "inconsistent"
" ancient   " "inconsistent"
" ancient   " "inconsistent"
" ancient   " "inconsistent"
" ancient   " "inconsistent"
" ancient   " "shared queen"
" ancient   " "inconsistent"
" ancient   " "inconsistent"
" ancient   " "inconsistent"
" ancient   " "inconsistent"
" insect   " "inconsistent"
" ancient   " "inconsistent"
" insect   " "inconsistent"
" insect   " "shared queen"
" ancient   " "shared queen"
" ancient   " "inconsistent"
" ancient   " "inconsistent"
" ancient   " "inconsistent"
" ancient   " "inconsistent"
" ancient   " "inconsistent"
" ancient   " "inconsistent"
" ancient   " "inconsistent"
" ancient   " "inconsistent"
" ancient   " "inconsistent"
" hymenopteran   " "shared queen"
" insect   " "inconsistent"
" insect   " "not caste-biased"
" ancient   " "inconsistent"
" insect   " "inconsistent"
" ancient   " "inconsistent"
" ancient   " "inconsistent"
" insect   " "inconsistent"
" ancient   " "inconsistent"
" ancient   " "inconsistent"
" ancient   " "inconsistent"
" ancient   " "inconsistent"
" hymenopteran   " "inconsistent"
" ancient   " "inconsistent"
" ancient   " "inconsistent"
" ancient   " "inconsistent"
" ancient   " "inconsistent"
" ancient   " "inconsistent"
" ancient   " "inconsistent"
" ancient   " "inconsistent"
" ancient   " "inconsistent"
" ancient   " "not caste-biased"
" ancient   " "inconsistent"
" ancient   " "inconsistent"
" ancient   " "inconsistent"
" insect   " "inconsistent"
" ancient   " "inconsistent"
" ancient   " "inconsistent"
" hymenopteran   " "inconsistent"
" ancient   " "inconsistent"
" ancient   " "inconsistent"
" ancient   " "inconsistent"
" ancient   " "inconsistent"
" ancient   " "inconsistent"
" ancient   " "inconsistent"
" ancient   " "inconsistent"
" ancient   " "inconsistent"
" insect   " "inconsistent"
" ancient   " "inconsistent"
" ancient   " "shared worker"
" ancient   " "inconsistent"
" ancient   " "inconsistent"
" ancient   " "shared worker"
" insect   " "inconsistent"
" ancient   " "inconsistent"
" ancient   " "inconsistent"
" ancient   " "inconsistent"
" ancient   " "inconsistent"
" insect   " "not caste-biased"
" ancient   " "shared queen"
" ancient   " "inconsistent"
" insect   " "inconsistent"
" insect   " "inconsistent"
" ancient   " "inconsistent"
" ancient   " "inconsistent"
" ancient   " "inconsistent"
" ancient   " "shared queen"
" ancient   " "inconsistent"
" insect   " "inconsistent"
" ancient   " "inconsistent"
" ancient   " "inconsistent"
" ancient   " "inconsistent"
" ancient   " "inconsistent"
" ancient   " "inconsistent"
" ancient   " "inconsistent"
" ancient   " "shared queen"
" ancient   " "inconsistent"
" ancient   " "inconsistent"
" insect   " "inconsistent"
" ancient   " "shared worker"
" ancient   " "inconsistent"
" insect   " "shared worker"
" insect   " "inconsistent"
" ancient   " "inconsistent"
" ancient   " "inconsistent"
" ancient   " "inconsistent"
" ancient   " "inconsistent"
" ancient   " "inconsistent"
" ancient   " "inconsistent"
" ancient   " "inconsistent"
" ancient   " "inconsistent"
" insect   " "inconsistent"
" ancient   " "shared worker"
" ancient   " "inconsistent"
" ancient   " "inconsistent"
" ancient   " "inconsistent"
" ancient   " "inconsistent"
" ancient   " "inconsistent"
" insect   " "inconsistent"
" ancient   " "inconsistent"
" ancient   " "inconsistent"
" ancient   " "inconsistent"
" ancient   " "inconsistent"
" ancient   " "inconsistent"
" ancient   " "inconsistent"
" ancient   " "inconsistent"
" ancient   " "inconsistent"
" ancient   " "inconsistent"
" ancient   " "shared worker"
" ancient   " "inconsistent"
" ancient   " "shared queen"
" hymenopteran   " "inconsistent"
" ancient   " "inconsistent"
" ancient   " "inconsistent"
" insect   " "inconsistent"
" ancient   " "inconsistent"
" insect   " "inconsistent"
" ancient   " "inconsistent"
" ancient   " "inconsistent"
" ancient   " "inconsistent"
" ancient   " "inconsistent"
" ancient   " "inconsistent"
" ancient   " "inconsistent"
" insect   " "inconsistent"
" ancient   " "inconsistent"
" ancient   " "inconsistent"
" ancient   " "inconsistent"
" ancient   " "inconsistent"
" ancient   " "inconsistent"
" ancient   " "inconsistent"
" ancient   " "inconsistent"
" insect   " "inconsistent"
" ancient   " "inconsistent"
" ancient   " "inconsistent"
" ancient   " "inconsistent"
" ancient   " "inconsistent"
" ancient   " "inconsistent"
" ancient   " "shared queen"
" ancient   " "inconsistent"
" ancient   " "inconsistent"
" ancient   " "inconsistent"
" ancient   " "inconsistent"
" ancient   " "inconsistent"
" ancient   " "inconsistent"
" ancient   " "inconsistent"
" ancient   " "inconsistent"
" ancient   " "inconsistent"
" ancient   " "shared worker"
" ancient   " "inconsistent"
" ancient   " "inconsistent"
" ancient   " "inconsistent"
" ancient   " "inconsistent"
" ancient   " "inconsistent"
" ancient   " "inconsistent"
" insect   " "inconsistent"
" ancient   " "shared worker"
" hymenopteran   " "inconsistent"
" ancient   " "inconsistent"
" ancient   " "inconsistent"
" ancient   " "inconsistent"
" ancient   " "shared worker"
" ancient   " "shared queen"
" ancient   " "inconsistent"
" ancient   " "shared queen"
" ancient   " "inconsistent"
" ancient   " "inconsistent"
" ancient   " "inconsistent"
" hymenopteran   " "shared queen"
" ancient   " "inconsistent"
" ancient   " "inconsistent"
" ancient   " "inconsistent"
" ancient   " "inconsistent"
" ancient   " "inconsistent"
" insect   " "inconsistent"
" ancient   " "inconsistent"
" insect   " "inconsistent"
" ancient   " "inconsistent"
" ancient   " "inconsistent"
" ancient   " "inconsistent"
" ancient   " "inconsistent"
" ancient   " "inconsistent"
" ancient   " "inconsistent"
" ancient   " "inconsistent"
" insect   " "shared queen"
" ancient   " "inconsistent"
" ancient   " "inconsistent"
" insect   " "inconsistent"
" ancient   " "shared queen"
" ancient   " "inconsistent"
" ancient   " "shared queen"
" ancient   " "inconsistent"
" ancient   " "inconsistent"
" ancient   " "inconsistent"
" ancient   " "inconsistent"
" ancient   " "inconsistent"
" ancient   " "inconsistent"
" ancient   " "inconsistent"
" ancient   " "inconsistent"
" ancient   " "inconsistent"
" aculeate   " "inconsistent"
" ancient   " "inconsistent"
" ancient   " "inconsistent"
" ancient   " "inconsistent"
" ancient   " "inconsistent"
" ancient   " "inconsistent"
" ancient   " "inconsistent"
" ancient   " "inconsistent"
" ancient   " "inconsistent"
" ancient   " "inconsistent"
" ancient   " "inconsistent"
" ancient   " "inconsistent"
" insect   " "inconsistent"
" ancient   " "inconsistent"
" ancient   " "inconsistent"
" ancient   " "inconsistent"
" ancient   " "shared queen"
" ancient   " "inconsistent"
" ancient   " "inconsistent"
" ancient   " "inconsistent"
" ancient   " "inconsistent"
" ancient   " "inconsistent"
" ancient   " "inconsistent"
" ancient   " "inconsistent"
" ancient   " "inconsistent"
" ancient   " "inconsistent"
" ancient   " "shared worker"
" insect   " "inconsistent"
" ancient   " "inconsistent"
" ancient   " "inconsistent"
" insect   " "inconsistent"
" ancient   " "inconsistent"
" ancient   " "inconsistent"
" insect   " "inconsistent"
" ancient   " "inconsistent"
" ancient   " "inconsistent"
" ancient   " "inconsistent"
" insect   " "inconsistent"
" insect   " "inconsistent"
" ancient   " "inconsistent"
" ancient   " "shared worker"
" ancient   " "inconsistent"
" insect   " "inconsistent"
" ancient   " "inconsistent"
" ancient   " "inconsistent"
" ancient   " "shared queen"
" ancient   " "inconsistent"
" ancient   " "inconsistent"
" ancient   " "inconsistent"
" ancient   " "inconsistent"
" ancient   " "inconsistent"
" ancient   " "shared queen"
" ancient   " "inconsistent"
" ancient   " "inconsistent"
" ancient   " "shared queen"
" ancient   " "inconsistent"
" ancient   " "inconsistent"
" ancient   " "inconsistent"
" ancient   " "inconsistent"
" ancient   " "shared worker"
" ancient   " "inconsistent"
" ancient   " "inconsistent"
" ancient   " "inconsistent"
" ancient   " "inconsistent"
" ancient   " "inconsistent"
" insect   " "inconsistent"
" ancient   " "inconsistent"
" ancient   " "inconsistent"
" ancient   " "inconsistent"
" hymenopteran   " "shared worker"
" ancient   " "shared worker"
" ancient   " "inconsistent"
" ancient   " "inconsistent"
" hymenopteran   " "inconsistent"
" ancient   " "inconsistent"
" ancient   " "shared worker"
" ancient   " "inconsistent"
" ancient   " "inconsistent"
" ancient   " "inconsistent"
" ancient   " "inconsistent"
" ancient   " "inconsistent"
" insect   " "inconsistent"
" ancient   " "inconsistent"
" ancient   " "inconsistent"
" ancient   " "inconsistent"
" insect   " "inconsistent"
" ancient   " "inconsistent"
" ancient   " "inconsistent"
" ancient   " "inconsistent"
" ancient   " "inconsistent"
" ancient   " "inconsistent"
" ancient   " "inconsistent"
" hymenopteran   " "inconsistent"
" ancient   " "inconsistent"
" insect   " "inconsistent"
" ancient   " "inconsistent"
" ancient   " "inconsistent"
" ancient   " "inconsistent"
" insect   " "inconsistent"
" ancient   " "shared queen"
" ancient   " "inconsistent"
" ancient   " "inconsistent"
" ancient   " "inconsistent"
" ancient   " "inconsistent"
" insect   " "inconsistent"
" ancient   " "inconsistent"
" ancient   " "inconsistent"
" ancient   " "inconsistent"
" ancient   " "inconsistent"
" ancient   " "inconsistent"
" ancient   " "inconsistent"
" ancient   " "inconsistent"
" ancient   " "inconsistent"
" ancient   " "inconsistent"
" ancient   " "not caste-biased"
" ancient   " "inconsistent"
" ancient   " "inconsistent"
" ancient   " "inconsistent"
" ancient   " "inconsistent"
" ancient   " "inconsistent"
" ancient   " "inconsistent"
" ancient   " "inconsistent"
" ancient   " "inconsistent"
" ancient   " "inconsistent"
" ancient   " "shared worker"
" ancient   " "inconsistent"
" hymenopteran   " "inconsistent"
" insect   " "inconsistent"
" insect   " "inconsistent"
" ancient   " "inconsistent"
" ancient   " "inconsistent"
" ancient   " "inconsistent"
" ancient   " "inconsistent"
" ancient   " "inconsistent"
" ancient   " "shared queen"
" ancient   " "shared queen"
" ancient   " "inconsistent"
" insect   " "shared queen"
" ancient   " "shared worker"
" ancient   " "shared worker"
" ancient   " "inconsistent"
" ancient   " "shared queen"
" ancient   " "inconsistent"
" ancient   " "inconsistent"
" hymenopteran   " "shared worker"
" ancient   " "inconsistent"
" insect   " "inconsistent"
" ancient   " "inconsistent"
" ancient   " "inconsistent"
" ancient   " "inconsistent"
" ancient   " "inconsistent"
" ancient   " "inconsistent"
" ancient   " "inconsistent"
" ancient   " "inconsistent"
" insect   " "inconsistent"
" ancient   " "inconsistent"
" ancient   " "inconsistent"
" ancient   " "inconsistent"
" ancient   " "inconsistent"
" ancient   " "inconsistent"
" ancient   " "shared queen"
" ancient   " "inconsistent"
" ancient   " "inconsistent"
" ancient   " "inconsistent"
" ancient   " "inconsistent"
" ancient   " "shared queen"
" ancient   " "shared queen"
" hymenopteran   " "inconsistent"
" ancient   " "shared queen"
" ancient   " "inconsistent"
" ancient   " "inconsistent"
" insect   " "inconsistent"
" ancient   " "inconsistent"
" ancient   " "inconsistent"
" ancient   " "inconsistent"
" ancient   " "shared worker"
" ancient   " "inconsistent"
" ancient   " "inconsistent"
" ancient   " "inconsistent"
" ancient   " "inconsistent"
" ancient   " "inconsistent"
" ancient   " "inconsistent"
" ancient   " "inconsistent"
" insect   " "inconsistent"
" ancient   " "inconsistent"
" ancient   " "inconsistent"
" ancient   " "shared queen"
" ancient   " "inconsistent"
" ancient   " "inconsistent"
" ancient   " "inconsistent"
" ancient   " "shared queen"
" ancient   " "inconsistent"
" hymenopteran   " "inconsistent"
" insect   " "inconsistent"
" ancient   " "inconsistent"
" ancient   " "inconsistent"
" ancient   " "inconsistent"
" ancient   " "inconsistent"
" ancient   " "inconsistent"
" insect   " "shared worker"
" ancient   " "inconsistent"
" ancient   " "inconsistent"
" ancient   " "inconsistent"
" ancient   " "inconsistent"
" ancient   " "inconsistent"
" hymenopteran   " "shared queen"
" ancient   " "inconsistent"
" ancient   " "inconsistent"
" ancient   " "inconsistent"
" ancient   " "inconsistent"
" ancient   " "inconsistent"
" insect   " "inconsistent"
" ancient   " "shared queen"
" ancient   " "inconsistent"
" insect   " "shared worker"
" insect   " "shared queen"
" insect   " "inconsistent"
" ancient   " "inconsistent"
" ancient   " "inconsistent"
" ancient   " "inconsistent"
" insect   " "inconsistent"
" ancient   " "inconsistent"
" ancient   " "inconsistent"
" ancient   " "inconsistent"
" ancient   " "shared queen"
" ancient   " "inconsistent"
" insect   " "inconsistent"
" ancient   " "inconsistent"
" ancient   " "inconsistent"
" insect   " "shared queen"
" ancient   " "inconsistent"
" ancient   " "inconsistent"
" ancient   " "inconsistent"
" insect   " "inconsistent"
" insect   " "inconsistent"
" ancient   " "inconsistent"
" ancient   " "inconsistent"
" ancient   " "inconsistent"
" ancient   " "inconsistent"
" ancient   " "inconsistent"
" ancient   " "inconsistent"
" ancient   " "inconsistent"
" ancient   " "inconsistent"
" ancient   " "inconsistent"
" insect   " "inconsistent"
" ancient   " "inconsistent"
" ancient   " "inconsistent"
" ancient   " "inconsistent"
" ancient   " "inconsistent"
" ancient   " "inconsistent"
" ancient   " "inconsistent"
" ancient   " "inconsistent"
" ancient   " "inconsistent"
" ancient   " "inconsistent"
" ancient   " "inconsistent"
" ancient   " "inconsistent"
" ancient   " "inconsistent"
" ancient   " "inconsistent"
" ancient   " "inconsistent"
" ancient   " "inconsistent"
" insect   " "inconsistent"
" ancient   " "shared queen"
" insect   " "inconsistent"
" ancient   " "shared queen"
" ancient   " "shared worker"
" ancient   " "inconsistent"
" ancient   " "inconsistent"
" ancient   " "inconsistent"
" ancient   " "inconsistent"
" ancient   " "inconsistent"
" ancient   " "shared worker"
" insect   " "inconsistent"
" ancient   " "inconsistent"
" insect   " "shared worker"
" ancient   " "inconsistent"
" ancient   " "inconsistent"
" insect   " "inconsistent"
" ancient   " "inconsistent"
" ancient   " "inconsistent"
" ancient   " "inconsistent"
" ancient   " "inconsistent"
" ancient   " "inconsistent"
" ancient   " "shared queen"
" ancient   " "inconsistent"
" insect   " "inconsistent"
" ancient   " "inconsistent"
" ancient   " "inconsistent"
" ancient   " "inconsistent"
" ancient   " "inconsistent"
" ancient   " "inconsistent"
" ancient   " "shared queen"
" ancient   " "inconsistent"
" insect   " "shared worker"
" ancient   " "inconsistent"
" insect   " "inconsistent"
" insect   " "shared queen"
" ancient   " "inconsistent"
" ancient   " "inconsistent"
" ancient   " "inconsistent"
" ancient   " "inconsistent"
" insect   " "inconsistent"
" ancient   " "inconsistent"
" ancient   " "inconsistent"
" insect   " "shared queen"
" ancient   " "inconsistent"
" ancient   " "inconsistent"
" ancient   " "inconsistent"
" hymenopteran   " "inconsistent"
" ancient   " "inconsistent"
" ancient   " "inconsistent"
" ancient   " "inconsistent"
" ancient   " "inconsistent"
" ancient   " "inconsistent"
" ancient   " "inconsistent"
" ancient   " "inconsistent"
" ancient   " "inconsistent"
" ancient   " "not caste-biased"
" ancient   " "inconsistent"
" ancient   " "inconsistent"
" ancient   " "inconsistent"
" insect   " "inconsistent"
" ancient   " "inconsistent"
" ancient   " "inconsistent"
" hymenopteran   " "inconsistent"
" ancient   " "inconsistent"
" ancient   " "shared queen"
" hymenopteran   " "inconsistent"
" ancient   " "inconsistent"
" ancient   " "inconsistent"
" hymenopteran   " "inconsistent"
" ancient   " "inconsistent"
" ancient   " "inconsistent"
" ancient   " "inconsistent"
" ancient   " "inconsistent"
" ancient   " "inconsistent"
" ancient   " "shared queen"
" insect   " "inconsistent"
" ancient   " "inconsistent"
" ancient   " "inconsistent"
" ancient   " "inconsistent"
" insect   " "inconsistent"
" insect   " "inconsistent"
" ancient   " "inconsistent"
" ancient   " "inconsistent"
" insect   " "inconsistent"
" ancient   " "inconsistent"
" ancient   " "inconsistent"
" ancient   " "inconsistent"
" ancient   " "inconsistent"
" ancient   " "inconsistent"
" ancient   " "inconsistent"
" ancient   " "not caste-biased"
" ancient   " "inconsistent"
" ancient   " "shared queen"
" ancient   " "inconsistent"
" insect   " "inconsistent"
" hymenopteran   " "inconsistent"
" ancient   " "inconsistent"
" ancient   " "inconsistent"
" insect   " "inconsistent"
" ancient   " "inconsistent"
" ancient   " "inconsistent"
" ancient   " "shared queen"
" ancient   " "inconsistent"
" ancient   " "inconsistent"
" ancient   " "inconsistent"
" ancient   " "inconsistent"
" ancient   " "inconsistent"
" ancient   " "shared worker"
" ancient   " "inconsistent"
" ancient   " "inconsistent"
" ancient   " "inconsistent"
" ancient   " "inconsistent"
" ancient   " "inconsistent"
" hymenopteran   " "inconsistent"
" ancient   " "inconsistent"
" insect   " "inconsistent"
" ancient   " "inconsistent"
" ancient   " "inconsistent"
" ancient   " "inconsistent"
" ancient   " "inconsistent"
" insect   " "inconsistent"
" ancient   " "inconsistent"
" ancient   " "inconsistent"
" ancient   " "inconsistent"
" ancient   " "inconsistent"
" ancient   " "inconsistent"
" ancient   " "inconsistent"
" ancient   " "inconsistent"
" ancient   " "inconsistent"
" ancient   " "inconsistent"
" ancient   " "inconsistent"
" ancient   " "inconsistent"
" ancient   " "inconsistent"
" ancient   " "inconsistent"
" insect   " "inconsistent"
" insect   " "inconsistent"
" ancient   " "shared queen"
" aculeate   " "inconsistent"
" insect   " "inconsistent"
" ancient   " "inconsistent"
" ancient   " "inconsistent"
" ancient   " "inconsistent"
" hymenopteran   " "inconsistent"
" ancient   " "inconsistent"
" ancient   " "inconsistent"
" ancient   " "inconsistent"
" insect   " "inconsistent"
" ancient   " "inconsistent"
" ancient   " "inconsistent"
" ancient   " "inconsistent"
" hymenopteran   " "inconsistent"
" ancient   " "inconsistent"
" ancient   " "inconsistent"
" ancient   " "inconsistent"
" ancient   " "inconsistent"
" ancient   " "inconsistent"
" ancient   " "inconsistent"
" ancient   " "inconsistent"
" ancient   " "shared queen"
" ancient   " "inconsistent"
" ancient   " "inconsistent"
" ancient   " "inconsistent"
" insect   " "inconsistent"
" ancient   " "inconsistent"
" insect   " "inconsistent"
" hymenopteran   " "inconsistent"
" ancient   " "inconsistent"
" ancient   " "shared queen"
" insect   " "inconsistent"
" ancient   " "inconsistent"
" ancient   " "inconsistent"
" ancient   " "shared worker"
" ancient   " "inconsistent"
" ancient   " "inconsistent"
" ancient   " "inconsistent"
" ancient   " "inconsistent"
" ancient   " "inconsistent"
" ancient   " "inconsistent"
" insect   " "inconsistent"
" ancient   " "inconsistent"
" ancient   " "inconsistent"
" ancient   " "inconsistent"
" ancient   " "inconsistent"
" ancient   " "inconsistent"
" ancient   " "inconsistent"
" ancient   " "inconsistent"
" ancient   " "inconsistent"
" ancient   " "inconsistent"
" ancient   " "inconsistent"
" insect   " "inconsistent"
" ancient   " "inconsistent"
" ancient   " "inconsistent"
" ancient   " "inconsistent"
" insect   " "inconsistent"
" ancient   " "inconsistent"
" ancient   " "inconsistent"
" ancient   " "inconsistent"
" ancient   " "inconsistent"
" hymenopteran   " "inconsistent"
" ancient   " "inconsistent"
" ancient   " "inconsistent"
" ancient   " "inconsistent"
" ancient   " "shared queen"
" ancient   " "inconsistent"
" insect   " "inconsistent"
" insect   " "inconsistent"
" insect   " "inconsistent"
" ancient   " "inconsistent"
" ancient   " "inconsistent"
" ancient   " "inconsistent"
" ancient   " "shared queen"
" hymenopteran   " "inconsistent"
" ancient   " "inconsistent"
" ancient   " "inconsistent"
" ancient   " "inconsistent"
" ancient   " "inconsistent"
" ancient   " "inconsistent"
" ancient   " "inconsistent"
" ancient   " "inconsistent"
" ancient   " "inconsistent"
" ancient   " "inconsistent"
" ancient   " "inconsistent"
" hymenopteran   " "shared queen"
" ancient   " "inconsistent"
" ancient   " "inconsistent"
" ancient   " "inconsistent"
" ancient   " "inconsistent"
" ancient   " "inconsistent"
" ancient   " "inconsistent"
" ancient   " "inconsistent"
" ancient   " "inconsistent"
" insect   " "inconsistent"
" ancient   " "inconsistent"
" ancient   " "inconsistent"
" ancient   " "inconsistent"
" ancient   " "inconsistent"
" insect   " "inconsistent"
" ancient   " "inconsistent"
" ancient   " "inconsistent"
" ancient   " "inconsistent"
" hymenopteran   " "inconsistent"
" ancient   " "shared queen"
" ancient   " "inconsistent"
" ancient   " "inconsistent"
" ancient   " "inconsistent"
" insect   " "inconsistent"
" ancient   " "inconsistent"
" ancient   " "shared queen"
" insect   " "inconsistent"
" hymenopteran   " "inconsistent"
" ancient   " "inconsistent"
" ancient   " "inconsistent"
" ancient   " "inconsistent"
" ancient   " "inconsistent"
" ancient   " "inconsistent"
" hymenopteran   " "inconsistent"
" ancient   " "inconsistent"
" ancient   " "inconsistent"
" ancient   " "inconsistent"
" insect   " "inconsistent"
" ancient   " "shared queen"
" insect   " "inconsistent"
" ancient   " "inconsistent"
" ancient   " "inconsistent"
" ancient   " "inconsistent"
" ancient   " "inconsistent"
" ancient   " "shared queen"
" ancient   " "inconsistent"
" hymenopteran   " "shared queen"
" ancient   " "shared queen"
" ancient   " "inconsistent"
" insect   " "inconsistent"
" ancient   " "inconsistent"
" ancient   " "inconsistent"
" ancient   " "inconsistent"
" ancient   " "inconsistent"
" ancient   " "inconsistent"
" ancient   " "inconsistent"
" ancient   " "shared queen"
" ancient   " "inconsistent"
" hymenopteran   " "inconsistent"
" ancient   " "inconsistent"
" ancient   " "inconsistent"
" ancient   " "inconsistent"
" ancient   " "inconsistent"
" ancient   " "inconsistent"
" ancient   " "inconsistent"
" ancient   " "inconsistent"
" insect   " "inconsistent"
" ancient   " "inconsistent"
" ancient   " "inconsistent"
" ancient   " "inconsistent"
" ancient   " "inconsistent"
" ancient   " "inconsistent"
" insect   " "shared worker"
" ancient   " "inconsistent"
" ancient   " "inconsistent"
" ancient   " "inconsistent"
" insect   " "inconsistent"
" ancient   " "inconsistent"
" ancient   " "inconsistent"
" ancient   " "inconsistent"
" ancient   " "inconsistent"
" ancient   " "shared worker"
" ancient   " "inconsistent"
" ancient   " "inconsistent"
" ancient   " "inconsistent"
" ancient   " "inconsistent"
" ancient   " "shared worker"
" ancient   " "inconsistent"
" ancient   " "not caste-biased"
" ancient   " "inconsistent"
" ancient   " "inconsistent"
" ancient   " "inconsistent"
" ancient   " "shared queen"
" ancient   " "inconsistent"
" insect   " "not caste-biased"
" ancient   " "inconsistent"
" ancient   " "shared worker"
" ancient   " "shared queen"
" hymenopteran   " "inconsistent"
" ancient   " "inconsistent"
" ancient   " "shared queen"
" ancient   " "inconsistent"
" ancient   " "inconsistent"
" ancient   " "inconsistent"
" ancient   " "inconsistent"
" ancient   " "shared worker"
" ancient   " "inconsistent"
" ancient   " "inconsistent"
" insect   " "inconsistent"
" ancient   " "inconsistent"
" hymenopteran   " "inconsistent"
" insect   " "inconsistent"
" ancient   " "inconsistent"
" ancient   " "inconsistent"
" ancient   " "inconsistent"
" ancient   " "shared queen"
" ancient   " "inconsistent"
" ancient   " "shared worker"
" ancient   " "inconsistent"
" ancient   " "inconsistent"
" ancient   " "inconsistent"
" ancient   " "inconsistent"
" ancient   " "inconsistent"
" ancient   " "shared worker"
" ancient   " "inconsistent"
" ancient   " "inconsistent"
" ancient   " "inconsistent"
" ancient   " "shared worker"
" ancient   " "inconsistent"
" ancient   " "inconsistent"
" ancient   " "inconsistent"
" insect   " "inconsistent"
" ancient   " "inconsistent"
" ancient   " "inconsistent"
" ancient   " "inconsistent"
" ancient   " "inconsistent"
" ancient   " "inconsistent"
" insect   " "not caste-biased"
" ancient   " "inconsistent"
" ancient   " "inconsistent"
" ancient   " "inconsistent"
" hymenopteran   " "inconsistent"
" ancient   " "inconsistent"
" insect   " "inconsistent"
" ancient   " "inconsistent"
" ancient   " "inconsistent"
" insect   " "inconsistent"
" insect   " "inconsistent"
" ancient   " "inconsistent"
" ancient   " "inconsistent"
" ancient   " "inconsistent"
" ancient   " "inconsistent"
" ancient   " "inconsistent"
" ancient   " "shared queen"
" ancient   " "inconsistent"
" ancient   " "inconsistent"
" ancient   " "inconsistent"
" ancient   " "inconsistent"
" ancient   " "shared queen"
" ancient   " "inconsistent"
" ancient   " "inconsistent"
" insect   " "not caste-biased"
" insect   " "inconsistent"
" ancient   " "shared queen"
" ancient   " "inconsistent"
" ancient   " "inconsistent"
" ancient   " "inconsistent"
" ancient   " "inconsistent"
" hymenopteran   " "inconsistent"
" insect   " "inconsistent"
" ancient   " "inconsistent"
" ancient   " "inconsistent"
" ancient   " "inconsistent"
" hymenopteran   " "inconsistent"
" ancient   " "inconsistent"
" insect   " "inconsistent"
" ancient   " "shared worker"
" hymenopteran   " "inconsistent"
" ancient   " "inconsistent"
" ancient   " "inconsistent"
" hymenopteran   " "inconsistent"
" ancient   " "inconsistent"
" insect   " "inconsistent"
" ancient   " "inconsistent"
" ancient   " "inconsistent"
" hymenopteran   " "inconsistent"
" ancient   " "inconsistent"
" ancient   " "inconsistent"
" ancient   " "inconsistent"
" insect   " "inconsistent"
" ancient   " "inconsistent"
" ancient   " "shared worker"
" ancient   " "inconsistent"
" ancient   " "shared queen"
" ancient   " "inconsistent"
" ancient   " "inconsistent"
" ancient   " "inconsistent"
" ancient   " "inconsistent"
" ancient   " "inconsistent"
" ancient   " "inconsistent"
" ancient   " "shared worker"
" ancient   " "inconsistent"
" ancient   " "inconsistent"
" ancient   " "inconsistent"
" ancient   " "shared queen"
" insect   " "inconsistent"
" ancient   " "inconsistent"
" ancient   " "inconsistent"
" ancient   " "inconsistent"
" ancient   " "inconsistent"
" hymenopteran   " "inconsistent"
" hymenopteran   " "inconsistent"
" ancient   " "inconsistent"
" ancient   " "inconsistent"
" ancient   " "inconsistent"
" hymenopteran   " "inconsistent"
" ancient   " "inconsistent"
" ancient   " "inconsistent"
" ancient   " "inconsistent"
" ancient   " "inconsistent"
" ancient   " "inconsistent"
" ancient   " "inconsistent"
" ancient   " "inconsistent"
" hymenopteran   " "inconsistent"
" ancient   " "inconsistent"
" ancient   " "inconsistent"
" ancient   " "shared worker"
" ancient   " "shared worker"
" ancient   " "inconsistent"
" insect   " "shared worker"
" ancient   " "shared queen"
" ancient   " "inconsistent"
" insect   " "shared queen"
" ancient   " "inconsistent"
" ancient   " "inconsistent"
" hymenopteran   " "shared queen"
" ancient   " "inconsistent"
" ancient   " "shared queen"
" hymenopteran   " "inconsistent"
" ancient   " "inconsistent"
" ancient   " "inconsistent"
" ancient   " "inconsistent"
" ancient   " "inconsistent"
" ancient   " "inconsistent"
" ancient   " "inconsistent"
" ancient   " "inconsistent"
" ancient   " "not caste-biased"
" ancient   " "inconsistent"
" insect   " "inconsistent"
" ancient   " "inconsistent"
" ancient   " "inconsistent"
" ancient   " "inconsistent"
" ancient   " "shared queen"
" ancient   " "inconsistent"
" ancient   " "not caste-biased"
" ancient   " "inconsistent"
" ancient   " "inconsistent"
" insect   " "inconsistent"
" ancient   " "inconsistent"
" ancient   " "inconsistent"
" ancient   " "inconsistent"
" ancient   " "inconsistent"
" hymenopteran   " "inconsistent"
" ancient   " "inconsistent"
" ancient   " "inconsistent"
" ancient   " "inconsistent"
" ancient   " "inconsistent"
" ancient   " "shared queen"
" ancient   " "inconsistent"
" ancient   " "inconsistent"
" ancient   " "inconsistent"
" ancient   " "inconsistent"
" ancient   " "inconsistent"
" hymenopteran   " "inconsistent"
" ancient   " "inconsistent"
" ancient   " "inconsistent"
" hymenopteran   " "inconsistent"
" ancient   " "inconsistent"
" ancient   " "inconsistent"
" insect   " "inconsistent"
" ancient   " "inconsistent"
" insect   " "inconsistent"
" ancient   " "inconsistent"
" ancient   " "shared queen"
" ancient   " "shared queen"
" insect   " "inconsistent"
" ancient   " "inconsistent"
" ancient   " "inconsistent"
" ancient   " "inconsistent"
" ancient   " "shared queen"
" ancient   " "inconsistent"
" ancient   " "inconsistent"
" ancient   " "inconsistent"
" insect   " "inconsistent"
" ancient   " "inconsistent"
" insect   " "inconsistent"
" ancient   " "inconsistent"
" ancient   " "inconsistent"
" ancient   " "inconsistent"
" ancient   " "inconsistent"
" ancient   " "inconsistent"
" ancient   " "inconsistent"
" ancient   " "inconsistent"
" ancient   " "inconsistent"
" ancient   " "shared queen"
" insect   " "inconsistent"
" ancient   " "inconsistent"
" hymenopteran   " "inconsistent"
" ancient   " "shared worker"
" ancient   " "inconsistent"
" ancient   " "inconsistent"
" ancient   " "inconsistent"
" ancient   " "inconsistent"
" ancient   " "inconsistent"
" insect   " "shared worker"
" ancient   " "inconsistent"
" ancient   " "inconsistent"
" ancient   " "inconsistent"
" ancient   " "inconsistent"
" ancient   " "inconsistent"
" ancient   " "inconsistent"
" ancient   " "inconsistent"
" ancient   " "shared queen"
" ancient   " "inconsistent"
" ancient   " "inconsistent"
" ancient   " "shared worker"
" insect   " "inconsistent"
" ancient   " "inconsistent"
" ancient   " "inconsistent"
" ancient   " "inconsistent"
" hymenopteran   " "inconsistent"
" ancient   " "inconsistent"
" ancient   " "inconsistent"
" insect   " "inconsistent"
" ancient   " "inconsistent"
" ancient   " "inconsistent"
" ancient   " "inconsistent"
" insect   " "inconsistent"
" hymenopteran   " "inconsistent"
" ancient   " "inconsistent"
" ancient   " "not caste-biased"
" insect   " "inconsistent"
" ancient   " "inconsistent"
" ancient   " "shared queen"
" ancient   " "inconsistent"
" insect   " "inconsistent"
" ancient   " "inconsistent"
" ancient   " "inconsistent"
" ancient   " "inconsistent"
" ancient   " "inconsistent"
" ancient   " "inconsistent"
" ancient   " "inconsistent"
" ancient   " "inconsistent"
" ancient   " "inconsistent"
" ancient   " "inconsistent"
" insect   " "inconsistent"
" ancient   " "shared queen"
" insect   " "inconsistent"
" ancient   " "inconsistent"
" ancient   " "inconsistent"
" insect   " "inconsistent"
" ancient   " "inconsistent"
" ancient   " "inconsistent"
" insect   " "inconsistent"
" ancient   " "inconsistent"
" ancient   " "inconsistent"
" ancient   " "inconsistent"
" ancient   " "inconsistent"
" insect   " "inconsistent"
" ancient   " "inconsistent"
" ancient   " "inconsistent"
" ancient   " "inconsistent"
" ancient   " "inconsistent"
" ancient   " "inconsistent"
" ancient   " "inconsistent"
" insect   " "inconsistent"
" ancient   " "shared queen"
" hymenopteran   " "inconsistent"
" ancient   " "inconsistent"
" ancient   " "inconsistent"
" ancient   " "inconsistent"
" insect   " "inconsistent"
" ancient   " "inconsistent"
" ancient   " "inconsistent"
" ancient   " "inconsistent"
" ancient   " "inconsistent"
" ancient   " "inconsistent"
" hymenopteran   " "inconsistent"
" ancient   " "inconsistent"
" ancient   " "shared queen"
" insect   " "shared queen"
" ancient   " "inconsistent"
" ancient   " "inconsistent"
" ancient   " "inconsistent"
" ancient   " "inconsistent"
" ancient   " "inconsistent"
" ancient   " "inconsistent"
" ancient   " "inconsistent"
" insect   " "inconsistent"
" ancient   " "inconsistent"
" ancient   " "inconsistent"
" ancient   " "shared queen"
" ancient   " "inconsistent"
" ancient   " "inconsistent"
" ancient   " "inconsistent"
" ancient   " "inconsistent"
" ancient   " "inconsistent"
" ancient   " "inconsistent"
" ancient   " "inconsistent"
" insect   " "inconsistent"
" insect   " "inconsistent"
" ancient   " "shared queen"
" insect   " "inconsistent"
" ancient   " "inconsistent"
" ancient   " "inconsistent"
" ancient   " "inconsistent"
" ancient   " "inconsistent"
" ancient   " "inconsistent"
" ancient   " "inconsistent"
" ancient   " "shared worker"
" ancient   " "inconsistent"
" ancient   " "inconsistent"
" ancient   " "inconsistent"
" ancient   " "inconsistent"
" ancient   " "not caste-biased"
" ancient   " "inconsistent"
" ancient   " "inconsistent"
" ancient   " "inconsistent"
" ancient   " "inconsistent"
" insect   " "inconsistent"
" ancient   " "inconsistent"
" ancient   " "inconsistent"
" ancient   " "inconsistent"
" ancient   " "inconsistent"
" ancient   " "shared worker"
" insect   " "inconsistent"
" ancient   " "inconsistent"
" ancient   " "inconsistent"
" insect   " "inconsistent"
" ancient   " "inconsistent"
" ancient   " "inconsistent"
" ancient   " "inconsistent"
" ancient   " "inconsistent"
" ancient   " "inconsistent"
" ancient   " "inconsistent"
" ancient   " "inconsistent"
" ancient   " "inconsistent"
" ancient   " "inconsistent"
" ancient   " "inconsistent"
" ancient   " "shared queen"
" ancient   " "shared queen"
" ancient   " "inconsistent"
" insect   " "inconsistent"
" ancient   " "inconsistent"
" ancient   " "inconsistent"
" insect   " "inconsistent"
" ancient   " "inconsistent"
" ancient   " "inconsistent"
" ancient   " "inconsistent"
" hymenopteran   " "inconsistent"
" ancient   " "inconsistent"
" ancient   " "inconsistent"
" ancient   " "inconsistent"
" ancient   " "shared queen"
" ancient   " "inconsistent"
" ancient   " "inconsistent"
" ancient   " "inconsistent"
" insect   " "inconsistent"
" ancient   " "inconsistent"
" ancient   " "shared worker"
" ancient   " "inconsistent"
" ancient   " "inconsistent"
" ancient   " "inconsistent"
" ancient   " "inconsistent"
" ancient   " "inconsistent"
" ancient   " "inconsistent"
" ancient   " "inconsistent"
" ancient   " "inconsistent"
" ancient   " "shared queen"
" ancient   " "inconsistent"
" ancient   " "inconsistent"
" ancient   " "inconsistent"
" ancient   " "inconsistent"
" ancient   " "inconsistent"
" ancient   " "inconsistent"
" ancient   " "inconsistent"
" ancient   " "inconsistent"
" ancient   " "inconsistent"
" ancient   " "inconsistent"
" ancient   " "inconsistent"
" ancient   " "inconsistent"
" ancient   " "inconsistent"
" hymenopteran   " "inconsistent"
" ancient   " "inconsistent"
" ancient   " "inconsistent"
" ancient   " "inconsistent"
" ancient   " "inconsistent"
" ancient   " "inconsistent"
" ancient   " "inconsistent"
" ancient   " "shared worker"
" ancient   " "inconsistent"
" hymenopteran   " "inconsistent"
" ancient   " "inconsistent"
" ancient   " "inconsistent"
" ancient   " "inconsistent"
" ancient   " "inconsistent"
" insect   " "inconsistent"
" ancient   " "inconsistent"
" ancient   " "inconsistent"
" ancient   " "inconsistent"
" ancient   " "inconsistent"
" ancient   " "inconsistent"
" ancient   " "shared worker"
" ancient   " "inconsistent"
" ancient   " "inconsistent"
" ancient   " "inconsistent"
" ancient   " "inconsistent"
" ancient   " "inconsistent"
" ancient   " "inconsistent"
" ancient   " "inconsistent"
" ancient   " "inconsistent"
" ancient   " "inconsistent"
" ancient   " "inconsistent"
" ancient   " "inconsistent"
" ancient   " "inconsistent"
" ancient   " "inconsistent"
" ancient   " "inconsistent"
" hymenopteran   " "shared queen"
" ancient   " "inconsistent"
" ancient   " "inconsistent"
" insect   " "inconsistent"
" ancient   " "inconsistent"
" ancient   " "inconsistent"
" insect   " "shared worker"
" ancient   " "inconsistent"
" ancient   " "inconsistent"
" ancient   " "inconsistent"
" ancient   " "inconsistent"
" ancient   " "inconsistent"
" ancient   " "inconsistent"
" ancient   " "inconsistent"
" ancient   " "inconsistent"
" ancient   " "shared queen"
" ancient   " "inconsistent"
" ancient   " "inconsistent"
" ancient   " "shared worker"
" ancient   " "inconsistent"
" ancient   " "inconsistent"
" hymenopteran   " "not caste-biased"
" ancient   " "inconsistent"
" ancient   " "inconsistent"
" insect   " "inconsistent"
" ancient   " "inconsistent"
" ancient   " "shared worker"
" ancient   " "inconsistent"
" ancient   " "inconsistent"
" ancient   " "inconsistent"
" ancient   " "inconsistent"
" ancient   " "shared worker"
" ancient   " "inconsistent"
" insect   " "inconsistent"
" hymenopteran   " "inconsistent"
" ancient   " "inconsistent"
" ancient   " "not caste-biased"
" ancient   " "inconsistent"
" ancient   " "inconsistent"
" insect   " "inconsistent"
" ancient   " "inconsistent"
" ancient   " "inconsistent"
" ancient   " "inconsistent"
" ancient   " "inconsistent"
" ancient   " "shared worker"
" ancient   " "inconsistent"
" ancient   " "inconsistent"
" ancient   " "inconsistent"
" ancient   " "inconsistent"
" ancient   " "inconsistent"
" ancient   " "inconsistent"
" ancient   " "inconsistent"
" ancient   " "inconsistent"
" ancient   " "inconsistent"
" ancient   " "inconsistent"
" ancient   " "inconsistent"
" ancient   " "inconsistent"
" ancient   " "inconsistent"
" ancient   " "inconsistent"
" ancient   " "inconsistent"
" ancient   " "shared worker"
" ancient   " "inconsistent"
" ancient   " "inconsistent"
" ancient   " "inconsistent"
" ancient   " "inconsistent"
" ancient   " "inconsistent"
" hymenopteran   " "inconsistent"
" insect   " "not caste-biased"
" hymenopteran   " "inconsistent"
" ancient   " "shared worker"
" ancient   " "inconsistent"
" ancient   " "shared queen"
" ancient   " "shared queen"
" ancient   " "inconsistent"
" ancient   " "inconsistent"
" ancient   " "inconsistent"
" ancient   " "inconsistent"
" hymenopteran   " "inconsistent"
" insect   " "inconsistent"
" ancient   " "inconsistent"
" hymenopteran   " "inconsistent"
" ancient   " "inconsistent"
" ancient   " "inconsistent"
" ancient   " "inconsistent"
" ancient   " "inconsistent"
" insect   " "inconsistent"
" ancient   " "shared worker"
" ancient   " "inconsistent"
" ancient   " "inconsistent"
" ancient   " "inconsistent"
" ancient   " "inconsistent"
" ancient   " "inconsistent"
" ancient   " "inconsistent"
" ancient   " "inconsistent"
" ancient   " "inconsistent"
" ancient   " "inconsistent"
" ancient   " "inconsistent"
" ancient   " "inconsistent"
" ancient   " "inconsistent"
" ancient   " "inconsistent"
" ancient   " "inconsistent"
" ancient   " "inconsistent"
" ancient   " "inconsistent"
" hymenopteran   " "shared queen"
" ancient   " "inconsistent"
" ancient   " "shared queen"
" ancient   " "inconsistent"
" ancient   " "inconsistent"
" ancient   " "inconsistent"
" insect   " "inconsistent"
" ancient   " "inconsistent"
" ancient   " "inconsistent"
" ancient   " "inconsistent"
" insect   " "inconsistent"
" ancient   " "inconsistent"
" ancient   " "inconsistent"
" ancient   " "inconsistent"
" ancient   " "inconsistent"
" ancient   " "inconsistent"
" insect   " "inconsistent"
" ancient   " "inconsistent"
" ancient   " "inconsistent"
" insect   " "inconsistent"
" insect   " "inconsistent"
" ancient   " "inconsistent"
" insect   " "inconsistent"
" hymenopteran   " "inconsistent"
" ancient   " "inconsistent"
" insect   " "shared worker"
" insect   " "inconsistent"
" ancient   " "inconsistent"
" ancient   " "inconsistent"
" ancient   " "inconsistent"
" ancient   " "inconsistent"
" ancient   " "inconsistent"
" ancient   " "inconsistent"
" ancient   " "shared worker"
" ancient   " "inconsistent"
" ancient   " "inconsistent"
" ancient   " "inconsistent"
" ancient   " "shared worker"
" ancient   " "shared queen"
" insect   " "inconsistent"
" insect   " "inconsistent"
" ancient   " "inconsistent"
" ancient   " "inconsistent"
" ancient   " "shared worker"
" ancient   " "inconsistent"
" ancient   " "inconsistent"
" ancient   " "inconsistent"
" ancient   " "inconsistent"
" ancient   " "inconsistent"
" insect   " "inconsistent"
" ancient   " "inconsistent"
" insect   " "inconsistent"
" ancient   " "inconsistent"
" ancient   " "inconsistent"
" insect   " "inconsistent"
" ancient   " "inconsistent"
" ancient   " "inconsistent"
" ancient   " "inconsistent"
" ancient   " "inconsistent"
" ancient   " "inconsistent"
" ancient   " "inconsistent"
" ancient   " "inconsistent"
" ancient   " "inconsistent"
" ancient   " "inconsistent"
" ancient   " "inconsistent"
" ancient   " "inconsistent"
" ancient   " "inconsistent"
" insect   " "inconsistent"
" ancient   " "inconsistent"
" insect   " "not caste-biased"
" ancient   " "inconsistent"
" ancient   " "inconsistent"
" ancient   " "inconsistent"
" ancient   " "inconsistent"
" hymenopteran   " "inconsistent"
" ancient   " "inconsistent"
" ancient   " "inconsistent"
" ancient   " "inconsistent"
" insect   " "inconsistent"
" ancient   " "inconsistent"
" ancient   " "inconsistent"
" ancient   " "inconsistent"
" insect   " "shared worker"
" ancient   " "inconsistent"
" ancient   " "shared worker"
" ancient   " "inconsistent"
" ancient   " "inconsistent"
" ancient   " "inconsistent"
" ancient   " "inconsistent"
" ancient   " "inconsistent"
" ancient   " "inconsistent"
" insect   " "inconsistent"
" ancient   " "inconsistent"
" ancient   " "inconsistent"
" insect   " "not caste-biased"
" ancient   " "inconsistent"
" ancient   " "inconsistent"
" ancient   " "inconsistent"
" ancient   " "inconsistent"
" ancient   " "inconsistent"
" ancient   " "inconsistent"
" ancient   " "inconsistent"
" ancient   " "inconsistent"
" ancient   " "inconsistent"
" ancient   " "inconsistent"
" ancient   " "inconsistent"
" ancient   " "inconsistent"
" insect   " "inconsistent"
" ancient   " "inconsistent"
" ancient   " "inconsistent"
" ancient   " "inconsistent"
" ancient   " "inconsistent"
" insect   " "inconsistent"
" ancient   " "inconsistent"
" ancient   " "inconsistent"
" ancient   " "inconsistent"
" ancient   " "inconsistent"
" ancient   " "inconsistent"
" hymenopteran   " "inconsistent"
" ancient   " "inconsistent"
" ancient   " "inconsistent"
" insect   " "inconsistent"
" ancient   " "inconsistent"
" hymenopteran   " "inconsistent"
" hymenopteran   " "inconsistent"
" ancient   " "inconsistent"
" ancient   " "inconsistent"
" hymenopteran   " "inconsistent"
" ancient   " "shared queen"
" ancient   " "inconsistent"
" hymenopteran   " "inconsistent"
" ancient   " "inconsistent"
" ancient   " "inconsistent"
" ancient   " "not caste-biased"
" ancient   " "inconsistent"
" ancient   " "inconsistent"
" ancient   " "inconsistent"
" ancient   " "inconsistent"
" ancient   " "inconsistent"
" ancient   " "inconsistent"
" ancient   " "inconsistent"
" ancient   " "inconsistent"
" ancient   " "inconsistent"
" ancient   " "inconsistent"
" ancient   " "inconsistent"
" ancient   " "inconsistent"
" ancient   " "shared queen"
" ancient   " "inconsistent"
" ancient   " "inconsistent"
" ancient   " "inconsistent"
" ancient   " "inconsistent"
" ancient   " "shared worker"
" insect   " "inconsistent"
" ancient   " "inconsistent"
" ancient   " "inconsistent"
" ancient   " "inconsistent"
" ancient   " "inconsistent"
" ancient   " "inconsistent"
" ancient   " "inconsistent"
" ancient   " "inconsistent"
" insect   " "inconsistent"
" ancient   " "inconsistent"
" ancient   " "inconsistent"
" ancient   " "inconsistent"
" ancient   " "inconsistent"
" ancient   " "inconsistent"
" ancient   " "inconsistent"
" ancient   " "inconsistent"
" ancient   " "inconsistent"
" ancient   " "inconsistent"
" ancient   " "inconsistent"
" aculeate   " "inconsistent"
" ancient   " "inconsistent"
" ancient   " "inconsistent"
" ancient   " "shared worker"
" ancient   " "inconsistent"
" ancient   " "inconsistent"
" insect   " "inconsistent"
" ancient   " "shared queen"
" hymenopteran   " "inconsistent"
" ancient   " "inconsistent"
" ancient   " "inconsistent"
" ancient   " "inconsistent"
" ancient   " "inconsistent"
" ancient   " "inconsistent"
" ancient   " "inconsistent"
" ancient   " "inconsistent"
" ancient   " "inconsistent"
" insect   " "inconsistent"
" ancient   " "inconsistent"
" hymenopteran   " "inconsistent"
" hymenopteran   " "inconsistent"
" ancient   " "inconsistent"
" insect   " "inconsistent"
" ancient   " "shared worker"
" ancient   " "inconsistent"
" ancient   " "inconsistent"
" ancient   " "inconsistent"
" ancient   " "inconsistent"
" ancient   " "inconsistent"
" ancient   " "inconsistent"
" ancient   " "inconsistent"
" ancient   " "shared queen"
" ancient   " "inconsistent"
" ancient   " "inconsistent"
" ancient   " "inconsistent"
" ancient   " "inconsistent"
" ancient   " "inconsistent"
" ancient   " "inconsistent"
" ancient   " "inconsistent"
" ancient   " "inconsistent"
" hymenopteran   " "inconsistent"
" ancient   " "inconsistent"
" ancient   " "inconsistent"
" ancient   " "shared queen"
" ancient   " "inconsistent"
" ancient   " "inconsistent"
" ancient   " "inconsistent"
" ancient   " "inconsistent"
" insect   " "inconsistent"
" ancient   " "inconsistent"
" ancient   " "shared queen"
" ancient   " "inconsistent"
" insect   " "inconsistent"
" ancient   " "inconsistent"
" ancient   " "shared queen"
" ancient   " "inconsistent"
" ancient   " "inconsistent"
" ancient   " "inconsistent"
" insect   " "inconsistent"
" ancient   " "inconsistent"
" ancient   " "inconsistent"
" insect   " "inconsistent"
" ancient   " "inconsistent"
" insect   " "inconsistent"
" ancient   " "inconsistent"
" ancient   " "inconsistent"
" ancient   " "inconsistent"
" ancient   " "inconsistent"
" ancient   " "inconsistent"
" ancient   " "inconsistent"
" ancient   " "inconsistent"
" ancient   " "inconsistent"
" ancient   " "inconsistent"
" insect   " "inconsistent"
" ancient   " "inconsistent"
" ancient   " "inconsistent"
" insect   " "inconsistent"
" insect   " "not caste-biased"
" ancient   " "inconsistent"
" ancient   " "inconsistent"
" ancient   " "inconsistent"
" ancient   " "inconsistent"
" ancient   " "inconsistent"
" hymenopteran   " "inconsistent"
" insect   " "inconsistent"
" ancient   " "inconsistent"
" insect   " "inconsistent"
" ancient   " "inconsistent"
" insect   " "inconsistent"
" ancient   " "inconsistent"
" insect   " "inconsistent"
" insect   " "inconsistent"
" insect   " "inconsistent"
" insect   " "inconsistent"
" ancient   " "inconsistent"
" ancient   " "not caste-biased"
" insect   " "inconsistent"
" insect   " "inconsistent"
" hymenopteran   " "inconsistent"
" insect   " "shared worker"
" ancient   " "inconsistent"
" insect   " "inconsistent"
" hymenopteran   " "inconsistent"
" ancient   " "inconsistent"
" insect   " "inconsistent"
" insect   " "inconsistent"
" ancient   " "inconsistent"
" hymenopteran   " "inconsistent"
" ancient   " "shared queen"
" ancient   " "inconsistent"
" ancient   " "inconsistent"
" ancient   " "inconsistent"
" insect   " "inconsistent"
" insect   " "inconsistent"
" insect   " "shared queen"
" ancient   " "inconsistent"
" ancient   " "inconsistent"
" insect   " "inconsistent"
" ancient   " "inconsistent"
" ancient   " "shared queen"
" ancient   " "inconsistent"
" ancient   " "inconsistent"
" ancient   " "inconsistent"
" ancient   " "inconsistent"
" ancient   " "inconsistent"
" ancient   " "inconsistent"
" ancient   " "inconsistent"
" ancient   " "inconsistent"
" insect   " "inconsistent"
" ancient   " "inconsistent"
" ancient   " "inconsistent"
" ancient   " "inconsistent"
" ancient   " "inconsistent"
" ancient   " "inconsistent"
" ancient   " "inconsistent"
" hymenopteran   " "inconsistent"
" insect   " "inconsistent"
" ancient   " "inconsistent"
" ancient   " "inconsistent"
" ancient   " "inconsistent"
" insect   " "inconsistent"
" insect   " "shared worker"
" ancient   " "inconsistent"
" ancient   " "inconsistent"
" ancient   " "inconsistent"
" hymenopteran   " "inconsistent"
" ancient   " "inconsistent"
" ancient   " "inconsistent"
" ancient   " "shared worker"
" ancient   " "inconsistent"
" insect   " "not caste-biased"
" hymenopteran   " "inconsistent"
" ancient   " "inconsistent"
" ancient   " "inconsistent"
" insect   " "inconsistent"
" ancient   " "inconsistent"
" ancient   " "inconsistent"
" ancient   " "inconsistent"
" ancient   " "inconsistent"
" ancient   " "shared queen"
" hymenopteran   " "shared queen"
" ancient   " "inconsistent"
" insect   " "inconsistent"
" insect   " "inconsistent"
" ancient   " "inconsistent"
" ancient   " "inconsistent"
" ancient   " "inconsistent"
" ancient   " "shared worker"
" insect   " "inconsistent"
" ancient   " "inconsistent"
" ancient   " "inconsistent"
" ancient   " "inconsistent"
" insect   " "inconsistent"
" ancient   " "inconsistent"
" insect   " "inconsistent"
" insect   " "inconsistent"
" ancient   " "inconsistent"
" ancient   " "inconsistent"
" ancient   " "inconsistent"
" ancient   " "inconsistent"
" ancient   " "inconsistent"
" ancient   " "inconsistent"
" ancient   " "inconsistent"
" ancient   " "inconsistent"
" ancient   " "inconsistent"
" ancient   " "shared queen"
" insect   " "shared worker"
" ancient   " "inconsistent"
" ancient   " "inconsistent"
" ancient   " "inconsistent"
" ancient   " "inconsistent"
" hymenopteran   " "shared worker"
" ancient   " "inconsistent"
" ancient   " "inconsistent"
" insect   " "inconsistent"
" ancient   " "inconsistent"
" ancient   " "inconsistent"
" insect   " "inconsistent"
" insect   " "inconsistent"
" ancient   " "inconsistent"
" ancient   " "inconsistent"
" insect   " "inconsistent"
" ancient   " "inconsistent"
" ancient   " "inconsistent"
" ancient   " "inconsistent"
" ancient   " "inconsistent"
" ancient   " "shared queen"
" ancient   " "inconsistent"
" ancient   " "inconsistent"
" ancient   " "inconsistent"
" ancient   " "inconsistent"
" ancient   " "inconsistent"
" ancient   " "inconsistent"
" ancient   " "inconsistent"
" ancient   " "inconsistent"
" ancient   " "inconsistent"
" insect   " "inconsistent"
" insect   " "inconsistent"
" hymenopteran   " "inconsistent"
" ancient   " "inconsistent"
" insect   " "inconsistent"
" ancient   " "inconsistent"
" ancient   " "inconsistent"
" ancient   " "inconsistent"
" insect   " "shared worker"
" ancient   " "inconsistent"
" ancient   " "inconsistent"
" insect   " "shared worker"
" ancient   " "inconsistent"
" ancient   " "inconsistent"
" hymenopteran   " "inconsistent"
" ancient   " "inconsistent"
" ancient   " "inconsistent"
" ancient   " "inconsistent"
" ancient   " "inconsistent"
" ancient   " "inconsistent"
" ancient   " "inconsistent"
" ancient   " "inconsistent"
" hymenopteran   " "inconsistent"
" ancient   " "inconsistent"
" ancient   " "inconsistent"
" ancient   " "inconsistent"
" ancient   " "inconsistent"
" insect   " "inconsistent"
" ancient   " "inconsistent"
" ancient   " "inconsistent"
" ancient   " "inconsistent"
" ancient   " "inconsistent"
" ancient   " "inconsistent"
" ancient   " "inconsistent"
" ancient   " "inconsistent"
" hymenopteran   " "inconsistent"
" insect   " "inconsistent"
" ancient   " "inconsistent"
" insect   " "inconsistent"
" ancient   " "inconsistent"
" ancient   " "inconsistent"
" hymenopteran   " "inconsistent"
" insect   " "inconsistent"
" insect   " "inconsistent"
" ancient   " "inconsistent"
" insect   " "inconsistent"
" hymenopteran   " "inconsistent"
" ancient   " "shared queen"
" ancient   " "inconsistent"
" ancient   " "inconsistent"
" ancient   " "inconsistent"
" ancient   " "inconsistent"
" hymenopteran   " "shared queen"
" hymenopteran   " "inconsistent"
" insect   " "shared queen"
" insect   " "inconsistent"
" ancient   " "inconsistent"
" ancient   " "inconsistent"
" ancient   " "shared queen"
" ancient   " "inconsistent"
" ancient   " "inconsistent"
" hymenopteran   " "inconsistent"
" insect   " "inconsistent"
" ancient   " "inconsistent"
" aculeate   " "inconsistent"
" ancient   " "shared queen"
" insect   " "inconsistent"
" aculeate   " "inconsistent"
" ancient   " "inconsistent"
" ancient   " "inconsistent"
" insect   " "inconsistent"
" ancient   " "inconsistent"
" ancient   " "inconsistent"
" ancient   " "inconsistent"
" ancient   " "inconsistent"
" ancient   " "inconsistent"
" insect   " "inconsistent"
" insect   " "inconsistent"
" ancient   " "inconsistent"
" ancient   " "inconsistent"
" aculeate   " "shared worker"
" insect   " "inconsistent"
" insect   " "shared worker"
" ancient   " "inconsistent"
" insect   " "inconsistent"
" ancient   " "shared queen"
" ancient   " "inconsistent"
" ancient   " "inconsistent"
" insect   " "inconsistent"
" ancient   " "inconsistent"
" ancient   " "inconsistent"
" insect   " "inconsistent"
" hymenopteran   " "inconsistent"
" ancient   " "inconsistent"
" ancient   " "inconsistent"
" ancient   " "inconsistent"
" insect   " "shared worker"
" ancient   " "inconsistent"
" ancient   " "inconsistent"
" ancient   " "inconsistent"
" ancient   " "inconsistent"
" insect   " "inconsistent"
" insect   " "inconsistent"
" ancient   " "inconsistent"
" ancient   " "inconsistent"
" insect   " "inconsistent"
" ancient   " "inconsistent"
" ancient   " "inconsistent"
" ancient   " "inconsistent"
" ancient   " "inconsistent"
" ancient   " "inconsistent"
" insect   " "inconsistent"
" ancient   " "inconsistent"
" ancient   " "inconsistent"
" insect   " "inconsistent"
" ancient   " "inconsistent"
" ancient   " "inconsistent"
" ancient   " "shared queen"
" ancient   " "inconsistent"
" insect   " "inconsistent"
" ancient   " "inconsistent"
" ancient   " "not caste-biased"
" ancient   " "inconsistent"
" ancient   " "inconsistent"
" ancient   " "inconsistent"
" ancient   " "inconsistent"
" ancient   " "inconsistent"
" ancient   " "inconsistent"
" insect   " "inconsistent"
" hymenopteran   " "inconsistent"
" ancient   " "inconsistent"
" ancient   " "shared worker"
" ancient   " "inconsistent"
" ancient   " "shared worker"
" ancient   " "inconsistent"
" ancient   " "inconsistent"
" ancient   " "inconsistent"
" insect   " "inconsistent"
" ancient   " "inconsistent"
" ancient   " "inconsistent"
" insect   " "inconsistent"
" ancient   " "inconsistent"
" ancient   " "inconsistent"
" ancient   " "inconsistent"
" insect   " "inconsistent"
" insect   " "inconsistent"
" ancient   " "inconsistent"
" ancient   " "inconsistent"
" ancient   " "inconsistent"
" hymenopteran   " "inconsistent"
" insect   " "inconsistent"
" hymenopteran   " "inconsistent"
" hymenopteran   " "inconsistent"
" ancient   " "inconsistent"
" aculeate   " "shared queen"
" hymenopteran   " "inconsistent"
" ancient   " "inconsistent"
" ancient   " "inconsistent"
" hymenopteran   " "inconsistent"
" hymenopteran   " "shared worker"
" hymenopteran   " "inconsistent"
" ancient   " "inconsistent"
" ancient   " "inconsistent"
" ancient   " "inconsistent"
" ancient   " "shared worker"
" ancient   " "shared queen"
" hymenopteran   " "shared worker"
" ancient   " "inconsistent"
" insect   " "inconsistent"
" ancient   " "inconsistent"
" ancient   " "inconsistent"
" ancient   " "inconsistent"
" ancient   " "shared queen"
" ancient   " "inconsistent"
" ancient   " "inconsistent"
" ancient   " "inconsistent"
" ancient   " "inconsistent"
" ancient   " "inconsistent"
" ancient   " "inconsistent"
" ancient   " "inconsistent"
" ancient   " "inconsistent"
" insect   " "not caste-biased"
" ancient   " "inconsistent"
" insect   " "shared worker"
" ancient   " "inconsistent"
" ancient   " "inconsistent"
" insect   " "shared worker"
" ancient   " "inconsistent"
" ancient   " "inconsistent"
" ancient   " "inconsistent"
" insect   " "inconsistent"
" aculeate   " "shared worker"
" ancient   " "inconsistent"
" hymenopteran   " "not caste-biased"
" ancient   " "inconsistent"
" ancient   " "inconsistent"
" ancient   " "inconsistent"
" ancient   " "inconsistent"
" ancient   " "inconsistent"
" ancient   " "inconsistent"
" ancient   " "inconsistent"
" ancient   " "inconsistent"
" ancient   " "shared queen"
" insect   " "inconsistent"
" ancient   " "inconsistent"
" ancient   " "inconsistent"
" ancient   " "inconsistent"
" ancient   " "inconsistent"
" ancient   " "inconsistent"
" ancient   " "inconsistent"
" ancient   " "inconsistent"
" ancient   " "inconsistent"
" ancient   " "inconsistent"
" insect   " "inconsistent"
" ancient   " "inconsistent"
" insect   " "inconsistent"
" ancient   " "inconsistent"
" insect   " "inconsistent"
" ancient   " "inconsistent"
" hymenopteran   " "inconsistent"
" ancient   " "inconsistent"
" ancient   " "inconsistent"
" insect   " "inconsistent"
" ancient   " "inconsistent"
" ancient   " "inconsistent"
" hymenopteran   " "inconsistent"
" ancient   " "inconsistent"
" insect   " "inconsistent"
" ancient   " "inconsistent"
" ancient   " "inconsistent"
" ancient   " "inconsistent"
" ancient   " "inconsistent"
" insect   " "inconsistent"
" hymenopteran   " "inconsistent"
" ancient   " "inconsistent"
" ancient   " "inconsistent"
" ancient   " "inconsistent"
" ancient   " "inconsistent"
" ancient   " "inconsistent"
" ancient   " "inconsistent"
" ancient   " "inconsistent"
" insect   " "inconsistent"
" ancient   " "inconsistent"
" ancient   " "inconsistent"
" ancient   " "inconsistent"
" insect   " "inconsistent"
" insect   " "inconsistent"
" ancient   " "not caste-biased"
" insect   " "inconsistent"
" ancient   " "inconsistent"
" ancient   " "inconsistent"
" insect   " "inconsistent"
" ancient   " "inconsistent"
" ancient   " "inconsistent"
" ancient   " "inconsistent"
" insect   " "inconsistent"
" ancient   " "shared queen"
" ancient   " "inconsistent"
" ancient   " "shared queen"
" insect   " "inconsistent"
" insect   " "shared queen"
" insect   " "inconsistent"
" insect   " "inconsistent"
" ancient   " "inconsistent"
" insect   " "inconsistent"
" ancient   " "inconsistent"
" insect   " "inconsistent"
" ancient   " "inconsistent"
" insect   " "inconsistent"
" ancient   " "inconsistent"
" insect   " "inconsistent"
" hymenopteran   " "inconsistent"
" ancient   " "inconsistent"
" insect   " "inconsistent"
" insect   " "inconsistent"
" hymenopteran   " "inconsistent"
" insect   " "inconsistent"
" insect   " "inconsistent"
" ancient   " "inconsistent"
" ancient   " "inconsistent"
" ancient   " "inconsistent"
" insect   " "shared worker"
" insect   " "inconsistent"
" ancient   " "inconsistent"
" ancient   " "inconsistent"
" insect   " "inconsistent"
" ancient   " "inconsistent"
" ancient   " "inconsistent"
" ancient   " "inconsistent"
" ancient   " "inconsistent"
" ancient   " "inconsistent"
" insect   " "inconsistent"
" ancient   " "inconsistent"
" ancient   " "inconsistent"
" ancient   " "inconsistent"
" hymenopteran   " "inconsistent"
" ancient   " "inconsistent"
" insect   " "inconsistent"
" ancient   " "inconsistent"
" ancient   " "inconsistent"
" insect   " "inconsistent"
" ancient   " "shared queen"
" ancient   " "inconsistent"
" ancient   " "inconsistent"
" ancient   " "inconsistent"
" ancient   " "inconsistent"
" insect   " "inconsistent"
" ancient   " "inconsistent"
" insect   " "not caste-biased"
" ancient   " "inconsistent"
" ancient   " "shared queen"
" hymenopteran   " "inconsistent"
" ancient   " "inconsistent"
" ancient   " "inconsistent"
" hymenopteran   " "inconsistent"
" ancient   " "inconsistent"
" ancient   " "inconsistent"
" hymenopteran   " "inconsistent"
" insect   " "inconsistent"
" ancient   " "inconsistent"
" ancient   " "inconsistent"
" insect   " "shared queen"
" ancient   " "inconsistent"
" hymenopteran   " "inconsistent"
" ancient   " "inconsistent"
" ancient   " "inconsistent"
" insect   " "inconsistent"
" ancient   " "inconsistent"
" ancient   " "inconsistent"
" ancient   " "inconsistent"
" ancient   " "inconsistent"
" insect   " "inconsistent"
" insect   " "shared worker"
" ancient   " "shared queen"
" ancient   " "inconsistent"
" ancient   " "inconsistent"
" ancient   " "inconsistent"
" ancient   " "inconsistent"
" insect   " "inconsistent"
" ancient   " "inconsistent"
" ancient   " "inconsistent"
" ancient   " "inconsistent"
" insect   " "inconsistent"
" ancient   " "inconsistent"
" ancient   " "inconsistent"
" ancient   " "inconsistent"
" ancient   " "inconsistent"
" ancient   " "inconsistent"
" ancient   " "inconsistent"
" ancient   " "inconsistent"
" ancient   " "inconsistent"
" ancient   " "inconsistent"
" ancient   " "inconsistent"
" hymenopteran   " "inconsistent"
" insect   " "inconsistent"
" ancient   " "inconsistent"
" hymenopteran   " "inconsistent"
" ancient   " "inconsistent"
" insect   " "not caste-biased"
" hymenopteran   " "inconsistent"
" insect   " "inconsistent"
" ancient   " "inconsistent"
" ancient   " "inconsistent"
" ancient   " "inconsistent"
" insect   " "inconsistent"
" insect   " "inconsistent"
" insect   " "inconsistent"
" ancient   " "inconsistent"
" ancient   " "inconsistent"
" ancient   " "inconsistent"
" hymenopteran   " "inconsistent"
" ancient   " "inconsistent"
" insect   " "shared worker"
" ancient   " "inconsistent"
" ancient   " "inconsistent"
" ancient   " "inconsistent"
" ancient   " "inconsistent"
" hymenopteran   " "inconsistent"
" ancient   " "inconsistent"
" ancient   " "inconsistent"
" ancient   " "inconsistent"
" ancient   " "inconsistent"
" insect   " "inconsistent"
" ancient   " "inconsistent"
" insect   " "inconsistent"
" ancient   " "inconsistent"
" ancient   " "inconsistent"
" ancient   " "shared worker"
" ancient   " "inconsistent"
" hymenopteran   " "inconsistent"
" ancient   " "inconsistent"
" ancient   " "inconsistent"
" insect   " "inconsistent"
" insect   " "inconsistent"
" ancient   " "inconsistent"
" ancient   " "inconsistent"
" insect   " "inconsistent"
" ancient   " "inconsistent"
" ancient   " "inconsistent"
" insect   " "inconsistent"
" ancient   " "inconsistent"
" hymenopteran   " "inconsistent"
" ancient   " "inconsistent"
" hymenopteran   " "shared queen"
" insect   " "inconsistent"
" hymenopteran   " "inconsistent"
" ancient   " "inconsistent"
" ancient   " "inconsistent"
" ancient   " "shared queen"
" ancient   " "inconsistent"
" ancient   " "not caste-biased"
" ancient   " "inconsistent"
" ancient   " "inconsistent"
" insect   " "inconsistent"
" ancient   " "shared worker"
" hymenopteran   " "inconsistent"
" hymenopteran   " "shared worker"
" ancient   " "inconsistent"
" ancient   " "inconsistent"
" ancient   " "shared queen"
" insect   " "inconsistent"
" ancient   " "inconsistent"
" ancient   " "inconsistent"
" ancient   " "inconsistent"
" hymenopteran   " "inconsistent"
" insect   " "shared worker"
" ancient   " "inconsistent"
" ancient   " "inconsistent"
" ancient   " "inconsistent"
" ancient   " "inconsistent"
" ancient   " "inconsistent"
" ancient   " "inconsistent"
" ancient   " "shared queen"
" insect   " "inconsistent"
" ancient   " "shared queen"
" ancient   " "inconsistent"
" ancient   " "inconsistent"
" ancient   " "inconsistent"
" hymenopteran   " "inconsistent"
" ancient   " "inconsistent"
" insect   " "inconsistent"
" ancient   " "inconsistent"
" insect   " "inconsistent"
" hymenopteran   " "inconsistent"
" ancient   " "inconsistent"
" insect   " "inconsistent"
" hymenopteran   " "inconsistent"
" ancient   " "inconsistent"
" ancient   " "inconsistent"
" ancient   " "inconsistent"
" insect   " "shared worker"
" ancient   " "inconsistent"
" insect   " "inconsistent"
" hymenopteran   " "inconsistent"
" ancient   " "inconsistent"
" ancient   " "inconsistent"
" ancient   " "inconsistent"
" ancient   " "inconsistent"
" hymenopteran   " "inconsistent"
" insect   " "inconsistent"
" insect   " "inconsistent"
" hymenopteran   " "inconsistent"
" insect   " "inconsistent"
" ancient   " "inconsistent"
" hymenopteran   " "inconsistent"
" insect   " "inconsistent"
" ancient   " "inconsistent"
" ancient   " "inconsistent"
" ancient   " "inconsistent"
" ancient   " "inconsistent"
" ancient   " "inconsistent"
" ancient   " "inconsistent"
" hymenopteran   " "inconsistent"
" ancient   " "inconsistent"
" ancient   " "inconsistent"
" ancient   " "inconsistent"
" ancient   " "inconsistent"
" insect   " "inconsistent"
" hymenopteran   " "inconsistent"
" ancient   " "inconsistent"
" ancient   " "inconsistent"
" ancient   " "inconsistent"
" hymenopteran   " "inconsistent"
" ancient   " "inconsistent"
" ancient   " "inconsistent"
" insect   " "inconsistent"
" ancient   " "inconsistent"
" ancient   " "inconsistent"
" insect   " "inconsistent"
" aculeate   " "inconsistent"
" ancient   " "inconsistent"
" ancient   " "inconsistent"
" ancient   " "inconsistent"
" ancient   " "shared queen"
" ancient   " "inconsistent"
" insect   " "inconsistent"
" ancient   " "inconsistent"
" ancient   " "inconsistent"
" hymenopteran   " "shared queen"
" ancient   " "inconsistent"
" insect   " "inconsistent"
" ancient   " "inconsistent"
" ancient   " "shared queen"
" ancient   " "inconsistent"
" ancient   " "inconsistent"
" ancient   " "inconsistent"
" insect   " "inconsistent"
" insect   " "inconsistent"
" insect   " "inconsistent"
" ancient   " "shared queen"
" insect   " "inconsistent"
" ancient   " "inconsistent"
" ancient   " "inconsistent"
" hymenopteran   " "inconsistent"
" ancient   " "inconsistent"
" ancient   " "inconsistent"
" ancient   " "inconsistent"
" ancient   " "inconsistent"
" ancient   " "inconsistent"
" hymenopteran   " "inconsistent"
" ancient   " "inconsistent"
" insect   " "inconsistent"
" insect   " "inconsistent"
" ancient   " "inconsistent"
" ancient   " "inconsistent"
" ancient   " "inconsistent"
" hymenopteran   " "inconsistent"
" insect   " "inconsistent"
" hymenopteran   " "inconsistent"
" insect   " "inconsistent"
" ancient   " "inconsistent"
" insect   " "inconsistent"
" ancient   " "shared queen"
" ancient   " "inconsistent"
" ancient   " "inconsistent"
" ancient   " "inconsistent"
" ancient   " "inconsistent"
" ancient   " "inconsistent"
" ancient   " "inconsistent"
" hymenopteran   " "inconsistent"
" hymenopteran   " "inconsistent"
" ancient   " "inconsistent"
" ancient   " "inconsistent"
" hymenopteran   " "inconsistent"
" hymenopteran   " "inconsistent"
" insect   " "inconsistent"
" ancient   " "inconsistent"
" ancient   " "inconsistent"
" ancient   " "inconsistent"
" ancient   " "inconsistent"
" ancient   " "inconsistent"
" ancient   " "inconsistent"
" ancient   " "inconsistent"
" hymenopteran   " "inconsistent"
" hymenopteran   " "inconsistent"
" insect   " "inconsistent"
" ancient   " "shared worker"
" ancient   " "inconsistent"
" aculeate   " "inconsistent"
" ancient   " "inconsistent"
" ancient   " "inconsistent"
" insect   " "inconsistent"
" ancient   " "inconsistent"
" ancient   " "inconsistent"
" ancient   " "inconsistent"
" ancient   " "inconsistent"
" ancient   " "inconsistent"
" ancient   " "inconsistent"
" ancient   " "inconsistent"
" ancient   " "inconsistent"
" ancient   " "inconsistent"
" insect   " "inconsistent"
" ancient   " "inconsistent"
" ancient   " "inconsistent"
" ancient   " "inconsistent"
" insect   " "inconsistent"
" hymenopteran   " "shared worker"
" ancient   " "shared queen"
" ancient   " "inconsistent"
" aculeate   " "inconsistent"
" insect   " "inconsistent"
" ancient   " "inconsistent"
" insect   " "shared queen"
" ancient   " "inconsistent"
" insect   " "inconsistent"
" ancient   " "inconsistent"
" hymenopteran   " "inconsistent"
" insect   " "shared worker"
" ancient   " "inconsistent"
" insect   " "inconsistent"
" ancient   " "inconsistent"
" insect   " "inconsistent"
" insect   " "inconsistent"
" insect   " "inconsistent"
" hymenopteran   " "inconsistent"
" hymenopteran   " "inconsistent"
" insect   " "inconsistent"
" ancient   " "inconsistent"
" insect   " "inconsistent"
" ancient   " "inconsistent"
" insect   " "shared worker"
" ancient   " "inconsistent"
" ancient   " "not caste-biased"
" ancient   " "shared queen"
" ancient   " "inconsistent"
" insect   " "shared worker"
" ancient   " "inconsistent"
" insect   " "inconsistent"
" ancient   " "inconsistent"
" ancient   " "inconsistent"
" insect   " "shared worker"
" hymenopteran   " "inconsistent"
" ancient   " "inconsistent"
" ancient   " "inconsistent"
" hymenopteran   " "inconsistent"
" ancient   " "shared worker"
" insect   " "inconsistent"
" insect   " "inconsistent"
" hymenopteran   " "inconsistent"
" ancient   " "inconsistent"
" ancient   " "inconsistent"
" hymenopteran   " "inconsistent"
" ancient   " "inconsistent"
" ancient   " "inconsistent"
" ancient   " "shared queen"
" hymenopteran   " "inconsistent"
" ancient   " "inconsistent"
" ancient   " "inconsistent"
" insect   " "inconsistent"
" hymenopteran   " "inconsistent"
" insect   " "inconsistent"
" ancient   " "inconsistent"
" ancient   " "inconsistent"
" ancient   " "inconsistent"
" insect   " "inconsistent"
" ancient   " "not caste-biased"
" insect   " "inconsistent"
" insect   " "inconsistent"
" ancient   " "inconsistent"
" insect   " "inconsistent"
" ancient   " "inconsistent"
" ancient   " "inconsistent"
" insect   " "inconsistent"
" ancient   " "shared worker"
" ancient   " "inconsistent"
" insect   " "inconsistent"
" hymenopteran   " "not caste-biased"
" ancient   " "inconsistent"
" hymenopteran   " "inconsistent"
" ancient   " "inconsistent"
" ancient   " "inconsistent"
" aculeate   " "inconsistent"
" ancient   " "inconsistent"
" insect   " "inconsistent"
" ancient   " "inconsistent"
" insect   " "inconsistent"
" ancient   " "inconsistent"
" aculeate   " "inconsistent"
" ancient   " "inconsistent"
" ancient   " "inconsistent"
" insect   " "inconsistent"
" hymenopteran   " "shared worker"
" ancient   " "shared worker"
" aculeate   " "inconsistent"
" ancient   " "inconsistent"
" insect   " "shared worker"
" ancient   " "inconsistent"
" hymenopteran   " "inconsistent"
" ancient   " "shared worker"
" ancient   " "inconsistent"
" insect   " "inconsistent"
" insect   " "shared worker"
" ancient   " "inconsistent"
" insect   " "inconsistent"
" insect   " "inconsistent"
" ancient   " "inconsistent"
" insect   " "inconsistent"
" insect   " "inconsistent"
" ancient   " "inconsistent"
" aculeate   " "not caste-biased"
" insect   " "not caste-biased"
" ancient   " "not caste-biased"
" insect   " "not caste-biased"
" aculeate   " "not caste-biased"
" aculeate   " "not caste-biased"
" ancient   " "not caste-biased"
" hymenopteran   " "not caste-biased"
" aculeate   " "not caste-biased"
" ancient   " "not caste-biased"
